# Supplementary material for: Differential dynamics of the mammalian mRNA and protein expression response to misfolding stress
Source: Mol Syst Biol. 2016 Jan 20;12(1):855. doi: 10.15252/msb.20156423 (PMC4731011; doi:10.15252/msb.20156423)
Supplement: Supplementary file 2 — Dataset EV1 [file MSB-12-855-s002.xlsx]

## Sheet: Description
Dataset EV1: Input and result datasets
DataInputOutput								SequenceFeatureEnrichment							Discrordance
Column	Description							Annotation:							Discordance was defined as the low (negative) Pearson correlation between the time course rate ratios at the RNA level and those at the protein level.
A	ENSGName														A gene was considered to have discordant regulation if the rate ratio correlation is lower than -0.5 and both RNA-level and protein-level regulation were significant at 5% FDR.
B	GeneSymbol								There are 1237 RNA/protein pairs analyzed in the table, with 927 proteins reported by MaxQuant as a protein group with more than one member.
C	ProteinNames								The first protein from the majority protein group was used to identify the group by ensembl gene ID.
D	Clusters (see main text for description of clustering algorithm)
E-M	RNA replicate 1 - intensity - normalized log 2 transformed							Clusters are defined in Column D in the DataInputOutput tab
N-V	RNA replicate 2 - intensity - normalized log 2 transformed
W-AE	Protein replicate 1 - LFQ intensity - normalized log 2 transformed
AF-AN	Protein replicate 2 - LFQ intensity - normalized log 2 transformed
AO-AV	Rate ratio - RNA replicate 1
AW-BD	Rate ratio - RNA replicate 2
BE-BL	Rate ratio - Protein replicate 1
BM-BT	Rate ratio - Protein replicate 2
BU-CA	CPS - RNA replicate 1
CB-CH	CPS - RNA replicate 2
CI-CO	CPS - Protein replicate 1
CP-CV	CPS - Protein replicate 2
CW-DC	RNA relative replicate 1 - relative intensity tx/t0 - normalized log 2 transformed
DD-DJ	RNA relative replicate 2 - relative intensity tx/t0 - normalized log 2 transformed
DK-DQ	Protein relative replicate 1 - relative LFQ intensity tx/t0 - normalized log 2 transformed
DR-DX	Protein relative replicate 2 - relative LFQ intensity tx/t0 - normalized log 2 transformed

## Sheet: DataInputOutput
Gene	GeneSymbol	ProteinNames	Cluster	R1t.1	R1t0	R1t0.5	R1t1	R1t2	R1t8	R1t16	R1t24	R1t30	R2t.1	R2t0	R2t0.5	R2t1	R2t2	R2t8	R2t16	R2t24	R2t30	R1t.1.1	R1t0.1	R1t0.5.1	R1t1.1	R1t2.1	R1t8.1	R1t16.1	R1t24.1	R1t30.1	R2t.1.1	R2t0.1	R2t0.5.1	R2t1.1	R2t2.1	R2t8.1	R2t16.1	R2t24.1	R2t30.1	R0	R1	R2	R3	R4	R5	R6	R7	R0.1	R1.1
ENSG00000004455	AK2	Adenylate kinase 2, mitochondrial	1	12.57	12.57	12.51	12.45	12.33	12.23	12.37	12.49	12.59	12.41	12.41	12.37	12.32	12.23	12.93	12.39	11.86	11.46	23.74	23.74	23.56	23.39	23.03	22.8	23.12	22.89	22.79	23.3	23.3	23.28	23.26	23.22	22.71	22.96	22.86	22.76	0.27	0.27	0.26	0.26	0.26	0.26	0.27	0.28	0.29	0.28
ENSG00000005156	LIG3	DNA ligase 3	3	7.13	7.13	7.18	7.23	7.32	7.43	7.37	7.27	7.17	6.96	6.96	6.98	6.99	7	7.73	7.42	7.31	7.24	19.69	19.69	19.74	19.79	19.89	20.29	19.77	19.74	19.72	18.45	18.45	18.6	18.75	19.04	18.18	18.64	19.04	19.34	0.27	0.27	0.27	0.28	0.28	0.28	0.27	0.27	0.23	0.23
ENSG00000013275	PSMC4	26S protease regulatory subunit 6B	3	11.18	11.18	11.19	11.21	11.23	11.23	11.31	11.32	11.32	11.48	11.48	11.33	11.18	10.87	11.7	11.75	11.81	11.84	23.56	23.56	23.58	23.61	23.66	23.43	23.59	23.56	23.52	23.89	23.89	23.93	23.96	24.04	23.92	23.87	23.97	24.03	0.27	0.27	0.27	0.27	0.27	0.27	0.28	0.28	0.25	0.23
ENSG00000025708	TYMP	Thymidine phosphorylase	1	17.08	17.08	16.95	16.83	16.57	17.5	17.13	16.9	16.74	16.6	16.6	16.68	16.76	16.92	16.41	16.97	17.06	17.08	18.88	18.88	18.77	18.66	18.45	17.7	18.06	18.46	18.77	18.47	18.47	18.48	18.48	18.49	18.07	18.18	18.22	18.26	0.27	0.26	0.23	0.2	0.51	0.24	0.24	0.24	0.25	0.26
ENSG00000025796	SEC63	Translocation protein SEC63 homolog	1	9.84	9.84	9.83	9.82	9.79	9.71	10.08	10.23	10.33	10.01	10.01	9.95	9.9	9.78	11.11	10.68	10.35	10.11	22.47	22.47	21.99	21.5	20.54	21.28	20.93	21.29	21.65	21.1	21.1	20.89	20.67	20.25	20.6	20.6	20.18	20.02	0.24	0.24	0.24	0.24	0.24	0.33	0.35	0.35	0.22	0.21
ENSG00000026025	VIM	Vimentin	2	16.02	16.02	16.04	16.07	16.13	15.54	15.73	15.73	15.76	15.88	15.88	15.81	15.74	15.6	16.33	16.03	15.81	15.66	29.52	29.52	29.54	29.56	29.6	29.59	29.49	29.39	29.32	29.62	29.62	29.62	29.63	29.64	29.64	29.51	29.43	29.37	0.3	0.31	0.31	0.3	0.21	0.23	0.24	0.24	0.25	0.25
ENSG00000031698	SARS	Serine--tRNA ligase, cytoplasmic	3	12.78	12.78	12.81	12.83	12.88	14.16	13.78	13.23	12.82	12.85	12.85	12.83	12.82	12.78	14.16	13.89	13.27	12.77	22.83	22.83	22.86	22.89	22.96	22.61	22.59	22.53	22.49	23.37	23.37	23.37	23.37	23.37	23.12	23.31	23.5	23.65	0.22	0.22	0.22	0.22	0.82	0.35	0.23	0.21	0.21	0.21
ENSG00000033178	UBA6	Ubiquitin-like modifier-activating enzyme 6	2	6.73	6.73	6.73	6.72	6.71	7.18	6.61	6.66	6.72	6.55	6.55	6.64	6.74	6.93	6.83	6.96	6.91	6.85	20.9	20.9	21.04	21.18	21.46	20.63	20.68	20.78	20.86	22.1	22.1	22.06	22.01	21.93	21.71	21.99	22.29	22.51	0.26	0.26	0.26	0.27	0.38	0.24	0.25	0.25	0.24	0.26
ENSG00000038219	BOD1L1	Biorientation of chromosomes in cell division protein 1-like 1	4	10.1	10.1	10.13	10.15	10.21	10.63	10.54	10.29	10.09	9.97	9.97	10.07	10.17	10.38	10.54	10.13	9.96	9.83	21.11	21.11	21.26	21.42	21.73	22	21.74	22.03	22.17	20.8	20.8	21.07	21.34	21.88	20.57	20.57	21.01	21.18	0.25	0.25	0.25	0.26	0.38	0.33	0.25	0.24	0.26	0.26
ENSG00000044574	HSPA5	78 kDa glucose-regulated protein	3	11.17	11.17	11.85	12.53	13.88	13.47	14.4	13.41	12.52	11.06	11.06	11.84	12.61	14.16	15.04	14.16	12.82	11.79	28.08	28.08	28.16	28.23	28.38	28.79	29.97	30.57	31.09	28.12	28.12	28.14	28.17	28.23	29.48	30.11	30.49	30.76	0.07	0.15	0.27	0.87	0.4	0.94	0.25	0.2	0.07	0.14
ENSG00000052749	RRP12	RRP12-like protein	3	9.5	9.5	9.49	9.48	9.46	10.11	10.15	9.91	9.7	8.5	8.5	8.78	9.05	9.57	10.13	10.02	9.99	9.96	22.66	22.66	22.48	22.31	21.96	22.92	22.96	22.98	22.98	22.05	22.05	22.17	22.3	22.56	23.09	23.08	22.78	22.52	0.23	0.23	0.23	0.23	0.41	0.38	0.29	0.27	0.14	0.18
ENSG00000054148	PHPT1	14 kDa phosphohistidine phosphatase	2	14.25	14.25	14.15	14.06	13.87	14.03	14.29	14.45	14.56	14.16	14.16	14.13	14.1	14.03	14.47	14.49	14.42	14.37	23.47	23.47	23.56	23.65	23.83	23.09	22.98	22.94	22.9	23.29	23.29	23.24	23.19	23.09	22.32	22.57	22.73	22.84	0.25	0.24	0.24	0.23	0.24	0.31	0.33	0.34	0.24	0.24
ENSG00000058262	SEC61A1	Protein transport protein Sec61 subunit alpha isoform 1	4	10.11	10.11	10.09	10.07	10.03	10.29	10.52	10.5	10.5	10.31	10.31	10.21	10.1	9.9	11.54	10.99	10.57	10.27	22.17	22.17	22.24	22.31	22.46	22.66	23.12	23.14	23.18	22.47	22.47	22.42	22.37	22.26	22.8	23.04	22.66	22.33	0.24	0.24	0.24	0.24	0.3	0.33	0.33	0.33	0.22	0.21
ENSG00000059573	ALDH18A1	Delta-1-pyrroline-5-carboxylate synthase	8	9.82	9.82	9.91	9.99	10.15	9.56	10.11	10.24	10.3	10.21	10.21	10.08	9.95	9.7	10.59	10.49	10.34	10.23	23.89	23.89	23.88	23.87	23.86	23.91	24.07	24.54	24.91	23.74	23.74	23.77	23.8	23.85	24.37	24.35	24.24	24.16	0.26	0.26	0.27	0.29	0.18	0.34	0.34	0.34	0.25	0.24
ENSG00000063046	EIF4B	Eukaryotic translation initiation factor 4B	3	10.1	10.1	10.11	10.11	10.12	9.51	9.96	10.36	10.66	10.33	10.33	10.16	10	9.67	10.06	10.07	10.29	10.38	24.73	24.73	24.62	24.51	24.28	24.14	24.69	24.54	24.53	23.78	23.78	23.76	23.75	23.72	23.55	23.43	23.38	23.34	0.27	0.27	0.27	0.27	0.15	0.27	0.36	0.41	0.29	0.26
ENSG00000067167	TRAM1	Translocating chain-associated membrane protein 1	1	12.05	12.05	12.12	12.19	12.33	12.34	12.6	12.57	12.53	12.24	12.24	12.23	12.21	12.18	13.54	13.06	12.66	12.37	19.88	19.88	19.8	19.74	19.61	18.83	19.23	19.12	18.99	19.8	19.8	19.84	19.88	19.97	20.07	19.88	19.69	19.55	0.24	0.24	0.25	0.28	0.3	0.32	0.32	0.32	0.21	0.21
ENSG00000070081	NUCB2	Nucleobindin-2	3	11.1	11.1	11.1	11.11	11.14	11.89	13.45	12.97	12.92	10.83	10.83	10.89	10.95	11.08	13.45	13.45	12.74	12.48	19.88	19.88	19.65	19.41	18.93	19.44	19.8	20.54	21.14	18.96	18.96	19.05	19.15	19.34	18.77	19.89	20.72	21.34	0.15	0.15	0.15	0.15	0.36	0.96	0.49	0.49	0.13	0.13
ENSG00000070087	PFN2	Profilin	8	8.9	8.9	8.88	8.85	8.81	8.32	8.79	9.1	9.36	9.3	9.3	9.03	8.76	8.22	8.87	9.06	9.24	9.37	22.02	22.02	22.03	22.04	22.06	21.5	21.61	21.69	21.75	21.42	21.42	21.31	21.21	21.01	21.57	21.58	21.68	21.76	0.27	0.26	0.26	0.26	0.16	0.3	0.35	0.38	0.31	0.26
ENSG00000070961	ATP2B1	Plasma membrane calcium-transporting ATPase 1	4	7.01	7.01	7.08	7.16	7.31	8.1	8.16	7.92	7.71	7.56	7.56	7.47	7.37	7.19	8.43	8.09	7.87	7.72	17.38	17.38	17.81	18.24	19.07	17.92	17.68	18.34	18.93	18.5	18.5	18.53	18.57	18.63	18.65	18.38	18.17	18.02	0.2	0.21	0.21	0.22	0.51	0.44	0.32	0.31	0.23	0.22
ENSG00000072042	RDH11	Retinol dehydrogenase 11	4	11.64	11.64	11.76	11.89	12.15	12.52	12.12	11.93	11.82	11.99	11.99	12.01	12.04	12.09	11.92	12.29	12.06	11.82	19.88	19.88	20.05	20.22	20.55	20.85	19.92	20.46	21.01	19.94	19.94	19.9	19.87	19.8	19.22	19.48	19.24	19.03	0.23	0.24	0.26	0.36	0.43	0.26	0.25	0.25	0.27	0.27
ENSG00000074842	C19orf10	UPF0556 protein C19orf10	1	15.27	15.27	15.33	15.39	15.5	16.28	16.28	16.26	16.25	15.34	15.34	15.4	15.47	15.59	16.67	16.4	16.24	16.13	21.67	21.67	21.61	21.55	21.42	21.93	22.2	22.46	22.65	21.17	21.17	21.21	21.25	21.34	20.13	20.79	21.67	22.35	0.2	0.2	0.21	0.21	0.45	0.4	0.39	0.38	0.2	0.2
ENSG00000078140	UBE2K	Ubiquitin-conjugating enzyme E2 K	NaN	13.82	13.82	13.88	13.95	14.09	14.35	14.07	13.96	13.89	13.98	13.98	13.95	13.92	13.86	13.97	13.98	13.97	13.95	22.1	22.1	22.24	22.38	22.66	21.96	21.79	21.86	21.87	22.58	22.58	22.59	22.6	22.63	22.52	22.33	22.51	22.68	0.26	0.26	0.27	0.3	0.33	0.27	0.26	0.26	0.27	0.27
ENSG00000079332	SAR1A	GTP-binding protein SAR1a	7	10.9	10.9	10.97	11.05	11.2	10.86	10.76	10.7	10.66	10.85	10.85	10.82	10.78	10.72	11.26	10.92	10.76	10.66	21.9	21.9	21.85	21.79	21.68	21.74	21.82	22.03	22.2	21.41	21.41	21.64	21.88	22.36	22.24	22.24	22.23	22.21	0.29	0.3	0.3	0.32	0.25	0.24	0.23	0.23	0.26	0.26
ENSG00000083312	TNPO1	Transportin-1	3	9.75	9.75	9.9	10.06	10.37	10.44	10.43	10.4	10.39	10.18	10.18	10.05	9.92	9.65	10.54	10.48	10.29	10.13	25.73	25.73	25.72	25.71	25.68	25.51	25.62	25.6	25.57	26.11	26.11	26.07	26.03	25.95	25.56	25.73	25.83	25.9	0.21	0.22	0.26	0.33	0.32	0.32	0.32	0.32	0.26	0.24
ENSG00000084623	EIF3I	Eukaryotic translation initiation factor 3 subunit I	3	13.31	13.31	13.31	13.31	13.31	13.01	13.17	13.45	13.63	13.43	13.43	13.28	13.13	12.83	13.51	13.51	13.47	13.43	24	24	23.98	23.97	23.95	24.13	24.18	24.12	24.08	23.94	23.94	23.91	23.89	23.84	23.86	23.79	23.94	24.08	0.26	0.26	0.26	0.26	0.24	0.25	0.32	0.35	0.27	0.25
ENSG00000084774	CAD	CAD protein	5	11.83	11.83	11.65	11.46	11.09	10.85	11.45	11.65	11.89	11.9	11.9	11.62	11.34	10.79	11.6	11.6	11.76	11.82	24.35	24.35	24.35	24.34	24.33	23.97	23.96	23.88	23.81	24.9	24.9	24.9	24.91	24.91	24.31	24.51	24.61	24.68	0.3	0.29	0.26	0.17	0.16	0.31	0.32	0.34	0.32	0.26
ENSG00000086065	CHMP5	Charged multivesicular body protein 5	2	12.42	12.42	12.37	12.32	12.22	12.1	12.1	12.47	12.61	12.24	12.24	12.2	12.15	12.05	12.63	12.43	12.41	12.41	22.05	22.05	21.93	21.81	21.57	21.55	21.45	21.35	21.27	22.12	22.12	21.94	21.75	21.38	20.59	20.95	21.33	21.59	0.27	0.26	0.26	0.24	0.24	0.24	0.32	0.34	0.24	0.24
ENSG00000086758	HUWE1	E3 ubiquitin-protein ligase HUWE1	2	10	10	9.94	9.89	9.78	9.75	10.2	10.31	10.35	10.03	10.03	9.96	9.89	9.75	10.15	9.95	9.92	9.93	23.83	23.83	23.75	23.66	23.5	23.1	23.1	23.1	23.1	24.11	24.11	24.01	23.91	23.71	23.09	23.08	23.24	23.36	0.25	0.24	0.24	0.23	0.23	0.34	0.34	0.34	0.27	0.27
ENSG00000087191	PSMC5	26S protease regulatory subunit 8	5	11.65	11.65	11.69	11.72	11.8	11.45	11.65	11.67	11.67	12.1	12.1	11.85	11.61	11.11	11.91	11.73	11.65	11.61	23.3	23.3	23.39	23.48	23.66	23.26	23.26	23.18	23.11	24.03	24.03	24.05	24.08	24.13	23.46	23.79	23.71	23.71	0.27	0.27	0.27	0.27	0.27	0.27	0.27	0.27	0.32	0.28
ENSG00000087842	PIR	Pirin	2	13.73	13.73	13.7	13.67	13.61	13.1	13.54	13.97	14.3	13.59	13.59	13.53	13.47	13.34	13.89	13.78	14	14.06	22.2	22.2	22.32	22.43	22.66	21.97	21.76	21.76	21.75	23.56	23.56	23.52	23.47	23.38	22.02	22.27	22.37	22.42	0.26	0.26	0.26	0.26	0.16	0.27	0.38	0.43	0.23	0.23
ENSG00000088832	FKBP1A	Peptidyl-prolyl cis-trans isomerase FKBP1A	3	8.06	8.06	8.04	8.02	7.97	7.71	8.36	8.34	8.42	8.31	8.31	8.14	7.97	7.63	8.43	8.35	8.22	8.12	23.24	23.24	23.28	23.32	23.39	23.15	23.43	23.25	23.08	23.19	23.19	23.13	23.07	22.95	23.16	23.17	23.21	23.24	0.25	0.25	0.25	0.24	0.22	0.34	0.34	0.34	0.28	0.26
ENSG00000090013	BLVRB	Flavin reductase (NADPH)	1	12.82	12.82	12.75	12.67	12.52	13.11	13.82	13.92	13.95	12.53	12.53	12.57	12.6	12.68	13.83	13.97	13.8	13.7	22.14	22.14	22.06	21.98	21.82	22.07	21.47	21.62	21.62	21.38	21.38	21.38	21.37	21.36	20.92	21.26	21.64	21.93	0.19	0.19	0.18	0.18	0.3	0.49	0.48	0.47	0.18	0.18
ENSG00000090621	PABPC4	Polyadenylate-binding protein 4	3	11.99	11.99	11.95	11.91	11.82	11.3	11.95	12.13	12.33	12.03	12.03	11.95	11.88	11.72	12.09	12.09	12.2	12.24	23.27	23.27	23.32	23.36	23.45	23.16	23.26	23.19	23.16	23.4	23.4	23.38	23.36	23.31	23.39	23.38	23.47	23.54	0.27	0.27	0.26	0.26	0.15	0.33	0.34	0.35	0.25	0.25
ENSG00000090861	AARS	Alanine--tRNA ligase, cytoplasmic	3	9.82	9.82	9.9	9.97	10.13	11.52	11.11	10.27	9.6	10.14	10.14	10.01	9.88	9.61	11.46	11.07	10.32	9.74	24.27	24.27	24.24	24.2	24.13	24.11	24.72	24.58	24.58	24.52	24.52	24.49	24.46	24.4	23.76	24.23	24.66	24.98	0.21	0.22	0.22	0.24	0.92	0.42	0.18	0.16	0.23	0.22
ENSG00000092010	PSME1	Proteasome activator complex subunit 1	2	9.01	9.01	8.97	8.92	8.83	8.42	8.91	9.05	9.23	9.24	9.24	9.14	9.04	8.84	9.31	9.18	9.23	9.25	21.33	21.33	21.15	20.97	20.6	20.22	20.62	20.5	20.36	22.65	22.65	22.48	22.31	21.98	21.31	21.46	21.53	21.57	0.27	0.27	0.27	0.25	0.17	0.31	0.31	0.33	0.26	0.26
ENSG00000092621	PHGDH	D-3-phosphoglycerate dehydrogenase	3	13.74	13.74	13.78	13.81	13.89	14.49	14.27	13.91	13.62	13.91	13.91	13.85	13.78	13.66	14.79	14.33	13.86	13.52	26.9	26.9	26.85	26.8	26.71	26.8	26.9	27.01	27.09	26.78	26.78	26.8	26.83	26.87	26.71	26.93	27.07	27.17	0.25	0.25	0.25	0.26	0.47	0.33	0.23	0.22	0.24	0.24
ENSG00000099341	PSMD8	26S proteasome non-ATPase regulatory subunit 8	5	13.5	13.5	13.42	13.34	13.18	13.23	13.54	13.7	13.8	13.61	13.61	13.51	13.42	13.22	14.09	13.86	13.71	13.61	21.54	21.54	21.59	21.64	21.73	21.89	21.78	21.45	21.18	22.47	22.47	22.38	22.3	22.13	21.86	21.86	21.93	21.99	0.25	0.25	0.24	0.23	0.23	0.31	0.33	0.34	0.25	0.24
ENSG00000100029	PES1	Pescadillo homolog	8	9.79	9.79	9.71	9.63	9.46	9.52	9.8	9.84	9.84	10.08	10.08	9.9	9.72	9.36	10.13	10.18	10.24	10.28	22.17	22.17	21.98	21.79	21.4	22.21	22.44	22.71	22.93	22.4	22.4	22.3	22.2	22	22.71	22.53	22.47	22.43	0.27	0.26	0.25	0.25	0.25	0.29	0.29	0.3	0.27	0.25
ENSG00000100220	C22orf28	tRNA-splicing ligase RtcB homolog	3	12.29	12.29	12.33	12.36	12.44	12.64	12.68	12.55	12.44	12.63	12.63	12.5	12.37	12.1	12.84	12.84	12.56	12.46	23.73	23.73	23.73	23.73	23.74	23.51	23.58	23.67	23.73	23.97	23.97	23.94	23.91	23.85	23.45	23.82	23.71	23.69	0.25	0.26	0.26	0.28	0.3	0.3	0.29	0.28	0.27	0.25
ENSG00000100292	HMOX1	Heme oxygenase 1	1	13.17	13.17	12.98	12.79	12.41	13.14	13.51	13.72	13.85	13.24	13.24	13.15	13.06	12.87	15.63	15.01	14.32	13.81	20.98	20.98	20.14	19.3	17.61	17.53	19.25	19.96	20.37	20.66	20.66	20.6	20.53	20.39	19.36	19.84	20.39	20.81	0.24	0.23	0.19	0.14	0.32	0.38	0.41	0.42	0.16	0.15
ENSG00000100462	PRMT5	Protein arginine N-methyltransferase 5	NaN	11.37	11.37	11.44	11.51	11.65	11.75	11.53	11.32	11.16	11.76	11.76	11.52	11.29	10.82	11.65	11.47	11.3	11.17	22.62	22.62	22.48	22.34	22.08	21.77	21.98	22.08	22.15	22.81	22.81	22.81	22.81	22.82	22.7	22.53	22.64	22.76	0.27	0.28	0.29	0.31	0.31	0.27	0.23	0.22	0.32	0.28
ENSG00000101294	HM13	Minor histocompatibility antigen H13	4	9.65	9.65	9.6	9.55	9.45	10.03	10.31	10.49	10.62	9.99	9.99	9.81	9.63	9.26	10.97	10.98	10.43	10.22	18.25	18.25	18.51	18.78	19.31	19.53	20.09	20.99	21.69	20.79	20.79	20.74	20.69	20.58	20.88	20.75	20.89	21.03	0.21	0.2	0.2	0.2	0.36	0.38	0.41	0.43	0.22	0.21
ENSG00000102158	MAGT1	Magnesium transporter protein 1	4	8.46	8.46	8.4	8.34	8.22	8.73	9.65	9.53	9.35	7.94	7.94	8.09	8.24	8.55	9.81	9.42	9.19	9.05	19.84	19.84	20.22	20.6	21.36	20.04	20.72	21.2	21.53	19.93	19.93	19.91	19.89	19.84	19.75	19.63	19.94	20.17	0.2	0.19	0.19	0.19	0.28	0.65	0.4	0.38	0.16	0.17
ENSG00000102580	DNAJC3	DnaJ homolog subfamily C member 3	1	9.61	9.61	9.86	10.11	10.62	11.78	12.52	11.6	10.78	9.3	9.3	9.74	10.18	11.06	12.5	11.78	10.96	10.34	21.42	21.42	20.62	19.81	18.14	21.39	20.65	20.38	20.23	19.6	19.6	19.35	19.11	18.66	18.87	19.33	19.34	19.32	0.12	0.14	0.17	0.27	0.91	0.93	0.27	0.24	0.1	0.15
ENSG00000103353	UBFD1	Ubiquitin domain-containing protein UBFD1	2	10.8	10.8	10.8	10.8	10.79	10.84	11.09	11.09	11.05	10.88	10.88	10.86	10.83	10.79	11.44	11.18	11.07	11	20.4	20.4	20.32	20.23	20.05	19.19	19.7	19.32	18.91	19.29	19.29	19.45	19.62	19.94	18.92	18.97	19.01	19.04	0.25	0.25	0.25	0.26	0.27	0.31	0.31	0.31	0.24	0.24
ENSG00000104388	RAB2A	Ras-related protein Rab-2A	3	11.53	11.53	11.44	11.35	11.16	10.76	11.57	11.67	11.67	10.84	10.84	11.02	11.2	11.55	11.96	11.38	11.31	11.3	23.15	23.15	23.13	23.11	23.06	23.34	22.87	23.22	23.37	22.65	22.65	22.6	22.56	22.47	22.82	22.68	22.53	22.41	0.27	0.27	0.26	0.22	0.16	0.34	0.34	0.34	0.22	0.23
ENSG00000105379	ETFB	Electron transfer flavoprotein subunit beta	8	13.99	13.99	13.92	13.85	13.72	13.56	13.92	14.21	14.44	13.83	13.83	13.84	13.84	13.86	14.08	14.16	14.33	14.46	21.78	21.78	21.65	21.52	21.28	21.82	22.42	22.38	22.27	21.85	21.85	21.88	21.91	21.98	22.13	22.45	22.45	22.49	0.26	0.25	0.24	0.23	0.22	0.27	0.36	0.39	0.24	0.24
ENSG00000105402	NAPA	Alpha-soluble NSF attachment protein	5	9.34	9.34	9.28	9.22	9.08	8.92	9.35	9.35	9.3	9.7	9.7	9.49	9.27	8.84	9.51	9.34	9.25	9.2	23.7	23.7	23.7	23.7	23.7	23.43	23.43	23.43	23.42	23.41	23.41	23.38	23.35	23.29	23.03	23.1	23.2	23.28	0.27	0.26	0.26	0.25	0.24	0.28	0.28	0.28	0.32	0.28
ENSG00000105669	COPE	Coatomer subunit epsilon	2	9.54	9.54	9.46	9.38	9.22	9.29	9.49	9.57	9.63	9.58	9.58	9.46	9.34	9.1	10.36	10.17	9.92	9.73	22.83	22.83	22.91	22.99	23.14	22.89	22.3	21.99	21.79	23.19	23.19	23.12	23.05	22.91	22.69	22.52	22.81	23.08	0.26	0.26	0.25	0.25	0.25	0.28	0.29	0.3	0.23	0.22
ENSG00000105835	NAMPT	Nicotinamide phosphoribosyltransferase	1	9.13	9.13	9.09	9.05	8.97	9.74	9.79	9.69	9.6	8.95	8.95	9.1	9.24	9.54	9.79	9.86	9.83	9.8	22.8	22.8	22.69	22.58	22.36	22.82	22.78	22.58	22.44	23.15	23.15	23.21	23.27	23.39	22.7	23.09	23.15	23.25	0.22	0.22	0.21	0.21	0.4	0.37	0.34	0.33	0.2	0.21
ENSG00000106105	GARS	Glycine--tRNA ligase	3	10.87	10.87	10.93	10.99	11.11	12.43	11.56	10.86	10.34	11.09	11.09	10.96	10.82	10.54	12.33	11.52	10.74	10.15	24.59	24.59	24.59	24.59	24.59	24.18	24.63	24.93	25.15	24.97	24.97	24.98	24.98	24.99	24.73	24.96	25.1	25.19	0.24	0.25	0.25	0.26	0.93	0.25	0.18	0.15	0.27	0.25
ENSG00000106245	BUD31	Protein BUD31 homolog	2	11.86	11.86	11.91	11.96	12.06	12.15	12	11.89	11.82	11.91	11.91	11.83	11.76	11.62	12.58	12.22	11.88	11.63	20.66	20.66	20.46	20.25	19.83	20.79	20.15	20.08	20.08	20.99	20.99	20.8	20.62	20.24	20.47	19.51	20.11	20.33	0.27	0.27	0.28	0.28	0.28	0.27	0.27	0.26	0.25	0.24
ENSG00000106803	SEC61B	Protein transport protein Sec61 subunit beta	4	14.08	14.08	14.04	13.99	13.91	14.03	14.83	14.85	14.77	14.12	14.12	14.08	14.04	13.97	15.19	14.87	14.54	14.3	21.72	21.72	21.96	22.2	22.69	23.14	23.26	23.45	23.6	22.73	22.73	22.74	22.75	22.78	23.01	22.91	22.87	22.85	0.22	0.22	0.22	0.22	0.22	0.46	0.41	0.39	0.21	0.21
ENSG00000106853	PTGR1	Prostaglandin reductase 1	3	10.43	10.43	10.43	10.43	10.43	10.01	10.45	10.91	11.26	10.53	10.53	10.38	10.23	9.93	10.83	10.93	10.97	11	21.99	21.99	22.02	22.05	22.11	21.7	22.13	22.38	22.55	22.13	22.13	22	21.88	21.62	21.67	21.79	21.95	22.08	0.25	0.24	0.24	0.24	0.2	0.27	0.43	0.47	0.24	0.23
ENSG00000107223	EDF1	Endothelial differentiation-related factor 1	4	15.1	15.1	15.09	15.08	15.06	15.43	15.72	15.4	15.25	15.01	15.01	15.02	15.02	15.03	15.52	15.28	15.15	15.07	22.25	22.25	22.56	22.86	23.45	22.77	22.52	22.69	22.87	23.03	23.03	22.97	22.91	22.79	22.76	22.67	22.75	22.82	0.24	0.24	0.24	0.24	0.35	0.37	0.28	0.27	0.25	0.25
ENSG00000107581	EIF3A	Eukaryotic translation initiation factor 3 subunit A	2	13.69	13.69	13.73	13.78	13.88	12.98	13.51	13.76	13.92	13.62	13.62	13.58	13.53	13.43	14.02	13.77	13.64	13.54	24.63	24.63	24.63	24.63	24.62	24.17	24.07	23.93	23.84	25.28	25.28	25.16	25.03	24.79	24.38	24.51	24.64	24.74	0.29	0.29	0.3	0.3	0.13	0.3	0.31	0.32	0.25	0.25
ENSG00000108829	LRRC59	Leucine-rich repeat-containing protein 59	1	13.33	13.33	13.26	13.19	13.04	13.76	13.56	13.31	13.12	13.56	13.56	13.46	13.35	13.13	14.15	13.68	13.31	13.03	25.94	25.94	25.84	25.74	25.54	24.82	25.09	25.5	25.81	25.72	25.72	25.68	25.65	25.58	24.91	25.26	25.58	25.82	0.25	0.25	0.24	0.23	0.44	0.29	0.25	0.24	0.27	0.26
ENSG00000108848	LUC7L3	Luc7-like protein 3	2	12.77	12.77	12.71	12.65	12.52	12.16	12.43	12.72	12.95	12.8	12.8	12.76	12.71	12.63	12.32	12.53	12.71	12.83	21.63	21.63	21.69	21.74	21.85	22.01	21.49	21.44	21.45	21.54	21.54	21.59	21.64	21.76	20.71	20.3	20.24	20.14	0.28	0.28	0.27	0.24	0.2	0.24	0.32	0.34	0.28	0.28
ENSG00000109062	SLC9A3R1	Na(+)/H(+) exchange regulatory cofactor NHE-RF1	NaN	12.62	12.62	12.58	12.53	12.43	12.22	12.53	12.75	12.9	12.59	12.59	12.51	12.44	12.3	12.95	12.86	12.77	12.7	24.13	24.13	24.05	23.96	23.81	23.92	23.62	23.44	23.31	23.6	23.6	23.55	23.49	23.38	23.42	23.31	23.52	23.65	0.26	0.26	0.25	0.24	0.23	0.27	0.33	0.34	0.24	0.24
ENSG00000109814	UGDH	UDP-glucose 6-dehydrogenase	1	11.12	11.12	11.22	11.33	11.54	11.86	12.14	12.38	12.55	11.31	11.31	11.47	11.63	11.96	12.87	12.74	12.68	12.64	24.77	24.77	24.79	24.81	24.85	24.65	24.77	24.97	25.13	25.28	25.28	25.3	25.31	25.34	25.09	25.33	25.69	25.97	0.19	0.19	0.2	0.24	0.34	0.42	0.46	0.48	0.16	0.17
ENSG00000109971	HSPA8	Heat shock cognate 71 kDa protein	8	5.94	5.94	5.75	5.55	5.16	5.67	5.81	5.94	6.04	6.42	6.42	6.05	5.67	4.94	6.44	6.35	6.34	6.37	29.01	29.01	29.05	29.09	29.17	29.03	28.96	28.8	28.67	29.02	29.02	29.05	29.07	29.12	29.22	29.17	29.11	29.07	0.28	0.26	0.22	0.17	0.29	0.3	0.31	0.32	0.33	0.22
ENSG00000110442	COMMD9	COMM domain-containing protein 9	2	11.08	11.08	11.04	11	10.92	10.85	11.01	10.94	10.87	11.26	11.26	11.13	11	10.74	11.25	11.09	10.96	10.87	21.02	21.02	20.78	20.55	20.08	20.14	20.4	19.71	19.3	21.12	21.12	21.14	21.17	21.21	20.3	20.3	20.32	20.34	0.27	0.27	0.27	0.26	0.26	0.26	0.26	0.26	0.28	0.27
ENSG00000111237	VPS29	Vacuolar protein sorting-associated protein 29	5	11.08	11.08	11.02	10.96	10.84	10.89	10.85	10.78	10.72	11.05	11.05	10.95	10.86	10.68	10.92	10.89	10.8	10.73	21.95	21.95	22.02	22.09	22.23	21.06	21.36	21.53	21.67	22.09	22.09	22.13	22.17	22.24	21.49	21.93	22.17	22.33	0.28	0.27	0.27	0.26	0.26	0.26	0.25	0.25	0.28	0.27
ENSG00000111275	ALDH2	Aldehyde dehydrogenase, mitochondrial	3	10.08	10.08	10.04	9.99	9.9	9.39	9.7	10.1	10.37	10.03	10.03	9.91	9.79	9.55	10.28	10.17	10.12	10.09	21.79	21.79	21.7	21.6	21.41	21.58	21.65	21.94	22.08	20.66	20.66	20.68	20.7	20.73	20.94	20.74	20.63	20.56	0.28	0.28	0.27	0.26	0.17	0.23	0.35	0.37	0.26	0.24
ENSG00000112996	MRPS30	28S ribosomal protein S30, mitochondrial	NaN	10.16	10.16	10.29	10.43	10.71	11.22	10.67	10.55	10.44	10.46	10.46	10.37	10.29	10.12	10.45	10.66	10.67	10.65	18.04	18.04	18.2	18.37	18.71	17.96	18.18	18.4	18.56	19.47	19.47	19.55	19.64	19.79	19.19	19.11	19.17	19.22	0.22	0.23	0.26	0.35	0.5	0.26	0.26	0.26	0.25	0.24
ENSG00000113312	TTC1	Tetratricopeptide repeat protein 1	NaN	10.9	10.9	10.94	10.97	11.03	11.18	11.08	11.04	11.01	11.15	11.15	11.03	10.92	10.69	10.81	10.85	10.89	10.91	21.98	21.98	21.98	21.98	21.98	20.88	21.37	21.58	21.71	21.75	21.75	21.81	21.86	21.98	21.38	21.61	21.87	22.07	0.27	0.27	0.27	0.28	0.28	0.28	0.28	0.28	0.29	0.27
ENSG00000113811	SELK	Selenoprotein K	3	13.01	13.01	13.34	13.68	14.35	14.79	14.36	13.7	13.18	12.98	12.98	13.37	13.76	14.55	15.09	14.52	13.64	12.94	18.08	18.08	18.19	18.3	18.5	19.25	20.06	19.98	19.83	17.76	17.76	17.88	18.01	18.25	18.97	19.25	19.41	19.51	0.17	0.22	0.27	0.56	0.59	0.37	0.2	0.18	0.15	0.23
ENSG00000115275	MOGS	Mannosyl-oligosaccharide glucosidase	8	12.82	12.82	12.71	12.59	12.35	12.76	13.19	13.14	13.05	12.83	12.83	12.75	12.67	12.51	13.17	13.02	13.01	13.02	20.41	20.41	20.47	20.53	20.65	20.77	20.86	21.17	21.42	20.52	20.52	20.48	20.44	20.36	20.87	20.64	20.34	20.12	0.25	0.24	0.22	0.2	0.3	0.35	0.34	0.33	0.24	0.24
ENSG00000115677	HDLBP	Vigilin	1	12.46	12.46	12.48	12.51	12.55	12.83	13.27	13.15	13	12.76	12.76	12.66	12.55	12.34	13.45	13.45	12.94	12.74	23.64	23.64	23.52	23.41	23.17	23.07	23.07	23	22.98	23.89	23.89	23.82	23.75	23.61	23.02	23.32	23.59	23.79	0.22	0.22	0.23	0.23	0.34	0.38	0.35	0.34	0.23	0.22
ENSG00000115806	GORASP2	Golgi reassembly-stacking protein 2	2	11.69	11.69	11.67	11.66	11.63	12.03	12.02	11.87	11.75	11.71	11.71	11.63	11.55	11.38	12.71	12.26	11.88	11.6	20.84	20.84	20.42	20.01	19.19	19.7	20.1	20.18	20.2	21.57	21.57	21.42	21.27	20.97	20.25	19.86	19.85	19.86	0.25	0.25	0.25	0.26	0.32	0.31	0.28	0.27	0.23	0.22
ENSG00000115919	KYNU	Kynureninase	1	9.01	9.01	9.14	9.26	9.51	10.02	9.83	10.5	10.87	9.45	9.45	9.41	9.37	9.29	9.82	10.38	10.62	10.91	23.88	23.88	23.85	23.81	23.74	23.65	23.82	23.93	24	24.69	24.69	24.69	24.68	24.67	24.52	24.48	24.67	24.84	0.17	0.18	0.19	0.27	0.34	0.31	0.61	0.63	0.19	0.19
ENSG00000115944	COX7A2L	Cytochrome c oxidase subunit 7A-related protein, mitochondrial	4	11.93	11.93	11.93	11.94	11.96	11.91	12.25	12.39	12.46	12.02	12.02	11.98	11.95	11.88	12.84	12.63	12.41	12.24	18.82	18.82	19.04	19.26	19.69	18.61	19.58	20.18	20.6	18.58	18.58	18.76	18.95	19.31	19.27	19.04	19.06	19.1	0.24	0.24	0.24	0.24	0.24	0.34	0.35	0.35	0.22	0.22
ENSG00000117984	CTSD	Cathepsin D	1	10.28	10.28	10.13	9.98	9.68	9.65	10.59	11.03	11.31	10.34	10.34	10.19	10.04	9.74	11.15	11.4	11.52	11.59	22.89	22.89	22.83	22.76	22.63	22.85	22.17	22.23	22.35	23.07	23.07	23.02	22.96	22.85	22.65	22.76	23.15	23.47	0.24	0.23	0.2	0.16	0.16	0.44	0.5	0.54	0.19	0.18
ENSG00000119285	HEATR1	HEAT repeat-containing protein 1	3	9.74	9.74	9.76	9.77	9.82	9.42	10	10.19	10.3	10.03	10.03	9.97	9.9	9.78	10.27	10.03	10.04	10.06	22.64	22.64	22.54	22.44	22.23	22.83	22.67	22.61	22.58	22.37	22.37	22.4	22.42	22.47	22.35	22.26	22.02	21.87	0.25	0.25	0.25	0.25	0.2	0.35	0.36	0.37	0.26	0.26
ENSG00000119777	TMEM214	Transmembrane protein 214	3	13.6	13.6	13.66	13.71	13.82	14.15	14.1	13.99	13.9	13.63	13.63	13.65	13.67	13.71	14.62	14.33	13.94	13.64	21.52	21.52	21.45	21.37	21.2	21.56	21.53	21.81	22.05	19.86	19.86	19.87	19.89	19.91	20.91	20.85	20.68	20.55	0.24	0.24	0.25	0.28	0.33	0.31	0.3	0.3	0.23	0.23
ENSG00000120254	MTHFD1L	Monofunctional C1-tetrahydrofolate synthase, mitochondrial	4	10.88	10.88	10.97	11.06	11.23	11.3	11.3	10.8	10.61	11.05	11.05	10.97	10.9	10.74	11.53	11.16	10.85	10.61	22.08	22.08	22.25	22.41	22.73	22.42	22.66	22.95	23.16	22.43	22.43	22.38	22.34	22.25	22.33	22.12	22.03	21.98	0.26	0.27	0.29	0.32	0.33	0.33	0.2	0.2	0.26	0.25
ENSG00000121940	CLCC1	Chloride channel CLIC-like protein 1	NaN	8.21	8.21	8.14	8.07	7.93	7.92	8.37	8.58	8.72	8.05	8.05	7.93	7.81	7.58	7.84	8.01	8.26	8.46	23.23	23.23	23.03	22.84	22.44	22.76	22.57	22.88	23.16	22.37	22.37	22.27	22.16	21.96	23.06	22.97	22.8	22.66	0.24	0.24	0.23	0.22	0.22	0.35	0.36	0.37	0.26	0.24
ENSG00000122694	GLIPR2	Golgi-associated plant pathogenesis-related protein 1	6	11.87	11.87	11.79	11.7	11.53	11.43	10.93	10.62	10.42	12.04	12.04	12.06	12.08	12.13	10.91	10.74	10.54	10.38	19.69	19.69	20.16	20.63	21.55	20.2	20.08	20.02	19.98	19.76	19.76	19.96	20.17	20.58	20.28	19.88	19.78	19.73	0.36	0.34	0.33	0.31	0.3	0.15	0.14	0.14	0.41	0.41
ENSG00000123131	PRDX4	Peroxiredoxin-4	3	5.53	5.53	5.46	5.4	5.28	5.55	5.89	5.9	5.88	5.37	5.37	5.28	5.18	4.98	5.81	5.79	5.55	5.36	24.03	24.03	24.11	24.18	24.31	23.9	24.16	24.45	24.67	23.69	23.69	23.67	23.65	23.62	23.83	23.76	23.89	24.01	0.24	0.24	0.23	0.23	0.27	0.34	0.34	0.33	0.24	0.23
ENSG00000124783	SSR1	Translocon-associated protein subunit alpha	8	12.25	12.25	12.14	12.03	11.81	12.23	13.3	12.97	12.89	12.33	12.33	12.27	12.21	12.09	13.2	13.2	12.75	12.59	22.44	22.44	22.43	22.42	22.41	22.74	23.15	23.66	24.05	21.23	21.23	21.38	21.53	21.83	22.92	22.86	22.91	22.95	0.21	0.21	0.2	0.19	0.22	0.69	0.35	0.35	0.21	0.21
ENSG00000126432	PRDX5	Peroxiredoxin-5, mitochondrial	1	14.64	14.64	14.62	14.6	14.57	14.54	15.03	15.52	15.88	13.96	13.96	14.1	14.23	14.49	15.17	15.08	15.1	15.13	24.87	24.87	24.83	24.79	24.7	24.7	24.92	25.02	25.08	25.17	25.17	25.17	25.16	25.14	24.93	25.04	25.25	25.43	0.22	0.21	0.21	0.21	0.21	0.35	0.5	0.56	0.18	0.19
ENSG00000127483	HP1BP3	Heterochromatin protein 1-binding protein 3	2	12.47	12.47	12.47	12.48	12.48	12.01	12.25	12.49	12.66	12.38	12.38	12.4	12.42	12.46	12.29	12.21	12.3	12.34	23.47	23.47	23.49	23.51	23.54	23.47	22.95	22.95	23.01	23.17	23.17	23.26	23.36	23.54	22.71	22.37	22.34	22.34	0.28	0.28	0.28	0.27	0.2	0.25	0.3	0.32	0.27	0.27
ENSG00000128422	KRT17	Keratin, type I cytoskeletal 17	NaN	13.7	13.7	13.82	13.95	14.2	14.53	14.08	12.88	11.89	13.75	13.75	13.82	13.89	14.03	14.22	13.5	12.38	11.63	29.61	29.61	29.65	29.69	29.76	30	29.81	29.74	29.7	28.94	28.94	29.03	29.12	29.3	29.44	29.23	29.01	28.85	0.3	0.32	0.34	0.44	0.5	0.33	0.11	0.06	0.35	0.36
ENSG00000129128	SPCS3	Signal peptidase complex subunit 3	3	12.13	12.13	12.02	11.9	11.68	11.83	12.55	12.64	12.66	12.13	12.13	12.12	12.12	12.1	12.93	12.81	12.64	12.52	20.97	20.97	21	21.03	21.08	20.45	21.02	21.49	21.83	20.88	20.88	20.79	20.7	20.52	20.71	20.54	20.69	20.82	0.24	0.23	0.21	0.21	0.21	0.4	0.39	0.39	0.22	0.22
ENSG00000130313	PGLS	6-phosphogluconolactonase	2	13.3	13.3	13.19	13.08	12.87	13.37	13.78	13.59	13.53	13.2	13.2	13.22	13.25	13.3	13.99	13.93	13.86	13.82	22.8	22.8	22.82	22.85	22.89	22.8	22.8	22.8	22.8	23.16	23.16	23.12	23.08	23	22.52	22.47	22.78	23.05	0.25	0.23	0.22	0.2	0.33	0.35	0.33	0.32	0.22	0.22
ENSG00000131981	LGALS3	Galectin-3	1	13.49	13.49	13.46	13.44	13.39	13.97	14.05	13.86	13.75	13.59	13.59	13.54	13.49	13.4	14.25	13.96	13.86	13.79	24.29	24.29	24.26	24.24	24.19	24.01	24.06	23.98	23.9	23.83	23.83	23.92	24	24.17	24	24.08	24.27	24.43	0.23	0.23	0.23	0.23	0.38	0.35	0.31	0.3	0.23	0.23
ENSG00000132361	KIAA0664	Protein KIAA0664	2	9.99	9.99	9.96	9.92	9.84	9.71	9.77	9.78	9.77	10.19	10.19	10.08	9.97	9.73	9.93	9.82	9.87	9.92	20.45	20.45	20.61	20.78	21.1	20.26	20.09	20.18	20.26	21.64	21.64	21.57	21.5	21.35	20.8	20.77	20.79	20.81	0.28	0.27	0.27	0.26	0.26	0.26	0.26	0.26	0.29	0.27
ENSG00000132382	MYBBP1A	Myb-binding protein 1A	8	10.28	10.28	10.19	10.1	9.91	9.98	10.44	10.54	10.66	10.36	10.36	10.31	10.25	10.14	10.38	10.38	10.54	10.6	24.88	24.88	24.83	24.79	24.7	25.21	25.11	25.13	25.16	24.54	24.54	24.6	24.67	24.79	25.27	24.96	24.78	24.65	0.25	0.24	0.23	0.22	0.22	0.35	0.35	0.35	0.26	0.25
ENSG00000133112	TPT1	Translationally-controlled tumor protein	1	15.03	15.03	15.09	15.16	15.3	15.54	15.64	15.7	15.73	15.04	15.04	15.06	15.08	15.12	15.72	15.73	15.71	15.7	24.3	24.3	24.27	24.24	24.17	24.4	24.43	24.12	23.86	24.25	24.25	24.26	24.26	24.26	24.33	24.58	24.75	24.88	0.22	0.23	0.23	0.26	0.34	0.34	0.34	0.35	0.22	0.22
ENSG00000134684	YARS	Tyrosine--tRNA ligase, cytoplasmic	3	10.25	10.25	10.37	10.49	10.74	11.61	11.22	10.38	9.7	10.81	10.81	10.59	10.36	9.91	11.27	10.96	10.17	9.55	24.91	24.91	24.94	24.97	25.03	25.08	25.11	24.85	24.69	24.88	24.88	24.91	24.94	24.99	24.62	24.79	24.92	25.02	0.23	0.24	0.27	0.31	0.76	0.36	0.16	0.14	0.31	0.28
ENSG00000134851	TMEM165	Transmembrane protein 165	2	9.44	9.44	9.4	9.37	9.3	8.67	9.11	9.29	9.41	9.22	9.22	9.17	9.12	9.03	9.24	9.24	9.21	9.19	22.43	22.43	22.42	22.42	22.41	21.88	22.05	22.3	22.48	21.71	21.71	21.67	21.63	21.55	21.12	21.02	20.59	20.31	0.29	0.29	0.29	0.28	0.15	0.28	0.29	0.29	0.27	0.27
ENSG00000134910	STT3A	Dolichyl-diphosphooligosaccharide--protein glycosyltransferase subunit STT3A	8	9.15	9.15	9.12	9.09	9.03	8.86	10.09	10.27	10.32	9.25	9.25	9.14	9.04	8.84	10.3	10.2	9.97	9.79	18.3	18.3	18.55	18.79	19.27	19.67	19.69	20.48	21.05	17.81	17.81	18.3	18.79	19.76	19.52	19.97	20.16	20.28	0.2	0.2	0.2	0.2	0.19	0.53	0.51	0.5	0.2	0.19
ENSG00000135046	ANXA1	Annexin A1	3	14.09	14.09	14.14	14.18	14.26	14.62	14.5	14.43	14.39	14.23	14.23	14.18	14.14	14.04	15.39	14.67	14.41	14.23	27.66	27.66	27.64	27.63	27.62	27.52	27.82	27.85	27.86	27.69	27.69	27.7	27.71	27.73	27.91	27.99	28.14	28.25	0.24	0.24	0.25	0.28	0.33	0.31	0.3	0.3	0.23	0.22
ENSG00000136518	ACTL6A	Actin-like protein 6A	2	11.72	11.72	11.69	11.67	11.63	11.22	11.4	11.56	11.67	11.7	11.7	11.65	11.6	11.51	11.64	11.46	11.61	11.76	22.03	22.03	22.09	22.16	22.3	22.17	21.8	21.65	21.56	22.78	22.78	22.76	22.75	22.73	21.75	21.64	21.14	20.74	0.29	0.28	0.28	0.27	0.22	0.25	0.27	0.28	0.27	0.26
ENSG00000136628	EPRS	Bifunctional glutamate/proline--tRNA ligase	3	13.31	13.31	13.37	13.43	13.55	13.96	13.8	13.62	13.48	13.52	13.52	13.42	13.32	13.11	14.25	13.96	13.57	13.27	26.05	26.05	26.06	26.06	26.08	25.98	25.93	25.86	25.82	26.08	26.08	26.07	26.06	26.04	25.74	25.98	26.17	26.3	0.24	0.25	0.25	0.28	0.39	0.3	0.28	0.27	0.24	0.23
ENSG00000136937	NCBP1	Nuclear cap-binding protein subunit 1	2	6.55	6.55	6.56	6.56	6.57	6.14	6.39	6.5	6.56	6.2	6.2	6.23	6.27	6.33	5.77	6.03	6.19	6.29	21.45	21.45	21.55	21.66	21.88	21.43	21.15	21.11	21.08	22.32	22.32	22.4	22.49	22.65	21.71	21.72	21.44	21.22	0.28	0.28	0.28	0.27	0.23	0.26	0.27	0.28	0.29	0.29
ENSG00000138029	HADHB	Trifunctional enzyme subunit beta, mitochondrial	8	12.37	12.37	12.36	12.34	12.32	12.06	12.41	12.73	12.97	12.47	12.47	12.39	12.31	12.15	12.82	12.87	12.86	12.84	23.66	23.66	23.7	23.74	23.82	24.39	24.04	24.07	24.13	23.24	23.24	23.3	23.37	23.49	23.69	23.67	23.71	23.74	0.25	0.25	0.24	0.24	0.23	0.26	0.38	0.4	0.23	0.22
ENSG00000138413	IDH1	Isocitrate dehydrogenase [NADP] cytoplasmic	3	10.99	10.99	11.01	11.03	11.08	11.46	11.7	11.5	11.48	11.23	11.23	11.05	10.86	10.5	13	13	11.72	11.23	23.74	23.74	23.7	23.66	23.59	23.8	23.89	23.99	24.06	23.88	23.88	23.94	24.01	24.13	23.97	24.36	24.66	24.88	0.23	0.23	0.23	0.23	0.35	0.35	0.33	0.33	0.2	0.18
ENSG00000138430	OLA1	Obg-like ATPase 1	2	10.62	10.62	10.51	10.4	10.18	10.33	10.64	10.66	10.69	10.2	10.2	10.2	10.2	10.2	10.83	10.62	10.53	10.46	23.47	23.47	23.55	23.63	23.78	23.06	23.52	23.28	23.2	24.04	24.04	24.05	24.07	24.11	23.46	23.63	23.76	23.86	0.27	0.25	0.24	0.23	0.24	0.3	0.31	0.31	0.24	0.23
ENSG00000140416	TPM1	Tropomyosin alpha-1 chain	6	12.29	12.29	12.45	12.61	12.92	12.67	11.73	11.28	10.96	12.51	12.51	12.38	12.24	11.96	11.4	11.23	10.98	10.79	22.71	22.71	22.69	22.66	22.6	22.93	22.31	21.52	20.91	22.63	22.63	22.61	22.59	22.55	21.77	21.48	21.11	20.81	0.33	0.36	0.41	0.44	0.41	0.13	0.12	0.11	0.41	0.38
ENSG00000141279	NPEPPS	Puromycin-sensitive aminopeptidase	2	9.14	9.14	9.06	8.98	8.81	8.91	9.32	9.38	9.4	8.65	8.65	8.75	8.86	9.06	8.66	8.95	9.11	9.22	24.58	24.58	24.63	24.68	24.78	24.45	24.32	24.11	23.97	24.86	24.86	24.92	24.98	25.09	24.42	24.56	24.68	24.78	0.25	0.24	0.24	0.23	0.23	0.33	0.33	0.33	0.25	0.26
ENSG00000143870	PDIA6	Protein disulfide-isomerase A6	3	10.8	10.8	10.94	11.09	11.38	11.83	12.32	12.34	12.29	10.97	10.97	10.95	10.93	10.9	12.51	12.6	12.69	12.75	26	26	26.04	26.09	26.18	26.23	26.6	27.06	27.42	25.59	25.59	25.64	25.69	25.79	26.39	26.51	26.69	26.82	0.17	0.17	0.19	0.25	0.43	0.48	0.46	0.46	0.15	0.15
ENSG00000144867	SRPRB	Signal recognition particle receptor subunit beta	3	11.95	11.95	11.87	11.79	11.63	11.73	12.17	12.03	12.1	12.03	12.03	11.86	11.68	11.33	13.03	12.68	12.26	11.95	22.39	22.39	22.43	22.46	22.54	22.37	22.66	23.18	23.59	21.93	21.93	21.91	21.9	21.88	21.92	22.42	22.59	22.71	0.25	0.25	0.24	0.24	0.24	0.32	0.31	0.31	0.24	0.22
ENSG00000145050	MANF	Mesencephalic astrocyte-derived neurotrophic factor	3	13.97	13.97	14.46	14.96	15.97	17.02	16.81	15.51	14.44	14.25	14.25	14.68	15.11	15.98	17.02	16.01	14.89	14.04	23.83	23.83	23.75	23.67	23.51	23.84	24.52	25.17	25.66	23.13	23.13	23.27	23.4	23.67	23.23	24.12	24.39	24.52	0.1	0.16	0.23	0.72	0.9	0.74	0.15	0.13	0.14	0.22
ENSG00000145703	IQGAP2	Ras GTPase-activating-like protein IQGAP2	2	11.79	11.79	11.72	11.64	11.47	11.91	11.63	11.69	11.76	11.66	11.66	11.65	11.65	11.65	11.35	11.63	11.83	11.99	20.82	20.82	20.66	20.51	20.22	20.01	20.38	20.49	20.54	20.92	20.92	20.97	21.01	21.11	20.05	19.88	19.66	19.5	0.27	0.26	0.26	0.26	0.27	0.27	0.27	0.27	0.26	0.26
ENSG00000145741	BTF3	Transcription factor BTF3	5	13.06	13.06	13.14	13.21	13.36	12.75	13	13.17	13.28	13.49	13.49	13.28	13.06	12.63	13.4	13.34	13.28	13.24	24.24	24.24	24.28	24.33	24.42	24.11	23.87	23.96	24.06	25.18	25.18	25.2	25.22	25.26	24.41	24.49	24.6	24.68	0.28	0.28	0.29	0.3	0.2	0.27	0.29	0.3	0.3	0.27
ENSG00000147475	ERLIN2	Erlin-2	4	6.97	6.97	7.01	7.04	7.12	6.95	7.28	7.61	7.85	7.15	7.15	7.14	7.13	7.1	7.63	7.79	7.85	7.9	18.22	18.22	18.56	18.9	19.56	18.1	19.31	20.16	20.76	19.06	19.06	19.08	19.1	19.13	19.58	19.5	19.59	19.68	0.24	0.24	0.24	0.24	0.24	0.29	0.41	0.43	0.21	0.21
ENSG00000147649	MTDH	Protein LYRIC	1	13.15	13.15	13.18	13.22	13.28	13.61	13.51	13.38	13.29	13.15	13.15	13.16	13.18	13.21	14.02	13.73	13.4	13.14	22.51	22.51	22.33	22.15	21.78	21.01	20.92	21.69	22.34	22.16	22.16	22	21.84	21.51	20.93	21.25	21.63	21.91	0.25	0.25	0.26	0.28	0.32	0.3	0.28	0.28	0.24	0.24
ENSG00000148248	SURF4	Surfeit locus protein 4	4	11.94	11.94	11.8	11.67	11.41	11.67	12.03	12.15	12.22	11.8	11.8	11.81	11.81	11.82	12.73	12.34	12.04	11.82	20.37	20.37	20.61	20.85	21.29	20.85	22.15	22.24	22.16	21.24	21.24	21.2	21.16	21.08	21.4	21.47	21.2	20.97	0.26	0.24	0.22	0.21	0.23	0.34	0.34	0.35	0.23	0.23
ENSG00000148341	SH3GLB2	Endophilin-B2	2	8.67	8.67	8.64	8.61	8.56	8.39	8.47	8.69	8.85	8.8	8.8	8.66	8.53	8.26	8.92	8.86	8.91	8.96	19.21	19.21	19.09	18.97	18.73	18.42	18.64	18.88	19.05	18.73	18.73	18.59	18.44	18.17	17.76	17.92	17.92	17.9	0.27	0.26	0.26	0.26	0.25	0.26	0.29	0.32	0.26	0.25
ENSG00000149480	MTA2	Metastasis-associated protein MTA2	2	10.57	10.57	10.46	10.36	10.15	10.03	10.07	10.07	10.06	10.55	10.55	10.51	10.47	10.39	10.28	10.21	10.27	10.33	23.76	23.76	23.6	23.43	23.11	23.24	23.01	22.84	22.72	23.28	23.28	23.24	23.2	23.13	22.19	21.87	21.66	21.53	0.32	0.3	0.28	0.24	0.23	0.23	0.23	0.23	0.29	0.28
ENSG00000151929	BAG3	BAG family molecular chaperone regulator 3	NaN	8.33	8.33	8.53	8.72	9.11	8.97	8.85	8.75	8.67	8.97	8.97	8.79	8.6	8.23	8.79	8.7	8.73	8.77	22.27	22.27	22.28	22.3	22.33	22.56	22.57	22.57	22.57	22.17	22.17	22.23	22.3	22.43	22.05	21.6	21.62	21.69	0.22	0.24	0.3	0.37	0.31	0.29	0.28	0.27	0.3	0.27
ENSG00000152684	PELO	Protein pelota homolog	4	12.15	12.15	12.29	12.43	12.72	13.11	12.77	12.44	12.18	12.39	12.39	12.51	12.62	12.86	13.1	12.91	12.62	12.39	16.3	16.3	16.49	16.69	17.1	16.77	17.19	18.04	18.72	18.38	18.38	18.22	18.06	17.73	17.2	17.34	17.41	17.45	0.23	0.24	0.26	0.37	0.44	0.31	0.23	0.22	0.24	0.25
ENSG00000155660	PDIA4	Protein disulfide-isomerase A4	3	10.21	10.21	10.79	11.37	12.54	12.73	13.71	13.44	13.1	10.36	10.36	10.69	11.02	11.7	14.33	13.38	12.83	12.46	23.12	23.12	23.23	23.34	23.55	23.71	25.1	26.35	27.28	23.28	23.28	23.43	23.58	23.87	25.12	25.82	26.65	27.28	0.06	0.11	0.17	0.52	0.52	0.94	0.52	0.48	0.08	0.1
ENSG00000156508	EEF1A1	Elongation factor 1-alpha 1	8	13.79	13.79	13.9	14.01	14.23	13.65	13.74	14.03	14.25	14.46	14.46	14.18	13.89	13.31	13.88	14.25	14.14	14.15	29.13	29.13	29.15	29.17	29.22	29.3	29.33	29.38	29.43	29.38	29.38	29.37	29.37	29.37	29.58	29.63	29.63	29.64	0.27	0.27	0.29	0.32	0.21	0.23	0.32	0.34	0.33	0.27
ENSG00000157020	SEC13	Protein SEC13 homolog	1	7.03	7.03	7.03	7.03	7.03	7.49	7.7	7.31	7.15	6.98	6.98	6.96	6.94	6.89	7.74	7.52	7.47	7.45	22.82	22.82	22.76	22.7	22.58	22.72	22.6	22.3	22.1	22.67	22.67	22.7	22.72	22.77	22.5	22.58	22.7	22.79	0.24	0.24	0.24	0.24	0.39	0.39	0.26	0.25	0.22	0.22
ENSG00000157916	RER1	Protein RER1	8	11.74	11.74	11.7	11.65	11.57	11.95	12.13	12.28	12.4	11.81	11.81	11.67	11.54	11.28	12.45	12.41	12.28	12.16	20.46	20.46	20.44	20.42	20.38	20.7	21.02	21.36	21.62	19.59	19.59	19.76	19.93	20.26	20.59	20.39	20.53	20.67	0.23	0.23	0.22	0.22	0.31	0.35	0.36	0.37	0.23	0.22
ENSG00000159228	CBR1	Carbonyl reductase [NADPH] 1	3	11.65	11.65	11.63	11.61	11.58	11.03	11.62	12.1	12.45	11.99	11.99	11.87	11.75	11.51	12.07	12.07	12.21	12.26	25.64	25.64	25.66	25.68	25.71	25.53	25.61	25.57	25.55	25.8	25.8	25.81	25.82	25.84	25.58	25.72	25.88	26	0.25	0.25	0.25	0.25	0.14	0.3	0.43	0.48	0.26	0.24
ENSG00000159231	CBR3	Carbonyl reductase [NADPH] 3	3	8.92	8.92	8.9	8.87	8.83	8.65	8.84	9.12	9.33	8.74	8.74	8.6	8.46	8.18	8.75	8.97	9.18	9.34	21.7	21.7	21.76	21.83	21.95	21.71	21.89	21.8	21.71	20.99	20.99	21.01	21.03	21.06	21.28	20.98	21.21	21.43	0.25	0.25	0.25	0.25	0.24	0.25	0.34	0.37	0.24	0.23
ENSG00000162384	C1orf123	UPF0587 protein C1orf123	4	10.29	10.29	10.27	10.25	10.22	10.17	10.37	10.42	10.43	10.61	10.61	10.5	10.38	10.16	10.77	10.69	10.57	10.48	19.81	19.81	20.34	20.87	21.93	20.57	20.59	20.65	20.69	21.04	21.04	21.06	21.08	21.11	20.46	20.78	21.09	21.29	0.26	0.26	0.26	0.26	0.27	0.28	0.28	0.29	0.27	0.25
ENSG00000163938	GNL3	Guanine nucleotide-binding protein-like 3	NaN	12.44	12.44	12.51	12.59	12.74	12.73	12.83	12.79	12.75	12.48	12.48	12.47	12.46	12.43	13.02	12.94	12.71	12.52	22.33	22.33	22.22	22.12	21.91	22.7	22.51	22.44	22.4	22.32	22.32	22.45	22.59	22.86	22.33	22.86	22.81	22.76	0.25	0.26	0.27	0.29	0.29	0.29	0.29	0.29	0.24	0.24
ENSG00000164040	PGRMC2	Membrane-associated progesterone receptor component 2	3	11.83	11.83	11.87	11.91	11.99	12.58	12.85	13.11	13.31	11.85	11.85	11.83	11.82	11.79	12.62	12.31	11.99	11.76	23.16	23.16	23.15	23.15	23.13	23.21	23.22	23.4	23.56	22.03	22.03	22.11	22.19	22.34	22.64	22.82	22.94	23.03	0.19	0.19	0.19	0.19	0.4	0.42	0.48	0.51	0.24	0.24
ENSG00000164182	NDUFAF2	Mimitin, mitochondrial	3	12.17	12.17	12.06	11.96	11.75	11.78	12.46	12.53	12.57	11.97	11.97	12.01	12.04	12.1	12.69	12.69	12.48	12.39	21.62	21.62	21.71	21.8	21.97	21.93	21.59	21.82	22.05	21.41	21.41	21.36	21.32	21.23	21.29	21.29	21.25	21.24	0.25	0.24	0.22	0.21	0.21	0.38	0.37	0.37	0.23	0.23
ENSG00000164294	GPX8	Probable glutathione peroxidase 8	8	11.76	11.76	11.72	11.68	11.6	11.23	11.73	11.79	11.79	11.8	11.8	11.68	11.56	11.33	12.14	12.14	12.14	12.14	21.44	21.44	21.41	21.38	21.33	21.51	21.95	22.31	22.57	20.84	20.84	20.88	20.92	21.01	21.51	21.48	21.48	21.49	0.27	0.27	0.27	0.25	0.19	0.3	0.3	0.3	0.24	0.23
ENSG00000165280	VCP	Transitional endoplasmic reticulum ATPase	2	15.22	15.22	15.3	15.38	15.53	15.58	15.84	15.67	15.5	15.32	15.32	15.35	15.38	15.43	15.89	15.58	15.4	15.27	27.72	27.72	27.72	27.71	27.69	27.62	27.73	27.69	27.65	28.01	28.01	27.98	27.96	27.91	27.63	27.62	27.66	27.69	0.24	0.24	0.26	0.29	0.31	0.32	0.3	0.29	0.26	0.26
ENSG00000166200	COPS2	COP9 signalosome complex subunit 2	2	11.32	11.32	11.27	11.21	11.1	10.78	11.51	11.44	11.53	11.36	11.36	11.28	11.19	11.02	11.22	11.31	11.42	11.51	22.12	22.12	22.25	22.39	22.67	21.78	21.81	21.69	21.58	23.13	23.13	23.16	23.18	23.24	22.35	22.35	22.44	22.48	0.26	0.26	0.25	0.23	0.19	0.34	0.33	0.33	0.26	0.26
ENSG00000166598	HSP90B1	Endoplasmin	3	10.32	10.32	10.72	11.12	11.93	12.65	13.49	13.46	13.35	10.65	10.65	10.87	11.1	11.56	13.77	13.2	12.95	12.8	27.01	27.01	27.07	27.13	27.24	27.37	28.11	28.96	29.6	26.89	26.89	26.91	26.93	26.97	27.88	28.35	28.9	29.31	0.08	0.1	0.14	0.32	0.61	0.85	0.66	0.6	0.1	0.11
ENSG00000166794	PPIB	Peptidyl-prolyl cis-trans isomerase B	3	12.85	12.85	12.86	12.86	12.86	13.23	14.03	14.04	13.97	12.49	12.49	12.55	12.6	12.71	14.74	14.46	14	13.68	25.99	25.99	26.05	26.11	26.24	26.46	26.87	27.23	27.49	25.81	25.81	25.85	25.88	25.95	26.6	26.71	26.88	27.01	0.2	0.2	0.2	0.2	0.28	0.54	0.46	0.44	0.15	0.15
ENSG00000167004	PDIA3	Protein disulfide-isomerase A3	3	7.74	7.74	7.93	8.11	8.49	8.67	8.9	8.94	8.95	7.6	7.6	7.84	8.08	8.56	9.35	9.06	8.99	8.96	25.18	25.18	25.22	25.27	25.35	25.45	25.8	26.21	26.54	24.98	24.98	25.01	25.04	25.09	25.6	25.69	26	26.26	0.18	0.19	0.21	0.34	0.37	0.38	0.39	0.39	0.15	0.17
ENSG00000167193	CRK	Adapter molecule crk	5	8.6	8.6	8.64	8.67	8.75	8.79	8.95	8.74	8.63	8.74	8.74	8.55	8.37	8	8.64	8.59	8.46	8.35	21.29	21.29	21.38	21.47	21.64	21.41	21.23	21.15	21.09	21.96	21.96	21.95	21.94	21.92	21.4	21.19	21.52	21.81	0.27	0.27	0.27	0.28	0.28	0.28	0.28	0.27	0.3	0.27
ENSG00000167397	VKORC1	Vitamin K epoxide reductase complex subunit 1	3	7.75	7.75	7.63	7.51	7.28	7.62	7.73	7.78	7.81	7.82	7.82	7.66	7.51	7.21	8.38	8.21	8.01	7.85	19.79	19.79	19.59	19.39	18.98	19.16	19.65	20.06	20.35	19.19	19.19	19.11	19.04	18.88	18.71	19.14	19.31	19.41	0.27	0.25	0.24	0.22	0.28	0.29	0.29	0.3	0.25	0.23
ENSG00000167770	OTUB1	Ubiquitin thioesterase OTUB1	NaN	11.18	11.18	11.09	11	10.81	11.13	11.13	11.05	10.97	11.33	11.33	11.17	11.02	10.7	11.45	11.3	11.23	11.19	24.09	24.09	24.04	24	23.91	23.71	23.9	23.67	23.47	24.2	24.2	24.09	23.98	23.77	23.47	23.95	24.07	24.21	0.27	0.27	0.26	0.26	0.27	0.27	0.27	0.26	0.28	0.26
ENSG00000168374	ARF4	ADP-ribosylation factor 4	1	13.71	13.71	13.78	13.86	14.01	14.12	14.57	14.66	14.72	13.88	13.88	13.86	13.84	13.8	15.36	15.11	14.66	14.34	22.82	22.82	22.7	22.58	22.35	22.55	22.95	22.96	22.98	22.93	22.93	22.92	22.92	22.9	22.48	22.69	22.99	23.23	0.21	0.22	0.23	0.25	0.27	0.41	0.41	0.41	0.19	0.19
ENSG00000169504	CLIC4	Chloride intracellular channel protein 4	2	10.62	10.62	10.66	10.69	10.76	11.12	10.89	10.46	10.11	10.58	10.58	10.6	10.62	10.65	11.39	10.93	10.39	9.99	24.13	24.13	24.11	24.09	24.04	23.94	23.8	23.64	23.52	23.92	23.92	23.88	23.84	23.76	23.31	23.51	23.5	23.48	0.27	0.28	0.28	0.3	0.37	0.32	0.19	0.18	0.26	0.26
ENSG00000169564	PCBP1	Poly(rC)-binding protein 1	5	13.01	13.01	13.09	13.17	13.33	13.09	13.1	13.12	13.14	13.35	13.35	13.16	12.98	12.61	13.15	13.15	13.09	13.07	25.49	25.49	25.5	25.52	25.54	25.47	25.19	25.18	25.17	26.01	26.01	26.03	26.04	26.07	25.66	25.66	25.61	25.58	0.27	0.27	0.28	0.28	0.27	0.27	0.27	0.27	0.3	0.28
ENSG00000170348	TMED10	Transmembrane emp24 domain-containing protein 10	4	12.13	12.13	12.16	12.2	12.29	12.33	12.73	12.69	12.61	12.3	12.3	12.25	12.19	12.09	12.89	12.59	12.31	12.11	22.41	22.41	22.5	22.59	22.77	22.78	22.91	23.25	23.52	22.94	22.94	23.03	23.11	23.28	22.88	23.01	23.02	23.04	0.24	0.24	0.24	0.25	0.27	0.35	0.34	0.33	0.25	0.24
ENSG00000170421	KRT8	Keratin, type II cytoskeletal 8	NaN	10.53	10.53	10.5	10.46	10.38	10.97	10.83	10.84	10.86	10.76	10.76	10.76	10.76	10.76	10.81	10.89	11.02	11.14	28.84	28.84	28.9	28.96	29.07	29.1	29.1	29.22	29.33	29.17	29.17	29.25	29.34	29.51	29.76	29.57	29.33	29.16	0.24	0.23	0.23	0.23	0.35	0.32	0.31	0.31	0.25	0.26
ENSG00000173207	CKS1B	Cyclin-dependent kinases regulatory subunit 1	2	13.77	13.77	13.82	13.86	13.96	13.8	13.73	13.57	13.45	13.93	13.93	13.92	13.91	13.89	14.37	14	13.74	13.53	21.72	21.72	21.65	21.57	21.43	21.2	21.73	21.18	20.78	21.59	21.59	21.5	21.41	21.24	20.55	20.95	21.13	21.25	0.29	0.29	0.29	0.29	0.28	0.26	0.23	0.22	0.27	0.27
ENSG00000173486	FKBP2	Peptidyl-prolyl cis-trans isomerase FKBP2	3	14.96	14.96	15.02	15.08	15.21	15.64	15.96	15.79	15.67	14.65	14.65	14.83	15.02	15.39	16	15.8	15.57	15.39	21.51	21.51	21.55	21.59	21.65	21.29	21.69	21.87	21.99	20.58	20.58	20.56	20.54	20.5	20.63	20.94	21.44	21.83	0.21	0.22	0.22	0.23	0.39	0.39	0.36	0.34	0.19	0.2
ENSG00000173540	GMPPB	Mannose-1-phosphate guanyltransferase beta	1	8.66	8.66	8.72	8.78	8.9	9.72	9.37	8.99	8.7	8.71	8.71	8.76	8.8	8.89	10.38	9.73	9.13	8.69	20.17	20.17	20.16	20.14	20.11	20.21	20.05	19.63	19.29	19.68	19.68	19.74	19.8	19.92	19.52	20.02	20.39	20.66	0.23	0.24	0.24	0.25	0.63	0.29	0.25	0.23	0.21	0.21
ENSG00000173812	EIF1	Eukaryotic translation initiation factor 1	2	16.41	16.41	16.46	16.51	16.62	17.09	16.97	16.65	16.38	16.36	16.36	16.38	16.41	16.46	17.55	17.11	16.61	16.23	23.69	23.69	23.74	23.78	23.87	23.31	23.62	23.74	23.83	23.98	23.98	23.81	23.63	23.28	22.3	22.72	23.14	23.45	0.25	0.25	0.25	0.27	0.41	0.35	0.24	0.23	0.23	0.23
ENSG00000174851	YIF1A	Protein YIF1A	4	13.47	13.47	13.47	13.46	13.44	13.41	14.12	14.37	14.51	13.57	13.57	13.51	13.45	13.33	14.35	14.35	14.13	14.05	16.81	16.81	17.31	17.81	18.81	17.44	17.77	18.16	18.45	18.71	18.71	18.65	18.59	18.47	19.75	19.98	19.85	19.71	0.22	0.22	0.21	0.21	0.21	0.44	0.44	0.45	0.21	0.21
ENSG00000175203	DCTN2	Dynactin subunit 2	2	12.6	12.6	12.56	12.52	12.43	12.5	12.57	12.58	12.58	12.64	12.64	12.59	12.53	12.42	13.03	12.84	12.68	12.57	22.92	22.92	22.82	22.71	22.51	22.4	22.08	21.9	21.77	22.98	22.98	22.97	22.96	22.95	22.15	22.05	21.95	21.87	0.27	0.27	0.27	0.27	0.27	0.27	0.27	0.27	0.25	0.25
ENSG00000178307	TMEM11	Transmembrane protein 11, mitochondrial	NaN	12.51	12.51	12.61	12.71	12.9	13.22	12.72	12.53	12.41	12.54	12.54	12.61	12.68	12.82	12.57	12.53	12.51	12.5	20.59	20.59	20.61	20.64	20.69	20.77	20.39	20.78	20.99	19.92	19.92	19.94	19.95	19.98	19.82	20.02	19.46	19.13	0.26	0.26	0.28	0.34	0.42	0.23	0.23	0.23	0.27	0.28
ENSG00000181789	COPG1	Coatomer subunit gamma-1	3	8.86	8.86	8.91	8.95	9.05	8.84	9.57	9.5	9.35	9.18	9.18	8.97	8.75	8.32	10.06	10.06	9.1	8.73	22.93	22.93	22.88	22.83	22.75	22.89	22.94	23.12	23.28	23.62	23.62	23.61	23.61	23.6	22.99	23.14	23.36	23.51	0.24	0.24	0.24	0.24	0.24	0.43	0.35	0.33	0.25	0.23
ENSG00000183010	PYCR1	Pyrroline-5-carboxylate reductase	4	13.72	13.72	13.76	13.79	13.86	14.55	14.55	13.89	13.65	13.67	13.67	13.74	13.8	13.92	15.03	14.37	13.98	13.64	20.83	20.83	21.16	21.48	22.13	21.55	22.14	22.9	23.48	21.49	21.49	21.27	21.04	20.6	21.81	21.8	21.97	22.08	0.24	0.24	0.24	0.25	0.48	0.44	0.2	0.2	0.23	0.23
ENSG00000184432	COPB2	Coatomer subunit beta	2	12.72	12.72	12.75	12.77	12.82	13.04	13.04	13.04	13.04	12.89	12.89	12.86	12.83	12.76	13.67	13.33	13.07	12.88	23.61	23.61	23.63	23.66	23.72	23.84	23.45	23.15	22.94	23.76	23.76	23.73	23.7	23.63	23.26	23.23	23.49	23.71	0.25	0.25	0.25	0.27	0.3	0.3	0.3	0.3	0.24	0.23
ENSG00000184840	TMED9	Transmembrane emp24 domain-containing protein 9	3	11.23	11.23	11.27	11.3	11.38	11.69	11.86	11.9	11.92	11.65	11.65	11.47	11.29	10.93	12.68	12.69	11.81	11.48	22	22	22.25	22.5	23	21.94	22.45	22.95	23.33	22.63	22.63	22.62	22.62	22.61	22.93	23.13	23.4	23.62	0.23	0.23	0.23	0.23	0.34	0.35	0.35	0.35	0.23	0.22
ENSG00000185624	P4HB	Protein disulfide-isomerase	3	15.78	15.78	15.98	16.18	16.59	16.73	16.93	16.97	16.96	15.91	15.91	16.02	16.13	16.35	17.13	16.9	16.8	16.74	27.39	27.39	27.39	27.4	27.41	27.57	27.62	28.21	28.58	27.12	27.12	27.16	27.19	27.26	27.74	27.81	28.06	28.27	0.18	0.2	0.21	0.36	0.37	0.38	0.38	0.38	0.2	0.2
ENSG00000186832	KRT16	Keratin, type I cytoskeletal 16	8	5.09	5.09	5.12	5.15	5.21	6.38	5.89	5.39	5.01	5.21	5.21	5.21	5.21	5.21	7.39	5.93	5.26	4.64	22.19	22.19	22.75	23.31	24.44	24.86	24.2	24.39	24.6	22.04	22.04	21.78	21.51	20.99	23.65	23.72	23.4	23.13	0.23	0.23	0.23	0.23	0.81	0.29	0.23	0.21	0.23	0.23
ENSG00000187735	TCEA1	Transcription elongation factor A protein 1	2	11.14	11.14	11.12	11.1	11.05	11.69	11.97	11.61	11.26	11.2	11.2	11.19	11.18	11.16	12.61	11.95	11.45	11.1	21.74	21.74	21.73	21.73	21.72	21.55	21.51	21.52	21.54	21.51	21.51	21.39	21.27	21.02	20.78	20.73	20.62	20.53	0.23	0.22	0.22	0.22	0.43	0.44	0.27	0.25	0.22	0.22
ENSG00000196305	IARS	Isoleucine--tRNA ligase, cytoplasmic	3	9.78	9.78	9.75	9.71	9.64	10.1	10.64	10.37	10.07	9.78	9.78	9.69	9.6	9.42	10.68	10.68	9.95	9.68	24.33	24.33	24.39	24.45	24.56	24.22	24.08	24.26	24.35	24.86	24.86	24.85	24.84	24.81	24.38	24.59	24.84	25.04	0.22	0.22	0.22	0.22	0.35	0.47	0.32	0.28	0.22	0.22
ENSG00000197102	DYNC1H1	Cytoplasmic dynein 1 heavy chain 1	2	13.28	13.28	13.28	13.27	13.27	13.65	13.51	13.3	13.13	13.45	13.45	13.34	13.23	13.01	13.91	13.5	13.09	12.79	26.2	26.2	26.2	26.19	26.17	26.13	25.89	25.91	25.88	26.48	26.48	26.49	26.51	26.54	26.07	26.17	26.17	26.18	0.26	0.26	0.26	0.27	0.33	0.29	0.25	0.24	0.28	0.26
ENSG00000198363	ASPH	Aspartyl/asparaginyl beta-hydroxylase	3	11.3	11.3	11.15	11	10.7	10.57	11.46	11.64	11.87	10.71	10.71	10.76	10.8	10.89	11.67	11.47	11.57	11.62	24.48	24.48	24.39	24.31	24.14	24.34	24.32	24.65	24.91	23.79	23.79	23.85	23.91	24.04	24.16	24.18	24.26	24.32	0.26	0.25	0.23	0.17	0.16	0.4	0.4	0.42	0.21	0.21
ENSG00000198910	L1CAM	Neural cell adhesion molecule L1	2	8.07	8.07	8.05	8.03	8	7.32	7.62	7.91	8.13	8.13	8.13	7.94	7.76	7.39	8.11	8.11	7.97	7.91	22.37	22.37	22.44	22.51	22.63	21.93	21.46	21.62	21.81	23.07	23.07	22.95	22.84	22.61	21.17	21.56	21.95	22.24	0.29	0.29	0.29	0.29	0.15	0.24	0.29	0.31	0.29	0.26
ENSG00000206450	HLA-B	HLA class I histocompatibility antigen, B-15 alpha chain	3	9.95	9.95	10.03	10.11	10.26	10.65	10.83	10.87	10.89	10.36	10.36	10.07	9.78	9.19	10.89	10.54	10.61	10.68	22.7	22.7	22.68	22.66	22.61	22.47	22.83	23.27	23.61	22.55	22.55	22.43	22.31	22.07	22.68	22.53	22.94	23.17	0.21	0.21	0.22	0.23	0.38	0.38	0.38	0.38	0.28	0.21
ENSG00000214253	FIS1	Mitochondrial fission 1 protein	2	12.32	12.32	12.28	12.25	12.18	11.67	12.21	12.48	12.66	12.34	12.34	12.3	12.25	12.17	12.61	12.53	12.51	12.5	21.49	21.49	21.42	21.35	21.21	21.27	21.17	21.18	21.2	21.04	21.04	21.1	21.17	21.3	20.27	20.27	20.01	19.77	0.27	0.27	0.26	0.26	0.15	0.32	0.34	0.35	0.25	0.25
ENSG00000232119	MCTS1	Malignant T-cell-amplified sequence 1	2	12.7	12.7	12.63	12.57	12.45	12.3	12.77	12.88	12.92	12.55	12.55	12.54	12.54	12.53	12.96	12.87	12.79	12.73	19.22	19.22	19.26	19.29	19.35	19.46	18.95	18.7	18.54	21.07	21.07	21.2	21.34	21.6	20.87	20.57	20.28	20.06	0.26	0.25	0.24	0.23	0.22	0.32	0.32	0.33	0.25	0.25
ENSG00000248098	BCKDHA	2-oxoisovalerate dehydrogenase subunit alpha, mitochondrial	3	10.97	10.97	10.84	10.7	10.43	10.8	11.62	11.59	11.51	10.97	10.97	10.97	10.98	11	12.19	11.98	11.75	11.58	18.91	18.91	18.98	19.05	19.19	19	19.11	19.67	20.15	18.96	18.96	19.1	19.24	19.52	18.35	18.82	19.01	19.15	0.23	0.22	0.2	0.19	0.22	0.49	0.39	0.38	0.2	0.2
ENSG00000004961	HCCS	Cytochrome c-type heme lyase	2	11.26	11.26	11.27	11.27	11.28	11.49	11.47	11.33	11.21	11.36	11.36	11.36	11.36	11.36	11.37	11.31	11.24	11.18	20.33	20.33	20.28	20.22	20.1	18.98	19	18.74	18.52	20.21	20.21	20.13	20.04	19.87	19.46	19.28	19.33	19.39	0.27	0.27	0.27	0.27	0.28	0.28	0.27	0.27	0.27	0.27
ENSG00000005194	CIAPIN1	Anamorsin	2	11.46	11.46	11.44	11.42	11.39	11.54	11.25	11.16	11.1	11.57	11.57	11.46	11.34	11.12	11.13	11.13	11.11	11.11	23.52	23.52	23.52	23.53	23.53	22.74	22.43	22.17	21.98	23.62	23.62	23.47	23.32	23.02	22.52	22.24	22.35	22.4	0.29	0.28	0.28	0.29	0.29	0.24	0.23	0.23	0.31	0.3
ENSG00000006125	AP2B1		NaN	9.97	9.97	9.95	9.94	9.91	9.24	9.61	9.77	9.88	10.03	10.03	9.93	9.82	9.6	9.62	9.72	9.66	9.64	22.04	22.04	22.15	22.25	22.45	21.87	21.89	21.59	21.33	22.56	22.56	22.58	22.6	22.65	21.97	21.58	21.45	21.35	0.3	0.3	0.3	0.29	0.15	0.27	0.27	0.28	0.31	0.28
ENSG00000009844	VTA1	Vacuolar protein sorting-associated protein VTA1 homolog	1	8.06	8.06	8.06	8.06	8.06	8.9	8.9	8.9	8.9	7.9	7.9	7.86	7.82	7.74	7.86	7.52	7.72	7.79	22.19	22.19	21.99	21.79	21.4	21.87	21.46	21.08	20.79	22.55	22.55	22.52	22.5	22.46	21.96	22.09	22.13	22.15	0.2	0.2	0.2	0.2	0.42	0.39	0.38	0.38	0.27	0.27
ENSG00000028528	SNX1	Sorting nexin-1	NaN	9.83	9.83	9.76	9.68	9.53	9.03	9.54	9.89	10.13	9.79	9.79	9.67	9.55	9.33	9.72	9.67	9.69	9.73	20.44	20.44	20.26	20.08	19.71	21.51	20.98	19.96	19.35	20.96	20.96	20.74	20.52	20.1	20.04	19.78	20.02	20.27	0.28	0.27	0.26	0.25	0.15	0.29	0.34	0.37	0.27	0.26
ENSG00000047315	POLR2B	DNA-directed RNA polymerase II subunit RPB2	2	10.76	10.76	10.62	10.48	10.19	9.97	10.31	10.67	10.94	11.03	11.03	10.73	10.42	9.81	10.94	11.14	10.87	10.84	21.73	21.73	21.73	21.73	21.75	20.95	19.78	19.82	19.61	21.77	21.77	21.79	21.82	21.88	20.22	20.88	21	21.04	0.3	0.28	0.25	0.2	0.19	0.23	0.35	0.37	0.31	0.24
ENSG00000047849	MAP4	Microtubule-associated protein	2	7.93	7.93	7.84	7.74	7.54	8.02	8.34	7.92	7.67	7.66	7.66	7.7	7.74	7.81	8.06	7.83	7.81	7.82	25.42	25.42	25.41	25.4	25.39	25.66	25.52	25.31	25.14	25.5	25.5	25.51	25.52	25.54	25.33	25.23	25.33	25.4	0.26	0.25	0.24	0.22	0.35	0.39	0.24	0.23	0.26	0.27
ENSG00000064601	CTSA	Lysosomal protective protein	2	12.62	12.62	12.57	12.51	12.41	12.01	12.35	12.7	12.95	12.77	12.77	12.68	12.58	12.4	12.59	12.79	12.86	12.95	20.97	20.97	20.97	20.97	20.97	19.85	19.85	19.73	19.63	21.72	21.72	21.52	21.32	20.93	20.36	20.51	19.85	19.47	0.28	0.27	0.26	0.24	0.19	0.25	0.35	0.38	0.26	0.25
ENSG00000065135	GNAI3	Guanine nucleotide-binding protein G(k) subunit alpha	2	9.47	9.47	9.5	9.54	9.61	9.57	9.52	9.44	9.37	9.56	9.56	9.62	9.69	9.81	9.42	9.35	9.39	9.42	20.58	20.58	20.43	20.27	19.96	21.22	20.43	20.34	20.17	20.18	20.18	20.25	20.31	20.46	20.38	19.71	19.59	19.56	0.27	0.27	0.27	0.27	0.27	0.27	0.27	0.26	0.29	0.3
ENSG00000065548	ZC3H15	Zinc finger CCCH domain-containing protein 15	2	12.31	12.31	12.4	12.49	12.67	12.84	12.68	12.46	12.28	12.42	12.42	12.43	12.43	12.45	12.92	12.82	12.55	12.33	20.49	20.49	20.48	20.47	20.45	19.61	20.07	19.74	19.44	21.63	21.63	21.45	21.27	20.9	20.37	20.66	20.46	20.26	0.25	0.26	0.28	0.32	0.33	0.3	0.25	0.23	0.25	0.25
ENSG00000067057	PFKP	6-phosphofructokinase type C	NaN	13.45	13.45	13.48	13.51	13.58	13.08	13.06	13.2	13.33	13.54	13.54	13.5	13.45	13.36	12.94	13.07	13.19	13.28	25.45	25.45	25.49	25.52	25.6	25.47	25.13	24.69	24.36	25.55	25.55	25.53	25.51	25.46	25.34	25.31	25.41	25.49	0.3	0.3	0.3	0.3	0.22	0.22	0.24	0.26	0.3	0.3
ENSG00000072501	SMC1A	Structural maintenance of chromosomes protein 1A	2	10.54	10.54	10.52	10.49	10.45	11.46	11.31	11.02	10.8	10.47	10.47	10.51	10.55	10.64	10.06	10.51	10.68	10.78	23.8	23.8	23.69	23.58	23.35	23.37	23.28	23.27	23.27	23.92	23.92	23.87	23.83	23.74	23.59	23.59	22.75	22.44	0.22	0.22	0.22	0.21	0.57	0.34	0.29	0.28	0.27	0.27
ENSG00000073584	SMARCE1	SWI/SNF-related matrix-associated actin-dependent regulator of chromatin subfamily E member 1	2	8.32	8.32	8.23	8.15	7.97	7.63	7.99	8.21	8.35	8.33	8.33	8.26	8.2	8.06	7.83	8.08	8.26	8.39	21.22	21.22	20.91	20.58	19.94	20.84	20.74	20.36	20.05	20.95	20.95	20.93	20.92	20.91	20.64	20.38	20.2	20.07	0.29	0.28	0.27	0.23	0.19	0.27	0.3	0.31	0.28	0.27
ENSG00000075234	TTC38	Tetratricopeptide repeat protein 38	4	9.35	9.35	9.36	9.38	9.41	9.18	8.94	9.08	9.13	9.55	9.55	9.35	9.14	8.72	8.7	8.99	9.04	9.06	19.46	19.46	19.84	20.21	20.96	19.48	19.81	18.96	18.24	20.33	20.33	20.13	19.92	19.51	18.9	18.91	18.88	18.85	0.29	0.29	0.29	0.29	0.24	0.23	0.24	0.24	0.34	0.31
ENSG00000075856	SART3	Squamous cell carcinoma antigen recognized by T-cells 3	2	9.31	9.31	9.41	9.52	9.73	9.9	9.67	9.59	9.55	9.76	9.76	9.65	9.54	9.32	9.68	9.45	9.39	9.32	20.59	20.59	20.8	21	21.39	20.13	20.32	19.61	18.97	21.26	21.26	21.2	21.14	21.02	20.65	20.53	20.27	20.06	0.24	0.25	0.27	0.31	0.32	0.29	0.28	0.28	0.29	0.27
ENSG00000076003	MCM6	DNA replication licensing factor MCM6	2	12.83	12.83	12.83	12.83	12.85	13.31	12.58	12.69	12.87	10.66	10.66	11.34	12.02	13.34	11.6	12.65	12.93	13.07	23.49	23.49	23.5	23.51	23.52	23.59	23.59	23.58	23.57	23.83	23.83	23.75	23.67	23.51	23.35	23.34	23.44	23.52	0.27	0.27	0.27	0.27	0.41	0.2	0.25	0.27	0.09	0.17
ENSG00000077809	GTF2I	General transcription factor II-I	2	5.21	5.21	5.25	5.29	5.37	5.22	5.48	5.68	5.83	4.89	4.89	4.85	4.81	4.71	4.59	5.07	5.3	5.45	25.02	25.02	24.98	24.94	24.86	24.93	24.6	24.32	24.13	24.76	24.76	24.75	24.74	24.72	24.5	24.21	23.99	23.82	0.25	0.25	0.25	0.25	0.25	0.3	0.36	0.37	0.24	0.24
ENSG00000080503	SMARCA2	Probable global transcription activator SNF2L2	4	8.78	8.78	8.69	8.61	8.43	8.29	8.47	8.71	8.88	8.27	8.27	8.25	8.24	8.2	7.84	8.19	8.47	8.67	19.11	19.11	19.51	19.9	20.64	20.2	20.43	19.73	19.2	21.25	21.25	21.03	20.81	20.39	20.41	20.27	19.81	19.42	0.29	0.27	0.25	0.23	0.23	0.24	0.31	0.33	0.26	0.26
ENSG00000080608	KIAA0020	Pumilio domain-containing protein KIAA0020	NaN	12.23	12.23	12.32	12.41	12.6	12.61	12.52	12.41	12.32	12.23	12.23	12.41	12.6	12.97	12.03	12.04	12.16	12.26	21.4	21.4	21.38	21.37	21.35	22.14	21.66	21.09	20.68	21.74	21.74	21.81	21.87	22	21.9	22.27	22.18	22.09	0.26	0.27	0.28	0.29	0.29	0.28	0.27	0.27	0.27	0.29
ENSG00000082068	WDR70	WD repeat-containing protein 70	2	11.61	11.61	11.64	11.67	11.74	11.76	11.7	11.74	11.78	11.6	11.6	11.63	11.66	11.72	11.61	11.67	11.73	11.77	20.25	20.25	20.33	20.42	20.58	19.8	18.75	17.7	16.92	19.78	19.78	19.71	19.65	19.54	19.17	19.35	19.31	19.28	0.27	0.27	0.27	0.27	0.27	0.27	0.28	0.28	0.27	0.27
ENSG00000082898	XPO1	Exportin-1	2	10.72	10.72	10.8	10.88	11.04	11.16	10.99	10.92	10.89	10.93	10.93	10.85	10.76	10.6	10.69	10.9	10.87	10.82	24.46	24.46	24.55	24.64	24.82	24.18	24.12	23.89	23.72	24.92	24.92	24.88	24.85	24.79	23.93	24.2	24.31	24.37	0.26	0.26	0.28	0.29	0.29	0.28	0.28	0.28	0.27	0.26
ENSG00000088367	EPB41L1	Band 4.1-like protein 1	NaN	6.38	6.38	6.23	6.08	5.77	6.22	6.17	6.11	6.06	5.97	5.97	6.02	6.07	6.16	5.53	5.84	6.13	6.34	19.56	19.56	19.32	19.09	18.62	19.67	19.67	18.43	17.97	18.33	18.33	18.14	17.96	17.57	19.16	18.82	18.58	18.41	0.29	0.27	0.25	0.24	0.26	0.26	0.26	0.26	0.28	0.28
ENSG00000089159	PXN	Paxillin	2	5.68	5.68	5.71	5.75	5.83	5.22	5.53	5.77	5.95	5.75	5.75	5.69	5.64	5.52	5.38	5.49	5.59	5.67	20.42	20.42	20.6	20.77	21.13	20.18	19.65	19.01	18.5	20.83	20.83	20.77	20.71	20.6	20.39	19.71	19.07	18.6	0.28	0.28	0.28	0.29	0.18	0.27	0.31	0.32	0.28	0.27
ENSG00000090054	SPTLC1	Serine palmitoyltransferase 1	4	6.77	6.77	6.82	6.87	6.96	6.8	7.22	7.3	7.4	6.66	6.66	6.82	6.98	7.3	7.29	7.26	7.26	7.27	19.17	19.17	19.47	19.78	20.36	19.94	19.86	20.25	20.55	19.31	19.31	19.4	19.49	19.69	19.96	19.28	18.64	18.16	0.24	0.24	0.24	0.25	0.24	0.35	0.35	0.36	0.22	0.22
ENSG00000090615	GOLGA3	Golgin subfamily A member 3	2	11.37	11.37	11.33	11.29	11.21	11.53	11.53	11.53	11.53	11.32	11.32	11.3	11.28	11.24	12.32	12.32	11.67	11.42	20	20	19.78	19.55	19.12	17.75	17.65	17.53	17.44	19.06	19.06	18.63	18.2	17.34	19.15	18.83	18.76	18.68	0.25	0.25	0.25	0.26	0.29	0.29	0.29	0.29	0.22	0.21
ENSG00000091527	CDV3	Protein CDV3 homolog	1	11.66	11.66	11.66	11.66	11.67	12.12	12.51	12.02	11.78	11.57	11.57	11.69	11.81	12.06	12.76	12.44	12.17	11.97	22.34	22.34	22.29	22.24	22.13	23.13	22.69	21.99	21.46	22.59	22.59	22.69	22.78	22.97	22.66	22.69	23.09	23.41	0.23	0.23	0.23	0.23	0.4	0.44	0.25	0.25	0.21	0.22
ENSG00000092108	SCFD1	Sec1 family domain-containing protein 1	2	11.78	11.78	11.83	11.88	11.98	12.55	12.57	12.35	12.15	11.84	11.84	11.88	11.92	12	12.66	12.5	12.17	11.9	20.98	20.98	20.96	20.95	20.91	21.1	20.25	20.16	20.17	20.99	20.99	20.94	20.9	20.81	19.99	20.22	19.75	19.39	0.22	0.23	0.23	0.24	0.43	0.39	0.3	0.28	0.24	0.24
ENSG00000094914	AAAS	Aladin	NaN	9.74	9.74	9.71	9.69	9.64	9.49	9.68	9.78	9.85	10.01	10.01	9.83	9.65	9.3	9.95	9.95	9.94	9.93	21.81	21.81	21.67	21.54	21.28	22.24	21.77	21.51	21.34	21.07	21.07	21.16	21.24	21.41	21.65	21.23	20.88	20.63	0.27	0.27	0.26	0.26	0.26	0.27	0.28	0.29	0.28	0.26
ENSG00000095139	ARCN1	Coatomer subunit delta	1	9.25	9.25	9.16	9.06	8.88	9.64	10.24	10.64	10.88	8.93	8.93	9.11	9.29	9.64	9.98	9.69	9.41	9.19	23.13	23.13	23.13	23.14	23.14	22.39	22.52	22.35	22.27	23.03	23.03	22.99	22.96	22.89	22.43	22.57	22.7	22.8	0.18	0.17	0.17	0.16	0.31	0.51	0.58	0.61	0.22	0.23
ENSG00000100227	POLDIP3	Polymerase delta-interacting protein 3	1	9.12	9.12	9.01	8.9	8.67	9.27	9.27	9.06	8.94	9.21	9.21	9.2	9.2	9.18	9.21	9.07	9.01	8.96	22.78	22.78	22.29	21.8	20.81	21.69	21.03	20.36	19.86	21.9	21.9	21.9	21.89	21.88	20.88	20.4	20.15	19.93	0.27	0.25	0.24	0.22	0.34	0.31	0.27	0.26	0.28	0.28
ENSG00000100353	EIF3D	Eukaryotic translation initiation factor 3 subunit D	2	12.97	12.97	12.98	13	13.04	13.19	13.27	13.33	13.37	13.09	13.09	13.05	13	12.92	13.31	13.31	13.3	13.3	22.7	22.7	22.98	23.25	23.8	22.54	21.73	20.99	20.45	23.49	23.49	23.42	23.35	23.2	22.62	22.81	22.89	22.97	0.25	0.25	0.25	0.26	0.29	0.31	0.31	0.32	0.25	0.24
ENSG00000100575	TIMM9	Mitochondrial import inner membrane translocase subunit Tim9	2	12.29	12.29	12.43	12.58	12.87	13.32	13.41	13.23	13.07	12.55	12.55	12.6	12.65	12.75	13.41	13.2	13.06	12.97	21.6	21.6	21.65	21.69	21.77	21.64	21.23	20.66	20.22	20.72	20.72	20.74	20.76	20.8	20.4	19.88	19.74	19.68	0.2	0.2	0.22	0.33	0.4	0.39	0.35	0.33	0.23	0.23
ENSG00000100603	SNW1	SNW domain-containing protein 1	2	11.51	11.51	11.53	11.56	11.62	11.92	11.75	11.57	11.43	11	11	11.17	11.34	11.66	11.71	11.81	11.63	11.47	20.56	20.56	20.58	20.6	20.64	20.88	20.42	19.97	19.63	20.93	20.93	20.88	20.83	20.73	20.59	20.42	20.41	20.41	0.26	0.27	0.27	0.28	0.32	0.28	0.26	0.25	0.22	0.22
ENSG00000100926	TM9SF1	Charged multivesicular body protein 4a	2	9	9	9.01	9.01	9.01	9.4	9.46	9.4	9.34	9.54	9.54	9.29	9.04	8.55	9.55	9.55	9.32	9.23	20.37	20.37	20.48	20.58	20.78	20.35	19.8	19.23	18.8	19.73	19.73	19.74	19.74	19.75	18.67	19.2	19.55	19.78	0.24	0.24	0.24	0.24	0.33	0.32	0.32	0.32	0.3	0.26
ENSG00000100934	SEC23A	Protein transport protein Sec23A	2	11.23	11.23	11.29	11.35	11.47	11.4	11.08	10.86	10.72	11.42	11.42	11.37	11.32	11.22	11.64	11.4	11.09	10.85	23.65	23.65	23.73	23.81	23.97	22.98	22.87	22.72	22.61	24.08	24.08	23.96	23.83	23.59	23.38	23.1	23.4	23.55	0.3	0.3	0.31	0.31	0.31	0.22	0.2	0.2	0.28	0.28
ENSG00000101337	TM9SF4	Transmembrane 9 superfamily member 4	2	11.19	11.19	11.18	11.17	11.16	10.8	11.24	11.3	11.4	11.09	11.09	11.14	11.19	11.28	11.22	11.32	11.38	11.42	19.21	19.21	19.37	19.54	19.88	18.44	18.08	18.51	18.92	18.96	18.96	18.45	17.95	16.95	18.09	17.62	17.68	17.79	0.27	0.26	0.26	0.26	0.21	0.3	0.31	0.31	0.26	0.26
ENSG00000101558	VAPA	Vesicle-associated membrane protein-associated protein A	4	10.51	10.51	10.45	10.38	10.26	10.62	10.62	10.67	10.69	10.5	10.5	10.39	10.28	10.06	10.68	10.73	10.74	10.75	23.48	23.48	23.48	23.48	23.48	23.61	23.59	23.64	23.68	23.84	23.84	23.77	23.7	23.57	23.67	23.28	22.95	22.7	0.25	0.25	0.25	0.24	0.29	0.3	0.3	0.3	0.25	0.24
ENSG00000101843	PSMD10	26S proteasome non-ATPase regulatory subunit 10	NaN	10.88	10.88	10.81	10.74	10.59	10.12	10.91	11.08	11.25	10.54	10.54	10.47	10.41	10.27	10.61	10.59	10.59	10.59	23.01	23.01	22.99	22.97	22.94	22.81	22.81	22.32	22.13	22.62	22.62	22.63	22.65	22.69	22.41	22.41	22.66	22.87	0.27	0.26	0.25	0.23	0.15	0.36	0.36	0.37	0.26	0.26
ENSG00000102172	SMS	Spermine synthase	2	11.73	11.73	11.83	11.95	12.17	11.27	11.38	11.59	11.74	12.08	12.08	11.9	11.72	11.36	11.5	11.44	11.54	11.62	22.47	22.47	22.7	22.92	23.37	22.79	21.87	20.95	20.26	23.14	23.14	23.14	23.14	23.14	22.2	22.05	21.91	21.81	0.3	0.31	0.33	0.36	0.17	0.22	0.26	0.27	0.34	0.3
ENSG00000102317	RBM3	Putative RNA-binding protein 3	2	11.67	11.67	11.67	11.68	11.71	10.93	11.5	11.76	11.93	11.82	11.82	11.69	11.56	11.31	11.57	11.55	11.57	11.59	24.13	24.13	24.11	24.08	24.03	23.85	23.57	22.58	21.94	24.18	24.18	24.2	24.21	24.24	23.58	23.46	23.26	23.13	0.28	0.28	0.28	0.28	0.13	0.31	0.32	0.33	0.28	0.27
ENSG00000105447	GRWD1	Glutamate-rich WD repeat-containing protein 1	2	12.28	12.28	12.18	12.08	11.89	12.22	12.05	12.01	11.99	12.3	12.3	12.31	12.32	12.34	12.02	12.07	12.07	12.06	19.75	19.75	19.85	19.96	20.19	19.89	19.27	19.24	19.28	20.49	20.49	20.15	19.81	19.12	19.14	19.85	19.64	19.45	0.28	0.27	0.26	0.26	0.26	0.26	0.26	0.26	0.29	0.29
ENSG00000105701	FKBP8	Peptidyl-prolyl cis-trans isomerase FKBP8	2	9.71	9.71	9.59	9.46	9.21	9.13	9.43	9.58	9.69	9.81	9.81	9.72	9.63	9.45	9.97	9.95	9.9	9.85	20.67	20.67	20.52	20.37	20.08	20.45	20.07	20.19	20.3	20.8	20.8	20.74	20.68	20.55	20.1	19.98	19.42	19.02	0.3	0.28	0.25	0.21	0.21	0.27	0.3	0.3	0.25	0.25
ENSG00000107951	MTPAP	Poly(A) RNA polymerase, mitochondrial	2	10.18	10.18	10.15	10.12	10.05	10.38	10.8	10.77	10.7	9.84	9.84	9.88	9.92	10.02	10.52	10.36	10.3	10.27	20.69	20.69	20.65	20.61	20.52	20.89	20.72	20.44	20.25	20.15	20.15	20.2	20.24	20.32	20.08	19.04	18.81	18.52	0.23	0.23	0.22	0.22	0.32	0.36	0.35	0.35	0.23	0.23
ENSG00000108179	PPIF	Peptidyl-prolyl cis-trans isomerase F, mitochondrial	2	13.3	13.3	13.27	13.24	13.17	12.85	13.1	13.29	13.42	13.29	13.29	13.28	13.27	13.26	13.19	13.36	13.5	13.61	20.07	20.07	20.33	20.6	21.14	19.23	19.14	18.88	18.66	21.67	21.67	21.47	21.28	20.9	21.14	21.09	21.15	21.22	0.27	0.27	0.27	0.26	0.23	0.26	0.29	0.31	0.26	0.26
ENSG00000108270	AATF	Protein AATF	NaN	11.19	11.19	11.22	11.26	11.35	11.58	11.52	11.44	11.37	11.39	11.39	11.33	11.26	11.13	11.51	11.51	11.41	11.38	19.47	19.47	19.5	19.52	19.57	19.95	18.94	18.56	18.34	18.54	18.54	18.88	19.21	19.88	19.25	19.15	18.51	18.03	0.25	0.26	0.27	0.28	0.3	0.29	0.29	0.28	0.26	0.26
ENSG00000108448	TRIM16	Tripartite motif-containing protein 16	1	12.43	12.43	12.49	12.55	12.67	12.91	13.02	13.27	13.47	12.93	12.93	12.65	12.36	11.79	13.27	13.35	13.31	13.26	22.41	22.41	22.2	21.99	21.56	21.96	21.4	20.93	20.56	21.91	21.91	21.75	21.59	21.27	21.44	21.62	21.9	22.12	0.22	0.22	0.22	0.25	0.31	0.33	0.4	0.43	0.27	0.21
ENSG00000109534	GAR1	H/ACA ribonucleoprotein complex subunit 1	4	13.15	13.15	13.13	13.11	13.08	13.39	13.42	13.32	13.23	13.04	13.04	13.06	13.08	13.12	13.81	13.55	13.31	13.14	21.81	21.81	21.79	21.77	21.74	21.87	21.88	21.9	21.92	22.1	22.1	22.01	21.92	21.74	21.44	21.42	21.08	20.87	0.26	0.26	0.26	0.26	0.29	0.29	0.29	0.28	0.24	0.24
ENSG00000110696	SMAP	Small acidic protein	NaN	12.32	12.32	12.31	12.31	12.29	12.38	12.43	12.36	12.3	12.36	12.36	12.32	12.28	12.21	12.65	12.37	12.36	12.31	21.35	21.35	21.53	21.71	22.06	21.67	21.09	20.38	19.82	21.61	21.61	21.58	21.55	21.49	22.12	21.66	21.54	21.47	0.27	0.27	0.27	0.27	0.27	0.27	0.27	0.27	0.26	0.26
ENSG00000110713	NUP98	Nuclear pore complex protein Nup98-Nup96	2	10.3	10.3	10.4	10.51	10.73	10.68	10.16	10.12	10.15	10.6	10.6	10.57	10.54	10.49	9.92	10.07	10.16	10.21	21.33	21.33	21.14	20.95	20.55	21.91	20.09	20.21	20.49	21.46	21.46	21.44	21.42	21.38	20.98	20.6	19.48	18.59	0.28	0.29	0.31	0.33	0.33	0.22	0.22	0.22	0.31	0.31
ENSG00000110801	PSMD9	26S proteasome non-ATPase regulatory subunit 9	2	11.59	11.59	11.57	11.54	11.49	11.71	11.67	11.56	11.47	11.77	11.77	11.65	11.53	11.28	12.1	11.49	11.53	11.46	22.45	22.45	22.49	22.52	22.57	21.71	21.82	21.56	21.33	21.32	21.32	21.44	21.56	21.79	20.86	20.86	20.86	20.86	0.27	0.27	0.27	0.27	0.27	0.27	0.27	0.27	0.28	0.26
ENSG00000111581	NUP107	Nuclear pore complex protein Nup107	2	12	12	12.05	12.1	12.21	11.86	11.81	11.87	11.93	12.04	12.04	12.12	12.19	12.34	11.59	11.6	11.75	11.88	21.45	21.45	21.33	21.22	20.99	21.08	20.59	20.09	19.72	20.76	20.76	20.88	21	21.23	20.69	20.55	20.44	20.38	0.28	0.29	0.29	0.29	0.25	0.25	0.25	0.26	0.31	0.32
ENSG00000111642	CHD4	Chromodomain-helicase-DNA-binding protein 4	NaN	10.71	10.71	10.81	10.91	11.11	11.25	11.04	10.87	10.74	11.4	11.4	11.14	10.88	10.35	11.08	10.94	10.82	10.74	23.09	23.09	23.07	23.05	23.01	23.49	23.07	22.79	22.6	23.37	23.37	23.39	23.4	23.43	23.34	23.1	22.76	22.51	0.25	0.26	0.28	0.32	0.33	0.28	0.25	0.25	0.34	0.28
ENSG00000111678	C12orf57	Protein C10	2	14.08	14.08	14	13.92	13.77	14.11	14.5	14.55	14.58	13.87	13.87	13.93	13.99	14.1	14.53	14.56	14.54	14.52	21.28	21.28	21.1	20.93	20.6	19.4	18.89	19.66	20.05	20.9	20.9	20.84	20.78	20.67	19.84	20.14	20.59	20.92	0.23	0.23	0.22	0.22	0.26	0.36	0.36	0.36	0.22	0.22
ENSG00000112651	MRPL2	39S ribosomal protein L2, mitochondrial	2	8.57	8.57	8.43	8.28	7.99	8.15	8.34	8.22	8.11	8.27	8.27	8.27	8.26	8.26	8.62	8.49	8.38	8.31	19.04	19.04	19.18	19.32	19.6	19.31	18.1	16.9	15.99	19.35	19.35	19.34	19.33	19.31	19.85	19.21	18.98	18.8	0.31	0.28	0.25	0.24	0.25	0.25	0.25	0.25	0.26	0.26
ENSG00000112977	DAP	Death-associated protein 1	8	12.61	12.61	12.73	12.84	13.07	13.6	13.34	12.85	12.47	13.06	13.06	12.88	12.7	12.33	13.42	13.12	12.79	12.54	19.9	19.9	19.95	20	20.09	21.16	20.69	20.32	20.05	18.35	18.35	18.71	19.07	19.79	19.2	19.18	19.07	18.98	0.24	0.24	0.26	0.34	0.46	0.37	0.21	0.19	0.29	0.27
ENSG00000113282	CLINT1	Clathrin interactor 1	2	10.58	10.58	10.64	10.71	10.84	11.15	11.5	11.19	10.93	10.72	10.72	10.7	10.69	10.67	11.32	11.06	10.8	10.61	20.16	20.16	20.1	20.03	19.9	19.6	19.16	18.75	18.45	20.88	20.88	20.94	20.99	21.1	19.96	20.06	19.96	19.88	0.23	0.23	0.23	0.25	0.38	0.41	0.3	0.27	0.25	0.25
ENSG00000113448	PDE4D	cAMP-specific 3,5-cyclic phosphodiesterase 4D	2	10.5	10.5	10.52	10.55	10.6	10.92	10.92	10.73	10.65	10.08	10.08	10.3	10.52	10.96	10.13	10.45	10.55	10.6	20.31	20.31	20.11	19.9	19.49	19.48	19.14	19.4	19.58	20.94	20.94	20.85	20.76	20.59	19.68	19.65	19.55	19.48	0.25	0.25	0.25	0.27	0.32	0.31	0.28	0.28	0.23	0.26
ENSG00000113552	GNPDA1	Glucosamine-6-phosphate isomerase 1	5	8.77	8.77	8.83	8.88	9	8.29	8.72	8.84	8.89	9.46	9.46	9.11	8.77	8.08	9.16	9.36	8.91	8.81	20.76	20.76	20.99	21.21	21.63	20.85	20.14	20.09	20.11	21.82	21.82	21.95	22.08	22.33	20.91	21.5	21.44	21.32	0.29	0.29	0.29	0.3	0.16	0.29	0.29	0.29	0.36	0.25
ENSG00000113810	SMC4	Structural maintenance of chromosomes protein 4	NaN	11.77	11.77	11.75	11.72	11.67	12.02	11.58	11.13	10.8	11.65	11.65	11.68	11.71	11.76	11.22	11.22	11.44	11.53	23.81	23.81	23.85	23.9	24	24.14	23.63	23.13	22.76	23.64	23.64	23.7	23.76	23.88	23.64	23.61	23.58	23.55	0.3	0.3	0.3	0.3	0.35	0.27	0.16	0.15	0.3	0.3
ENSG00000114416	FXR1	Fragile X mental retardation syndrome-related protein 1	NaN	12.01	12.01	12.01	12.01	12.01	11.98	12.1	12.16	12.21	12.07	12.07	12.06	12.06	12.04	12.26	12.22	12.18	12.15	20.35	20.35	20.44	20.52	20.67	20.9	20.02	19.85	19.8	20.89	20.89	20.91	20.94	20.99	21.29	20.94	20.67	20.48	0.27	0.27	0.27	0.27	0.27	0.28	0.28	0.29	0.27	0.27
ENSG00000114767	RRP9	U3 small nucleolar RNA-interacting protein 2	NaN	10.76	10.76	10.66	10.57	10.37	10.53	10.62	10.56	10.53	10.85	10.85	10.76	10.68	10.51	10.67	10.61	10.69	10.76	19.88	19.88	20.19	20.5	21.09	21.35	20.39	19.4	18.67	20.46	20.46	20.44	20.42	20.37	20.72	20.2	20	19.82	0.27	0.27	0.26	0.26	0.26	0.26	0.26	0.26	0.27	0.26
ENSG00000115211	EIF2B4	Translation initiation factor eIF-2B subunit delta	2	10.04	10.04	10.01	9.98	9.92	10.03	10.03	9.99	9.94	10.28	10.28	10.13	9.97	9.67	10.16	9.86	9.94	9.95	21.03	21.03	20.64	20.26	19.52	21.06	19.64	19.51	19.51	21.42	21.42	21.1	20.77	20.11	19.96	20	19.82	19.66	0.27	0.27	0.27	0.27	0.27	0.27	0.27	0.27	0.3	0.27
ENSG00000115306	SPTBN1	Spectrin beta chain, brain 1	2	10.54	10.54	10.49	10.44	10.33	10.87	10.51	10.16	9.9	10.19	10.19	10.27	10.34	10.49	10.29	10.29	10	9.89	26.58	26.58	26.58	26.57	26.55	26.47	26.02	25.61	25.31	26.4	26.4	26.38	26.36	26.32	25.93	25.45	25.14	24.92	0.28	0.27	0.27	0.27	0.41	0.25	0.2	0.19	0.29	0.29
ENSG00000115415	STAT1	Signal transducer and activator of transcription 1-alpha/beta	2	8.67	8.67	8.74	8.81	8.96	9.29	9.08	8.87	8.72	8.86	8.86	8.82	8.78	8.71	9.08	9.05	8.94	8.85	22.45	22.45	22.53	22.62	22.78	21.65	21.69	21.69	21.67	23.21	23.21	23.16	23.11	23.02	22.4	22.27	22.49	22.6	0.25	0.25	0.26	0.3	0.37	0.29	0.26	0.25	0.26	0.26
ENSG00000116750	UCHL5	Ubiquitin carboxyl-terminal hydrolase isozyme L5	2	11.32	11.32	11.28	11.24	11.15	11.33	11.39	11.43	11.45	11.18	11.18	11.2	11.22	11.26	11.51	11.4	11.45	11.46	21.41	21.41	21.48	21.56	21.72	21.49	20.61	20.37	20.1	21.71	21.71	21.71	21.71	21.71	21.31	21.3	21.32	21.34	0.26	0.26	0.26	0.26	0.27	0.28	0.28	0.29	0.25	0.25
ENSG00000119414	PPP6C	Serine/threonine-protein phosphatase 6 catalytic subunit	NaN	11.53	11.53	11.45	11.37	11.22	11.07	11.2	11.33	11.42	11.44	11.44	11.42	11.4	11.37	11.42	11.43	11.46	11.47	21.11	21.11	21.06	21.01	20.93	20.84	20.87	20.04	19.64	21.16	21.16	21.18	21.21	21.26	20.81	21.07	21.3	21.47	0.29	0.27	0.26	0.25	0.25	0.25	0.26	0.27	0.27	0.27
ENSG00000119541	VPS4B	Vacuolar protein sorting-associated protein 4B	2	10.56	10.56	10.63	10.69	10.82	10.88	10.88	10.8	10.76	10.64	10.64	10.61	10.58	10.52	10.82	10.79	10.81	10.83	20.25	20.25	20.26	20.27	20.29	20.16	19.58	19.03	18.64	21.06	21.06	21.06	21.05	21.04	20.32	20.1	20.24	20.38	0.26	0.26	0.27	0.28	0.29	0.29	0.28	0.28	0.25	0.25
ENSG00000120686	UFM1	Ubiquitin-fold modifier 1	1	10.27	10.27	10.16	10.05	9.83	10.22	11.05	11.04	10.93	9.88	9.88	9.98	10.08	10.28	11.63	11.28	10.92	10.65	21.77	21.77	21.86	21.95	22.12	21.72	21.75	21.39	21.17	22.14	22.14	22.18	22.22	22.3	21.88	22.17	22.42	22.59	0.22	0.21	0.2	0.2	0.23	0.51	0.41	0.39	0.18	0.18
ENSG00000121579	NAA50	N-alpha-acetyltransferase 50	2	13.42	13.42	13.46	13.5	13.58	13.7	13.43	13.42	13.43	12.73	12.73	13.04	13.34	13.92	13.22	13.53	13.49	13.43	21.88	21.88	21.9	21.92	21.96	22.17	22.17	21.23	20.88	21.42	21.42	21.35	21.28	21.14	21.31	21.29	21.57	21.81	0.27	0.27	0.27	0.28	0.28	0.27	0.27	0.27	0.19	0.24
ENSG00000124164	VAPB	Vesicle-associated membrane protein-associated protein B/C	2	9.86	9.86	9.95	10.05	10.24	10.56	10.28	10.2	10.12	10.06	10.06	10.03	10	9.94	10	10.07	10.01	9.94	22.94	22.94	22.87	22.8	22.68	23.01	22.61	22.28	22.04	22.32	22.32	22.21	22.11	21.9	22.1	21.04	20.72	20.5	0.24	0.24	0.26	0.32	0.36	0.29	0.28	0.28	0.27	0.27
ENSG00000124562	SNRPC	U1 small nuclear ribonucleoprotein C	2	14.27	14.27	14.25	14.23	14.19	13.6	13.81	13.97	14.09	14.34	14.34	14.27	14.2	14.05	14.04	13.86	13.95	14.04	22.87	22.87	22.89	22.91	22.95	22.78	22.34	21.73	21.27	22.72	22.72	22.74	22.76	22.8	22.46	22.02	21.68	21.41	0.3	0.3	0.3	0.3	0.17	0.24	0.26	0.26	0.3	0.29
ENSG00000124570	SERPINB6	Serpin B6	NaN	9.84	9.84	9.82	9.79	9.73	9.45	9.88	9.99	10.04	9.86	9.86	9.63	9.4	8.94	9.76	9.8	9.82	9.83	23.57	23.57	23.45	23.33	23.09	22.99	22.99	22.26	21.99	23.34	23.34	23.36	23.39	23.43	23.04	23.17	23.44	23.65	0.26	0.26	0.26	0.25	0.22	0.3	0.31	0.31	0.29	0.26
ENSG00000125484	GTF3C4	General transcription factor 3C polypeptide 4	NaN	8.59	8.59	8.48	8.36	8.13	8.55	8.48	8.33	8.21	8.09	8.09	8.22	8.34	8.59	8.37	8.41	8.49	8.55	16.79	16.79	16.84	16.9	17	18.12	17.46	16.47	15.71	18.98	18.98	19.05	19.13	19.28	18.81	18.41	17.96	17.61	0.28	0.27	0.26	0.26	0.27	0.26	0.26	0.25	0.24	0.26
ENSG00000125505	MBOAT7	Lysophospholipid acyltransferase 7	2	11.37	11.37	11.33	11.28	11.19	10.69	10.92	11.21	11.43	11.58	11.58	11.51	11.45	11.32	11.03	11.19	11.41	11.59	19.27	19.27	18.9	18.54	17.81	19.17	18.74	18.22	17.82	18.93	18.93	18.99	19.05	19.18	19.29	18.72	18.01	17.51	0.29	0.29	0.28	0.27	0.18	0.22	0.3	0.32	0.29	0.28
ENSG00000125753	VASP	Vasodilator-stimulated phosphoprotein	2	11.05	11.05	11.05	11.05	11.06	10.26	11.01	10.91	10.87	10.82	10.82	10.9	10.98	11.14	11.21	10.94	10.63	10.39	23.08	23.08	23.13	23.17	23.25	23.14	22.7	22.09	21.61	23.1	23.1	23.13	23.16	23.23	23.5	22.8	22.43	22.16	0.3	0.29	0.3	0.3	0.14	0.31	0.28	0.27	0.28	0.29
ENSG00000125971	DYNLRB1	Dynein light chain roadblock-type 1	2	10.77	10.77	10.67	10.57	10.37	10.41	10.56	10.71	10.83	10.81	10.81	10.74	10.67	10.53	10.35	10.41	10.71	10.96	21.89	21.89	22.04	22.19	22.49	21.55	21.4	20.84	20.48	22.07	22.07	22.11	22.16	22.24	21.51	21.62	21.66	21.68	0.28	0.26	0.25	0.24	0.24	0.26	0.29	0.31	0.28	0.28
ENSG00000127481	UBR4	E3 ubiquitin-protein ligase UBR4	2	12.4	12.4	12.42	12.44	12.49	13.06	12.89	12.72	12.59	12.36	12.36	12.37	12.38	12.4	13.02	12.85	12.63	12.46	22.83	22.83	22.73	22.62	22.4	22.72	22.3	21.94	21.7	23.77	23.77	23.65	23.53	23.28	22.24	22.3	22.38	22.44	0.24	0.24	0.24	0.24	0.44	0.3	0.28	0.28	0.24	0.24
ENSG00000131238	PPT1	Palmitoyl-protein thioesterase 1	2	14.57	14.57	14.63	14.69	14.81	13.92	14.12	14.44	14.69	14.75	14.75	14.7	14.64	14.53	14.31	14.37	14.53	14.65	22.29	22.29	22.15	22.01	21.72	21.32	20.63	20.43	20.31	23.04	23.04	22.99	22.94	22.84	22.11	22.01	21.75	21.55	0.3	0.31	0.31	0.32	0.15	0.21	0.29	0.31	0.29	0.28
ENSG00000132142	ACACA	Acetyl-CoA carboxylase 1	2	8.8	8.8	8.71	8.62	8.44	7.68	8.05	8.21	8.3	8.53	8.53	8.57	8.62	8.71	7.96	8.09	8.22	8.32	21.93	21.93	21.7	21.46	21.01	20	19.99	20.17	20.28	22.07	22.07	22.05	22.02	21.98	21.2	20.85	20.43	20.11	0.33	0.32	0.31	0.29	0.13	0.24	0.24	0.24	0.31	0.31
ENSG00000132275	RRP8	Ribosomal RNA-processing protein 8	2	12.7	12.7	12.88	13.05	13.41	13.42	13.12	12.97	12.88	12.75	12.75	12.92	13.1	13.46	12.67	12.85	12.85	12.83	21.44	21.44	21.37	21.3	21.17	21.25	20.82	20.72	20.68	20.85	20.85	20.93	21.02	21.19	20.93	20.39	20.01	19.74	0.23	0.25	0.3	0.37	0.36	0.26	0.25	0.25	0.26	0.28
ENSG00000133026	MYH10	Myosin-10	2	9.67	9.67	9.55	9.42	9.18	8.94	8.95	8.95	8.95	8.54	8.54	8.85	9.15	9.73	7.96	8.74	9.02	9.19	22.92	22.92	22.98	23.04	23.15	22.83	22.34	22.05	21.81	23.09	23.09	23.04	22.99	22.89	22.61	22.34	22.25	22.2	0.33	0.32	0.31	0.22	0.22	0.21	0.22	0.22	0.23	0.29
ENSG00000133226	SRRM1	Serine/arginine repetitive matrix protein 1	NaN	11.81	11.81	11.86	11.9	12	11.55	11.45	11.52	11.59	11.6	11.6	11.58	11.57	11.54	11.34	11.4	11.43	11.45	22.02	22.02	21.81	21.6	21.19	22.47	21.88	21.5	21.24	20.97	20.97	21.16	21.35	21.73	21.35	21.57	21.33	21.11	0.3	0.31	0.31	0.31	0.23	0.23	0.23	0.23	0.28	0.27
ENSG00000133313	CNDP2	Cytosolic non-specific dipeptidase	2	10.51	10.51	10.46	10.42	10.32	9.75	10.67	10.9	11.05	10.43	10.43	10.29	10.14	9.86	10.57	10.52	10.41	10.32	22.31	22.31	22.15	21.99	21.68	22.1	21.7	21.24	20.89	22.36	22.36	22.3	22.25	22.15	21.75	21.71	21.88	22.03	0.25	0.25	0.25	0.24	0.13	0.38	0.39	0.39	0.27	0.25
ENSG00000133703	KRAS	GTPase KRas	2	10.6	10.6	10.59	10.59	10.59	11.06	10.55	10.36	10.17	10.33	10.33	10.48	10.64	10.95	10.04	10.05	10.06	10.07	21.48	21.48	21.53	21.57	21.66	21.79	21.4	20.9	20.51	21.41	21.41	21.41	21.4	21.39	21.76	21.16	20.76	20.49	0.27	0.28	0.27	0.28	0.44	0.22	0.21	0.21	0.29	0.31
ENSG00000133789	SWAP70	Switch-associated protein 70	NaN	9.17	9.17	9.24	9.32	9.47	9.46	9.11	9.1	9.06	9.21	9.21	9.28	9.34	9.48	8.92	9.21	9.17	9.11	20.33	20.33	20.31	20.29	20.26	22.22	21.21	20.07	19.19	19.86	19.86	19.86	19.87	19.88	19.39	19.06	18.51	18.12	0.28	0.28	0.29	0.3	0.3	0.25	0.24	0.24	0.28	0.29
ENSG00000136521	NDUFB5	NADH dehydrogenase [ubiquinone] 1 beta subcomplex subunit 5, mitochondrial	4	11.98	11.98	11.99	11.99	12.01	11.6	11.9	12.16	12.34	12.05	12.05	12.04	12.02	12	11.9	11.99	12.1	12.18	19.04	19.04	19.47	19.9	20.75	20.16	19.62	19.69	19.81	20.53	20.53	20.42	20.3	20.08	19.61	19.11	18.86	18.68	0.26	0.26	0.26	0.26	0.22	0.27	0.33	0.35	0.27	0.27
ENSG00000136731	UGGT1	UDP-glucose:glycoprotein glucosyltransferase 1	3	9.5	9.5	9.56	9.62	9.74	10.55	10.73	10.4	10.22	9.59	9.59	9.75	9.91	10.24	10.33	10.32	10.27	10.23	22.78	22.78	22.82	22.86	22.94	23.06	22.91	23.15	23.36	21.98	21.98	22.07	22.17	22.36	22.16	22.24	22.38	22.48	0.2	0.2	0.21	0.21	0.51	0.48	0.31	0.31	0.21	0.22
ENSG00000136888	ATP6V1G1	V-type proton ATPase subunit G 1	NaN	13.04	13.04	13.11	13.18	13.31	12.77	12.76	12.7	12.65	13	13	12.97	12.93	12.86	12.99	12.81	12.72	12.66	20.98	20.98	20.74	20.5	20.03	19.64	19.27	18.69	18.28	19.84	19.84	19.84	19.83	19.82	19.02	18.78	19.25	19.5	0.31	0.31	0.32	0.33	0.22	0.22	0.22	0.22	0.28	0.28
ENSG00000137168	PPIL1	Peptidyl-prolyl cis-trans isomerase-like 1	NaN	12.78	12.78	12.9	13.03	13.3	13.4	12.87	12.82	12.83	13.09	13.09	13.12	13.15	13.2	12.45	12.62	12.79	12.91	21.07	21.07	21.54	22.01	22.93	21.3	20.89	19.95	19.19	21.61	21.61	21.68	21.76	21.92	21.91	21.68	21.65	21.64	0.25	0.26	0.3	0.36	0.36	0.23	0.23	0.24	0.31	0.31
ENSG00000137547	MRPL15	39S ribosomal protein L15, mitochondrial	2	12.51	12.51	12.5	12.5	12.49	12.42	12.42	12.46	12.49	12.58	12.58	12.53	12.48	12.37	12.41	12.45	12.56	12.64	22.15	22.15	22.14	22.14	22.15	22.71	21.84	21.48	21.26	21.86	21.86	21.96	22.06	22.26	21.75	21.73	21.66	21.62	0.27	0.27	0.27	0.27	0.27	0.27	0.27	0.27	0.27	0.26
ENSG00000137824	FAM82A2	Regulator of microtubule dynamics protein 3	2	11.49	11.49	11.48	11.48	11.46	11.55	11.55	11.62	11.66	11.39	11.39	11.34	11.3	11.21	11.53	11.52	11.53	11.55	19.42	19.42	19.29	19.15	18.85	19.66	18.43	18.06	17.87	19.53	19.53	19.59	19.66	19.79	18.85	18.61	18.65	18.73	0.27	0.27	0.27	0.27	0.27	0.27	0.28	0.28	0.25	0.25
ENSG00000138398	PPIG	Peptidyl-prolyl cis-trans isomerase G	NaN	11.08	11.08	11.15	11.22	11.36	11.88	11.52	11.36	11.26	11.06	11.06	11.21	11.35	11.64	11.15	10.97	10.91	10.88	19.88	19.88	19.82	19.76	19.63	21.25	20.41	19.55	18.9	19.01	19.01	19.21	19.42	19.81	19.18	19.18	19.21	19.24	0.24	0.25	0.25	0.27	0.48	0.27	0.26	0.26	0.28	0.29
ENSG00000138448	ITGAV	Integrin alpha-V	2	12.49	12.49	12.52	12.56	12.64	12.35	11.83	11.99	12.01	12.49	12.49	12.5	12.52	12.56	12.07	12	11.96	11.94	22.19	22.19	21.63	21.07	19.94	20.53	19.81	19.82	19.72	21.76	21.76	21.59	21.42	21.08	20.26	19.86	19.32	18.92	0.31	0.32	0.32	0.32	0.25	0.19	0.21	0.21	0.32	0.32
ENSG00000139637	C12orf10	UPF0160 protein MYG1, mitochondrial	2	11.57	11.57	11.53	11.49	11.41	11.99	12.24	11.97	11.71	11.6	11.6	11.62	11.63	11.66	12.42	12.16	11.92	11.75	22.73	22.73	22.67	22.61	22.49	21.86	21.74	21.15	20.77	22.7	22.7	22.64	22.58	22.46	22.35	22.49	22.58	22.65	0.23	0.23	0.23	0.22	0.39	0.4	0.29	0.27	0.23	0.23
ENSG00000141756	FKBP10	Peptidyl-prolyl cis-trans isomerase FKBP10	2	11.74	11.74	11.68	11.62	11.51	11.5	11.69	11.82	11.92	11.43	11.43	11.53	11.62	11.81	11.83	11.93	12	12.06	21.73	21.73	21.86	21.98	22.23	20.88	20.69	21.09	21.46	21.57	21.57	21.53	21.49	21.42	21.02	20.99	21.05	21.12	0.26	0.26	0.25	0.25	0.25	0.27	0.3	0.31	0.23	0.24
ENSG00000143149	ALDH9A1	4-trimethylaminobutyraldehyde dehydrogenase	2	10.17	10.17	10.13	10.09	10	9.88	9.87	9.87	9.87	10.07	10.07	9.97	9.87	9.67	10.15	9.93	9.85	9.8	21.93	21.93	21.99	22.05	22.16	22.06	20.56	20.32	19.84	21.47	21.47	21.46	21.46	21.45	21.3	21.45	21.58	21.67	0.29	0.28	0.27	0.26	0.25	0.25	0.25	0.25	0.27	0.27
ENSG00000144580	RQCD1	Cell differentiation protein RCD1 homolog	2	7.74	7.74	7.75	7.76	7.79	7.98	7.73	7.67	7.6	7.78	7.78	7.68	7.58	7.37	7.1	7.45	7.61	7.72	20.93	20.93	20.62	20.31	19.7	19.26	19.27	18.46	17.82	21	21	20.72	20.43	19.85	19	19.12	18.75	18.54	0.27	0.27	0.27	0.28	0.28	0.27	0.26	0.26	0.3	0.29
ENSG00000144895	EIF2A	Eukaryotic translation initiation factor 2A	2	10.02	10.02	10.03	10.03	10.04	10.27	10.27	10.27	10.27	10.08	10.08	10.09	10.1	10.11	11	10.85	10.72	10.63	23.27	23.27	23.21	23.15	23.03	23.1	22.31	21.76	21.32	23.48	23.48	23.46	23.45	23.41	23.05	23.1	23.14	23.18	0.25	0.25	0.26	0.27	0.29	0.29	0.29	0.3	0.21	0.21
ENSG00000145817	YIPF5	Protein YIPF5	NaN	9.58	9.58	9.61	9.64	9.71	9.6	9.72	9.8	9.86	9.54	9.54	9.56	9.58	9.63	9.6	9.69	9.71	9.71	18.64	18.64	18.94	19.25	19.84	19.53	18.81	18.16	17.67	19.7	19.7	19.5	19.31	18.93	19.72	18.75	19.1	19.48	0.26	0.27	0.27	0.27	0.27	0.28	0.29	0.29	0.27	0.27
ENSG00000147162	OGT	UDP-N-acetylglucosamine--peptide N-acetylglucosaminyltransferase 110 kDa subunit	2	12.29	12.29	12.25	12.21	12.13	12.61	12.76	12.79	12.8	12.33	12.33	12.29	12.25	12.16	12.62	12.67	12.58	12.5	21.24	21.24	20.98	20.71	20.18	20.24	19.8	19.54	19.36	21.03	21.03	20.85	20.66	20.29	19.76	20.17	20.37	20.51	0.23	0.22	0.22	0.22	0.34	0.34	0.34	0.34	0.24	0.24
ENSG00000147416	ATP6V1B2	V-type proton ATPase subunit B, brain isoform	2	8.85	8.85	8.88	8.92	8.99	8.72	8.8	8.92	9	9.47	9.47	9.16	8.85	8.24	9.04	8.89	8.76	8.66	22.09	22.09	22.06	22.03	21.97	21.61	21.49	21	20.62	22.2	22.2	22.19	22.18	22.15	21.29	21.48	21.51	21.52	0.27	0.27	0.27	0.27	0.27	0.27	0.27	0.28	0.37	0.28
ENSG00000148484	RSU1	Ras suppressor protein 1	2	7.81	7.81	7.82	7.84	7.87	7.26	7.35	7.5	7.6	8.01	8.01	7.81	7.61	7.2	7.61	7.48	7.6	7.72	21.99	21.99	22	22.01	22.03	21.63	21.26	20.87	20.58	22.92	22.92	22.81	22.7	22.48	21.1	21.22	21.12	21.02	0.31	0.31	0.31	0.31	0.19	0.22	0.25	0.25	0.32	0.28
ENSG00000149313	AASDHPPT	L-aminoadipate-semialdehyde dehydrogenase-phosphopantetheinyl transferase	2	10.09	10.09	10.14	10.2	10.31	10.13	10.22	10.29	10.35	10.34	10.34	10.31	10.27	10.21	10.02	10.25	10.43	10.55	19.76	19.76	19.88	19.99	20.21	19.63	18.18	18.7	19.3	19.56	19.56	19.59	19.62	19.69	18.98	19.1	18.84	18.61	0.27	0.27	0.27	0.27	0.27	0.28	0.28	0.29	0.26	0.26
ENSG00000149532	CPSF7	Cleavage and polyadenylation specificity factor subunit 7	2	12.94	12.94	12.97	12.99	13.04	13.26	13.08	12.98	12.91	12.72	12.72	12.86	12.99	13.26	12.97	13.01	12.92	12.84	20.12	20.12	19.72	19.33	18.54	19.61	20.3	18.67	17.77	20.31	20.31	20.27	20.23	20.15	20.03	20.17	19.53	19.16	0.27	0.27	0.27	0.27	0.28	0.27	0.27	0.27	0.26	0.27
ENSG00000153201	RANBP2	E3 SUMO-protein ligase RanBP2	2	8.1	8.1	8.07	8.04	7.98	8.2	7.99	7.85	7.75	7.9	7.9	8.01	8.12	8.34	7.73	7.62	7.71	7.74	23.14	23.14	23.1	23.06	22.96	23.39	22.41	22.3	22.31	22.86	22.86	22.96	23.05	23.24	22.68	22.26	22.12	22.05	0.28	0.28	0.28	0.28	0.28	0.26	0.24	0.23	0.29	0.31
ENSG00000153250	RBMS1	RNA-binding motif, single-stranded-interacting protein 1	2	12.79	12.79	12.97	13.15	13.52	13.71	13.4	13.24	13.14	13.01	13.01	13.17	13.32	13.63	12.46	12.79	13.03	13.2	21.13	21.13	21.25	21.37	21.61	21.34	20.43	19.67	19.11	20.81	20.81	20.7	20.58	20.35	20.28	19.9	19.87	19.83	0.22	0.23	0.26	0.39	0.4	0.28	0.27	0.26	0.28	0.3
ENSG00000153310	FAM49B	Protein FAM49B	NaN	11.47	11.47	11.47	11.47	11.46	11.3	11.13	11.08	11.06	11.52	11.52	11.56	11.6	11.69	10.87	11.13	11.18	11.2	21.01	21.01	21.28	21.55	22.07	21.56	20.86	20.11	19.54	21.62	21.62	21.5	21.37	21.12	21.13	20.86	20.6	20.4	0.3	0.3	0.3	0.29	0.25	0.23	0.23	0.22	0.32	0.32
ENSG00000154380	ENAH	Protein enabled homolog	NaN	11.36	11.36	11.36	11.36	11.35	11.25	11.11	11.04	11	11.5	11.5	11.54	11.57	11.65	10.89	10.95	11	11.03	22.34	22.34	22.45	22.56	22.78	22.8	22.35	21.72	21.24	22.59	22.59	22.6	22.61	22.63	22.61	21.91	21.4	21.03	0.29	0.29	0.29	0.28	0.27	0.24	0.23	0.23	0.32	0.33
ENSG00000155008	APOOL	Apolipoprotein O-like	NaN	10.08	10.08	9.89	9.7	9.32	9.83	10.07	10.14	10.18	9.87	9.87	9.91	9.95	10.02	10.82	10.56	10.38	10.24	19.88	19.88	19.8	19.72	19.55	20.12	19.56	18.67	18	18.68	18.68	18.79	18.89	19.13	19.03	18.63	18.14	17.76	0.28	0.26	0.22	0.17	0.3	0.31	0.31	0.32	0.22	0.23
ENSG00000156697	UTP14A	U3 small nucleolar RNA-associated protein 14 homolog A	2	7.8	7.8	7.94	8.08	8.36	8.69	8.01	7.96	7.97	8.3	8.3	8.15	8	7.7	7.99	7.93	7.83	7.77	21.46	21.46	21.13	20.81	20.15	21.48	21.01	20.68	20.44	20.94	20.94	20.94	20.94	20.94	20.83	20.55	20.2	19.92	0.24	0.25	0.27	0.38	0.42	0.23	0.24	0.24	0.32	0.28
ENSG00000157184	CPT2	Carnitine O-palmitoyltransferase 2, mitochondrial	NaN	9.82	9.82	9.81	9.8	9.78	9.59	9.56	9.62	9.68	9.59	9.59	9.52	9.45	9.3	9.81	9.72	9.65	9.61	20.3	20.3	20.22	20.14	19.98	21.02	20.67	20.31	20.04	19.28	19.28	19.28	19.29	19.3	19.95	19.73	18.89	18.35	0.28	0.28	0.27	0.27	0.26	0.26	0.26	0.26	0.25	0.25
ENSG00000162191	UBXN1	UBX domain-containing protein 1	2	14.66	14.66	14.63	14.6	14.55	14.86	15.1	14.92	14.74	14.55	14.55	14.58	14.61	14.67	15.18	14.93	14.79	14.7	22.01	22.01	21.92	21.83	21.65	21.67	21.57	20.53	19.79	22.17	22.17	22.12	22.07	21.97	22.21	21.51	21.58	21.71	0.25	0.24	0.24	0.24	0.31	0.33	0.3	0.28	0.24	0.25
ENSG00000162433	AK4	Adenylate kinase isoenzyme 4, mitochondrial	7	11.09	11.09	11.09	11.09	11.1	10.2	11.16	11.58	11.84	11.23	11.23	11.2	11.16	11.1	11.27	11.32	11.38	11.41	20.62	20.62	20.77	20.92	21.2	21.02	20.72	20.44	20.22	20.35	20.35	20.53	20.71	21.08	20.68	20.88	20.7	20.57	0.26	0.26	0.26	0.26	0.11	0.36	0.41	0.45	0.26	0.26
ENSG00000162961	DPY30	Protein dpy-30 homolog	2	11.7	11.7	11.68	11.65	11.61	11.01	11.41	11.68	11.87	11.78	11.78	11.71	11.63	11.49	11.55	11.62	11.69	11.75	21.03	21.03	20.9	20.77	20.52	21.36	20.67	20.11	19.7	21.86	21.86	21.85	21.84	21.83	20.82	20.98	20.62	20.55	0.28	0.28	0.28	0.28	0.15	0.28	0.31	0.32	0.27	0.26
ENSG00000163110	PDLIM5	PDZ and LIM domain protein 5	2	9.8	9.8	9.84	9.88	9.96	9.88	9.79	9.87	9.95	9.54	9.54	9.7	9.86	10.18	9.47	9.63	9.73	9.8	24.37	24.37	24.35	24.33	24.29	23.88	23.86	23.68	23.54	24.05	24.05	23.97	23.9	23.75	23.58	23.17	23.15	23.1	0.27	0.27	0.27	0.27	0.27	0.27	0.27	0.28	0.26	0.27
ENSG00000163344	PMVK	Phosphomevalonate kinase	NaN	12.29	12.29	12.16	12.03	11.77	11.79	12.25	12.25	12.31	12.08	12.08	12.05	12.02	11.97	12.37	12.38	12.35	12.33	20.45	20.45	20.5	20.55	20.66	20.57	19.75	19.33	19.06	18.72	18.72	18.64	18.55	18.39	19.26	19.25	19.36	19.45	0.29	0.27	0.24	0.21	0.21	0.31	0.31	0.31	0.24	0.24
ENSG00000163527	STT3B	Dolichyl-diphosphooligosaccharide--protein glycosyltransferase subunit STT3B	2	9.85	9.85	9.82	9.8	9.76	9.89	10.58	10.17	10.01	9.78	9.78	9.83	9.87	9.96	10.29	10.28	10.18	10.09	20.88	20.88	20.82	20.76	20.63	21.24	20.88	20.53	20.26	20.62	20.62	20.57	20.52	20.42	20.54	20.44	20.18	19.99	0.24	0.24	0.24	0.24	0.25	0.52	0.27	0.27	0.24	0.24
ENSG00000163811	WDR43	WD repeat-containing protein 43	1	10.42	10.42	10.37	10.32	10.22	10.42	10.42	10.37	10.32	10.62	10.62	10.58	10.54	10.45	10.31	10.58	10.53	10.47	22.86	22.86	22.32	21.78	20.69	21.37	20.74	21.04	21.33	21.96	21.96	22.09	22.21	22.46	21.6	20.9	20.29	19.85	0.27	0.27	0.27	0.27	0.27	0.27	0.27	0.27	0.27	0.27
ENSG00000163918	RFC4	Replication factor C subunit 4	2	12.77	12.77	12.81	12.86	12.95	13.51	12.69	12.76	12.73	12.66	12.66	12.7	12.74	12.82	12.4	12.44	12.65	12.8	20.8	20.8	20.59	20.38	19.97	20.6	19.67	19.42	19.3	19.78	19.78	19.67	19.57	19.35	19.17	19	18.82	18.68	0.26	0.27	0.27	0.28	0.49	0.21	0.23	0.23	0.28	0.28
ENSG00000163939	PBRM1	Protein polybromo-1	4	10.36	10.36	10.31	10.26	10.17	10.25	10.2	10.15	10.11	10.08	10.08	10.11	10.14	10.21	10.32	10.3	10.15	10.02	19.31	19.31	19.42	19.53	19.74	20.77	20.19	19.78	19.48	19.05	19.05	19.11	19.18	19.3	18.92	17.96	17.81	17.79	0.27	0.27	0.27	0.26	0.26	0.26	0.26	0.26	0.27	0.27
ENSG00000164508	H2AFX	Histone H2A.x	NaN	6.7	6.7	6.72	6.73	6.76	8.45	6.88	6.34	6.04	6.47	6.47	6.55	6.63	6.78	6.6	7.14	7.1	7	24.07	24.07	24	23.94	23.81	24.16	23.92	23.85	23.82	23.49	23.49	23.73	23.96	24.42	24.26	24.34	23.81	23.39	0.26	0.26	0.26	0.27	0.97	0.16	0.16	0.16	0.24	0.24
ENSG00000165219	GAPVD1	GTPase-activating protein and VPS9 domain-containing protein 1	2	8.18	8.18	8.3	8.41	8.64	9.23	8.89	8.67	8.49	8.41	8.41	8.33	8.24	8.07	8.62	8.6	8.36	8.16	22.34	22.34	22.43	22.52	22.7	22.1	21.73	21.55	21.43	22.74	22.74	22.74	22.74	22.74	22.09	22.24	22.37	22.46	0.22	0.23	0.25	0.29	0.54	0.28	0.27	0.27	0.26	0.25
ENSG00000166595	FAM96B	Mitotic spindle-associated MMXD complex subunit MIP18	2	12.06	12.06	11.99	11.92	11.76	12.02	12.13	12.05	11.96	12.04	12.04	11.98	11.92	11.8	12.31	12.23	12.06	11.93	21.04	21.04	21.05	21.06	21.09	20.05	19.94	19.6	19.32	21.23	21.23	21.1	20.98	20.74	20.31	20.18	20.2	20.23	0.27	0.26	0.26	0.26	0.27	0.27	0.27	0.27	0.26	0.25
ENSG00000167216	KATNAL2	Katanin p60 ATPase-containing subunit A-like 2	NaN	5.92	5.92	5.98	6.04	6.17	5.63	6.07	6.34	6.53	6.12	6.12	6.22	6.33	6.53	5.99	6.22	6.5	6.7	23	23	23.06	23.11	23.23	22.87	23.31	23.06	22.97	22.81	22.81	22.76	22.72	22.63	23.15	23.15	22.37	22.08	0.26	0.26	0.26	0.27	0.19	0.31	0.35	0.37	0.26	0.26
ENSG00000168036	CTNNB1	Catenin beta-1	2	12.82	12.82	12.76	12.7	12.57	13.02	12.47	12.29	12.19	12.67	12.67	12.69	12.71	12.75	11.92	12.08	12.22	12.32	22.83	22.83	22.59	22.34	21.86	22.23	21.77	21.32	20.98	22.59	22.59	22.48	22.38	22.17	22.14	21.39	20.61	20.03	0.29	0.29	0.28	0.28	0.38	0.2	0.2	0.2	0.32	0.32
ENSG00000168298	HIST1H1E	Histone H1.4	NaN	13.16	13.16	13.04	12.92	12.68	13.24	12.91	12.78	12.69	12.88	12.88	13.03	13.18	13.49	12.82	13	13.04	13.07	25.29	25.29	25.2	25.1	24.93	25.12	24.92	24.45	24.11	23.99	23.99	24.12	24.26	24.53	24.72	24.68	24.56	24.47	0.29	0.27	0.26	0.24	0.35	0.24	0.23	0.23	0.26	0.27
ENSG00000168385	SEPT2	Septin-2	2	8.65	8.65	8.5	8.35	8.03	8.6	8.44	8.41	8.4	8.68	8.68	8.66	8.63	8.58	8.42	8.41	8.45	8.49	24.51	24.51	24.47	24.42	24.31	24.43	23.92	23.71	23.6	24.51	24.51	24.47	24.42	24.32	24.42	24.25	23.98	23.79	0.29	0.27	0.25	0.23	0.29	0.27	0.26	0.26	0.28	0.28
ENSG00000168542	COL3A1	Collagen alpha-1(III) chain	2	10.68	10.68	10.58	10.47	10.26	9.62	9.6	9.82	10.01	10.78	10.78	10.63	10.48	10.17	9.6	9.7	9.89	10.04	21.44	21.44	21.47	21.5	21.56	21.38	20.07	20.32	20.29	22.32	22.32	22.26	22.21	22.11	20.59	20.05	19.64	19.34	0.35	0.34	0.32	0.28	0.16	0.17	0.21	0.23	0.36	0.34
ENSG00000170584	NUDCD2	NudC domain-containing protein 2	2	12.45	12.45	12.49	12.53	12.61	12.68	12.69	12.7	12.71	12.66	12.66	12.72	12.77	12.89	12.74	12.86	12.76	12.67	21.13	21.13	21.19	21.25	21.35	20.11	19.42	19.74	20.08	20.7	20.7	20.47	20.24	19.76	20.1	20.16	20.51	20.8	0.26	0.26	0.27	0.28	0.28	0.28	0.29	0.29	0.27	0.27
ENSG00000170955	PRKCDBP	Protein kinase C delta-binding protein	2	12.89	12.89	12.85	12.81	12.73	13.11	13.19	12.84	12.53	13.02	13.02	13.06	13.09	13.17	13.44	13.12	12.87	12.7	20.85	20.85	20.53	20.22	19.61	19.99	18.48	18.03	17.71	19.61	19.61	19.35	19.08	18.55	19.44	19.31	18.8	18.37	0.26	0.26	0.26	0.26	0.34	0.35	0.23	0.21	0.28	0.28
ENSG00000171861	RNMTL1	RNA methyltransferase-like protein 1	NaN	10.51	10.51	10.46	10.41	10.3	10.35	10.36	10.32	10.28	10.36	10.36	10.36	10.37	10.38	10.47	10.25	10.31	10.33	19.78	19.78	19.56	19.34	18.9	19.72	19	18.24	17.66	19.54	19.54	19.63	19.71	19.87	19.44	20.01	19.6	19.2	0.27	0.27	0.26	0.26	0.26	0.26	0.26	0.26	0.27	0.27
ENSG00000172725	CORO1B	Coronin-1B	NaN	9.08	9.08	8.92	8.77	8.46	8.69	8.77	8.6	8.45	9.15	9.15	9.05	8.94	8.73	9.36	9.09	8.78	8.54	20.9	20.9	20.89	20.89	20.88	21.04	20.67	20.33	20.08	21.85	21.85	21.83	21.8	21.74	21.76	21.76	20.25	19.68	0.32	0.29	0.25	0.24	0.25	0.25	0.24	0.23	0.29	0.27
ENSG00000173145	NOC3L	Nucleolar complex protein 3 homolog	2	10.57	10.57	10.64	10.7	10.83	10.99	10.75	10.62	10.52	10.36	10.36	10.52	10.69	11.02	10.16	10.33	10.49	10.61	21.45	21.45	21.18	20.92	20.39	21.36	19.92	19.96	20.13	20.41	20.41	20.68	20.95	21.48	20.52	20.15	19.82	19.57	0.27	0.27	0.28	0.29	0.3	0.27	0.26	0.25	0.27	0.28
ENSG00000175216	CKAP5	Cytoskeleton-associated protein 5	2	11.01	11.01	11.02	11.04	11.07	10.8	10.8	10.71	10.66	11.2	11.2	11.05	10.9	10.61	10.81	10.7	10.6	10.53	21.96	21.96	21.8	21.63	21.3	20.46	20.29	20.19	20.1	21.43	21.43	21.56	21.68	21.93	20.75	20.82	20.41	20.05	0.29	0.29	0.29	0.29	0.25	0.24	0.23	0.23	0.33	0.3
ENSG00000177469	PTRF	Polymerase I and transcript release factor	6	15.34	15.34	15.31	15.29	15.24	15.24	15.24	14.87	14.74	15.17	15.17	15.25	15.33	15.5	14.53	14.61	14.67	14.71	22.49	22.49	22.48	22.47	22.45	22.55	21.89	21.65	21.52	21.75	21.75	21.83	21.92	22.11	22.34	21.93	21.69	21.52	0.29	0.29	0.29	0.29	0.29	0.28	0.19	0.19	0.33	0.34
ENSG00000177565	TBL1XR1	F-box-like/WD repeat-containing protein TBL1XR1	2	8.12	8.12	8.23	8.34	8.56	8.29	7.6	7.96	8.22	8.65	8.65	8.42	8.19	7.74	7.34	7.67	8	8.25	19.9	19.9	19.94	19.98	20.08	18.7	18.97	18.43	17.93	20.56	20.56	20.46	20.37	20.18	20.07	19.79	18.83	18.09	0.29	0.3	0.31	0.32	0.31	0.15	0.27	0.28	0.36	0.31
ENSG00000177971	IMP3	U3 small nucleolar ribonucleoprotein protein IMP3	2	12.7	12.7	12.62	12.54	12.38	12.07	12.55	12.66	12.72	12.62	12.62	12.57	12.52	12.42	12.73	12.8	12.7	12.63	20.71	20.71	20.49	20.26	19.82	20.52	19.83	19.12	18.58	20.2	20.2	20.02	19.84	19.46	19.72	19.29	19.23	19.2	0.28	0.28	0.27	0.23	0.19	0.3	0.3	0.31	0.26	0.26
ENSG00000179889	PDXDC1	Pyridoxal-dependent decarboxylase domain-containing protein 1	2	11.83	11.83	11.92	12.01	12.18	11.89	11.86	11.88	11.9	12.11	12.11	12.02	11.92	11.74	12.62	12.28	11.99	11.78	21.75	21.75	21.63	21.5	21.25	20.59	19.83	19.87	19.78	21.62	21.62	21.5	21.38	21.14	20.58	20.68	20.92	21.12	0.27	0.27	0.28	0.28	0.27	0.27	0.27	0.27	0.26	0.25
ENSG00000182446	NPLOC4	Nuclear protein localization protein 4 homolog	2	12.39	12.39	12.4	12.4	12.41	12.49	12.41	12.42	12.43	12.61	12.61	12.58	12.55	12.48	12.45	12.37	12.42	12.46	20.71	20.71	20.43	20.14	19.58	20.53	19.89	18.8	17.92	20.7	20.7	20.8	20.9	21.1	19.94	19.7	19.1	18.7	0.27	0.27	0.27	0.27	0.27	0.27	0.27	0.27	0.28	0.27
ENSG00000184967	NOC4L	Nucleolar complex protein 4 homolog	NaN	11.41	11.41	11.34	11.27	11.12	11.53	11.41	11.38	11.37	11.32	11.32	11.36	11.4	11.48	11.36	11.39	11.48	11.55	21.53	21.53	21.3	21.07	20.59	21.57	20.73	20.34	20.11	20.87	20.87	20.88	20.9	20.93	21.28	21.49	21.03	20.66	0.26	0.26	0.26	0.26	0.28	0.27	0.27	0.27	0.27	0.27
ENSG00000185721	DRG1	Developmentally-regulated GTP-binding protein 1	2	11.54	11.54	11.64	11.74	11.95	12.08	11.89	11.7	11.55	11.91	11.91	11.71	11.51	11.11	11.97	11.76	11.64	11.56	23.06	23.06	23.03	23.01	22.97	23.06	22.65	22.17	21.83	23.22	23.22	23.24	23.25	23.27	22.57	22.48	22.56	22.6	0.25	0.26	0.28	0.32	0.33	0.29	0.25	0.24	0.29	0.27
ENSG00000186522	SEPT10	Septin-10	NaN	11.88	11.88	11.92	11.96	12.05	11.79	11.6	11.84	11.96	11.87	11.87	11.96	12.06	12.25	11.44	11.61	11.79	11.91	19.26	19.26	19.34	19.42	19.59	19.11	18.86	18.43	18.11	17.83	17.83	18.31	18.78	19.73	18.97	18.26	17.71	17.32	0.28	0.28	0.28	0.28	0.26	0.25	0.27	0.28	0.29	0.3
ENSG00000187608	ISG15	Ubiquitin-like protein ISG15	1	13.21	13.21	13.17	13.13	13.05	13.41	13.8	14.09	14.28	12.81	12.81	12.85	12.89	12.96	13.78	13.43	13.12	12.9	20.3	20.3	20.32	20.35	20.39	19.55	19.79	19.19	18.71	20.78	20.78	20.52	20.27	19.76	19.89	20.44	20.65	20.75	0.21	0.21	0.21	0.21	0.25	0.41	0.45	0.46	0.23	0.24
ENSG00000187837	HIST1H1C	Histone H1.2	NaN	14.05	14.05	14.08	14.11	14.17	15.33	15.07	14.78	14.56	14.08	14.08	14.21	14.35	14.63	14.95	14.69	14.59	14.5	26.22	26.22	26.14	26.06	25.91	26.08	26.03	25.96	25.9	25.42	25.42	25.49	25.56	25.69	25.93	25.76	25.66	25.59	0.2	0.2	0.21	0.21	0.73	0.33	0.31	0.29	0.22	0.23
ENSG00000188529	SRSF10	Serine/arginine-rich splicing factor 10	2	9.54	9.54	9.61	9.68	9.83	9.93	9.56	9.52	9.39	9.71	9.71	9.69	9.67	9.62	8.75	9.02	9.23	9.39	23.14	23.14	22.74	22.34	21.53	22.75	21.82	21.33	21	22.26	22.26	22.35	22.43	22.61	21.1	20.78	20.7	20.66	0.27	0.28	0.29	0.31	0.32	0.25	0.24	0.23	0.32	0.32
ENSG00000196363	WDR5	WD repeat-containing protein 5	NaN	13.06	13.06	13.02	12.97	12.89	12.75	12.83	13.02	13.18	13.28	13.28	13.23	13.17	13.06	12.57	12.74	12.94	13.08	20.89	20.89	21.16	21.43	21.95	22.01	21.16	20.36	19.78	21.53	21.53	21.47	21.42	21.29	20.83	20.69	20.58	20.5	0.27	0.26	0.26	0.26	0.25	0.26	0.28	0.31	0.3	0.3
ENSG00000196961	AP2A1	AP-2 complex subunit alpha-1	2	7.61	7.61	7.62	7.63	7.65	7.54	7.35	7.27	7.21	7.85	7.85	7.68	7.52	7.18	7.81	7.72	7.63	7.55	22.59	22.59	22.63	22.67	22.72	22.68	22.33	22.04	21.83	22.25	22.25	22.4	22.55	22.84	22.27	21.86	21.77	21.64	0.29	0.29	0.29	0.29	0.27	0.23	0.23	0.22	0.29	0.27
ENSG00000198060	MAR5	E3 ubiquitin-protein ligase MARCH5	2	6.37	6.37	6.57	6.77	7.17	7.23	6.43	6.59	6.57	6.5	6.5	6.39	6.27	6.05	5.89	5.92	6.18	6.36	20.6	20.6	20.54	20.48	20.36	20.79	19.84	19.54	19.26	20.15	20.15	20.06	19.96	19.77	19.08	18.57	18.4	18.31	0.24	0.25	0.31	0.4	0.4	0.2	0.25	0.25	0.31	0.3
ENSG00000198356	ASNA1	ATPase ASNA1	2	10.3	10.3	10.22	10.14	9.98	9.77	9.9	10.14	10.31	10.54	10.54	10.41	10.27	10	10.64	10.64	10.6	10.57	21.85	21.85	21.97	22.09	22.35	21.49	20.91	20.46	20.14	21.83	21.83	21.65	21.49	21.16	20.88	21.12	21.01	20.89	0.29	0.28	0.26	0.24	0.23	0.23	0.29	0.31	0.27	0.25
ENSG00000198830	HMGN2	Non-histone chromosomal protein HMG-17	4	15.61	15.61	15.55	15.49	15.38	15.42	15.51	15.54	15.56	15.71	15.71	15.59	15.48	15.25	15.44	15.49	15.55	15.6	22.6	22.6	22.78	22.97	23.34	23.99	22.93	22.32	21.9	23.54	23.54	23.32	23.11	22.67	22.33	22.35	22.22	22.17	0.27	0.27	0.26	0.26	0.26	0.26	0.27	0.27	0.28	0.26
ENSG00000203879	GDI1	Rab GDP dissociation inhibitor alpha	2	11.33	11.33	11.27	11.21	11.09	10.85	11.4	11.44	11.48	11.16	11.16	11.08	11.01	10.85	11.22	11.04	11.16	11.29	22.37	22.37	22.27	22.17	21.97	21.97	21.97	20.95	20.57	22.39	22.39	22.27	22.15	21.9	21.35	21.58	21.74	21.86	0.27	0.26	0.25	0.23	0.21	0.32	0.32	0.32	0.26	0.26
ENSG00000205323	SARNP	SAP domain-containing ribonucleoprotein	2	13.23	13.23	13.3	13.37	13.5	13.96	13.54	13.28	13.07	13.28	13.28	13.32	13.37	13.46	13.25	13.13	13.04	12.98	23.66	23.66	23.53	23.39	23.12	23.36	22.79	22.16	21.69	23.67	23.67	23.65	23.63	23.58	22.94	22.7	22.45	22.25	0.26	0.26	0.27	0.29	0.48	0.24	0.23	0.22	0.29	0.29
ENSG00000205765	C5orf51	UPF0600 protein C5orf51	2	10.77	10.77	10.92	11.08	11.39	12.35	11.67	11.22	10.91	11.01	11.01	11.05	11.09	11.16	11.44	11.36	11.2	11.07	21.22	21.22	21.16	21.1	20.99	20.11	20.74	20.78	20.74	22.13	22.13	21.84	21.54	20.95	20.66	20.72	20.99	21.21	0.21	0.22	0.25	0.32	0.83	0.24	0.23	0.22	0.25	0.26
ENSG00000213463	SYNJ2BP	Synaptojanin-2-binding protein	2	9.79	9.79	9.8	9.8	9.83	9.21	9.35	9.7	9.98	9.71	9.71	9.68	9.66	9.62	9.43	9.49	9.64	9.77	19.99	19.99	19.64	19.28	18.58	19.62	19.01	19.33	19.44	20.09	20.09	20.21	20.33	20.57	19.8	19.62	18.96	18.43	0.29	0.29	0.29	0.29	0.18	0.2	0.32	0.34	0.27	0.27
ENSG00000004487	KDM1A	Lysine-specific histone demethylase 1A	3	8.84	8.84	8.86	8.88	8.92	8.45	8.6	8.73	8.82	9.19	9.19	9.02	8.84	8.49	8.75	8.61	8.73	8.86	18.85	18.85	18.58	18.31	17.76	17.23	18.28	19.64	20.69	18.36	18.36	18.33	18.31	18.29	16.87	17.91	17.83	17.68	0.29	0.29	0.28	0.28	0.23	0.25	0.26	0.27	0.33	0.29
ENSG00000004897	CDC27	Cell division cycle protein 27 homolog	4	10.52	10.52	10.52	10.51	10.51	10.81	10.55	10.37	10.23	10.28	10.28	10.37	10.46	10.65	10.38	10.38	10.35	10.33	22.34	22.34	22.41	22.46	22.56	21.36	22.64	23.07	23.31	23.73	23.73	23.73	23.73	23.73	22.24	22.21	22.25	22.3	0.28	0.28	0.28	0.28	0.31	0.27	0.24	0.23	0.27	0.28
ENSG00000008282	SYPL1	Synaptophysin-like protein 1	2	10.81	10.81	10.84	10.87	10.93	10.37	10.55	10.78	10.94	11.1	11.1	10.98	10.86	10.61	10.82	10.8	10.83	10.86	20.46	20.46	20.58	20.7	20.93	20.96	20.21	19.61	19.19	20.47	20.47	20.52	20.57	20.67	19.4	19.99	20.47	20.82	0.29	0.29	0.29	0.29	0.19	0.24	0.29	0.3	0.29	0.27
ENSG00000010292	NCAPD2	Condensin complex subunit 1	2	11.83	11.83	11.83	11.83	11.84	11.17	11.43	11.73	11.97	12.17	12.17	12.11	12.05	11.94	11.58	11.68	11.81	11.89	22.41	22.41	22.26	22.11	21.83	22.25	21.91	21.5	21.18	23.1	23.1	23.02	22.95	22.81	21.56	21.94	21.78	21.6	0.29	0.29	0.29	0.29	0.16	0.23	0.3	0.33	0.31	0.3
ENSG00000014138	POLA2	DNA polymerase alpha subunit B	1	10.21	10.21	10.25	10.29	10.37	11.24	10.01	10.31	10.33	10.44	10.44	10.35	10.25	10.07	9.57	9.92	10.08	10.26	23.18	23.18	22.79	22.4	21.63	20.65	20.69	20.97	21.19	21.77	21.77	21.77	21.77	21.78	19.99	20.51	20.33	20.1	0.25	0.25	0.26	0.26	0.67	0.14	0.27	0.27	0.31	0.3
ENSG00000023318	ERP44	Endoplasmic reticulum resident protein 44	3	6.02	6.02	6.3	6.58	7.15	6.15	6.25	6.17	6.1	5.72	5.72	5.98	6.25	6.79	6.33	6.31	6.14	5.99	22.42	22.42	22.55	22.67	22.91	22.69	22.74	23.08	23.34	22.11	22.11	22.3	22.49	22.86	22.46	22.79	23.24	23.58	0.24	0.28	0.36	0.55	0.2	0.24	0.23	0.23	0.21	0.25
ENSG00000025800	KPNA6	Importin subunit alpha-7	2	11.83	11.83	11.84	11.85	11.88	11.89	11.91	11.96	12.01	12.06	12.06	12.02	11.98	11.9	11.75	11.79	11.78	11.78	23.31	23.31	23.28	23.25	23.2	22.95	22.68	22.44	22.27	23.86	23.86	23.8	23.75	23.64	22.23	22.37	22.46	22.53	0.27	0.27	0.27	0.27	0.27	0.28	0.28	0.28	0.29	0.28
ENSG00000035403	VCL	Vinculin	NaN	11.53	11.53	11.7	11.88	12.24	11.7	11.13	10.98	10.88	11.49	11.49	11.46	11.43	11.37	10.14	10.7	10.87	10.95	26.95	26.95	27.02	27.1	27.24	27.18	26.97	26.69	26.48	26.85	26.85	26.85	26.86	26.88	26.6	26.68	26.65	26.63	0.3	0.32	0.37	0.48	0.26	0.18	0.17	0.17	0.34	0.34
ENSG00000046604	DSG2	Desmoglein-2	2	8.16	8.16	8.11	8.06	7.95	7.79	8.09	8.31	8.48	8.1	8.1	7.93	7.75	7.41	7.34	7.67	7.89	8.06	21.79	21.79	21.82	21.85	21.91	20.76	19.95	20.6	21.24	21.6	21.6	21.52	21.44	21.27	19.32	19.23	18.71	18.3	0.26	0.25	0.25	0.24	0.23	0.27	0.34	0.35	0.31	0.29
ENSG00000049541	RFC2	Replication factor C subunit 2	7	11.12	11.12	11.18	11.23	11.35	11.93	11.18	11.32	11.3	11.33	11.33	11.2	11.07	10.8	10.71	10.8	11.15	11.32	22.03	22.03	21.68	21.33	20.64	21.28	21.17	21.23	21.29	20.44	20.44	20.44	20.43	20.43	21.86	21.73	21.7	21.69	0.25	0.25	0.26	0.27	0.49	0.22	0.26	0.27	0.3	0.29
ENSG00000049860	HEXB	Beta-hexosaminidase subunit beta	2	11.69	11.69	11.63	11.58	11.47	10.88	11.18	11.48	11.7	11.54	11.54	11.5	11.46	11.39	11.45	11.33	11.54	11.74	20.76	20.76	21	21.24	21.71	19.9	18.65	19.36	19.84	21.22	21.22	21.14	21.06	20.92	18.9	19.44	19.85	20.13	0.3	0.29	0.29	0.27	0.16	0.23	0.3	0.32	0.26	0.26
ENSG00000056097	ZFR	Zinc finger RNA-binding protein	2	11	11	11.09	11.18	11.35	11.46	11.11	10.82	10.61	10.93	10.93	10.97	11	11.08	11.53	11.33	11.05	10.82	21.55	21.55	21.4	21.26	20.97	21.02	21.26	21.12	21	22.15	22.15	22.03	21.9	21.65	20.35	21	21.02	20.97	0.27	0.29	0.3	0.33	0.34	0.26	0.21	0.2	0.25	0.25
ENSG00000058668	ATP2B4	Plasma membrane calcium-transporting ATPase 4	4	10.16	10.16	10.09	10.02	9.88	9.35	9.55	9.81	10.02	9.98	9.98	9.94	9.9	9.82	8.72	9.09	9.45	9.71	18.35	18.35	18.72	19.08	19.79	19.47	19.51	19.95	20.32	20.05	20.05	20.13	20.21	20.36	20.44	19.14	19.17	19.34	0.31	0.3	0.29	0.27	0.17	0.21	0.28	0.29	0.33	0.33
ENSG00000060237	WNK1	Serine/threonine-protein kinase WNK1	4	7.4	7.4	7.19	6.98	6.55	6.91	7.38	7.38	7.42	7.22	7.22	7.08	6.94	6.67	7.05	6.68	6.81	6.95	20.48	20.48	20.97	21.46	22.44	20.84	21.53	22.43	23.08	21.38	21.38	21.38	21.38	21.39	19.94	20.75	20.72	20.72	0.29	0.26	0.22	0.18	0.23	0.33	0.32	0.32	0.31	0.27
ENSG00000060339	CCAR1	Cell division cycle and apoptosis regulator protein 1	4	11.23	11.23	11.26	11.3	11.37	11.51	11.27	11.08	10.93	11.33	11.33	11.39	11.44	11.54	11.41	11.23	11.09	10.99	18.83	18.83	19.37	19.92	21	19.43	19.96	20.27	20.46	19.87	19.87	19.84	19.81	19.77	18.31	19.7	20.03	20.32	0.28	0.28	0.29	0.29	0.3	0.27	0.23	0.22	0.29	0.29
ENSG00000070770	CSNK2A2	Casein kinase II subunit alpha	1	7.66	7.66	7.67	7.68	7.69	7.97	7.73	7.86	7.91	8.02	8.02	7.94	7.86	7.71	8.75	8.24	8.1	8.04	20.32	20.32	19.88	19.45	18.59	18.88	19.23	18.38	17.6	20.36	20.36	20.4	20.43	20.5	18.76	19.39	19.27	19.08	0.26	0.26	0.27	0.27	0.28	0.28	0.28	0.29	0.24	0.23
ENSG00000071539	TRIP13	Pachytene checkpoint protein 2 homolog	6	12.84	12.84	12.88	12.92	13	12.76	12.37	12.33	12.18	12.96	12.96	12.95	12.93	12.91	12.47	12.4	12.39	12.39	23.7	23.7	23.61	23.53	23.37	23.28	23.47	23.61	23.71	23.71	23.71	23.63	23.56	23.41	23.41	23.55	23.57	23.58	0.31	0.31	0.31	0.32	0.29	0.19	0.19	0.19	0.32	0.32
ENSG00000075142	SRI	Sorcin	6	8.81	8.81	8.74	8.66	8.51	7.77	7.5	8.51	8.84	8.38	8.38	8.42	8.45	8.53	7.46	7.9	8.38	8.73	24.22	24.22	24.18	24.15	24.09	23.88	23.7	23.11	22.63	24.54	24.54	24.52	24.5	24.47	23.93	24.2	24.29	24.37	0.32	0.31	0.3	0.3	0.13	0.12	0.36	0.37	0.3	0.3
ENSG00000075618	FSCN1	Fascin	6	15.78	15.78	15.75	15.71	15.65	15.06	15.11	15.19	15.25	15.98	15.98	15.91	15.84	15.71	15.08	15.16	15.31	15.44	27.06	27.06	27.01	26.95	26.85	26.96	26.62	26.32	26.09	26.9	26.9	26.89	26.88	26.87	26.56	26.51	26.51	26.51	0.32	0.32	0.32	0.31	0.19	0.21	0.21	0.22	0.33	0.32
ENSG00000075886	TUBA1A	Tubulin alpha-1A chain	4	9.55	9.55	9.38	9.2	8.83	8.84	9.39	9.3	9.16	9.28	9.28	9.38	9.47	9.65	9.72	9.57	9.47	9.4	19.13	19.13	19.2	19.26	19.38	19.73	19.88	20.02	20.13	21.29	21.29	21.12	20.96	20.63	19.36	19.62	19.84	19.99	0.31	0.29	0.25	0.2	0.2	0.31	0.28	0.26	0.26	0.27
ENSG00000079459	FDFT1	Squalene synthase	4	11.52	11.52	11.61	11.71	11.89	12.14	11.98	11.72	11.52	11.65	11.65	11.63	11.61	11.57	11.03	11.94	11.54	11.43	19.2	19.2	19.36	19.53	19.86	18.7	19.96	20.9	21.57	20.13	20.13	19.93	19.73	19.31	18.89	20.13	20.27	20.32	0.25	0.25	0.27	0.33	0.35	0.32	0.24	0.23	0.28	0.28
ENSG00000083520	DIS3	Exosome complex exonuclease RRP44	3	5.84	5.84	5.88	5.92	5.99	6.3	6.29	6.22	6.16	5.51	5.51	5.51	5.5	5.48	5.52	5.64	5.86	6.04	22.25	22.25	22.03	21.81	21.39	21.12	21.8	22.47	22.97	22.01	22.01	21.94	21.86	21.7	21.33	22.09	22.87	23.45	0.24	0.24	0.25	0.27	0.32	0.31	0.31	0.3	0.25	0.25
ENSG00000083642	PDS5B	Sister chromatid cohesion protein PDS5 homolog B	NaN	8.04	8.04	8.06	8.08	8.12	8.71	8.71	8.71	8.71	8.14	8.14	8.2	8.26	8.38	7.33	7.57	7.83	8.04	21.75	21.75	21.62	21.48	21.21	22.19	21.45	21.39	21.42	22.01	22.01	22.02	22.04	22.07	22.12	21.83	21.58	21.42	0.22	0.22	0.22	0.22	0.37	0.36	0.36	0.35	0.32	0.33
ENSG00000085872	CHERP	Calcium homeostasis endoplasmic reticulum protein	2	7.48	7.48	7.54	7.61	7.74	6.93	7.1	7.5	7.81	7.9	7.9	7.72	7.54	7.17	6.94	7.17	7.41	7.58	19.23	19.23	19.06	18.88	18.52	20.23	19.43	18.63	18.03	19.5	19.5	19.63	19.75	19.99	18.72	19.23	18.85	18.48	0.29	0.29	0.3	0.31	0.17	0.2	0.33	0.35	0.33	0.31
ENSG00000087086	FTL	Ferritin light chain	3	14.51	14.51	14.53	14.55	14.6	13.81	14.29	14.99	15.46	14.95	14.95	14.8	14.64	14.34	15.11	15.26	15.37	15.45	20.09	20.09	19.98	19.88	19.69	18.36	20.08	19.91	19.94	21.35	21.35	21.11	20.87	20.41	19.95	21.72	22.71	23.37	0.26	0.26	0.26	0.27	0.13	0.23	0.48	0.53	0.24	0.23
ENSG00000088256	GNA11	Guanine nucleotide-binding protein subunit alpha-11	2	8.32	8.32	8.29	8.26	8.19	7.74	8.13	8.3	8.41	8.48	8.48	8.32	8.17	7.87	8.23	7.96	8.02	8.09	22.57	22.57	22.52	22.48	22.38	22.59	22.11	22.03	22	22.2	22.2	22.3	22.39	22.58	20.73	20.29	19.83	19.47	0.28	0.28	0.27	0.27	0.18	0.29	0.3	0.3	0.32	0.28
ENSG00000099246	RAB18	Ras-related protein Rab-18	2	8.4	8.4	8.29	8.19	7.98	8.18	8.69	8.66	8.61	7.96	7.96	8.07	8.18	8.39	8.75	8.57	8.5	8.46	19.88	19.88	19.49	19.09	18.3	18.67	19.66	18.88	18.67	19.45	19.45	19.19	18.92	18.4	17.56	17.53	17.84	18.1	0.25	0.24	0.23	0.22	0.23	0.35	0.34	0.33	0.22	0.23
ENSG00000099942	CRKL	Crk-like protein	2	7.78	7.78	7.89	8.01	8.24	8.07	8.13	8.03	7.98	7.93	7.93	7.84	7.74	7.55	7.81	7.91	7.87	7.83	19.8	19.8	19.69	19.58	19.35	18.63	18.88	18.83	18.79	20.13	20.13	20.08	20.04	19.95	18.2	18.2	17.93	17.83	0.26	0.27	0.28	0.29	0.28	0.28	0.28	0.28	0.27	0.26
ENSG00000100664	EIF5	Eukaryotic translation initiation factor 5	6	8.32	8.32	8.27	8.21	8.09	7.79	7.91	7.97	8.01	8.37	8.37	8.42	8.46	8.56	7.44	7.61	7.91	8.15	23.11	23.11	23.13	23.16	23.21	23.02	23.48	23.68	23.83	23.72	23.72	23.75	23.78	23.84	23.8	23.94	24.15	24.31	0.3	0.3	0.28	0.25	0.23	0.24	0.24	0.24	0.33	0.34
ENSG00000100911	PSME2	Proteasome activator complex subunit 2	2	14.93	14.93	14.94	14.95	14.98	14.89	15.19	15.25	15.26	14.94	14.94	14.96	14.98	15.01	15.27	15.2	15.18	15.16	22.85	22.85	22.81	22.77	22.68	22.43	22.37	22.54	22.65	23.53	23.53	23.51	23.49	23.46	22.05	22.3	22.59	22.79	0.25	0.25	0.25	0.25	0.26	0.31	0.32	0.32	0.25	0.26
ENSG00000101160	CTSZ	Cathepsin Z	2	9.75	9.75	9.58	9.4	9.06	8.57	8.84	9.04	9.18	8.46	8.46	8.78	9.1	9.73	9.07	8.89	8.97	9.06	21	21	20.83	20.65	20.3	20.04	20.04	20.04	20.04	21.29	21.29	21.08	20.87	20.46	19.78	18.87	17.96	17.27	0.35	0.33	0.31	0.2	0.17	0.21	0.24	0.25	0.2	0.26
ENSG00000101811	CSTF2	Cleavage stimulation factor subunit 2	NaN	10.64	10.64	10.66	10.67	10.7	10.71	10.33	10.31	10.34	10.7	10.7	10.62	10.54	10.37	9.99	9.99	10.36	10.49	23.04	23.04	22.62	22.19	21.33	21.88	21.15	20.9	20.75	22.48	22.48	22.57	22.66	22.84	21.46	21.91	22.49	22.93	0.29	0.29	0.29	0.29	0.29	0.22	0.22	0.22	0.31	0.3
ENSG00000101972	STAG2	Cohesin subunit SA-2	2	6.15	6.15	6.1	6.05	5.96	5.06	5.75	6.43	6.91	5.97	5.97	5.87	5.76	5.54	5.19	5.65	5.98	6.23	20.43	20.43	20.27	20.11	19.79	19.98	19.18	18.54	18.09	19.99	19.99	20.01	20.02	20.04	19.13	18.65	18.14	17.77	0.27	0.27	0.27	0.26	0.1	0.24	0.46	0.52	0.29	0.28
ENSG00000102103	PQBP1	Polyglutamine-binding protein 1	2	9.73	9.73	9.74	9.74	9.76	9.75	9.56	9.51	9.47	9.89	9.89	9.83	9.77	9.64	10.39	10.09	9.78	9.55	20.77	20.77	20.3	19.84	18.94	18.32	17.99	18.47	18.87	21.43	21.43	21.42	21.4	21.37	18.96	19.83	18.96	18.28	0.28	0.28	0.28	0.28	0.27	0.25	0.24	0.24	0.26	0.25
ENSG00000104325	DECR1	2,4-dienoyl-CoA reductase, mitochondrial	2	9.4	9.4	9.38	9.35	9.31	9.07	9.53	9.57	9.66	9.24	9.24	9.18	9.12	8.98	9.51	9.4	9.48	9.56	20.99	20.99	20.78	20.57	20.14	21.65	20.94	20.42	20.01	20.06	20.06	20.21	20.37	20.67	18.73	19.03	19.21	19.33	0.26	0.25	0.25	0.25	0.23	0.31	0.32	0.32	0.24	0.24
ENSG00000105618	PRPF31	U4/U6 small nuclear ribonucleoprotein Prp31	7	10.4	10.4	10.37	10.33	10.27	10.31	10.13	10.23	10.26	10.81	10.81	10.63	10.45	10.07	10.28	10.19	10.25	10.31	19.65	19.65	19.19	18.73	17.82	18.46	18.28	18.83	19.1	19.36	19.36	19.33	19.29	19.19	20	20.26	19.65	19.11	0.27	0.27	0.27	0.26	0.26	0.26	0.26	0.26	0.34	0.3
ENSG00000105676	ARMC6	Armadillo repeat-containing protein 6	2	11.51	11.51	11.37	11.24	10.96	10.79	10.88	10.96	11.01	11.48	11.48	11.38	11.28	11.08	11.01	10.99	11	11	20.43	20.43	20.2	19.97	19.52	20.44	20.08	19.76	19.52	20.97	20.97	20.85	20.74	20.53	18.35	18.78	18.75	18.68	0.33	0.31	0.27	0.23	0.22	0.23	0.23	0.23	0.31	0.3
ENSG00000106153	CHCHD2P9	Putative coiled-coil-helix-coiled-coil-helix domain-containing protein CHCHD2P9, mitochondrial	2	13.55	13.55	13.49	13.44	13.32	13.4	13.71	13.76	13.8	13.66	13.66	13.67	13.67	13.68	14.19	13.9	13.74	13.64	21.67	21.67	21.51	21.34	21.03	19.87	20.95	21.16	21.24	21.66	21.66	21.34	21.03	20.4	19.49	20.29	20.81	21.16	0.25	0.25	0.24	0.24	0.25	0.32	0.32	0.32	0.25	0.25
ENSG00000107438	PDLIM1	PDZ and LIM domain protein 1	6	8.49	8.49	8.46	8.44	8.38	7.94	7.73	7.5	7.33	8.81	8.81	8.57	8.34	7.86	7.86	7.98	8.1	8.2	23.15	23.15	23.2	23.25	23.35	22.7	22.7	22.15	21.94	22.74	22.74	22.72	22.69	22.65	21.84	22.02	21.79	21.57	0.35	0.35	0.34	0.34	0.2	0.19	0.17	0.16	0.36	0.32
ENSG00000107862	GBF1	Golgi-specific brefeldin A-resistance guanine nucleotide exchange factor 1	4	11.71	11.71	11.7	11.69	11.68	12.05	11.85	11.66	11.53	11.58	11.58	11.58	11.58	11.59	11.97	11.69	11.58	11.46	19.17	19.17	19.24	19.3	19.42	18.67	18.84	19.53	20.11	20.5	20.5	20.51	20.53	20.57	18.91	19.26	19.61	19.87	0.27	0.27	0.27	0.27	0.33	0.27	0.25	0.24	0.26	0.26
ENSG00000107949	BCCIP	BRCA2 and CDKN1A-interacting protein	8	7.34	7.34	7.38	7.41	7.48	6.72	6.55	6.98	7.35	7.71	7.71	7.57	7.42	7.14	6.15	6.68	7.1	7.39	21.42	21.42	21	20.57	19.75	21	21.68	21.67	21.59	22.59	22.59	22.64	22.69	22.81	22.81	22.75	22.69	22.65	0.32	0.32	0.32	0.32	0.16	0.16	0.28	0.31	0.36	0.33
ENSG00000109332	UBE2D3	Ubiquitin-conjugating enzyme E2 D3	2	5.64	5.64	5.66	5.67	5.7	5.55	5.49	5.71	5.87	5.19	5.19	5.34	5.49	5.79	5.3	5.32	5.45	5.53	23.1	23.1	23.15	23.21	23.32	23.03	22.88	22.39	21.98	23.83	23.83	23.86	23.89	23.95	22.5	22.84	23.18	23.44	0.27	0.27	0.27	0.26	0.26	0.26	0.28	0.3	0.25	0.27
ENSG00000109805	NCAPG	Condensin complex subunit 3	2	8.89	8.89	8.89	8.89	8.9	8.71	7.8	8.05	8.08	8.86	8.86	8.94	9.02	9.19	7.58	7.58	8.16	8.38	20.79	20.79	20.59	20.39	20.01	19.42	19.1	19.05	19.03	21.8	21.8	21.78	21.76	21.72	20.61	21.01	20.81	20.6	0.33	0.33	0.33	0.33	0.32	0.12	0.18	0.19	0.37	0.38
ENSG00000109861	CTSC	Dipeptidyl peptidase 1	2	9.83	9.83	9.77	9.7	9.58	8.82	9.36	9.89	10.29	9.5	9.5	9.5	9.5	9.49	8.91	9.52	10.08	10.48	20	20	19.91	19.82	19.66	19.63	19.21	18.42	17.8	20.23	20.23	20.29	20.35	20.45	18.55	18.53	18.79	19.01	0.28	0.28	0.27	0.27	0.12	0.24	0.38	0.44	0.25	0.25
ENSG00000111799	COL12A1	Collagen alpha-1(XII) chain	2	12.95	12.95	12.95	12.94	12.93	12.64	12.22	12.42	12.52	13.15	13.15	13.08	13.01	12.88	12.21	12.41	12.42	12.41	22.76	22.76	22.51	22.25	21.73	21.04	20.66	20.26	19.94	23.11	23.11	22.84	22.56	22.02	20.77	20.99	21.13	21.23	0.31	0.31	0.31	0.31	0.22	0.2	0.21	0.22	0.33	0.33
ENSG00000112739	PRPF4B	Serine/threonine-protein kinase PRP4 homolog	1	8.66	8.66	8.64	8.62	8.57	8.22	8.51	8.64	8.76	8.76	8.76	8.78	8.8	8.85	8.19	8.39	8.54	8.64	21.57	21.57	20.7	19.84	18.1	20.12	19.41	18.86	18.46	19.41	19.41	19.46	19.51	19.6	19.59	19.23	18.86	18.58	0.27	0.27	0.27	0.26	0.23	0.27	0.28	0.3	0.3	0.3
ENSG00000113712	CSNK1A1	Casein kinase I isoform alpha	2	7.27	7.27	7.34	7.41	7.55	7.61	7.65	7.6	7.54	7.24	7.24	7.3	7.37	7.5	7.31	7.25	7.28	7.29	18.31	18.31	18.15	17.99	17.67	17.37	17.54	18.23	18.82	18.6	18.6	18.61	18.62	18.64	17.34	17.49	17.39	17.28	0.25	0.26	0.27	0.29	0.29	0.29	0.29	0.29	0.27	0.27
ENSG00000114209	PDCD10	Programmed cell death protein 10	4	10.9	10.9	10.94	10.99	11.09	10.94	10.82	10.78	10.75	11.1	11.1	11.11	11.13	11.16	10.98	11.05	11.07	11.08	18.7	18.7	19.06	19.43	20.12	19.08	19.14	19.4	19.6	20.93	20.93	20.78	20.62	20.32	19.52	20.34	20.44	20.66	0.28	0.28	0.28	0.28	0.27	0.26	0.25	0.25	0.27	0.27
ENSG00000115641	FHL2	Four and a half LIM domains protein 2	NaN	9.78	9.78	9.77	9.76	9.75	8.8	8.97	9.12	9.23	9.6	9.6	9.67	9.74	9.88	8.72	8.88	8.94	8.98	22.4	22.4	22.33	22.26	22.12	21.92	21.25	21.02	20.89	22.31	22.31	22.25	22.2	22.1	22.01	21.97	21.71	21.5	0.34	0.34	0.34	0.34	0.13	0.2	0.22	0.22	0.35	0.35
ENSG00000117360	PRPF3	U4/U6 small nuclear ribonucleoprotein Prp3	4	9.46	9.46	9.66	9.86	10.26	10.06	9.65	9.41	9.26	9.58	9.58	9.59	9.61	9.64	9.26	9.32	9.21	9.1	21.3	21.3	21.36	21.41	21.51	21.18	22.13	22.3	22.36	21.07	21.07	20.94	20.81	20.54	18.86	19.05	19.62	20.05	0.25	0.27	0.34	0.4	0.37	0.22	0.21	0.21	0.3	0.3
ENSG00000119596	YLPM1	YLP motif-containing protein 1	5	8.91	8.91	8.8	8.69	8.47	8.59	8.53	8.65	8.76	8.82	8.82	8.78	8.73	8.64	8.05	8.32	8.54	8.69	20.53	20.53	20.92	21.3	22.08	21.21	20.57	20.68	20.83	21.69	21.69	21.83	21.98	22.25	19.94	20.71	21.54	22.16	0.29	0.27	0.26	0.25	0.25	0.25	0.26	0.27	0.3	0.29
ENSG00000119912	IDE	Insulin-degrading enzyme	NaN	9.77	9.77	9.71	9.66	9.55	9.68	9.68	9.77	9.81	9.76	9.76	9.75	9.75	9.74	10.24	10.24	10.16	10.13	19.78	19.78	19.96	20.13	20.48	18.62	19.43	20.37	21.09	20.74	20.74	20.48	20.22	19.73	18.19	19.65	20.18	20.47	0.27	0.26	0.26	0.26	0.27	0.27	0.27	0.28	0.23	0.23
ENSG00000119953	SMNDC1	Survival of motor neuron-related-splicing factor 30	2	11.02	11.02	11.18	11.35	11.67	11.03	10.95	10.92	10.89	10.96	10.96	11.13	11.31	11.66	10.78	10.79	10.87	10.94	20.27	20.27	19.59	18.91	17.55	20.14	20.06	20.66	21.18	19.4	19.4	19.21	19.02	18.65	18.14	17.78	17.84	17.81	0.27	0.29	0.34	0.42	0.22	0.23	0.23	0.23	0.28	0.29
ENSG00000123737	EXOSC9	Exosome complex component RRP45	NaN	12.13	12.13	12.25	12.38	12.62	13.4	12.81	12.39	12.1	12.31	12.31	12.38	12.45	12.59	11.86	11.98	12.17	12.32	20.93	20.93	20.86	20.79	20.64	21.14	20.58	20.69	20.83	21.27	21.27	21.14	21.01	20.75	20.81	20.56	20.41	20.32	0.23	0.24	0.26	0.3	0.7	0.24	0.23	0.21	0.3	0.31
ENSG00000124181	PLCG1	1-phosphatidylinositol 4,5-bisphosphate phosphodiesterase gamma-1	2	7.57	7.57	7.6	7.62	7.68	7.39	6.91	7.49	7.77	7.76	7.76	7.64	7.52	7.27	6.45	7.15	7.46	7.65	20.46	20.46	19.88	19.3	18.13	19.65	19.41	19.2	19.04	20.81	20.81	20.53	20.25	19.69	20.91	20.02	19.46	19.07	0.29	0.29	0.29	0.29	0.25	0.16	0.32	0.33	0.32	0.3
ENSG00000124228	DDX27	Probable ATP-dependent RNA helicase DDX27	1	12.21	12.21	12.48	12.76	13.31	13.26	13.15	12.98	12.84	13.03	13.03	13.03	13.03	13.04	13.12	12.99	12.84	12.71	22.43	22.43	22.19	21.95	21.47	21.46	21.49	21.6	21.69	21.23	21.23	21.24	21.25	21.28	21.39	20.79	20.56	20.34	0.19	0.22	0.29	0.42	0.37	0.33	0.3	0.29	0.28	0.28
ENSG00000124299	PEPD	Xaa-Pro dipeptidase	2	11.81	11.81	11.77	11.74	11.68	11.22	11.49	11.76	11.96	12.2	12.2	12.05	11.91	11.62	11.8	11.74	11.86	11.96	19.79	19.79	19.83	19.88	19.98	19.19	19.45	19.51	19.57	20.74	20.74	20.64	20.54	20.34	18.84	19.79	20.08	20.24	0.28	0.28	0.28	0.26	0.19	0.24	0.31	0.33	0.31	0.28
ENSG00000124541	RRP36	Ribosomal RNA processing protein 36 homolog	2	13.35	13.35	13.41	13.47	13.59	13.86	13.63	13.52	13.45	13.58	13.58	13.62	13.66	13.74	13.61	13.57	13.51	13.46	21.96	21.96	21.96	21.95	21.91	21.61	20.66	20.53	20.52	19.82	19.82	19.47	19.12	18.42	19.74	19.84	19.27	18.8	0.26	0.26	0.27	0.29	0.32	0.28	0.27	0.27	0.27	0.27
ENSG00000124610	HIST1H1A	Histone H1.1	3	11.6	11.6	11.48	11.36	11.11	10.32	10.75	11.05	11.27	11.34	11.34	11.37	11.39	11.44	10.85	10.5	10.93	11.33	20.81	20.81	20.51	20.21	19.62	20.11	20.94	21.92	22.67	20.97	20.97	21.05	21.13	21.29	20.36	20.47	20.26	20.08	0.34	0.32	0.3	0.26	0.12	0.23	0.26	0.28	0.32	0.32
ENSG00000125304	TM9SF2	Transmembrane 9 superfamily member 2	2	10.28	10.28	10.18	10.09	9.89	8.74	9.48	10.19	10.72	10.71	10.71	10.45	10.19	9.66	10.42	10.66	10.71	10.75	22.48	22.48	22.24	22.01	21.55	20.99	21.1	21.75	22.3	22.34	22.34	22.41	22.47	22.6	21.32	20.87	20.44	20.11	0.31	0.3	0.28	0.27	0.08	0.2	0.41	0.49	0.3	0.25
ENSG00000125450	NUP85	Nuclear pore complex protein Nup85	NaN	12.54	12.54	12.59	12.64	12.74	12.56	11.91	12.39	12.59	12.64	12.64	12.57	12.51	12.38	11.88	12.03	12.28	12.48	20.95	20.95	20.37	19.78	18.62	19.79	19.13	18.64	18.3	20.41	20.41	20.4	20.38	20.36	19.46	19.8	20.02	20.18	0.29	0.29	0.3	0.3	0.29	0.15	0.29	0.29	0.3	0.3
ENSG00000125676	THOC2	THO complex subunit 2	4	10.2	10.2	10.16	10.13	10.05	9.73	9.94	10.1	10.22	9.98	9.98	9.98	9.99	10	9.89	9.94	9.93	9.92	19	19	18.77	18.55	18.09	20.29	19.27	19.24	19.31	19.2	19.2	19.11	19.01	18.83	18.28	19.01	18.93	18.98	0.28	0.28	0.27	0.26	0.23	0.26	0.28	0.29	0.27	0.27
ENSG00000125995	ROMO1	Reactive oxygen species modulator 1	2	14.68	14.68	14.59	14.51	14.35	14.39	14.48	14.5	14.53	14.55	14.55	14.6	14.65	14.74	14.71	14.54	14.52	14.52	20.03	20.03	19.88	19.72	19.41	19.1	18.83	19.32	19.72	19.3	19.3	19.33	19.36	19.42	17.79	18.22	18.65	18.97	0.27	0.27	0.26	0.26	0.26	0.26	0.26	0.26	0.27	0.27
ENSG00000126247	CAPNS1	Calpain small subunit 1	2	13.3	13.3	13.28	13.25	13.21	13.04	13.11	13.19	13.25	13.69	13.69	13.58	13.46	13.23	13.46	13.52	13.51	13.5	23.38	23.38	23.44	23.5	23.6	23.59	23.25	23	22.82	24.3	24.3	24.25	24.2	24.11	22.7	22.96	22.98	22.97	0.27	0.27	0.27	0.26	0.26	0.26	0.26	0.27	0.28	0.26
ENSG00000126883	NUP214	Nuclear pore complex protein Nup214	1	10.37	10.37	10.34	10.31	10.26	10.45	10.43	10.46	10.48	10.49	10.49	10.42	10.35	10.2	10.38	10.38	10.37	10.36	22.21	22.21	21.41	20.61	19.02	20.74	20.31	20.23	20.2	21.65	21.65	21.6	21.56	21.45	21.17	20.58	20.44	20.37	0.27	0.27	0.27	0.27	0.27	0.27	0.28	0.28	0.27	0.26
ENSG00000127603	MACF1	Microtubule-actin cross-linking factor 1, isoforms 1/2/3/5	2	10.76	10.76	10.76	10.76	10.77	10.64	10.75	10.99	11.18	10.71	10.71	10.65	10.59	10.48	10.42	10.59	10.63	10.64	20.23	20.23	19.7	19.16	18.11	20.69	19.69	18.86	18.24	18.79	18.79	18.9	19.01	19.22	17.88	18.49	18.52	18.64	0.26	0.26	0.25	0.25	0.25	0.26	0.33	0.36	0.27	0.27
ENSG00000127824	TUBA4A	Tubulin alpha-4A chain	6	14.8	14.8	14.78	14.75	14.7	14.44	14.22	14.13	14.06	14.87	14.87	14.86	14.84	14.82	14.22	14.3	14.22	14.17	24.59	24.59	24.65	24.71	24.84	24.65	24.73	24.84	24.92	25.28	25.28	25.33	25.37	25.47	25.11	25.13	25.14	25.15	0.32	0.32	0.31	0.31	0.23	0.2	0.2	0.2	0.33	0.32
ENSG00000129460	NGDN	Neuroguidin	7	11.6	11.6	11.72	11.85	12.11	12.23	11.88	11.75	11.67	11.98	11.98	12.01	12.04	12.11	11.81	11.79	11.76	11.73	19.27	19.27	19.21	19.15	19.03	19.5	19.47	19.53	19.59	18.8	18.8	18.75	18.7	18.61	19.81	19.87	19.25	18.79	0.25	0.26	0.29	0.35	0.36	0.25	0.25	0.24	0.29	0.29
ENSG00000130303	BST2	Bone marrow stromal antigen 2	1	13.65	13.65	13.66	13.66	13.67	13.06	13.28	13.5	13.66	13.71	13.71	13.72	13.73	13.75	13.06	13.32	13.54	13.71	22.58	22.58	21.57	20.56	18.55	20.51	20.61	20.85	21.01	22.18	22.18	21.92	21.66	21.14	20.75	20.98	21.46	21.85	0.29	0.29	0.29	0.29	0.17	0.24	0.28	0.29	0.3	0.3
ENSG00000130638	ATXN10	Ataxin-10	2	10.19	10.19	10.16	10.13	10.07	9.27	9.25	9.74	10.13	10.12	10.12	10.07	10.03	9.94	9.01	9.41	9.74	9.98	24.28	24.28	24.25	24.22	24.15	23.71	23.19	23.01	22.83	24.19	24.19	24.16	24.13	24.09	23.06	23.14	23.28	23.38	0.32	0.31	0.31	0.31	0.15	0.15	0.3	0.32	0.32	0.31
ENSG00000130939	UBE4B	Ubiquitin conjugation factor E4 B	4	10.21	10.21	10.13	10.05	9.89	8.79	9.82	10.3	10.62	10.34	10.34	10.23	10.11	9.87	9.81	9.98	10.18	10.33	18.19	18.19	18.32	18.45	18.72	19.56	19.36	19.14	18.99	20.46	20.46	20.59	20.72	20.97	19.18	19.54	19.66	19.72	0.29	0.28	0.27	0.26	0.08	0.3	0.38	0.44	0.3	0.28
ENSG00000131016	AKAP12	A-kinase anchor protein 12	2	9.7	9.7	9.78	9.85	10.01	10.89	9.76	9.17	8.78	10.1	10.1	10.21	10.32	10.54	9.69	9.57	9.53	9.52	20.71	20.71	20.37	20.02	19.35	18.93	19.51	20.02	20.39	21.06	21.06	20.92	20.78	20.5	19.07	19.6	19.75	19.83	0.28	0.29	0.3	0.31	0.84	0.16	0.15	0.14	0.32	0.34
ENSG00000131876	SNRPA1	U2 small nuclear ribonucleoprotein A	3	12.06	12.06	12.11	12.16	12.26	12.12	12	11.95	11.91	12.13	12.13	11.99	11.84	11.56	11.99	12	11.92	11.87	22.74	22.74	22.6	22.47	22.19	22.74	22.3	22.28	22.29	22.62	22.62	22.62	22.63	22.65	21.21	22.13	23.05	23.75	0.28	0.28	0.28	0.28	0.27	0.26	0.25	0.25	0.28	0.27
ENSG00000132002	DNAJB1	DnaJ homolog subfamily B member 1	2	11.23	11.23	11.29	11.35	11.46	10.25	10.5	10.69	10.82	11.19	11.19	11.21	11.22	11.26	11.06	10.87	10.77	10.69	22.24	22.24	22.15	22.05	21.86	22.25	21.59	21.18	20.85	22.31	22.31	22.31	22.3	22.3	21.28	21.41	21.47	21.5	0.34	0.35	0.35	0.36	0.12	0.21	0.22	0.23	0.3	0.3
ENSG00000132475	H3F3A	Histone H3.3	NaN	13.17	13.17	13.25	13.34	13.5	14.1	13.4	13.24	13.05	13.46	13.46	13.39	13.31	13.17	13.51	13.5	13.29	13.11	25.01	25.01	24.96	24.92	24.82	24.79	24.91	24.73	24.57	23.96	23.96	24.14	24.32	24.68	25.65	24.92	24.11	23.5	0.25	0.26	0.27	0.29	0.56	0.22	0.22	0.22	0.27	0.27
ENSG00000132589	FLOT2	Flotillin-2	2	10.71	10.71	10.62	10.54	10.36	10.06	10.16	10.45	10.69	10.84	10.84	10.74	10.65	10.46	10.24	10.48	10.71	10.88	20.08	20.08	19.46	18.84	17.6	16.71	17.47	18.08	18.52	19.6	19.6	19.44	19.27	18.95	16.82	17.27	17.63	17.89	0.3	0.29	0.28	0.23	0.21	0.21	0.29	0.32	0.29	0.28
ENSG00000132646	PCNA	Proliferating cell nuclear antigen	6	12.21	12.21	12.18	12.16	12.1	11.58	11.57	11.56	11.55	12.37	12.37	12.23	12.09	11.82	11.05	11.57	12.11	12.52	24.39	24.39	24.48	24.57	24.74	24.27	24.04	23.9	23.8	24.54	24.54	24.46	24.38	24.23	24.23	24.18	24.33	24.46	0.32	0.32	0.32	0.31	0.2	0.2	0.2	0.2	0.32	0.3
ENSG00000132716	DCAF8	DDB1- and CUL4-associated factor 8	4	6.8	6.8	6.98	7.17	7.54	6.66	6.93	7.36	7.65	7.46	7.46	7.19	6.93	6.4	6.82	6.95	7.14	7.31	18.07	18.07	18.58	19.08	20.1	20.08	19.96	19.91	19.85	20.83	20.83	21.02	21.21	21.62	18.41	19.33	19.86	20.22	0.24	0.25	0.3	0.39	0.16	0.25	0.38	0.41	0.33	0.28
ENSG00000134765	DSC1	Desmocollin-1	2	4.01	4.01	3.98	3.96	3.92	3.9	3.98	3.97	3.95	3.86	3.86	3.88	3.9	3.93	4.29	4.14	4.11	4.09	18.8	18.8	19.1	19.39	19.98	19.25	19.96	19.13	18.48	20.7	20.7	20.7	20.71	20.71	18.52	18.5	18	17.61	0.27	0.27	0.27	0.27	0.27	0.27	0.27	0.27	0.25	0.25
ENSG00000135821	GLUL	Glutamine synthetase	2	10.7	10.7	10.84	10.99	11.28	10.73	10.13	10.13	10.2	10.98	10.98	10.77	10.55	10.13	9.66	10.01	10	10.04	23.25	23.25	23.22	23.18	23.11	22.55	22.5	21.73	21.08	23.2	23.2	23.08	22.96	22.73	21.62	21.79	21.96	22.08	0.31	0.32	0.36	0.47	0.21	0.19	0.19	0.19	0.38	0.34
ENSG00000136231	IGF2BP3	Insulin-like growth factor 2 mRNA-binding protein 3	NaN	13.37	13.37	13.56	13.75	14.13	13.47	13.08	13.06	13.08	13.16	13.16	13.34	13.52	13.87	12.79	12.95	12.88	12.81	23.12	23.12	23.2	23.28	23.43	23.03	22.8	22.57	22.41	23.15	23.15	23.04	22.93	22.7	22.42	22.5	22.8	23.04	0.28	0.3	0.36	0.49	0.21	0.2	0.2	0.2	0.29	0.32
ENSG00000136261	BZW2	Basic leucine zipper and W2 domain-containing protein 2	2	13.15	13.15	13.05	12.96	12.77	12.25	12.25	12.81	13.01	13.07	13.07	13.04	13.01	12.95	12.06	12.47	12.83	13.09	22.28	22.28	22	21.72	21.17	21.63	21.01	20.74	20.57	22.48	22.48	22.5	22.52	22.55	20.82	21.14	21.37	21.53	0.32	0.3	0.29	0.26	0.16	0.17	0.31	0.32	0.31	0.3
ENSG00000138594	TMOD3	Tropomodulin-3	2	11.68	11.68	11.59	11.5	11.32	11.57	11.86	11.7	11.62	11.04	11.04	11.12	11.21	11.39	11.2	11.21	11.37	11.5	23.23	23.23	23.3	23.38	23.53	23.13	22.86	22.85	22.86	23.19	23.19	23.15	23.11	23.04	22.15	22.36	22.49	22.58	0.26	0.25	0.25	0.24	0.27	0.3	0.28	0.28	0.26	0.26
ENSG00000138777	PPA2	Inorganic pyrophosphatase 2, mitochondrial	4	13.22	13.22	13.07	12.91	12.6	12.31	12.72	13.05	13.28	12.84	12.84	12.95	13.06	13.28	13.61	13.52	13.42	13.34	18.75	18.75	18.86	18.97	19.21	18.82	19.83	19.44	19.28	19.54	19.54	19.52	19.5	19.45	18.37	19.33	18.67	18.36	0.3	0.29	0.27	0.19	0.18	0.25	0.33	0.35	0.22	0.23
ENSG00000138796	HADH	Hydroxyacyl-coenzyme A dehydrogenase, mitochondrial	6	12.96	12.96	13	13.05	13.14	12.72	12.28	12.48	12.69	13.1	13.1	13.01	12.92	12.74	11.94	12.25	12.6	12.86	21.88	21.88	21.92	21.97	22.08	21.5	22.04	22.32	22.51	22.84	22.84	22.85	22.85	22.84	22.76	22.87	22.68	22.51	0.32	0.32	0.32	0.33	0.21	0.2	0.21	0.24	0.33	0.31
ENSG00000140395	WDR61	WD repeat-containing protein 61	4	10.96	10.96	10.97	10.99	11.03	10.8	10.98	11.16	11.29	11.2	11.2	11.01	10.82	10.44	11.12	11.25	11.32	11.36	19.05	19.05	19.36	19.67	20.29	20.48	20.27	19.82	19.46	21.71	21.71	21.6	21.5	21.28	19.85	20.42	20.9	21.25	0.26	0.26	0.26	0.26	0.26	0.27	0.31	0.33	0.27	0.25
ENSG00000140525	FANCI	Fanconi anemia group I protein	2	11.84	11.84	11.84	11.83	11.83	11.63	11.56	11.59	11.63	11.62	11.62	11.65	11.69	11.76	11.08	11.82	11.65	11.74	19.71	19.71	19.62	19.52	19.32	19.28	19.35	19.23	19.12	20.33	20.33	20.22	20.12	19.91	18.86	19.32	19.77	20.12	0.29	0.28	0.28	0.27	0.25	0.25	0.25	0.25	0.28	0.28
ENSG00000142655	PEX14	Peroxisomal membrane protein PEX14	4	12.42	12.42	12.47	12.52	12.62	12.51	12.48	12.5	12.52	12.38	12.38	12.49	12.61	12.84	12.56	12.72	12.61	12.5	19.81	19.81	19.95	20.08	20.32	20.45	20.53	20.04	19.61	18.77	18.77	18.83	18.89	19.01	17.87	18.54	19.19	19.69	0.27	0.27	0.27	0.27	0.27	0.27	0.27	0.27	0.26	0.27
ENSG00000143401	ANP32E	Acidic leucine-rich nuclear phosphoprotein 32 family member E	6	10.58	10.58	10.54	10.5	10.41	9.88	9.81	9.99	10.09	10.7	10.7	10.64	10.58	10.46	10.01	9.97	9.93	9.9	23.51	23.51	23.5	23.5	23.51	22.98	22.77	22.63	22.54	23.7	23.7	23.67	23.64	23.58	23.53	23.48	23.51	23.53	0.32	0.32	0.31	0.3	0.19	0.2	0.22	0.23	0.33	0.32
ENSG00000143416	SELENBP1	Selenium-binding protein 1	6	12.92	12.92	12.81	12.71	12.49	11.77	11.94	12.51	12.94	12.85	12.85	12.73	12.6	12.36	11.4	11.84	12.41	12.84	22.45	22.45	22.45	22.44	22.44	21.62	21.07	20.68	20.4	22.28	22.28	22.31	22.34	22.4	21.11	21.37	21.6	21.76	0.33	0.31	0.29	0.26	0.14	0.15	0.33	0.37	0.34	0.32
ENSG00000146112	PPP1R18	Phostensin	4	11.21	11.21	11.41	11.61	12.01	12.04	11.64	11.25	10.95	11.38	11.38	11.48	11.58	11.79	11.43	11.22	11.07	10.96	20.67	20.67	20.85	21.03	21.39	20.5	20.59	21.12	21.56	21.61	21.61	21.61	21.61	21.62	20.24	20.85	20.6	20.44	0.24	0.26	0.32	0.42	0.41	0.26	0.2	0.19	0.3	0.31
ENSG00000146676	PURB	Transcriptional activator protein Pur-beta	1	10.9	10.9	10.89	10.88	10.86	10.39	10.8	10.8	10.83	10.82	10.82	10.83	10.85	10.89	10.72	10.63	10.64	10.66	20.97	20.97	20.36	19.75	18.53	18.22	18.8	19.58	20.17	20.1	20.1	19.76	19.42	18.73	19.23	19.64	20.13	20.51	0.28	0.28	0.28	0.28	0.2	0.27	0.27	0.27	0.28	0.28
ENSG00000146858	ZC3HAV1L	Zinc finger CCCH-type antiviral protein 1-like	NaN	10.08	10.08	9.81	9.53	8.97	9.32	10.01	9.48	9.25	10.29	10.29	10.31	10.33	10.37	10.79	10.13	9.67	9.34	20.04	20.04	20.12	20.2	20.34	20.64	20.18	20.35	20.53	19	19	19.1	19.2	19.39	17.36	17.88	18.43	18.85	0.35	0.3	0.23	0.17	0.21	0.44	0.2	0.2	0.3	0.3
ENSG00000152642	GPD1L	Glycerol-3-phosphate dehydrogenase 1-like protein	4	10.07	10.07	10.07	10.08	10.09	9.45	9.45	10.06	10.29	10.28	10.28	10.16	10.04	9.81	9.58	9.82	10.06	10.23	20.07	20.07	20.15	20.24	20.4	20.11	20.33	19.74	19.24	19.82	19.82	19.59	19.36	18.9	17.81	18.08	18.4	18.66	0.29	0.29	0.29	0.29	0.17	0.17	0.35	0.36	0.3	0.29
ENSG00000153071	DAB2	Disabled homolog 2	2	13.5	13.5	13.67	13.84	14.19	15.51	14.08	13.43	13.03	13.47	13.47	13.59	13.71	13.96	13.23	13.15	13.09	13.05	22.9	22.9	22.94	22.98	23.05	22.67	22.13	21.64	21.28	23.18	23.18	23.14	23.11	23.05	21.43	21.49	21.68	21.81	0.23	0.24	0.27	0.42	0.96	0.17	0.16	0.15	0.31	0.32
ENSG00000153904	DDAH1	N(G),N(G)-dimethylarginine dimethylaminohydrolase 1	NaN	11.27	11.27	11.41	11.55	11.84	12.01	10.88	10.69	10.54	11.06	11.06	11.18	11.31	11.56	10.24	10.18	10.35	10.5	21.33	21.33	21.45	21.56	21.8	21.22	21.21	20.68	20.48	20.94	20.94	20.93	20.92	20.9	20.49	20.54	20.73	20.87	0.29	0.3	0.34	0.44	0.45	0.15	0.15	0.15	0.34	0.36
ENSG00000159176	CSRP1	Cysteine and glycine-rich protein 1	NaN	5.28	5.28	5.61	5.93	6.59	5.26	4.7	4.64	4.65	4.79	4.79	5.03	5.26	5.73	3.86	4.5	4.6	4.7	26.55	26.55	26.48	26.41	26.27	26.44	26.44	26.71	26.81	25.59	25.59	25.54	25.5	25.42	25.67	25.7	25.61	25.53	0.28	0.36	0.45	0.77	0.15	0.15	0.15	0.15	0.29	0.33
ENSG00000159348	CYB5R1	NADH-cytochrome b5 reductase 1	3	11.27	11.27	11.26	11.26	11.26	11.29	11.69	11.67	11.61	11.17	11.17	11.14	11.12	11.08	11.67	11.67	11.51	11.45	20.48	20.48	20.44	20.4	20.31	20.7	20.7	20.76	20.82	19.74	19.74	19.68	19.63	19.52	19.02	20.49	20.77	21.14	0.25	0.25	0.25	0.25	0.25	0.34	0.33	0.32	0.23	0.23
ENSG00000162614	NEXN	Nexilin	NaN	9.77	9.77	9.88	9.99	10.22	10.62	9.74	9.07	8.59	9.63	9.63	9.76	9.89	10.16	8.65	8.97	8.98	8.96	20.75	20.75	20.74	20.72	20.71	20.02	19.78	18.93	18.23	19.29	19.29	19.55	19.81	20.32	18.75	18.5	18.26	18.09	0.3	0.31	0.33	0.42	0.54	0.19	0.13	0.11	0.34	0.36
ENSG00000162819	BROX	BRO1 domain-containing protein BROX	1	7.88	7.88	7.81	7.74	7.6	8.06	8.3	8.12	7.99	7.66	7.66	7.78	7.9	8.14	8.1	8.1	8.08	8.06	22.35	22.35	22.24	22.13	21.92	22.08	22.04	21.81	21.62	20.97	20.97	20.9	20.84	20.72	20.51	20.97	21.55	21.98	0.24	0.24	0.23	0.23	0.32	0.33	0.31	0.3	0.23	0.24
ENSG00000162851	TFB2M	Dimethyladenosine transferase 2, mitochondrial	4	10.7	10.7	10.61	10.52	10.34	10.35	10.52	10.61	10.68	10.75	10.75	10.7	10.65	10.55	11.14	10.95	10.81	10.7	18.46	18.46	18.43	18.41	18.36	19.07	18.88	19.14	19.38	18.09	18.09	18.27	18.46	18.83	17.27	17.64	17.35	17.04	0.27	0.26	0.26	0.25	0.25	0.26	0.27	0.28	0.25	0.25
ENSG00000163453	IGFBP7	Insulin-like growth factor-binding protein 7	1	15.91	15.91	15.99	16.07	16.23	15.94	15.62	15.52	15.41	16.1	16.1	16.03	15.97	15.84	15.51	15.42	15.31	15.22	21.45	21.45	20.73	20.01	18.58	19	20.42	20.02	19.53	21.79	21.79	21.25	20.72	19.65	19.2	19.97	20.55	20.96	0.31	0.31	0.32	0.33	0.29	0.21	0.2	0.2	0.33	0.32
ENSG00000163558	PRKCI	Protein kinase C iota type	2	11.22	11.22	11.21	11.19	11.17	10.51	10.5	10.66	10.78	10.73	10.73	10.86	11	11.25	10.49	10.99	10.93	10.98	22.58	22.58	22.41	22.24	21.9	21.63	19.79	22.05	23.17	23.52	23.52	23.62	23.72	23.92	20.89	21.22	21.64	21.96	0.32	0.32	0.32	0.32	0.18	0.19	0.22	0.23	0.26	0.27
ENSG00000163882	POLR2H	DNA-directed RNA polymerases I, II, and III subunit RPABC3	1	12.46	12.46	12.39	12.32	12.18	12.46	12.47	12.53	12.57	12.38	12.38	12.41	12.44	12.5	12.45	12.52	12.55	12.57	18.06	18.06	17.71	17.36	16.68	17.76	17.49	17.39	17.33	18.16	18.16	18.03	17.89	17.62	17.01	18.06	17.91	17.74	0.26	0.26	0.26	0.26	0.27	0.28	0.28	0.29	0.27	0.27
ENSG00000163956	LRPAP1	Alpha-2-macroglobulin receptor-associated protein	2	10.7	10.7	10.66	10.62	10.53	9.94	10.2	10.45	10.64	10.95	10.95	10.82	10.68	10.41	10.57	10.54	10.74	10.91	20.77	20.77	20.65	20.53	20.31	19.32	18.47	18.8	19.17	20.91	20.91	21.05	21.19	21.46	19.27	20.17	19.89	19.59	0.3	0.29	0.29	0.29	0.16	0.24	0.28	0.3	0.3	0.27
ENSG00000165458	INPPL1	Phosphatidylinositol 3,4,5-trisphosphate 5-phosphatase 2	2	10.93	10.93	10.92	10.92	10.9	10.91	10.98	11.27	11.45	11.12	11.12	11.03	10.94	10.76	11.77	11.71	11.59	11.49	19.55	19.55	19.43	19.31	19.09	20.37	20.18	19.73	19.38	21.2	21.2	21.01	20.82	20.45	18.27	18.75	18.95	19.08	0.25	0.25	0.25	0.25	0.25	0.26	0.36	0.37	0.22	0.21
ENSG00000166986	MARS	Methionine--tRNA ligase, cytoplasmic	NaN	12.04	12.04	11.71	11.38	10.72	12.67	12.02	11.5	11.13	12	12	11.66	11.33	10.65	11.24	11.35	11.14	11.03	24.14	24.14	24.08	24.02	23.89	23.62	23.25	23.32	23.3	24.25	24.25	24.2	24.15	24.06	23.91	23.98	24.24	24.45	0.33	0.25	0.21	0.11	0.87	0.25	0.2	0.18	0.4	0.29
ENSG00000167110	GOLGA2	Golgin subfamily A member 2	4	7	7	6.88	6.77	6.54	6.74	7.08	7.04	6.98	7.4	7.4	7.3	7.2	6.99	7.26	6.96	6.81	6.71	21.67	21.67	21.65	21.62	21.57	22.17	21.84	21.61	21.45	21.65	21.65	21.32	20.99	20.32	19.06	20.35	20.3	20.15	0.27	0.25	0.24	0.23	0.26	0.3	0.3	0.3	0.3	0.29
ENSG00000167862	ICT1	Peptidyl-tRNA hydrolase ICT1, mitochondrial	NaN	13.49	13.49	13.47	13.45	13.4	14.03	13.88	13.76	13.67	13.62	13.62	13.61	13.6	13.58	13.74	13.82	13.73	13.64	20.21	20.21	20.22	20.22	20.25	19.63	19.47	19.25	19.08	19.37	19.37	19.39	19.42	19.49	20.33	19.53	19.67	19.63	0.24	0.24	0.24	0.24	0.41	0.31	0.29	0.29	0.27	0.27
ENSG00000168496	FEN1	Flap endonuclease 1	NaN	10.96	10.96	11.09	11.21	11.46	11.68	10.72	10.78	10.91	11.51	11.51	11.31	11.11	10.7	10.41	10.96	11.14	11.22	23.96	23.96	24.05	24.13	24.3	23.86	23.91	23.83	23.77	24.57	24.57	24.57	24.56	24.55	24.14	24.09	23.95	23.85	0.27	0.28	0.3	0.38	0.4	0.17	0.22	0.23	0.33	0.3
ENSG00000168610	STAT3	Signal transducer and activator of transcription 3	2	7.92	7.92	7.93	7.95	7.98	7.71	7.94	8.09	8.21	8.25	8.25	8.07	7.89	7.54	7.76	7.89	8	8.09	22.35	22.35	22.29	22.24	22.12	21.6	21.79	21.78	21.76	23.36	23.36	23.38	23.39	23.41	21.62	21.82	22.01	22.15	0.26	0.26	0.26	0.26	0.25	0.27	0.3	0.32	0.31	0.28
ENSG00000168924	LETM1	LETM1 and EF-hand domain-containing protein 1, mitochondrial	NaN	9.11	9.11	9.02	8.93	8.75	9.92	9.3	9	8.83	9.6	9.6	9.5	9.39	9.18	8.3	8.99	9.23	9.37	22.84	22.84	22.86	22.87	22.89	23.04	22.56	22.7	22.86	22.67	22.67	22.71	22.76	22.87	22.93	22.13	22.14	22.03	0.25	0.24	0.23	0.22	0.66	0.23	0.23	0.23	0.32	0.31
ENSG00000169032	MAP2K1	Dual specificity mitogen-activated protein kinase kinase 1	3	10.27	10.27	10.42	10.57	10.87	11.13	10.82	10.59	10.42	10.81	10.81	10.58	10.36	9.91	10.73	10.22	10.52	10.49	22.74	22.74	22.7	22.66	22.58	21.89	22.38	22.88	23.25	21.24	21.24	21.26	21.28	21.34	20.78	21.98	22.99	23.73	0.23	0.24	0.27	0.37	0.4	0.29	0.25	0.25	0.31	0.28
ENSG00000170558	CDH2	Cadherin-2	6	12.69	12.69	12.65	12.62	12.54	12.49	12.21	12	11.85	12.53	12.53	12.58	12.63	12.73	11.77	11.73	11.86	11.91	21.39	21.39	21.23	21.07	20.74	20.4	20.48	20.59	20.68	21.39	21.39	21.29	21.2	21	21.45	21.15	20.87	20.66	0.31	0.31	0.3	0.3	0.29	0.2	0.19	0.18	0.34	0.35
ENSG00000171634	BPTF	Nucleosome-remodeling factor subunit BPTF	7	7.39	7.39	7.44	7.49	7.6	7.65	7.56	7.65	7.7	7.06	7.06	7.22	7.39	7.71	7.34	7.67	7.57	7.45	25.05	25.05	25.11	25.17	25.28	25.55	24.86	24.73	24.63	23.77	23.77	23.87	23.97	24.14	25.43	25.42	24.87	24.41	0.26	0.27	0.27	0.28	0.28	0.28	0.29	0.29	0.23	0.25
ENSG00000172239	PAIP1	Polyadenylate-binding protein-interacting protein 1	2	12.07	12.07	12.08	12.08	12.09	12.6	12.14	11.98	11.9	11.98	11.98	12.03	12.09	12.2	11.64	11.82	11.95	12.04	21.12	21.12	20.84	20.57	20.05	20.77	21.37	21.18	21	22.19	22.19	22.02	21.86	21.53	19.83	20.04	20.26	20.43	0.26	0.26	0.26	0.27	0.44	0.24	0.23	0.23	0.29	0.29
ENSG00000172572	PDE3A	cGMP-inhibited 3,5-cyclic phosphodiesterase A	4	8.38	8.38	8.41	8.44	8.49	9.6	8.82	8.56	8.29	8.15	8.15	8.34	8.53	8.91	8	8.26	8.37	8.43	20.83	20.83	21.1	21.37	21.9	21.14	20.68	20.49	20.37	21.86	21.86	21.81	21.76	21.66	20.62	20.84	20.85	20.84	0.24	0.24	0.24	0.24	0.78	0.23	0.23	0.22	0.26	0.27
ENSG00000172660	TAF15	TATA-binding protein-associated factor 2N	NaN	12.28	12.28	11.94	11.59	10.89	12.45	12.18	12.03	11.93	12.14	12.14	12.17	12.2	12.25	10.97	11.56	12.18	12.64	22.81	22.81	22.76	22.71	22.62	22.26	21.86	22.21	22.51	23.52	23.52	23.49	23.47	23.41	23.07	22.92	22.63	22.42	0.33	0.24	0.2	0.1	0.55	0.28	0.27	0.27	0.3	0.3
ENSG00000172893	DHCR7	7-dehydrocholesterol reductase	4	12.95	12.95	13.1	13.25	13.55	13.57	13.44	13.27	13.14	13.31	13.31	13.35	13.39	13.47	13.02	13.52	14.02	14.39	18.16	18.16	18.58	19	19.84	20.09	18.9	19	19.22	18.31	18.31	18.34	18.37	18.45	19.05	18.54	18.81	19.11	0.23	0.25	0.29	0.34	0.33	0.3	0.27	0.26	0.24	0.24
ENSG00000173757	STAT5B	Signal transducer and activator of transcription 5B	4	10.26	10.26	10.28	10.29	10.32	10.67	10.48	10.65	10.81	10.37	10.37	10.4	10.43	10.5	10.22	10.47	10.75	10.97	19.24	19.24	19.02	18.79	18.33	20.97	20.72	21.24	21.7	21.39	21.39	21.16	20.94	20.48	18.66	18.71	18.68	18.65	0.24	0.24	0.24	0.25	0.31	0.31	0.32	0.34	0.25	0.25
ENSG00000174780	SRP72	Signal recognition particle 72 kDa protein	1	12.68	12.68	12.71	12.74	12.8	11.49	12.52	12.71	12.76	12.21	12.21	12.14	12.07	11.92	13.28	12.67	12.3	12.02	22.41	22.41	22.2	21.99	21.58	20.75	21.25	21.52	21.71	22.57	22.57	22.54	22.52	22.46	21.51	21.69	21.5	21.41	0.3	0.31	0.31	0.31	0.09	0.32	0.32	0.32	0.23	0.23
ENSG00000175029	CTBP2	C-terminal-binding protein 2	2	9.67	9.67	9.88	10.08	10.49	10.84	10.58	10.29	10.07	10.23	10.23	10.14	10.05	9.87	10.73	10.73	10.73	10.73	18.78	18.78	18.97	19.14	19.5	19.21	17.95	18.91	19.31	19.7	19.7	19.3	18.9	18.1	17.74	19.04	19.58	19.89	0.21	0.22	0.25	0.4	0.43	0.34	0.26	0.25	0.22	0.21
ENSG00000175130	MARCKSL1	MARCKS-related protein	6	9.17	9.17	9.05	8.94	8.7	7.69	7.69	7.69	7.69	9.55	9.55	9.35	9.16	8.76	7.57	7.99	8.43	8.77	21.38	21.38	21.39	21.4	21.43	21.08	20.79	20.06	19.49	20.71	20.71	20.63	20.56	20.41	20.17	19.83	19.91	20	0.42	0.39	0.36	0.32	0.14	0.14	0.14	0.15	0.41	0.37
ENSG00000175220	ARHGAP1	Rho GTPase-activating protein 1	2	13.29	13.29	13.3	13.31	13.34	12.92	13.09	13.25	13.37	13.41	13.41	13.37	13.34	13.27	13.18	13.23	13.28	13.32	21.51	21.51	21.33	21.15	20.79	20.62	20.56	20.09	19.79	22.07	22.07	22.07	22.07	22.07	20.6	20.7	21.02	21.23	0.28	0.28	0.28	0.27	0.24	0.26	0.27	0.29	0.27	0.27
ENSG00000175445	LPL	Lipoprotein lipase	NaN	14.03	14.03	14.07	14.1	14.17	14.04	13.4	13.24	13.16	13.97	13.97	13.96	13.94	13.9	12.88	12.99	13.22	13.4	20.45	20.45	20.58	20.72	20.97	21	20.96	21.24	21.39	21.58	21.58	21.54	21.5	21.43	20.76	20.67	20.67	20.68	0.33	0.33	0.33	0.33	0.33	0.17	0.16	0.16	0.35	0.34
ENSG00000176890	TYMS	Thymidylate synthase	NaN	14.39	14.39	14.44	14.5	14.61	14.49	13.56	12.63	11.93	14.25	14.25	14.28	14.32	14.38	13.42	13.9	14.2	14.41	22.43	22.43	22.58	22.72	23.02	21.76	21.02	20.52	20.17	23.04	23.04	23	22.97	22.9	21.35	21.51	21.83	22.05	0.4	0.41	0.41	0.41	0.41	0.16	0.08	0.05	0.3	0.3
ENSG00000177646	ACAD9	Acyl-CoA dehydrogenase family member 9, mitochondrial	4	12.58	12.58	12.62	12.66	12.74	12.81	12.73	12.78	12.8	12.63	12.63	12.63	12.64	12.65	12.57	12.65	12.71	12.76	21	21	21.17	21.35	21.68	21.25	21.52	21.73	21.88	20.34	20.34	20.47	20.6	20.86	19.71	20.2	20.1	19.97	0.26	0.27	0.27	0.28	0.28	0.28	0.28	0.28	0.27	0.27
ENSG00000178695	KCTD12	BTB/POZ domain-containing protein KCTD12	NaN	12.49	12.49	12.53	12.56	12.64	13.47	12.99	12.73	12.55	12.25	12.25	12.34	12.43	12.62	11.66	11.98	12.25	12.44	21.12	21.12	21.27	21.42	21.73	21.58	21.5	20.98	20.65	20.78	20.78	20.71	20.64	20.5	20.77	20.64	20.64	20.67	0.24	0.24	0.24	0.24	0.62	0.25	0.25	0.25	0.29	0.3
ENSG00000179409	GEMIN4	Gem-associated protein 4	5	11.67	11.67	11.66	11.65	11.63	10.96	11.31	11.68	11.97	11.94	11.94	11.83	11.72	11.49	11.51	11.52	11.75	11.84	18.1	18.1	18.42	18.74	19.38	17.28	17.84	18.45	18.92	19.46	19.46	19.62	19.79	20.13	18.8	19.03	19.23	19.37	0.28	0.28	0.28	0.28	0.15	0.24	0.33	0.37	0.3	0.28
ENSG00000182481	KPNA2	Importin subunit alpha-2	2	15.33	15.33	15.34	15.34	15.35	14.84	14.81	14.76	14.72	15.47	15.47	15.4	15.34	15.21	15.01	14.89	14.86	14.85	25.03	25.03	24.91	24.78	24.54	24.32	24.1	23.63	23.32	25.43	25.43	25.33	25.22	25	24.57	24.54	24.2	23.92	0.32	0.32	0.32	0.32	0.2	0.21	0.21	0.21	0.32	0.31
ENSG00000182919	C11orf54	Ester hydrolase C11orf54	NaN	10.4	10.4	10.39	10.38	10.37	10.49	10.69	10.81	10.9	10.27	10.27	10.25	10.24	10.22	11.19	10.98	10.82	10.71	19.63	19.63	19.45	19.27	18.89	18.36	19.48	20.6	21.44	20.78	20.78	20.52	20.26	19.75	19.16	19.92	20.56	21.02	0.24	0.24	0.24	0.24	0.26	0.33	0.34	0.34	0.21	0.21
ENSG00000183291	SEPT15	15 kDa selenoprotein	2	12.96	12.96	12.97	12.99	13.01	12.95	13.08	13.14	13.17	13.18	13.18	13.15	13.11	13.04	13.49	13.49	13.33	13.22	19.34	19.34	19.26	19.17	19.01	18.86	18.65	18.5	18.4	17.68	17.68	17.87	18.05	18.38	17.35	16.56	16.14	15.85	0.27	0.27	0.27	0.27	0.27	0.28	0.28	0.29	0.25	0.25
ENSG00000184357	HIST1H1B	Histone H1.5	6	11.26	11.26	11.06	10.85	10.44	9.58	9.51	9.92	10.25	11	11	11.12	11.23	11.47	9.66	10.2	10.83	11.3	26.96	26.96	27.02	27.08	27.19	27.3	27.15	27.03	26.94	26.76	26.76	26.86	26.97	27.18	27.05	26.84	26.7	26.59	0.42	0.38	0.33	0.25	0.12	0.12	0.21	0.22	0.32	0.33
ENSG00000186184	POLR1D	DNA-directed RNA polymerases I and III subunit RPAC2	1	10.26	10.26	10.26	10.26	10.26	9.54	9.54	9.54	9.54	10.36	10.36	10.25	10.15	9.95	10.27	10.27	10.39	10.48	19.02	19.02	18.44	17.86	16.69	16.43	17.27	17.87	18.29	19.85	19.85	19.71	19.57	19.3	19.17	18.64	18.59	18.6	0.33	0.33	0.33	0.33	0.19	0.19	0.19	0.19	0.26	0.25
ENSG00000189159	HN1	Hematological and neurological expressed 1 protein	6	15.93	15.93	15.94	15.95	15.97	15.65	15.44	15.44	15.48	15.89	15.89	15.92	15.94	15.99	15.2	15.22	15.3	15.37	24.64	24.64	24.64	24.63	24.63	24.18	24.21	23.99	23.8	24.63	24.63	24.63	24.63	24.63	24.4	24.21	24.08	23.99	0.31	0.31	0.31	0.31	0.22	0.22	0.22	0.22	0.33	0.33
ENSG00000196510	ANAPC7	Anaphase-promoting complex subunit 7	2	9.24	9.24	9.4	9.55	9.86	9.73	9.2	9.22	9.26	9.78	9.78	9.58	9.39	8.99	8.82	9.23	9.31	9.37	19.97	19.97	19.81	19.64	19.28	19.16	18.6	18.55	18.54	19.9	19.9	19.87	19.83	19.77	19	19	19.01	19.02	0.26	0.28	0.32	0.36	0.33	0.22	0.23	0.23	0.33	0.3
ENSG00000196975	ANXA4	Annexin A4	NaN	9.96	9.96	9.98	9.99	10.01	9.57	9.68	10.14	10.43	10.17	10.17	10.08	9.99	9.81	9.77	9.78	9.78	9.78	20.47	20.47	20.34	20.21	19.94	20.19	20.06	19.64	19.31	19.89	19.89	20.05	20.2	20.52	19.38	19.78	20.18	20.48	0.27	0.27	0.27	0.27	0.2	0.21	0.37	0.38	0.31	0.29
ENSG00000197879	MYO1C	Unconventional myosin-Ic	NaN	15.61	15.61	15.62	15.64	15.66	16.28	16.12	16.08	16.07	15.36	15.36	15.32	15.28	15.2	15.46	15.58	15.62	15.65	25.25	25.25	25.26	25.28	25.3	25.31	25.01	25.07	25.15	24.53	24.53	24.54	24.54	24.55	25.14	24.68	24.27	23.96	0.23	0.23	0.23	0.23	0.41	0.32	0.32	0.32	0.25	0.25
ENSG00000198231	DDX42	ATP-dependent RNA helicase DDX42	2	11.07	11.07	11.22	11.38	11.69	11.65	11.26	11.14	11.08	11.48	11.48	11.28	11.07	10.66	10.94	11.22	11.15	11.07	21.43	21.43	21.46	21.49	21.55	21.03	20.34	20.48	20.65	22.18	22.18	22.03	21.88	21.57	21.23	21.38	20.89	20.57	0.25	0.26	0.31	0.36	0.35	0.23	0.23	0.23	0.32	0.29
ENSG00000198959	TGM2	Protein-glutamine gamma-glutamyltransferase 2	2	8.71	8.71	8.68	8.65	8.59	8.23	7.66	7.82	7.83	8.84	8.84	8.83	8.82	8.8	8.26	8.63	8.46	8.4	21.95	21.95	21.92	21.9	21.85	21.1	20.84	20.29	19.86	21.87	21.87	21.86	21.86	21.86	20.78	20.8	20.73	20.66	0.34	0.34	0.34	0.33	0.2	0.18	0.18	0.18	0.3	0.3
ENSG00000204590	GNL1	Guanine nucleotide-binding protein-like 1	NaN	10.18	10.18	10.13	10.08	9.99	10.2	10.37	10.26	10.15	10.37	10.37	10.26	10.14	9.92	10.43	10.28	10.23	10.2	21.4	21.4	21.25	21.11	20.81	20.29	20.5	20.15	19.85	20.88	20.88	20.84	20.79	20.69	21.78	21.78	21.71	21.69	0.26	0.26	0.26	0.26	0.27	0.28	0.28	0.28	0.27	0.26
ENSG00000204843	DCTN1	Dynactin subunit 1	NaN	7.79	7.79	7.55	7.32	6.83	6.25	7.35	7.43	7.4	7.85	7.85	7.77	7.7	7.56	8.16	7.28	6.87	6.62	21.58	21.58	21.68	21.78	21.97	21.16	21.16	21.31	21.44	21.82	21.82	21.85	21.89	21.96	21.38	21.49	21.58	21.64	0.35	0.31	0.27	0.16	0.12	0.32	0.31	0.3	0.32	0.31
ENSG00000205937	RNPS1	RNA-binding protein with serine-rich domain 1	NaN	11.58	11.58	11.67	11.76	11.93	11.75	11.48	11.6	11.7	12.15	12.15	11.88	11.61	11.07	11.52	11.49	11.57	11.65	20.91	20.91	21.08	21.25	21.58	20.76	20.52	20.73	20.9	21.85	21.85	21.83	21.81	21.78	21.66	21.48	21.16	20.92	0.27	0.28	0.28	0.29	0.27	0.26	0.27	0.27	0.35	0.29
ENSG00000228716	DHFR	Dihydrofolate reductase	NaN	11.46	11.46	11.39	11.32	11.19	10.45	10.26	10.04	9.87	11.31	11.31	11.28	11.25	11.2	10.11	11.19	11.25	11.44	21.92	21.92	21.79	21.68	21.44	21.14	20.3	19.8	19.37	21.13	21.13	21.25	21.38	21.65	20.88	21.04	21.25	21.41	0.39	0.38	0.37	0.37	0.15	0.15	0.14	0.14	0.29	0.29
ENSG00000002549	LAP3	Cytosol aminopeptidase	6	10.46	10.46	10.42	10.37	10.29	9.83	10.16	10.35	10.48	10.42	10.42	10.42	10.41	10.4	9.64	10.12	10.38	10.6	22.96	22.96	22.96	22.96	22.97	22.5	22.73	22.53	22.39	22.94	22.94	22.93	22.91	22.87	22.79	22.91	23.02	23.1	0.29	0.28	0.28	0.27	0.17	0.27	0.29	0.3	0.29	0.29
ENSG00000002834	LASP1	LIM and SH3 domain protein 1	8	11.36	11.36	11.5	11.64	11.92	11.2	11.17	11.24	11.29	11.84	11.84	11.63	11.41	10.98	11.09	11.01	11	11.01	25.77	25.77	25.64	25.5	25.24	25.6	25.64	25.29	25.02	25.09	25.09	25.1	25.12	25.14	25.33	25.15	25.14	25.11	0.28	0.3	0.33	0.38	0.21	0.22	0.23	0.24	0.36	0.33
ENSG00000010244	ZNF207	Zinc finger protein 207	NaN	11.1	11.1	11.12	11.14	11.17	11.54	10.69	10.86	10.85	11.25	11.25	11.16	11.07	10.88	10.43	10.7	10.87	10.99	22.4	22.4	22.38	22.35	22.31	22.62	22.67	22.41	22.18	22.6	22.6	22.57	22.53	22.46	22.05	21.97	21.87	21.79	0.28	0.29	0.29	0.3	0.4	0.18	0.23	0.23	0.31	0.3
ENSG00000018510	AGPS	Alkyldihydroxyacetonephosphate synthase, peroxisomal	6	10.88	10.88	10.78	10.69	10.5	9.97	10.07	10.1	10.13	10.93	10.93	10.86	10.79	10.66	9.98	9.94	9.97	10	23.44	23.44	23.43	23.42	23.4	23.68	23.58	23.7	23.77	23.39	23.39	23.3	23.2	23.02	23.44	23.32	22.79	22.45	0.34	0.33	0.32	0.25	0.2	0.2	0.2	0.21	0.35	0.34
ENSG00000029993	HMGB3	High mobility group protein B3	6	10.18	10.18	10.09	10	9.82	8.62	8.76	9.08	9.34	10.24	10.24	10.15	10.05	9.85	8.96	9.06	9.27	9.41	23.49	23.49	23.45	23.42	23.34	23.48	23.59	23.68	23.74	23.09	23.09	23.14	23.19	23.3	23.48	23.17	22.88	22.67	0.38	0.37	0.35	0.33	0.1	0.14	0.21	0.23	0.37	0.35
ENSG00000030582	GRN	Granulins	7	14.7	14.7	14.69	14.69	14.67	14.62	14.68	14.74	14.79	14.77	14.77	14.74	14.71	14.65	14.78	14.89	14.95	14.98	17.68	17.68	17.79	17.89	18.08	18.28	17.53	17.41	17.4	18.46	18.46	18.35	18.24	18.04	19.26	18.35	19.18	19.99	0.27	0.27	0.27	0.27	0.27	0.27	0.27	0.27	0.26	0.26
ENSG00000064703	DDX20	Probable ATP-dependent RNA helicase DDX20	2	10.36	10.36	10.51	10.66	10.96	11.4	10.68	10.41	10.26	10.68	10.68	10.72	10.76	10.83	10.27	10.41	10.46	10.5	19.74	19.74	19.53	19.32	18.91	19.32	19.31	19.53	19.7	21.83	21.83	21.8	21.76	21.69	20.72	20.87	20.48	20.14	0.24	0.26	0.28	0.4	0.5	0.21	0.21	0.21	0.3	0.3
ENSG00000069345	DNAJA2	DnaJ homolog subfamily A member 2	7	8.39	8.39	8.34	8.29	8.19	7.44	7.79	8.13	8.39	8.45	8.45	8.47	8.48	8.52	7.85	8.13	8.32	8.45	22	22	22.03	22.06	22.12	21.72	21.74	21.79	21.82	22.03	22.03	21.96	21.9	21.77	21.4	22.02	22.63	23.09	0.3	0.3	0.3	0.29	0.13	0.23	0.29	0.33	0.3	0.3
ENSG00000073578	SDHA	Succinate dehydrogenase [ubiquinone] flavoprotein subunit, mitochondrial	NaN	13.09	13.09	13.21	13.33	13.56	13.68	13.05	13.04	13.04	13.59	13.59	13.42	13.25	12.92	12.91	13.09	13.16	13.21	24.76	24.76	24.79	24.81	24.85	24.69	24.71	24.92	25.1	24.44	24.44	24.5	24.55	24.66	24.51	24.51	24.35	24.25	0.26	0.27	0.3	0.36	0.36	0.22	0.22	0.22	0.33	0.3
ENSG00000075624	ACTB	Actin, cytoplasmic 1	NaN	18.11	18.11	18.11	18.11	18.11	17.65	17.62	17.54	17.49	17.43	17.43	17.65	17.86	18.28	16.99	17.31	17.35	17.34	25.18	25.18	25.18	25.19	25.2	25.52	25.33	25.13	24.99	26.33	26.33	26.35	26.38	26.42	26.72	26.53	26.39	26.29	0.32	0.32	0.32	0.32	0.21	0.21	0.21	0.21	0.28	0.31
ENSG00000076554	PrLZ	Tumor protein D52	NaN	5.95	5.95	5.86	5.77	5.58	5.14	5.56	5.61	5.65	5.79	5.79	5.9	6	6.21	6	5.45	5.34	5.27	24.38	24.38	24.25	24.11	23.84	24.13	24.05	23.94	23.85	23.65	23.65	23.66	23.67	23.69	23.35	23.48	23.64	23.75	0.31	0.3	0.29	0.25	0.18	0.26	0.26	0.26	0.3	0.32
ENSG00000085491	SLC25A24	Calcium-binding mitochondrial carrier protein SCaMC-1	8	11.67	11.67	11.68	11.69	11.72	12.22	11.44	11.37	11.39	11.53	11.53	11.66	11.8	12.07	11.13	11.11	11.37	11.48	21.24	21.24	21.5	21.77	22.3	22.54	22.19	22.28	22.4	21.12	21.12	21.17	21.21	21.3	21.88	21.98	22.05	22.1	0.28	0.28	0.28	0.28	0.45	0.2	0.21	0.21	0.29	0.31
ENSG00000086062	B4GALT1	Beta-1,4-galactosyltransferase 1	6	11.05	11.05	11.08	11.11	11.16	10.59	10.64	10.74	10.82	11.25	11.25	11.2	11.15	11.06	9.95	10.19	10.42	10.58	22.96	22.96	22.93	22.9	22.82	22.65	22.38	22.53	22.69	22.37	22.37	22.34	22.32	22.27	22.08	21.89	21.59	21.36	0.31	0.31	0.31	0.31	0.21	0.22	0.23	0.24	0.35	0.35
ENSG00000087111	PIGS	GPI transamidase component PIG-S	6	12.76	12.76	12.74	12.71	12.66	12.54	12.37	12.52	12.69	12.94	12.94	12.9	12.86	12.79	11.85	12.22	12.5	12.7	20.74	20.74	20.72	20.7	20.67	20.24	20.25	20.28	20.29	20	20	20.13	20.26	20.51	19.92	19.34	19.14	19.02	0.28	0.28	0.27	0.26	0.25	0.25	0.26	0.27	0.32	0.32
ENSG00000088986	DYNLL1	Dynein light chain 1, cytoplasmic	7	15.08	15.08	15.06	15.04	15	14.3	14.64	14.74	14.85	15.08	15.08	15.01	14.95	14.82	14.77	14.91	14.9	14.9	23.96	23.96	24.04	24.11	24.26	23.85	23.83	23.94	24.02	24.23	24.23	24.23	24.23	24.23	24.4	24.38	24.45	24.51	0.31	0.3	0.3	0.3	0.15	0.25	0.26	0.26	0.28	0.27
ENSG00000092841	MYL6		6	15.54	15.54	15.55	15.55	15.57	14.06	14.36	14.62	14.82	15.67	15.67	15.57	15.47	15.28	14.58	14.59	14.65	14.69	26.6	26.6	26.65	26.71	26.81	26.76	26.8	26.62	26.47	26.88	26.88	26.86	26.84	26.8	26.71	26.58	26.52	26.48	0.37	0.37	0.37	0.38	0.08	0.18	0.2	0.21	0.37	0.35
ENSG00000095002	MSH2	DNA mismatch repair protein Msh2	7	10.08	10.08	10.1	10.13	10.19	10.42	9.77	9.91	10.06	9.89	9.89	10.01	10.14	10.39	9.53	9.73	10.1	10.38	19.41	19.41	18.93	18.46	17.5	17.65	18.36	18.81	19.11	17.87	17.87	18.11	18.35	18.83	18.87	18.68	18.61	18.57	0.28	0.28	0.29	0.3	0.32	0.21	0.24	0.26	0.27	0.28
ENSG00000099783	HNRNPM	Heterogeneous nuclear ribonucleoprotein M	6	12.79	12.79	12.74	12.68	12.57	12.3	12.22	12.37	12.51	12.77	12.77	12.71	12.65	12.53	12.23	12.23	12.63	12.78	25.59	25.59	25.64	25.69	25.79	25.68	25.69	25.91	26.08	26.1	26.1	26.13	26.16	26.23	25.97	26.26	25.94	25.79	0.3	0.3	0.29	0.26	0.23	0.23	0.24	0.25	0.29	0.29
ENSG00000100075	SLC25A1	Tricarboxylate transport protein, mitochondrial	8	11.27	11.27	11.15	11.02	10.76	10.46	10.45	10.76	11.03	11.04	11.04	10.97	10.91	10.78	10.34	10.34	10.34	10.34	21.2	21.2	21.42	21.63	22.04	21.61	21.46	21.96	22.42	20.67	20.67	20.89	21.11	21.55	21.41	21.1	21.33	21.57	0.32	0.31	0.3	0.21	0.2	0.2	0.26	0.3	0.33	0.32
ENSG00000100401	RANGAP1	Ran GTPase-activating protein 1	2	14.87	14.87	14.85	14.83	14.8	15.31	15	14.67	14.43	14.73	14.73	14.79	14.84	14.96	14.86	14.69	14.6	14.54	24.19	24.19	24.12	24.05	23.91	23.7	23.61	23.43	23.29	24.42	24.42	24.43	24.43	24.44	23.55	23.47	23.34	23.25	0.27	0.27	0.27	0.27	0.43	0.26	0.22	0.21	0.28	0.29
ENSG00000100442	FKBP3	Peptidyl-prolyl cis-trans isomerase FKBP3	NaN	12.66	12.66	12.66	12.65	12.65	12.42	12.34	12.41	12.45	12.74	12.74	12.7	12.67	12.6	12.44	12.44	12.36	12.29	23.2	23.2	23.31	23.41	23.63	22.73	22.52	22.19	21.95	23.27	23.27	23.32	23.38	23.5	23.13	23.2	23.48	23.69	0.29	0.29	0.28	0.27	0.25	0.25	0.25	0.25	0.3	0.29
ENSG00000100714	MTHFD1	C-1-tetrahydrofolate synthase, cytoplasmic	6	13.4	13.4	13.42	13.44	13.47	13.51	12.95	12.6	12.4	13.43	13.43	13.38	13.33	13.22	12.86	13.16	13.35	13.49	26.56	26.56	26.64	26.73	26.91	26.48	26.52	26.31	26.12	26.46	26.46	26.53	26.61	26.77	26.41	26.45	26.47	26.49	0.33	0.33	0.33	0.33	0.34	0.18	0.16	0.16	0.28	0.28
ENSG00000101856	PGRMC1	Membrane-associated progesterone receptor component 1	6	13.52	13.52	13.49	13.47	13.42	12.76	12.85	13.1	13.29	13.58	13.58	13.53	13.48	13.37	13.01	13.08	13.21	13.31	23.6	23.6	23.48	23.36	23.12	23.23	23.23	23.6	23.91	23.5	23.5	23.57	23.65	23.8	23.14	23.4	23.38	23.35	0.31	0.31	0.31	0.31	0.17	0.19	0.26	0.27	0.3	0.3
ENSG00000101986	ABCD1	ATP-binding cassette sub-family D member 1	2	8.01	8.01	7.91	7.81	7.6	6.72	6.81	7.11	7.36	8.02	8.02	7.87	7.73	7.43	7.03	7.23	7.39	7.5	20.05	20.05	20.07	20.09	20.13	19.27	18.76	18.82	18.9	19.28	19.28	18.92	18.56	17.83	18.12	18.46	18.63	18.74	0.36	0.34	0.32	0.3	0.13	0.15	0.23	0.24	0.34	0.32
ENSG00000102309	PIN4	Peptidyl-prolyl cis-trans isomerase NIMA-interacting 4	NaN	10.24	10.24	10.11	9.98	9.72	9.07	9.5	9.91	10.22	10.08	10.08	10.05	10.03	9.97	9.71	9.75	9.92	10.06	19.53	19.53	19.73	19.94	20.35	19.55	18.66	19.34	20	19.45	19.45	19.29	19.14	18.81	19.05	17.89	17.8	17.82	0.32	0.3	0.28	0.23	0.13	0.22	0.31	0.35	0.28	0.28
ENSG00000103187	COTL1	Coactosin-like protein	6	13.61	13.61	13.57	13.53	13.44	12.83	12.75	12.69	12.65	13.56	13.56	13.57	13.58	13.6	12.87	12.89	12.8	12.71	23.69	23.69	23.68	23.67	23.65	23.72	23.88	23.78	23.69	24	24	23.96	23.92	23.85	23.8	23.84	23.83	23.82	0.35	0.34	0.34	0.33	0.18	0.18	0.18	0.18	0.34	0.34
ENSG00000103363	TCEB2	Transcription elongation factor B polypeptide 2	2	10.51	10.51	10.52	10.52	10.52	10.47	10.26	10	9.8	10.65	10.65	10.67	10.7	10.74	10.36	10.28	10.14	10.02	22.23	22.23	22.21	22.19	22.14	21.89	21.88	21.87	21.87	22.54	22.54	22.47	22.4	22.25	21.48	21.46	21.77	22.03	0.3	0.3	0.3	0.3	0.3	0.24	0.19	0.18	0.32	0.32
ENSG00000104356	POP1	Ribonucleases P/MRP protein subunit POP1	7	11.61	11.61	11.6	11.6	11.59	10.89	11.06	11.37	11.62	11.9	11.9	11.88	11.85	11.81	11.03	11.19	11.45	11.67	25.22	25.22	25.04	24.88	24.54	25.05	24.94	24.84	24.76	24.15	24.15	24.21	24.27	24.39	24.84	24.74	24.65	24.58	0.3	0.3	0.3	0.3	0.17	0.2	0.29	0.31	0.32	0.31
ENSG00000106211	HSPB1	Heat shock protein beta-1	6	9.26	9.26	9.1	8.95	8.64	7.68	7.76	8.39	8.92	9.41	9.41	9.25	9.09	8.76	8.31	8.81	9.23	9.53	28.31	28.31	28.22	28.13	27.96	28.18	27.93	27.68	27.49	28.39	28.39	28.33	28.27	28.15	27.98	27.97	27.88	27.81	0.38	0.35	0.31	0.25	0.11	0.12	0.27	0.35	0.31	0.29
ENSG00000108064	TFAM	Transcription factor A, mitochondrial	7	12.06	12.06	12.04	12.02	11.98	12.1	11.53	11.39	11.33	11.86	11.86	11.97	12.09	12.33	11.94	11.94	11.94	11.94	20.89	20.89	21.05	21.22	21.55	21.24	21.07	21.24	21.42	19.75	19.75	19.78	19.8	19.84	21.12	21.02	20.99	20.98	0.31	0.31	0.31	0.31	0.32	0.19	0.18	0.18	0.27	0.28
ENSG00000108578	BLMH	Bleomycin hydrolase	5	10.48	10.48	10.55	10.61	10.74	10.14	10.27	10.41	10.51	10.84	10.84	10.69	10.55	10.26	10.25	10.11	10.29	10.39	21.96	21.96	22.12	22.29	22.61	21.8	21.94	21.37	21.05	22.7	22.7	22.76	22.83	22.96	22.52	22.51	22.63	22.73	0.29	0.3	0.3	0.31	0.2	0.24	0.26	0.27	0.33	0.31
ENSG00000109107	ALDOC	Fructose-bisphosphate aldolase C	4	7.47	7.47	7.36	7.26	7.05	6.35	6.67	7.38	7.96	7.54	7.54	7.46	7.37	7.19	7.1	7.55	7.96	8.26	19.21	19.21	19.44	19.67	20.13	18.6	19.15	19.34	19.47	20.33	20.33	20.07	19.81	19.31	20.6	20.07	19.18	18.45	0.3	0.29	0.27	0.24	0.13	0.17	0.4	0.5	0.25	0.24
ENSG00000112992	NNT	NAD(P) transhydrogenase, mitochondrial	6	5.87	5.87	5.89	5.9	5.93	5.32	5.24	5.59	5.82	5.64	5.64	5.64	5.64	5.63	4.95	5.38	5.45	5.47	23.89	23.89	23.85	23.81	23.73	24.04	23.97	24	24.04	23.4	23.4	23.41	23.42	23.44	23.66	23.56	23.51	23.48	0.31	0.31	0.31	0.31	0.18	0.18	0.28	0.29	0.3	0.3
ENSG00000113048	MRPS27	28S ribosomal protein S27, mitochondrial	8	11.5	11.5	11.68	11.87	12.25	11.78	11.64	11.86	12.07	12.02	12.02	11.86	11.69	11.35	11.44	11.66	11.78	11.88	19.16	19.16	19.5	19.84	20.52	19.51	20.1	20.69	21.13	19.9	19.9	20.04	20.18	20.46	20.71	20.42	20.17	19.99	0.24	0.25	0.3	0.39	0.24	0.25	0.3	0.33	0.31	0.29
ENSG00000113068	PFDN1	Prefoldin subunit 1	NaN	12.29	12.29	12.27	12.26	12.23	11.89	11.81	11.94	12.05	12.49	12.49	12.37	12.25	12.01	11.85	11.86	11.95	12.02	21.55	21.55	21.72	21.89	22.21	20.98	21.05	20.64	20.29	21.09	21.09	21.22	21.36	21.64	21.24	21.32	21.42	21.49	0.3	0.3	0.3	0.28	0.23	0.23	0.24	0.24	0.32	0.31
ENSG00000113368	LMNB1	Lamin-B1	6	9.87	9.87	9.72	9.57	9.27	9.52	9.31	9.2	9.14	9.44	9.44	9.54	9.64	9.85	8.32	9.12	9.56	9.84	26.27	26.27	26.2	26.12	25.97	26.35	26.14	26.04	25.98	25.92	25.92	25.99	26.07	26.22	25.99	25.82	25.61	25.46	0.33	0.3	0.27	0.24	0.24	0.23	0.22	0.22	0.29	0.31
ENSG00000114353	GNAI2	Guanine nucleotide-binding protein G(i) subunit alpha-2	8	15.18	15.18	15.24	15.3	15.41	14.57	14.91	15.04	15.16	15.38	15.38	15.32	15.26	15.15	15.14	14.97	14.89	14.85	23.88	23.88	23.91	23.94	24	23.93	23.97	24.05	24.11	23.43	23.43	23.51	23.6	23.76	23.96	23.85	23.77	23.72	0.3	0.31	0.31	0.32	0.15	0.26	0.27	0.27	0.3	0.29
ENSG00000115365	LANCL1	LanC-like protein 1	2	9.57	9.57	9.69	9.81	10.06	9.48	9.2	9.55	9.72	10.02	10.02	9.79	9.56	9.09	9.09	9.33	9.72	10.03	22.74	22.74	22.75	22.76	22.78	21.72	22.16	22.03	21.86	23.09	23.09	23.07	23.06	23.03	22.37	22.47	22.56	22.63	0.28	0.29	0.32	0.37	0.2	0.2	0.28	0.29	0.33	0.3
ENSG00000116171	SCP2	Non-specific lipid-transfer protein	2	5.02	5.02	5.15	5.27	5.53	4.74	4.84	5.08	5.27	5.12	5.12	5.09	5.05	4.97	4.52	4.78	4.97	5.11	23.19	23.19	23.07	22.95	22.72	22.28	22.43	22.54	22.61	22.28	22.28	22.23	22.18	22.08	22.05	21.83	21.74	21.69	0.28	0.29	0.32	0.36	0.18	0.22	0.29	0.3	0.29	0.29
ENSG00000116752	BCAS2	Pre-mRNA-splicing factor SPF27	4	11.59	11.59	11.63	11.68	11.76	12.4	12.05	11.67	11.39	11.68	11.68	11.67	11.66	11.65	12.09	11.85	11.71	11.62	20.88	20.88	20.94	21	21.12	21.37	21.05	21.18	21.27	20.98	20.98	20.9	20.83	20.69	20.19	20.18	19.9	19.73	0.25	0.25	0.26	0.26	0.54	0.27	0.23	0.21	0.26	0.26
ENSG00000117632	STMN1	Stathmin	6	13.68	13.68	13.65	13.61	13.55	12.86	12.58	12.92	13.09	13.39	13.39	13.35	13.31	13.23	12.65	12.59	12.84	13.04	25.02	25.02	24.96	24.91	24.81	24.95	24.74	24.76	24.79	24.38	24.38	24.4	24.42	24.46	24.66	24.35	24.28	24.25	0.34	0.34	0.33	0.33	0.16	0.16	0.22	0.23	0.32	0.31
ENSG00000119396	RAB14	Ras-related protein Rab-14	6	6.94	6.94	6.95	6.96	6.98	6.29	6.44	6.66	6.82	6.73	6.73	6.73	6.73	6.72	6	6.34	6.59	6.75	24.61	24.61	24.62	24.64	24.67	24.42	24.41	24.52	24.62	24.15	24.15	24.1	24.06	23.97	24.17	24.14	24.16	24.18	0.31	0.31	0.31	0.31	0.17	0.21	0.26	0.28	0.3	0.3
ENSG00000120438	TCP1	T-complex protein 1 subunit alpha	8	10.55	10.55	10.54	10.54	10.53	10.02	10.1	10.34	10.53	10.8	10.8	10.59	10.39	9.98	10.12	10.23	10.37	10.48	26.01	26.01	25.99	25.96	25.92	26.07	26.07	25.82	25.72	26.13	26.13	26.14	26.15	26.17	26.02	26.05	26.22	26.34	0.29	0.29	0.29	0.29	0.19	0.21	0.28	0.3	0.33	0.3
ENSG00000120802	TMPO	Lamina-associated polypeptide 2, isoform alpha	6	8.7	8.7	8.65	8.6	8.49	8.4	8.42	8.34	8.28	8.39	8.39	8.47	8.55	8.72	7.27	7.6	8.11	8.49	23.62	23.62	23.62	23.61	23.61	24.04	23.73	23.42	23.19	23.42	23.42	23.49	23.56	23.7	23.88	23.54	23.2	22.95	0.29	0.29	0.28	0.26	0.25	0.25	0.24	0.24	0.33	0.33
ENSG00000122545	SEPT7	Septin-7	6	8.68	8.68	8.55	8.42	8.17	8.11	8.09	8.33	8.49	8.64	8.64	8.62	8.59	8.54	7.83	8	8.38	8.59	23.93	23.93	24.02	24.1	24.26	24.2	23.96	23.77	23.64	23.86	23.86	23.88	23.9	23.94	24.13	23.87	23.59	23.37	0.31	0.3	0.26	0.23	0.22	0.23	0.27	0.29	0.31	0.3
ENSG00000122873	CISD1	CDGSH iron-sulfur domain-containing protein 1	NaN	11.98	11.98	11.89	11.79	11.59	11.51	11.79	12.03	12.2	11.75	11.75	11.73	11.71	11.67	11.93	11.76	11.58	11.44	20.24	20.24	20.15	20.06	19.89	18.64	19.92	20.07	20.05	21.81	21.81	21.92	22.02	22.23	22.18	22.36	22.07	21.84	0.28	0.26	0.24	0.23	0.22	0.27	0.33	0.34	0.28	0.28
ENSG00000123064	DDX54	ATP-dependent RNA helicase DDX54	4	12.87	12.87	12.77	12.67	12.46	12.12	12.46	12.7	12.86	12.74	12.74	12.72	12.69	12.64	12.55	12.67	12.82	12.94	19.26	19.26	19.21	19.16	19.07	19.87	19.31	19.54	19.6	20.28	20.28	20.19	20.1	19.92	20.26	19.39	20.1	20.41	0.3	0.29	0.27	0.22	0.19	0.26	0.3	0.31	0.26	0.26
ENSG00000123416	TUBA1B	Tubulin alpha-1B chain	6	17.29	17.29	17.26	17.23	17.16	16.65	16.39	16.61	16.71	17.46	17.46	17.34	17.21	16.96	16.54	16.58	16.59	16.6	29.7	29.7	29.66	29.61	29.53	29.69	29.68	29.7	29.71	30	30	30.04	30.08	30.16	29.94	30.07	30.09	30.1	0.33	0.33	0.32	0.32	0.19	0.19	0.21	0.21	0.35	0.34
ENSG00000124529	HIST1H4A	Histone H4	7	15.21	15.21	15.21	15.21	15.2	16.03	15.19	14.75	14.41	14.89	14.89	14.99	15.08	15.26	14.74	14.58	15.01	15.15	29.98	29.98	30.03	30.08	30.18	30.48	30.14	30.04	29.94	29.25	29.25	29.37	29.49	29.73	30.33	30.35	30.13	29.98	0.28	0.28	0.28	0.28	0.67	0.18	0.17	0.16	0.28	0.29
ENSG00000124575	HIST1H1D	Histone H1.3	NaN	11.85	11.85	11.86	11.87	11.89	11.86	11.43	11.36	11.35	11.42	11.42	11.64	11.86	12.29	11.26	11.48	11.6	11.68	28.11	28.11	28.14	28.17	28.23	28.47	28.43	28.28	28.2	27.85	27.85	27.94	28.02	28.2	27.97	27.89	27.81	27.74	0.3	0.3	0.3	0.3	0.3	0.2	0.2	0.2	0.26	0.28
ENSG00000124635	HIST1H2BJ	Histone H2B type 1-J	NaN	10.79	10.79	10.58	10.37	9.93	10.8	10.51	10.02	9.63	10.41	10.41	10.41	10.42	10.42	10.71	10.51	10.37	10.27	26.44	26.44	26.4	26.37	26.3	26.68	26.7	26.71	26.71	25.6	25.6	25.62	25.65	25.7	26.06	26.03	25.98	25.94	0.33	0.3	0.25	0.18	0.44	0.29	0.17	0.15	0.27	0.27
ENSG00000128245	YWHAH	14-3-3 protein eta	6	10.54	10.54	10.55	10.56	10.58	9.83	9.64	9.89	10.11	10.56	10.56	10.42	10.27	9.97	9.72	9.72	10.18	10.35	24.83	24.83	24.75	24.67	24.51	24.97	24.84	24.7	24.59	24.36	24.36	24.32	24.28	24.19	24.19	24.22	24.08	23.96	0.33	0.33	0.33	0.34	0.17	0.17	0.22	0.24	0.32	0.31
ENSG00000128567	PODXL	Podocalyxin	8	14.2	14.2	14.24	14.28	14.36	13.53	13.78	14.11	14.36	14.23	14.23	14.2	14.16	14.09	12.9	13.36	13.83	14.18	22.81	22.81	23	23.18	23.56	23.09	23.09	23.36	23.54	22.93	22.93	23.08	23.23	23.53	23.15	22.91	22.67	22.49	0.3	0.3	0.3	0.31	0.15	0.22	0.3	0.33	0.32	0.32
ENSG00000128591	FLNC	Filamin-C	6	7.02	7.02	6.87	6.72	6.42	5.66	5.67	5.67	5.67	7.07	7.07	6.91	6.75	6.43	6.32	6.35	6.7	6.99	21.55	21.55	21.72	21.9	22.24	21.37	21.14	20.92	20.76	21.35	21.35	21.24	21.12	20.9	20.53	20.55	20.63	20.7	0.4	0.38	0.34	0.28	0.15	0.16	0.16	0.16	0.32	0.3
ENSG00000130309	GLT25D1	Procollagen galactosyltransferase 1	6	10.64	10.64	10.54	10.45	10.26	10.02	9.66	10.18	10.44	10.67	10.67	10.58	10.49	10.31	9.8	10.13	10.42	10.64	22.82	22.82	22.72	22.61	22.41	22.85	22.38	22.44	22.53	22.37	22.37	22.44	22.5	22.62	22.22	22.16	22.01	21.9	0.32	0.31	0.29	0.26	0.2	0.17	0.29	0.3	0.3	0.29
ENSG00000130635	COL5A1	Collagen alpha-1(V) chain	6	13.7	13.7	13.68	13.66	13.62	12.79	12.9	12.98	13.03	14.07	14.07	13.9	13.72	13.37	12.97	12.97	12.82	12.77	22.16	22.16	22.03	21.9	21.64	21.3	20.74	20.63	20.57	22.15	22.15	22.09	22.03	21.91	21.94	20.68	20.29	20.04	0.34	0.33	0.33	0.33	0.16	0.2	0.2	0.21	0.39	0.36
ENSG00000132688	NES	Nestin	NaN	9.5	9.5	9.32	9.14	8.77	8.37	8.39	8.72	8.99	9.1	9.1	9.12	9.13	9.16	8.54	8.75	8.95	9.11	19.13	19.13	19.44	19.74	20.35	19.37	18.61	18.58	18.64	19.38	19.38	19.09	18.79	18.19	18.53	17.67	17.68	17.78	0.35	0.33	0.31	0.19	0.18	0.18	0.25	0.28	0.29	0.3
ENSG00000137710	RDX	Radixin	8	9.49	9.49	9.53	9.56	9.63	9.09	8.8	9.12	9.28	9.7	9.7	9.51	9.31	8.93	8.67	8.88	9.06	9.19	25.3	25.3	25.25	25.21	25.11	25.2	25.22	24.91	24.73	24.72	24.72	24.72	24.72	24.73	24.7	24.6	24.48	24.39	0.31	0.32	0.32	0.32	0.19	0.19	0.24	0.26	0.34	0.31
ENSG00000139343	SNRPF	Small nuclear ribonucleoprotein F	7	13.96	13.96	13.96	13.96	13.98	13.33	13.26	13.58	13.86	14.13	14.13	14.12	14.11	14.1	13.43	13.66	13.73	13.76	21.65	21.65	21.85	22.05	22.45	21.32	21.55	21.53	21.49	22.42	22.42	22.48	22.55	22.69	22.97	22.84	22.75	22.68	0.31	0.31	0.31	0.31	0.17	0.18	0.27	0.29	0.31	0.31
ENSG00000141378	PTRH2	Peptidyl-tRNA hydrolase 2, mitochondrial	3	13.38	13.38	13.53	13.68	13.99	13.78	14.01	13.89	13.76	13.62	13.62	13.73	13.84	14.06	14.07	13.93	13.75	13.61	21.88	21.88	21.91	21.95	22.01	21.4	21.82	22.31	22.66	21.64	21.64	21.69	21.73	21.83	22.46	22.42	22.19	22.01	0.22	0.24	0.29	0.31	0.3	0.31	0.3	0.3	0.25	0.26
ENSG00000143641	GALNT2	Polypeptide N-acetylgalactosaminyltransferase 2	6	10.89	10.89	10.99	11.09	11.28	10.69	9.95	10.04	10.04	11.39	11.39	11.17	10.94	10.5	9.8	9.87	9.88	9.88	24.76	24.76	24.84	24.92	25.07	24.48	24.24	24.13	24.05	24.7	24.7	24.66	24.63	24.56	24.06	23.64	23.48	23.37	0.34	0.36	0.38	0.43	0.21	0.16	0.16	0.16	0.43	0.38
ENSG00000145833	DDX46	Probable ATP-dependent RNA helicase DDX46	6	9.7	9.7	9.68	9.65	9.6	9.11	8.84	9.15	9.41	9.54	9.54	9.6	9.67	9.8	8.53	9.14	9.51	9.76	22.15	22.15	22.22	22.29	22.42	22.29	22.31	22.11	21.94	22.68	22.68	22.57	22.47	22.25	22.69	22.88	22.49	22.18	0.32	0.32	0.31	0.31	0.18	0.18	0.23	0.27	0.31	0.31
ENSG00000147684	NDUFB9	NADH dehydrogenase [ubiquinone] 1 beta subcomplex subunit 9	8	15.22	15.22	15.16	15.09	14.97	15.32	15.37	15.35	15.33	15.33	15.33	15.3	15.26	15.19	15.5	15.42	15.34	15.28	20.25	20.25	20.43	20.61	20.94	20.15	20.35	20.86	21.28	18.9	18.9	19.35	19.79	20.7	19.69	19.46	19.35	19.27	0.25	0.25	0.25	0.25	0.29	0.29	0.29	0.29	0.27	0.27
ENSG00000148175	STOM	Erythrocyte band 7 integral membrane protein	4	12.39	12.39	12.49	12.59	12.79	12.11	11.95	12.31	12.51	12.66	12.66	12.53	12.41	12.15	11.79	12	12.22	12.38	22.5	22.5	22.41	22.32	22.14	22.18	22.08	22.36	22.62	22.97	22.97	22.94	22.9	22.84	22.32	21.99	21.79	21.65	0.29	0.3	0.32	0.35	0.19	0.19	0.29	0.3	0.32	0.31
ENSG00000148303	RPL7A	60S ribosomal protein L7a	6	17.82	17.82	17.79	17.76	17.71	16.77	17.07	17.39	17.62	17.81	17.81	17.73	17.65	17.5	17.28	17.37	17.52	17.64	26.81	26.81	26.84	26.86	26.91	26.85	27.14	27.1	27.12	26.7	26.7	26.68	26.66	26.62	26.78	26.83	26.84	26.85	0.32	0.32	0.31	0.31	0.12	0.21	0.26	0.29	0.3	0.29
ENSG00000149273	RPS3	40S ribosomal protein S3	NaN	10.01	10.01	9.73	9.46	8.89	9.59	9.51	9.25	9.05	9.52	9.52	9.8	10.08	10.63	10.37	10.14	10.23	10.33	26.32	26.32	26.37	26.41	26.5	26.49	26.54	26.59	26.63	26.56	26.56	26.54	26.52	26.49	26.8	26.76	26.78	26.8	0.36	0.3	0.25	0.15	0.32	0.28	0.2	0.2	0.19	0.23
ENSG00000150782	IL18	Interleukin-18	2	9.83	9.83	9.95	10.06	10.3	10.43	9.91	9.78	9.62	9.86	9.86	9.81	9.76	9.65	9.56	9.53	9.47	9.41	22.51	22.51	22.14	21.76	21.02	21.54	21.83	21.75	21.75	22.49	22.49	22.24	22	21.52	20.74	21.2	21.52	21.74	0.26	0.27	0.3	0.36	0.38	0.22	0.22	0.22	0.3	0.29
ENSG00000151729	SLC25A4	ADP/ATP translocase 1	8	11.14	11.14	11.17	11.19	11.24	11.15	10.74	10.59	10.49	11.63	11.63	11.38	11.13	10.63	10.55	10.62	10.55	10.5	21.45	21.45	21.44	21.44	21.43	21.66	21.42	21.5	21.58	20.51	20.51	20.67	20.84	21.16	20.81	21.09	20.63	20.22	0.31	0.31	0.31	0.31	0.31	0.19	0.19	0.19	0.4	0.33
ENSG00000151923	TIAL1	Nucleolysin TIAR	4	9.74	9.74	9.7	9.67	9.6	9.96	9.83	9.75	9.7	9.55	9.55	9.55	9.54	9.53	9.69	9.67	9.69	9.72	18.12	18.12	18.54	18.96	19.79	17.81	18.55	19.55	20.32	20.94	20.94	20.8	20.66	20.37	20.43	19.85	19.62	19.49	0.27	0.27	0.27	0.27	0.28	0.27	0.27	0.27	0.26	0.26
ENSG00000152767	FARP1	FERM, RhoGEF and pleckstrin domain-containing protein 1	6	10.31	10.31	10.3	10.29	10.28	9.77	9.3	9.52	9.59	10.54	10.54	10.35	10.17	9.81	9.15	9.33	9.47	9.58	20.36	20.36	20.32	20.28	20.2	20.72	20.49	20.3	20.16	20.73	20.73	20.78	20.83	20.95	21.45	20.55	20.07	19.78	0.34	0.34	0.34	0.34	0.18	0.18	0.19	0.19	0.39	0.36
ENSG00000152952	PLOD2	Procollagen-lysine,2-oxoglutarate 5-dioxygenase 2	2	12.41	12.41	12.41	12.42	12.44	11.59	11.82	12.04	12.2	12.48	12.48	12.44	12.4	12.34	11.63	11.73	11.99	12.19	22.62	22.62	22.53	22.43	22.23	21.58	20.65	21.75	22.33	22.4	22.4	22.32	22.24	22.08	21.57	21.14	20.59	20.19	0.32	0.32	0.32	0.32	0.14	0.23	0.25	0.26	0.32	0.31
ENSG00000155130	MARCKS	Myristoylated alanine-rich C-kinase substrate	6	13.84	13.84	13.76	13.69	13.55	12.84	12.72	12.94	13.14	13.73	13.73	13.75	13.78	13.83	12.49	12.58	12.85	13.06	24.89	24.89	24.75	24.61	24.33	24.98	24.76	24.52	24.34	24.7	24.7	24.52	24.34	23.98	24.23	23.8	23.69	23.6	0.35	0.34	0.33	0.32	0.16	0.16	0.21	0.22	0.37	0.37
ENSG00000156531	PHF6	PHD finger protein 6	5	10	10	9.91	9.82	9.64	9.64	9.64	9.64	9.64	9.77	9.77	9.85	9.93	10.09	9.01	9.22	9.62	9.92	19.02	19.02	19.46	19.9	20.78	17.84	18.44	18.9	19.23	21.15	21.15	21.18	21.2	21.27	20.96	20.61	20.45	20.34	0.3	0.28	0.26	0.25	0.25	0.25	0.25	0.25	0.31	0.32
ENSG00000158373	HIST2H2BF	Histone H2B	7	11.51	11.51	11.31	11.12	10.72	11.64	11.48	11.06	10.71	11.27	11.27	11.28	11.3	11.32	11.81	11.53	11.34	11.21	28.83	28.83	28.89	28.95	29.06	29.11	29.21	29.46	29.66	28.61	28.61	28.76	28.9	29.18	29.92	29.94	29.89	29.86	0.3	0.28	0.24	0.18	0.42	0.34	0.19	0.18	0.26	0.26
ENSG00000158710	TAGLN2	Transgelin-2	6	12.67	12.67	12.72	12.77	12.86	12.09	11.66	11.67	11.68	13.26	13.26	13.05	12.84	12.42	11.84	11.85	11.83	11.81	27.27	27.27	27.3	27.34	27.4	27.37	27.14	26.85	26.62	27.08	27.08	27.15	27.23	27.38	27.03	26.96	26.89	26.83	0.36	0.37	0.38	0.39	0.17	0.16	0.16	0.16	0.42	0.38
ENSG00000158864	NDUFS2	NADH dehydrogenase [ubiquinone] iron-sulfur protein 2, mitochondrial	8	11.39	11.39	11.43	11.46	11.53	11.58	11.12	11.26	11.4	11.77	11.77	11.58	11.4	11.03	11.04	11.3	11.48	11.62	20.47	20.47	20.4	20.33	20.18	20.55	19.94	20.47	20.7	19.38	19.38	19.66	19.94	20.49	19.62	19.35	19.8	20.03	0.28	0.28	0.28	0.28	0.28	0.24	0.25	0.26	0.32	0.29
ENSG00000160789	LMNA	Prelamin-A/C	NaN	14.18	14.18	14.18	14.17	14.16	14.12	14.23	13.94	13.78	14.14	14.14	14.12	14.11	14.08	14.36	14.02	13.85	13.75	25.11	25.11	25.01	24.9	24.7	23.71	24.31	24.73	25.04	25.16	25.16	25.26	25.36	25.56	25.48	25.21	24.91	24.7	0.28	0.28	0.28	0.28	0.28	0.28	0.23	0.21	0.28	0.28
ENSG00000161547	SRSF2	Serine/arginine-rich splicing factor 2	4	12.76	12.76	12.91	13.05	13.35	13.32	12.59	12.63	12.74	13.09	13.09	12.99	12.89	12.68	12.28	12.55	12.73	12.88	21.71	21.71	22.2	22.69	23.67	23.41	23.27	23.21	23.18	24.21	24.21	24.15	24.08	23.93	23.92	23.83	23.67	23.55	0.26	0.28	0.32	0.37	0.36	0.2	0.22	0.23	0.31	0.3
ENSG00000162222	TTC9C	Tetratricopeptide repeat protein 9C	NaN	10.08	10.08	10.07	10.06	10.04	10.44	10.23	10.01	9.83	10.18	10.18	10.17	10.15	10.13	10.48	10.27	9.96	9.73	19.42	19.42	19.71	20	20.58	18.55	18.72	19.2	19.56	19.39	19.39	19.57	19.74	20.1	19.99	19.21	18.8	18.54	0.27	0.27	0.27	0.27	0.35	0.27	0.24	0.23	0.28	0.28
ENSG00000163682	RPL9	60S ribosomal protein L9	6	16.64	16.64	16.65	16.66	16.69	16.38	16.58	16.73	16.84	16.94	16.94	16.89	16.83	16.72	16.15	16.43	16.69	16.88	25.14	25.14	25.15	25.15	25.17	25.32	25.26	25.21	25.18	25.41	25.41	25.4	25.39	25.38	25.21	25.62	25.59	25.53	0.27	0.27	0.27	0.27	0.26	0.27	0.28	0.3	0.3	0.29
ENSG00000164051	CCDC51	Coiled-coil domain-containing protein 51	3	11.1	11.1	11.11	11.13	11.16	11.06	11.06	11.21	11.34	11.22	11.22	11.19	11.17	11.12	11.12	11.14	11.25	11.34	20.44	20.44	20.3	20.15	19.87	20.19	19.98	20.73	21.16	20.51	20.51	20.37	20.22	19.95	20.47	20.2	20.17	20.18	0.27	0.27	0.27	0.27	0.27	0.27	0.28	0.3	0.27	0.27
ENSG00000164104	HMGB2	High mobility group protein B2	2	13.68	13.68	13.7	13.73	13.79	13.86	13.11	13.16	13.1	13.48	13.48	13.57	13.65	13.83	13.04	13.04	13.39	13.52	25.57	25.57	25.52	25.48	25.38	25.51	25.19	24.72	24.36	25.73	25.73	25.73	25.74	25.75	25.17	24.81	24.6	24.45	0.31	0.31	0.31	0.32	0.32	0.18	0.19	0.19	0.3	0.31
ENSG00000164548	TRA2A	Transformer-2 protein homolog alpha	NaN	7.91	7.91	7.9	7.89	7.88	8.06	7.75	7.69	7.64	7.87	7.87	7.85	7.83	7.8	7.06	7.05	7.64	7.85	20.27	20.27	20.32	20.37	20.47	20.88	20.87	20.65	20.51	20.2	20.2	20.22	20.24	20.27	20.68	19.5	19.71	19.67	0.28	0.28	0.28	0.28	0.28	0.25	0.24	0.24	0.31	0.31
ENSG00000164754	RAD21	Double-strand-break repair protein rad21 homolog	NaN	13.29	13.29	13.31	13.32	13.35	13.65	12.65	12.8	12.75	13.23	13.23	13.27	13.3	13.36	12.68	12.68	12.87	12.95	21.45	21.45	21.57	21.69	21.93	22.07	21.95	21.88	21.83	21.63	21.63	21.72	21.81	22	21.8	21.24	20.89	20.65	0.31	0.31	0.31	0.32	0.37	0.17	0.19	0.19	0.31	0.32
ENSG00000165704	HPRT1	Hypoxanthine-guanine phosphoribosyltransferase	6	12.48	12.48	12.46	12.44	12.4	12	12	12.53	12.73	12.44	12.44	12.41	12.38	12.33	11.75	11.98	12.27	12.51	23.85	23.85	23.86	23.88	23.91	23.93	23.81	23.73	23.68	24.31	24.31	24.32	24.32	24.33	23.86	23.86	23.84	23.82	0.28	0.28	0.28	0.27	0.19	0.19	0.35	0.35	0.29	0.29
ENSG00000165912	PACSIN3	Protein kinase C and casein kinase substrate in neurons protein 3	6	9.83	9.83	9.79	9.75	9.67	9.38	9.39	9.48	9.53	10.09	10.09	9.95	9.8	9.51	9.61	9.55	9.55	9.55	20.8	20.8	20.98	21.16	21.51	21.56	21.35	21.26	21.22	21.65	21.65	21.76	21.87	22.1	21.79	20.4	21.34	21.72	0.3	0.3	0.29	0.26	0.24	0.24	0.24	0.24	0.33	0.3
ENSG00000166197	NOLC1	Nucleolar and coiled-body phosphoprotein 1	NaN	12.46	12.46	12.46	12.47	12.49	12.57	12.48	12.47	12.46	12.6	12.6	12.55	12.5	12.4	11.92	12.36	12.46	12.57	24.39	24.39	24.29	24.2	24.01	24.3	24.02	24.04	24.09	23.99	23.99	24.06	24.13	24.27	24.72	24.33	23.91	23.6	0.27	0.27	0.27	0.27	0.27	0.27	0.27	0.27	0.29	0.28
ENSG00000166508	MCM7	DNA replication licensing factor MCM7	NaN	14.45	14.45	14.48	14.52	14.59	15.08	14.46	14.43	14.46	14.58	14.58	14.55	14.52	14.46	14.1	14.1	14.58	14.76	24.54	24.54	24.46	24.38	24.22	24.14	24.17	24.19	24.21	24.5	24.5	24.47	24.45	24.4	24.19	24.43	24.22	24.13	0.26	0.26	0.27	0.27	0.45	0.23	0.24	0.24	0.28	0.28
ENSG00000166582	CENPV	Centromere protein V	NaN	8.44	8.44	8.41	8.39	8.35	7.68	7.63	7.59	7.56	8.67	8.67	8.42	8.17	7.67	7.43	7.72	7.99	8.19	19.3	19.3	19.47	19.64	19.97	19.65	18.34	18.06	17.89	17.04	17.04	17.19	17.34	17.62	17.82	16.81	16.68	16.61	0.34	0.34	0.34	0.33	0.18	0.18	0.18	0.18	0.37	0.31
ENSG00000169288	MRPL1	39S ribosomal protein L1, mitochondrial	4	7.45	7.45	7.5	7.55	7.64	7.44	7.83	7.95	8.04	7.64	7.64	7.68	7.72	7.8	7.18	7.62	7.79	7.89	20.07	20.07	20.11	20.15	20.24	20.1	20.44	20.75	20.98	19.24	19.24	19.29	19.34	19.44	19.53	19.4	19.28	19.18	0.24	0.25	0.25	0.25	0.25	0.34	0.35	0.35	0.28	0.28
ENSG00000169446	MMGT1	Membrane magnesium transporter 1	NaN	11.79	11.79	11.76	11.73	11.67	11.27	11.67	11.77	11.88	11.84	11.84	11.79	11.74	11.64	11.93	11.97	11.98	11.98	20.79	20.79	20.76	20.74	20.69	18.7	19.59	20.26	20.75	19.95	19.95	20.06	20.17	20.39	20.79	20	19.8	19.56	0.28	0.27	0.27	0.26	0.19	0.29	0.29	0.3	0.26	0.25
ENSG00000169641	LUZP1	Leucine zipper protein 1	4	7.22	7.22	7.34	7.46	7.71	7.62	7.1	7.11	7.18	7.75	7.75	7.57	7.4	7.04	7.04	7.2	7.1	6.99	18.99	18.99	19.26	19.53	20.03	19.65	19.58	19.41	19.26	20.64	20.64	20.56	20.48	20.33	19.6	19.07	18.77	18.55	0.27	0.28	0.31	0.34	0.33	0.22	0.23	0.23	0.34	0.32
ENSG00000170266	GLB1	Beta-galactosidase	2	11.05	11.05	10.97	10.88	10.71	9.42	9.93	10.53	10.96	11.19	11.19	11.03	10.88	10.56	10.45	10.73	11	11.2	20.65	20.65	20.61	20.58	20.52	19.04	19.52	19.66	19.73	20.93	20.93	20.76	20.59	20.25	19.72	19.48	19.22	19.03	0.34	0.33	0.32	0.31	0.08	0.17	0.31	0.36	0.31	0.29
ENSG00000171262	FAM98B	Protein FAM98B	5	5.95	5.95	5.93	5.91	5.88	5.46	5.74	6.01	6.22	5.79	5.79	5.86	5.93	6.06	5.45	5.73	5.94	6.1	20.05	20.05	20.32	20.59	21.12	20.53	20.38	20.13	19.95	20.8	20.8	20.75	20.7	20.6	20.27	20.27	20.27	20.27	0.27	0.27	0.27	0.26	0.2	0.25	0.32	0.34	0.28	0.28
ENSG00000171793	CTPS	CTP synthase 1	6	13.05	13.05	13.11	13.16	13.28	12.94	12.62	12.71	12.79	13.15	13.15	13.15	13.14	13.13	12.15	12.43	12.69	12.88	24.71	24.71	24.71	24.71	24.71	24.59	24.78	24.69	24.59	25.23	25.23	25.2	25.18	25.13	24.94	25.01	25.08	25.12	0.3	0.31	0.31	0.32	0.23	0.22	0.22	0.23	0.33	0.33
ENSG00000173660	UQCRH	Cytochrome b-c1 complex subunit 6, mitochondrial	1	16.22	16.22	16.19	16.16	16.1	15.4	15.69	15.93	16.1	16.24	16.24	16.22	16.19	16.14	15.88	15.88	15.99	16.09	24.52	24.52	24.12	23.72	22.93	22.96	22.96	23.35	23.68	23.54	23.54	23.43	23.32	23.1	22.61	22.55	22.58	22.61	0.3	0.3	0.3	0.3	0.15	0.24	0.27	0.28	0.29	0.29
ENSG00000173786	CNP	2,3-cyclic-nucleotide 3-phosphodiesterase	6	14.47	14.47	14.49	14.51	14.55	14.51	14.1	14.27	14.44	14.75	14.75	14.68	14.61	14.47	13.86	14.2	14.47	14.66	22.02	22.02	22.07	22.12	22.2	22.01	21.86	22.11	22.35	22.11	22.11	22.2	22.3	22.48	21.95	21.93	22.04	22.13	0.28	0.28	0.28	0.28	0.27	0.23	0.25	0.26	0.3	0.3
ENSG00000174173	RG9MTD1	Mitochondrial ribonuclease P protein 1	6	11.83	11.83	11.95	12.06	12.3	11.4	11.53	11.84	12.09	11.97	11.97	12.06	12.15	12.33	11.51	11.76	11.9	12	21.09	21.09	21.1	21.12	21.15	21.43	20.99	21.03	21.04	21.3	21.3	21.21	21.13	20.96	21.6	21.21	21.05	20.96	0.28	0.3	0.32	0.36	0.17	0.2	0.3	0.32	0.29	0.3
ENSG00000174238	PITPNA	Phosphatidylinositol transfer protein alpha isoform	NaN	12.13	12.13	12.13	12.13	12.14	11.61	12.01	12.2	12.3	12.33	12.33	12.3	12.27	12.21	12.29	12.17	12.09	12.05	19.24	19.24	19.36	19.48	19.71	17.98	18.6	18.94	19.15	19.67	19.67	19.76	19.84	20.01	20.54	19.38	19.91	20.32	0.28	0.28	0.28	0.28	0.17	0.3	0.3	0.31	0.28	0.27
ENSG00000175183	CSRP2	Cysteine and glycine-rich protein 2	6	14.37	14.37	14.48	14.58	14.8	14.4	13.79	14.06	14.14	15.23	15.23	15.19	15.15	15.07	13.9	13.97	14.16	14.31	23.31	23.31	23.19	23.08	22.86	22.85	22.33	21.94	21.66	23.34	23.34	23.35	23.37	23.39	23.13	22.66	22.08	21.64	0.3	0.31	0.33	0.36	0.25	0.18	0.22	0.23	0.37	0.37
ENSG00000175334	BANF1	Barrier-to-autointegration factor	8	11.31	11.31	11.23	11.14	10.97	10.2	10.53	10.85	11.09	11.34	11.34	11.22	11.1	10.86	11.02	11.02	11.06	11.09	24.21	24.21	24.28	24.35	24.49	24.48	24.48	24.39	24.32	24.6	24.6	24.7	24.8	25.01	25.06	25.02	24.89	24.8	0.32	0.31	0.3	0.29	0.13	0.22	0.27	0.29	0.29	0.27
ENSG00000176788	BASP1	Brain acid soluble protein 1	NaN	16.87	16.87	16.92	16.98	17.09	17.28	16.61	16.57	16.61	17.1	17.1	17.02	16.94	16.79	16.42	16.51	16.63	16.73	28.05	28.05	28.05	28.05	28.06	28.16	28.12	28.19	28.27	27.4	27.4	27.4	27.4	27.42	27.67	27.31	27.35	27.38	0.29	0.29	0.3	0.32	0.35	0.21	0.21	0.21	0.31	0.31
ENSG00000176974	SHMT1	Serine hydroxymethyltransferase, cytosolic	4	8.84	8.84	8.86	8.88	8.93	8.56	8.14	8.34	8.51	9.02	9.02	8.84	8.65	8.28	8.08	8.31	8.51	8.67	21.23	21.23	21.21	21.2	21.17	21.72	21.54	21.12	20.77	21.54	21.54	21.36	21.18	20.83	20.05	20.4	20.61	20.76	0.32	0.32	0.32	0.32	0.22	0.2	0.21	0.23	0.33	0.31
ENSG00000177889	UBE2N	Ubiquitin-conjugating enzyme E2 N	6	7.56	7.56	7.64	7.71	7.87	7.05	6.39	6.92	7.34	7.76	7.76	7.55	7.33	6.9	6.04	6.81	7.32	7.67	24.02	24.02	23.89	23.76	23.5	23.77	23.61	23.53	23.46	23.89	23.89	23.92	23.95	24.02	23.39	23.28	23.25	23.23	0.34	0.35	0.36	0.39	0.16	0.13	0.23	0.28	0.36	0.32
ENSG00000178921	PFAS	Phosphoribosylformylglycinamidine synthase	6	9.22	9.22	9.18	9.15	9.09	8.09	8.33	8.57	8.75	9.57	9.57	9.28	8.99	8.41	8.38	8.61	8.87	9.07	25.51	25.51	25.52	25.52	25.52	25.28	25.24	25.06	24.92	25.92	25.92	25.88	25.84	25.77	25.21	25.17	25.24	25.29	0.34	0.33	0.33	0.33	0.12	0.2	0.23	0.24	0.39	0.31
ENSG00000181061	HIGD1A	HIG1 domain family member 1A	7	11.96	11.96	11.97	11.98	12	11.55	11.42	11.75	11.93	12.19	12.19	12.06	11.93	11.67	11.49	11.6	11.72	11.82	19.01	19.01	19.21	19.41	19.8	18.07	19.8	18.46	17.67	17.93	17.93	18.11	18.3	18.66	20.15	20.26	19.39	18.71	0.3	0.3	0.3	0.3	0.19	0.2	0.28	0.29	0.32	0.31
ENSG00000182611	HIST2H2AA3	Histone H2A type 2-A	7	14.17	14.17	14.13	14.1	14.02	14.87	14.03	13.76	13.62	14.09	14.09	14.2	14.32	14.56	13.84	14.09	14.14	14.15	29.52	29.52	29.49	29.46	29.41	29.68	29.82	29.96	30.07	28.83	28.83	29.04	29.25	29.68	29.82	29.87	29.73	29.62	0.27	0.27	0.27	0.26	0.6	0.19	0.19	0.19	0.28	0.29
ENSG00000184009	ACTG1	Actin, cytoplasmic 2	6	15.83	15.83	15.89	15.95	16.07	14.63	14.77	14.99	15.15	15.63	15.63	15.58	15.53	15.41	14.77	14.65	14.75	14.84	31.54	31.54	31.58	31.61	31.68	31.85	31.6	31.49	31.39	31.82	31.82	31.91	32.01	32.19	32.31	32.12	32.08	32.05	0.37	0.38	0.38	0.39	0.1	0.17	0.19	0.2	0.34	0.34
ENSG00000185238	PRMT3	Protein arginine N-methyltransferase 3	8	8.61	8.61	8.72	8.83	9.05	9.17	8.75	8.71	8.67	8.99	8.99	8.77	8.55	8.11	8.63	8.4	8.58	8.66	18.17	18.17	18.15	18.12	18.05	18.45	17.85	18.07	18.23	17.92	17.92	18.22	18.51	19.11	17.41	17.5	17.58	17.64	0.25	0.26	0.29	0.34	0.35	0.25	0.25	0.25	0.32	0.29
ENSG00000189091	SF3B3	Splicing factor 3B subunit 3	NaN	11.84	11.84	11.88	11.92	11.99	11.63	11.63	11.69	11.71	11.87	11.87	11.82	11.77	11.67	11.04	11.42	11.61	11.74	24.04	24.04	24.13	24.22	24.4	23.99	23.93	23.68	23.46	23.75	23.75	23.67	23.58	23.4	23.36	23.19	22.81	22.56	0.29	0.29	0.29	0.29	0.25	0.25	0.25	0.25	0.3	0.29
ENSG00000197713	RPE	Ribulose-phosphate 3-epimerase	5	10.13	10.13	9.99	9.85	9.57	9.33	9.83	9.98	10.06	10.01	10.01	9.97	9.93	9.85	9.76	9.77	9.8	9.82	21.09	21.09	21.02	20.95	20.83	20.17	20.5	20.84	21.08	21.71	21.71	21.74	21.78	21.84	21.04	21.07	21.58	21.98	0.3	0.29	0.27	0.19	0.18	0.3	0.3	0.3	0.28	0.27
ENSG00000205531	NAP1L4	Nucleosome assembly protein 1-like 4	6	8.47	8.47	8.47	8.46	8.46	7.83	7.92	8.29	8.56	8.93	8.93	8.67	8.4	7.87	7.86	8.12	8.39	8.59	24.21	24.21	24.11	24.02	23.83	23.47	23.81	23.91	23.96	24.28	24.28	24.27	24.26	24.23	23.9	24	24.04	24.06	0.3	0.3	0.3	0.29	0.17	0.19	0.31	0.32	0.36	0.3
ENSG00000205542	TMSB4X	Thymosin beta-4	6	15.67	15.67	15.58	15.5	15.33	14.53	14.75	14.94	15.08	15.56	15.56	15.51	15.47	15.38	15.16	15.1	15	14.92	27.55	27.55	27.52	27.49	27.43	27.48	27.54	27.6	27.65	27.18	27.18	27.07	26.96	26.74	26.66	26.52	26.45	26.41	0.34	0.33	0.32	0.3	0.13	0.21	0.22	0.23	0.31	0.31
ENSG00000213079	SCAF8	Protein SCAF8	NaN	9.15	9.15	9.26	9.38	9.61	9.94	9.3	9.11	9	9.11	9.11	9.26	9.41	9.71	9.14	9.04	9.13	9.17	19.58	19.58	19.34	19.11	18.67	19.97	19.56	19.7	19.87	19.12	19.12	18.87	18.61	18.1	18.4	18.34	18.38	18.41	0.26	0.27	0.28	0.37	0.44	0.22	0.21	0.21	0.27	0.28
ENSG00000213145	CRIP1	Cysteine-rich protein 1	NaN	14.51	14.51	14.43	14.35	14.19	13.81	13.72	13.74	13.77	14.06	14.06	14.06	14.06	14.06	13.53	13.42	13.47	13.5	25.5	25.5	25.56	25.62	25.74	24.69	24.46	23.95	23.53	24.73	24.73	24.64	24.55	24.37	24.37	24.33	24.38	24.42	0.33	0.32	0.31	0.28	0.2	0.2	0.2	0.2	0.32	0.32
ENSG00000239306	RBM14	RNA-binding protein 14	6	10.42	10.42	10.32	10.23	10.03	10.01	10.16	10.26	10.33	10.64	10.64	10.51	10.39	10.14	9.34	9.83	10.13	10.36	23.66	23.66	23.64	23.62	23.57	23.64	23.67	23.52	23.39	23.63	23.63	23.65	23.67	23.71	23.71	23.47	23.26	23.11	0.28	0.27	0.26	0.25	0.25	0.26	0.27	0.27	0.34	0.32
ENSG00000247596	TWF2	Twinfilin-2	2	10.81	10.81	10.73	10.66	10.5	10.02	10.03	10.03	10.03	10.38	10.38	10.43	10.49	10.59	10.22	10.18	10.44	10.67	22.25	22.25	22.25	22.25	22.26	21.14	21.15	21.19	21.23	22.75	22.75	22.61	22.48	22.21	22.08	21.91	22.14	22.35	0.34	0.33	0.32	0.28	0.2	0.2	0.2	0.2	0.27	0.28
ENSG00000253729	PRKDC	DNA-dependent protein kinase catalytic subunit	8	8.95	8.95	9.03	9.11	9.27	8.3	8.71	9.03	9.26	9.06	9.06	8.89	8.72	8.38	8.9	8.62	8.7	8.79	27.08	27.08	27.11	27.15	27.21	27.35	27.37	27.58	27.75	27.05	27.05	27.06	27.08	27.11	27.36	27.4	27.33	27.27	0.29	0.3	0.31	0.32	0.13	0.27	0.31	0.33	0.3	0.27
ENSG00000259494	MRPL46	39S ribosomal protein L46, mitochondrial	NaN	11.33	11.33	11.37	11.4	11.47	12.02	11.68	11.46	11.31	11.34	11.34	11.29	11.25	11.16	11.24	11.45	11.42	11.37	20.53	20.53	20.48	20.43	20.32	20.69	20.21	20.31	20.45	20.7	20.7	20.84	20.99	21.28	20.59	20.57	20.51	20.46	0.25	0.25	0.25	0.26	0.48	0.26	0.25	0.25	0.26	0.26
ENSG00000006451	RALA	Ras-related protein Ral-A	4	9.39	9.39	9.38	9.37	9.36	8.63	8.73	8.95	9.11	9.58	9.58	9.52	9.46	9.34	9.38	9.14	9.16	9.2	19.63	19.63	19.65	19.68	19.74	19.36	19.27	19.84	20.33	20.98	20.98	20.93	20.87	20.76	21.34	20.62	20	19.53	0.32	0.32	0.32	0.31	0.16	0.2	0.25	0.26	0.29	0.29
ENSG00000021776	AQR	Intron-binding protein aquarius	2	9.65	9.65	9.63	9.61	9.59	9.19	9.06	9.28	9.49	9.9	9.9	9.86	9.81	9.73	8.72	8.99	9.26	9.46	21.93	21.93	21.73	21.53	21.13	21.74	21.78	21.8	21.79	22.48	22.48	22.47	22.46	22.44	21.12	21.8	21.72	21.61	0.3	0.3	0.3	0.29	0.2	0.21	0.25	0.27	0.34	0.33
ENSG00000029725	RABEP1	Rab GTPase-binding effector protein 1	8	9.28	9.28	9.27	9.27	9.25	9.26	9.26	9.29	9.3	9.32	9.32	9.25	9.18	9.05	8.67	8.97	9.12	9.21	17.27	17.27	17.11	16.95	16.64	17.9	17.5	17.63	17.81	16.92	16.92	17.27	17.61	18.29	17.09	17.63	18.1	18.44	0.27	0.27	0.27	0.27	0.27	0.27	0.27	0.27	0.29	0.29
ENSG00000041357	PSMA4	Proteasome subunit alpha type-4	6	13.17	13.17	13.15	13.12	13.07	11.71	12.35	12.76	13.03	12.72	12.72	12.65	12.59	12.47	13.03	12.52	12.53	12.6	24.03	24.03	24.03	24.03	24.02	24.04	23.91	23.75	23.62	24.25	24.25	24.18	24.1	23.95	23.95	23.78	23.79	23.82	0.33	0.33	0.33	0.32	0.08	0.22	0.28	0.32	0.27	0.26
ENSG00000049449	RCN1	Reticulocalbin-1	3	11.78	11.78	11.73	11.68	11.58	11.45	11.95	12.11	12.19	11	11	11.18	11.35	11.67	12.25	11.88	12.03	12.19	23.41	23.41	23.31	23.21	23	22.75	23.54	24.08	24.45	23.32	23.32	23.36	23.41	23.49	23.66	23.82	24	24.14	0.25	0.24	0.24	0.23	0.22	0.34	0.35	0.35	0.19	0.2
ENSG00000065183	WDR3	WD repeat-containing protein 3	8	9.57	9.57	9.53	9.49	9.41	8.95	9.29	9.49	9.63	9.69	9.69	9.66	9.64	9.58	9.38	9.64	9.54	9.52	19.71	19.71	19.85	19.99	20.27	20.32	20.02	20.4	20.76	19.87	19.87	19.74	19.61	19.35	20.84	20.75	20.21	19.8	0.29	0.28	0.28	0.26	0.18	0.27	0.29	0.3	0.27	0.27
ENSG00000065268	WDR18	WD repeat-containing protein 18	4	13.91	13.91	13.82	13.72	13.54	13.54	13.63	13.63	13.62	13.86	13.86	13.89	13.93	13.99	13.63	13.72	13.8	13.86	20.01	20.01	19.95	19.89	19.77	21.13	21.13	21.17	21.2	20.78	20.78	20.75	20.71	20.65	20.62	20.68	20.56	20.45	0.29	0.27	0.26	0.25	0.25	0.25	0.25	0.25	0.28	0.28
ENSG00000066926	FECH	Ferrochelatase, mitochondrial	4	9.85	9.85	9.82	9.8	9.74	9.27	9.73	10.07	10.31	9.78	9.78	9.74	9.7	9.62	10.24	10.11	10.11	10.13	19.44	19.44	19.55	19.67	19.89	20.28	19.34	20.52	21.1	19.63	19.63	19.58	19.54	19.44	19.02	19.42	18.76	18.41	0.26	0.26	0.26	0.25	0.17	0.29	0.35	0.38	0.23	0.23
ENSG00000067369	TP53BP1	Tumor suppressor p53-binding protein 1	1	10.51	10.51	10.55	10.59	10.67	11.27	11.06	11.01	10.95	10.55	10.55	10.5	10.45	10.35	10.91	10.99	10.92	10.84	20.45	20.45	19.86	19.27	18.1	19.99	19.76	19.73	19.73	21.33	21.33	21.34	21.36	21.4	21.11	21.21	21.32	21.39	0.23	0.23	0.23	0.24	0.44	0.31	0.31	0.31	0.23	0.23
ENSG00000068366	ACSL4	Long-chain-fatty-acid--CoA ligase 4	NaN	7.48	7.48	7.65	7.82	8.16	8.2	8.03	7.93	7.87	7.77	7.77	7.72	7.67	7.57	6.77	7.63	7.93	8.09	19.29	19.29	19.43	19.57	19.86	19.65	19.93	20.16	20.33	18.94	18.94	19.11	19.28	19.61	18.5	19.43	18.93	18.41	0.22	0.24	0.29	0.34	0.33	0.3	0.29	0.29	0.28	0.27
ENSG00000072274	TFRC	Transferrin receptor protein 1	8	12.9	12.9	12.93	12.97	13.05	12.33	12.3	12.84	13.26	13.19	13.19	13.06	12.94	12.68	12.36	12.65	12.99	13.27	25.08	25.08	25.09	25.11	25.14	25.34	25.43	25.83	26.13	25.66	25.66	25.66	25.66	25.66	25.97	25.88	25.84	25.82	0.3	0.3	0.3	0.3	0.16	0.17	0.34	0.38	0.3	0.29
ENSG00000072506	HSD17B10	3-hydroxyacyl-CoA dehydrogenase type-2	8	13.56	13.56	13.54	13.52	13.48	12.8	13.15	13.43	13.63	13.59	13.59	13.51	13.43	13.27	13.06	13.07	13.19	13.29	24.3	24.3	24.34	24.39	24.48	24.52	24.87	25.19	25.43	24.25	24.25	24.25	24.25	24.26	25.07	24.91	24.76	24.65	0.29	0.29	0.29	0.29	0.15	0.26	0.29	0.31	0.31	0.3
ENSG00000074201	CLNS1A	Methylosome subunit pICln	NaN	13.04	13.04	13.01	12.98	12.93	12.71	12.81	13.02	13.19	13.19	13.19	13.14	13.1	13	13.01	13.07	13.14	13.2	20.55	20.55	20.52	20.5	20.44	20.59	20.6	20.48	20.41	20.43	20.43	20.16	19.89	19.34	20.24	20.16	20.17	20.18	0.27	0.27	0.26	0.26	0.25	0.25	0.29	0.32	0.27	0.27
ENSG00000074696	PTPLAD1	3-hydroxyacyl-CoA dehydratase 3	3	13.4	13.4	13.43	13.47	13.53	12.98	13.04	13.26	13.43	13.23	13.23	13.22	13.22	13.2	12.92	13.14	13.19	13.21	20.83	20.83	20.62	20.4	19.97	20.85	21.19	21.32	21.45	20.12	20.12	20.13	20.15	20.17	20.64	20.38	19.99	19.7	0.29	0.3	0.3	0.3	0.2	0.22	0.27	0.29	0.27	0.27
ENSG00000075415	SLC25A3	Phosphate carrier protein, mitochondrial	8	16.07	16.07	16.06	16.05	16.02	15.61	15.6	15.78	15.92	16.18	16.18	16.1	16.02	15.85	15.66	15.75	15.84	15.9	24.67	24.67	24.72	24.78	24.88	25.5	25.6	25.79	25.95	24.89	24.89	24.85	24.81	24.74	25.6	25.53	25.41	25.31	0.3	0.3	0.3	0.28	0.22	0.22	0.25	0.26	0.31	0.29
ENSG00000078668	VDAC3	Voltage-dependent anion-selective channel protein 3	8	11.81	11.81	11.8	11.78	11.75	11.21	11.28	11.81	12.14	12.16	12.16	11.92	11.67	11.18	11.31	11.44	11.67	11.84	22.82	22.82	22.94	23.05	23.26	23.58	23.28	23.61	23.91	22.51	22.51	22.52	22.53	22.56	22.98	23.06	22.88	22.72	0.28	0.28	0.28	0.28	0.17	0.18	0.36	0.38	0.34	0.31
ENSG00000080824	HSP90AA1	Heat shock protein HSP 90-alpha	7	14.19	14.19	14.19	14.19	14.19	13.22	13.22	13.99	14.27	13.93	13.93	13.94	13.94	13.95	13.72	14	14.06	14.15	29.13	29.13	29.12	29.11	29.08	29.16	29.09	29.03	28.98	29.31	29.31	29.32	29.32	29.33	29.4	29.33	29.4	29.46	0.31	0.31	0.31	0.31	0.13	0.14	0.34	0.35	0.26	0.26
ENSG00000084073	ZMPSTE24	CAAX prenyl protease 1 homolog	4	13.15	13.15	13.15	13.16	13.17	13.27	13.26	13.24	13.23	13.17	13.17	13.18	13.19	13.22	13.25	13.31	13.19	13.08	18.31	18.31	18.57	18.84	19.38	19.17	19.86	20.72	21.36	19.85	19.85	19.67	19.49	19.12	18.5	18.51	18.17	17.99	0.27	0.27	0.27	0.27	0.27	0.27	0.27	0.27	0.27	0.27
ENSG00000086200	IPO11	Importin-11	2	7.4	7.4	7.46	7.53	7.65	8.29	7.94	7.72	7.57	7.64	7.64	7.6	7.56	7.47	7.58	7.63	7.55	7.51	18.48	18.48	18.07	17.66	16.84	18.64	18.65	18.59	18.58	19.98	19.98	19.84	19.71	19.44	18.24	18.47	18.12	17.8	0.24	0.24	0.25	0.25	0.53	0.27	0.26	0.26	0.27	0.27
ENSG00000099624	ATP5D	ATP synthase subunit delta, mitochondrial	8	12.62	12.62	12.5	12.38	12.14	11.73	12	12.2	12.35	12.5	12.5	12.43	12.37	12.24	12.35	12.29	12.35	12.39	22.56	22.56	22.73	22.9	23.26	22.92	23.1	23.18	23.23	22.81	22.81	22.83	22.84	22.87	23.83	23.68	23.51	23.38	0.32	0.31	0.29	0.21	0.19	0.23	0.27	0.28	0.27	0.27
ENSG00000100216	TOMM22	Mitochondrial import receptor subunit TOM22 homolog	4	11.9	11.9	11.83	11.76	11.63	10.95	11.66	12.01	12.24	12.11	12.11	12.02	11.93	11.75	12	11.96	11.98	12.02	20.78	20.78	20.77	20.76	20.71	20.69	21.75	21.75	21.64	22.66	22.66	22.78	22.89	23.11	23.18	22.46	21.66	21.05	0.28	0.27	0.26	0.26	0.12	0.32	0.35	0.38	0.27	0.26
ENSG00000100591	AHSA1	Activator of 90 kDa heat shock protein ATPase homolog 1	5	11.21	11.21	11.27	11.33	11.45	10.45	10.84	11.26	11.58	11.7	11.7	11.46	11.22	10.73	11.11	11.12	11.25	11.3	22.76	22.76	22.81	22.87	22.97	22.78	22.82	22.77	22.73	23.18	23.18	23.14	23.09	23	22.78	22.63	22.65	22.68	0.29	0.3	0.3	0.31	0.13	0.23	0.33	0.37	0.34	0.29
ENSG00000100650	SRSF5	Serine/arginine-rich splicing factor 5	4	12.9	12.9	12.96	13.02	13.14	13.13	13.18	13.16	13.15	12.95	12.95	12.97	12.99	13.03	12.98	13.06	13.11	13.14	18.16	18.16	18.16	18.16	18.16	20.04	20.12	20.35	20.53	18.88	18.88	18.74	18.59	18.28	19.45	19.37	18.72	18.31	0.26	0.27	0.27	0.28	0.28	0.28	0.28	0.28	0.27	0.27
ENSG00000100749	VRK1	Serine/threonine-protein kinase VRK1	NaN	9.81	9.81	9.78	9.75	9.7	9.96	9.37	9.4	9.48	9.73	9.73	9.78	9.82	9.91	9.09	9.93	9.92	10.04	21.82	21.82	21.64	21.46	21.11	21.59	20.61	20.53	20.56	19.38	19.38	19.6	19.82	20.23	19.26	19.66	19.66	19.66	0.29	0.29	0.29	0.29	0.3	0.21	0.22	0.22	0.28	0.28
ENSG00000101161	PRPF6	Pre-mRNA-processing factor 6	8	12.29	12.29	12.3	12.32	12.34	12.52	12.43	12.37	12.32	12.43	12.43	12.35	12.26	12.08	12.34	12.44	12.27	12.18	22	22	21.77	21.54	21.09	22.38	22.3	22.49	22.67	21.71	21.71	21.78	21.84	21.97	21.86	22.37	22.28	22.3	0.27	0.27	0.27	0.27	0.28	0.27	0.27	0.27	0.27	0.26
ENSG00000103769	RAB11B	Ras-related protein Rab-11B	8	8.36	8.36	8.4	8.44	8.53	7.4	7.46	7.43	7.4	8.47	8.47	8.34	8.21	7.96	7.92	8.04	8.14	8.21	22.88	22.88	23.16	23.45	24.02	24.12	24.25	24.34	24.4	23.43	23.43	23.43	23.42	23.41	24.11	23.89	23.83	23.8	0.36	0.37	0.37	0.37	0.15	0.17	0.17	0.17	0.31	0.28
ENSG00000104738	MCM4	DNA replication licensing factor MCM4	NaN	11.26	11.26	11.38	11.49	11.72	12.05	11.53	11.71	11.71	11.64	11.64	11.52	11.39	11.13	10.42	11.04	11.49	11.81	24.17	24.17	24.11	24.06	23.95	24.17	24.03	23.98	23.95	24.36	24.36	24.26	24.17	23.97	23.45	23.95	23.83	23.67	0.23	0.24	0.26	0.33	0.36	0.27	0.29	0.3	0.31	0.29
ENSG00000104980	TIMM44	Mitochondrial import inner membrane translocase subunit TIM44	8	9.8	9.8	9.75	9.7	9.61	10.06	9.74	9.51	9.35	10.13	10.13	9.94	9.75	9.38	10.66	10.14	9.7	9.39	21.65	21.65	21.48	21.3	20.97	21.54	21.69	22.07	22.38	21.21	21.21	21.22	21.23	21.25	21.33	21.67	21.52	21.36	0.28	0.27	0.27	0.27	0.36	0.25	0.22	0.22	0.29	0.27
ENSG00000105968	H2AFZ	Histone H2A.Z	8	6.32	6.32	6.4	6.49	6.66	5.74	5.89	6.09	6.25	6.54	6.54	6.4	6.27	5.99	5.15	5.6	5.87	6.05	25.46	25.46	25.44	25.43	25.41	25.76	26.01	26.23	26.4	24.87	24.87	25.07	25.28	25.7	26.21	25.97	25.66	25.44	0.31	0.32	0.33	0.34	0.16	0.22	0.25	0.26	0.36	0.33
ENSG00000107819	SFXN3	Sideroflexin-3	8	10.05	10.05	9.98	9.9	9.75	9.09	9.52	9.81	10.01	9.96	9.96	9.82	9.67	9.39	9.65	9.6	9.62	9.63	21.86	21.86	21.67	21.48	21.1	21.89	21.89	22.11	22.27	21.37	21.37	21.28	21.19	21.02	21.51	21.39	21.17	21.01	0.3	0.29	0.29	0.27	0.13	0.26	0.29	0.31	0.3	0.27
ENSG00000108107	RPL28	60S ribosomal protein L28	8	10.5	10.5	10.5	10.5	10.49	9.93	10.54	10.8	10.95	10.77	10.77	10.73	10.69	10.61	10.75	10.75	10.87	10.92	24.66	24.66	24.72	24.77	24.88	24.94	24.98	25.14	25.26	23.88	23.88	24.06	24.24	24.61	24.89	24.87	24.82	24.79	0.26	0.26	0.26	0.26	0.15	0.34	0.35	0.36	0.26	0.26
ENSG00000108592	FTSJ3	Putative rRNA methyltransferase 3	3	11.85	11.85	11.88	11.91	11.96	12.13	11.57	11.74	11.72	12.05	12.05	12.04	12.03	12.01	11.86	11.99	12.02	12.06	21.98	21.98	21.65	21.32	20.66	22.1	21.98	22.12	22.25	22.04	22.04	22.06	22.09	22.14	22.7	22.42	22.21	22.06	0.28	0.28	0.29	0.29	0.3	0.23	0.24	0.24	0.27	0.27
ENSG00000108826	MRPL27	39S ribosomal protein L27, mitochondrial	NaN	13.02	13.02	12.91	12.81	12.59	12.22	12.65	12.82	12.94	12.88	12.88	12.87	12.86	12.83	12.81	12.78	12.8	12.82	19.59	19.59	19.38	19.18	18.79	18.1	18.51	19.03	19.44	19.66	19.66	19.26	18.87	18.08	19.57	19.14	18.58	18.14	0.3	0.29	0.27	0.22	0.18	0.28	0.29	0.3	0.27	0.27
ENSG00000109475	RPL34	60S ribosomal protein L34	8	16.16	16.16	16.15	16.15	16.14	15.4	15.89	16.18	16.38	15.98	15.98	16.07	16.16	16.33	16.06	16.09	16.16	16.2	23.59	23.59	23.75	23.92	24.25	24.84	24.78	24.87	24.94	23.53	23.53	23.66	23.79	24.05	24.66	24.74	24.82	24.87	0.29	0.29	0.29	0.29	0.14	0.29	0.31	0.33	0.27	0.27
ENSG00000109519	GRPEL1	GrpE protein homolog 1, mitochondrial	7	11.13	11.13	11	10.87	10.61	10.08	10.59	10.84	11.01	10.67	10.67	10.72	10.76	10.83	10.86	10.65	10.86	11.05	21.98	21.98	22.12	22.27	22.58	22.57	22.41	22.26	22.15	21.6	21.6	21.66	21.72	21.84	22.14	22.71	22.65	22.55	0.32	0.3	0.28	0.23	0.14	0.28	0.29	0.3	0.26	0.27
ENSG00000109854	HTATIP2	Oxidoreductase HTATIP2	6	9.74	9.74	9.58	9.41	9.08	8.68	8.66	9.37	9.79	9.69	9.69	9.57	9.44	9.2	8.49	8.93	9.49	9.88	20.23	20.23	20.08	19.94	19.64	20.49	20.4	20.41	20.44	19.88	19.88	20.02	20.15	20.42	19.45	19.85	19.88	19.85	0.33	0.31	0.29	0.19	0.16	0.16	0.35	0.38	0.31	0.3
ENSG00000110274	CEP164	Centrosomal protein of 164 kDa	3	8.11	8.11	8.03	7.95	7.78	7.49	7.99	7.95	7.86	8	8	7.87	7.75	7.5	8.24	7.59	7.52	7.43	21.86	21.86	21.72	21.58	21.3	21.26	21.92	23.05	23.84	20.99	20.99	20.69	20.39	19.79	20.04	20.64	20.93	21.2	0.29	0.28	0.27	0.24	0.22	0.28	0.27	0.27	0.3	0.28
ENSG00000110536	PTPMT1	Protein-tyrosine phosphatase mitochondrial 1	8	10.54	10.54	10.45	10.37	10.2	9.58	9.74	9.97	10.14	10.33	10.33	10.32	10.32	10.31	9.69	9.75	10.02	10.24	18.27	18.27	18.12	17.97	17.67	18.19	18.23	18.53	18.78	17.55	17.55	17.7	17.85	18.13	17.88	18.21	17.73	17.28	0.32	0.32	0.3	0.28	0.16	0.2	0.25	0.26	0.3	0.3
ENSG00000111711	GOLT1B	Vesicle transport protein GOT1B	8	8.5	8.5	8.62	8.74	8.98	9.14	9.14	8.89	8.8	8.99	8.99	8.82	8.65	8.31	9.49	9.25	8.96	8.75	17.61	17.61	17.56	17.51	17.4	18.05	18	18.48	18.86	17.5	17.5	17.68	17.87	18.26	18.75	18.65	18.75	18.85	0.23	0.24	0.26	0.32	0.33	0.32	0.28	0.27	0.27	0.25
ENSG00000112096	SOD2	Superoxide dismutase [Mn], mitochondrial	8	10.23	10.23	10.19	10.16	10.09	10.12	10.21	10.39	10.54	10.39	10.39	10.42	10.46	10.52	10.48	10.42	10.49	10.54	21.21	21.21	21.28	21.35	21.48	21.06	21.68	22.23	22.63	21.64	21.64	21.57	21.5	21.36	21.54	21.94	22.37	22.71	0.26	0.25	0.25	0.25	0.25	0.27	0.32	0.34	0.27	0.27
ENSG00000112578	BYSL	Bystin	4	12.16	12.16	12.14	12.13	12.1	11.98	11.95	11.94	11.93	12.33	12.33	12.3	12.27	12.22	11.99	11.78	11.87	11.86	18.7	18.7	18.8	18.9	19.07	19.9	19.82	19.94	20.04	19.94	19.94	19.72	19.51	19.07	19.96	20.07	19.85	19.64	0.28	0.28	0.27	0.27	0.26	0.26	0.26	0.25	0.31	0.3
ENSG00000116221	MRPL37	39S ribosomal protein L37, mitochondrial	NaN	13.41	13.41	13.33	13.25	13.09	12.99	13.2	13.25	13.27	13.29	13.29	13.23	13.16	13.03	13.22	13.12	13.15	13.18	21.06	21.06	20.83	20.6	20.13	20.34	20.8	21.44	21.92	20.83	20.83	20.67	20.5	20.18	20.95	19.95	19.92	19.76	0.28	0.27	0.26	0.25	0.25	0.26	0.26	0.26	0.27	0.27
ENSG00000117528	ABCD3	ATP-binding cassette sub-family D member 3	8	8.5	8.5	8.37	8.24	7.99	7.52	7.95	7.93	7.97	8.46	8.46	8.45	8.44	8.43	8.01	8.34	8.12	8.04	21.82	21.82	21.83	21.84	21.85	22.32	22.53	22.95	23.23	21.44	21.44	21.42	21.41	21.37	22.48	22.32	22.13	21.99	0.33	0.31	0.29	0.23	0.18	0.24	0.24	0.24	0.3	0.29
ENSG00000119471	HSDL2	Hydroxysteroid dehydrogenase-like protein 2	8	9.91	9.91	9.96	10.01	10.11	9.37	9.64	9.89	10.07	10.06	10.06	9.94	9.82	9.58	9.7	9.71	9.93	10.07	22.95	22.95	23.06	23.18	23.39	23.35	23.13	23.35	23.57	22.49	22.49	22.51	22.52	22.54	22.75	22.57	22.52	22.49	0.29	0.3	0.3	0.3	0.16	0.25	0.29	0.31	0.29	0.27
ENSG00000123130	ACOT9	Acyl-coenzyme A thioesterase 9, mitochondrial	4	11.83	11.83	11.76	11.7	11.56	11.31	11.38	11.44	11.49	11.9	11.9	11.8	11.71	11.51	11.9	11.59	11.42	11.3	20.5	20.5	20.41	20.33	20.16	20.96	21.1	21.15	21.19	20.97	20.97	20.88	20.79	20.6	20.2	20.24	20.16	20.08	0.31	0.3	0.28	0.25	0.24	0.24	0.24	0.24	0.29	0.28
ENSG00000123297	TSFM	Elongation factor Ts, mitochondrial	8	12.1	12.1	12.11	12.13	12.16	11.52	11.77	12.04	12.26	12.38	12.38	12.33	12.27	12.17	11.79	11.87	12.04	12.17	19.9	19.9	19.72	19.55	19.21	19.75	20.5	20.92	21.19	19.16	19.16	19.37	19.57	19.99	19.9	19.74	19.44	19.2	0.29	0.29	0.29	0.29	0.17	0.24	0.3	0.32	0.3	0.3
ENSG00000124209	RAB31	Ras-related protein Rab-31	7	9.42	9.42	9.32	9.21	9	8.04	9.11	9.39	9.53	9.23	9.23	9.17	9.11	9	9.06	8.89	9.07	9.25	20.01	20.01	19.96	19.91	19.81	19.44	19.4	19.58	19.74	18.45	18.45	18.57	18.69	18.9	18.34	18.25	18.59	18.88	0.3	0.29	0.27	0.25	0.09	0.33	0.34	0.34	0.27	0.27
ENSG00000125166	GOT2	Aspartate aminotransferase, mitochondrial	7	14.82	14.82	14.84	14.87	14.93	14.69	14.45	14.6	14.72	14.87	14.87	14.84	14.8	14.73	14.34	14.54	14.67	14.76	23.29	23.29	23.24	23.19	23.1	22.77	23.49	23.68	23.75	22.9	22.9	22.97	23.03	23.17	24.01	23.91	23.82	23.75	0.29	0.29	0.29	0.29	0.25	0.24	0.25	0.25	0.29	0.29
ENSG00000125743	SNRPD2	Small nuclear ribonucleoprotein Sm D2	4	13.9	13.9	13.86	13.81	13.72	12.66	13.13	13.53	13.83	13.9	13.9	13.88	13.86	13.83	13.55	13.64	13.8	13.93	23.88	23.88	23.94	24.01	24.14	24.55	24.03	24.23	24.46	24.52	24.52	24.49	24.46	24.41	24.11	24.03	23.92	23.85	0.32	0.31	0.31	0.31	0.1	0.22	0.28	0.33	0.28	0.27
ENSG00000125870	SNRPB2	U2 small nuclear ribonucleoprotein B	8	10.76	10.76	10.66	10.55	10.35	9.93	10.19	10.44	10.63	10.78	10.78	10.76	10.73	10.67	10.63	10.52	10.53	10.55	21.77	21.77	21.65	21.53	21.28	22.27	22.06	22.05	22.06	21.27	21.27	21.23	21.19	21.11	21.27	21.54	21.48	21.4	0.31	0.3	0.29	0.22	0.19	0.22	0.29	0.3	0.28	0.28
ENSG00000125912	NCLN	Nicalin	NaN	13.21	13.21	13.19	13.16	13.1	12.77	12.67	13.16	13.42	13.27	13.27	13.24	13.2	13.14	12.75	12.99	13.34	13.62	21.05	21.05	20.94	20.83	20.61	20.65	20.9	21.24	21.49	20.87	20.87	20.55	20.24	19.61	20	20.49	20.41	20.43	0.28	0.28	0.28	0.27	0.19	0.19	0.33	0.35	0.27	0.27
ENSG00000127884	ECHS1	Enoyl-CoA hydratase, mitochondrial	8	13.11	13.11	13.08	13.06	13.01	12.54	12.72	12.87	12.98	13.2	13.2	13.1	13.01	12.81	13.05	12.97	13	13	22.26	22.26	22.21	22.17	22.1	22.18	22.57	22.72	22.81	21.88	21.88	21.8	21.71	21.55	22.62	22.53	22.23	22.04	0.3	0.29	0.29	0.28	0.2	0.24	0.26	0.27	0.27	0.26
ENSG00000128609	NDUFA5	NADH dehydrogenase [ubiquinone] 1 alpha subcomplex subunit 5	4	12.57	12.57	12.54	12.51	12.45	12.03	12.26	12.46	12.61	12.69	12.69	12.66	12.63	12.57	12	12.21	12.38	12.49	21.74	21.74	21.73	21.72	21.7	22.14	22.15	22.4	22.55	21.03	21.03	20.98	20.93	20.83	20.75	20.8	20.59	20.45	0.29	0.28	0.28	0.27	0.2	0.25	0.29	0.3	0.3	0.3
ENSG00000128641	MYO1B	Unconventional myosin-Ib	4	9.46	9.46	9.43	9.39	9.33	9.22	9.12	9.38	9.56	9.58	9.58	9.58	9.59	9.59	9.22	9.43	9.6	9.72	19.66	19.66	20.06	20.47	21.27	21.11	20.86	21.24	21.49	19.99	19.99	20.15	20.32	20.65	21.06	20.19	20.19	20.26	0.27	0.27	0.26	0.26	0.25	0.25	0.27	0.3	0.27	0.27
ENSG00000129625	REEP5	Receptor expression-enhancing protein 5	8	12.66	12.66	12.64	12.61	12.56	12.02	12.36	12.66	12.9	12.65	12.65	12.66	12.67	12.69	12.48	12.62	12.72	12.81	20	20	20.3	20.6	21.19	22.45	21.97	21.93	21.95	20.52	20.52	20.64	20.75	20.98	21.05	21.09	21.18	21.25	0.28	0.28	0.28	0.27	0.16	0.26	0.32	0.35	0.27	0.27
ENSG00000130204	TOMM40	Mitochondrial import receptor subunit TOM40 homolog	8	9.77	9.77	9.71	9.65	9.53	9.58	9.33	9.3	9.29	10.15	10.15	9.96	9.77	9.4	9.65	9.65	9.6	9.58	22.56	22.56	22.58	22.6	22.64	23.43	23.66	24.1	24.4	23.09	23.09	23.1	23.12	23.14	24.31	24.03	23.78	23.6	0.3	0.29	0.28	0.27	0.26	0.23	0.23	0.23	0.34	0.29
ENSG00000130414	NDUFA10	NADH dehydrogenase [ubiquinone] 1 alpha subcomplex subunit 10, mitochondrial	4	11.32	11.32	11.12	10.92	10.51	10.84	11.03	11.05	11.06	11.04	11.04	11	10.97	10.9	10.83	10.9	11.05	11.16	20.27	20.27	20.52	20.77	21.23	20.6	20.71	21.21	21.64	20.22	20.22	20.12	20.01	19.8	20.58	20.54	20.31	20.13	0.31	0.28	0.24	0.18	0.26	0.28	0.28	0.28	0.27	0.26
ENSG00000130810	PPAN-P2RY11	Suppressor of SWI4 1 homolog	1	8.12	8.12	8.09	8.06	8.01	7.63	7.99	8.06	8.08	8.37	8.37	8.33	8.28	8.19	8.57	8.57	8.57	8.56	21.28	21.28	20.73	20.17	19.06	19.6	19.55	19.4	19.28	20.39	20.39	20.32	20.26	20.14	20.19	19.77	19.45	19.22	0.28	0.27	0.27	0.26	0.23	0.27	0.27	0.28	0.25	0.24
ENSG00000131828	PDHA1	Pyruvate dehydrogenase E1 component subunit alpha, somatic form, mitochondrial	4	5.62	5.62	5.54	5.46	5.29	4.88	4.95	5.35	5.61	5.21	5.21	5.18	5.16	5.1	4.85	5.01	5.17	5.29	23.04	23.04	23.18	23.33	23.61	23.48	23.02	23.2	23.39	23.32	23.32	23.19	23.05	22.79	23.39	22.92	22.61	22.39	0.3	0.3	0.29	0.24	0.19	0.19	0.31	0.32	0.27	0.27
ENSG00000132305	IMMT	Mitochondrial inner membrane protein	3	7.56	7.56	7.49	7.41	7.26	6.46	7.2	7.45	7.59	6.96	6.96	7.07	7.19	7.41	7.02	7.15	7.41	7.58	24.97	24.97	24.94	24.9	24.84	25.04	24.87	25.04	25.16	24.24	24.24	24.31	24.39	24.53	24.81	24.61	24.32	24.12	0.3	0.29	0.28	0.27	0.11	0.3	0.31	0.32	0.25	0.26
ENSG00000133119	RFC3	Replication factor C subunit 3	1	9.08	9.08	9.09	9.09	9.1	9.27	8.56	8.56	8.64	9.08	9.08	9.02	8.96	8.84	7.92	8.29	8.65	8.92	22.15	22.15	21.67	21.19	20.22	20.99	21.3	21.47	21.6	21.84	21.84	21.74	21.65	21.47	20.34	21.13	20.79	20.69	0.3	0.3	0.31	0.31	0.31	0.19	0.2	0.2	0.32	0.31
ENSG00000134108	ARL8B	ADP-ribosylation factor-like protein 8B	4	7.83	7.83	7.78	7.73	7.63	7.5	7.45	7.57	7.61	7.97	7.97	7.85	7.73	7.49	8.38	7.93	7.68	7.5	20.8	20.8	20.92	21.04	21.27	20.79	21.33	21.7	21.95	21.52	21.52	21.34	21.17	20.83	21.26	21.43	21.62	21.78	0.29	0.28	0.27	0.26	0.25	0.25	0.25	0.25	0.28	0.26
ENSG00000135972	MRPS9	28S ribosomal protein S9, mitochondrial	8	12.33	12.33	12.29	12.25	12.18	12.15	12.14	12.19	12.24	12.29	12.29	12.28	12.27	12.25	11.75	11.92	12.06	12.17	20.2	20.2	20.06	19.93	19.66	20.39	20.33	20.86	21.2	18.65	18.65	18.99	19.33	20.01	18.89	19.24	19.48	19.65	0.27	0.27	0.27	0.26	0.26	0.26	0.26	0.26	0.3	0.29
ENSG00000136026	CKAP4	Cytoskeleton-associated protein 4	3	12.52	12.52	12.43	12.35	12.18	11.34	12.19	12.56	12.8	12.55	12.55	12.44	12.33	12.11	12.75	12.71	12.52	12.39	25.43	25.43	25.42	25.42	25.41	25.12	24.99	25.3	25.55	25.08	25.08	25.11	25.13	25.18	24.82	24.83	24.8	24.78	0.29	0.28	0.27	0.26	0.1	0.31	0.35	0.38	0.26	0.25
ENSG00000136810	TXN	Thioredoxin	7	16.43	16.43	16.35	16.28	16.13	15.44	16	16.4	16.67	16.51	16.51	16.43	16.34	16.16	16.39	16.21	16.35	16.5	26.7	26.7	26.53	26.36	26.02	26.39	26.43	26.44	26.44	26.61	26.61	26.67	26.74	26.87	26.79	26.62	26.68	26.76	0.29	0.28	0.27	0.26	0.12	0.27	0.34	0.38	0.27	0.26
ENSG00000137133	HINT2	Histidine triad nucleotide-binding protein 2, mitochondrial	1	12.06	12.06	11.96	11.85	11.63	11.78	11.91	11.93	11.93	11.74	11.74	11.74	11.74	11.73	12.28	12.2	12.12	12.05	22.62	22.62	22.09	21.55	20.48	21.12	21.25	21.47	21.64	21.18	21.18	21.01	20.84	20.51	20.79	21.21	21	20.85	0.27	0.26	0.26	0.25	0.26	0.26	0.26	0.27	0.23	0.23
ENSG00000137776	SLTM	SAFB-like transcription modulator	3	9.69	9.69	9.74	9.78	9.87	9.72	9.57	9.68	9.8	9.77	9.77	9.82	9.87	9.98	9.49	9.69	9.75	9.78	20.43	20.43	20.06	19.68	18.94	20.37	20.88	21.12	21.28	20.43	20.43	20.48	20.53	20.63	20.29	20.11	20.1	20.07	0.27	0.27	0.27	0.27	0.27	0.27	0.27	0.27	0.28	0.28
ENSG00000139641	ESYT1	Extended synaptotagmin-1	8	10.1	10.1	10.08	10.07	10.04	9.25	10.04	10	10.26	10.4	10.4	10.18	9.96	9.51	10.08	9.83	9.82	9.83	23.63	23.63	23.65	23.68	23.71	23.9	23.65	23.65	23.68	22.98	22.98	23.01	23.05	23.11	23.19	23.01	22.86	22.74	0.29	0.28	0.28	0.28	0.13	0.31	0.31	0.32	0.34	0.29
ENSG00000140374	ETFA	Electron transfer flavoprotein subunit alpha, mitochondrial	3	9.86	9.86	9.92	9.98	10.1	10.08	10.01	10.04	10.05	10.22	10.22	9.98	9.73	9.24	10.04	10.01	9.91	9.83	22.62	22.62	22.59	22.55	22.49	22.41	22.71	23.07	23.31	22.43	22.43	22.44	22.44	22.45	22.75	22.96	22.97	22.95	0.27	0.27	0.27	0.28	0.28	0.28	0.28	0.28	0.31	0.27
ENSG00000141456	PELP1	Proline-, glutamic acid- and leucine-rich protein 1	NaN	12.92	12.92	12.93	12.93	12.94	13.25	13.05	13.03	13.03	13.05	13.05	13.06	13.07	13.08	13.13	13.12	13.04	12.98	21.72	21.72	21.37	21.02	20.35	21.04	21.36	21.57	21.71	21.27	21.27	21.21	21.15	21.03	21.21	20.87	20.69	20.57	0.27	0.27	0.27	0.27	0.28	0.28	0.28	0.28	0.27	0.27
ENSG00000141499	WRAP53	Telomerase Cajal body protein 1	4	4.51	4.51	4.61	4.71	4.91	4.88	4.5	4.48	4.51	4.68	4.68	4.63	4.57	4.44	4.47	4.38	4.73	5.04	18.91	18.91	19.22	19.54	20.18	19.7	19.97	20.75	21.38	21.04	21.04	20.91	20.78	20.51	21.3	20.86	20.77	20.74	0.27	0.28	0.3	0.31	0.31	0.24	0.24	0.24	0.26	0.26
ENSG00000143198	MGST3	Microsomal glutathione S-transferase 3	8	14.57	14.57	14.53	14.5	14.43	13.7	14.04	14.33	14.54	14.4	14.4	14.36	14.32	14.24	14.19	14.17	14.33	14.46	22.94	22.94	22.86	22.77	22.58	23.43	23.19	23.41	23.57	21.61	21.61	21.63	21.65	21.69	22.73	22.38	22.18	22.04	0.3	0.3	0.3	0.29	0.14	0.25	0.28	0.3	0.27	0.27
ENSG00000145354	CISD2	CDGSH iron-sulfur domain-containing protein 2	8	10.88	10.88	10.8	10.72	10.57	10.47	10.56	10.67	10.76	10.6	10.6	10.63	10.66	10.73	10.95	10.9	10.77	10.66	21.18	21.18	21.23	21.28	21.38	21.5	21.56	22.06	22.48	20.1	20.1	20.2	20.31	20.52	21.14	21.21	20.39	19.72	0.28	0.27	0.26	0.25	0.25	0.26	0.26	0.27	0.26	0.26
ENSG00000145912	NHP2	H/ACA ribonucleoprotein complex subunit 2	NaN	15.74	15.74	15.73	15.73	15.72	15.5	15.62	15.74	15.82	15.77	15.77	15.8	15.82	15.87	15.5	15.63	15.77	15.87	20.99	20.99	20.7	20.41	19.84	19.7	20.42	21.05	21.51	21.15	21.15	20.99	20.82	20.49	20.88	20.64	20.63	20.65	0.27	0.27	0.27	0.27	0.26	0.27	0.27	0.28	0.27	0.27
ENSG00000146066	HIGD2A	HIG1 domain family member 2A	8	11.6	11.6	11.47	11.34	11.07	10.62	11.07	11.35	11.55	11.51	11.51	11.42	11.32	11.14	11.4	11.49	11.69	11.85	21.13	21.13	21.28	21.42	21.72	21.55	21.32	21.27	21.25	20.48	20.48	20.58	20.68	20.86	21.27	20.66	20.6	20.62	0.31	0.3	0.28	0.21	0.16	0.26	0.3	0.32	0.25	0.25
ENSG00000146223	RPL7L1	60S ribosomal protein L7-like 1	7	11.24	11.24	11.08	10.92	10.61	9.99	10.75	11.19	11.49	11.2	11.2	11.12	11.03	10.87	11.5	11.39	11.36	11.34	21.2	21.2	21.02	20.84	20.49	20.93	21.06	21.26	21.41	20.75	20.75	20.79	20.83	20.92	21.07	20.87	20.62	20.44	0.31	0.29	0.25	0.21	0.12	0.28	0.36	0.41	0.24	0.24
ENSG00000146648	EGFR	Epidermal growth factor receptor	1	6.6	6.6	6.56	6.52	6.44	6.03	6.23	6.45	6.62	6.58	6.58	6.55	6.53	6.49	6.38	6.44	6.68	6.83	18.85	18.85	18.55	18.26	17.66	17.17	18.05	18.52	18.87	20.7	20.7	20.63	20.55	20.41	19.89	20.04	19.82	19.71	0.29	0.28	0.28	0.26	0.2	0.24	0.28	0.3	0.26	0.26
ENSG00000146729	GBAS	Protein NipSnap homolog 2	8	9.9	9.9	9.87	9.85	9.81	9.48	9.71	9.82	9.91	10.1	10.1	9.96	9.82	9.54	9.71	9.72	9.79	9.85	21.16	21.16	21	20.84	20.51	21.58	21.53	21.82	22.07	20.13	20.13	20.48	20.82	21.51	20.98	20.79	20.71	20.66	0.28	0.27	0.27	0.26	0.25	0.26	0.27	0.28	0.31	0.27
ENSG00000148187	MRRF	Ribosome-recycling factor, mitochondrial	4	10.86	10.86	10.9	10.95	11.03	11.03	11.04	11.09	11.13	11.09	11.09	11.05	11.02	10.95	11.25	11.28	11.29	11.29	18.41	18.41	18.82	19.24	20.07	20.28	19.55	19.94	20.37	21.57	21.57	21.46	21.35	21.12	21.34	20.86	20.5	20.25	0.26	0.27	0.27	0.27	0.28	0.28	0.28	0.29	0.25	0.25
ENSG00000149257	SERPINH1	Serpin H1	8	13.59	13.59	13.56	13.54	13.49	13.01	13.66	13.68	13.66	13.74	13.74	13.75	13.77	13.8	13.92	13.73	13.57	13.45	26.76	26.76	26.73	26.71	26.67	26.79	26.95	27.12	27.24	26.49	26.49	26.5	26.5	26.51	26.96	26.86	26.8	26.76	0.27	0.27	0.27	0.26	0.17	0.32	0.31	0.31	0.28	0.28
ENSG00000150768	DLAT	Dihydrolipoyllysine-residue acetyltransferase component of pyruvate dehydrogenase complex, mitochondrial	NaN	9.25	9.25	9.24	9.24	9.23	8.71	8.55	8.83	9.03	9.27	9.27	9.31	9.35	9.44	8.56	8.64	8.88	9.05	21.89	21.89	21.8	21.72	21.55	22.16	21.38	21.82	22.26	21.92	21.92	21.67	21.42	20.9	22.16	21.29	20.49	19.9	0.31	0.31	0.31	0.31	0.18	0.19	0.25	0.27	0.32	0.32
ENSG00000156471	PTDSS1	Phosphatidylserine synthase 1	8	14.24	14.24	14.2	14.15	14.07	13.85	14.08	14.33	14.53	14.44	14.44	14.36	14.28	14.11	13.69	13.94	14.3	14.58	19.05	19.05	19.17	19.3	19.54	19.16	19.57	19.9	20.16	18.33	18.33	18.24	18.14	17.95	19.01	18.43	18.26	18.18	0.26	0.26	0.25	0.24	0.24	0.25	0.33	0.35	0.29	0.29
ENSG00000156482	RPL30	60S ribosomal protein L30	7	16.23	16.23	16.19	16.15	16.07	16.01	16.11	16.15	16.18	16	16	16.04	16.07	16.14	16.27	16.16	16.07	16	24.6	24.6	24.57	24.54	24.49	24.6	24.56	24.43	24.33	24.47	24.47	24.39	24.3	24.13	25.09	25.1	25.1	25.1	0.27	0.27	0.26	0.26	0.26	0.26	0.27	0.27	0.27	0.27
ENSG00000158825	CDA	Cytidine deaminase	1	11.22	11.22	11.12	11.02	10.82	10.69	10.78	10.71	10.64	11.28	11.28	11.19	11.09	10.9	11.16	11.03	10.81	10.65	22.38	22.38	22.02	21.66	20.95	22.06	22.11	21.97	21.83	22.76	22.76	22.78	22.8	22.84	21.8	22.06	21.82	21.59	0.32	0.31	0.28	0.24	0.23	0.23	0.23	0.23	0.29	0.28
ENSG00000159111	MRPL10	39S ribosomal protein L10, mitochondrial	3	12.18	12.18	12.25	12.31	12.45	12.59	12.51	12.43	12.36	12.31	12.31	12.25	12.19	12.06	12.54	12.51	12.48	12.46	20.54	20.54	20.16	19.78	19.02	20.53	20.48	20.66	20.75	20.05	20.05	20.22	20.38	20.7	20.35	20.09	19.93	19.8	0.25	0.26	0.27	0.29	0.29	0.29	0.28	0.28	0.25	0.24
ENSG00000162408	NOL9	Polynucleotide 5-hydroxyl-kinase NOL9	8	9.66	9.66	9.59	9.53	9.39	9.68	9.67	9.69	9.71	9.57	9.57	9.55	9.52	9.48	9.65	9.66	9.67	9.67	21.77	21.77	21.64	21.5	21.24	22.09	22.21	22.35	22.45	20.93	20.93	21	21.06	21.19	21.43	21.26	21.1	21.01	0.26	0.26	0.26	0.26	0.27	0.27	0.28	0.28	0.27	0.27
ENSG00000163541	SUCLG1	Succinyl-CoA ligase [ADP/GDP-forming] subunit alpha, mitochondrial	8	11.69	11.69	11.68	11.66	11.62	11.74	11.45	11.5	11.5	11.78	11.78	11.67	11.56	11.34	11.56	11.49	11.38	11.29	21.09	21.09	21.41	21.72	22.34	22.24	22.44	22.63	22.78	20.53	20.53	20.56	20.58	20.64	21.82	21.7	21.51	21.36	0.28	0.27	0.27	0.27	0.27	0.26	0.26	0.26	0.3	0.28
ENSG00000165264	NDUFB6	NADH dehydrogenase [ubiquinone] 1 beta subcomplex subunit 6	4	13.54	13.54	13.47	13.4	13.25	12.87	13.02	13.17	13.29	13.4	13.4	13.37	13.33	13.27	13.14	13.18	13.22	13.26	20.06	20.06	20.22	20.39	20.73	20.72	20.72	20.51	20.32	19.77	19.77	19.42	19.08	18.38	19.16	19.49	19.57	19.62	0.31	0.3	0.29	0.25	0.21	0.23	0.25	0.26	0.28	0.27
ENSG00000167721	TSR1	Pre-rRNA-processing protein TSR1 homolog	4	12	12	12	12	12	11.93	11.93	12.24	12.35	12.14	12.14	12.12	12.11	12.08	11.88	12.1	12.22	12.31	18.41	18.41	18.77	19.13	19.79	18.38	20.26	21.36	22.13	21.08	21.08	20.94	20.79	20.5	20.08	20.15	20.23	20.28	0.26	0.26	0.26	0.26	0.26	0.26	0.33	0.34	0.26	0.26
ENSG00000167996	FTH1	Ferritin heavy chain	8	17.47	17.47	17.44	17.42	17.37	17.72	17.81	17.82	17.82	17.7	17.7	17.64	17.59	17.49	17.79	17.73	17.77	17.81	22.88	22.88	22.84	22.8	22.72	22.75	23.49	24.06	24.49	23.43	23.43	23.37	23.31	23.19	23.74	24.42	24.94	25.31	0.24	0.24	0.24	0.24	0.31	0.32	0.32	0.32	0.26	0.26
ENSG00000168028	RPSA	40S ribosomal protein SA	3	8.55	8.55	8.44	8.34	8.13	7.28	8.32	8.61	8.79	8.53	8.53	8.69	8.85	9.18	8.55	8.54	8.67	8.77	27.08	27.08	27.07	27.07	27.06	27.1	27.14	27.06	26.99	27.31	27.31	27.3	27.29	27.27	27.12	27.16	27.22	27.26	0.29	0.28	0.26	0.24	0.1	0.35	0.35	0.37	0.26	0.27
ENSG00000168827	GFM1	Elongation factor G, mitochondrial	4	9.72	9.72	9.66	9.59	9.47	9.03	9.52	9.75	9.92	9.75	9.75	9.66	9.57	9.39	9.51	9.67	9.75	9.81	19.19	19.19	19.16	19.13	19.09	19.3	19.5	19.7	19.85	19.94	19.94	20.13	20.33	20.7	20.15	20.28	19.49	19.03	0.28	0.27	0.27	0.25	0.16	0.31	0.32	0.33	0.27	0.26
ENSG00000172354	GNB2	Guanine nucleotide-binding protein G(I)/G(S)/G(T) subunit beta-2	5	11.44	11.44	11.41	11.38	11.32	11.02	11.24	11.32	11.36	11.78	11.78	11.58	11.37	10.96	11.74	10.99	11.03	11.05	23.22	23.22	23.25	23.28	23.33	23.23	23.31	23.54	23.72	23.47	23.47	23.39	23.32	23.18	23.3	23.14	23.04	22.98	0.28	0.27	0.27	0.26	0.25	0.26	0.26	0.27	0.34	0.3
ENSG00000172380	GNG12	Guanine nucleotide-binding protein G(I)/G(S)/G(O) subunit gamma-12	7	11.63	11.63	11.67	11.71	11.8	11.5	11.46	11.41	11.36	12	12	11.96	11.91	11.82	11.47	11.44	11.42	11.42	22.14	22.14	22.03	21.91	21.68	21.5	22.06	22.62	23.05	21.38	21.38	21.44	21.51	21.64	22.47	22.02	22.07	22.15	0.29	0.29	0.3	0.3	0.25	0.24	0.24	0.24	0.32	0.31
ENSG00000173915	USMG5	Up-regulated during skeletal muscle growth protein 5	8	16.07	16.07	16	15.93	15.8	15.5	15.76	15.95	16.09	16.05	16.05	16.03	16.01	15.97	15.83	15.82	15.87	15.92	21.79	21.79	21.81	21.82	21.84	21.67	22.02	22.31	22.52	20.86	20.86	20.58	20.31	19.75	21.78	21.63	21.57	21.54	0.29	0.28	0.27	0.24	0.21	0.25	0.29	0.3	0.28	0.27
ENSG00000177105	RHOG	Rho-related GTP-binding protein RhoG	8	9.23	9.23	9.18	9.13	9.04	8.99	9.35	9.21	9.2	9.4	9.4	9.29	9.17	8.94	9.54	9.47	9.42	9.39	20.75	20.75	21.03	21.31	21.86	21.55	21.46	21.35	21.27	20.7	20.7	20.83	20.95	21.21	21.61	21.47	21.26	21.1	0.27	0.26	0.26	0.26	0.26	0.27	0.27	0.27	0.26	0.25
ENSG00000177733	HNRNPA0	Heterogeneous nuclear ribonucleoprotein A0	8	10.52	10.52	10.37	10.21	9.89	9.03	9.44	9.85	10.15	10.29	10.29	10.27	10.24	10.18	9.85	9.82	9.97	10.1	23.77	23.77	23.8	23.82	23.87	24.54	24.14	24.16	24.23	24.02	24.02	24.06	24.11	24.2	23.77	24.08	23.82	23.62	0.36	0.33	0.29	0.25	0.11	0.19	0.27	0.31	0.3	0.3
ENSG00000179085	DPM3	Dolichol-phosphate mannosyltransferase subunit 3	4	12.6	12.6	12.51	12.41	12.21	12.14	12.07	12.34	12.59	12.21	12.21	12.23	12.26	12.31	11.7	12.05	12.44	12.74	20.55	20.55	20.75	20.94	21.33	21.36	21.23	21.19	21.17	20.88	20.88	20.61	20.33	19.77	20.82	20.61	20.59	20.59	0.3	0.29	0.26	0.23	0.23	0.23	0.27	0.32	0.27	0.27
ENSG00000179335	CLK3	Dual specificity protein kinase CLK3	NaN	11.71	11.71	11.78	11.85	11.99	11.86	11.7	11.61	11.54	11.51	11.51	11.59	11.67	11.83	11.72	11.7	11.61	11.54	17.92	17.92	17.69	17.45	16.99	17.22	17.49	17.79	18.01	17.93	17.93	17.95	17.97	17.99	17.14	18.44	17.26	16.71	0.28	0.28	0.29	0.29	0.28	0.26	0.24	0.24	0.27	0.27
ENSG00000182004	SNRPE	Small nuclear ribonucleoprotein E	8	14.1	14.1	14.02	13.94	13.77	13.18	13.45	13.72	13.92	14.03	14.03	14.02	14	13.98	13.6	13.81	13.95	14.06	20.58	20.58	20.65	20.72	20.84	21.46	21.34	21.2	21.11	22.05	22.05	22.09	22.13	22.2	22.61	22.8	22.11	21.72	0.31	0.3	0.29	0.27	0.16	0.22	0.28	0.29	0.28	0.28
ENSG00000184076	UQCR10	Cytochrome b-c1 complex subunit 9	8	9.89	9.89	9.7	9.51	9.13	8.82	8.9	9.47	9.83	9.81	9.81	9.67	9.53	9.26	8.95	9.19	9.47	9.68	20.07	20.07	20.25	20.44	20.8	20.2	20.46	21.16	21.71	20.25	20.25	20.19	20.12	19.98	21.03	20.65	20.45	20.3	0.33	0.31	0.29	0.18	0.17	0.17	0.34	0.36	0.31	0.3
ENSG00000184117	NIPSNAP1	Protein NipSnap homolog 1	2	9.85	9.85	9.85	9.84	9.84	9.39	9.39	9.67	9.9	9.95	9.95	9.86	9.76	9.58	9.35	9.58	9.79	9.95	22.17	22.17	21.81	21.45	20.73	21.62	20.76	21.02	21.29	20.75	20.75	20.88	21.01	21.24	21.04	20.95	20.58	20.29	0.29	0.29	0.29	0.29	0.2	0.21	0.28	0.31	0.29	0.28
ENSG00000188976	NOC2L	Nucleolar complex protein 2 homolog	7	11.58	11.58	11.4	11.22	10.86	10.58	11.06	11.19	11.26	11.29	11.29	11.22	11.14	10.98	11.17	11.23	11.32	11.4	20.34	20.34	20.26	20.17	19.99	20.57	20.32	20.1	19.94	19.78	19.78	20.01	20.23	20.68	20.25	19.9	19.91	19.94	0.32	0.3	0.28	0.18	0.17	0.27	0.28	0.28	0.26	0.26
ENSG00000196591	HDAC2	Histone deacetylase 2	2	11.17	11.17	11.17	11.16	11.16	10.63	10.85	11	11.11	11.3	11.3	11.24	11.17	11.04	11.15	11.18	11.2	11.21	20.4	20.4	20.31	20.22	20.02	19.6	20.35	20.59	20.78	22.91	22.91	22.82	22.72	22.53	22.4	22.09	22.21	22.33	0.29	0.29	0.29	0.29	0.19	0.25	0.27	0.28	0.27	0.27
ENSG00000197157	SND1	Staphylococcal nuclease domain-containing protein 1	NaN	5.54	5.54	5.47	5.41	5.28	4.47	5.44	5.64	5.76	5.51	5.51	5.47	5.44	5.38	5.62	5.37	4.99	4.69	25.96	25.96	25.91	25.85	25.75	25.69	25.95	26.2	26.39	25.93	25.93	25.89	25.84	25.75	25.74	25.97	25.98	25.97	0.28	0.27	0.27	0.26	0.11	0.34	0.35	0.35	0.3	0.3
ENSG00000198042	MAK16	Protein MAK16 homolog	8	10.5	10.5	10.57	10.64	10.78	10.58	10.43	10.45	10.49	10.75	10.75	10.66	10.57	10.39	10.43	10.45	10.5	10.55	20.7	20.7	20.52	20.33	19.95	20.94	20.73	20.67	20.66	20.1	20.1	20.12	20.15	20.2	20.17	20.17	19.91	19.73	0.28	0.28	0.28	0.28	0.27	0.26	0.26	0.26	0.28	0.27
ENSG00000198712	MT-CO2	Cytochrome c oxidase subunit 2	8	15.87	15.87	15.86	15.85	15.82	16.01	15.86	15.85	15.84	15.92	15.92	15.89	15.85	15.79	16.04	16	15.99	15.99	20.99	20.99	20.82	20.65	20.28	21.53	21.29	21.56	21.81	21.27	21.27	21.33	21.39	21.51	22.06	21.37	21.11	20.97	0.27	0.27	0.27	0.27	0.27	0.27	0.27	0.27	0.27	0.27
ENSG00000204316	MRPL38	39S ribosomal protein L38, mitochondrial	2	9.34	9.34	9.27	9.2	9.06	9.37	9.29	9.18	9.09	9.53	9.53	9.39	9.26	8.99	9.43	9.34	9.3	9.27	20.45	20.45	20.03	19.61	18.76	19.68	19.46	19.46	19.47	20.51	20.51	20.41	20.32	20.14	20.5	20.01	19.64	19.36	0.27	0.27	0.26	0.26	0.27	0.27	0.26	0.26	0.28	0.26
ENSG00000213585	VDAC1	Voltage-dependent anion-selective channel protein 1	7	13.09	13.09	13.15	13.2	13.31	12.64	12.6	12.81	12.99	13.3	13.3	13.18	13.07	12.83	12.67	12.67	12.98	13.1	26.4	26.4	26.4	26.4	26.4	26.61	26.76	27.07	27.31	26.12	26.12	26.17	26.21	26.29	27.01	26.93	26.82	26.74	0.31	0.31	0.32	0.32	0.19	0.2	0.25	0.27	0.31	0.3
ENSG00000214026	MRPL23	39S ribosomal protein L23, mitochondrial	2	11.05	11.05	10.91	10.76	10.48	10.06	10.48	10.68	10.87	10.95	10.95	10.86	10.77	10.6	11.06	10.95	10.97	11	20.31	20.31	20.12	19.92	19.53	20.1	19.78	19.7	19.67	19.68	19.68	19.73	19.79	19.9	19.14	19.14	18.9	18.81	0.32	0.3	0.28	0.2	0.17	0.26	0.28	0.3	0.26	0.25
ENSG00000239672	NME1	Nucleoside diphosphate kinase A	NaN	15.79	15.79	15.74	15.69	15.59	15.41	15.4	15.48	15.54	15.7	15.7	15.68	15.66	15.63	15.49	15.43	15.52	15.6	22.74	22.74	22.58	22.41	22.08	22.13	22.09	21.86	21.69	22.11	22.11	21.66	21.21	20.32	21.58	21.01	20.57	20.24	0.3	0.29	0.27	0.26	0.25	0.25	0.25	0.25	0.28	0.27
ENSG00000241685	ARPC1A	Actin-related protein 2/3 complex subunit 1A	5	12.33	12.33	12.3	12.28	12.23	11.57	11.82	12.15	12.41	12.43	12.43	12.29	12.14	11.85	11.98	12.1	12.19	12.26	22.03	22.03	21.98	21.93	21.83	22.23	22.16	22.05	21.96	22.07	22.07	22.03	22	21.91	21.54	21.5	21.46	21.43	0.29	0.29	0.29	0.29	0.16	0.21	0.3	0.33	0.3	0.27
ENSG00000241945	PWP2	Periodic tryptophan protein 2 homolog	8	11.1	11.1	11.07	11.04	10.98	10.36	10.56	10.76	10.92	11.32	11.32	11.22	11.13	10.94	10.81	10.81	10.82	10.83	21.7	21.7	21.59	21.47	21.24	21.34	21.53	21.91	22.18	21.23	21.23	21.14	21.06	20.89	21.49	21.48	21.31	21.19	0.3	0.3	0.3	0.3	0.16	0.23	0.26	0.27	0.32	0.31
ENSG00000006744	ELAC2	Zinc phosphodiesterase ELAC protein 2	2	13.66	13.66	13.68	13.7	13.75	13.3	13.54	13.69	13.8	13.86	13.86	13.85	13.83	13.8	13.7	13.63	13.66	13.7	20.19	20.19	20.38	20.56	20.9	20.16	19.42	18.86	18.46	21.22	21.22	21.22	21.23	21.24	19.89	20.58	20.66	20.73	0.28	0.28	0.27	0.27	0.23	0.27	0.28	0.29	0.28	0.27
ENSG00000025772	TOMM34	Mitochondrial import receptor subunit TOM34	2	12.43	12.43	12.41	12.39	12.36	12.47	12.38	12.37	12.35	12.46	12.46	12.46	12.46	12.45	12.16	12.24	12.33	12.4	21.38	21.38	21.15	20.9	20.41	20.57	19.53	18.45	17.65	21.46	21.46	21.6	21.75	22.03	20.41	20.41	20.45	20.47	0.27	0.27	0.27	0.27	0.27	0.27	0.27	0.27	0.28	0.27
ENSG00000037042	TUBG1	Tubulin gamma-1 chain	2	10.56	10.56	10.49	10.42	10.28	10.39	10.15	10.28	10.33	10.68	10.68	10.5	10.33	9.98	10.23	10.35	10.41	10.46	20.26	20.26	20.44	20.63	21	21.15	20.25	19.44	18.85	22.53	22.53	22.51	22.48	22.43	20.7	21.32	21.34	21.33	0.28	0.27	0.26	0.26	0.26	0.25	0.25	0.26	0.31	0.28
ENSG00000038382	TRIO	Triple functional domain protein	4	11.45	11.45	11.44	11.43	11.41	11.6	11.69	11.45	11.39	11.34	11.34	11.37	11.4	11.46	10.95	11.05	11.13	11.19	18.17	18.17	18.45	18.73	19.29	18.69	18.94	19.07	19.14	20.36	20.36	20.37	20.38	20.41	17.49	17.45	17.23	17.04	0.27	0.27	0.27	0.27	0.28	0.28	0.27	0.27	0.3	0.3
ENSG00000065000	AP3D1	AP-3 complex subunit delta-1	2	10.4	10.4	10.53	10.65	10.9	11.16	10.86	10.59	10.39	10.66	10.66	10.6	10.54	10.43	11.92	11.22	10.68	10.29	18.88	18.88	18.79	18.69	18.49	16.81	18.3	18.17	17.9	20.1	20.1	20.02	19.94	19.8	18.81	19.02	19.17	19.28	0.24	0.25	0.28	0.35	0.39	0.29	0.24	0.23	0.23	0.23
ENSG00000072210	ALDH3A2	Fatty aldehyde dehydrogenase	3	12.4	12.4	12.32	12.24	12.08	11.41	12.35	13.07	13.6	12.41	12.41	12.34	12.27	12.14	12.48	12.79	13.13	13.39	23.17	23.17	23.2	23.23	23.28	23.23	23.24	23.59	23.89	23.28	23.28	23.26	23.24	23.2	23.5	23.59	23.71	23.8	0.24	0.24	0.23	0.22	0.1	0.3	0.57	0.66	0.22	0.22
ENSG00000080603	SRCAP	Helicase SRCAP	2	6.73	6.73	6.76	6.78	6.83	6.42	6.6	6.8	6.94	6.75	6.75	6.67	6.58	6.42	6.5	6.58	6.79	6.96	23.53	23.53	23.51	23.48	23.4	24.48	23.55	23.41	23.38	21.89	21.89	22.44	22.97	24.01	17.35	19.37	20.53	21.25	0.27	0.27	0.27	0.27	0.24	0.26	0.29	0.31	0.26	0.25
ENSG00000084652	TXLNA	Alpha-taxilin	2	12.58	12.58	12.62	12.65	12.73	13.09	12.93	12.69	12.49	12.47	12.47	12.44	12.41	12.35	12.92	12.77	12.58	12.42	22.02	22.02	21.95	21.87	21.73	20.78	21.91	22.11	22.17	22.15	22.15	22.06	21.98	21.83	18.87	20.19	20.41	20.46	0.26	0.26	0.26	0.28	0.36	0.31	0.25	0.24	0.25	0.25
ENSG00000092929	UNC13D	Protein unc-13 homolog D	2	9.91	9.91	9.84	9.76	9.61	9.93	10.01	9.69	9.41	9.08	9.08	9.3	9.51	9.95	10.15	9.81	9.54	9.36	17.83	17.83	17.94	18.06	18.29	17.67	17.27	17.41	17.53	20.7	20.7	20.46	20.22	19.75	17.96	18.5	18.08	17.77	0.28	0.27	0.27	0.27	0.29	0.3	0.24	0.2	0.21	0.23
ENSG00000093000	NUP50	Nuclear pore complex protein Nup50	2	11.39	11.39	11.33	11.26	11.12	11.34	11.06	11.04	11.05	11.08	11.08	11.13	11.17	11.26	10.87	10.98	11.08	11.15	21.57	21.57	21.77	21.96	22.36	21.03	19.11	18.24	17.43	22.53	22.53	22.41	22.28	22.04	20.14	20.3	20.51	20.66	0.29	0.28	0.27	0.27	0.26	0.25	0.24	0.24	0.27	0.27
ENSG00000095906	NUBP2	Cytosolic Fe-S cluster assembly factor NUBP2	2	10.57	10.57	10.46	10.35	10.12	10.5	10.53	10.43	10.33	10.68	10.68	10.6	10.52	10.36	10.81	10.42	10.33	10.31	21.04	21.04	21.01	20.99	20.96	20.42	20.08	19.76	19.52	21.51	21.51	21.66	21.8	22.08	19.77	19.92	19.97	20	0.27	0.26	0.26	0.25	0.27	0.27	0.26	0.26	0.28	0.27
ENSG00000099812	C19orf21	Uncharacterized protein C19orf21	2	10.55	10.55	10.69	10.82	11.1	11.58	11.01	10.5	10.1	10.55	10.55	10.59	10.64	10.73	10.87	10.87	10.39	10.21	21.93	21.93	22.01	22.1	22.26	22.22	21.09	20.36	19.86	21.96	21.96	22.04	22.12	22.29	22.41	21.28	20.51	19.97	0.25	0.26	0.28	0.38	0.54	0.25	0.19	0.16	0.27	0.28
ENSG00000099956	SMARCB1		2	11.11	11.11	10.95	10.79	10.48	10.83	10.77	10.71	10.65	10.9	10.9	10.84	10.78	10.66	10.73	10.73	10.85	10.95	20.56	20.56	20.63	20.7	20.84	20.63	19.33	19.2	18.91	20.95	20.95	20.99	21.02	21.1	20.43	19.52	18.45	17.65	0.32	0.27	0.25	0.24	0.25	0.25	0.25	0.25	0.27	0.26
ENSG00000100242	UNC84B	SUN domain-containing protein 2	2	8.44	8.44	8.42	8.38	8.32	8.2	7.89	7.78	7.67	8.88	8.88	8.59	8.29	7.7	7.88	8.01	7.99	7.99	21.42	21.42	21.34	21.26	21.1	20.84	18.88	18.84	18.54	20.47	20.47	20.48	20.49	20.5	19.77	19.07	18.39	17.91	0.31	0.31	0.31	0.3	0.28	0.2	0.19	0.19	0.39	0.32
ENSG00000100883	SRP54	Signal recognition particle 54 kDa protein	2	8.84	8.84	8.93	9.03	9.22	9.61	9.67	9.5	9.37	9.02	9.02	8.92	8.83	8.64	10.17	9.87	9.32	8.99	18.6	18.6	18.58	18.56	18.49	17.23	17.9	18.25	18.49	19.98	19.98	19.82	19.67	19.34	17.69	17.32	17.64	17.77	0.22	0.22	0.23	0.3	0.37	0.35	0.32	0.31	0.22	0.21
ENSG00000101126	ADNP	Activity-dependent neuroprotector homeobox protein	2	11.31	11.31	11.4	11.49	11.67	12.24	11.25	11.29	11.22	10.84	10.84	11.01	11.17	11.49	10.96	11.44	11.34	11.21	21.5	21.5	21.41	21.31	21.09	21.36	20.15	19.14	18.41	21.61	21.61	21.63	21.66	21.72	21.19	20.31	19.75	19.34	0.26	0.27	0.28	0.31	0.54	0.19	0.22	0.22	0.23	0.25
ENSG00000101146	RAE1	mRNA export factor	2	13.44	13.44	13.53	13.63	13.81	14.42	13.93	13.61	13.35	13.83	13.83	13.83	13.83	13.83	13.7	14.17	13.71	13.49	21.68	21.68	21.81	21.94	22.18	21.9	21.57	20.82	20.21	21.92	21.92	21.84	21.75	21.58	21.91	21.4	21.04	20.75	0.24	0.25	0.26	0.28	0.58	0.24	0.23	0.22	0.27	0.27
ENSG00000101191	DIDO1	Death-inducer obliterator 1	2	9.64	9.64	9.58	9.52	9.39	8.84	9.21	9.3	9.37	9.36	9.36	9.39	9.43	9.49	9.27	9.3	9.5	9.66	20.15	20.15	20.12	20.1	20.03	21.13	19.66	18.56	17.77	21.41	21.41	21.27	21.14	20.88	19.95	19.13	18.24	17.58	0.3	0.3	0.29	0.28	0.16	0.26	0.26	0.26	0.26	0.27
ENSG00000101346	POFUT1	GDP-fucose protein O-fucosyltransferase 1	2	6.8	6.8	6.74	6.68	6.56	6.63	6.53	6.7	6.78	6.43	6.43	6.46	6.49	6.55	6.18	6.52	6.6	6.64	21.6	21.6	21.46	21.32	21.05	21.42	19.64	18.94	18.26	20.33	20.33	20.41	20.48	20.65	20.02	19.63	19.65	19.72	0.27	0.27	0.26	0.26	0.26	0.26	0.27	0.27	0.27	0.27
ENSG00000102178	UBL4A	Ubiquitin-like protein 4A	2	10.31	10.31	10.2	10.08	9.85	9.75	10.14	10.07	10.08	10.42	10.42	10.4	10.38	10.34	10.97	10.62	10.39	10.24	18.68	18.68	18.73	18.77	18.83	18.93	16.78	16.69	16.31	18.88	18.88	18.95	19.02	19.16	17.6	17.93	18.22	18.42	0.3	0.28	0.26	0.24	0.24	0.27	0.27	0.27	0.25	0.25
ENSG00000103275	UBE2I	SUMO-conjugating enzyme UBC9	3	8.07	8.07	7.86	7.66	7.24	7.12	8.16	9.18	9.94	7.95	7.95	7.92	7.9	7.85	8.28	7.75	7.72	7.75	21.94	21.94	22.07	22.21	22.48	22.1	22.11	21.85	21.62	21.98	21.98	22.05	22.12	22.25	22.07	21.66	21.83	22.02	0.23	0.21	0.19	0.12	0.12	0.33	0.87	0.91	0.27	0.27
ENSG00000104067	TJP1	Tight junction protein ZO-1	2	10.48	10.48	10.43	10.38	10.29	10.95	10.84	10.61	10.42	10.27	10.27	10.31	10.35	10.43	10.91	10.75	10.47	10.25	20.51	20.51	20.83	21.14	21.78	19.53	20.18	19.6	19.03	20.85	20.85	20.99	21.13	21.42	19.51	20.2	20.9	21.42	0.24	0.24	0.24	0.24	0.41	0.32	0.26	0.25	0.25	0.25
ENSG00000104524	PYCRL	Pyrroline-5-carboxylate reductase 3	2	8.94	8.94	8.86	8.77	8.59	8.77	9.06	9.01	8.95	9.09	9.09	9.03	8.97	8.85	9.33	9.2	9.03	8.9	19.54	19.54	19.69	19.85	20.16	19.5	18.87	18.44	18.09	20.29	20.29	20.46	20.64	20.98	19.23	19.54	20.19	20.69	0.26	0.25	0.25	0.24	0.26	0.3	0.29	0.29	0.26	0.26
ENSG00000104805	NUCB1	Nucleobindin-1	2	8.62	8.62	8.59	8.57	8.53	9.29	9.62	9.44	9.37	8.66	8.66	8.65	8.63	8.6	9.9	9.91	9.72	9.57	22.35	22.35	22.09	21.82	21.28	18.83	19.05	19.6	20.04	22.1	22.1	22.03	21.95	21.81	19.25	20.02	20.21	20.32	0.2	0.2	0.2	0.2	0.42	0.42	0.38	0.37	0.18	0.18
ENSG00000105939	ZC3HAV1	Zinc finger CCCH-type antiviral protein 1	2	10.83	10.83	10.49	10.15	9.48	8.95	10.18	10.78	11.15	10.81	10.81	10.47	10.12	9.43	10.67	10.84	10.79	10.79	21.78	21.78	21.88	21.98	22.17	22.21	21.25	20.65	20.23	21.95	21.95	21.94	21.92	21.89	21.1	20.68	20.35	20.09	0.37	0.27	0.24	0.11	0.09	0.3	0.46	0.51	0.32	0.23
ENSG00000106628	POLD2	DNA polymerase delta subunit 2	2	11.25	11.25	11.2	11.16	11.06	10.88	10.89	10.98	11.05	11.56	11.56	11.34	11.12	10.68	11.01	11.19	11.23	11.26	20.05	20.05	20.25	20.44	20.84	19.69	19.62	19.48	19.36	20.51	20.51	20.63	20.76	21.01	18.94	19.15	19.17	19.17	0.29	0.28	0.27	0.26	0.25	0.25	0.25	0.25	0.32	0.28
ENSG00000108256	NUFIP2	Nuclear fragile X mental retardation-interacting protein 2	2	10.27	10.27	10.2	10.14	10.02	9.59	9.94	10.29	10.56	10.49	10.49	10.38	10.26	10.02	10.4	10.32	10.32	10.32	19.63	19.63	19.69	19.76	19.88	20.7	19.92	19.49	19.21	20.11	20.11	20.33	20.56	21.01	17.24	18.43	18.62	18.64	0.28	0.27	0.27	0.24	0.18	0.24	0.34	0.37	0.27	0.26
ENSG00000116030	SUMO1	Small ubiquitin-related modifier 1	2	10.66	10.66	10.55	10.44	10.22	9.76	10.02	10.2	10.34	10.47	10.47	10.47	10.47	10.48	10.08	10.17	10.3	10.4	21.5	21.5	21.66	21.83	22.16	19.63	20.55	20.78	20.9	22.11	22.11	22	21.89	21.68	20.67	20.47	20.1	19.8	0.32	0.31	0.3	0.23	0.18	0.23	0.26	0.27	0.29	0.29
ENSG00000116478	HDAC1	Histone deacetylase 1	4	12.68	12.68	12.62	12.56	12.45	11.95	12.09	12.32	12.48	12.77	12.77	12.67	12.58	12.39	12.04	12.19	12.37	12.5	18.52	18.52	18.94	19.36	20.18	19.21	19.3	19.1	18.9	20.91	20.91	20.85	20.78	20.65	17.23	17.33	17.22	17.11	0.3	0.3	0.29	0.27	0.18	0.21	0.27	0.28	0.31	0.3
ENSG00000116747	TROVE2	60 kDa SS-A/Ro ribonucleoprotein	2	11.62	11.62	11.56	11.5	11.37	11.7	11.66	11.61	11.57	11.46	11.46	11.46	11.46	11.47	11.67	11.67	11.6	11.57	21.34	21.34	21.47	21.6	21.86	21.56	20.08	19.47	18.88	22.6	22.6	22.55	22.5	22.41	21.45	21.69	21.84	21.94	0.27	0.26	0.26	0.27	0.27	0.27	0.27	0.27	0.26	0.27
ENSG00000117676	RPS6KA1	Ribosomal protein S6 kinase alpha-1	2	9.02	9.02	9	8.98	8.93	8.72	8.93	9.02	9.07	9.42	9.42	9.26	9.11	8.79	9.06	9.03	8.97	8.92	22.11	22.11	22.08	22.04	21.99	21.59	21.22	20.65	20.2	22.01	22.01	21.95	21.9	21.78	20.2	21.39	21.23	21.31	0.27	0.27	0.27	0.26	0.26	0.27	0.27	0.28	0.32	0.28
ENSG00000117707	PROX1	Prospero homeobox protein 1	2	3.91	3.91	3.93	3.95	3.99	4.02	3.93	3.82	3.74	3.84	3.84	3.88	3.91	3.98	4.08	4.01	3.85	3.74	24.17	24.17	24.73	25.29	26.42	22.18	23.94	23.59	23.1	25.74	25.74	25.38	25.02	24.29	22.24	23.25	23.09	22.91	0.27	0.27	0.27	0.27	0.27	0.27	0.26	0.25	0.27	0.27
ENSG00000119718	EIF2B2	Translation initiation factor eIF-2B subunit beta	2	11.51	11.51	11.6	11.7	11.88	12.28	11.86	11.54	11.3	11.67	11.67	11.66	11.65	11.62	11.99	11.78	11.61	11.48	20.59	20.59	20.46	20.34	20.09	19.12	18.79	19.01	19.25	20.15	20.15	20.28	20.41	20.68	18.1	18.1	18.97	19.3	0.26	0.26	0.27	0.33	0.45	0.25	0.22	0.21	0.27	0.27
ENSG00000119812	FAM98A	Protein FAM98A	4	9.49	9.49	9.43	9.38	9.27	9	9.12	9.13	9.13	9.74	9.74	9.6	9.47	9.19	9.89	9.72	9.49	9.32	17.95	17.95	18.54	19.13	20.3	18.06	18.3	18.24	18.15	19.89	19.89	19.47	19.04	18.2	17.62	17.63	17.94	18.06	0.3	0.3	0.28	0.25	0.24	0.24	0.24	0.24	0.29	0.27
ENSG00000124275	MTRR	Methionine synthase reductase	2	8.69	8.69	8.79	8.88	9.08	8.83	9.01	8.85	8.78	8.9	8.9	8.85	8.79	8.69	8.74	8.55	8.67	8.72	22.33	22.33	21.95	21.58	20.82	23.69	21.89	20.01	18.6	23.45	23.45	23.47	23.49	23.53	23.47	22.76	22.5	22.24	0.27	0.27	0.28	0.28	0.28	0.28	0.28	0.27	0.28	0.27
ENSG00000124588	NQO2	Ribosyldihydronicotinamide dehydrogenase [quinone]	NaN	10.89	10.89	10.84	10.79	10.7	10.19	10.94	11.52	11.97	11.03	11.03	10.89	10.75	10.46	11.86	11.86	11.71	11.65	20.68	20.68	20.26	19.84	19.02	19.96	19.37	19.22	19.05	18.87	18.87	19.07	19.26	19.65	18.57	19.03	19.78	20.37	0.24	0.24	0.24	0.23	0.13	0.32	0.5	0.57	0.21	0.2
ENSG00000125144	MT2A	Metallothionein-2	NaN	5.44	5.44	5.33	5.22	5	4.68	5.6	5.36	5.33	5.56	5.56	5.57	5.57	5.6	6	5.34	5.12	4.99	23.65	23.65	23.65	23.65	23.66	23.23	22.36	21.24	20.34	23.44	23.44	23.65	23.87	24.31	23.33	23.45	23.33	23.22	0.28	0.27	0.26	0.2	0.18	0.41	0.28	0.28	0.29	0.29
ENSG00000125844	RRBP1	Ribosome-binding protein 1	2	9.7	9.7	9.65	9.61	9.5	10.02	10.44	10.07	9.71	9.85	9.85	9.78	9.72	9.59	10.87	10.87	9.82	9.42	23.12	23.12	22.96	22.8	22.46	20.27	20.93	21.66	22.21	23.51	23.51	23.24	22.97	22.43	19.36	20.82	21.29	21.69	0.23	0.23	0.23	0.22	0.38	0.43	0.27	0.25	0.23	0.23
ENSG00000127955	GNAI1	Guanine nucleotide-binding protein G(i) subunit alpha-1	2	8.33	8.33	8.47	8.61	8.89	9.15	8.38	8.4	8.48	8.71	8.71	8.69	8.67	8.63	8.09	8.51	8.83	9.06	19.04	19.04	19.15	19.27	19.5	18.94	18.18	17.65	17.28	19.13	19.13	18.99	18.85	18.58	16.48	16.41	16.3	16.22	0.25	0.26	0.28	0.38	0.4	0.22	0.23	0.24	0.27	0.27
ENSG00000128534	NAA38	N-alpha-acetyltransferase 38, NatC auxiliary subunit	4	13.55	13.55	13.58	13.62	13.7	14.5	14.04	13.74	13.52	13.57	13.57	13.68	13.79	14.01	13.78	13.63	13.51	13.4	18.29	18.29	18.57	18.85	19.36	19.06	19.1	18.4	17.78	19.64	19.64	19.67	19.7	19.77	18.14	18.51	18.6	18.64	0.24	0.24	0.24	0.25	0.61	0.25	0.24	0.24	0.28	0.29
ENSG00000129116	PALLD	Palladin	2	6.4	6.4	6.28	6.16	5.91	4.68	5.83	6.95	7.77	6.48	6.48	6.39	6.3	6.13	6.52	5.71	5.66	5.58	24.35	24.35	24.37	24.39	24.44	24	23.56	23.02	22.6	24.7	24.7	24.69	24.67	24.64	24.49	24.49	23	22.44	0.28	0.26	0.24	0.21	0.06	0.22	0.64	0.86	0.32	0.31
ENSG00000130816	DNMT1	DNA (cytosine-5)-methyltransferase 1	2	11.32	11.32	11.33	11.34	11.37	11.51	10.8	11.41	11.68	11.56	11.56	11.44	11.32	11.07	10.49	10.72	11.06	11.32	22.63	22.63	22.59	22.54	22.43	21.86	20.41	19.89	19.63	21.91	21.91	21.91	21.9	21.89	21.28	20.27	19.62	19.17	0.27	0.27	0.28	0.28	0.29	0.15	0.34	0.35	0.33	0.31
ENSG00000131100	ATP6V1E1	V-type proton ATPase subunit E 1	2	9.95	9.95	9.89	9.83	9.71	9.59	9.79	9.76	9.76	10.06	10.06	9.91	9.75	9.43	9.96	9.99	9.78	9.68	20.57	20.57	19.94	19.32	18.06	14.72	16.25	15.92	16.01	21.09	21.09	20.36	19.62	18.15	17.88	18.34	18.5	18.59	0.27	0.27	0.26	0.26	0.26	0.26	0.26	0.26	0.29	0.27
ENSG00000132357	CARD6	Caspase recruitment domain-containing protein 6	7	10.9	10.9	10.89	10.88	10.86	10.62	11.23	11.86	12.33	11.01	11.01	10.91	10.81	10.61	11.09	11.56	11.83	12.05	19.13	19.13	19.23	19.33	19.52	18.72	18.72	18.72	18.72	18.61	18.61	18.52	18.43	18.25	20.83	20.48	20.29	20.15	0.21	0.21	0.21	0.21	0.2	0.31	0.57	0.63	0.21	0.21
ENSG00000132591	ERAL1	GTPase Era, mitochondrial	NaN	9.72	9.72	9.67	9.62	9.53	9.53	9.51	9.52	9.52	9.9	9.9	9.76	9.61	9.32	9.63	9.56	9.57	9.58	18.91	18.91	19.41	19.91	20.89	20.95	20.23	18.57	17.24	19.4	19.4	19.48	19.56	19.71	19.37	19.24	18.95	18.71	0.27	0.27	0.26	0.26	0.26	0.26	0.26	0.26	0.3	0.27
ENSG00000133265	HSPBP1	Hsp70-binding protein 1	2	12.49	12.49	12.38	12.27	12.04	12.16	12.33	12.36	12.37	12.66	12.66	12.64	12.61	12.56	12.5	12.43	12.44	12.45	19.9	19.9	19.84	19.79	19.68	20.57	19.61	18.8	18.23	21.88	21.88	21.9	21.91	21.95	20.37	20.48	20.61	20.72	0.27	0.26	0.26	0.25	0.26	0.27	0.27	0.27	0.28	0.27
ENSG00000134056	MRPS36	28S ribosomal protein S36, mitochondrial	2	12.71	12.71	12.67	12.63	12.56	12.66	12.48	12.43	12.41	12.53	12.53	12.63	12.73	12.92	12.82	12.67	12.58	12.52	21.19	21.19	21.08	20.97	20.76	20.76	20.07	19.7	19.47	20.96	20.96	20.96	20.95	20.93	19.1	18.86	19.08	19.25	0.28	0.28	0.27	0.27	0.27	0.26	0.25	0.25	0.27	0.28
ENSG00000135655	USP15	Ubiquitin carboxyl-terminal hydrolase 15	2	9.85	9.85	9.87	9.89	9.93	10.39	10.2	9.87	9.62	9.41	9.41	9.61	9.82	10.22	10.32	10.32	9.96	9.83	19.53	19.53	19.84	20.14	20.74	18.96	18.87	18.58	18.37	20.39	20.39	20.48	20.57	20.77	19.32	19.56	19.5	19.42	0.26	0.26	0.26	0.27	0.41	0.32	0.23	0.22	0.21	0.23
ENSG00000135720	DYNC1LI2	Cytoplasmic dynein 1 light intermediate chain 2	2	9	9	9.03	9.06	9.12	9.51	9.63	9.75	9.84	8.96	8.96	8.97	8.99	9	9.28	9.26	9.11	8.98	19.98	19.98	20.29	20.6	21.2	19.76	19.62	19.09	18.66	19.33	19.33	19.44	19.55	19.76	17.98	18.51	18.41	18.26	0.22	0.22	0.22	0.22	0.36	0.36	0.37	0.38	0.26	0.26
ENSG00000136205	TNS3	Tensin-3	2	10.6	10.6	10.65	10.7	10.81	9.95	9.95	10.2	10.29	10.63	10.63	10.49	10.36	10.08	8.56	9.07	9.62	10.04	20.04	20.04	19.95	19.86	19.67	17.12	19.63	20.33	21	21.1	21.1	21.06	21.01	20.92	18.69	18.63	18.2	17.84	0.32	0.33	0.33	0.34	0.17	0.18	0.24	0.24	0.4	0.37
ENSG00000136448	NMT1	Glycylpeptide N-tetradecanoyltransferase 1	2	12.67	12.67	12.71	12.75	12.83	12.27	12.48	12.56	12.6	12.97	12.97	12.94	12.92	12.86	12.43	12.47	12.46	12.45	22.1	22.1	22.2	22.3	22.5	21.86	21.65	21.36	21.16	22.48	22.48	22.44	22.41	22.33	20.22	20.55	20.51	20.56	0.29	0.29	0.29	0.3	0.21	0.25	0.26	0.26	0.31	0.31
ENSG00000136950	ARPC5L	Actin-related protein 2/3 complex subunit 5-like protein	4	12.18	12.18	12.17	12.17	12.16	12.33	12.24	12.23	12.22	11.92	11.92	12.01	12.1	12.28	12.13	12.14	12.07	12.01	20.78	20.78	20.94	21.09	21.39	21.24	20.95	21.06	21.17	21.48	21.48	21.58	21.67	21.86	19.77	20.27	20.55	20.74	0.27	0.27	0.27	0.27	0.27	0.27	0.27	0.27	0.27	0.27
ENSG00000137073	UBAP2	Ubiquitin-associated protein 2	2	11.16	11.16	11.19	11.21	11.27	11.11	10.95	10.88	10.84	10.97	10.97	10.94	10.92	10.87	10.99	10.88	10.89	10.91	21.56	21.56	21.59	21.62	21.68	21	21	18.08	16.98	22.31	22.31	22.12	21.94	21.59	20.78	20.06	19.78	19.57	0.29	0.29	0.29	0.29	0.27	0.24	0.23	0.23	0.27	0.27
ENSG00000137337	MDC1	Mediator of DNA damage checkpoint protein 1	2	11.35	11.35	11.39	11.42	11.5	12.08	11.69	11.59	11.54	11.27	11.27	11.28	11.3	11.33	11.31	11.48	11.52	11.53	24.66	24.66	24.62	24.58	24.51	24.7	23.8	23.11	22.61	23.39	23.39	23.53	23.66	23.95	22.75	23.36	23.96	24.38	0.24	0.25	0.25	0.25	0.47	0.27	0.27	0.27	0.26	0.26
ENSG00000138801	PAPSS1	Bifunctional 3-phosphoadenosine 5-phosphosulfate synthase 1	2	9.44	9.44	9.39	9.34	9.24	8.72	9	9.14	9.26	9.36	9.36	9.29	9.23	9.1	9.08	8.94	9.07	9.2	21.88	21.88	21.95	22.02	22.17	21.72	21.33	20.09	19.07	22.56	22.56	22.61	22.66	22.76	21.35	21.62	21.68	21.71	0.3	0.3	0.29	0.28	0.17	0.25	0.26	0.27	0.29	0.28
ENSG00000138802	SEC24B	Protein transport protein Sec24B	4	7.93	7.93	8.05	8.18	8.44	8.7	8.35	8.3	8.22	8.06	8.06	7.98	7.89	7.7	7.9	8.34	8.31	8.24	18.09	18.09	18.57	19.05	19.96	19.47	18.59	17.58	16.81	18.26	18.26	18.1	17.93	17.62	17.46	16.84	16.38	16.05	0.23	0.24	0.26	0.35	0.37	0.28	0.27	0.27	0.25	0.24
ENSG00000140650	PMM2	Phosphomannomutase 2	2	10.98	10.98	11.06	11.14	11.3	10.93	11.03	10.99	10.95	11.22	11.22	11.19	11.16	11.1	11.83	11.39	11.05	10.81	19.89	19.89	20.01	20.13	20.38	21.25	19.82	19.11	18.67	20.77	20.77	20.79	20.81	20.87	18.95	19.09	18.31	17.69	0.28	0.28	0.28	0.28	0.27	0.27	0.26	0.26	0.26	0.26
ENSG00000143179	UCK2	Uridine-cytidine kinase 2	2	11.78	11.78	11.75	11.73	11.68	11.2	11.61	11.92	12.15	11.95	11.95	11.85	11.76	11.57	11.61	11.67	11.87	12.02	19.44	19.44	19.78	20.12	20.78	18.11	18.11	18.36	18.56	22.06	22.06	21.98	21.91	21.77	20.67	20.03	19.8	19.66	0.27	0.27	0.27	0.26	0.17	0.29	0.34	0.36	0.28	0.26
ENSG00000144224	UBXN4	UBX domain-containing protein 4	2	8.31	8.31	8.3	8.29	8.27	8.66	9.09	8.77	8.64	8.22	8.22	8.16	8.11	7.99	8.32	8.53	8.51	8.46	18.79	18.79	19	19.22	19.66	19.77	18.86	18.02	17.4	19.22	19.22	19.33	19.45	19.7	16.89	16.89	17.96	18.89	0.23	0.23	0.23	0.23	0.35	0.41	0.3	0.29	0.24	0.24
ENSG00000149115	TNKS1BP1	182 kDa tankyrase-1-binding protein	2	6.73	6.73	6.72	6.7	6.66	7.2	6.97	6.74	6.56	6.74	6.74	6.79	6.84	6.93	6.44	6.8	6.82	6.79	20.84	20.84	20.83	20.82	20.8	19.81	19.39	19.44	19.4	20.95	20.95	20.7	20.45	19.95	18.81	19.1	19.45	19.72	0.26	0.25	0.25	0.26	0.42	0.28	0.24	0.24	0.27	0.28
ENSG00000149782	PLCB3	1-phosphatidylinositol 4,5-bisphosphate phosphodiesterase beta-3	4	7.25	7.25	7.25	7.24	7.24	7.12	6.89	6.84	6.77	7.19	7.19	7.12	7.05	6.9	6.35	6.87	6.96	6.99	19.46	19.46	19.63	19.79	20.1	20.67	19.98	19.17	18.56	20.84	20.84	20.81	20.79	20.74	18.97	18.94	19.03	19.12	0.3	0.3	0.3	0.3	0.27	0.22	0.22	0.22	0.3	0.29
ENSG00000150593	PDCD4	Programmed cell death protein 4	2	10.08	10.08	9.99	9.91	9.74	10.27	10.19	9.98	9.81	9.98	9.98	9.95	9.93	9.87	10.02	10.28	10.09	10.04	23.42	23.42	23.39	23.35	23.27	22.58	22.39	21.44	20.76	24.16	24.16	23.96	23.76	23.35	22.08	22.43	22.64	22.78	0.26	0.26	0.25	0.25	0.33	0.29	0.25	0.24	0.26	0.26
ENSG00000150961	SEC24D	Protein transport protein Sec24D	2	9.6	9.6	9.67	9.73	9.85	10.61	10.36	9.92	9.66	9.8	9.8	9.74	9.69	9.58	11.4	10.77	10.08	9.56	20.51	20.51	20.58	20.64	20.78	20.59	20.96	21.06	21.18	21.22	21.22	21.15	21.07	20.91	19.28	19.28	19.28	19.28	0.23	0.24	0.24	0.25	0.57	0.33	0.24	0.23	0.21	0.21
ENSG00000151632	AKR1C2	Aldo-keto reductase family 1 member C2	3	13.58	13.58	13.38	13.17	12.75	11.31	12.95	14.32	15.34	13.47	13.47	13.22	12.98	12.5	14.02	14.39	14.78	15.08	26.34	26.34	26.37	26.39	26.43	26.2	26.17	26.14	26.11	26.42	26.42	26.36	26.31	26.2	25.68	25.91	26.36	26.72	0.29	0.26	0.22	0.16	0.04	0.23	0.93	0.95	0.2	0.17
ENSG00000153207	AHCTF1	Protein ELYS	4	8.51	8.51	8.74	8.97	9.44	9.54	9.05	8.85	8.64	8.94	8.94	9.02	9.09	9.24	8.81	8.9	8.76	8.63	18.56	18.56	18.98	19.4	20.23	20.9	20.27	19.73	19.34	19.5	19.5	19.84	20.18	20.85	18.54	18.35	19	19.59	0.22	0.24	0.29	0.44	0.44	0.24	0.23	0.23	0.29	0.3
ENSG00000155959	VBP1	Prefoldin subunit 3	2	9.74	9.74	9.7	9.65	9.56	9.29	9.66	9.72	9.73	9.56	9.56	9.5	9.43	9.31	9.6	9.51	9.53	9.55	20.43	20.43	20.75	21.06	21.7	21.33	20.77	19.67	18.77	22.2	22.2	22.28	22.37	22.54	20.76	21.07	21.3	21.45	0.27	0.27	0.26	0.25	0.24	0.27	0.28	0.28	0.27	0.27
ENSG00000163002	NUP35	Nucleoporin NUP53	2	10.54	10.54	10.57	10.61	10.68	10.4	10.5	10.59	10.67	10.63	10.63	10.7	10.78	10.92	10.4	10.52	10.64	10.73	21.02	21.02	21.08	21.15	21.28	21.28	20.16	19.12	18.34	21.42	21.42	21.4	21.38	21.33	20.67	20.67	19.35	18.86	0.27	0.27	0.27	0.27	0.27	0.27	0.27	0.28	0.28	0.28
ENSG00000164904	ALDH7A1	Alpha-aminoadipic semialdehyde dehydrogenase	2	11.09	11.09	11.06	11.04	10.99	10.74	10.58	10.67	10.77	11.15	11.15	11.06	10.98	10.81	10.57	10.61	10.72	10.79	23.25	23.25	23.23	23.21	23.16	22.73	22.17	21.55	21.07	23.33	23.33	23.39	23.45	23.56	22.41	22.49	22.6	22.69	0.3	0.3	0.3	0.28	0.23	0.23	0.23	0.24	0.31	0.3
ENSG00000166741	NNMT	Nicotinamide N-methyltransferase	2	13.87	13.87	13.87	13.86	13.85	14.13	14.1	14.16	14.22	14.07	14.07	14.09	14.11	14.15	14.15	14.19	14.41	14.59	21.41	21.41	21.5	21.58	21.75	21.39	20.99	20.41	19.96	22.54	22.54	22.46	22.38	22.22	20.94	21.34	21.44	21.48	0.25	0.25	0.25	0.26	0.3	0.3	0.31	0.31	0.25	0.25
ENSG00000168264	IRF2BP2	Interferon regulatory factor 2-binding protein 2	2	8.38	8.38	8.48	8.59	8.8	9.13	8.9	8.65	8.43	8.26	8.26	8.39	8.52	8.78	8.77	8.46	8.36	8.26	19.16	19.16	19.18	19.19	19.21	18.83	18.24	18.22	18.27	20.86	20.86	20.58	20.3	19.73	18.38	19.48	19.04	18.56	0.24	0.24	0.26	0.34	0.39	0.31	0.25	0.24	0.25	0.26
ENSG00000168906	MAT2A	S-adenosylmethionine synthase isoform type-2	8	6.84	6.84	6.93	7.01	7.18	5.74	6.59	7.41	8.02	7.44	7.44	7.05	6.66	5.88	6.46	6.85	7.24	7.53	23.86	23.86	23.91	23.96	24.07	24	23.92	23.53	23.27	23.95	23.95	23.94	23.92	23.89	24.22	23.88	23.94	23.99	0.27	0.28	0.29	0.3	0.08	0.23	0.51	0.64	0.38	0.24
ENSG00000170473	WIBG	Partner of Y14 and mago	2	8.3	8.3	8.2	8.11	7.9	7.85	8.02	8.08	8.14	8.1	8.1	8.07	8.05	7.99	7.98	7.87	7.93	7.99	20.98	20.98	21.07	21.17	21.37	21.03	19.77	19.03	18.4	20.79	20.79	20.82	20.85	20.92	20.28	19.81	20.39	20.67	0.29	0.27	0.26	0.25	0.25	0.26	0.26	0.27	0.27	0.27
ENSG00000172172	MRPL13	39S ribosomal protein L13, mitochondrial	NaN	13.28	13.28	13.25	13.22	13.15	12.8	13.03	13.19	13.3	13.4	13.4	13.34	13.29	13.18	13.12	13.13	13.08	13.04	20.98	20.98	21.01	21.05	21.12	21.33	21.33	19.1	18.26	20.37	20.37	20.48	20.58	20.79	20.42	20.22	20.1	20.02	0.28	0.28	0.27	0.26	0.22	0.26	0.28	0.29	0.29	0.28
ENSG00000173801	JUP	Junction plakoglobin	2	11.47	11.47	11.44	11.41	11.34	12.21	12.02	11.79	11.62	11.47	11.47	11.33	11.2	10.93	12.53	12.26	11.91	11.64	21.78	21.78	21.86	21.94	22.08	21.01	20.01	20.3	20.62	22.24	22.24	22.14	22.04	21.83	20.47	20.4	20.57	20.71	0.23	0.23	0.22	0.22	0.52	0.31	0.28	0.28	0.22	0.21
ENSG00000175054	ATR	Serine/threonine-protein kinase ATR	NaN	9.65	9.65	9.65	9.65	9.65	9.66	9.86	10.01	10.13	9.31	9.31	9.43	9.54	9.76	9.36	9.65	9.9	10.08	21.94	21.94	21.36	20.78	19.61	19.13	18.88	18.64	18.45	18.88	18.88	19.34	19.8	20.74	19.22	19.23	19.66	20.04	0.25	0.25	0.25	0.25	0.25	0.3	0.34	0.35	0.24	0.25
ENSG00000175467	SART1	U4/U6.U5 tri-snRNP-associated protein 1	2	8.65	8.65	8.56	8.47	8.28	8.31	8.52	8.54	8.54	8.45	8.45	8.39	8.33	8.2	8.58	8.39	8.2	8.06	20.26	20.26	19.97	19.68	19.09	20.43	19.79	18.74	18.01	20.27	20.27	20.33	20.38	20.48	17.69	18.19	18.32	18.37	0.27	0.26	0.26	0.25	0.26	0.26	0.27	0.27	0.28	0.27
ENSG00000177425	PAWR	PRKC apoptosis WT1 regulator protein	2	12.11	12.11	12.08	12.05	11.98	12.51	12.57	12.2	11.87	11.88	11.88	11.99	12.1	12.33	12.65	12.65	11.98	11.73	22.29	22.29	22.27	22.25	22.21	21.01	20.81	20.36	20.02	22.82	22.82	22.77	22.72	22.63	22.41	22.05	21.65	21.36	0.25	0.25	0.25	0.25	0.38	0.38	0.23	0.22	0.24	0.25
ENSG00000178425	NT5DC1	5-nucleotidase domain-containing protein 1	2	8.64	8.64	8.6	8.57	8.52	8.23	8.48	8.76	8.97	8.7	8.7	8.66	8.61	8.52	8.47	8.62	8.81	8.95	19.04	19.04	18.91	18.78	18.53	17.28	17.55	17.84	18.06	20.12	20.12	20.2	20.27	20.44	15.88	16.9	17.95	18.74	0.26	0.26	0.25	0.25	0.23	0.25	0.34	0.36	0.26	0.26
ENSG00000179295	PTPN11	Tyrosine-protein phosphatase non-receptor type 11	2	9.47	9.47	9.29	9.1	8.74	8.9	9.03	8.95	8.89	8.86	8.86	8.95	9.04	9.23	8.68	8.7	8.86	9	19.95	19.95	19.72	19.49	19.02	19.13	19.46	18.93	18.44	20.59	20.59	20.49	20.39	20.19	16.11	17.19	17.91	18.42	0.34	0.3	0.24	0.23	0.24	0.24	0.24	0.24	0.28	0.29
ENSG00000180370	PAK2	Serine/threonine-protein kinase PAK 2	NaN	8.76	8.76	8.72	8.67	8.59	8.22	8.61	8.71	8.75	8.98	8.98	8.96	8.94	8.91	9.04	8.86	8.72	8.61	22.69	22.69	22.75	22.81	22.93	22.67	22.67	21.1	20.51	22.73	22.73	22.71	22.69	22.65	22.43	22.24	22.32	22.39	0.28	0.28	0.27	0.26	0.2	0.28	0.29	0.29	0.28	0.28
ENSG00000181019	NQO1	NAD(P)H dehydrogenase [quinone] 1	3	9.91	9.91	9.92	9.92	9.94	8.89	9.64	10.36	10.9	10.21	10.21	10.09	9.97	9.72	9.84	10.29	10.63	10.88	26.16	26.16	26.15	26.13	26.11	26.12	26.02	26.16	26.29	26.23	26.23	26.22	26.2	26.18	26.01	26.03	26.26	26.46	0.27	0.27	0.27	0.27	0.1	0.24	0.48	0.58	0.25	0.24
ENSG00000182934	SRPR	Signal recognition particle receptor subunit alpha	2	9.53	9.53	9.5	9.47	9.4	10.12	10.51	10.31	10.09	9.77	9.77	9.61	9.46	9.15	10.89	10.9	10.17	9.89	21.37	21.37	21.28	21.19	21.01	20.43	20.95	20.59	20.21	21.44	21.44	21.62	21.79	22.14	20.19	20.54	20.68	20.76	0.21	0.2	0.2	0.2	0.42	0.44	0.36	0.32	0.22	0.2
ENSG00000187134	AKR1C1	Aldo-keto reductase family 1 member C1	3	11.4	11.4	11.1	10.81	10.22	9.31	10.86	12.06	12.91	11	11	10.76	10.52	10.02	12	12.16	12.46	12.71	24.9	24.9	24.99	25.09	25.28	24.76	24.73	24.85	24.95	24.43	24.43	24.35	24.27	24.11	24.41	24.32	24.51	24.69	0.31	0.25	0.21	0.12	0.05	0.27	0.86	0.91	0.18	0.16
ENSG00000197081	IGF2R	Cation-independent mannose-6-phosphate receptor	2	9.59	9.59	9.58	9.58	9.59	8.9	9.41	9.76	10.01	9.72	9.72	9.57	9.41	9.11	9.62	9.46	9.59	9.71	22.58	22.58	21.89	21.2	19.81	19.96	18.98	18.02	17.3	22.56	22.56	22.35	22.15	21.74	17.99	19.02	18.98	18.82	0.27	0.27	0.27	0.27	0.14	0.29	0.34	0.38	0.28	0.27
ENSG00000197256	KANK2	KN motif and ankyrin repeat domain-containing protein 2	2	12.96	12.96	13.02	13.08	13.2	12.37	12.61	12.98	13.27	13	13	13.02	13.04	13.07	12.4	12.67	12.96	13.18	20.68	20.68	20.56	20.45	20.22	18.58	18.89	19	19.07	18.8	18.8	18.23	17.66	16.51	17.28	17.41	17.47	17.52	0.29	0.3	0.3	0.31	0.16	0.21	0.32	0.35	0.29	0.29
ENSG00000213551	DNAJC9	DnaJ homolog subfamily C member 9	2	12.92	12.92	12.95	12.99	13.06	13.36	12.71	12.93	12.98	12.99	12.99	12.99	12.98	12.97	12.66	12.68	12.78	12.86	19.71	19.71	19.7	19.69	19.66	20.04	18.53	18.1	17.91	21.58	21.58	21.54	21.5	21.42	19.18	19.95	20.03	20.02	0.27	0.27	0.27	0.29	0.34	0.22	0.26	0.27	0.29	0.28
ENSG00000223496	EXOSC6	Exosome complex component MTR3	2	9.21	9.21	9.16	9.11	9.01	9.43	9.92	9.86	9.79	9.28	9.28	9.18	9.09	8.9	9.11	9.24	9.18	9.17	21.67	21.67	21.57	21.47	21.26	21.29	20.15	19.67	19.21	21.36	21.36	21.34	21.32	21.28	20.75	20.61	20.66	20.71	0.22	0.22	0.21	0.21	0.33	0.38	0.37	0.36	0.27	0.26
ENSG00000227184	EPPK1		2	10.75	10.75	10.66	10.58	10.4	8.36	9.61	10.76	11.6	10.33	10.33	10.29	10.26	10.19	9.75	9.83	9.72	9.63	19.68	19.68	19.73	19.78	19.87	19.49	19.09	18.42	17.9	20.56	20.56	20.6	20.64	20.7	20.18	19.3	18.65	18.13	0.32	0.31	0.3	0.29	0.03	0.16	0.48	0.8	0.32	0.31
ENSG00000002586	CD99	CD99 antigen	7	9.95	9.95	9.93	9.9	9.84	9.42	9.88	10.1	10.26	10.11	10.11	9.95	9.79	9.47	10	10.1	10.05	10.01	20.28	20.28	19.95	19.61	18.92	18.49	19.64	20.47	21.06	18.06	18.06	18.06	18.06	18.06	20.17	19.96	19.98	20.03	0.27	0.27	0.26	0.26	0.17	0.31	0.33	0.34	0.28	0.26
ENSG00000010278	CD9	CD9 antigen	8	10.28	10.28	10.28	10.28	10.28	8.71	9.46	10.07	10.5	10.63	10.63	10.3	9.97	9.3	9.87	10.25	10.07	10.13	22.05	22.05	21.8	21.55	21.05	22.63	22.86	23.36	23.79	22.33	22.33	22.24	22.15	21.97	22.86	22.61	22.7	22.76	0.32	0.32	0.32	0.32	0.07	0.2	0.35	0.4	0.37	0.27
ENSG00000081154	PCNP	PEST proteolytic signal-containing nuclear protein	2	12.07	12.07	12.11	12.15	12.22	11.64	11.64	11.97	12.1	12.21	12.21	12.17	12.13	12.05	12.42	12.42	12.42	12.42	22.39	22.39	22.36	22.32	22.25	22.57	22.04	21.55	21.18	22.06	22.06	21.97	21.89	21.71	22.01	21.62	21.76	21.86	0.3	0.3	0.3	0.3	0.19	0.2	0.29	0.29	0.25	0.24
ENSG00000086061	DNAJA1	DnaJ homolog subfamily A member 1	2	13.58	13.58	13.62	13.67	13.75	12.88	13.05	13.39	13.66	13.81	13.81	13.63	13.45	13.08	13.09	13.1	13.32	13.41	25.5	25.5	25.41	25.32	25.14	24.81	24.6	24.42	24.3	25.49	25.49	25.42	25.35	25.22	24.73	24.81	24.71	24.67	0.31	0.31	0.31	0.31	0.16	0.19	0.29	0.32	0.33	0.31
ENSG00000092201	SUPT16H	FACT complex subunit SPT16	8	7.17	7.17	7.2	7.24	7.32	5.84	6.4	7.01	7.48	7.49	7.49	7.19	6.9	6.32	6.06	6.31	6.84	7.26	25	25	24.99	24.99	24.98	25	24.82	24.86	24.92	24.35	24.35	24.37	24.4	24.44	24.75	24.52	24.23	24.01	0.32	0.32	0.33	0.33	0.08	0.19	0.35	0.41	0.39	0.3
ENSG00000100028	SNRPD3	Small nuclear ribonucleoprotein Sm D3	8	11.79	11.79	11.62	11.46	11.12	10.05	10.57	11.11	11.51	11.62	11.62	11.56	11.51	11.41	10.78	10.83	11.18	11.48	25	25	25.06	25.12	25.24	25.27	25.41	25.6	25.73	24.62	24.62	24.63	24.63	24.64	24.94	25	24.9	24.81	0.37	0.34	0.3	0.25	0.09	0.18	0.3	0.34	0.31	0.3
ENSG00000100300	TSPO	Translocator protein	7	15.46	15.46	15.44	15.42	15.38	15.04	15.4	15.59	15.71	15.4	15.4	15.4	15.41	15.42	15.37	15.23	15.44	15.59	19.43	19.43	19.5	19.57	19.73	19.44	19.05	20.07	20.95	17.7	17.7	17.92	18.15	18.6	21.16	20.7	19.61	18.99	0.27	0.26	0.26	0.25	0.21	0.29	0.32	0.33	0.27	0.27
ENSG00000101474	APMAP	Adipocyte plasma membrane-associated protein	8	8.94	8.94	8.95	8.97	9	7.82	8	8.39	8.66	9.75	9.75	9.32	8.9	8.03	8.3	8.33	8.71	9.04	22.33	22.33	22.3	22.27	22.22	22.72	22.37	22.31	22.26	21.83	21.83	21.87	21.9	21.97	22.07	22.12	22.11	22.08	0.34	0.34	0.34	0.34	0.12	0.16	0.26	0.28	0.46	0.29
ENSG00000101911	PRPS2	Ribose-phosphate pyrophosphokinase 2	7	5.54	5.54	5.51	5.48	5.42	4.68	5.25	5.71	6.07	5.07	5.07	5	4.94	4.82	4.42	4.76	5.28	5.69	23.05	23.05	23.03	23	22.96	22.92	23	22.74	22.52	23.46	23.46	23.55	23.63	23.79	23.63	23.59	23.51	23.45	0.27	0.27	0.27	0.27	0.12	0.27	0.37	0.44	0.27	0.26
ENSG00000102967	DHODH	Dihydroorotate dehydrogenase (quinone), mitochondrial	8	10.59	10.59	10.49	10.4	10.22	9.83	9.89	10.41	10.71	10.39	10.39	10.4	10.42	10.45	10.07	10.21	10.53	10.78	19.13	19.13	19.18	19.22	19.32	19.79	19.32	19.09	18.95	18.6	18.6	18.55	18.49	18.39	18.01	18.94	18.53	18.09	0.3	0.29	0.28	0.23	0.18	0.19	0.34	0.36	0.27	0.27
ENSG00000103018	CYB5B	Cytochrome b5 type B	8	7.34	7.34	7.34	7.35	7.37	5.92	6.32	7.01	7.55	7.26	7.26	7.28	7.29	7.31	6.08	6.57	7.12	7.52	22.6	22.6	22.7	22.8	23	22.97	23.12	23.4	23.62	22.06	22.06	22.16	22.26	22.45	23.07	23.21	23.13	23.09	0.33	0.33	0.33	0.33	0.08	0.16	0.32	0.42	0.31	0.31
ENSG00000104823	ECH1	Delta(3,5)-Delta(2,4)-dienoyl-CoA isomerase, mitochondrial	8	10.71	10.71	10.6	10.48	10.25	10.26	10.51	10.97	11.33	10.94	10.94	10.72	10.49	10.03	10.61	10.98	11.07	11.21	21.58	21.58	21.78	21.98	22.38	22.41	22.87	23.32	23.66	21.1	21.1	21.36	21.61	22.11	22.42	22.61	22.57	22.52	0.27	0.25	0.23	0.22	0.22	0.23	0.42	0.45	0.28	0.25
ENSG00000108479	GALK1	Galactokinase	7	9.27	9.27	9.1	8.94	8.59	8.13	8.54	9.07	9.45	9.13	9.13	9.11	9.09	9.06	9	9.14	9.37	9.55	22.37	22.37	22.27	22.16	21.94	22.37	22.02	21.88	21.8	21.87	21.87	21.99	22.12	22.38	22.58	22.54	22.4	22.31	0.31	0.29	0.28	0.18	0.16	0.19	0.37	0.41	0.25	0.25
ENSG00000111726	CMAS	N-acylneuraminate cytidylyltransferase	8	8.88	8.88	8.9	8.93	8.97	9.06	9.07	9.18	9.27	9.04	9.04	8.9	8.76	8.48	8.97	9.17	9.22	9.26	19.23	19.23	19.1	18.96	18.69	19.06	20.76	22.25	23.3	18.32	18.32	18.22	18.13	17.94	20.32	20.47	20.72	20.92	0.26	0.26	0.26	0.27	0.28	0.29	0.3	0.32	0.26	0.25
ENSG00000111843	TMEM14C	Transmembrane protein 14C	8	14.32	14.32	14.35	14.38	14.43	13.96	14.14	14.28	14.37	14.35	14.35	14.32	14.29	14.23	14.13	14.2	14.24	14.26	16.7	16.7	17.22	17.73	18.75	18.02	18.04	18.83	19.5	16.2	16.2	16.18	16.17	16.13	19.49	19.82	19.71	19.59	0.28	0.28	0.28	0.28	0.23	0.26	0.27	0.28	0.27	0.27
ENSG00000112159	MDN1	Midasin	4	6.73	6.73	6.75	6.77	6.8	5.84	6.78	7.27	7.59	6.85	6.85	6.73	6.61	6.37	6.12	6.5	6.8	7.02	17.22	17.22	17.81	18.4	19.62	18.84	18.38	18.48	18.6	19.8	19.8	19.63	19.46	19.11	18.75	19.58	18.8	18.45	0.26	0.26	0.26	0.26	0.1	0.33	0.44	0.49	0.29	0.28
ENSG00000112335	SNX3	Sorting nexin-3	7	11.12	11.12	11.12	11.12	11.12	10.92	10.87	11.05	11.19	11.42	11.42	11.21	11	10.58	10.31	10.32	10.82	11.12	20.98	20.98	20.61	20.24	19.51	20.68	20.4	20.32	20.29	20.52	20.52	20.47	20.42	20.31	21.14	20.54	20.84	21.07	0.27	0.27	0.27	0.27	0.26	0.26	0.27	0.28	0.35	0.31
ENSG00000112667	C6orf108	Deoxyribonucleoside 5-monophosphate N-glycosidase	7	14.23	14.23	14.16	14.08	13.92	13.63	13.5	13.82	14.11	13.63	13.63	13.7	13.77	13.91	13.21	13.51	13.88	14.16	20.96	20.96	20.87	20.78	20.6	21.71	21.36	20.76	20.3	20.94	20.94	21.03	21.11	21.27	21.38	21.04	21.64	22.17	0.31	0.3	0.29	0.25	0.2	0.2	0.26	0.31	0.27	0.28
ENSG00000115541	HSPE1	10 kDa heat shock protein, mitochondrial	8	16.14	16.14	16.06	15.99	15.83	14.61	15.13	15.71	16.15	16.07	16.07	16.02	15.96	15.84	15.28	15.28	15.8	16	26.92	26.92	26.98	27.04	27.16	27.23	27.38	27.61	27.8	26.77	26.77	26.82	26.86	26.95	27.35	27.34	27.41	27.46	0.33	0.32	0.31	0.3	0.08	0.18	0.32	0.37	0.3	0.3
ENSG00000116791	CRYZ	Quinone oxidoreductase	6	6.72	6.72	6.77	6.83	6.93	5.52	6.23	6.96	7.51	6.95	6.95	6.78	6.62	6.27	5.67	6.17	6.68	7.07	22.56	22.56	22.53	22.5	22.44	22.33	21.8	21.49	21.27	22.59	22.59	22.52	22.45	22.32	22.19	22.22	22.28	22.33	0.29	0.3	0.3	0.31	0.08	0.21	0.43	0.52	0.33	0.3
ENSG00000117228	GBP1	Interferon-induced guanylate-binding protein 1	6	7.59	7.59	7.85	8.1	8.62	6.67	5.69	5.94	6.23	7.48	7.48	7.5	7.52	7.56	4.71	4.99	5.51	5.92	21.8	21.8	21.8	21.8	21.8	21.86	21.69	20.81	20.07	20.68	20.68	20.84	21.01	21.32	20.47	21.21	21.36	21.42	0.4	0.46	0.57	0.8	0.08	0.08	0.1	0.13	0.5	0.5
ENSG00000117593	DARS2	Aspartate--tRNA ligase, mitochondrial	8	8.14	8.14	8.17	8.19	8.25	7.59	7.43	8.13	8.71	8.58	8.58	8.38	8.19	7.79	6.3	7.61	8.32	8.79	21.45	21.45	21.61	21.77	22.08	22.67	22.28	21.95	21.69	20.12	20.12	20.4	20.68	21.24	20.24	20.79	21.08	21.27	0.29	0.29	0.29	0.3	0.16	0.16	0.35	0.47	0.36	0.33
ENSG00000119707	RBM25	RNA-binding protein 25	4	10.48	10.48	10.5	10.51	10.53	9.89	10.15	10.35	10.51	10.35	10.35	10.38	10.41	10.46	10.08	10.18	10.28	10.36	21.67	21.67	21.88	22.09	22.52	22.1	22.33	22.14	21.94	22.32	22.32	22.23	22.15	21.98	22.11	22.15	22.05	21.95	0.29	0.29	0.3	0.3	0.17	0.25	0.28	0.29	0.28	0.28
ENSG00000124693	HIST1H3A	Histone H3.1	7	14.38	14.38	14.32	14.25	14.11	14.93	13.72	13.3	13.07	14.01	14.01	14.19	14.39	14.76	13.54	13.86	13.95	13.98	25.52	25.52	25.43	25.34	25.16	25.98	25.59	25.3	25.08	24.67	24.67	24.68	24.68	24.69	26.79	26.59	26.5	26.45	0.32	0.31	0.3	0.3	0.65	0.13	0.13	0.13	0.28	0.3
ENSG00000124767	GLO1	Lactoylglutathione lyase	6	9.58	9.58	9.58	9.58	9.58	8.97	8.77	9.25	9.51	9.71	9.71	9.53	9.34	8.96	8.82	8.96	9.18	9.35	24.81	24.81	24.9	24.99	25.17	24.83	24.61	24.34	24.14	24.73	24.73	24.68	24.63	24.52	24.17	24.09	24.16	24.24	0.31	0.31	0.31	0.31	0.17	0.16	0.29	0.3	0.34	0.31
ENSG00000130508	PXDN	Peroxidasin homolog	8	14.27	14.27	14.31	14.34	14.42	13.89	13.46	13.5	13.55	13.92	13.92	14.09	14.26	14.58	13.33	13.72	13.6	13.46	20.09	20.09	20.13	20.17	20.24	21	20.6	20.7	20.82	20.29	20.29	19.99	19.69	19.09	21.25	21.03	20.94	20.87	0.34	0.34	0.35	0.35	0.19	0.18	0.19	0.19	0.3	0.32
ENSG00000132182	NUP210	Nuclear pore membrane glycoprotein 210	6	9.54	9.54	9.48	9.41	9.29	8.14	8.07	8.99	9.55	9.72	9.72	9.47	9.22	8.72	8.03	8.42	8.93	9.31	22	22	21.93	21.87	21.75	21.65	21.31	21.5	21.57	21.73	21.73	21.46	21.19	20.64	21.16	21.12	21.05	20.99	0.34	0.33	0.33	0.32	0.1	0.1	0.32	0.4	0.39	0.33
ENSG00000132383	RPA1	Replication protein A 70 kDa DNA-binding subunit	6	12.65	12.65	12.53	12.4	12.15	11.29	11.61	12.06	12.41	12.66	12.66	12.57	12.48	12.29	11.63	11.73	12.08	12.37	22.8	22.8	22.75	22.7	22.61	22.22	22.38	22.58	22.74	22.41	22.41	22.28	22.14	21.88	22.24	22.15	22.26	22.37	0.35	0.32	0.3	0.26	0.12	0.18	0.29	0.32	0.33	0.31
ENSG00000132676	DAP3	28S ribosomal protein S29, mitochondrial	7	8.79	8.79	8.78	8.77	8.75	7.49	8.26	8.63	8.96	8.97	8.97	8.94	8.9	8.83	8.55	8.55	8.94	9.09	22.11	22.11	21.95	21.79	21.46	21.61	21.7	22.12	22.39	20.68	20.68	20.65	20.63	20.57	20.84	20.71	20.69	20.69	0.31	0.31	0.31	0.31	0.09	0.26	0.3	0.37	0.28	0.28
ENSG00000134809	TIMM10	Mitochondrial import inner membrane translocase subunit Tim10	8	12.2	12.2	12.09	11.98	11.76	11.38	11.73	11.75	11.74	12.19	12.19	12.14	12.09	11.98	12.07	11.8	11.86	11.91	15.94	15.94	16.8	17.66	19.39	19.61	18.74	18.94	19.18	16.35	16.35	16.53	16.71	17.08	18.91	18.81	18.75	18.71	0.32	0.31	0.29	0.23	0.21	0.24	0.24	0.24	0.29	0.28
ENSG00000135387	CAPRIN1	Caprin-1	2	8.43	8.43	8.46	8.49	8.55	7.92	7.97	8.35	8.59	8.62	8.62	8.53	8.43	8.24	7.99	8.49	8.56	8.69	24.47	24.47	24.54	24.61	24.75	24.34	24.24	23.91	23.65	24.75	24.75	24.74	24.73	24.7	24.47	24.28	24.25	24.23	0.29	0.29	0.3	0.3	0.18	0.19	0.31	0.32	0.28	0.28
ENSG00000136143	SUCLA2	Succinyl-CoA ligase [ADP-forming] subunit beta, mitochondrial	7	8.87	8.87	8.93	8.99	9.12	8.77	8.83	8.76	8.73	9.03	9.03	8.91	8.78	8.53	8.91	8.78	8.77	8.77	19.28	19.28	18.99	18.69	18.11	17.89	18.87	19.14	19.25	15.35	15.35	15.98	16.61	17.86	19.5	19.56	19.7	19.81	0.28	0.28	0.29	0.29	0.26	0.25	0.25	0.25	0.28	0.26
ENSG00000137267	TUBB2A	Tubulin beta-2A chain	8	11.68	11.68	11.62	11.56	11.45	10.7	10.64	10.54	10.47	11.65	11.65	11.61	11.58	11.51	10.93	10.82	10.68	10.57	21.7	21.7	21.8	21.9	22.09	23.86	23.98	23.69	23.44	23.3	23.3	23.05	22.8	22.29	21.19	23.1	24.97	26.36	0.36	0.36	0.35	0.34	0.16	0.16	0.16	0.16	0.35	0.35
ENSG00000137801	THBS1	Thrombospondin-1	8	8.14	8.14	8.16	8.17	8.19	8.12	7.73	7.37	7.1	8.18	8.18	8.43	8.69	9.2	7.56	7.61	7.57	7.53	19.21	19.21	19.33	19.46	19.7	21.02	21.08	21.06	21.03	19.38	19.38	18.92	18.46	17.54	20.5	21.11	21.49	21.75	0.32	0.32	0.32	0.32	0.32	0.2	0.16	0.15	0.31	0.36
ENSG00000137807	KIF23	Kinesin-like protein KIF23	8	11.98	11.98	12.03	12.08	12.17	11.83	11.27	11.17	11.11	11.95	11.95	11.99	12.02	12.1	11.24	11.72	11.66	11.71	21.91	21.91	22.1	22.29	22.67	21.67	21.68	22.11	22.46	20.99	20.99	20.65	20.31	19.62	22.06	21.87	21.45	21.1	0.33	0.34	0.34	0.34	0.3	0.16	0.17	0.17	0.31	0.31
ENSG00000140263	SORD	Sorbitol dehydrogenase	6	10.96	10.96	10.87	10.78	10.62	9.93	10.26	10.82	11.27	11.17	11.17	11.09	11.02	10.87	10.14	10.2	10.68	11.07	24.05	24.05	24.02	23.98	23.92	23.86	23.77	23.49	23.26	24.36	24.36	24.27	24.19	24.01	23.7	23.82	23.87	23.89	0.3	0.29	0.28	0.26	0.14	0.19	0.36	0.42	0.32	0.31
ENSG00000141141	DDX52	Probable ATP-dependent RNA helicase DDX52	8	7.15	7.15	7.13	7.12	7.08	6.52	6.73	6.98	7.17	6.89	6.89	6.9	6.91	6.91	6.48	7.31	7.05	7.21	17.71	17.71	18.74	19.77	21.82	21.48	21.4	21.69	21.94	17.74	17.74	17.97	18.2	18.63	20.05	20.23	20.2	20.17	0.29	0.29	0.29	0.29	0.18	0.23	0.29	0.3	0.26	0.26
ENSG00000143183	TMCO1	Transmembrane and coiled-coil domain-containing protein 1	8	10.89	10.89	10.86	10.82	10.75	9.91	10.39	10.75	11.01	10.84	10.84	10.67	10.5	10.16	11.26	11.01	10.8	10.65	22.18	22.18	22.07	21.96	21.74	22.74	22.57	22.5	22.46	21.81	21.81	21.83	21.84	21.88	23.17	22.92	22.68	22.51	0.3	0.3	0.29	0.29	0.12	0.25	0.31	0.34	0.27	0.25
ENSG00000143418	CERS2	Ceramide synthase 2	8	10.65	10.65	10.65	10.66	10.66	10.06	10.52	10.92	11.22	10.91	10.91	10.64	10.37	9.82	10.39	10.61	10.76	10.86	18.36	18.36	18.85	19.33	20.3	19.57	19.47	20.2	20.75	17.02	17.02	17.52	18.02	19.02	20.22	18.26	18.4	18.72	0.27	0.27	0.27	0.27	0.15	0.28	0.36	0.41	0.32	0.26
ENSG00000143473	KCNH1	Potassium voltage-gated channel subfamily H member 1	8	5.6	5.6	5.68	5.76	5.93	5.95	5.65	5.44	5.29	5.47	5.47	5.63	5.79	6.1	5.12	4.9	5.3	5.42	22.58	22.58	22.46	22.34	22.11	22.9	22.9	24.23	24.73	22.19	22.19	22.36	22.53	22.87	24.35	24.7	25	25.21	0.28	0.29	0.3	0.32	0.32	0.25	0.22	0.21	0.29	0.31
ENSG00000143614	GATAD2B	Transcriptional repressor p66-beta	6	8.76	8.76	8.54	8.31	7.86	7.09	7.67	8.2	8.58	8.27	8.27	8.28	8.29	8.3	7.45	7.78	8.17	8.46	22	22	21.86	21.71	21.43	21.25	21.24	21.21	21.18	21.36	21.36	21.5	21.64	21.92	21.34	21.08	20.78	20.56	0.36	0.32	0.28	0.2	0.1	0.2	0.33	0.37	0.3	0.3
ENSG00000143799	PARP1	Poly [ADP-ribose] polymerase 1	8	10.45	10.45	10.37	10.29	10.13	8.92	9.43	9.98	10.38	10.62	10.62	10.38	10.14	9.66	9.86	10.03	10.2	10.33	26.23	26.23	26.21	26.18	26.12	26.3	26.2	26.06	25.95	25.78	25.78	25.85	25.92	26.05	26.02	25.71	25.43	25.23	0.33	0.32	0.31	0.3	0.08	0.18	0.31	0.35	0.34	0.3
ENSG00000143977	SNRPG	Small nuclear ribonucleoprotein G-like protein	8	14.22	14.22	14.18	14.14	14.06	13.64	13.72	13.85	13.95	14.2	14.2	14.16	14.13	14.06	13.94	13.92	14.13	14.26	18.87	18.87	19.43	19.98	21.07	19.6	19.33	21.12	22.7	20.87	20.87	20.89	20.9	20.92	22.49	22.27	22.02	21.84	0.3	0.3	0.3	0.27	0.21	0.23	0.24	0.25	0.27	0.27
ENSG00000146386	ABRACL	Costars family protein ABRACL	6	11.47	11.47	11.36	11.25	11.02	9.5	10.39	11.03	11.52	11.44	11.44	11.36	11.29	11.14	10.73	10.73	11.23	11.42	21.34	21.34	21.33	21.32	21.3	20.42	20.21	20.02	19.88	20.8	20.8	20.87	20.94	21.07	20.45	20.28	20.59	20.76	0.35	0.33	0.31	0.28	0.06	0.19	0.35	0.41	0.3	0.29
ENSG00000147155	EBP	3-beta-hydroxysteroid-Delta(8),Delta(7)-isomerase	8	14.19	14.19	14.22	14.26	14.32	14.24	14.09	14.13	14.18	14.42	14.42	14.37	14.32	14.22	13.94	14.06	14.07	14.09	21.4	21.4	21.19	20.99	20.57	20.52	22.02	23.35	24.33	20.94	20.94	21.01	21.08	21.23	23.3	23.14	23	22.89	0.27	0.27	0.27	0.27	0.27	0.27	0.27	0.27	0.3	0.3
ENSG00000149792	MRPL49	39S ribosomal protein L49, mitochondrial	8	11.92	11.92	12.03	12.13	12.33	12.75	11.89	11.59	11.36	12.17	12.17	12.17	12.16	12.15	12.18	12.13	11.9	11.71	19.58	19.58	19.14	18.71	17.85	18.41	19.69	20.85	21.72	18.99	18.99	18.9	18.82	18.65	20.55	20.36	20.42	20.5	0.28	0.29	0.3	0.36	0.52	0.18	0.18	0.17	0.29	0.28
ENSG00000151247	EIF4E	Eukaryotic translation initiation factor 4E	6	8.55	8.55	8.38	8.21	7.88	6.88	7.69	8.19	8.53	8.42	8.42	8.26	8.11	7.8	7.6	7.92	8.25	8.5	22.12	22.12	22.06	21.99	21.86	22.25	22.05	21.37	20.87	21.73	21.73	21.62	21.51	21.29	21.51	21.28	21.93	22.3	0.34	0.32	0.28	0.23	0.08	0.23	0.34	0.38	0.3	0.29
ENSG00000155380	SLC16A1	Monocarboxylate transporter 1	4	9.75	9.75	9.65	9.54	9.34	8.56	9.19	9.68	10.03	9.54	9.54	9.55	9.55	9.55	9.12	9.21	9.51	9.75	21.4	21.4	21.45	21.5	21.61	21.59	21.73	21.69	21.72	21.07	21.07	21.17	21.27	21.48	20.82	20.21	20.46	20.73	0.3	0.28	0.27	0.25	0.11	0.25	0.36	0.42	0.28	0.28
ENSG00000155438	MKI67IP	MKI67 FHA domain-interacting nucleolar phosphoprotein	2	10.9	10.9	10.89	10.88	10.86	10.28	10.49	10.66	10.78	10.96	10.96	10.96	10.96	10.96	10.84	10.79	10.8	10.81	21.09	21.09	20.99	20.89	20.69	20.6	20.3	20.09	19.96	21.13	21.13	21.04	20.95	20.76	21.01	20.82	20.69	20.6	0.3	0.3	0.3	0.29	0.18	0.24	0.26	0.27	0.28	0.27
ENSG00000164687	FABP5	Fatty acid-binding protein, epidermal	7	10.72	10.72	10.73	10.75	10.77	9.68	10.27	10.84	11.27	11.37	11.37	11.2	11.03	10.7	10.84	10.89	11.1	11.26	24.51	24.51	24.44	24.37	24.23	24.5	24.54	24.48	24.42	24.66	24.66	24.68	24.7	24.74	25.12	25.08	25.14	25.19	0.29	0.29	0.29	0.29	0.1	0.23	0.39	0.44	0.31	0.28
ENSG00000165029	ABCA1	ATP-binding cassette sub-family A member 1	4	4.69	4.69	4.82	4.95	5.21	4.29	4.61	4.84	4.99	4.99	4.99	5.07	5.15	5.32	5.17	5.05	4.9	4.77	14.92	14.92	16.68	18.44	21.96	20.04	22.09	23.41	24.3	15.28	15.28	15.17	15.06	14.84	14.04	14.5	15.02	15.41	0.27	0.29	0.32	0.37	0.15	0.28	0.29	0.3	0.28	0.29
ENSG00000167085	PHB	Prohibitin	8	12.32	12.32	12.23	12.14	11.96	10.77	11.32	11.88	12.3	12.65	12.65	12.41	12.16	11.67	11.58	11.95	12.06	12.22	26.1	26.1	26.12	26.14	26.18	26.41	26.37	26.62	26.84	25.47	25.47	25.49	25.51	25.54	26.3	26.28	26.09	25.93	0.33	0.32	0.31	0.29	0.08	0.19	0.32	0.37	0.36	0.3
ENSG00000167768	KRT1	Keratin, type II cytoskeletal 1	8	4.47	4.47	4.44	4.41	4.35	4.23	4.34	4.42	4.48	4.32	4.32	4.31	4.31	4.3	4.57	4.39	4.13	3.92	25.44	25.44	25.28	25.13	24.82	25.58	26.7	27.61	28.29	24.98	24.98	25.04	25.1	25.2	27.99	28.12	28.39	28.61	0.27	0.27	0.27	0.26	0.26	0.26	0.27	0.27	0.28	0.28
ENSG00000169020	ATP5I	ATP synthase subunit e, mitochondrial	8	14.94	14.94	14.89	14.83	14.72	14.09	14.56	14.92	15.18	14.83	14.83	14.84	14.84	14.86	14.83	14.59	14.92	15.09	21.31	21.31	21.58	21.86	22.4	22.13	22.78	23.33	23.74	20.83	20.83	20.96	21.1	21.37	22.8	22.54	22.34	22.21	0.28	0.28	0.28	0.27	0.14	0.27	0.32	0.36	0.27	0.27
ENSG00000171403	KRT9	Keratin, type I cytoskeletal 9	8	7.73	7.73	7.55	7.36	6.97	6.83	7.09	6.8	6.66	7.56	7.56	7.51	7.46	7.37	7.69	7.29	6.92	6.66	22.81	22.81	22.71	22.61	22.43	22.5	24.35	25.58	26.45	23.11	23.11	23.23	23.34	23.57	26.38	26.56	26.95	27.27	0.36	0.33	0.29	0.21	0.21	0.22	0.2	0.19	0.3	0.3
ENSG00000172534	HCFC1	Host cell factor 1	2	5.81	5.81	5.93	6.05	6.29	4.98	5.87	6.12	6.44	6.17	6.17	6.01	5.86	5.55	5.33	5.59	5.86	6.07	22.71	22.71	22.52	22.32	21.94	22.46	22.03	21.55	21.18	22.8	22.8	22.71	22.62	22.43	21.89	21.89	21.65	21.56	0.27	0.28	0.31	0.35	0.1	0.33	0.34	0.39	0.31	0.3
ENSG00000172867	KRT2	Keratin, type II cytoskeletal 2 epidermal	8	4.1	4.1	4.06	4.01	3.93	3.92	4.03	4.12	4.19	4.15	4.15	4.12	4.08	4.02	4.15	4.02	4.01	4.01	24.37	24.37	23.98	23.59	22.82	24.5	25.78	26.8	27.53	24.01	24.01	23.97	23.92	23.81	27.01	26.91	27.1	27.27	0.27	0.26	0.26	0.26	0.26	0.27	0.28	0.28	0.27	0.27
ENSG00000173376	NDNF	Protein NDNF	8	5.44	5.44	5.53	5.63	5.83	6.3	5.41	5.67	5.7	5.75	5.75	5.67	5.59	5.42	5.3	5.91	5.92	5.85	20.69	20.69	20.65	20.6	20.51	21.65	22.45	23.04	23.39	18.88	18.88	18.72	18.56	18.24	20.72	20.46	20.05	19.74	0.25	0.26	0.27	0.32	0.48	0.18	0.28	0.28	0.27	0.26
ENSG00000175073	VCPIP1	Deubiquitinating protein VCIP135	8	8.01	8.01	8.03	8.05	8.09	8.18	8.32	8.22	8.12	8.02	8.02	8.1	8.18	8.35	8.35	8.35	8.32	8.29	22.5	22.5	22.31	22.11	21.73	22.6	23.4	24.11	24.64	22.37	22.37	22.38	22.39	22.4	23.92	24.11	24.21	24.27	0.26	0.26	0.27	0.27	0.28	0.28	0.28	0.28	0.25	0.26
ENSG00000183311	TUBB	Tubulin beta chain	6	12.65	12.65	12.61	12.57	12.49	10.78	11.27	11.82	12.25	12.99	12.99	12.75	12.51	12.03	11.49	11.77	12.01	12.19	27.66	27.66	27.66	27.65	27.64	27.57	27.62	27.47	27.34	28.04	28.04	28.1	28.16	28.27	27.82	27.85	27.87	27.88	0.37	0.36	0.36	0.36	0.06	0.15	0.26	0.31	0.39	0.34
ENSG00000186395	KRT10	Keratin, type I cytoskeletal 10	8	14.4	14.4	14.55	14.7	15.01	15.48	15.3	14.92	14.61	14.65	14.65	14.74	14.84	15.03	15.35	15.11	14.82	14.59	24.68	24.68	24.41	24.15	23.62	24.51	25.76	26.62	27.24	25.14	25.14	24.79	24.45	23.76	27.06	27.1	27.31	27.49	0.22	0.22	0.24	0.37	0.43	0.39	0.24	0.23	0.25	0.25
ENSG00000186603	HPDL	4-hydroxyphenylpyruvate dioxygenase-like protein	8	12.49	12.49	12.35	12.21	11.93	10.29	11.1	12.03	12.71	12.62	12.62	12.58	12.54	12.47	11.74	11.74	12.66	13	16.64	16.64	17.39	18.14	19.64	17.74	17.91	18.26	18.52	16.09	16.09	16.42	16.76	17.44	18.18	17.43	17.47	17.54	0.36	0.34	0.3	0.27	0.05	0.15	0.37	0.55	0.29	0.29
ENSG00000187109	NAP1L1	Nucleosome assembly protein 1-like 1	6	12.95	12.95	13.04	13.14	13.33	12.69	12.93	13.18	13.37	13.2	13.2	13.28	13.35	13.49	12.99	13.16	13.21	13.24	25.55	25.55	25.56	25.57	25.59	25.65	25.57	25.53	25.5	26.11	26.11	26.14	26.17	26.23	25.75	25.8	25.86	25.91	0.27	0.28	0.29	0.31	0.19	0.26	0.31	0.33	0.28	0.28
ENSG00000187555	USP7	Ubiquitin carboxyl-terminal hydrolase 7	5	7.12	7.12	7.11	7.1	7.09	5.76	6.46	7.04	7.46	7.38	7.38	7.22	7.07	6.75	6.38	6.61	7.08	7.45	20.58	20.58	21.01	21.44	22.26	20.98	20.86	20.6	20.39	22.1	22.1	22.05	21.99	21.87	21.62	21.64	21.74	21.81	0.31	0.31	0.31	0.31	0.08	0.21	0.36	0.41	0.31	0.3
ENSG00000188536	HBA1	Hemoglobin subunit alpha	4	5.93	5.93	5.86	5.78	5.64	5.53	5.76	5.61	5.54	5.99	5.99	5.94	5.89	5.79	6.2	5.84	5.9	5.96	15.13	15.13	16.17	17.22	19.34	19.09	19.14	18.84	18.6	23.03	23.03	22.56	22.08	21.14	23.72	23.84	24.27	24.62	0.29	0.28	0.26	0.25	0.25	0.25	0.25	0.25	0.27	0.27
ENSG00000188612	SUMO2	Small ubiquitin-related modifier 2	7	13.76	13.76	13.62	13.48	13.19	13	13.42	13.65	13.85	13.85	13.85	13.78	13.7	13.54	12.72	13.16	13.61	13.95	24.01	24.01	23.57	23.12	22.23	23.08	23.26	23.27	23.24	22.09	22.09	22.28	22.46	22.84	23.58	23.65	23.58	23.53	0.3	0.28	0.26	0.19	0.19	0.29	0.32	0.34	0.31	0.3
ENSG00000196504	PRPF40A	Pre-mRNA-processing factor 40 homolog A	8	9.07	9.07	8.98	8.89	8.71	7.95	8.7	9.32	9.78	8.93	8.93	8.91	8.88	8.83	8.49	8.69	8.93	9.1	20.38	20.38	20.4	20.42	20.43	20.71	20.76	21.13	21.44	20.33	20.33	20.48	20.63	20.93	22.1	21.63	21.26	21.01	0.27	0.26	0.25	0.24	0.1	0.26	0.45	0.52	0.27	0.27
ENSG00000197345	MRPL21	39S ribosomal protein L21, mitochondrial	7	13.75	13.75	13.75	13.75	13.75	13.89	14.02	13.83	13.73	13.83	13.83	13.84	13.84	13.85	14.16	14.05	13.92	13.82	19.97	19.97	20.11	20.24	20.49	20.15	19.56	19.75	19.96	18.18	18.18	17.95	17.72	17.25	19.83	19.72	19.76	19.79	0.27	0.27	0.27	0.27	0.28	0.28	0.27	0.27	0.26	0.27
ENSG00000197451	HNRNPAB	Heterogeneous nuclear ribonucleoprotein A/B	6	11.38	11.38	11.36	11.33	11.28	10.72	10.94	11.16	11.34	11.71	11.71	11.46	11.21	10.71	10.99	11.03	11.23	11.4	24.77	24.77	24.78	24.8	24.83	24.52	24.27	24.09	23.97	25.1	25.1	25.04	24.97	24.84	24.77	24.69	24.53	24.41	0.3	0.29	0.29	0.29	0.17	0.23	0.28	0.29	0.34	0.3
ENSG00000197601	FAR1	Fatty acyl-CoA reductase 1	7	8.07	8.07	8.11	8.15	8.24	8.1	8.07	8.11	8.14	8.13	8.13	8.07	8.01	7.88	7.69	8	8.08	8.12	17.15	17.15	17.39	17.62	18.09	18.19	17.67	17.63	17.67	17.33	17.33	16.76	16.19	15.07	18.2	18.44	18.5	18.54	0.27	0.27	0.27	0.27	0.27	0.27	0.27	0.27	0.28	0.27
ENSG00000197728	RPS26	40S ribosomal protein S26	6	8.25	8.25	8.01	7.77	7.3	5.87	6.65	7.39	7.93	8.23	8.23	8.05	7.88	7.54	7.49	7.55	7.79	7.96	24.85	24.85	24.83	24.81	24.78	24.85	24.9	25.02	25.12	24.8	24.8	24.83	24.86	24.91	24.78	24.86	24.75	24.66	0.41	0.36	0.3	0.22	0.06	0.15	0.31	0.41	0.32	0.31
ENSG00000197747	S100A10	Protein S100-A10	NaN	13.44	13.44	13.37	13.31	13.18	12.41	12.7	13.08	13.38	13.26	13.26	13.23	13.21	13.16	12.35	12.66	12.99	13.24	23.45	23.45	23.54	23.64	23.81	24.04	23.31	23.09	22.97	24.67	24.67	24.68	24.7	24.72	24.48	23.8	23.51	23.31	0.31	0.3	0.3	0.29	0.14	0.2	0.29	0.33	0.3	0.3
ENSG00000198604	BAZ1A	Bromodomain adjacent to zinc finger domain protein 1A	8	9.26	9.26	9.29	9.32	9.38	9.42	9.32	9.35	9.39	9.28	9.28	9.33	9.39	9.49	8.7	8.93	9.21	9.42	21.63	21.63	21.83	22.04	22.44	25.06	24.47	23.95	23.57	20.57	20.57	21.17	21.78	22.99	23.64	23.53	23.41	23.32	0.27	0.27	0.27	0.27	0.27	0.27	0.27	0.28	0.3	0.3
ENSG00000204220	PFDN6	Prefoldin subunit 6	7	11.17	11.17	10.93	10.69	10.21	9.94	10.38	10.76	11.03	10.89	10.89	10.95	11.01	11.12	10.16	10.43	10.93	11.33	22.52	22.52	22.67	22.82	23.13	22.37	22.26	21.96	21.72	22.9	22.9	23.03	23.17	23.44	23.02	22.87	23.16	23.37	0.34	0.3	0.27	0.16	0.15	0.23	0.32	0.35	0.29	0.3
ENSG00000205581	HMGN1	Non-histone chromosomal protein HMG-14	8	13.4	13.4	13.45	13.5	13.59	13.27	13.24	13.27	13.28	13.59	13.59	13.49	13.38	13.18	13.19	13.26	13.26	13.26	19.64	19.64	19.89	20.15	20.65	19.72	20.94	21.81	22.41	19.11	19.11	19.21	19.3	19.49	22.28	21.61	21.58	21.59	0.28	0.28	0.29	0.28	0.25	0.25	0.25	0.25	0.3	0.28
ENSG00000001497	LAS1L	Ribosomal biogenesis protein LAS1L	8	13.06	13.06	13.04	13.01	12.97	13.01	12.96	13	13.02	13.14	13.14	13.04	12.94	12.75	12.77	12.9	12.98	13.04	19.87	19.87	19.76	19.64	19.39	19.43	19.73	19.81	19.88	19.98	19.98	20.01	20.04	20.11	19.68	20.14	20.23	20.29	0.27	0.27	0.27	0.27	0.27	0.27	0.27	0.27	0.28	0.27
ENSG00000004478	FKBP4	Peptidyl-prolyl cis-trans isomerase FKBP4	7	11.38	11.38	11.28	11.18	10.98	10.42	10.85	11.26	11.56	11.52	11.52	11.39	11.25	10.98	11.04	11.22	11.36	11.45	25.82	25.82	25.87	25.91	26	26.06	26	25.8	25.64	26.21	26.21	26.22	26.22	26.23	26.33	26.28	26.28	26.29	0.3	0.29	0.27	0.24	0.15	0.24	0.34	0.38	0.3	0.28
ENSG00000004700	RECQL	ATP-dependent DNA helicase Q1	8	9.86	9.86	9.79	9.72	9.58	9.81	9.91	9.82	9.76	9.66	9.66	9.66	9.67	9.68	10.07	9.94	9.86	9.82	21.93	21.93	21.92	21.92	21.91	22.44	22.32	22.4	22.47	22.49	22.49	22.54	22.6	22.71	22.9	22.71	22.41	22.18	0.27	0.26	0.26	0.26	0.27	0.27	0.27	0.27	0.25	0.25
ENSG00000004779	NDUFAB1	Acyl carrier protein, mitochondrial	2	14.38	14.38	14.32	14.25	14.12	13.84	13.91	14.05	14.15	14.09	14.09	14.07	14.05	14	13.92	13.88	13.99	14.09	20.04	20.04	19.96	19.88	19.71	18.94	19.31	19.01	18.87	20.79	20.79	20.78	20.78	20.8	20.18	20.13	20.52	20.85	0.3	0.3	0.28	0.25	0.23	0.24	0.25	0.26	0.27	0.27
ENSG00000004864	SLC25A13	Calcium-binding mitochondrial carrier protein Aralar2	8	10.63	10.63	10.6	10.56	10.48	10.4	10.13	9.85	9.64	10.77	10.77	10.68	10.59	10.42	10.12	10.13	10.43	10.54	23.73	23.73	23.78	23.83	23.94	24.06	24.05	24.18	24.27	23.01	23.01	23.02	23.03	23.06	23.69	23.55	23.23	22.99	0.32	0.31	0.31	0.3	0.29	0.21	0.18	0.17	0.31	0.3
ENSG00000005007	UPF1	Regulator of nonsense transcripts 1	NaN	12.08	12.08	12.2	12.32	12.56	12.54	12.14	12.1	12.06	12.28	12.28	12.33	12.37	12.46	11.99	12.21	12.06	11.9	21.27	21.27	20.99	20.72	20.17	21.07	20.82	20.67	20.56	21.69	21.69	21.8	21.92	22.15	22.08	21.87	21.79	21.71	0.26	0.27	0.3	0.34	0.33	0.24	0.24	0.24	0.3	0.3
ENSG00000005022	SLC25A5	ADP/ATP translocase 2	8	15.2	15.2	15.25	15.3	15.41	15.13	15.04	15.25	15.36	15.37	15.37	15.27	15.17	14.97	15.04	15.06	15.11	15.14	23.93	23.93	24.1	24.28	24.62	24.84	24.83	25.11	25.34	23.86	23.86	23.97	24.07	24.28	24.95	25.02	24.91	24.81	0.27	0.27	0.27	0.27	0.27	0.27	0.27	0.28	0.29	0.27
ENSG00000007080	CCDC124	Coiled-coil domain-containing protein 124	2	10.89	10.89	10.82	10.75	10.6	10.37	10.4	10.45	10.49	10.96	10.96	10.88	10.8	10.65	10.77	10.72	10.66	10.63	21.35	21.35	21.19	21.02	20.69	20.88	20.64	20.55	20.49	21.18	21.18	21.23	21.27	21.35	21.04	20.16	20.05	20.04	0.31	0.3	0.29	0.24	0.23	0.23	0.23	0.24	0.28	0.27
ENSG00000007923	DNAJC11	DnaJ homolog subfamily C member 11	2	10.6	10.6	10.57	10.53	10.46	10.23	10.33	10.49	10.61	10.59	10.59	10.6	10.61	10.64	10.3	10.4	10.54	10.65	20.55	20.55	20.64	20.74	20.93	20.62	20.25	19.96	19.75	20.65	20.65	20.62	20.59	20.53	20.85	20.93	20.43	20.08	0.28	0.27	0.27	0.26	0.25	0.26	0.27	0.28	0.27	0.27
ENSG00000008018	PSMB1	Proteasome subunit beta type-1	NaN	15.68	15.68	15.66	15.64	15.6	15.47	15.63	15.71	15.75	15.58	15.58	15.6	15.61	15.65	15.69	15.61	15.65	15.7	23.49	23.49	23.57	23.65	23.81	23.32	23.09	22.84	22.65	23.55	23.55	23.64	23.73	23.92	23.81	23.74	23.78	23.8	0.27	0.27	0.27	0.27	0.27	0.27	0.27	0.28	0.27	0.27
ENSG00000011485	PPP5C	Serine/threonine-protein phosphatase 5	6	8.26	8.26	8.23	8.21	8.16	7.92	7.42	7.79	7.94	8.59	8.59	8.41	8.23	7.88	7.65	7.94	8.17	8.35	21.07	21.07	21.15	21.24	21.41	21.57	21.29	20.98	20.74	21.73	21.73	21.74	21.74	21.76	21.3	21.19	20.87	20.6	0.31	0.31	0.3	0.3	0.24	0.17	0.24	0.25	0.32	0.3
ENSG00000013583	HEBP1	Heme-binding protein 1	4	13.03	13.03	13.01	13	12.97	12.9	12.79	12.9	12.99	12.99	12.99	12.98	12.98	12.97	12.77	12.84	12.91	12.97	19.7	19.7	19.87	20.04	20.38	19.8	20.02	19.87	19.76	21.07	21.07	21.08	21.09	21.11	20.51	20.12	19.63	19.24	0.27	0.27	0.27	0.27	0.26	0.26	0.26	0.27	0.27	0.27
ENSG00000014641	MDH1	Malate dehydrogenase	6	14.26	14.26	14.31	14.36	14.46	13.95	13.95	14.17	14.33	14.41	14.41	14.38	14.35	14.29	13.98	14.08	14.18	14.25	25.15	25.15	25.13	25.11	25.08	24.98	25.12	25.13	25.12	25.14	25.14	25.03	24.92	24.71	24.91	25.01	25.17	25.29	0.29	0.29	0.3	0.3	0.21	0.22	0.27	0.29	0.29	0.28
ENSG00000015479	MATR3	Matrin-3	6	6.1	6.1	5.94	5.78	5.46	5.58	5.61	5.78	5.93	6	6	5.85	5.69	5.36	5.26	5.63	5.97	6.22	26.02	26.02	25.97	25.92	25.82	25.97	25.93	25.95	25.98	25.86	25.86	25.82	25.78	25.69	25.87	25.94	25.68	25.53	0.32	0.29	0.24	0.22	0.23	0.24	0.27	0.29	0.29	0.28
ENSG00000029363	BCLAF1	Bcl-2-associated transcription factor 1	4	12.18	12.18	12.26	12.34	12.51	12.36	12.21	12.19	12.19	12.14	12.14	12.23	12.32	12.5	11.99	11.99	12.06	12.11	21.69	21.69	21.87	22.04	22.39	22.06	22.05	22.04	22.04	22.59	22.59	22.59	22.59	22.6	22.63	22.82	22.64	22.51	0.27	0.28	0.28	0.29	0.28	0.27	0.26	0.26	0.29	0.29
ENSG00000035928	RFC1	Replication factor C subunit 1	2	10.39	10.39	10.46	10.52	10.65	10.79	10.72	10.61	10.52	10.51	10.51	10.48	10.45	10.39	10.68	10.87	10.7	10.62	20.52	20.52	20.36	20.2	19.86	19.83	19.35	19.3	19.27	20.2	20.2	20.03	19.86	19.52	18.72	18.91	19.02	19.12	0.26	0.26	0.27	0.29	0.29	0.29	0.28	0.28	0.25	0.25
ENSG00000038274	MAT2B	Methionine adenosyltransferase 2 subunit beta	2	6.81	6.81	6.94	7.07	7.34	7.2	7.14	7.11	7.09	6.96	6.96	6.91	6.86	6.77	6.69	6.93	7.12	7.26	22.74	22.74	22.76	22.77	22.8	22.55	21.66	21.27	20.91	22.81	22.81	22.77	22.72	22.64	22.83	22.76	22.8	22.84	0.24	0.26	0.29	0.3	0.29	0.29	0.29	0.28	0.26	0.25
ENSG00000039123	SKIV2L2	Superkiller viralicidic activity 2-like 2	4	12.21	12.21	12.19	12.16	12.12	12.28	12.48	12.4	12.39	12.36	12.36	12.28	12.2	12.04	12.29	12.4	12.41	12.41	21.66	21.66	21.6	21.53	21.4	22.05	22.09	22.35	22.58	22.18	22.18	22.15	22.11	22.03	21.72	22.29	22.07	21.81	0.26	0.25	0.25	0.26	0.28	0.3	0.3	0.29	0.26	0.26
ENSG00000042493	CAPG	Macrophage-capping protein	2	11.42	11.42	11.31	11.2	10.97	10.65	10.88	11.01	11.09	11.16	11.16	11.07	10.98	10.79	11	11.1	11.12	11.13	23.51	23.51	23.5	23.49	23.47	23.34	23.01	22.71	22.49	23.11	23.11	23.18	23.24	23.38	22.55	22.47	22.56	22.62	0.32	0.31	0.28	0.22	0.21	0.23	0.25	0.26	0.27	0.26
ENSG00000044115	CTNNA1	Catenin alpha-1	2	11.56	11.56	11.59	11.61	11.66	11.73	11.73	11.37	11.23	11.66	11.66	11.59	11.52	11.37	11.84	11.5	11.31	11.18	24.86	24.86	24.77	24.68	24.51	24.11	24.12	23.71	23.56	24.93	24.93	24.85	24.77	24.61	23.92	23.81	23.67	23.56	0.28	0.28	0.29	0.29	0.29	0.29	0.22	0.21	0.28	0.27
ENSG00000053371	AKR7A2	Aflatoxin B1 aldehyde reductase member 2	NaN	12.69	12.69	12.63	12.57	12.46	12.19	12.26	12.29	12.31	12.54	12.54	12.51	12.47	12.39	12.35	12.08	12.48	12.68	21.39	21.39	21.32	21.24	21.11	21.57	20.95	20.72	20.59	20.86	20.86	20.91	20.96	21.06	20.43	20.6	20.76	20.88	0.31	0.3	0.29	0.25	0.23	0.23	0.24	0.24	0.27	0.27
ENSG00000053372	MRTO4	mRNA turnover protein 4 homolog	8	12.29	12.29	12.14	11.99	11.69	11.56	11.73	11.88	11.99	12.04	12.04	12.04	12.03	12.03	11.78	11.87	11.88	11.91	24.62	24.62	24.63	24.63	24.63	24.74	24.73	24.65	24.58	24.08	24.08	24.04	24	23.9	24.2	24.09	23.99	23.92	0.32	0.3	0.26	0.22	0.22	0.23	0.26	0.27	0.28	0.27
ENSG00000054118	THRAP3	Thyroid hormone receptor-associated protein 3	2	12.02	12.02	12.07	12.11	12.2	12.27	12.18	12.14	12.11	12.21	12.21	12.16	12.11	12	12.11	12.09	12.05	12.02	23.77	23.77	23.77	23.78	23.78	23.68	23.65	23.58	23.53	23.99	23.99	24.02	24.06	24.12	23.95	23.74	23.56	23.43	0.27	0.27	0.27	0.27	0.28	0.27	0.27	0.27	0.27	0.27
ENSG00000055044	NOP58	Nucleolar protein 58	NaN	14.28	14.28	14.39	14.5	14.71	14.72	14.5	14.3	14.15	14.03	14.03	14.15	14.28	14.53	14.42	14.37	14.06	13.78	23.9	23.9	23.93	23.95	23.98	24.19	23.92	24.02	24.13	23.63	23.63	23.66	23.68	23.73	23.98	23.77	23.68	23.62	0.26	0.28	0.3	0.32	0.32	0.27	0.23	0.23	0.26	0.28
ENSG00000055950	MRPL43	39S ribosomal protein L43, mitochondrial	3	11.17	11.17	11.08	11	10.82	10.73	10.89	10.94	10.96	11.18	11.18	11.09	11	10.81	11.19	11.28	11.23	11.21	20.71	20.71	20.58	20.45	20.18	20.55	20.78	21.18	21.5	20.51	20.51	20.57	20.63	20.76	20.47	20.58	20.67	20.74	0.29	0.27	0.26	0.25	0.25	0.26	0.26	0.26	0.26	0.25
ENSG00000062485	CS	Citrate synthase, mitochondrial	8	14.57	14.57	14.6	14.63	14.71	14.42	14.35	14.49	14.62	14.77	14.77	14.72	14.67	14.57	14.26	14.4	14.46	14.49	24.23	24.23	24.25	24.26	24.28	24.5	24.53	24.75	24.94	24.12	24.12	24.14	24.16	24.2	24.95	24.63	24.51	24.44	0.27	0.27	0.27	0.27	0.26	0.26	0.26	0.27	0.3	0.29
ENSG00000062650	WAPAL	Wings apart-like protein homolog	4	8.06	8.06	8.13	8.2	8.36	8.7	8.25	8.17	8.12	8.35	8.35	8.34	8.33	8.31	8.48	8.48	8.48	8.48	17.3	17.3	17.48	17.66	17.99	19.09	19	19.25	19.47	18.9	18.9	18.93	18.96	19.03	19.16	19.53	19.27	19.04	0.25	0.26	0.27	0.31	0.39	0.25	0.25	0.25	0.26	0.27
ENSG00000063244	U2AF2	Splicing factor U2AF 65 kDa subunit	4	14.56	14.56	14.53	14.5	14.45	14.16	14.15	14.32	14.46	14.61	14.61	14.58	14.54	14.48	14.18	14.29	14.47	14.61	22.91	22.91	22.96	23.01	23.08	23.52	23.53	23.38	23.26	23.52	23.52	23.47	23.42	23.32	23.2	23.41	23.08	22.8	0.29	0.29	0.28	0.26	0.24	0.24	0.25	0.27	0.28	0.28
ENSG00000065427	KARS	Lysine--tRNA ligase	2	12.7	12.7	12.73	12.76	12.83	12.38	12.77	12.92	13	12.91	12.91	12.89	12.87	12.83	12.98	12.77	12.81	12.87	24.4	24.4	24.31	24.22	24.05	23.86	23.79	23.39	23.11	24.37	24.37	24.29	24.21	24.06	23.5	23.63	23.68	23.7	0.27	0.27	0.27	0.27	0.21	0.3	0.31	0.32	0.27	0.27
ENSG00000066322	ELOVL1	Elongation of very long chain fatty acids protein 1	NaN	10.07	10.07	10.07	10.08	10.08	10.24	9.82	9.81	9.81	10.27	10.27	10.15	10.03	9.79	10.06	9.57	9.89	10.01	19.65	19.65	19.74	19.84	20.04	20.45	20.02	19.69	19.44	20.4	20.4	20.36	20.31	20.22	20.56	20.17	20.07	19.94	0.29	0.29	0.29	0.29	0.29	0.23	0.23	0.23	0.31	0.28
ENSG00000067334	DNTTIP2	Deoxynucleotidyltransferase terminal-interacting protein 2	2	11.65	11.65	11.79	11.92	12.19	12.24	12.21	12.17	12.15	11.91	11.91	11.93	11.95	11.99	12.16	12.14	12.11	12.09	20.68	20.68	20.76	20.84	20.99	21.3	20.86	20.66	20.53	21.1	21.1	21.11	21.12	21.14	20.98	20.99	20.85	20.74	0.22	0.23	0.27	0.31	0.31	0.31	0.31	0.31	0.26	0.26
ENSG00000067533	RRP15	RRP15-like protein	4	9.83	9.83	9.8	9.77	9.7	9.72	9.51	9.45	9.41	9.62	9.62	9.69	9.75	9.88	9.41	9.51	9.6	9.65	18.64	18.64	18.96	19.27	19.9	19.71	19.74	20.12	20.45	19.13	19.13	19.37	19.61	20.08	19.65	19.09	18.49	18.04	0.29	0.29	0.28	0.28	0.27	0.24	0.23	0.23	0.28	0.28
ENSG00000067560	RHOA	Transforming protein RhoA	NaN	11.96	11.96	11.93	11.9	11.83	11.67	11.77	11.69	11.66	12.11	12.11	11.99	11.87	11.63	12.02	11.94	11.75	11.61	24.78	24.78	24.72	24.67	24.55	24.97	24.71	24.48	24.33	25.09	25.09	25.06	25.02	24.96	24.68	25.01	25.03	25.1	0.29	0.28	0.27	0.26	0.26	0.25	0.25	0.25	0.29	0.27
ENSG00000067704	IARS2	Isoleucine--tRNA ligase, mitochondrial	NaN	12.13	12.13	12.11	12.08	12.04	11.75	11.86	12.11	12.3	12.23	12.23	12.09	11.95	11.68	11.8	11.89	12.12	12.32	22.62	22.62	22.64	22.67	22.72	22.89	22.53	22.56	22.62	22.48	22.48	22.44	22.4	22.33	22.91	22.62	22.29	22.05	0.27	0.27	0.27	0.26	0.24	0.24	0.29	0.33	0.29	0.27
ENSG00000069248	NUP133	Nuclear pore complex protein Nup133	8	10.23	10.23	10.24	10.25	10.28	10.07	10.16	10.25	10.33	10.43	10.43	10.4	10.38	10.33	9.99	10.15	10.2	10.22	20.99	20.99	20.79	20.59	20.19	20.51	20.72	20.93	21.09	20.56	20.56	20.69	20.82	21.08	20.57	21.01	20.82	20.64	0.27	0.27	0.27	0.27	0.27	0.27	0.27	0.27	0.29	0.29
ENSG00000070785	EIF2B3	Translation initiation factor eIF-2B subunit gamma	2	11.06	11.06	10.99	10.91	10.76	11.05	11.07	11.04	11.02	10.99	10.99	10.95	10.92	10.85	10.71	10.79	10.85	10.89	20.82	20.82	20.54	20.26	19.7	19.75	19.65	19.21	18.86	21	21	20.96	20.93	20.87	20.56	19.88	19.97	19.94	0.26	0.26	0.26	0.26	0.27	0.27	0.27	0.27	0.27	0.27
ENSG00000070814	TCOF1	Treacle protein	6	8.49	8.49	8.44	8.39	8.28	8.2	7.96	8.23	8.37	8.92	8.92	8.74	8.55	8.18	8.15	8.2	8.36	8.5	22.09	22.09	22.06	22.04	21.99	22.21	21.77	21.76	21.78	22.81	22.81	22.88	22.96	23.11	22.99	22.49	22.02	21.68	0.29	0.28	0.27	0.26	0.24	0.24	0.26	0.27	0.34	0.31
ENSG00000071626	DAZAP1	DAZ-associated protein 1	2	11.11	11.11	11.06	11.01	10.9	10.63	10.88	10.95	10.99	10.79	10.79	10.8	10.82	10.85	11.06	10.96	10.94	10.93	21.82	21.82	21.93	22.04	22.25	21.63	21.29	20.6	20.05	21.78	21.78	21.61	21.43	21.08	20.81	20.91	20.75	20.62	0.28	0.27	0.27	0.26	0.25	0.26	0.26	0.27	0.26	0.27
ENSG00000072958	AP1M1	AP-1 complex subunit mu-1	5	10.79	10.79	10.75	10.71	10.63	10.46	10.37	10.5	10.56	11.09	11.09	10.92	10.76	10.44	10.61	10.71	10.76	10.79	20.39	20.39	20.4	20.41	20.43	20.61	20.45	20.32	20.22	20.56	20.56	20.53	20.5	20.45	20.1	20.27	20.3	20.31	0.3	0.29	0.28	0.26	0.25	0.24	0.25	0.25	0.31	0.28
ENSG00000073969	NSF	Vesicle-fusing ATPase	8	11.12	11.12	11.12	11.13	11.14	10.87	11.01	11.09	11.15	11.27	11.27	11.22	11.18	11.09	10.98	11	11.09	11.17	21.56	21.56	21.38	21.2	20.85	21.43	21.95	22.24	22.43	22.05	22.05	22.09	22.13	22.21	21.54	21.85	22.13	22.35	0.27	0.27	0.27	0.27	0.26	0.27	0.27	0.27	0.28	0.27
ENSG00000074071	MRPS34	28S ribosomal protein S34, mitochondrial	NaN	13.08	13.08	13.04	13	12.93	12.72	12.91	13.1	13.25	13.31	13.31	13.25	13.19	13.08	13.09	13.14	13.18	13.21	21.18	21.18	21.13	21.08	20.97	20.32	20.2	20.3	20.4	20.89	20.89	20.83	20.76	20.63	20.42	20.71	21	21.22	0.27	0.26	0.26	0.25	0.24	0.26	0.3	0.32	0.27	0.27
ENSG00000074800	ENO1	Alpha-enolase	8	15.54	15.54	15.55	15.56	15.59	15.78	15.48	15.51	15.54	16.09	16.09	15.9	15.71	15.33	15.57	15.55	15.6	15.65	30.69	30.69	30.66	30.63	30.57	30.7	30.74	30.53	30.34	30.67	30.67	30.68	30.69	30.72	30.62	30.61	30.68	30.73	0.27	0.27	0.27	0.27	0.27	0.27	0.27	0.27	0.34	0.29
ENSG00000075239	ACAT1	Acetyl-CoA acetyltransferase, mitochondrial	7	9.16	9.16	9.09	9.01	8.87	8.43	8.56	8.87	9.11	9.03	9.03	8.92	8.82	8.61	8.64	8.63	8.9	9.14	22.94	22.94	22.99	23.04	23.14	22.94	22.93	22.71	22.53	22.89	22.89	22.9	22.91	22.92	23.11	22.94	23.02	23.04	0.3	0.29	0.29	0.25	0.19	0.2	0.3	0.31	0.29	0.27
ENSG00000075785	RAB7A	Ras-related protein Rab-7a	6	12.47	12.47	12.44	12.41	12.36	11.85	12.09	12.32	12.49	12.65	12.65	12.65	12.64	12.64	12.2	12.25	12.37	12.46	23.91	23.91	23.9	23.89	23.86	23.98	23.86	23.91	23.98	23.4	23.4	23.39	23.39	23.39	23.86	23.71	23.55	23.43	0.29	0.29	0.29	0.28	0.18	0.24	0.29	0.3	0.3	0.3
ENSG00000077097	TOP2B	DNA topoisomerase 2-beta	2	12.3	12.3	12.26	12.22	12.15	12.3	12.09	12.2	12.3	12.44	12.44	12.41	12.39	12.34	12.13	12.26	12.36	12.44	22.05	22.05	22.02	21.99	21.93	21.82	21.54	21.44	21.39	21.45	21.45	21.55	21.66	21.88	21.45	21.22	21.23	21.26	0.27	0.27	0.27	0.27	0.27	0.27	0.27	0.27	0.27	0.27
ENSG00000077380	DYNC1I2	Cytoplasmic dynein 1 intermediate chain 2	2	11.46	11.46	11.47	11.49	11.51	11.11	11.26	11.38	11.47	11.6	11.6	11.52	11.44	11.27	11.63	11.47	11.45	11.45	22.25	22.25	22.13	22.01	21.76	22.02	21.86	21.65	21.5	22.06	22.06	22	21.95	21.85	21.68	21.71	21.7	21.68	0.28	0.28	0.28	0.27	0.24	0.26	0.27	0.27	0.27	0.26
ENSG00000079246	XRCC5	X-ray repair cross-complementing protein 5	6	11.84	11.84	11.79	11.74	11.65	11.42	11.42	11.42	11.42	11.84	11.84	11.74	11.65	11.47	11.39	11.46	11.59	11.69	26.53	26.53	26.62	26.7	26.86	26.76	26.54	26.34	26.2	26.92	26.92	26.93	26.94	26.95	26.81	26.98	26.75	26.64	0.3	0.3	0.29	0.26	0.23	0.23	0.23	0.23	0.29	0.28
ENSG00000079462	PAFAH1B3	Platelet-activating factor acetylhydrolase IB subunit gamma	NaN	11.39	11.39	11.18	10.96	10.52	10.42	10.29	10.45	10.61	11.22	11.22	11.12	11.02	10.81	10.31	10.52	10.8	11.03	22.39	22.39	22.39	22.39	22.39	22.03	21.53	21.03	20.66	22.73	22.73	22.69	22.64	22.55	22.22	22.19	22.28	22.35	0.37	0.33	0.29	0.2	0.2	0.2	0.2	0.22	0.32	0.31
ENSG00000079785	DDX1	ATP-dependent RNA helicase DDX1	NaN	13.49	13.49	13.58	13.66	13.84	13.91	13.84	13.84	13.84	13.89	13.89	13.84	13.8	13.72	13.8	13.89	13.87	13.84	24.5	24.5	24.44	24.38	24.26	24.28	24.32	24.31	24.3	24.7	24.7	24.65	24.6	24.5	24.29	24.54	24.41	24.34	0.24	0.25	0.27	0.29	0.3	0.29	0.29	0.29	0.27	0.27
ENSG00000082153	BZW1	Basic leucine zipper and W2 domain-containing protein 1	2	11.86	11.86	11.88	11.89	11.93	11.86	12.08	12.14	12.2	11.18	11.18	11.34	11.49	11.79	12.41	12.02	12.11	12.21	23.43	23.43	23.36	23.29	23.15	23.17	22.77	22.54	22.38	23.87	23.87	23.79	23.72	23.56	23.06	23.25	23.4	23.5	0.26	0.26	0.26	0.26	0.26	0.29	0.31	0.31	0.19	0.2
ENSG00000082515	MRPL22	39S ribosomal protein L22, mitochondrial	8	13.15	13.15	13.11	13.08	13.01	13.13	13.08	13.06	13.05	13.14	13.14	13.07	12.99	12.84	13.16	13.16	13.09	13.03	17.98	17.98	18.38	18.78	19.56	19.5	19.84	20.71	21.29	16.49	16.49	16.86	17.23	17.96	18.51	18.18	18.55	18.77	0.27	0.27	0.27	0.27	0.27	0.27	0.27	0.27	0.27	0.26
ENSG00000083123	BCKDHB	2-oxoisovalerate dehydrogenase subunit beta, mitochondrial	NaN	7.84	7.84	7.91	7.98	8.12	7.85	7.92	8.14	8.28	8.25	8.25	8.07	7.9	7.54	7.76	7.55	7.77	7.88	21.37	21.37	21.33	21.28	21.2	21.32	20.76	20.45	20.2	19.32	19.32	19.45	19.58	19.82	19.61	19.68	19.88	20.05	0.26	0.26	0.27	0.27	0.26	0.27	0.31	0.33	0.33	0.3
ENSG00000083444	PLOD1	Procollagen-lysine,2-oxoglutarate 5-dioxygenase 1	8	6.43	6.43	6.5	6.57	6.72	6.75	6.62	6.66	6.67	7.15	7.15	6.87	6.6	6.05	6.27	6.51	6.63	6.72	23.52	23.52	23.6	23.67	23.81	23.67	23.7	23.78	23.83	23.13	23.13	23.08	23.03	22.93	23.44	23.01	22.84	22.75	0.26	0.27	0.28	0.28	0.28	0.28	0.28	0.28	0.36	0.3
ENSG00000083845	RPS5	40S ribosomal protein S5	3	17.04	17.04	17	16.97	16.91	16.74	16.94	17.04	17.11	17.1	17.1	17.09	17.07	17.05	17.14	17.01	17.08	17.16	26.14	26.14	26.12	26.09	26.04	26.08	25.99	26.23	26.37	26.09	26.09	26.08	26.07	26.05	26.1	26.16	26.18	26.19	0.27	0.27	0.26	0.26	0.26	0.27	0.28	0.28	0.27	0.27
ENSG00000084207	GSTP1	Glutathione S-transferase P	8	17.33	17.33	17.31	17.28	17.24	17.18	17.19	17.19	17.19	17.33	17.33	17.35	17.37	17.41	17.23	17.19	17.12	17.08	28.2	28.2	28.21	28.23	28.27	28.09	28.19	28.11	28.03	28.44	28.44	28.49	28.54	28.63	28.45	28.5	28.63	28.74	0.27	0.27	0.27	0.27	0.26	0.26	0.26	0.26	0.28	0.28
ENSG00000084733	RAB10	Ras-related protein Rab-10	5	12.06	12.06	11.98	11.9	11.73	11.9	12.07	12.11	12.12	12.13	12.13	12.07	12	11.87	12.09	11.99	12.01	12.03	23.28	23.28	23.22	23.17	23.06	23.32	23.07	23	22.96	23.11	23.11	23.04	22.97	22.83	22.45	22.6	22.77	22.91	0.26	0.26	0.25	0.25	0.26	0.28	0.29	0.29	0.27	0.27
ENSG00000084754	HADHA	Trifunctional enzyme subunit alpha, mitochondrial	8	11.4	11.4	11.46	11.53	11.66	11.8	11.75	11.82	11.87	11.85	11.85	11.72	11.59	11.32	11.76	11.4	11.68	11.77	23.78	23.78	23.82	23.86	23.92	24.06	24.29	24.69	25.02	23.83	23.83	23.9	23.98	24.13	24.61	24.59	24.48	24.41	0.24	0.24	0.26	0.29	0.3	0.3	0.31	0.31	0.28	0.26
ENSG00000087460	GNAS	Guanine nucleotide-binding protein G(s) subunit alpha isoforms XLas	8	6.8	6.8	6.7	6.6	6.41	6.14	6.6	6.83	6.98	6.44	6.44	6.43	6.43	6.41	6.38	6.41	6.69	6.91	19.88	19.88	19.9	19.92	19.96	19.68	19.82	20.11	20.34	20.31	20.31	20.37	20.43	20.55	20.71	20.79	20.48	20.34	0.28	0.27	0.26	0.21	0.19	0.3	0.32	0.34	0.25	0.25
ENSG00000088205	DDX18	ATP-dependent RNA helicase DDX18	NaN	11.43	11.43	11.38	11.33	11.23	11	11.18	11.18	11.16	11.19	11.19	11.25	11.31	11.42	11.38	11.29	11.23	11.19	24.06	24.06	23.97	23.87	23.68	24.19	24.1	24.07	24.05	23.56	23.56	23.6	23.65	23.73	24	23.82	23.71	23.63	0.29	0.28	0.27	0.26	0.25	0.25	0.25	0.25	0.27	0.27
ENSG00000088247	KHSRP	Far upstream element-binding protein 2	2	14.41	14.41	14.38	14.35	14.29	14.6	14.39	14.26	14.16	14.47	14.47	14.47	14.47	14.48	14.23	14.32	14.33	14.33	24.66	24.66	24.68	24.7	24.75	24.56	24.31	24.1	23.94	24.86	24.86	24.67	24.48	24.09	24.43	24.14	23.94	23.8	0.27	0.27	0.27	0.27	0.28	0.27	0.26	0.25	0.28	0.27
ENSG00000089009	RPL6	60S ribosomal protein L6	8	16.96	16.96	16.97	16.98	16.99	16.71	16.73	16.89	17.01	17.16	17.16	17.08	17	16.85	16.76	16.82	16.95	17.05	27.01	27.01	27.01	27.01	27	27.08	27.06	27.11	27.15	26.93	26.93	26.95	26.97	27	27.28	27.26	27.25	27.24	0.27	0.27	0.27	0.27	0.26	0.26	0.27	0.28	0.28	0.27
ENSG00000089154	GCN1L1	Translational activator GCN1	3	14.2	14.2	14.08	13.97	13.74	13.48	13.83	14.13	14.35	14.18	14.18	14.06	13.94	13.69	13.95	13.85	13.98	14.1	24.27	24.27	24.1	23.93	23.59	23.99	23.99	24.36	24.59	24.69	24.69	24.67	24.66	24.64	24.11	24.37	24.42	24.43	0.29	0.28	0.26	0.21	0.2	0.25	0.33	0.35	0.28	0.27
ENSG00000089597	GANAB	Neutral alpha-glucosidase AB	8	13.34	13.34	13.3	13.26	13.17	12.94	13.38	13.63	13.79	13.43	13.43	13.32	13.22	13	13.27	13.31	13.37	13.41	26.9	26.9	26.96	27.02	27.12	27.2	27.1	27.31	27.51	26.79	26.79	26.83	26.87	26.94	27.22	27.14	27.08	27.04	0.25	0.25	0.25	0.24	0.22	0.31	0.35	0.36	0.27	0.26
ENSG00000090273	NUDC	Nuclear migration protein nudC	NaN	12.8	12.8	12.84	12.87	12.94	13.04	12.79	12.77	12.78	13.13	13.13	12.99	12.85	12.57	12.67	12.68	12.74	12.76	25.56	25.56	25.51	25.45	25.35	25.55	25.24	25.02	24.86	24.86	24.86	24.83	24.8	24.74	25	24.92	24.76	24.63	0.27	0.27	0.27	0.28	0.28	0.27	0.27	0.27	0.32	0.28
ENSG00000091483	FH	Fumarate hydratase, mitochondrial	8	11.85	11.85	11.77	11.69	11.53	11.38	11.47	11.55	11.6	11.89	11.89	11.72	11.54	11.19	11.57	11.6	11.63	11.65	23.27	23.27	23.37	23.47	23.66	23.95	23.88	23.89	23.91	23.74	23.74	23.8	23.87	23.99	23.68	23.83	23.83	23.82	0.3	0.28	0.27	0.25	0.25	0.25	0.25	0.25	0.3	0.28
ENSG00000094916	CBX5	Chromobox protein homolog 5	4	10.99	10.99	10.91	10.83	10.66	10.69	10.58	10.93	11.07	10.86	10.86	10.81	10.77	10.68	10.71	10.58	10.8	10.98	21.69	21.69	21.84	21.99	22.28	22.31	21.81	21.82	21.89	22.13	22.13	22.24	22.35	22.57	22.44	21.95	21.58	21.32	0.28	0.27	0.25	0.24	0.24	0.24	0.3	0.32	0.27	0.26
ENSG00000096746	HNRNPH3	Heterogeneous nuclear ribonucleoprotein H3	7	11.33	11.33	11.25	11.18	11.02	10.76	11.06	11.19	11.27	11.39	11.39	11.31	11.23	11.07	11.21	11.15	11.2	11.24	22.91	22.91	23.03	23.16	23.41	23.18	22.95	23.22	23.48	23.57	23.57	23.55	23.52	23.48	23.44	23.53	23.66	23.76	0.29	0.28	0.27	0.24	0.22	0.26	0.28	0.29	0.27	0.27
ENSG00000100097	LGALS1	Galectin-1	7	15.7	15.7	15.66	15.61	15.52	15.39	15.47	15.42	15.4	15.63	15.63	15.66	15.69	15.75	15.6	15.58	15.56	15.55	27.6	27.6	27.58	27.56	27.52	27.59	27.65	27.56	27.47	26.98	26.98	27.06	27.14	27.3	27.62	27.57	27.56	27.55	0.29	0.28	0.27	0.26	0.25	0.25	0.25	0.25	0.27	0.27
ENSG00000100138	NHP2L1	NHP2-like protein 1	8	13.55	13.55	13.49	13.43	13.3	13.28	13.41	13.4	13.38	13.5	13.5	13.47	13.44	13.38	13.65	13.57	13.54	13.52	23.93	23.93	23.94	23.95	23.98	24.27	24.15	24.02	23.93	23.38	23.38	23.46	23.54	23.7	23.62	23.57	23.46	23.37	0.27	0.27	0.26	0.26	0.26	0.26	0.26	0.26	0.27	0.27
ENSG00000100316	RPL3	60S ribosomal protein L3	8	16.42	16.42	16.45	16.48	16.53	16.31	16.37	16.5	16.6	16.69	16.69	16.58	16.48	16.27	16.59	16.57	16.57	16.58	26.27	26.27	26.29	26.32	26.38	26.67	26.59	26.62	26.66	26.33	26.33	26.4	26.48	26.63	26.6	26.66	26.75	26.82	0.27	0.27	0.27	0.27	0.27	0.27	0.27	0.28	0.27	0.26
ENSG00000100347	SAMM50	Sorting and assembly machinery component 50 homolog	7	12.36	12.36	12.27	12.17	11.98	11.54	11.81	12.07	12.26	12.48	12.48	12.31	12.15	11.82	12.1	12.1	12.14	12.15	21.07	21.07	20.97	20.87	20.65	20.85	20.6	20.57	20.5	18.94	18.94	19	19.07	19.19	19.3	19.28	18.97	18.78	0.31	0.3	0.28	0.23	0.18	0.23	0.29	0.3	0.31	0.27
ENSG00000100380	ST13	Hsc70-interacting protein	3	12.32	12.32	12.29	12.27	12.23	11.82	12.36	12.9	13.31	12.37	12.37	12.3	12.22	12.07	12.4	12.31	12.38	12.45	24.6	24.6	24.65	24.69	24.78	24.28	24.39	24.36	24.32	24.77	24.77	24.82	24.88	24.98	24.7	24.71	24.64	24.59	0.24	0.24	0.24	0.23	0.17	0.28	0.47	0.53	0.26	0.26
ENSG00000100410	PHF5A	PHD finger-like domain-containing protein 5A	2	11.03	11.03	11	10.97	10.9	10.62	10.66	10.7	10.74	11.06	11.06	10.99	10.93	10.8	10.91	10.83	10.82	10.81	20.54	20.54	20.56	20.58	20.62	20.05	20.24	20.08	19.92	21.25	21.25	21.19	21.13	21.01	20.13	20.54	19.85	19.49	0.3	0.29	0.29	0.26	0.24	0.24	0.24	0.24	0.28	0.27
ENSG00000100519	PSMC6	26S protease regulatory subunit 10B	7	11.41	11.41	11.41	11.4	11.39	11.2	11.36	11.41	11.44	11.6	11.6	11.49	11.38	11.15	11.5	11.48	11.5	11.52	23.97	23.97	24.08	24.19	24.41	24.29	24.36	24.29	24.23	24.41	24.41	24.44	24.47	24.53	24.49	24.49	24.53	24.57	0.27	0.27	0.27	0.27	0.27	0.27	0.27	0.27	0.27	0.26
ENSG00000100632	ERH	Enhancer of rudimentary homolog	3	14.01	14.01	13.96	13.91	13.81	13.58	13.77	13.87	13.93	13.95	13.95	13.94	13.92	13.89	13.96	13.84	13.86	13.88	25.38	25.38	25.17	24.97	24.56	25.03	25.07	25.07	25.07	24.96	24.96	24.98	25	25.03	24.81	24.69	24.6	24.55	0.28	0.27	0.26	0.26	0.25	0.26	0.26	0.27	0.27	0.27
ENSG00000100764	PSMC1	26S protease regulatory subunit 4	4	13.44	13.44	13.41	13.37	13.29	13.27	13.46	13.47	13.47	13.56	13.56	13.49	13.42	13.29	13.53	13.53	13.4	13.35	23.04	23.04	23.11	23.18	23.32	22.44	22.89	23.11	23.25	23.93	23.93	23.82	23.72	23.51	23.31	23.44	23.44	23.43	0.27	0.27	0.26	0.26	0.27	0.27	0.27	0.27	0.27	0.27
ENSG00000100983	GSS	Glutathione synthetase	2	12.25	12.25	12.26	12.28	12.31	12.25	12.53	12.54	12.58	12.34	12.34	12.31	12.28	12.23	12.34	12.42	12.49	12.54	22.05	22.05	21.98	21.91	21.77	21.87	21.13	20.67	20.28	22.34	22.34	22.35	22.36	22.37	22.09	21.92	21.84	21.79	0.25	0.25	0.26	0.26	0.26	0.31	0.31	0.32	0.26	0.26
ENSG00000101182	PSMA7	Proteasome subunit alpha type-7	NaN	14.67	14.67	14.63	14.59	14.52	13.94	14.18	14.27	14.33	14.61	14.61	14.48	14.36	14.11	14.68	14.32	14.22	14.18	24.72	24.72	24.68	24.63	24.54	24.5	24.56	24.71	24.83	24.85	24.85	24.8	24.76	24.67	24.71	24.79	24.77	24.77	0.31	0.31	0.3	0.29	0.18	0.24	0.24	0.25	0.29	0.27
ENSG00000101361	NOP56	Nucleolar protein 56	8	12.8	12.8	12.82	12.84	12.88	12.42	12.59	12.83	12.99	13.07	13.07	12.98	12.89	12.7	12.41	12.66	12.78	12.87	24.15	24.15	24.15	24.15	24.14	24.47	24.52	24.63	24.73	23.87	23.87	23.95	24.03	24.19	24.61	24.39	24.09	23.86	0.28	0.28	0.28	0.27	0.22	0.24	0.3	0.31	0.3	0.29
ENSG00000101596	SMCHD1	Structural maintenance of chromosomes flexible hinge domain-containing protein 1	7	9.01	9.01	9.05	9.09	9.17	8.99	9.03	9.04	9.03	8.52	8.52	8.63	8.74	8.96	8.85	8.89	8.94	8.97	20.48	20.48	20.53	20.57	20.66	20.46	20	19.85	19.77	20.23	20.23	20.25	20.26	20.29	20.04	20.66	21.27	21.73	0.27	0.27	0.27	0.27	0.27	0.27	0.27	0.27	0.24	0.25
ENSG00000102119	EMD	Emerin	2	11.17	11.17	11.05	10.92	10.67	11.14	11.14	10.91	10.71	10.5	10.5	10.63	10.76	11.03	11.17	11.08	11	10.94	23.7	23.7	23.61	23.51	23.32	23.55	23.46	23.42	23.39	23.16	23.16	23.1	23.03	22.91	22.97	22.63	22.44	22.3	0.28	0.27	0.26	0.24	0.29	0.29	0.24	0.23	0.22	0.23
ENSG00000102144	PGK1	Phosphoglycerate kinase 1	NaN	14.97	14.97	14.98	15	15.02	14.89	14.84	14.97	15.08	15.21	15.21	15.1	15	14.79	14.84	14.84	15.15	15.27	28.76	28.76	28.73	28.7	28.64	28.79	28.61	28.45	28.33	28.51	28.51	28.58	28.66	28.81	28.78	28.78	28.87	28.93	0.27	0.27	0.27	0.27	0.27	0.27	0.27	0.27	0.29	0.27
ENSG00000104131	EIF3J	Eukaryotic translation initiation factor 3 subunit J	2	10.83	10.83	10.81	10.79	10.76	10.68	10.87	10.97	11.03	10.22	10.22	10.43	10.63	11.04	10.95	11.08	11.04	10.99	22.41	22.41	22.29	22.17	21.93	22.33	22.1	22.59	22.93	23.34	23.34	23.24	23.14	22.95	23.07	22.56	22.15	21.88	0.26	0.26	0.26	0.26	0.26	0.27	0.29	0.3	0.2	0.21
ENSG00000104408	EIF3E	Eukaryotic translation initiation factor 3 subunit E	6	13.53	13.53	13.55	13.58	13.62	13.16	13.46	13.66	13.81	13.63	13.63	13.58	13.53	13.42	13.62	13.62	13.79	13.85	23.39	23.39	23.46	23.53	23.67	23.37	23.51	23.14	22.93	23.62	23.62	23.55	23.48	23.34	23.38	23.28	23.45	23.53	0.27	0.27	0.27	0.27	0.21	0.28	0.31	0.32	0.26	0.26
ENSG00000105197	TIMM50	Mitochondrial import inner membrane translocase subunit TIM50	4	12.5	12.5	12.45	12.39	12.28	12.38	12.48	12.48	12.47	12.58	12.58	12.55	12.52	12.45	12.71	12.63	12.61	12.59	21.71	21.71	21.93	22.14	22.56	22.59	22.07	22.09	22.15	22.12	22.12	22.2	22.28	22.45	22.24	22.22	22.19	22.17	0.27	0.27	0.26	0.26	0.27	0.27	0.27	0.27	0.27	0.27
ENSG00000105202	FBL	rRNA 2-O-methyltransferase fibrillarin	8	15.92	15.92	15.89	15.86	15.8	15.91	15.77	15.83	15.9	16.07	16.07	16.03	16	15.92	15.78	15.9	15.94	15.96	24.45	24.45	24.49	24.53	24.62	24.84	24.57	24.6	24.66	23.95	23.95	23.99	24.04	24.14	24.65	24.54	24.45	24.39	0.27	0.27	0.27	0.27	0.27	0.27	0.27	0.27	0.27	0.27
ENSG00000105220	GPI	Glucose-6-phosphate isomerase	6	14.79	14.79	14.83	14.87	14.95	14.7	14.53	14.85	15.15	15.09	15.09	15	14.92	14.75	14.85	14.9	15.1	15.26	27.98	27.98	27.98	27.97	27.97	27.81	27.83	27.8	27.78	28.06	28.06	28.12	28.17	28.29	27.88	27.99	28.1	28.18	0.27	0.27	0.27	0.27	0.25	0.24	0.29	0.35	0.26	0.26
ENSG00000105323	HNRNPUL1	Heterogeneous nuclear ribonucleoprotein U-like protein 1	2	9.7	9.7	9.62	9.55	9.39	9.47	9.38	9.43	9.49	9.1	9.1	9.2	9.3	9.48	9.63	9.44	9.53	9.62	23.51	23.51	23.45	23.4	23.31	23.06	22.68	22.6	22.56	23.84	23.84	23.7	23.56	23.27	22.87	23.26	23.11	23.07	0.28	0.27	0.26	0.26	0.26	0.26	0.26	0.26	0.23	0.24
ENSG00000105364	MRPL4	39S ribosomal protein L4, mitochondrial	4	13.49	13.49	13.43	13.36	13.23	12.87	13.1	13.22	13.32	13.45	13.45	13.44	13.44	13.44	13.26	13.29	13.44	13.56	20.97	20.97	20.93	20.89	20.8	21.31	21.04	21.33	21.57	20.7	20.7	20.75	20.81	20.91	20.23	20.47	20.24	20.14	0.3	0.29	0.28	0.25	0.22	0.25	0.26	0.27	0.27	0.27
ENSG00000105372	RPS19	40S ribosomal protein S19	NaN	16.49	16.49	16.52	16.55	16.61	16.61	16.58	16.59	16.59	16.61	16.61	16.62	16.62	16.64	16.86	16.86	16.8	16.77	26.18	26.18	26.15	26.11	26.04	25.97	26.04	25.9	25.79	25.87	25.87	25.97	26.06	26.25	26.14	26.09	26.1	26.1	0.27	0.27	0.27	0.27	0.27	0.27	0.27	0.27	0.26	0.26
ENSG00000105401	CDC37	Hsp90 co-chaperone Cdc37	2	11.42	11.42	11.48	11.55	11.67	11.41	11.34	11.34	11.34	11.78	11.78	11.66	11.54	11.3	11.89	11.73	11.54	11.39	23.62	23.62	23.61	23.6	23.58	23.45	23.45	23.45	23.45	23.68	23.68	23.74	23.81	23.94	23.67	23.62	23.61	23.6	0.28	0.28	0.28	0.28	0.27	0.26	0.26	0.26	0.28	0.27
ENSG00000105854	PON2	Serum paraoxonase/arylesterase 2	8	12.78	12.78	12.8	12.82	12.85	12.44	12.51	12.69	12.82	12.86	12.86	12.72	12.58	12.3	12.19	12.38	12.54	12.65	22.15	22.15	22.36	22.57	22.98	22.73	22.59	22.73	22.85	21.89	21.89	21.83	21.77	21.65	22.03	22.13	21.77	21.54	0.28	0.28	0.28	0.28	0.23	0.24	0.27	0.28	0.31	0.3
ENSG00000105953	OGDH	2-oxoglutarate dehydrogenase, mitochondrial	NaN	6.97	6.97	6.98	7	7.02	6.86	6.78	6.88	6.96	7.1	7.1	7.02	6.95	6.8	6.5	6.6	6.77	6.89	23.34	23.34	23.34	23.35	23.36	23.49	23.07	23.46	23.73	22.78	22.78	22.8	22.82	22.85	23.35	23.13	22.84	22.63	0.27	0.27	0.27	0.27	0.27	0.26	0.27	0.27	0.3	0.3
ENSG00000106028	SSBP1	Single-stranded DNA-binding protein, mitochondrial	7	13.46	13.46	13.44	13.43	13.4	12.96	13.25	13.51	13.71	13.64	13.64	13.6	13.56	13.47	13.66	13.62	13.6	13.59	21.28	21.28	21.41	21.54	21.8	21.96	22.17	22.31	22.4	21.14	21.14	21.6	22.05	22.97	23.36	23.35	23.52	23.66	0.27	0.27	0.27	0.26	0.2	0.26	0.32	0.34	0.27	0.27
ENSG00000106049	HIBADH	3-hydroxyisobutyrate dehydrogenase, mitochondrial	8	10.43	10.43	10.52	10.6	10.77	10.38	10.17	10.54	10.79	10.86	10.86	10.62	10.37	9.88	10.06	10.16	10.34	10.48	22.09	22.09	22.16	22.23	22.36	22.47	22.09	21.97	21.9	20.54	20.54	20.77	21.01	21.48	21.29	21.16	20.98	20.83	0.27	0.28	0.29	0.31	0.23	0.21	0.31	0.33	0.34	0.31
ENSG00000106344	RBM28	RNA-binding protein 28	4	11.03	11.03	10.98	10.93	10.84	11.37	11.19	11.02	10.89	11.07	11.07	11.09	11.1	11.13	11.26	11.19	11.06	10.96	21.11	21.11	21.19	21.28	21.43	21.36	20.88	21.36	21.82	21.67	21.67	21.56	21.44	21.22	21.09	21.36	20.97	20.74	0.26	0.25	0.25	0.25	0.38	0.28	0.26	0.25	0.27	0.27
ENSG00000106397	PLOD3	Procollagen-lysine,2-oxoglutarate 5-dioxygenase 3	2	13.34	13.34	13.25	13.16	12.98	12.86	13.08	13.18	13.23	13.25	13.25	13.19	13.13	13.02	13.34	13.39	13.31	13.27	22.7	22.7	22.66	22.62	22.54	22.78	22.27	22.43	22.62	22.06	22.06	22.04	22.02	21.97	21.77	21.56	21.3	21.11	0.29	0.27	0.26	0.25	0.24	0.26	0.27	0.28	0.26	0.26
ENSG00000106588	PSMA2	Proteasome subunit alpha type-2	5	14.04	14.04	14.02	14	13.96	13.53	13.78	13.86	13.95	14.25	14.25	14.15	14.04	13.83	13.76	13.85	13.94	14	24.3	24.3	24.33	24.35	24.39	24.05	24.02	23.91	23.82	24.43	24.43	24.44	24.46	24.49	23.94	24.06	24.14	24.19	0.29	0.28	0.28	0.27	0.22	0.26	0.26	0.27	0.3	0.29
ENSG00000106605	BLVRA	Biliverdin reductase A	3	13.37	13.37	13.33	13.28	13.19	13.11	13.35	13.53	13.65	13.31	13.31	13.28	13.25	13.19	13.33	13.35	13.37	13.39	22.52	22.52	22.42	22.31	22.1	22.21	22.17	22.21	22.24	22.07	22.07	22	21.93	21.79	21.73	21.76	21.81	21.85	0.26	0.25	0.25	0.25	0.25	0.28	0.32	0.33	0.27	0.27
ENSG00000106682	EIF4H	Eukaryotic translation initiation factor 4H	2	14.58	14.58	14.63	14.67	14.76	14.53	14.53	14.64	14.69	14.57	14.57	14.56	14.56	14.53	14.58	14.49	14.52	14.55	24.76	24.76	24.66	24.57	24.38	24.54	24.12	23.69	23.37	25.28	25.28	25.21	25.14	25	24.42	24.23	24.19	24.17	0.27	0.27	0.27	0.27	0.27	0.27	0.27	0.27	0.27	0.27
ENSG00000107833	NPM3	Nucleoplasmin-3	NaN	12.27	12.27	12.1	11.94	11.6	11.43	11.46	11.73	11.96	11.71	11.71	11.83	11.95	12.19	11.69	11.77	11.99	12.15	21.69	21.69	21.62	21.56	21.44	21.75	20.81	19.88	19.17	20.89	20.89	20.87	20.86	20.8	20.87	21.04	21.22	21.36	0.33	0.31	0.28	0.2	0.2	0.2	0.26	0.29	0.26	0.27
ENSG00000107937	GTPBP4	Nucleolar GTP-binding protein 1	8	12.42	12.42	12.43	12.44	12.46	11.94	12.1	12.19	12.24	12.61	12.61	12.54	12.46	12.32	12.24	12.22	12.16	12.11	22.81	22.81	22.69	22.57	22.33	22.75	22.49	22.64	22.78	22.21	22.21	22.18	22.15	22.09	22.55	22.61	22.19	21.94	0.3	0.3	0.3	0.29	0.21	0.24	0.25	0.25	0.3	0.3
ENSG00000108298	RPL19	60S ribosomal protein L19	8	17.62	17.62	17.63	17.65	17.68	17.62	17.65	17.69	17.72	17.75	17.75	17.71	17.67	17.59	17.64	17.65	17.64	17.64	25.07	25.07	25.12	25.17	25.28	25.19	25.29	25.17	25.06	25.27	25.27	25.38	25.49	25.71	25.47	25.52	25.57	25.61	0.27	0.27	0.27	0.27	0.27	0.27	0.27	0.28	0.27	0.27
ENSG00000108424	KPNB1	Importin subunit beta-1	2	14.48	14.48	14.56	14.63	14.79	15.02	14.72	14.6	14.48	13.92	13.92	14.18	14.43	14.94	14.5	14.77	14.47	14.19	26.24	26.24	26.24	26.25	26.25	26.32	26.23	26.06	25.93	26.7	26.7	26.67	26.65	26.61	26.1	26.1	26.04	25.99	0.26	0.26	0.28	0.31	0.34	0.27	0.25	0.25	0.21	0.24
ENSG00000108528	SLC25A11	Mitochondrial 2-oxoglutarate/malate carrier protein	8	11.11	11.11	11.06	11.01	10.9	11.04	10.73	10.93	11.01	11.29	11.29	11.11	10.93	10.56	10.62	10.82	10.91	10.99	23.38	23.38	23.42	23.45	23.51	23.52	23.42	23.47	23.5	22.2	22.2	22.17	22.14	22.08	22.69	22.66	22.45	22.27	0.27	0.27	0.26	0.26	0.26	0.26	0.26	0.26	0.32	0.29
ENSG00000108588	CCDC47	Coiled-coil domain-containing protein 47	4	10.84	10.84	10.79	10.74	10.64	11.07	11.08	11	10.97	10.71	10.71	10.71	10.72	10.73	11.04	11.04	11.01	10.99	21.22	21.22	21.26	21.29	21.36	21.94	22.08	22.56	22.97	22	22	22.01	22.02	22.03	22.15	22.36	22.23	22.17	0.25	0.25	0.24	0.24	0.31	0.3	0.3	0.3	0.24	0.24
ENSG00000108671	PSMD11	26S proteasome non-ATPase regulatory subunit 11	3	11.37	11.37	11.39	11.42	11.46	11.42	11.63	11.66	11.66	11.63	11.63	11.52	11.4	11.17	11.61	11.61	11.47	11.42	24.17	24.17	24.23	24.29	24.4	24.25	24.36	24.22	24.09	24.44	24.44	24.45	24.45	24.46	24.11	24.25	24.41	24.54	0.26	0.26	0.26	0.26	0.27	0.29	0.3	0.3	0.27	0.26
ENSG00000108946	PRKAR1A	cAMP-dependent protein kinase type I-alpha regulatory subunit	2	8.27	8.27	8.2	8.13	8	8.07	8.3	8.22	8.12	8.14	8.14	8.12	8.09	8.05	8.38	8.08	7.76	7.51	22.84	22.84	22.82	22.8	22.76	22.47	22.29	21.89	21.63	22.77	22.77	22.83	22.9	23.02	22.32	22.48	22.32	22.16	0.27	0.26	0.26	0.26	0.26	0.27	0.27	0.27	0.29	0.29
ENSG00000110107	PRPF19	Pre-mRNA-processing factor 19	2	15.3	15.3	15.29	15.28	15.25	15.69	15.49	15.26	15.09	15.15	15.15	15.25	15.35	15.55	15.1	15.07	15.09	15.11	24.65	24.65	24.62	24.59	24.52	24.58	24.58	24.27	24.16	24.67	24.67	24.64	24.61	24.55	24.38	24.49	24.22	24	0.26	0.26	0.26	0.27	0.37	0.28	0.24	0.23	0.28	0.29
ENSG00000110321	EIF4G2	Eukaryotic translation initiation factor 4 gamma 2	4	13.49	13.49	13.56	13.63	13.77	13.64	13.49	13.42	13.36	13.77	13.77	13.66	13.55	13.32	13.54	13.5	13.44	13.4	22.59	22.59	22.65	22.7	22.8	22.48	22.73	22.93	23.08	23.25	23.25	23.13	23.01	22.78	22.49	22.81	22.72	22.61	0.28	0.28	0.29	0.29	0.28	0.26	0.25	0.25	0.29	0.27
ENSG00000110700	RPS13	40S ribosomal protein S13	NaN	17.15	17.15	17.14	17.14	17.12	16.93	16.96	17.04	17.11	17.17	17.17	17.14	17.11	17.04	17.09	17.12	17.16	17.19	25.98	25.98	25.95	25.93	25.88	25.84	25.74	25.66	25.6	25.92	25.92	25.97	26.03	26.14	26.08	25.97	25.92	25.88	0.27	0.27	0.27	0.27	0.26	0.26	0.26	0.27	0.27	0.27
ENSG00000110711	AIP	AH receptor-interacting protein	1	11.94	11.94	11.91	11.88	11.82	11.72	11.72	11.85	11.97	12.07	12.07	11.99	11.92	11.77	11.83	11.89	11.97	12.04	22.07	22.07	21.82	21.58	21.08	21.13	21.07	21.31	21.52	22.33	22.33	22.28	22.23	22.14	21.7	21.66	21.78	21.88	0.27	0.27	0.27	0.26	0.26	0.26	0.27	0.27	0.27	0.26
ENSG00000110717	NDUFS8	NADH dehydrogenase [ubiquinone] iron-sulfur protein 8, mitochondrial	NaN	14.42	14.42	14.37	14.32	14.22	14.26	14.27	14.29	14.3	14.22	14.22	14.25	14.27	14.33	14.37	14.23	14.3	14.38	19.44	19.44	19.61	19.78	20.09	19.85	19.23	19.13	19.1	18.91	18.91	19.05	19.19	19.46	19.49	19	18.64	18.37	0.27	0.27	0.26	0.26	0.26	0.26	0.26	0.26	0.27	0.27
ENSG00000110955	ATP5B	ATP synthase subunit beta, mitochondrial	8	14.03	14.03	14.11	14.19	14.35	14.25	13.88	13.91	13.93	14.56	14.56	14.32	14.08	13.6	13.84	13.84	13.9	13.96	26.47	26.47	26.57	26.66	26.84	26.99	26.98	27.19	27.37	27.5	27.5	27.53	27.57	27.64	28.11	28	27.8	27.65	0.28	0.29	0.3	0.3	0.29	0.24	0.24	0.24	0.36	0.31
ENSG00000111057	KRT18	Keratin, type I cytoskeletal 18	2	15.68	15.68	15.71	15.74	15.79	16.06	15.85	15.53	15.29	15.8	15.8	15.77	15.75	15.7	15.94	15.57	15.33	15.12	28.26	28.26	28.28	28.3	28.34	28.6	28.29	28.1	27.97	28.36	28.36	28.44	28.51	28.67	28.51	28.35	28.15	28.01	0.28	0.28	0.29	0.3	0.33	0.3	0.21	0.2	0.3	0.3
ENSG00000111142	METAP2	Methionine aminopeptidase 2	5	12.84	12.84	12.84	12.83	12.82	12.96	12.82	12.84	12.86	13	13	13	12.99	12.99	12.69	12.82	12.89	12.94	21.7	21.7	21.72	21.73	21.77	21.65	21.88	21.52	21.39	22.1	22.1	22.1	22.1	22.1	21.52	21.65	21.78	21.88	0.27	0.27	0.27	0.27	0.27	0.27	0.27	0.27	0.27	0.27
ENSG00000111144	LTA4H	Leukotriene A-4 hydrolase	NaN	12.01	12.01	11.98	11.95	11.89	11.36	11.71	12.08	12.36	12.07	12.07	12.03	11.99	11.92	12.01	12.19	12.3	12.37	24.12	24.12	24.12	24.11	24.11	23.96	23.74	23.5	23.32	24.03	24.03	24.03	24.04	24.05	23.7	23.83	23.93	24.01	0.28	0.27	0.27	0.26	0.16	0.25	0.34	0.38	0.25	0.25
ENSG00000111667	USP5	Ubiquitin carboxyl-terminal hydrolase 5	5	10.67	10.67	10.6	10.53	10.39	9.96	10.04	10.19	10.31	10.88	10.88	10.7	10.51	10.14	10.38	10.38	10.42	10.43	24.22	24.22	24.22	24.23	24.23	24.23	24.23	24.23	24.23	24.5	24.5	24.46	24.42	24.34	23.62	23.7	23.69	23.68	0.31	0.31	0.3	0.25	0.21	0.22	0.24	0.25	0.33	0.29
ENSG00000111669	TPI1	Triosephosphate isomerase	7	15.3	15.3	15.28	15.26	15.21	14.82	14.88	14.93	14.97	15.47	15.47	15.34	15.21	14.96	15.04	15.09	15.24	15.36	28.99	28.99	28.97	28.96	28.94	28.88	28.98	28.94	28.9	28.95	28.95	28.97	29	29.04	29.03	29.02	29.11	29.19	0.3	0.3	0.3	0.28	0.23	0.23	0.23	0.23	0.3	0.27
ENSG00000111786	SRSF9	Serine/arginine-rich splicing factor 9	4	11.31	11.31	11.37	11.42	11.53	11.09	11.16	11.27	11.35	11.49	11.49	11.33	11.18	10.87	11.28	11.28	11.07	11	22.4	22.4	22.4	22.41	22.42	22.1	22.22	22.44	22.62	22.45	22.45	22.41	22.36	22.28	21.81	21.77	21.67	21.6	0.28	0.28	0.28	0.28	0.25	0.26	0.26	0.27	0.31	0.27
ENSG00000112208	BAG2	BAG family molecular chaperone regulator 2	6	12.1	12.1	12.05	12	11.9	11.87	11.89	12.06	12.19	12.08	12.08	12.08	12.07	12.07	11.83	12.1	12.21	12.27	23.47	23.47	23.5	23.52	23.57	23.07	22.87	23.25	23.57	23.69	23.69	23.79	23.9	24.11	23.54	23.44	23.57	23.68	0.27	0.26	0.26	0.26	0.26	0.26	0.27	0.29	0.26	0.26
ENSG00000113387	SUB1	Activated RNA polymerase II transcriptional coactivator p15	6	12.69	12.69	12.62	12.56	12.44	12.03	12.34	12.54	12.68	12.71	12.71	12.68	12.64	12.57	12.53	12.53	12.56	12.59	25.17	25.17	25.29	25.4	25.62	25.32	24.86	24.6	24.41	25.71	25.71	25.66	25.61	25.5	25.51	25.43	25.37	25.34	0.29	0.28	0.28	0.25	0.19	0.26	0.29	0.3	0.27	0.27
ENSG00000113460	BRIX1	Ribosome biogenesis protein BRX1 homolog	4	12.69	12.69	12.78	12.88	13.08	13.24	13.13	12.99	12.89	12.84	12.84	12.91	12.97	13.1	12.63	12.76	12.88	12.97	23.97	23.97	24.09	24.22	24.47	24.66	24.7	24.93	25.12	24.53	24.53	24.56	24.6	24.68	24.84	25.06	24.7	24.51	0.24	0.25	0.27	0.31	0.31	0.3	0.28	0.28	0.28	0.28
ENSG00000113643	RARS	Arginine--tRNA ligase, cytoplasmic	NaN	13.82	13.82	13.88	13.93	14.04	14.23	14.2	14.18	14.16	13.91	13.91	13.98	14.04	14.16	14.25	14.25	14.13	14.03	24.55	24.55	24.58	24.61	24.67	24.66	24.59	24.6	24.61	24.58	24.58	24.57	24.57	24.56	24.59	24.69	24.77	24.83	0.24	0.25	0.26	0.28	0.3	0.3	0.3	0.3	0.26	0.27
ENSG00000113657	DPYSL3	Dihydropyrimidinase-related protein 3	2	11.57	11.57	11.54	11.51	11.45	11.08	11.24	11.41	11.55	11.63	11.63	11.59	11.55	11.48	11.14	11.26	11.33	11.39	22.76	22.76	22.78	22.8	22.84	22.1	22.1	22.1	22.1	22.47	22.47	22.42	22.36	22.26	22.05	21.67	21.49	21.38	0.28	0.28	0.28	0.26	0.22	0.25	0.27	0.28	0.3	0.29
ENSG00000113719	ERGIC1	Endoplasmic reticulum-Golgi intermediate compartment protein 1	8	13.17	13.17	13.05	12.92	12.67	12.27	12.69	12.93	13.1	12.89	12.89	12.94	13	13.1	12.86	12.92	12.96	12.98	22.47	22.47	22.74	23.01	23.55	23.5	23.29	23.42	23.56	22.53	22.53	22.59	22.65	22.76	23.28	23.13	22.97	22.84	0.31	0.29	0.28	0.21	0.17	0.26	0.29	0.31	0.27	0.27
ENSG00000113758	DBN1	Drebrin	NaN	13.43	13.43	13.44	13.44	13.46	13.34	13.2	12.98	12.81	13.58	13.58	13.56	13.55	13.53	13.43	13.31	13.1	12.92	23.87	23.87	23.93	23.99	24.11	24.05	23.7	23.4	23.18	23.97	23.97	23.95	23.94	23.9	23.7	23.12	22.65	22.3	0.3	0.3	0.3	0.29	0.28	0.25	0.2	0.2	0.3	0.3
ENSG00000114302	PRKAR2A	cAMP-dependent protein kinase type II-alpha regulatory subunit	4	7.15	7.15	7.11	7.07	6.99	6.59	7.1	7.61	7.99	7.18	7.18	7.17	7.17	7.14	6.78	6.91	7.02	7.1	21.05	21.05	21.03	21.02	20.98	21.1	21.17	21.05	20.98	21.34	21.34	21.29	21.25	21.15	20.82	20.66	20.35	20.09	0.25	0.25	0.24	0.23	0.17	0.27	0.45	0.5	0.28	0.28
ENSG00000114491	UMPS	Uridine 5-monophosphate synthase	NaN	12.4	12.4	12.46	12.53	12.66	12.57	12.48	12.5	12.53	12.67	12.67	12.65	12.62	12.57	12.03	12.23	12.36	12.45	21.99	21.99	22.01	22.02	22.05	21.68	21.7	21.67	21.65	21.65	21.65	21.63	21.6	21.55	20.93	21.31	21.37	21.43	0.27	0.27	0.27	0.28	0.27	0.27	0.27	0.27	0.3	0.3
ENSG00000114573	ATP6V1A	V-type proton ATPase catalytic subunit A	2	12.41	12.41	12.41	12.41	12.4	12.2	11.92	12.14	12.36	12.51	12.51	12.44	12.37	12.23	12.03	12.03	12.35	12.47	23.81	23.81	23.76	23.7	23.6	23.29	23.37	23.5	23.59	24.19	24.19	24.1	24.01	23.82	23.48	23.54	23.61	23.66	0.29	0.29	0.29	0.28	0.24	0.22	0.25	0.28	0.29	0.28
ENSG00000114686	MRPL3	39S ribosomal protein L3, mitochondrial	8	12.41	12.41	12.41	12.41	12.42	12.23	12.53	12.64	12.7	12.62	12.62	12.56	12.5	12.39	12.73	12.78	12.77	12.76	20.2	20.2	20.4	20.59	20.97	20.89	20.9	21.22	21.49	19.51	19.51	19.51	19.52	19.54	20.31	20.12	20.14	20.18	0.26	0.26	0.26	0.26	0.25	0.29	0.31	0.32	0.25	0.25
ENSG00000114942	EEF1B2	Elongation factor 1-beta	2	16.1	16.1	16.06	16.03	15.97	16.07	16.15	16.22	16.27	16.01	16.01	16.01	16.01	16.01	16.1	16.19	16.22	16.24	25.06	25.06	25.05	25.04	25.03	24.98	25.2	25.11	25.01	25.33	25.33	25.38	25.43	25.52	25.08	25.1	25.1	25.1	0.26	0.26	0.26	0.26	0.27	0.28	0.28	0.29	0.26	0.26
ENSG00000115091	ACTR3	Actin-related protein 3	2	12.66	12.66	12.7	12.74	12.82	12.48	12.48	12.43	12.38	12.73	12.73	12.75	12.76	12.79	12.57	12.52	12.41	12.32	25.48	25.48	25.43	25.38	25.29	25.43	25.37	25.11	24.89	25.63	25.63	25.6	25.56	25.49	25.41	25.22	25.02	24.88	0.29	0.3	0.3	0.3	0.24	0.24	0.24	0.24	0.3	0.29
ENSG00000115241	PPM1G	Protein phosphatase 1G	2	11.38	11.38	11.44	11.5	11.62	11.63	11.45	11.42	11.4	11.71	11.71	11.54	11.37	11.04	11.51	11.5	11.46	11.43	23.53	23.53	23.54	23.54	23.55	23.06	22.29	21.77	21.4	22.83	22.83	22.8	22.77	22.71	22.36	22.11	22.09	22.04	0.27	0.27	0.28	0.28	0.28	0.27	0.27	0.27	0.29	0.27
ENSG00000115364	MRPL19	39S ribosomal protein L19, mitochondrial	8	11.45	11.45	11.43	11.42	11.39	10.99	11.11	11.26	11.38	11.4	11.4	11.43	11.46	11.53	11.24	11.35	11.37	11.38	20.26	20.26	20.28	20.3	20.33	20.28	20.08	20.44	20.76	19.66	19.66	19.78	19.91	20.16	20.03	19.98	19.81	19.67	0.29	0.28	0.28	0.27	0.23	0.24	0.26	0.27	0.27	0.27
ENSG00000115368	WDR75	WD repeat-containing protein 75	4	10.57	10.57	10.63	10.69	10.81	10.61	10.66	10.77	10.85	10.76	10.76	10.82	10.88	11.02	10.57	10.73	10.72	10.71	18.67	18.67	18.94	19.19	19.69	19.12	19.18	19.03	18.93	20.08	20.08	19.97	19.87	19.67	19.03	19.34	19.06	18.92	0.27	0.27	0.27	0.27	0.27	0.27	0.28	0.29	0.28	0.28
ENSG00000115419	GLS	Glutaminase kidney isoform, mitochondrial	8	10.47	10.47	10.45	10.43	10.38	10.19	10.39	10.37	10.33	10.19	10.19	10.24	10.3	10.41	10.05	10.01	9.99	9.96	25.17	25.17	25.19	25.21	25.26	25.4	25.5	25.56	25.6	25.15	25.15	25.22	25.3	25.44	25.52	25.22	25.15	25.06	0.27	0.27	0.27	0.26	0.26	0.26	0.26	0.26	0.29	0.3
ENSG00000115484	CCT4	T-complex protein 1 subunit delta	2	14.68	14.68	14.72	14.76	14.85	14.84	14.78	14.81	14.85	14.82	14.82	14.78	14.74	14.67	14.73	14.83	14.83	14.82	25.87	25.87	25.86	25.85	25.85	25.78	25.85	25.68	25.56	26.21	26.21	26.21	26.22	26.22	26.09	26.02	25.96	25.92	0.27	0.27	0.27	0.27	0.27	0.27	0.28	0.28	0.27	0.27
ENSG00000116120	FARSB	Phenylalanine--tRNA ligase beta subunit	8	10.03	10.03	10.05	10.06	10.09	9.93	10.07	10.28	10.44	10.24	10.24	10.04	9.84	9.43	9.85	9.98	10.21	10.39	23.68	23.68	23.73	23.78	23.88	23.7	23.7	23.7	23.7	23.58	23.58	23.62	23.66	23.73	23.5	23.53	23.6	23.66	0.26	0.26	0.26	0.26	0.26	0.26	0.32	0.35	0.29	0.26
ENSG00000116161	CACYBP	Calcyclin-binding protein	2	11.71	11.71	11.69	11.67	11.64	11.47	11.54	11.68	11.8	11.64	11.64	11.62	11.61	11.57	11.49	11.54	11.65	11.74	25.32	25.32	25.3	25.28	25.25	25.08	24.97	24.54	24.18	25.17	25.17	25.18	25.18	25.19	24.82	24.84	24.76	24.69	0.27	0.27	0.27	0.26	0.26	0.26	0.27	0.28	0.27	0.27
ENSG00000116191	RALGPS2	Ras-specific guanine nucleotide-releasing factor RalGPS2	4	6.19	6.19	6.23	6.28	6.36	5.95	5.92	6.18	6.41	6.13	6.13	6.16	6.18	6.23	5.86	6.08	6.19	6.26	19.57	19.57	19.99	20.4	21.21	21.19	20.49	20.29	20.18	17.17	17.17	17.41	17.66	18.14	17.98	17.52	17.26	17.08	0.28	0.28	0.28	0.28	0.23	0.23	0.29	0.32	0.27	0.27
ENSG00000116251	RPL22	60S ribosomal protein L22	6	13.97	13.97	13.95	13.93	13.89	13.38	13.55	13.81	14	13.9	13.9	13.87	13.83	13.75	13.52	13.56	13.75	13.9	25.64	25.64	25.67	25.71	25.78	25.56	25.52	25.36	25.23	25.13	25.13	25.15	25.18	25.22	25.25	25.2	25.12	25.05	0.29	0.29	0.29	0.28	0.19	0.22	0.29	0.31	0.28	0.28
ENSG00000116459	ATP5F1	ATP synthase subunit b, mitochondrial	8	14.28	14.28	14.21	14.13	13.99	13.42	13.68	14.02	14.27	14.39	14.39	14.29	14.19	13.99	14.01	13.98	14.05	14.12	24.83	24.83	24.83	24.84	24.86	25.03	25.01	25.21	25.37	24.1	24.1	24.18	24.26	24.41	24.88	24.87	24.83	24.8	0.3	0.29	0.29	0.26	0.16	0.21	0.3	0.33	0.3	0.28
ENSG00000116489	CAPZA1	F-actin-capping protein subunit alpha-1	6	12.27	12.27	12.27	12.27	12.27	11.77	11.9	12.14	12.31	12.42	12.42	12.36	12.3	12.17	11.78	11.91	12.05	12.16	25.72	25.72	25.71	25.69	25.66	25.49	25.61	25.57	25.54	25.53	25.53	25.51	25.49	25.46	25.31	25.24	25.27	25.3	0.29	0.29	0.29	0.29	0.2	0.22	0.28	0.3	0.31	0.3
ENSG00000116754	SRSF11	Serine/arginine-rich splicing factor 11	1	11.74	11.74	11.87	12.01	12.28	12.3	12.37	12.31	12.27	11.53	11.53	11.64	11.75	11.97	12.13	12.12	11.88	11.66	22.02	22.02	21.85	21.68	21.35	21.39	21.28	21.36	21.4	21.83	21.83	21.81	21.79	21.75	21.11	21.4	21.67	21.87	0.22	0.23	0.27	0.32	0.32	0.32	0.31	0.31	0.24	0.24
ENSG00000117054	ACADM	Medium-chain specific acyl-CoA dehydrogenase, mitochondrial	NaN	9.8	9.8	9.8	9.8	9.79	9.66	9.89	10.01	10.12	9.84	9.84	9.83	9.82	9.8	9.79	9.94	10	10.03	22.45	22.45	22.43	22.42	22.39	22.86	22.75	22.72	22.71	21.77	21.77	21.84	21.92	22.07	21.98	21.78	21.76	21.76	0.26	0.26	0.26	0.26	0.25	0.28	0.31	0.32	0.26	0.26
ENSG00000117395	EBNA1BP2	Probable rRNA-processing protein EBP2	8	15	15	15.02	15.05	15.1	14.86	15	14.99	14.97	15.28	15.28	15.25	15.23	15.19	15.05	15.01	14.95	14.9	22.84	22.84	22.87	22.9	22.95	23.11	23.04	22.86	22.73	23.01	23.01	23.02	23.03	23.06	23.37	23.2	22.98	22.82	0.27	0.27	0.27	0.27	0.27	0.27	0.27	0.27	0.29	0.29
ENSG00000118181	RPS25	40S ribosomal protein S25	8	16.66	16.66	16.62	16.57	16.48	15.98	16.26	16.47	16.62	16.59	16.59	16.59	16.59	16.59	16.4	16.33	16.52	16.62	25.66	25.66	25.64	25.62	25.59	25.63	25.7	25.76	25.8	25.09	25.09	25.16	25.22	25.35	25.38	25.35	25.35	25.34	0.29	0.29	0.29	0.27	0.17	0.25	0.28	0.29	0.27	0.27
ENSG00000119318	RAD23B	UV excision repair protein RAD23 homolog B	4	10.43	10.43	10.41	10.39	10.35	10.02	10.29	10.35	10.37	10.22	10.22	10.26	10.29	10.37	10.39	10.37	10.27	10.17	22.86	22.86	22.88	22.91	22.96	23.19	22.97	22.94	22.96	23.15	23.15	23.07	22.98	22.82	22.35	22.12	22.12	22.12	0.27	0.27	0.27	0.26	0.25	0.26	0.27	0.27	0.27	0.27
ENSG00000119705	SLIRP	SRA stem-loop-interacting RNA-binding protein, mitochondrial	8	15.31	15.31	15.28	15.25	15.18	14.71	14.9	15.02	15.11	15.25	15.25	15.28	15.31	15.36	14.89	15.03	15.08	15.13	23.03	23.03	23	22.97	22.92	22.86	22.96	23.24	23.47	22.59	22.59	22.65	22.71	22.84	23.02	22.82	22.67	22.57	0.3	0.29	0.29	0.28	0.2	0.24	0.25	0.26	0.29	0.29
ENSG00000120158	RCL1	RNA 3-terminal phosphate cyclase-like protein	8	10.39	10.39	10.4	10.42	10.45	10.2	10.39	10.56	10.69	10.66	10.66	10.54	10.43	10.2	10.48	10.38	10.42	10.47	19.28	19.28	19.31	19.35	19.41	19.74	19.4	19.54	19.7	18.83	18.83	19.04	19.24	19.66	19.24	19.19	18.72	18.33	0.26	0.26	0.26	0.26	0.26	0.27	0.3	0.32	0.28	0.27
ENSG00000120694	HSPH1	Heat shock protein 105 kDa	6	12.85	12.85	12.85	12.85	12.84	12.42	12.53	12.77	12.96	12.88	12.88	12.92	12.96	13.04	12.53	12.84	12.86	12.86	24.55	24.55	24.58	24.6	24.66	24.51	24.56	24.4	24.27	24.84	24.84	24.85	24.86	24.88	24.75	24.72	24.8	24.87	0.28	0.28	0.28	0.27	0.21	0.23	0.29	0.31	0.28	0.28
ENSG00000120800	UTP20	Small subunit processome component 20 homolog	NaN	10.05	10.05	9.98	9.91	9.78	10.02	9.83	9.91	10	9.94	9.94	9.94	9.94	9.94	9.53	9.69	9.86	9.98	21.4	21.4	21.3	21.21	21.03	21.36	21.21	21.13	21.08	21.09	21.09	21.11	21.13	21.17	21.4	21.12	21.12	21.14	0.27	0.27	0.26	0.26	0.26	0.26	0.26	0.27	0.28	0.28
ENSG00000120948	TARDBP	TAR DNA-binding protein 43	6	9.27	9.27	9.22	9.17	9.07	8.5	8.71	8.96	9.14	9.12	9.12	9.02	8.93	8.74	8.53	8.54	8.82	9.02	23.4	23.4	23.33	23.28	23.16	23.01	23.17	23.31	23.43	23.31	23.31	23.26	23.22	23.14	22.64	22.91	23.12	23.26	0.3	0.3	0.29	0.28	0.17	0.22	0.27	0.29	0.3	0.29
ENSG00000120992	LYPLA1	Acyl-protein thioesterase 1	2	10.85	10.85	10.78	10.71	10.57	10.15	10.33	10.7	10.97	10.88	10.88	10.84	10.79	10.71	10.46	10.65	10.86	11.02	21.2	21.2	21.12	21.04	20.89	20.97	21.08	20.51	20.13	22.12	22.12	22.1	22.08	22.04	21.53	21.28	21.31	21.35	0.29	0.29	0.28	0.24	0.19	0.2	0.33	0.35	0.27	0.27
ENSG00000121892	PDS5A	Sister chromatid cohesion protein PDS5 homolog A	3	8.43	8.43	8.33	8.23	8.03	7.97	8.23	8.6	8.89	8.19	8.19	8.12	8.05	7.9	7.98	7.98	7.98	7.98	23.23	23.23	23.08	22.94	22.65	23.03	22.95	22.8	22.69	22.81	22.81	22.85	22.89	22.98	22.45	22.24	22.21	22.16	0.27	0.25	0.23	0.22	0.22	0.24	0.39	0.41	0.28	0.27
ENSG00000122026	RPL21	60S ribosomal protein L21	7	16.05	16.05	16.02	16	15.94	15.45	15.67	15.94	16.14	15.91	15.91	15.94	15.96	16.01	15.71	15.86	16.01	16.13	24.77	24.77	24.94	25.11	25.44	25.01	24.97	24.64	24.38	24.99	24.99	25.07	25.16	25.33	25.74	25.67	25.72	25.75	0.29	0.29	0.28	0.27	0.18	0.23	0.3	0.32	0.27	0.27
ENSG00000122406	RPL5	60S ribosomal protein L5	7	16.24	16.24	16.23	16.23	16.21	16.36	16.36	16.36	16.35	16.42	16.42	16.36	16.29	16.16	16.36	16.37	16.34	16.33	25.72	25.72	25.87	26.02	26.31	26.05	25.95	25.82	25.73	26.15	26.15	26.24	26.33	26.51	26.52	26.47	26.42	26.38	0.27	0.27	0.27	0.27	0.27	0.27	0.28	0.28	0.27	0.26
ENSG00000122565	CBX3	Chromobox protein homolog 3	6	13.85	13.85	13.87	13.89	13.94	13.5	13.56	13.75	13.9	13.88	13.88	13.9	13.92	13.96	13.61	13.7	13.81	13.89	24.65	24.65	24.74	24.83	25.01	24.56	24.46	24.27	24.13	24.44	24.44	24.42	24.4	24.36	24.29	24.18	24.18	24.2	0.29	0.29	0.29	0.28	0.23	0.24	0.27	0.29	0.28	0.27
ENSG00000122642	FKBP9	Peptidyl-prolyl cis-trans isomerase FKBP9	2	4.26	4.26	4.19	4.12	3.99	3.98	4.13	4.26	4.37	4.45	4.45	4.4	4.36	4.27	4.26	4.35	4.04	3.86	21.17	21.17	21.04	20.91	20.64	19.49	19.8	19.83	19.82	20.63	20.63	20.5	20.37	20.1	18.93	19.04	19.08	19.1	0.27	0.26	0.26	0.25	0.25	0.27	0.29	0.3	0.29	0.28
ENSG00000122692	SMU1	WD40 repeat-containing protein SMU1	2	10.81	10.81	10.81	10.81	10.82	10.59	10.64	10.67	10.7	10.75	10.75	10.75	10.76	10.76	10.72	10.56	10.64	10.67	22.94	22.94	22.79	22.65	22.36	22.48	22.29	22.14	22.03	22.49	22.49	22.39	22.3	22.11	21.26	21.38	21.19	21.09	0.28	0.27	0.27	0.27	0.26	0.26	0.26	0.26	0.27	0.27
ENSG00000122787	AKR1D1	3-oxo-5-beta-steroid 4-dehydrogenase	7	3.8	3.8	3.8	3.81	3.83	3.76	3.76	3.74	3.73	3.96	3.96	3.94	3.92	3.87	3.73	3.78	3.76	3.74	21.96	21.96	22.03	22.1	22.23	21.55	21.72	21.49	21.37	21.82	21.82	21.9	21.98	22.14	22.22	22.33	22.48	22.6	0.27	0.27	0.27	0.27	0.27	0.27	0.27	0.27	0.28	0.27
ENSG00000123146	CD97	CD97 antigen	4	12.82	12.82	12.76	12.69	12.57	12.14	12.56	12.64	12.74	12.71	12.71	12.66	12.61	12.51	12.61	12.76	12.84	12.89	21.07	21.07	21.29	21.51	21.95	21.6	20.97	21.13	21.25	21.47	21.47	21.51	21.55	21.64	21.33	21.22	21.22	21.23	0.29	0.28	0.28	0.26	0.18	0.28	0.28	0.28	0.26	0.26
ENSG00000124193	SRSF6	Serine/arginine-rich splicing factor 6	7	12.2	12.2	12.17	12.14	12.09	12.21	12.14	12.06	12.01	12.25	12.25	12.28	12.32	12.38	12.09	12.07	12.15	12.22	23.77	23.77	23.72	23.67	23.57	24.08	23.9	23.83	23.8	23.59	23.59	23.66	23.73	23.87	24.5	24.49	24.21	24.02	0.27	0.27	0.27	0.27	0.27	0.27	0.26	0.26	0.28	0.28
ENSG00000124383	MPHOSPH10	U3 small nucleolar ribonucleoprotein protein MPP10	2	10.92	10.92	11.01	11.11	11.29	11.09	10.91	10.93	10.96	10.83	10.83	10.86	10.9	10.97	11.28	11.11	10.87	10.68	21.18	21.18	21.08	20.98	20.77	21.31	20.88	20.54	20.3	20.01	20.01	20.16	20.31	20.62	20.21	20.05	19.83	19.68	0.27	0.28	0.28	0.29	0.27	0.26	0.26	0.26	0.26	0.26
ENSG00000124614	RPS10	40S ribosomal protein S10	NaN	16.06	16.06	16.03	16	15.93	15.63	15.77	15.89	15.99	15.84	15.84	15.86	15.88	15.92	15.99	15.89	15.95	16.01	25	25	25.04	25.08	25.16	24.77	24.85	24.89	24.91	25.04	25.04	25.03	25.03	25.03	25.25	25.21	25.06	24.94	0.28	0.28	0.27	0.26	0.25	0.25	0.26	0.27	0.27	0.27
ENSG00000124795	DEK	Protein DEK	8	12.31	12.31	12.26	12.22	12.12	12.53	12.27	12.27	12.23	12.37	12.37	12.3	12.23	12.1	12.18	12.18	12.34	12.4	23.37	23.37	23.4	23.43	23.49	23.39	23.43	23.37	23.32	23.05	23.05	23.09	23.12	23.19	23.26	23.11	22.96	22.85	0.27	0.27	0.26	0.27	0.28	0.27	0.27	0.27	0.27	0.26
ENSG00000124802	EEF1E1	Eukaryotic translation elongation factor 1 epsilon-1	3	11.15	11.15	11.16	11.17	11.2	11.45	11.16	11.19	11.19	11.39	11.39	11.31	11.24	11.09	11.15	11.21	11.21	11.23	22.16	22.16	22.21	22.27	22.37	22.36	22.48	22.31	22.14	22.43	22.43	22.35	22.27	22.1	22.3	22.4	22.43	22.44	0.27	0.27	0.27	0.27	0.28	0.27	0.27	0.27	0.27	0.27
ENSG00000124942	AHNAK	Neuroblast differentiation-associated protein AHNAK	2	12.72	12.72	12.65	12.57	12.41	12.17	12.47	12.72	12.92	12.63	12.63	12.56	12.49	12.34	12.34	12.35	12.45	12.53	28.55	28.55	28.64	28.72	28.89	28.5	28.23	28.09	27.99	29.17	29.17	29.18	29.19	29.22	28.89	28.5	28.18	27.96	0.28	0.27	0.26	0.23	0.21	0.26	0.32	0.34	0.28	0.27
ENSG00000125691	RPL23	60S ribosomal protein L23	NaN	16.15	16.15	16.11	16.07	15.99	15.79	15.87	16.03	16.16	16.11	16.11	16.08	16.06	16	15.98	15.96	16.04	16.11	25.29	25.29	25.21	25.13	24.98	24.71	24.49	24.91	25.22	25.29	25.29	25.37	25.46	25.62	25.46	25.47	25.41	25.38	0.27	0.27	0.27	0.26	0.25	0.26	0.27	0.28	0.27	0.27
ENSG00000125835	SNRPB	Small nuclear ribonucleoprotein-associated protein	NaN	12.5	12.5	12.52	12.55	12.6	12.49	12.11	12.25	12.36	12.85	12.85	12.72	12.6	12.34	12.26	12.31	12.46	12.58	21.89	21.89	22	22.12	22.34	22.31	22.38	22.02	21.76	23.42	23.42	23.28	23.14	22.86	23.38	23.05	22.86	22.73	0.29	0.29	0.29	0.29	0.27	0.23	0.24	0.25	0.32	0.3
ENSG00000125970	RALY	RNA-binding protein Raly	8	10.9	10.9	10.82	10.75	10.59	10.52	10.57	10.47	10.38	10.95	10.95	10.86	10.76	10.56	10.91	10.65	10.62	10.62	21.85	21.85	22.1	22.35	22.85	22.65	22.65	22.8	22.92	21.04	21.04	21.15	21.27	21.48	21.65	22.23	21.69	21.33	0.31	0.29	0.28	0.25	0.24	0.24	0.24	0.23	0.28	0.27
ENSG00000126067	PSMB2	Proteasome subunit beta type-2	2	12.57	12.57	12.46	12.35	12.14	11.64	12.12	12.39	12.57	12.58	12.58	12.46	12.34	12.11	12.45	12.45	12.47	12.49	23.5	23.5	23.42	23.35	23.21	23.06	23.2	23.05	22.98	24.55	24.55	24.44	24.33	24.12	23.47	23.52	23.56	23.58	0.3	0.29	0.27	0.23	0.15	0.28	0.3	0.32	0.27	0.26
ENSG00000126261	UBA2	SUMO-activating enzyme subunit 2	2	12.03	12.03	12.05	12.07	12.1	12.41	12.1	12.2	12.22	12.11	12.11	12.13	12.15	12.18	12.07	12.09	12.18	12.25	23.15	23.15	23.14	23.12	23.1	23	22.69	22.18	21.81	23.69	23.69	23.64	23.58	23.47	22.86	23.08	23.42	23.67	0.26	0.27	0.27	0.28	0.29	0.28	0.28	0.28	0.27	0.27
ENSG00000126602	TRAP1	Heat shock protein 75 kDa, mitochondrial	8	11.42	11.42	11.38	11.35	11.27	11.24	11.04	11.25	11.44	11.86	11.86	11.62	11.39	10.9	10.95	11.09	11.32	11.5	24.4	24.4	24.48	24.56	24.71	24.7	24.67	24.88	25	24.23	24.23	24.24	24.24	24.25	24.49	24.3	24.18	24.1	0.27	0.27	0.27	0.26	0.26	0.25	0.26	0.28	0.35	0.31
ENSG00000127445	PIN1	Peptidyl-prolyl cis-trans isomerase NIMA-interacting 1	NaN	12.65	12.65	12.57	12.49	12.32	12.22	12.27	12.27	12.27	12.68	12.68	12.64	12.6	12.51	12.3	12.27	12.39	12.45	22.97	22.97	23.02	23.07	23.18	22.44	21.97	21.48	21.11	23.04	23.04	23.08	23.12	23.2	23.14	23.14	23.04	22.96	0.31	0.29	0.27	0.25	0.24	0.24	0.24	0.24	0.29	0.29
ENSG00000128059	PPAT	Amidophosphoribosyltransferase	4	9.96	9.96	10	10.05	10.14	9.86	9.9	9.95	9.98	10.09	10.09	10.06	10.04	9.98	9.85	9.91	9.93	9.94	20.97	20.97	21.07	21.17	21.38	20.7	20.77	21.11	21.39	21.38	21.38	21.3	21.22	21.07	20.77	20.68	20.8	20.85	0.27	0.27	0.27	0.27	0.27	0.27	0.27	0.27	0.27	0.27
ENSG00000128708	HAT1	Histone acetyltransferase type B catalytic subunit	2	12.83	12.83	12.78	12.73	12.63	12.34	12.44	12.65	12.8	12.84	12.84	12.82	12.8	12.77	12.36	12.39	12.42	12.44	23.17	23.17	23.2	23.23	23.3	22.62	21.79	21.11	20.57	23.37	23.37	23.27	23.18	22.99	22.41	22.73	22.77	22.85	0.29	0.28	0.27	0.25	0.23	0.24	0.27	0.29	0.31	0.3
ENSG00000129084	PSMA1	Proteasome subunit alpha type-1	NaN	12.88	12.88	12.85	12.81	12.74	12.57	12.78	12.93	13.03	12.74	12.74	12.76	12.78	12.82	12.9	12.87	13.02	13.15	24.12	24.12	24.17	24.22	24.32	24.21	23.83	23.39	23.05	24.01	24.01	24.08	24.15	24.3	24.47	24.22	24.2	24.17	0.26	0.26	0.26	0.26	0.25	0.27	0.29	0.31	0.26	0.26
ENSG00000129235	TXNDC17	Thioredoxin domain-containing protein 17	6	9.52	9.52	9.4	9.28	9.04	8.58	8.78	8.94	9.05	9.38	9.38	9.36	9.34	9.29	8.87	8.95	9.04	9.11	23.26	23.26	23.21	23.17	23.08	23.1	23.34	23.04	22.75	23.65	23.65	23.6	23.56	23.47	23.21	23.38	23.57	23.71	0.33	0.32	0.3	0.22	0.19	0.22	0.24	0.25	0.3	0.3
ENSG00000129255	HBEBP2BPA	Mannose-P-dolichol utilization defect 1 protein	NaN	10.65	10.65	10.65	10.65	10.64	10.3	10.69	10.97	11.17	11.2	11.2	11.03	10.86	10.53	10.83	10.93	11	11.04	21.52	21.52	21.38	21.23	20.95	21.33	21.29	21.65	21.96	21.64	21.64	21.34	21.03	20.42	20.24	20.24	20.49	20.58	0.25	0.25	0.25	0.25	0.22	0.28	0.36	0.37	0.3	0.27
ENSG00000129351	ILF3	Interleukin enhancer-binding factor 3	2	10.36	10.36	10.34	10.32	10.29	10.03	10.04	10.2	10.35	10.51	10.51	10.45	10.38	10.25	10.01	10.08	10.25	10.39	24.72	24.72	24.83	24.93	25.15	24.54	24.45	24.3	24.18	25.49	25.49	25.44	25.39	25.29	24.69	24.64	24.64	24.65	0.28	0.27	0.27	0.26	0.25	0.25	0.26	0.27	0.3	0.29
ENSG00000129515	SNX6	Sorting nexin-6	2	10.56	10.56	10.57	10.58	10.6	10.42	10.41	10.39	10.36	10.49	10.49	10.48	10.47	10.46	10.58	10.58	10.5	10.44	21.75	21.75	21.7	21.65	21.55	21.44	20.8	20.54	20.38	21.99	21.99	21.94	21.9	21.81	20.87	21	21.36	21.63	0.28	0.28	0.28	0.27	0.26	0.26	0.26	0.25	0.27	0.27
ENSG00000129559	NEDD8	NEDD8	2	15.37	15.37	15.4	15.42	15.48	15.35	15.29	15.27	15.26	15.51	15.51	15.53	15.55	15.6	15.34	15.25	15.32	15.4	23.98	23.98	23.97	23.96	23.93	23.49	23.31	23.1	22.93	23.83	23.83	23.74	23.66	23.49	23.41	23.28	23.27	23.27	0.27	0.27	0.27	0.27	0.27	0.26	0.26	0.26	0.28	0.28
ENSG00000130726	TRIM28	Transcription intermediary factor 1-beta	5	12.32	12.32	12.21	12.11	11.9	12.32	12.14	12.13	12.11	12.57	12.57	12.4	12.23	11.9	12.28	12.39	12.42	12.44	25.61	25.61	25.68	25.76	25.9	25.83	25.54	25.24	25.02	26.17	26.17	26.16	26.15	26.14	26.02	25.9	25.74	25.63	0.27	0.26	0.26	0.26	0.27	0.26	0.26	0.26	0.29	0.27
ENSG00000131467	PSME3	Proteasome activator complex subunit 3	2	10.46	10.46	10.46	10.46	10.46	9.95	10.04	10.26	10.43	10.78	10.78	10.55	10.31	9.85	10.25	10.25	10.33	10.35	23.81	23.81	23.89	23.96	24.11	23.69	22.55	21.84	21.24	23.7	23.7	23.72	23.74	23.79	23.67	23.32	22.96	22.68	0.3	0.29	0.29	0.29	0.2	0.22	0.27	0.29	0.33	0.29
ENSG00000131469	RPL27	60S ribosomal protein L27	8	17.01	17.01	17	16.99	16.98	16.7	16.85	17.01	17.13	16.96	16.96	16.99	17.01	17.07	16.98	16.93	17.01	17.07	24.83	24.83	24.86	24.89	24.97	24.77	24.85	24.89	24.91	25.01	25.01	25.04	25.07	25.13	25.22	25.37	25.39	25.38	0.27	0.27	0.27	0.26	0.26	0.26	0.28	0.29	0.27	0.27
ENSG00000131795	RBM8A	RNA-binding protein 8A	NaN	13.42	13.42	13.4	13.38	13.35	13.39	13.57	13.52	13.46	13.6	13.6	13.59	13.59	13.58	13.75	13.66	13.56	13.48	20.19	20.19	20.42	20.66	21.12	20.74	20.58	20.01	19.65	21.05	21.05	21.01	20.97	20.89	20.98	21.04	21.02	20.99	0.27	0.27	0.27	0.27	0.27	0.28	0.28	0.28	0.27	0.27
ENSG00000132153	DHX30	Putative ATP-dependent RNA helicase DHX30	NaN	13.26	13.26	13.24	13.21	13.16	13.59	13.33	13.12	12.96	13.11	13.11	13.14	13.16	13.22	12.78	13.01	13.16	13.27	21.95	21.95	21.96	21.97	21.98	21.82	21.78	21.91	22.02	22.32	22.32	22.29	22.25	22.18	22.66	22.13	21.87	21.69	0.27	0.27	0.27	0.27	0.36	0.26	0.24	0.23	0.27	0.27
ENSG00000132300	PTCD3	Pentatricopeptide repeat-containing protein 3, mitochondrial	7	8.5	8.5	8.46	8.41	8.31	8.07	8.2	8.44	8.63	8.4	8.4	8.39	8.38	8.35	7.99	8.17	8.38	8.55	18.31	18.31	18.24	18.15	17.97	18.14	18.21	18.33	18.42	18.24	18.24	18.45	18.65	19.06	18.73	18.68	19.09	19.45	0.28	0.27	0.26	0.25	0.23	0.24	0.3	0.32	0.28	0.27
ENSG00000132341	RAN	GTP-binding nuclear protein Ran	6	15.64	15.64	15.68	15.72	15.8	15.38	15.08	15.51	15.73	15.89	15.89	15.81	15.73	15.56	15.19	15.41	15.59	15.72	27.35	27.35	27.34	27.32	27.28	27.17	27.43	27.52	27.58	27.19	27.19	27.2	27.22	27.26	27.58	27.57	27.61	27.66	0.3	0.3	0.3	0.31	0.2	0.19	0.29	0.31	0.3	0.29
ENSG00000133706	LARS	Leucine--tRNA ligase, cytoplasmic	2	11.44	11.44	11.37	11.3	11.17	11.55	11.77	11.71	11.66	11.32	11.32	11.35	11.39	11.47	11.88	11.79	11.65	11.55	24.79	24.79	24.81	24.83	24.88	24.44	24.32	24.2	24.11	24.92	24.92	24.91	24.9	24.88	24.5	24.64	24.79	24.9	0.24	0.24	0.23	0.23	0.31	0.32	0.32	0.31	0.24	0.24
ENSG00000134202	GSTM3	Glutathione S-transferase Mu 3	3	15.62	15.62	15.58	15.54	15.46	15.08	15.28	15.48	15.63	15.57	15.57	15.55	15.54	15.5	15.44	15.47	15.57	15.66	25.69	25.69	25.63	25.57	25.46	25.66	25.91	25.91	25.89	25.63	25.63	25.62	25.62	25.61	25.23	25.46	25.57	25.64	0.29	0.28	0.28	0.26	0.21	0.25	0.28	0.3	0.27	0.27
ENSG00000134717	BTF3L4	Transcription factor BTF3 homolog 4	NaN	9.79	9.79	9.75	9.71	9.62	9.74	9.53	9.31	9.13	9.58	9.58	9.62	9.67	9.76	9.4	9.4	9.36	9.34	22.09	22.09	22.03	21.97	21.86	21.98	21.68	21.16	20.8	22.18	22.18	22.16	22.14	22.1	21.92	21.9	21.92	21.93	0.29	0.29	0.29	0.29	0.29	0.25	0.2	0.2	0.29	0.3
ENSG00000134900	TPP2	Tripeptidyl-peptidase 2	2	8.91	8.91	9.02	9.12	9.34	9.47	9.38	9.19	9.03	9.07	9.07	9.19	9.3	9.54	9.63	9.46	9.26	9.1	21.5	21.5	21.61	21.71	21.92	21.75	21.71	21.69	21.68	22.22	22.22	22.16	22.09	21.96	21.46	21.64	21.94	22.17	0.24	0.25	0.28	0.32	0.32	0.31	0.27	0.25	0.24	0.25
ENSG00000134987	WDR36	WD repeat-containing protein 36	NaN	8.52	8.52	8.6	8.68	8.84	8.71	8.7	8.72	8.74	8.96	8.96	8.87	8.78	8.6	8.77	8.79	8.79	8.79	22.3	22.3	22.27	22.24	22.17	22.17	22.1	22.23	22.35	21.5	21.5	21.59	21.68	21.86	22.13	21.93	21.82	21.74	0.27	0.27	0.28	0.28	0.28	0.28	0.28	0.28	0.27	0.26
ENSG00000135250	SRPK2	SRSF protein kinase 2	NaN	8.96	8.96	8.96	8.97	8.99	8.73	8.61	8.61	8.59	8.76	8.76	8.78	8.8	8.85	8.75	8.91	8.86	8.81	24.41	24.41	24.44	24.45	24.48	23.79	24.38	23.77	23.18	23.04	23.04	22.98	22.93	22.81	23.29	23.06	23.28	23.38	0.3	0.3	0.3	0.3	0.24	0.23	0.23	0.23	0.27	0.27
ENSG00000135372	NAT10	N-acetyltransferase 10	8	10.6	10.6	10.6	10.59	10.58	10.33	10.33	10.61	10.72	10.95	10.95	10.81	10.67	10.38	10.41	10.64	10.67	10.71	22.88	22.88	22.74	22.59	22.29	22.91	22.75	23.04	23.31	22.99	22.99	23.02	23.05	23.12	22.85	22.77	22.67	22.6	0.27	0.27	0.27	0.26	0.25	0.25	0.28	0.3	0.31	0.28
ENSG00000135900	MRPL44	39S ribosomal protein L44, mitochondrial	8	9.99	9.99	9.98	9.97	9.95	9.45	9.64	9.84	9.99	9.91	9.91	9.92	9.93	9.96	9.71	9.73	9.86	9.97	23.28	23.28	23.2	23.11	22.94	23.3	23.41	23.61	23.78	23.08	23.08	22.99	22.91	22.74	23.48	23.28	23.17	23.09	0.29	0.29	0.29	0.28	0.19	0.24	0.28	0.29	0.27	0.27
ENSG00000135940	COX5B	Cytochrome c oxidase subunit 5B, mitochondrial	NaN	13.74	13.74	13.65	13.56	13.38	13.15	13.39	13.59	13.73	13.56	13.56	13.59	13.62	13.69	13.66	13.68	13.69	13.7	22.18	22.18	22.07	21.95	21.73	21.31	21.73	21.89	21.98	21.06	21.06	21.23	21.4	21.75	21.23	20.82	20.43	20.13	0.29	0.28	0.26	0.23	0.22	0.25	0.29	0.31	0.27	0.27
ENSG00000136153	LMO7		2	7.38	7.38	7.49	7.6	7.83	7.73	7.64	7.62	7.61	7.38	7.38	7.34	7.29	7.2	6.99	7.18	7.27	7.32	22.99	22.99	22.88	22.76	22.53	22.91	22.22	22.38	22.38	21.89	21.89	22	22.1	22.31	22.26	21.68	21.17	20.8	0.26	0.27	0.28	0.29	0.28	0.28	0.28	0.28	0.28	0.27
ENSG00000136193	SCRN1	Secernin-1	1	3.91	3.91	3.92	3.93	3.94	3.73	3.64	3.85	4.04	4.06	4.06	4.01	3.95	3.85	3.98	3.92	3.96	4	21.96	21.96	21.79	21.62	21.27	21.2	20.98	20.69	20.48	21.48	21.48	21.51	21.55	21.62	20.79	20.96	21.02	21.06	0.27	0.27	0.27	0.27	0.26	0.26	0.27	0.29	0.27	0.27
ENSG00000136270	TBRG4	Protein TBRG4	4	11.97	11.97	11.97	11.97	11.96	11.78	11.72	11.81	11.9	12.09	12.09	12.08	12.06	12.03	11.74	11.77	11.92	12.01	22.42	22.42	22.47	22.53	22.64	22.94	22.83	23.03	23.14	22.57	22.57	22.56	22.54	22.5	22.7	22.46	22.27	22.14	0.28	0.27	0.27	0.27	0.26	0.26	0.26	0.26	0.28	0.28
ENSG00000136271	DDX56	Probable ATP-dependent RNA helicase DDX56	2	14.16	14.16	14.24	14.33	14.5	14.77	14.41	14.24	14.14	14.25	14.25	14.3	14.34	14.43	14.18	14.26	14.23	14.2	20.2	20.2	20.13	20.07	19.95	19.53	19.93	19.79	19.63	20.47	20.47	20.4	20.32	20.18	19.83	19.84	19.73	19.67	0.25	0.26	0.27	0.32	0.38	0.26	0.24	0.24	0.27	0.27
ENSG00000136279	DBNL	Drebrin-like protein	5	9.41	9.41	9.42	9.43	9.46	9.48	9.25	9.34	9.41	9.89	9.89	9.72	9.55	9.2	9.38	9.47	9.53	9.57	22.03	22.03	22.09	22.16	22.29	22.2	22.23	21.91	21.64	22.18	22.18	22.17	22.16	22.13	21.3	21.4	21.68	21.9	0.27	0.27	0.27	0.27	0.27	0.27	0.27	0.27	0.32	0.28
ENSG00000136527	TRA2B	Transformer-2 protein homolog beta	2	12.28	12.28	12.35	12.43	12.58	12.36	12.37	12.29	12.21	12.33	12.33	12.4	12.47	12.62	12.28	12.33	12.27	12.22	23.24	23.24	23.14	23.03	22.81	23.24	22.89	22.89	22.92	22.82	22.82	22.88	22.94	23.05	22.91	23.02	22.65	22.32	0.27	0.28	0.28	0.28	0.27	0.27	0.26	0.26	0.28	0.28
ENSG00000136824	SMC2	Structural maintenance of chromosomes protein 2	NaN	10.19	10.19	10.18	10.16	10.13	10.28	9.98	9.84	9.71	10.12	10.12	10.09	10.06	9.99	9.76	9.82	9.77	9.71	23.25	23.25	23.24	23.23	23.2	22.88	22.58	22.45	22.36	23.18	23.18	23.09	23	22.82	22.7	23.19	23.19	23.16	0.29	0.29	0.29	0.29	0.29	0.24	0.22	0.21	0.3	0.29
ENSG00000136830	FAM129B	Niban-like protein 1	2	15.05	15.05	15.03	15.01	14.97	15.21	14.89	15.12	15.21	15.05	15.05	15	14.95	14.85	14.7	14.97	15.12	15.21	24.99	24.99	24.88	24.78	24.57	24.57	24.57	24.13	23.97	25.26	25.26	25.2	25.15	25.03	24.79	24.69	24.75	24.78	0.27	0.27	0.27	0.27	0.27	0.27	0.27	0.28	0.27	0.26
ENSG00000136938	ANP32B	Acidic leucine-rich nuclear phosphoprotein 32 family member B	5	12.77	12.77	12.76	12.76	12.74	12.69	12.58	12.69	12.79	12.97	12.97	12.88	12.78	12.6	12.63	12.76	12.82	12.85	24.65	24.65	24.73	24.8	24.96	24.54	24.45	24.39	24.35	25.07	25.07	25.01	24.95	24.83	24.77	24.71	24.68	24.66	0.27	0.27	0.27	0.27	0.27	0.27	0.27	0.27	0.28	0.27
ENSG00000136942	RPL35	60S ribosomal protein L35	8	17.12	17.12	17.09	17.07	17.02	16.76	16.84	16.95	17.03	17.05	17.05	17.06	17.08	17.11	17.08	16.93	16.96	16.99	25.37	25.37	25.39	25.41	25.45	25.5	25.57	25.61	25.64	25.13	25.13	25.2	25.27	25.42	25.58	25.53	25.57	25.61	0.28	0.27	0.27	0.26	0.25	0.25	0.26	0.26	0.27	0.27
ENSG00000137055	PLAA	Phospholipase A-2-activating protein	2	8.62	8.62	8.67	8.72	8.83	8.9	9.1	9.1	9.07	8.65	8.65	8.69	8.74	8.84	8.78	8.89	8.89	8.88	21.94	21.94	21.98	22.02	22.09	21.4	21.16	20.63	20.27	22.26	22.26	22.24	22.21	22.16	21.74	21.4	21.6	21.76	0.24	0.24	0.25	0.27	0.3	0.32	0.32	0.32	0.26	0.27
ENSG00000137106	GRHPR	Glyoxylate reductase/hydroxypyruvate reductase	2	12.41	12.41	12.42	12.44	12.46	12.47	12.4	12.44	12.45	12.32	12.32	12.27	12.22	12.11	12.16	12.12	12.2	12.27	24.13	24.13	24.07	24.01	23.9	23.79	23.59	23.23	22.98	23.71	23.71	23.76	23.81	23.91	23.45	23.48	23.47	23.45	0.27	0.27	0.27	0.27	0.27	0.27	0.27	0.27	0.27	0.27
ENSG00000137154	RPS6	40S ribosomal protein S6	7	16.76	16.76	16.76	16.76	16.76	16.8	16.78	16.81	16.83	16.77	16.77	16.74	16.7	16.64	16.68	16.72	16.74	16.75	25.85	25.85	25.94	26.03	26.21	26.1	26.04	26.1	26.16	26.12	26.12	26.23	26.33	26.54	26.35	26.26	26.15	26.07	0.27	0.27	0.27	0.27	0.27	0.27	0.27	0.27	0.27	0.27
ENSG00000137818	RPLP1	60S acidic ribosomal protein P1	NaN	17.79	17.79	17.79	17.79	17.79	17.79	17.8	17.81	17.82	17.8	17.8	17.8	17.8	17.8	17.82	17.77	17.79	17.82	26.01	26.01	25.96	25.92	25.82	26.02	25.89	25.61	25.39	26.03	26.03	26.12	26.21	26.38	26.24	26.1	25.96	25.85	0.27	0.27	0.27	0.27	0.27	0.27	0.27	0.27	0.27	0.27
ENSG00000138071	ACTR2	Actin-related protein 2	8	11.19	11.19	11.06	10.92	10.66	10.45	10.83	10.75	10.76	10.95	10.95	10.98	11.01	11.07	10.6	10.71	10.79	10.85	24.22	24.22	24.27	24.33	24.44	24.37	24.49	24.52	24.53	24.45	24.45	24.48	24.52	24.6	24.53	24.38	24.38	24.4	0.32	0.3	0.26	0.23	0.22	0.25	0.25	0.25	0.29	0.29
ENSG00000138107	ACTR1A	Alpha-centractin	2	10.82	10.82	10.84	10.86	10.91	10.8	10.53	10.46	10.41	10.97	10.97	10.94	10.92	10.87	10.57	10.51	10.48	10.46	23.58	23.58	23.56	23.54	23.5	23.46	23.11	22.65	22.29	23.84	23.84	23.86	23.88	23.91	23.35	23.18	23.1	23.05	0.3	0.3	0.3	0.3	0.28	0.22	0.22	0.22	0.31	0.31
ENSG00000138119	MYOF	Myoferlin	8	8.93	8.93	8.8	8.67	8.42	8.59	8.8	8.76	8.7	8.83	8.83	8.9	8.97	9.12	8.61	8.96	8.86	8.84	24.94	24.94	24.98	25.02	25.09	25.33	25.26	25.37	25.45	24.97	24.97	24.96	24.94	24.91	25.28	24.97	24.76	24.61	0.28	0.27	0.25	0.25	0.26	0.27	0.27	0.27	0.27	0.28
ENSG00000138663	COPS4	COP9 signalosome complex subunit 4	NaN	11.68	11.68	11.65	11.62	11.57	11.61	11.5	11.45	11.41	11.51	11.51	11.49	11.47	11.43	11.77	11.69	11.62	11.57	23.07	23.07	23.23	23.39	23.71	23.42	22.98	22.57	22.27	23.2	23.2	23.24	23.27	23.35	22.98	22.74	22.8	22.87	0.27	0.27	0.27	0.27	0.27	0.26	0.25	0.25	0.26	0.26
ENSG00000138757	G3BP2	Ras GTPase-activating protein-binding protein 2	2	12.8	12.8	12.82	12.84	12.89	12.57	12.58	12.67	12.73	12.89	12.89	12.84	12.78	12.66	13.04	12.84	12.77	12.74	22.95	22.95	23.02	23.1	23.25	22.9	22.3	22.48	22.7	23.64	23.64	23.68	23.71	23.79	23.13	23.3	23.09	22.98	0.28	0.28	0.28	0.27	0.26	0.26	0.26	0.26	0.27	0.27
ENSG00000138758	SEPT11	Septin-11	4	12.14	12.14	12.1	12.06	11.99	11.76	11.55	11.66	11.77	12.13	12.13	12.08	12.03	11.93	11.43	11.66	11.78	11.87	23.39	23.39	23.52	23.65	23.89	23.64	23.46	23.8	24.11	23.68	23.68	23.74	23.81	23.94	23.71	23.39	23.15	22.97	0.31	0.3	0.3	0.28	0.23	0.22	0.22	0.23	0.3	0.3
ENSG00000139180	NDUFA9	NADH dehydrogenase [ubiquinone] 1 alpha subcomplex subunit 9, mitochondrial	8	11.74	11.74	11.68	11.61	11.5	11.28	11.46	11.51	11.54	11.88	11.88	11.74	11.6	11.32	11.76	11.71	11.7	11.7	21.58	21.58	21.64	21.7	21.81	21.41	21.71	22.2	22.6	21.09	21.09	21.18	21.27	21.45	21.95	21.69	21.49	21.35	0.29	0.28	0.27	0.25	0.25	0.25	0.26	0.26	0.28	0.26
ENSG00000139842	CUL4A	Cullin-4A	NaN	11.61	11.61	11.76	11.92	12.22	11.96	11.89	11.83	11.79	12.15	12.15	12.07	11.98	11.82	11.78	11.81	11.8	11.78	22.9	22.9	22.82	22.74	22.58	22.77	22.93	22.78	22.65	22.82	22.82	22.8	22.77	22.71	22.38	22.47	22.52	22.55	0.25	0.27	0.3	0.33	0.28	0.27	0.27	0.27	0.3	0.29
ENSG00000139921	TMX1	Thioredoxin-related transmembrane protein 1	3	12.95	12.95	12.97	12.99	13.02	12.81	12.83	13	13.15	13.13	13.13	13.14	13.14	13.16	12.95	13.04	13.17	13.28	22.85	22.85	22.75	22.64	22.42	22.53	22.61	22.82	22.99	22.74	22.74	22.7	22.67	22.6	23.08	22.89	22.69	22.54	0.27	0.27	0.27	0.27	0.27	0.27	0.27	0.29	0.27	0.27
ENSG00000140575	IQGAP1	Ras GTPase-activating-like protein IQGAP1	2	14.25	14.25	14.2	14.15	14.05	14.31	14.24	14.11	14	14.17	14.17	14.19	14.22	14.27	14.23	14.17	14.01	13.89	27.04	27.04	27.09	27.14	27.24	27.12	27.04	26.91	26.82	27.19	27.19	27.18	27.17	27.16	26.96	26.84	26.86	26.9	0.27	0.27	0.27	0.27	0.27	0.27	0.26	0.26	0.28	0.28
ENSG00000140718	FTO	Alpha-ketoglutarate-dependent dioxygenase FTO	2	9.71	9.71	9.68	9.65	9.59	9.41	9.46	9.6	9.72	9.72	9.72	9.66	9.59	9.46	9.45	9.55	9.69	9.79	21.28	21.28	21.22	21.15	21.03	20.3	20.13	19.42	18.93	21.68	21.68	21.63	21.58	21.47	20.84	21.06	21.21	21.32	0.27	0.27	0.27	0.26	0.26	0.26	0.27	0.27	0.27	0.26
ENSG00000140988	RPS2	40S ribosomal protein S2	4	17.26	17.26	17.29	17.31	17.36	17.75	17.61	17.49	17.4	17.6	17.6	17.59	17.57	17.55	17.59	17.62	17.54	17.48	26	26	26.06	26.11	26.22	26.29	26.33	26.49	26.6	26.28	26.28	26.28	26.27	26.26	26.32	26.47	26.5	26.52	0.25	0.25	0.25	0.27	0.34	0.3	0.28	0.28	0.27	0.27
ENSG00000141076	CIRH1A	Cirhin	8	11.63	11.63	11.61	11.59	11.55	12.05	11.81	11.74	11.69	11.94	11.94	11.87	11.79	11.64	11.68	11.79	11.82	11.83	19.12	19.12	19.13	19.15	19.16	19.24	19.29	19.17	19.07	19.26	19.26	19.39	19.53	19.8	20.11	19.93	19.88	19.87	0.25	0.25	0.25	0.25	0.36	0.28	0.27	0.27	0.27	0.26
ENSG00000141367	CLTC	Clathrin heavy chain 1	3	7.47	7.47	7.47	7.47	7.48	7.44	7.61	7.61	7.57	7.5	7.5	7.47	7.45	7.39	7.71	7.52	7.35	7.23	27.86	27.86	27.87	27.88	27.9	27.74	27.87	27.92	27.94	28.07	28.07	28.03	28	27.92	27.83	27.89	27.96	28	0.27	0.27	0.27	0.27	0.27	0.27	0.28	0.28	0.27	0.27
ENSG00000141522	ARHGDIA	Rho GDP-dissociation inhibitor 1	6	11.6	11.6	11.5	11.41	11.21	10.79	10.59	10.84	11.08	11.72	11.72	11.58	11.45	11.19	10.69	10.92	11.17	11.37	25.69	25.69	25.63	25.58	25.48	25.7	25.65	25.56	25.48	26.19	26.19	26.13	26.06	25.91	25.77	25.67	25.79	25.9	0.34	0.32	0.31	0.28	0.18	0.18	0.22	0.25	0.33	0.32
ENSG00000141543	EIF4A3	Eukaryotic initiation factor 4A-III	NaN	13.69	13.69	13.81	13.93	14.17	13.98	13.55	13.58	13.64	14.14	14.14	14.05	13.97	13.8	13.35	13.47	13.56	13.62	23.53	23.53	23.6	23.67	23.81	23.62	23.6	23.76	23.91	23.76	23.76	23.63	23.51	23.27	23.7	23.79	23.65	23.54	0.27	0.29	0.31	0.34	0.29	0.23	0.23	0.23	0.32	0.32
ENSG00000141985	SH3GL1	Endophilin-A2	2	12.37	12.37	12.34	12.31	12.25	12.12	12.35	12.34	12.31	12.51	12.51	12.46	12.4	12.29	12.22	12.14	12.25	12.34	21.74	21.74	21.73	21.72	21.7	21.95	21.32	20.89	20.58	21.65	21.65	21.61	21.56	21.48	21.62	21.27	21.09	20.97	0.27	0.27	0.27	0.26	0.26	0.27	0.27	0.27	0.28	0.28
ENSG00000142507	PSMB6	Proteasome subunit beta type-6	6	14.65	14.65	14.54	14.43	14.22	14.34	14.55	14.77	14.93	14.67	14.67	14.61	14.55	14.43	14.56	14.5	14.61	14.72	23.9	23.9	23.91	23.92	23.94	23.99	23.78	23.57	23.41	23.37	23.37	23.34	23.31	23.25	23.33	23.41	23.44	23.44	0.26	0.25	0.24	0.23	0.23	0.28	0.34	0.35	0.27	0.26
ENSG00000142534	RPS11	40S ribosomal protein S11	8	16.68	16.68	16.65	16.62	16.56	16.13	16.43	16.62	16.75	16.67	16.67	16.66	16.65	16.62	16.73	16.42	16.75	16.9	25.41	25.41	25.44	25.46	25.51	25.55	25.57	25.57	25.56	25.24	25.24	25.28	25.32	25.4	25.63	25.63	25.64	25.63	0.28	0.28	0.28	0.27	0.19	0.27	0.29	0.3	0.27	0.27
ENSG00000142676	RPL11	60S ribosomal protein L11	8	17.32	17.32	17.3	17.27	17.22	16.92	17.08	17.18	17.24	17.33	17.33	17.3	17.28	17.23	17.22	17.16	17.18	17.2	25.05	25.05	25.02	25	24.95	25	25.03	25.1	25.16	24.81	24.81	24.78	24.75	24.69	24.99	25.13	25.2	25.26	0.28	0.27	0.27	0.26	0.25	0.26	0.26	0.27	0.27	0.27
ENSG00000142937	RPS8	40S ribosomal protein S8	8	18.21	18.21	18.21	18.21	18.21	17.85	17.98	18.1	18.19	18.17	18.17	18.18	18.18	18.2	18.21	18.04	18.07	18.11	27.04	27.04	27.03	27.02	27	27.03	27.04	27.08	27.12	26.86	26.86	26.87	26.89	26.92	27.12	27.05	27.04	27.04	0.28	0.27	0.27	0.27	0.25	0.26	0.26	0.27	0.27	0.27
ENSG00000142949	PTPRF	Receptor-type tyrosine-protein phosphatase F	4	12.33	12.33	12.28	12.23	12.14	11.92	12.05	12.08	12.1	12.31	12.31	12.29	12.27	12.23	12.24	12.07	12.01	11.98	20.1	20.1	20.66	21.22	22.36	21.51	21.92	21.57	21.23	21.76	21.76	21.49	21.22	20.68	20.33	19.86	19.98	20.04	0.29	0.28	0.27	0.26	0.25	0.25	0.25	0.25	0.28	0.28
ENSG00000143222	UFC1	Ubiquitin-fold modifier-conjugating enzyme 1	2	11.73	11.73	11.69	11.64	11.55	11.03	11.34	11.64	11.86	11.88	11.88	11.75	11.62	11.36	11.87	11.87	11.82	11.8	22.08	22.08	22.03	21.98	21.89	21.93	21.69	21.61	21.56	21.54	21.54	21.39	21.25	20.96	20.35	20.59	20.61	20.66	0.29	0.28	0.28	0.27	0.17	0.25	0.31	0.33	0.27	0.26
ENSG00000143321	HDGF	Hepatoma-derived growth factor	6	13.42	13.42	13.43	13.45	13.49	13.25	13.3	13.37	13.43	13.77	13.77	13.68	13.58	13.38	13.34	13.35	13.37	13.39	25.35	25.35	25.33	25.32	25.3	25.38	25.31	25.25	25.22	25.44	25.44	25.44	25.45	25.46	25.45	25.29	25.37	25.46	0.27	0.27	0.27	0.27	0.27	0.27	0.27	0.27	0.31	0.29
ENSG00000143569	UBAP2L		2	10.01	10.01	9.96	9.92	9.84	9.76	9.6	9.65	9.72	10.09	10.09	9.96	9.83	9.58	9.36	9.61	9.83	9.99	22.24	22.24	22.21	22.18	22.14	22.15	21.63	21.36	21.18	22.96	22.96	22.98	22.99	23.02	22.18	22.02	21.82	21.66	0.29	0.29	0.28	0.26	0.25	0.24	0.24	0.24	0.31	0.29
ENSG00000143621	ILF2	Interleukin enhancer-binding factor 2	2	11.99	11.99	12.05	12.11	12.23	12.14	12.16	12.09	12.03	12.18	12.18	12.14	12.1	12.03	12.31	12.07	11.98	11.92	24.61	24.61	24.65	24.7	24.79	24.8	24.64	24.46	24.33	24.61	24.61	24.55	24.48	24.35	24.49	24.55	24.2	23.9	0.27	0.27	0.27	0.28	0.27	0.27	0.27	0.27	0.27	0.27
ENSG00000143742	SRP9	Signal recognition particle 9 kDa protein	8	11.72	11.72	11.69	11.66	11.6	11.44	11.39	11.45	11.48	11.71	11.71	11.61	11.51	11.31	11.11	11.28	11.36	11.41	22.56	22.56	22.7	22.84	23.13	23.36	22.95	22.79	22.69	22.55	22.55	22.67	22.79	23.02	23.68	23.65	23.63	23.62	0.29	0.28	0.28	0.26	0.25	0.25	0.25	0.25	0.31	0.3
ENSG00000143815	LBR	Lamin-B receptor	NaN	13.09	13.09	13.08	13.08	13.06	12.72	12.75	12.83	12.89	12.96	12.96	12.95	12.94	12.92	12.49	12.68	12.83	12.94	22.68	22.68	22.47	22.26	21.84	22.56	22.12	21.81	21.59	21.17	21.17	21.44	21.72	22.27	22.17	22	21.86	21.76	0.29	0.29	0.29	0.27	0.24	0.24	0.24	0.25	0.29	0.28
ENSG00000144524	COPS7B	COP9 signalosome complex subunit 7b	8	6.39	6.39	6.46	6.52	6.66	6.56	6.45	6.5	6.55	6.74	6.74	6.66	6.58	6.42	6.3	6.41	6.51	6.6	21.83	21.83	22.09	22.35	22.86	22.92	23.81	23.55	23.36	22.49	22.49	22.63	22.77	23.05	23.5	23.22	23.46	23.71	0.27	0.27	0.27	0.28	0.27	0.27	0.27	0.28	0.29	0.28
ENSG00000145425	RPS3A	40S ribosomal protein S3a	8	16.41	16.41	16.39	16.38	16.35	16.35	16.38	16.4	16.41	16.51	16.51	16.47	16.43	16.34	16.46	16.45	16.46	16.48	26.67	26.67	26.7	26.73	26.81	26.82	26.71	26.71	26.72	26.53	26.53	26.58	26.63	26.72	26.77	26.75	26.83	26.89	0.27	0.27	0.27	0.27	0.27	0.27	0.27	0.27	0.27	0.27
ENSG00000145907	G3BP1	Ras GTPase-activating protein-binding protein 1	6	7.34	7.34	7.23	7.11	6.89	6.37	6.76	7.03	7.24	7.38	7.38	7.32	7.26	7.15	6.96	6.65	6.77	6.88	25.53	25.53	25.59	25.66	25.79	25.54	25.42	25.35	25.31	25.58	25.58	25.61	25.63	25.68	25.46	25.38	25.43	25.47	0.31	0.3	0.28	0.24	0.15	0.25	0.29	0.31	0.31	0.31
ENSG00000146701	MDH2	Malate dehydrogenase, mitochondrial	6	13.55	13.55	13.54	13.53	13.51	13.09	13.32	13.5	13.64	13.72	13.72	13.61	13.51	13.29	13.01	13.19	13.46	13.68	26.43	26.43	26.44	26.45	26.47	26.41	26.49	26.54	26.57	26.52	26.52	26.49	26.46	26.4	26.44	26.41	26.38	26.36	0.28	0.28	0.28	0.27	0.21	0.26	0.29	0.3	0.3	0.29
ENSG00000146963	LUC7L2	Putative RNA-binding protein Luc7-like 2	8	10.71	10.71	10.71	10.7	10.69	10.92	10.55	10.44	10.35	10.5	10.5	10.58	10.66	10.82	10.38	10.38	10.66	10.77	23.75	23.75	23.82	23.88	24.02	24.12	23.96	23.74	23.57	23.89	23.89	23.95	24.01	24.13	24.26	24.22	24.11	24.02	0.29	0.29	0.29	0.29	0.31	0.24	0.22	0.22	0.27	0.28
ENSG00000147164	SNX12	Sorting nexin-12	2	12.6	12.6	12.54	12.47	12.34	11.77	12.07	12.37	12.6	12.57	12.57	12.46	12.36	12.16	12.14	12.28	12.4	12.48	22.42	22.42	22.47	22.51	22.6	21.92	21.89	21.66	21.51	22.39	22.39	22.41	22.43	22.48	21.7	21.71	21.74	21.76	0.3	0.29	0.29	0.27	0.16	0.23	0.29	0.32	0.29	0.27
ENSG00000147403	RPL10	60S ribosomal protein L10	7	16.27	16.27	16.21	16.15	16.04	16.33	16.39	16.44	16.47	16.28	16.28	16.22	16.17	16.05	16.45	16.49	16.5	16.51	24.6	24.6	24.78	24.97	25.32	25.08	24.88	24.76	24.67	25.37	25.37	25.45	25.54	25.7	25.77	25.81	25.85	25.88	0.25	0.25	0.25	0.25	0.28	0.3	0.3	0.3	0.24	0.24
ENSG00000147604	RPL7	60S ribosomal protein L7	7	16.14	16.14	16.15	16.16	16.19	15.67	15.84	16.05	16.2	16.24	16.24	16.19	16.13	16.01	16.01	16.04	16.2	16.33	26.9	26.9	26.89	26.87	26.85	26.77	26.89	26.9	26.9	26.73	26.73	26.76	26.78	26.83	26.91	26.98	26.99	26.98	0.29	0.29	0.29	0.29	0.2	0.24	0.28	0.29	0.27	0.26
ENSG00000148229	POLE3	DNA polymerase epsilon subunit 3	2	12.51	12.51	12.45	12.4	12.29	12.47	12.35	12.35	12.36	12.57	12.57	12.51	12.45	12.32	12.4	12.31	12.24	12.19	21.84	21.84	21.68	21.52	21.2	20.87	20.19	20.23	20.09	21.5	21.5	21.52	21.54	21.58	21.03	21.08	21.15	21.19	0.27	0.27	0.26	0.26	0.26	0.26	0.26	0.26	0.29	0.28
ENSG00000148334	PTGES2	Prostaglandin E synthase 2	8	10.18	10.18	10.05	9.93	9.68	9.54	9.7	9.88	10.03	10.15	10.15	10.03	9.91	9.67	9.98	10.09	10.16	10.21	22.22	22.22	22.32	22.43	22.62	22.7	22.5	22.71	22.9	22.17	22.17	22.19	22.22	22.28	22.75	22.51	22.28	22.11	0.31	0.29	0.26	0.22	0.22	0.24	0.27	0.29	0.27	0.26
ENSG00000148843	PDCD11	Protein RRP5 homolog	4	8.29	8.29	8.25	8.2	8.11	8.2	8.11	8.1	8.1	8.4	8.4	8.34	8.28	8.15	8.24	8.24	8.21	8.19	20.76	20.76	21.08	21.39	22.03	22.56	22.35	22.24	22.18	21.14	21.14	21.21	21.27	21.41	21.3	20.98	20.6	20.32	0.27	0.27	0.27	0.26	0.26	0.26	0.26	0.26	0.27	0.27
ENSG00000149136	SSRP1	FACT complex subunit SSRP1	2	14.72	14.72	14.71	14.71	14.71	14.82	14.77	14.63	14.51	14.82	14.82	14.77	14.73	14.63	14.94	14.76	14.6	14.47	24.04	24.04	24.05	24.05	24.07	24.14	23.97	24.11	24.25	24.01	24.01	24.04	24.08	24.15	24.11	23.87	23.67	23.52	0.27	0.27	0.27	0.27	0.27	0.27	0.26	0.25	0.28	0.27
ENSG00000149357	LAMTOR1	Ragulator complex protein LAMTOR1	2	10.14	10.14	10.08	10.02	9.89	9.54	9.64	9.76	9.85	10.19	10.19	10.07	9.95	9.72	9.95	9.98	9.98	9.97	21.34	21.34	21.11	20.88	20.42	20.46	19.95	19.98	20.04	21.1	21.1	20.97	20.85	20.6	19.69	20.17	19.84	19.51	0.31	0.3	0.29	0.25	0.22	0.23	0.24	0.25	0.28	0.26
ENSG00000149485	FADS1	Fatty acid desaturase 1	NaN	13.79	13.79	13.84	13.88	13.97	13.93	13.93	13.84	13.77	13.78	13.78	13.8	13.81	13.85	14.05	14.04	13.92	13.82	19.63	19.63	19.53	19.43	19.21	18.55	18.84	19.42	19.88	19.05	19.05	18.92	18.78	18.51	19.22	18.73	18.07	17.6	0.27	0.27	0.27	0.27	0.27	0.27	0.27	0.27	0.27	0.27
ENSG00000149806	FAU	40S ribosomal protein S30	2	16.71	16.71	16.66	16.62	16.53	16.53	16.77	16.73	16.74	16.74	16.74	16.74	16.74	16.75	16.92	16.74	16.79	16.86	23.73	23.73	23.73	23.74	23.75	23.31	23.44	23.18	22.95	23.7	23.7	23.72	23.74	23.78	23.55	23.43	23.22	23.05	0.27	0.26	0.26	0.26	0.27	0.27	0.27	0.28	0.27	0.27
ENSG00000150093	ITGB1	Integrin beta-1	1	10.85	10.85	10.81	10.76	10.67	10.23	10.14	10.23	10.29	10.49	10.49	10.49	10.5	10.51	10.32	10.21	10.17	10.15	25	25	24.76	24.52	24.04	23.89	23.99	24.28	24.51	24.96	24.96	24.83	24.7	24.44	24.21	24.13	24.06	24.02	0.32	0.32	0.31	0.29	0.2	0.21	0.21	0.21	0.29	0.29
ENSG00000150995	ITPR1	Inositol 1,4,5-trisphosphate receptor type 1	8	11.89	11.89	11.93	11.96	12.04	12.12	12.13	11.7	11.44	11.63	11.63	11.57	11.5	11.38	11.74	11.56	11.33	11.15	22.95	22.95	22.92	22.9	22.86	23.26	23.14	23.24	23.29	22.2	22.2	22.17	22.13	22.05	22.64	22.57	22.48	22.42	0.28	0.29	0.29	0.3	0.3	0.31	0.2	0.19	0.28	0.28
ENSG00000153187	HNRNPU	Heterogeneous nuclear ribonucleoprotein U	7	9.91	9.91	9.86	9.81	9.71	9.41	9.6	9.88	10.1	9.94	9.94	9.93	9.91	9.88	9.54	9.8	9.98	10.11	27.76	27.76	27.81	27.86	27.96	27.84	27.87	27.89	27.89	27.79	27.79	27.79	27.79	27.78	27.89	28.08	28.02	27.96	0.28	0.27	0.26	0.24	0.22	0.23	0.32	0.34	0.27	0.27
ENSG00000154473	BUB3	Mitotic checkpoint protein BUB3	2	12.69	12.69	12.76	12.82	12.96	12.51	12.56	12.55	12.55	12.42	12.42	12.44	12.45	12.48	12.54	12.6	12.41	12.24	23.7	23.7	23.67	23.63	23.56	23.4	23.28	23.3	23.32	23.75	23.75	23.75	23.75	23.74	23.13	23.2	22.99	22.79	0.29	0.29	0.3	0.3	0.24	0.24	0.24	0.24	0.27	0.27
ENSG00000154719	MRPL39	39S ribosomal protein L39, mitochondrial	4	11.17	11.17	11.21	11.25	11.33	11.56	11.26	11.33	11.34	11.45	11.45	11.42	11.39	11.33	11.21	11.33	11.39	11.44	19.07	19.07	19.2	19.32	19.57	19.1	19.56	19.75	19.87	19.32	19.32	19.4	19.48	19.64	19.41	18.8	17.99	17.36	0.26	0.27	0.27	0.28	0.28	0.28	0.28	0.28	0.27	0.27
ENSG00000155506	LARP1	La-related protein 1	5	13.7	13.7	13.66	13.62	13.53	13.27	13.49	13.64	13.76	13.74	13.74	13.62	13.5	13.25	13.74	13.73	13.66	13.6	23.04	23.04	23.1	23.16	23.27	22.74	22.81	22.67	22.54	23.13	23.13	23.15	23.16	23.2	22.31	22.43	22.63	22.78	0.27	0.27	0.26	0.26	0.24	0.26	0.28	0.29	0.27	0.26
ENSG00000156026	MCU	Calcium uniporter protein, mitochondrial	8	7.46	7.46	7.61	7.76	8.07	7.79	7.41	7.67	7.78	7.78	7.78	7.6	7.42	7.06	6.93	7.31	7.36	7.36	21.32	21.32	21.4	21.47	21.62	21.8	21.56	21.36	21.21	20.27	20.27	20.33	20.4	20.53	21.52	21.29	21.09	20.94	0.25	0.27	0.3	0.36	0.27	0.24	0.27	0.28	0.32	0.3
ENSG00000156467	UQCRB	Cytochrome b-c1 complex subunit 7	8	13.22	13.22	13.12	13.03	12.85	12.38	12.79	13.09	13.31	13.08	13.08	13.14	13.21	13.34	13.11	13.07	13.14	13.2	21.66	21.66	21.62	21.57	21.5	21.47	21.49	21.81	22.09	21.15	21.15	21.13	21.12	21.09	21.78	21.54	21.15	20.88	0.29	0.28	0.27	0.24	0.16	0.26	0.31	0.33	0.27	0.27
ENSG00000158941	KIAA1967	DBIRD complex subunit KIAA1967	2	8.7	8.7	8.67	8.64	8.59	8.52	8.45	8.48	8.49	8.74	8.74	8.65	8.55	8.36	8.28	8.39	8.4	8.41	22.86	22.86	22.93	23	23.15	22.65	22.61	22.21	22.02	23.4	23.4	23.33	23.25	23.11	22.62	22.77	22.82	22.85	0.28	0.27	0.27	0.27	0.26	0.26	0.26	0.26	0.3	0.29
ENSG00000159131	GART	Trifunctional purine biosynthetic protein adenosine-3	NaN	11.09	11.09	11.1	11.11	11.14	11.22	11.22	11.34	11.39	11.18	11.18	11.12	11.07	10.96	10.66	10.99	11.17	11.29	25.3	25.3	25.24	25.18	25.05	24.98	25.06	25.12	25.17	25.3	25.3	25.3	25.3	25.31	25.17	25.29	25.32	25.34	0.26	0.26	0.26	0.27	0.27	0.28	0.29	0.3	0.28	0.27
ENSG00000159352	PSMD4	26S proteasome non-ATPase regulatory subunit 4	6	13.81	13.81	13.82	13.83	13.85	13.67	13.77	13.82	13.86	13.79	13.79	13.79	13.79	13.78	13.82	13.74	13.75	13.77	23.33	23.33	23.42	23.51	23.7	23.39	23.34	23.16	23.01	23.51	23.51	23.52	23.54	23.57	23.6	23.36	23.55	23.7	0.27	0.27	0.27	0.27	0.27	0.27	0.27	0.27	0.27	0.27
ENSG00000160200	CBS	Cystathionine beta-synthase	2	14.54	14.54	14.58	14.61	14.68	14.95	14.85	14.59	14.37	14.73	14.73	14.63	14.53	14.33	14.93	14.73	14.48	14.29	22.55	22.55	22.56	22.57	22.58	22.48	22.29	22.06	21.88	22.54	22.54	22.61	22.68	22.82	22.08	22.12	22.22	22.3	0.26	0.27	0.27	0.29	0.33	0.31	0.24	0.23	0.27	0.26
ENSG00000160201	U2AF1	Splicing factor U2AF 35 kDa subunit	NaN	14.83	14.83	14.91	15	15.16	15.16	14.76	14.74	14.77	14.93	14.93	14.92	14.91	14.88	14.59	14.76	14.75	14.73	23.12	23.12	23.15	23.18	23.25	23.06	23.02	23.31	23.55	23.45	23.45	23.45	23.45	23.46	23.34	23.86	23.6	23.46	0.28	0.28	0.3	0.31	0.31	0.24	0.24	0.24	0.28	0.28
ENSG00000160211	G6PD	Glucose-6-phosphate 1-dehydrogenase	NaN	10.9	10.9	10.83	10.76	10.61	10.44	10.44	10.34	10.26	10.96	10.96	10.81	10.66	10.36	10.55	10.81	11.1	11.32	27.29	27.29	27.29	27.29	27.29	27.03	27.02	26.77	26.61	26.96	26.96	26.99	27.02	27.09	26.88	26.93	26.98	27.02	0.32	0.31	0.3	0.26	0.23	0.23	0.22	0.22	0.28	0.25
ENSG00000160808	MYL3	Myosin light chain 3	7	4.43	4.43	4.41	4.39	4.36	4.02	4.29	4.32	4.33	4.31	4.31	4.34	4.36	4.42	4.36	4.4	4.31	4.23	23.08	23.08	23.27	23.47	23.86	23.33	23.09	23.01	22.97	23.61	23.61	23.72	23.83	24.07	24.05	23.62	23.58	23.6	0.28	0.27	0.27	0.26	0.25	0.26	0.26	0.26	0.27	0.27
ENSG00000161057	PSMC2	26S protease regulatory subunit 7	NaN	12.55	12.55	12.57	12.59	12.63	12.9	12.88	12.78	12.69	12.85	12.85	12.75	12.65	12.46	12.85	12.73	12.63	12.56	23.75	23.75	23.64	23.53	23.32	23.22	23.05	22.85	22.7	23.95	23.95	23.94	23.93	23.92	23.66	23.81	23.92	24	0.26	0.26	0.26	0.27	0.3	0.29	0.29	0.28	0.27	0.27
ENSG00000161533	ACOX1	Peroxisomal acyl-coenzyme A oxidase 1	4	10.66	10.66	10.53	10.4	10.15	9.83	10.22	10.57	10.83	10.52	10.52	10.55	10.58	10.65	10.19	10.23	10.47	10.66	18.49	18.49	18.7	18.92	19.34	19.47	19.35	19.18	19.05	20.31	20.31	20.19	20.08	19.83	20.31	20.42	20.26	20.12	0.3	0.28	0.26	0.2	0.19	0.24	0.34	0.37	0.28	0.29
ENSG00000161970	RPL26	60S ribosomal protein L26	8	17.03	17.03	17.06	17.09	17.16	16.96	16.9	17.09	17.2	17.07	17.07	17.08	17.09	17.1	16.96	17.06	17.11	17.14	24.98	24.98	25.05	25.13	25.28	25.35	25.29	25.3	25.33	24.67	24.67	24.81	24.95	25.24	25.29	25.53	25.35	25.31	0.27	0.27	0.27	0.27	0.27	0.27	0.27	0.28	0.27	0.27
ENSG00000162244	RPL29	60S ribosomal protein L29	3	15.6	15.6	15.59	15.58	15.55	15.24	15.33	15.5	15.63	15.58	15.58	15.58	15.58	15.59	15.65	15.63	15.69	15.73	24.95	24.95	24.77	24.6	24.26	24.69	24.6	24.77	24.93	24.48	24.48	24.45	24.43	24.37	24.66	24.42	24.15	23.94	0.28	0.27	0.27	0.27	0.25	0.25	0.27	0.28	0.27	0.27
ENSG00000162368	CMPK1	UMP-CMP kinase	4	9.26	9.26	9.25	9.23	9.2	8.88	9.28	9.35	9.39	9.34	9.34	9.25	9.15	8.96	9.38	9.37	9.26	9.17	23.49	23.49	23.64	23.78	24.07	23.99	23.82	23.63	23.48	23.67	23.67	23.73	23.79	23.9	23.39	23.52	23.56	23.58	0.27	0.27	0.26	0.26	0.23	0.29	0.29	0.3	0.27	0.26
ENSG00000162521	RBBP4	Histone-binding protein RBBP4	2	10.78	10.78	10.78	10.77	10.75	10.37	10.56	10.69	10.79	10.79	10.79	10.67	10.54	10.29	10.45	10.26	10.52	10.72	24.69	24.69	24.6	24.51	24.33	24.12	24.11	24.09	24.08	24.6	24.6	24.61	24.62	24.65	24.32	24.17	23.92	23.72	0.28	0.28	0.27	0.27	0.24	0.26	0.27	0.28	0.3	0.28
ENSG00000163382	APOA1BP	NAD(P)H-hydrate epimerase	7	12.69	12.69	12.63	12.56	12.44	12.21	12.47	12.71	12.9	12.53	12.53	12.53	12.53	12.53	12.45	12.51	12.74	12.93	21.03	21.03	21.13	21.22	21.42	20.87	21.07	21.18	21.25	21.53	21.53	21.6	21.66	21.8	21.06	21.5	22.11	22.58	0.27	0.27	0.26	0.24	0.23	0.26	0.32	0.34	0.26	0.26
ENSG00000163399	ATP1A1	Sodium/potassium-transporting ATPase subunit alpha-1	4	12.53	12.53	12.47	12.4	12.28	12.16	12.3	12.39	12.45	12.61	12.61	12.5	12.38	12.15	12.39	12.55	12.61	12.63	24.24	24.24	24.33	24.42	24.59	24.54	24.67	24.82	24.94	24.4	24.4	24.4	24.4	24.41	24.44	24.39	24.37	24.36	0.28	0.27	0.26	0.26	0.26	0.26	0.26	0.27	0.27	0.26
ENSG00000163466	ARPC2	Actin-related protein 2/3 complex subunit 2	5	14.37	14.37	14.41	14.45	14.52	14.17	14.34	14.34	14.37	14.42	14.42	14.38	14.35	14.27	14.6	14.42	14.29	14.19	23.08	23.08	23.14	23.2	23.32	23.46	23.51	23.03	22.7	23.5	23.5	23.41	23.33	23.16	23.1	22.72	23.14	23.36	0.27	0.27	0.27	0.27	0.26	0.27	0.27	0.27	0.27	0.27
ENSG00000163636	PSMD6	26S proteasome non-ATPase regulatory subunit 6	3	11.42	11.42	11.46	11.5	11.57	11.65	11.54	11.54	11.53	11.58	11.58	11.49	11.39	11.21	11.61	11.61	11.52	11.49	22.93	22.93	22.98	23.03	23.13	23.2	22.96	22.88	22.83	23.3	23.3	23.21	23.13	22.96	22.84	23.01	23.07	23.11	0.27	0.27	0.27	0.28	0.28	0.28	0.28	0.28	0.27	0.26
ENSG00000163931	TKT	Transketolase	NaN	16.68	16.68	16.7	16.72	16.77	16.64	16.63	16.76	16.87	17.02	17.02	16.91	16.79	16.56	16.74	16.76	16.83	16.88	29.61	29.61	29.53	29.45	29.3	29.46	29.34	29.26	29.22	29.42	29.42	29.41	29.41	29.41	29.35	29.41	29.46	29.5	0.27	0.27	0.27	0.27	0.27	0.27	0.27	0.28	0.28	0.26
ENSG00000164346	NSA2	Ribosome biogenesis protein NSA2 homolog	1	12.77	12.77	12.78	12.79	12.82	12.4	12.69	12.94	13.12	12.86	12.86	12.82	12.78	12.7	13.09	13.13	13.11	13.1	21.02	21.02	20.6	20.18	19.34	19.42	19.04	18.75	18.55	20.58	20.58	20.48	20.38	20.18	19.71	19.25	19.08	18.99	0.27	0.27	0.26	0.26	0.22	0.27	0.32	0.34	0.24	0.24
ENSG00000164828	UNC84A	SUN domain-containing protein 1	4	9.72	9.72	9.57	9.42	9.11	9.12	9.51	9.43	9.44	9.28	9.28	9.39	9.49	9.7	9.42	9.29	9.46	9.63	20.11	20.11	20.39	20.66	21.22	20.83	20.82	20.73	20.65	20.33	20.33	20.3	20.27	20.21	20.54	20.33	19.81	19.43	0.31	0.28	0.25	0.22	0.22	0.28	0.27	0.27	0.27	0.27
ENSG00000164916	FOXK1	Forkhead box protein K1	5	8.37	8.37	8.44	8.52	8.67	8.27	8.53	8.58	8.59	8.83	8.83	8.6	8.37	7.91	8.43	8.38	8.28	8.2	21.36	21.36	21.46	21.56	21.75	21.36	21.36	20.77	20.41	20.51	20.51	20.57	20.63	20.77	20.15	20.13	20.03	19.94	0.27	0.27	0.27	0.27	0.27	0.28	0.28	0.28	0.34	0.29
ENSG00000164985	PSIP1	PC4 and SFRS1-interacting protein	2	12.33	12.33	12.33	12.32	12.31	12.29	12.18	12.26	12.34	12.08	12.08	12.1	12.12	12.16	12	12.21	12.27	12.33	24.69	24.69	24.72	24.75	24.8	24.88	24.48	24.42	24.4	24.09	24.09	24.23	24.37	24.65	24.37	24.02	23.59	23.27	0.27	0.27	0.27	0.27	0.27	0.27	0.27	0.27	0.26	0.26
ENSG00000165119	HNRNPK	Heterogeneous nuclear ribonucleoprotein K	5	10.66	10.66	10.66	10.66	10.67	10.3	10.45	10.58	10.66	10.81	10.81	10.67	10.54	10.26	10.47	10.37	10.46	10.54	27.6	27.6	27.62	27.65	27.7	27.74	27.64	27.57	27.52	27.83	27.83	27.77	27.71	27.59	27.51	27.55	27.52	27.5	0.28	0.27	0.27	0.27	0.25	0.26	0.27	0.27	0.31	0.27
ENSG00000165271	NOL6	Nucleolar protein 6	8	9.97	9.97	9.95	9.93	9.9	9.86	9.94	9.99	10.02	10.13	10.13	10.01	9.9	9.67	10.07	9.69	9.74	9.72	22.56	22.56	22.44	22.33	22.1	22.5	22.51	22.65	22.77	21.87	21.87	22.01	22.16	22.45	21.89	21.91	21.79	21.71	0.27	0.27	0.27	0.27	0.27	0.27	0.27	0.27	0.29	0.28
ENSG00000165609	NUDT5	ADP-sugar pyrophosphatase	NaN	12.6	12.6	12.55	12.5	12.41	12.31	12.49	12.54	12.56	12.56	12.56	12.49	12.41	12.27	12.81	12.69	12.61	12.56	23.98	23.98	23.95	23.91	23.84	23.57	23.68	23.52	23.38	24.33	24.33	24.25	24.17	24.02	24.07	24.14	24.24	24.32	0.27	0.27	0.26	0.26	0.26	0.26	0.27	0.27	0.25	0.25
ENSG00000165629	ATP5C1	ATP synthase subunit gamma, mitochondrial	8	11	11	11	11.01	11.01	10.76	10.73	10.84	10.92	11.31	11.31	11.07	10.82	10.32	10.77	10.65	10.87	11.06	23.09	23.09	23.25	23.41	23.74	23.97	24.11	24.47	24.76	23.26	23.26	23.29	23.32	23.39	24.02	23.9	23.63	23.42	0.28	0.28	0.27	0.27	0.26	0.26	0.26	0.26	0.33	0.29
ENSG00000165688	PMPCA	Mitochondrial-processing peptidase subunit alpha	6	11.51	11.51	11.42	11.33	11.16	10.56	10.83	11.14	11.37	11.69	11.69	11.57	11.45	11.2	11	11	11	11	21.13	21.13	21.15	21.16	21.19	21.33	20.98	20.59	20.3	21.13	21.13	21.29	21.45	21.77	21.7	21.03	20.57	20.19	0.31	0.3	0.29	0.26	0.16	0.21	0.28	0.3	0.33	0.32
ENSG00000165733	BMS1	Ribosome biogenesis protein BMS1 homolog	2	8.56	8.56	8.62	8.67	8.77	8.88	9.02	8.81	8.71	8.51	8.51	8.57	8.63	8.75	8.6	8.72	8.71	8.7	22.03	22.03	21.84	21.64	21.25	21.55	20.88	20.22	19.72	21	21	20.97	20.93	20.86	21.29	20.79	20.47	20.26	0.25	0.26	0.27	0.28	0.29	0.3	0.28	0.28	0.27	0.27
ENSG00000165916	PSMC3	26S protease regulatory subunit 6A	5	13.09	13.09	13.1	13.11	13.13	13.12	13.03	12.97	12.91	13.31	13.31	13.2	13.09	12.88	13.32	13.23	13.15	13.09	23.61	23.61	23.69	23.78	23.95	23.67	23.58	23.37	23.22	24.29	24.29	24.23	24.17	24.06	23.79	23.84	23.91	23.97	0.27	0.27	0.27	0.27	0.27	0.27	0.26	0.26	0.27	0.26
ENSG00000167283	ATP5L	ATP synthase subunit g, mitochondrial	8	15.48	15.48	15.51	15.53	15.59	15.25	15.37	15.48	15.57	15.6	15.6	15.64	15.68	15.76	15.27	15.39	15.44	15.48	24.21	24.21	24.22	24.23	24.25	24.24	24.27	24.53	24.74	23.13	23.13	23.13	23.13	23.14	23.62	23.66	23.62	23.58	0.27	0.27	0.27	0.27	0.26	0.27	0.27	0.28	0.29	0.29
ENSG00000167461	RAB8A	Ras-related protein Rab-8A	8	12	12	11.95	11.9	11.81	11.32	11.4	11.56	11.69	12.1	12.1	12.01	11.93	11.76	11.5	11.55	11.6	11.64	21.85	21.85	21.91	21.96	22.07	21.79	21.68	22.04	22.24	20.63	20.63	20.71	20.79	20.96	21.62	21.18	21.07	21.03	0.31	0.31	0.3	0.28	0.2	0.22	0.24	0.25	0.31	0.31
ENSG00000167815	PRDX2	Peroxiredoxin-2	7	11.44	11.44	11.35	11.26	11.07	10.83	11.06	11.25	11.4	11.41	11.41	11.29	11.16	10.92	11.35	11.39	11.42	11.44	25.6	25.6	25.56	25.52	25.44	25.35	25.55	25.57	25.57	25.66	25.66	25.61	25.57	25.49	25.58	25.61	25.73	25.82	0.3	0.29	0.27	0.23	0.22	0.24	0.29	0.3	0.27	0.26
ENSG00000167863	ATP5H	ATP synthase subunit d, mitochondrial	8	15.18	15.18	15.14	15.11	15.04	14.75	14.91	15.09	15.21	15.11	15.11	15.11	15.12	15.12	14.98	14.99	15.04	15.07	24.38	24.38	24.43	24.49	24.59	24.84	24.74	24.93	25.1	23.89	23.89	23.97	24.05	24.21	24.78	24.67	24.55	24.47	0.28	0.27	0.27	0.26	0.24	0.25	0.28	0.29	0.27	0.27
ENSG00000168291	PDHB	Pyruvate dehydrogenase E1 component subunit beta, mitochondrial	8	13.77	13.77	13.86	13.96	14.15	14.05	13.61	13.61	13.65	13.44	13.44	13.6	13.76	14.06	13.41	13.79	13.76	13.69	23.5	23.5	23.7	23.9	24.3	24.3	24.18	24.25	24.28	23.44	23.44	23.48	23.52	23.6	24.28	23.86	23.64	23.49	0.28	0.29	0.3	0.32	0.3	0.23	0.23	0.23	0.25	0.27
ENSG00000168393	DTYMK	Thymidylate kinase	2	14.73	14.73	14.72	14.72	14.71	14.66	14.54	14.58	14.6	14.81	14.81	14.77	14.72	14.63	14.39	14.54	14.51	14.47	22.7	22.7	22.58	22.46	22.22	22.39	22.16	22.07	22.02	22.78	22.78	22.77	22.76	22.74	22.14	22.18	22.22	22.25	0.27	0.27	0.27	0.27	0.27	0.26	0.26	0.26	0.29	0.29
ENSG00000169045	HNRNPH1	Heterogeneous nuclear ribonucleoprotein H	NaN	14.47	14.47	14.48	14.5	14.54	14.59	14.43	14.32	14.24	14.63	14.63	14.62	14.62	14.62	14.46	14.51	14.29	14.1	26.27	26.27	26.28	26.29	26.31	26.24	26.26	26.4	26.51	26.6	26.6	26.56	26.52	26.43	26.68	26.55	26.58	26.61	0.28	0.28	0.28	0.28	0.28	0.26	0.25	0.24	0.29	0.29
ENSG00000169100	SLC25A6	ADP/ATP translocase 3	8	15.76	15.76	15.76	15.75	15.73	15.74	15.88	15.96	16.01	15.73	15.73	15.72	15.71	15.7	15.77	15.83	15.89	15.94	26.25	26.25	26.41	26.58	26.89	27.04	26.88	27.14	27.38	26.07	26.07	26.16	26.25	26.44	27.02	26.91	26.82	26.77	0.26	0.26	0.26	0.26	0.27	0.28	0.29	0.3	0.26	0.26
ENSG00000169627	BOLA2	BolA-like protein 2	1	14.38	14.38	14.33	14.28	14.18	14.01	14.53	14.74	14.91	14.46	14.46	14.52	14.59	14.73	14.83	14.77	14.84	14.91	23.39	23.39	23.28	23.17	22.96	22.78	22.92	23.04	23.14	23.66	23.66	23.64	23.61	23.57	23.38	23.43	23.45	23.47	0.25	0.24	0.24	0.22	0.21	0.35	0.36	0.37	0.24	0.25
ENSG00000169727	GPS1	COP9 signalosome complex subunit 1	NaN	11.67	11.67	11.57	11.46	11.25	11.3	11.31	11.33	11.35	11.74	11.74	11.64	11.53	11.32	11.45	11.5	11.53	11.56	22.1	22.1	22.13	22.16	22.21	21.96	21.71	21.46	21.28	21.96	21.96	21.83	21.7	21.43	21.72	21.65	21.68	21.69	0.3	0.28	0.26	0.25	0.25	0.25	0.25	0.25	0.28	0.27
ENSG00000169764	UGP2	UTP--glucose-1-phosphate uridylyltransferase	1	11.03	11.03	11.05	11.07	11.12	11.3	11.11	10.9	10.73	10.93	10.93	11.02	11.12	11.31	11.18	11.1	10.97	10.86	22.47	22.47	22.24	22.01	21.54	21.61	21.61	21.76	21.89	22.38	22.38	22.43	22.48	22.57	22.12	22.3	22.46	22.58	0.28	0.28	0.28	0.29	0.3	0.28	0.23	0.22	0.27	0.28
ENSG00000170027	YWHAG	14-3-3 protein gamma	8	14.78	14.78	14.78	14.78	14.77	14.95	14.75	14.71	14.69	14.81	14.81	14.83	14.84	14.86	14.49	14.53	14.58	14.62	24.91	24.91	24.85	24.79	24.67	25	25.01	24.97	24.94	24.74	24.74	24.7	24.66	24.58	24.67	24.89	25.02	25.11	0.27	0.27	0.27	0.27	0.27	0.27	0.26	0.26	0.29	0.29
ENSG00000170144	HNRNPA3	Heterogeneous nuclear ribonucleoprotein A3	4	13.39	13.39	13.4	13.4	13.42	13.59	13.43	13.38	13.35	13.44	13.44	13.46	13.48	13.52	13.36	13.49	13.46	13.42	24.41	24.41	24.69	24.97	25.53	25.32	25.45	25.59	25.69	25.31	25.31	25.31	25.3	25.28	25.56	25.65	25.46	25.32	0.27	0.27	0.27	0.27	0.27	0.27	0.27	0.27	0.27	0.27
ENSG00000170445	HARS	Histidine--tRNA ligase, cytoplasmic	2	12.22	12.22	12.22	12.21	12.2	12.13	12.08	12.11	12.13	12.56	12.56	12.41	12.26	11.95	12.02	12.07	12.12	12.17	23.92	23.92	23.89	23.85	23.79	23.68	23.3	22.94	22.67	23.86	23.86	23.87	23.87	23.87	23.42	23.6	23.6	23.58	0.27	0.27	0.27	0.27	0.27	0.26	0.26	0.26	0.33	0.29
ENSG00000170759	KIF5B	Kinesin-1 heavy chain	2	11.93	11.93	11.93	11.93	11.94	11.68	11.69	11.67	11.65	11.79	11.79	11.88	11.98	12.16	11.76	11.75	11.64	11.54	24.24	24.24	24.27	24.3	24.37	24.06	23.78	23.45	23.2	24.42	24.42	24.4	24.38	24.35	23.78	23.7	23.69	23.68	0.29	0.29	0.29	0.28	0.25	0.24	0.24	0.24	0.29	0.3
ENSG00000170876	TMEM43	Transmembrane protein 43	8	10.19	10.19	10.15	10.1	10.01	9.81	10.24	10.38	10.45	10.28	10.28	10.22	10.15	10.02	10.39	10.4	10.39	10.38	23.05	23.05	23.09	23.13	23.21	23.42	23.45	23.62	23.76	22.58	22.58	22.61	22.65	22.73	23.23	23.12	22.9	22.74	0.26	0.25	0.25	0.24	0.22	0.31	0.32	0.33	0.25	0.25
ENSG00000170889	RPS9	40S ribosomal protein S9	8	14.2	14.2	14.2	14.19	14.17	14.05	14.1	14.23	14.33	14.29	14.29	14.28	14.27	14.26	14.42	14.45	14.42	14.39	25.57	25.57	25.68	25.79	26.02	26.07	25.96	25.94	25.94	25.78	25.78	25.77	25.77	25.76	26.23	26.25	26.32	26.37	0.27	0.27	0.27	0.27	0.26	0.27	0.27	0.28	0.26	0.27
ENSG00000171490	RSL1D1	Ribosomal L1 domain-containing protein 1	NaN	12	12	11.99	11.98	11.96	12.38	12.45	12.27	12.17	12.02	12.02	12.01	12.01	12	12.27	12.22	12.21	12.21	24.78	24.78	24.86	24.95	25.11	25.25	25.04	25.06	25.09	24.84	24.84	24.87	24.91	24.98	25.27	24.95	24.76	24.63	0.24	0.24	0.24	0.24	0.34	0.33	0.3	0.29	0.26	0.26
ENSG00000171497	PPID	Peptidyl-prolyl cis-trans isomerase D	2	10.71	10.71	10.72	10.74	10.79	10.55	10.83	10.89	10.92	10.98	10.98	10.93	10.88	10.78	11.2	11.05	10.94	10.86	20.87	20.87	20.81	20.74	20.6	21.34	20.73	20.37	20.13	20.83	20.83	20.76	20.68	20.52	20.09	20.36	20.29	20.22	0.26	0.26	0.27	0.27	0.26	0.28	0.29	0.29	0.27	0.26
ENSG00000171530	TBCA	Tubulin-specific chaperone A	6	14.7	14.7	14.76	14.82	14.94	14.37	14.58	14.78	14.93	14.89	14.89	14.89	14.88	14.86	14.63	14.79	14.77	14.74	25.2	25.2	25.22	25.24	25.28	25.01	25.05	24.9	24.82	25.21	25.21	25.22	25.24	25.26	25.34	25.23	25.15	25.1	0.28	0.28	0.29	0.29	0.2	0.26	0.29	0.31	0.27	0.27
ENSG00000171858	RPS21	40S ribosomal protein S21	4	15.88	15.88	15.86	15.85	15.82	15.73	16.02	15.65	15.47	15.83	15.83	15.86	15.88	15.93	15.9	15.96	15.96	15.96	23.78	23.78	23.94	24.1	24.42	24.56	24.41	24.36	24.33	24.67	24.67	24.73	24.79	24.91	24.8	24.7	24.71	24.72	0.28	0.28	0.28	0.28	0.28	0.29	0.23	0.21	0.27	0.27
ENSG00000171863	RPS7	40S ribosomal protein S7	8	16.75	16.75	16.75	16.75	16.76	16.6	16.7	16.77	16.83	16.86	16.86	16.82	16.78	16.71	16.75	16.72	16.73	16.73	25.54	25.54	25.53	25.53	25.53	25.62	25.75	25.76	25.79	25.74	25.74	25.8	25.85	25.97	25.88	25.91	25.88	25.85	0.27	0.27	0.27	0.27	0.27	0.27	0.27	0.28	0.27	0.27
ENSG00000172053	QARS	Glutamine--tRNA ligase	2	13.74	13.74	13.7	13.66	13.57	13.45	13.59	13.81	13.99	13.76	13.76	13.7	13.64	13.52	13.57	13.69	13.88	14.03	24.66	24.66	24.68	24.7	24.73	24.1	24.07	24.01	23.96	24.82	24.82	24.76	24.7	24.58	24.2	24.39	24.45	24.51	0.26	0.26	0.25	0.25	0.25	0.25	0.31	0.34	0.26	0.25
ENSG00000172115	CYCS	Cytochrome c	1	12.69	12.69	12.81	12.94	13.19	12.91	12.83	12.87	12.89	12.96	12.96	12.89	12.81	12.66	12.9	12.92	12.9	12.9	22.43	22.43	22.08	21.72	21.03	21.58	22.12	21.8	21.48	22.51	22.51	22.36	22.2	21.89	22.01	22.15	21.96	21.82	0.26	0.27	0.28	0.3	0.28	0.27	0.27	0.27	0.27	0.26
ENSG00000172270	BSG	Basigin	8	11.69	11.69	11.69	11.68	11.67	11.29	11.5	11.67	11.8	11.98	11.98	11.86	11.75	11.51	11.83	11.83	11.88	11.91	24.75	24.75	24.73	24.72	24.7	24.52	24.8	25.21	25.53	25.06	25.06	25.02	24.97	24.88	25.45	25.33	25.4	25.46	0.28	0.27	0.27	0.26	0.23	0.26	0.28	0.3	0.27	0.26
ENSG00000172531	PPP1CA	Serine/threonine-protein phosphatase PP1-alpha catalytic subunit	8	12.09	12.09	12.1	12.1	12.12	11.64	11.73	11.83	11.9	12.49	12.49	12.28	12.08	11.67	11.99	12.06	12.01	11.96	24.57	24.57	24.57	24.57	24.57	24.28	24.44	24.38	24.31	24.72	24.72	24.74	24.75	24.78	24.97	24.81	24.69	24.6	0.3	0.3	0.3	0.29	0.22	0.23	0.24	0.25	0.34	0.28
ENSG00000172809	RPL38	60S ribosomal protein L38	8	17.52	17.52	17.5	17.49	17.46	17.23	17.31	17.43	17.53	17.54	17.54	17.57	17.6	17.65	17.43	17.42	17.45	17.48	24.71	24.71	24.78	24.85	24.99	24.9	24.96	25.03	25.08	24.33	24.33	24.38	24.42	24.5	24.86	24.77	24.78	24.78	0.27	0.27	0.27	0.26	0.26	0.26	0.27	0.27	0.27	0.27
ENSG00000173457	PPP1R14B	Protein phosphatase 1 regulatory subunit 14B	4	15.1	15.1	15.04	14.98	14.86	14.63	15.04	15.04	15.01	15.02	15.02	14.98	14.95	14.87	15.31	15.15	15.05	14.99	22.05	22.05	22.03	22.02	22.01	22.13	21.96	22	22.05	23.44	23.44	23.34	23.23	23.02	22.49	22.32	22.63	22.79	0.27	0.27	0.26	0.25	0.24	0.27	0.27	0.27	0.26	0.26
ENSG00000173465	SSSCA1	Sjoegren syndrome/scleroderma autoantigen 1	NaN	12.1	12.1	12.01	11.91	11.72	12	12.14	11.98	11.9	12.12	12.12	12.12	12.12	12.13	12.43	12.26	12.15	12.06	21.32	21.32	21.21	21.11	20.9	21.03	20.5	19.91	19.46	21.14	21.14	21.11	21.09	21.04	20.87	21.02	21.34	21.58	0.27	0.26	0.26	0.26	0.27	0.27	0.27	0.26	0.27	0.27
ENSG00000173674	EIF1AX	Eukaryotic translation initiation factor 1A, X-chromosomal	8	13.01	13.01	13.01	13.01	13.02	12.98	12.95	13.06	13.16	12.92	12.92	12.93	12.94	12.96	12.78	12.89	12.94	12.99	21.71	21.71	21.9	22.08	22.46	21.92	22.31	22.52	22.66	22.21	22.21	22.3	22.4	22.59	23.03	22.76	22.71	22.69	0.27	0.27	0.27	0.27	0.27	0.27	0.27	0.28	0.27	0.27
ENSG00000173692	PSMD1	26S proteasome non-ATPase regulatory subunit 1	6	13.13	13.13	13.09	13.05	12.98	12.89	12.83	12.97	13.1	13.09	13.09	13.08	13.06	13.03	12.61	12.83	12.98	13.09	23.87	23.87	23.92	23.98	24.1	23.63	23.85	23.83	23.8	24.29	24.29	24.29	24.29	24.3	23.91	23.98	24.01	24.03	0.27	0.27	0.26	0.26	0.26	0.26	0.26	0.27	0.28	0.28
ENSG00000174437	ATP2A2	Sarcoplasmic/endoplasmic reticulum calcium ATPase 2	8	9.31	9.31	9.42	9.52	9.74	9.34	9.44	9.36	9.29	9.81	9.81	9.81	9.81	9.81	9.63	9.49	9.36	9.26	23.02	23.02	23.14	23.26	23.5	23.48	23.55	23.78	23.94	22.9	22.9	22.92	22.94	22.98	23.57	23.52	23.48	23.45	0.27	0.28	0.29	0.3	0.27	0.27	0.26	0.26	0.3	0.3
ENSG00000174607	UGT8	2-hydroxyacylsphingosine 1-beta-galactosyltransferase	6	9.64	9.64	9.5	9.36	9.07	8.99	9.14	9.41	9.64	9.45	9.45	9.31	9.17	8.9	8.76	8.97	9.19	9.37	20.2	20.2	20.19	20.18	20.16	20.65	19.81	20	20.06	19.1	19.1	19.22	19.33	19.56	18.78	19.21	19.25	19.26	0.3	0.29	0.25	0.21	0.21	0.22	0.31	0.33	0.3	0.29
ENSG00000174748	RPL15	60S ribosomal protein L15	8	17.06	17.06	17.04	17.03	17	16.98	17.12	17.12	17.15	17.14	17.14	17.07	17	16.86	17.16	17.13	17.13	17.14	25.79	25.79	25.81	25.84	25.88	25.93	25.89	25.97	26.04	25.56	25.56	25.55	25.54	25.52	25.91	25.95	25.96	25.96	0.27	0.27	0.27	0.27	0.27	0.27	0.27	0.28	0.27	0.26
ENSG00000175166	PSMD2	26S proteasome non-ATPase regulatory subunit 2	2	14.52	14.52	14.52	14.52	14.53	14.52	14.35	14.38	14.38	14.54	14.54	14.5	14.45	14.36	14.21	14.29	14.29	14.28	24.44	24.44	24.46	24.48	24.52	24.02	24.09	24.23	24.35	25.03	25.03	24.97	24.9	24.77	24.12	24.12	24.17	24.19	0.27	0.27	0.27	0.27	0.27	0.26	0.26	0.26	0.29	0.28
ENSG00000175416	CLTB	Clathrin light chain B	2	8.88	8.88	8.75	8.63	8.38	8.53	8.37	8.21	8.08	8.59	8.59	8.52	8.45	8.32	8.16	8.22	8.27	8.3	21.71	21.71	21.33	20.95	20.2	20.4	20.69	20.03	19.68	20.86	20.86	20.69	20.51	20.15	20.29	20.26	20	19.79	0.32	0.3	0.28	0.25	0.25	0.23	0.21	0.2	0.3	0.29
ENSG00000175792	RUVBL1	RuvB-like 1	8	8.3	8.3	8.41	8.52	8.74	8.4	8.2	8.33	8.43	8.84	8.84	8.59	8.35	7.85	8.2	8.32	8.41	8.5	24.57	24.57	24.54	24.51	24.46	24.51	24.69	24.51	24.37	24.42	24.42	24.43	24.45	24.47	24.3	24.43	24.48	24.51	0.27	0.28	0.29	0.31	0.26	0.25	0.26	0.26	0.33	0.29
ENSG00000175793	SFN	14-3-3 protein sigma	1	13.96	13.96	13.94	13.93	13.91	14.02	14.14	14.34	14.49	13.71	13.71	13.75	13.79	13.88	14.19	14.26	14.35	14.42	25.52	25.52	25.46	25.39	25.27	24.96	25.04	25.15	25.24	25.18	25.18	25.14	25.09	25	24.56	24.44	24.39	24.34	0.25	0.25	0.25	0.25	0.26	0.29	0.35	0.36	0.23	0.23
ENSG00000176393	RNPEP	Aminopeptidase B	2	13.36	13.36	13.37	13.38	13.4	13.12	13.13	13.35	13.52	13.57	13.57	13.47	13.36	13.15	13.01	13.1	13.33	13.5	23.41	23.41	23.35	23.3	23.18	23.15	22.65	22.57	22.44	23.61	23.61	23.55	23.49	23.38	22.93	22.94	22.98	23.01	0.27	0.27	0.27	0.27	0.25	0.26	0.27	0.3	0.3	0.29
ENSG00000176986	SEC24C	Protein transport protein Sec24C	2	13.61	13.61	13.59	13.57	13.53	13.73	13.75	13.57	13.41	13.5	13.5	13.5	13.5	13.5	13.74	13.7	13.48	13.33	21.75	21.75	21.7	21.65	21.56	21.47	21.4	21.38	21.36	21.44	21.44	21.43	21.42	21.39	20.75	20.91	20.98	21.05	0.27	0.27	0.27	0.27	0.27	0.27	0.26	0.25	0.27	0.27
ENSG00000177600	RPLP2	60S acidic ribosomal protein P2	6	16.94	16.94	16.91	16.88	16.81	16.85	16.85	16.98	17.02	16.92	16.92	16.92	16.92	16.91	16.83	16.95	17.04	17.1	27.08	27.08	27.08	27.08	27.08	27.05	27.09	26.95	26.83	27.15	27.15	27.12	27.09	27.03	26.93	26.9	26.83	26.77	0.27	0.27	0.27	0.27	0.27	0.27	0.27	0.28	0.27	0.27
ENSG00000177885	GRB2	Growth factor receptor-bound protein 2	2	9.54	9.54	9.58	9.61	9.68	9.53	9.44	9.44	9.44	9.78	9.78	9.62	9.47	9.15	9.55	9.5	9.48	9.47	22	22	21.91	21.83	21.68	21.08	20.86	20.58	20.37	21.43	21.43	21.26	21.09	20.76	20.4	20.53	20.8	21.02	0.27	0.27	0.28	0.27	0.27	0.26	0.26	0.26	0.3	0.27
ENSG00000177954	RPS27	40S ribosomal protein S27	4	16.07	16.07	16.04	16.01	15.96	16.09	16.17	16.22	16.25	16.09	16.09	16.12	16.15	16.21	16.33	16.25	16.25	16.25	24.57	24.57	24.66	24.75	24.92	24.84	24.94	25.02	25.07	25	25	25.02	25.03	25.07	24.94	24.91	25.07	25.21	0.26	0.26	0.26	0.26	0.27	0.28	0.29	0.29	0.27	0.27
ENSG00000178952	TUFM	Elongation factor Tu, mitochondrial	8	14.4	14.4	14.35	14.31	14.21	14.07	14.09	14.21	14.31	14.53	14.53	14.46	14.4	14.27	14.34	14.31	14.32	14.33	25.4	25.4	25.46	25.51	25.63	25.69	25.84	26.05	26.22	25.54	25.54	25.6	25.66	25.78	26.01	26.14	26.02	25.91	0.28	0.27	0.27	0.26	0.26	0.26	0.26	0.27	0.27	0.27
ENSG00000179091	CYC1	Cytochrome c1, heme protein, mitochondrial	5	13.4	13.4	13.41	13.41	13.41	13.01	13	13.17	13.28	13.58	13.58	13.45	13.31	13.04	13.32	13.34	13.37	13.4	24.42	24.42	24.48	24.54	24.67	24.46	24.11	24.33	24.53	24	24	24.06	24.12	24.24	23.51	23.56	23.41	23.3	0.3	0.3	0.29	0.28	0.22	0.23	0.25	0.26	0.28	0.27
ENSG00000179115	FARSA	Phenylalanine--tRNA ligase alpha subunit	4	11.88	11.88	11.87	11.85	11.82	12.19	12.11	11.9	11.74	11.99	11.99	11.92	11.85	11.72	12.12	12.08	11.99	11.92	21.88	21.88	22.1	22.33	22.79	22.08	22.3	22.4	22.48	22.65	22.65	22.72	22.79	22.94	22.46	22.59	22.69	22.77	0.26	0.26	0.26	0.27	0.31	0.29	0.26	0.25	0.26	0.26
ENSG00000179218	CALR	Calreticulin	3	16.09	16.09	16.28	16.48	16.86	17.39	17.46	17.12	16.82	16.31	16.31	16.49	16.66	17.01	17.68	17.42	16.98	16.63	26.46	26.46	26.53	26.6	26.73	26.72	27.17	27.61	27.94	26.63	26.63	26.63	26.63	26.64	27.29	27.56	27.73	27.85	0.18	0.19	0.22	0.35	0.47	0.46	0.3	0.28	0.2	0.21
ENSG00000179950	PUF60	Poly(U)-binding-splicing factor PUF60	2	13.18	13.18	13.13	13.08	12.98	13.45	13.45	13.07	12.93	13.21	13.21	13.17	13.13	13.06	13.13	13.17	13.15	13.13	23.72	23.72	23.73	23.74	23.77	23.73	23.65	23.61	23.58	23.83	23.83	23.81	23.78	23.74	23.66	23.46	23.23	23.07	0.26	0.26	0.25	0.25	0.35	0.34	0.23	0.22	0.27	0.27
ENSG00000180900	SCRIB	Protein scribble homolog	2	13.71	13.71	13.64	13.57	13.44	13.37	13.48	13.56	13.61	13.82	13.82	13.71	13.6	13.39	13.62	13.7	13.63	13.58	20.76	20.76	20.74	20.71	20.66	21.36	20.57	19.8	19.23	21.24	21.24	21.24	21.24	21.24	20.89	20.52	20.11	19.8	0.27	0.27	0.26	0.26	0.26	0.26	0.26	0.27	0.28	0.26
ENSG00000180957	PITPNB	Phosphatidylinositol transfer protein beta isoform	2	11.8	11.8	11.88	11.97	12.14	11.95	11.95	11.9	11.86	11.8	11.8	11.79	11.79	11.79	11.8	11.86	11.88	11.89	21.72	21.72	21.67	21.61	21.49	22.01	21.41	21.03	20.78	22.09	22.09	22.01	21.93	21.78	21.14	21.31	21.42	21.5	0.27	0.27	0.28	0.28	0.28	0.28	0.27	0.27	0.27	0.27
ENSG00000180992	MRPL14	39S ribosomal protein L14, mitochondrial	8	11.91	11.91	11.86	11.81	11.71	11.45	11.51	11.69	11.84	11.81	11.81	11.83	11.85	11.89	11.56	11.61	11.71	11.79	20.03	20.03	20.03	20.03	20.03	20.29	19.94	20.18	20.43	19.64	19.64	19.71	19.77	19.91	20.56	20.36	20.27	20.2	0.29	0.28	0.27	0.25	0.24	0.24	0.26	0.28	0.28	0.28
ENSG00000181163	NPM1	Nucleophosmin	7	15.77	15.77	15.81	15.85	15.93	15.72	15.81	15.86	15.9	15.96	15.96	15.93	15.9	15.84	15.96	15.93	15.91	15.89	27.42	27.42	27.53	27.63	27.83	27.45	27.5	27.64	27.76	27.9	27.9	28.05	28.21	28.51	28.53	28.53	28.2	28	0.27	0.27	0.27	0.27	0.27	0.27	0.27	0.28	0.27	0.27
ENSG00000182307	C8orf33	UPF0488 protein C8orf33	5	9.59	9.59	9.63	9.66	9.74	9.29	9.47	9.52	9.56	10.06	10.06	9.84	9.61	9.16	9.59	9.43	9.42	9.42	20.53	20.53	20.64	20.75	20.96	21.05	20.41	19.72	19.2	20.88	20.88	20.99	21.11	21.33	20.44	20.75	21.02	21.21	0.28	0.28	0.28	0.28	0.25	0.26	0.26	0.26	0.34	0.3
ENSG00000183207	RUVBL2	RuvB-like 2	8	11.96	11.96	11.88	11.8	11.64	11.74	11.63	11.66	11.68	12.63	12.63	12.38	12.14	11.66	11.98	11.99	12	12.01	23.15	23.15	23.13	23.11	23.07	23.16	23.16	22.81	22.67	22.93	22.93	22.94	22.95	22.98	22.66	22.83	22.86	22.87	0.29	0.27	0.26	0.26	0.26	0.25	0.25	0.25	0.35	0.3
ENSG00000183431	SF3A3	Splicing factor 3A subunit 3	1	12.87	12.87	12.9	12.92	12.98	13.02	12.98	12.94	12.92	12.92	12.92	12.91	12.9	12.87	12.92	12.87	12.87	12.86	23.77	23.77	23.56	23.36	22.96	23.28	23.14	23.04	22.97	23.79	23.79	23.74	23.68	23.57	23.2	23.37	23.53	23.66	0.27	0.27	0.27	0.27	0.27	0.27	0.27	0.27	0.27	0.27
ENSG00000185608	MRPL40	39S ribosomal protein L40, mitochondrial	7	11.5	11.5	11.38	11.26	11.01	10.91	11.12	11.3	11.42	11.63	11.63	11.54	11.44	11.25	11.55	11.47	11.45	11.44	19.82	19.82	19.75	19.69	19.55	19.78	19.87	19.74	19.62	19.73	19.73	19.71	19.68	19.62	20.4	20.3	20.34	20.39	0.3	0.28	0.25	0.22	0.22	0.25	0.29	0.3	0.27	0.26
ENSG00000185651	UBE2L3	Ubiquitin-conjugating enzyme E2 L3	2	11.74	11.74	11.68	11.61	11.48	10.92	11.22	11.51	11.73	11.93	11.93	11.81	11.7	11.46	11.35	11.49	11.59	11.66	24.34	24.34	24.31	24.28	24.22	24.14	23.89	23.64	23.46	24.83	24.83	24.78	24.72	24.61	23.85	23.82	23.95	24.06	0.3	0.29	0.29	0.27	0.16	0.24	0.29	0.31	0.31	0.29
ENSG00000185896	LAMP1	Lysosome-associated membrane glycoprotein 1	4	15.1	15.1	15.14	15.18	15.27	15.2	15.33	15.3	15.29	15.14	15.14	15.17	15.2	15.27	15.36	15.27	15.21	15.17	22.28	22.28	22.36	22.44	22.6	22.75	22.5	22.49	22.52	22.87	22.87	22.89	22.91	22.95	22.55	22.71	22.83	22.91	0.27	0.27	0.27	0.28	0.28	0.28	0.28	0.28	0.27	0.27
ENSG00000186298	PPP1CC	Serine/threonine-protein phosphatase PP1-gamma catalytic subunit	2	10.73	10.73	10.74	10.75	10.78	10.55	10.66	10.77	10.86	10.74	10.74	10.65	10.56	10.39	10.39	10.63	10.75	10.87	20.74	20.74	20.59	20.45	20.15	20.46	19.83	18.93	18.23	20.03	20.03	20.11	20.18	20.33	19.79	19.21	18.63	18.19	0.27	0.27	0.27	0.27	0.27	0.27	0.27	0.28	0.27	0.26
ENSG00000186468	RPS23	40S ribosomal protein S23	3	15.95	15.95	15.93	15.91	15.86	15.96	15.97	15.97	15.97	15.99	15.99	15.98	15.96	15.93	16.02	16.04	16.05	16.05	24.56	24.56	24.5	24.43	24.31	24.5	24.59	24.74	24.85	24.8	24.8	24.84	24.88	24.97	24.85	24.9	24.89	24.88	0.27	0.27	0.27	0.27	0.27	0.27	0.27	0.27	0.27	0.27
ENSG00000187514	PTMA	Prothymosin alpha	NaN	16.14	16.14	16.08	16.02	15.9	15.55	15.55	15.89	16.02	16.2	16.2	16.23	16.26	16.32	15.86	15.92	15.99	16.04	26.47	26.47	26.3	26.12	25.77	26.01	25.6	25.99	26.31	24.76	24.76	24.69	24.62	24.48	24.88	24.45	24.47	24.49	0.3	0.29	0.29	0.26	0.2	0.21	0.29	0.29	0.3	0.3
ENSG00000188021	UBQLN2	Ubiquilin-2	2	11	11	10.96	10.92	10.84	10.98	10.9	10.92	10.94	10.88	10.88	10.86	10.83	10.78	10.48	10.67	10.83	10.95	22.24	22.24	22.13	22.02	21.79	22.17	21.71	21.33	21.04	21.74	21.74	21.59	21.44	21.13	21.09	20.75	20.74	20.75	0.27	0.27	0.27	0.27	0.27	0.27	0.27	0.27	0.27	0.27
ENSG00000188643	S100A16	Protein S100-A16	7	12.57	12.57	12.54	12.51	12.46	12.25	12.38	12.49	12.57	12.41	12.41	12.35	12.28	12.14	12.3	12.43	12.47	12.49	21.13	21.13	21.05	20.98	20.81	20.86	20.44	20.39	20.39	19.15	19.15	19.37	19.59	20.02	19.51	19.19	19.24	19.29	0.27	0.27	0.27	0.26	0.26	0.26	0.27	0.27	0.26	0.26
ENSG00000188846	RPL14	60S ribosomal protein L14	8	17.37	17.37	17.35	17.33	17.29	17.03	17.22	17.36	17.46	17.31	17.31	17.32	17.34	17.37	17.39	17.19	17.24	17.3	25.25	25.25	25.22	25.18	25.11	25.5	25.65	25.52	25.4	25.19	25.19	25.31	25.43	25.67	25.61	25.54	25.58	25.63	0.27	0.27	0.26	0.26	0.25	0.26	0.28	0.29	0.27	0.27
ENSG00000189306	RRP7A	Ribosomal RNA-processing protein 7 homolog A	2	8.64	8.64	8.65	8.66	8.68	8.46	8.47	8.64	8.78	8.9	8.9	8.79	8.68	8.46	8.85	8.84	8.84	8.85	19.65	19.65	19.5	19.36	19.07	19.53	19.32	19.03	18.84	19.17	19.17	19.15	19.12	19.08	19.18	19.04	18.82	18.65	0.27	0.27	0.27	0.27	0.26	0.26	0.27	0.29	0.27	0.26
ENSG00000196262	PPIA	Peptidyl-prolyl cis-trans isomerase A	8	16.32	16.32	16.28	16.25	16.17	15.72	15.81	15.85	15.87	16.33	16.33	16.22	16.12	15.91	15.74	15.85	15.89	15.91	29.45	29.45	29.44	29.42	29.39	29.39	29.44	29.2	28.98	29.46	29.46	29.5	29.54	29.61	29.62	29.57	29.69	29.81	0.31	0.31	0.3	0.28	0.22	0.22	0.22	0.23	0.32	0.3
ENSG00000196531	NACA	Nascent polypeptide-associated complex subunit alpha	NaN	15.59	15.59	15.57	15.55	15.52	15.05	15.43	15.61	15.72	15.5	15.5	15.53	15.56	15.63	15.67	15.59	15.64	15.66	24.08	24.08	24.06	24.03	23.99	23.6	23.6	23.28	23.16	24.51	24.51	24.47	24.42	24.33	24.29	24.51	24.71	24.86	0.28	0.28	0.27	0.27	0.18	0.29	0.3	0.31	0.27	0.27
ENSG00000196924	FLNA	Filamin-A	6	14.43	14.43	14.32	14.22	14.01	13.29	13.45	13.57	13.65	14.58	14.58	14.41	14.25	13.93	13.78	13.78	13.59	13.51	30.81	30.81	30.86	30.91	31.01	30.97	30.75	30.62	30.53	30.48	30.48	30.53	30.58	30.68	30.67	30.26	30.06	29.93	0.35	0.34	0.32	0.28	0.15	0.2	0.21	0.21	0.36	0.34
ENSG00000197498	RPF2	Ribosome production factor 2 homolog	NaN	10.91	10.91	10.95	10.99	11.07	10.73	10.78	10.88	10.97	11.08	11.08	11.05	11.01	10.93	11.3	11.16	11.02	10.91	20.46	20.46	20.24	20.02	19.59	20.56	19.88	20.12	20.39	20.4	20.4	20.46	20.53	20.66	20.85	20.81	20.53	20.38	0.27	0.27	0.27	0.27	0.26	0.26	0.27	0.27	0.27	0.27
ENSG00000197956	S100A6	Protein S100-A6	2	16.61	16.61	16.6	16.58	16.56	16.14	16.27	16.48	16.64	16.58	16.58	16.58	16.57	16.57	16.43	16.32	16.46	16.58	27.4	27.4	27.23	27.05	26.7	27.15	26.37	25.58	24.99	26.45	26.45	26.57	26.69	26.93	26.48	26.34	26.17	26.03	0.29	0.28	0.28	0.27	0.21	0.24	0.28	0.3	0.27	0.27
ENSG00000197958	RPL12	60S ribosomal protein L12	NaN	17.59	17.59	17.62	17.66	17.74	17.48	17.71	17.76	17.78	17.66	17.66	17.68	17.7	17.75	18.11	17.84	17.81	17.81	26.13	26.13	26.12	26.12	26.1	26.51	26.46	26.4	26.36	26.35	26.35	26.35	26.36	26.37	26.55	26.49	26.42	26.37	0.27	0.27	0.27	0.27	0.27	0.28	0.28	0.28	0.26	0.26
ENSG00000198034	RPS4X	40S ribosomal protein S4, X isoform	NaN	15.24	15.24	15.28	15.33	15.41	15.15	15.37	15.49	15.56	15.1	15.1	15.18	15.26	15.42	15.4	15.39	15.51	15.61	25.95	25.95	26.01	26.06	26.18	26.16	26.24	26.35	26.43	26.23	26.23	26.24	26.25	26.28	26.45	26.46	26.43	26.41	0.26	0.26	0.26	0.27	0.26	0.28	0.3	0.31	0.24	0.25
ENSG00000198492	YTHDF2	YTH domain family protein 2	NaN	11.86	11.86	11.96	12.06	12.27	12.24	11.92	11.86	11.84	11.69	11.69	11.8	11.91	12.13	11.84	11.77	11.74	11.72	22.04	22.04	21.95	21.86	21.69	21.93	21.49	21.07	20.76	20.76	20.76	20.78	20.8	20.85	21.39	21.06	21.01	20.93	0.27	0.28	0.29	0.32	0.31	0.25	0.24	0.24	0.27	0.28
ENSG00000198612	COPS8	COP9 signalosome complex subunit 8	2	10.29	10.29	10.35	10.41	10.53	10.3	10.23	10.23	10.23	10.66	10.66	10.5	10.33	9.99	10.56	10.35	10.39	10.44	23.04	23.04	22.99	22.94	22.84	22.65	22.54	22.3	22.1	23.09	23.09	23.08	23.08	23.08	22.71	22.51	22.58	22.66	0.27	0.28	0.28	0.28	0.27	0.26	0.26	0.26	0.29	0.27
ENSG00000198755	RPL10A	60S ribosomal protein L10a	NaN	16.8	16.8	16.77	16.75	16.71	16.24	16.49	16.65	16.75	16.72	16.72	16.7	16.69	16.65	16.71	16.55	16.69	16.78	25.73	25.73	25.74	25.75	25.78	25.81	25.56	25.44	25.33	26.21	26.21	26.23	26.26	26.31	26.48	26.5	26.52	26.53	0.29	0.29	0.28	0.28	0.19	0.26	0.27	0.28	0.27	0.27
ENSG00000198898	CAPZA2	F-actin-capping protein subunit alpha-2	6	10.03	10.03	9.95	9.87	9.72	9.17	9.37	9.53	9.65	9.81	9.81	9.77	9.72	9.64	9.5	9.53	9.58	9.62	23.55	23.55	23.55	23.54	23.55	23.52	23.49	23.24	23.04	23.66	23.66	23.7	23.75	23.84	23.59	23.34	23.06	22.86	0.32	0.31	0.3	0.27	0.17	0.22	0.24	0.25	0.28	0.28
ENSG00000198900	TOP1	DNA topoisomerase 1	NaN	8.26	8.26	8.3	8.35	8.44	8.8	8.58	8.41	8.27	8.24	8.24	8.31	8.38	8.53	8.31	8.45	8.46	8.46	23.64	23.64	23.67	23.7	23.77	23.88	23.82	23.84	23.87	23.32	23.32	23.39	23.47	23.62	23.68	23.58	23.42	23.3	0.25	0.26	0.26	0.28	0.36	0.28	0.26	0.25	0.27	0.27
ENSG00000203667	COX20	Cytochrome c oxidase protein 20 homolog	8	11.55	11.55	11.5	11.44	11.33	10.97	11.22	11.31	11.35	11.4	11.4	11.37	11.35	11.3	11.41	11.33	11.23	11.15	20.01	20.01	20.43	20.86	21.68	21.17	20.39	20.5	20.67	20.29	20.29	20.44	20.6	20.91	20.83	20.92	20.65	20.44	0.3	0.29	0.28	0.25	0.22	0.25	0.26	0.26	0.27	0.27
ENSG00000204628	GNB2L1	Guanine nucleotide-binding protein subunit beta-2-like 1	3	15.46	15.46	15.51	15.56	15.67	15.7	15.63	15.64	15.66	15.71	15.71	15.61	15.5	15.29	15.81	15.69	15.75	15.82	26.4	26.4	26.48	26.55	26.71	26.55	26.45	26.42	26.38	26.57	26.57	26.56	26.55	26.53	26.53	26.55	26.49	26.43	0.27	0.27	0.27	0.28	0.28	0.28	0.28	0.28	0.26	0.25
ENSG00000205339	IPO7	Importin-7	2	10.32	10.32	10.22	10.12	9.91	9.85	10	10.08	10.13	9.81	9.81	9.93	10.05	10.3	9.87	10	10.27	10.48	25.27	25.27	25.27	25.27	25.27	25.06	25.35	25.24	25.12	25.92	25.92	25.86	25.8	25.68	25.33	25.42	25.45	25.46	0.29	0.27	0.26	0.25	0.25	0.25	0.26	0.26	0.25	0.26
ENSG00000211456	SACM1L	Phosphatidylinositide phosphatase SAC1	NaN	9.12	9.12	9.28	9.44	9.76	9.42	9.52	9.55	9.57	9.27	9.27	9.19	9.12	8.96	9.31	9.29	9.38	9.46	19.9	19.9	19.98	20.06	20.21	19.92	19.77	20.11	20.39	20.12	20.12	20.08	20.04	19.96	19.98	19.84	19.55	19.33	0.23	0.26	0.29	0.31	0.29	0.29	0.3	0.3	0.26	0.25
ENSG00000213639	PPP1CB	Serine/threonine-protein phosphatase PP1-beta catalytic subunit	7	10.87	10.87	10.83	10.79	10.72	10.4	10.56	10.79	10.98	10.98	10.98	10.99	11	11.02	10.64	10.8	10.92	11.01	23.34	23.34	23.31	23.28	23.22	22.98	22.91	23.04	23.15	23.11	23.11	23.28	23.45	23.79	23.24	23.34	23.27	23.2	0.28	0.28	0.27	0.25	0.22	0.24	0.29	0.32	0.28	0.28
ENSG00000213741	RPS29	40S ribosomal protein S29	4	16.85	16.85	16.81	16.77	16.68	16.49	16.58	16.67	16.75	16.7	16.7	16.73	16.77	16.85	16.7	16.66	16.74	16.78	22.55	22.55	22.76	22.97	23.39	22.76	22.95	23.12	23.24	23.21	23.21	23.29	23.37	23.53	23.1	22.97	22.84	22.74	0.28	0.27	0.27	0.26	0.26	0.26	0.26	0.26	0.27	0.27
ENSG00000233927	RPS28	40S ribosomal protein S28	7	17.58	17.58	17.54	17.51	17.43	17.12	17.25	17.37	17.46	17.12	17.12	17.22	17.32	17.51	17.33	17.32	17.41	17.49	23.79	23.79	23.86	23.93	24.07	23.92	24.24	23.94	23.8	23.69	23.69	23.87	24.06	24.43	24.23	24.08	24.23	24.35	0.29	0.28	0.27	0.26	0.24	0.25	0.26	0.26	0.26	0.27
ENSG00000240972	MIF	Macrophage migration inhibitory factor	NaN	17.55	17.55	17.5	17.45	17.36	17.22	17.3	17.36	17.41	17.53	17.53	17.56	17.59	17.65	17.46	17.4	17.45	17.5	26.08	26.08	26.05	26.03	25.99	25.87	25.92	25.83	25.76	26.25	26.25	26.27	26.3	26.34	26.34	26.41	26.61	26.78	0.28	0.27	0.27	0.26	0.26	0.26	0.26	0.26	0.27	0.27
ENSG00000241343	RPL36A	60S ribosomal protein L36a	NaN	16.18	16.18	16.18	16.19	16.2	16.04	16.24	16.28	16.34	16.28	16.28	16.27	16.27	16.26	16.22	16.26	16.28	16.29	23.57	23.57	23.55	23.52	23.48	23.3	23.2	22.85	22.61	23.18	23.18	23.18	23.19	23.2	23.6	23.37	23.21	23.09	0.27	0.27	0.27	0.27	0.27	0.27	0.28	0.28	0.27	0.27
ENSG00000241837	ATP5O	ATP synthase subunit O, mitochondrial	8	15.77	15.77	15.79	15.81	15.86	15.85	15.83	15.89	15.93	15.75	15.75	15.77	15.8	15.86	15.87	15.83	15.81	15.8	24.94	24.94	25.01	25.08	25.22	25.39	25.29	25.54	25.76	24.61	24.61	24.74	24.87	25.13	25.24	25.1	25.05	25.02	0.27	0.27	0.27	0.27	0.27	0.27	0.28	0.28	0.27	0.27
ENSG00000242372	EIF6	Eukaryotic translation initiation factor 6	NaN	13.46	13.46	13.38	13.3	13.14	13.28	13.27	13.24	13.21	13.53	13.53	13.49	13.45	13.38	13.4	13.32	13.34	13.37	23.49	23.49	23.42	23.35	23.22	23.28	23.41	23.19	22.99	23.66	23.66	23.64	23.61	23.56	23.2	23.3	23.5	23.65	0.27	0.27	0.26	0.26	0.26	0.26	0.26	0.26	0.27	0.27
ENSG00000242485	MRPL20	39S ribosomal protein L20, mitochondrial	8	13.91	13.91	13.89	13.86	13.81	13.27	13.46	13.67	13.83	13.86	13.86	13.81	13.76	13.67	13.52	13.61	13.71	13.79	19.38	19.38	19.31	19.23	19.09	19.39	19.32	19.68	19.89	18.43	18.43	18.54	18.65	18.86	18.96	18.8	18.5	18.27	0.3	0.3	0.29	0.29	0.18	0.23	0.27	0.28	0.28	0.27
ENSG00000249915	PDCD6	Programmed cell death protein 6	2	15.46	15.46	15.45	15.44	15.42	15.37	15.5	15.52	15.52	15.56	15.56	15.52	15.48	15.39	15.54	15.54	15.55	15.55	24.1	24.1	24.17	24.24	24.39	24.05	23.78	23.59	23.45	24.31	24.31	24.22	24.13	23.94	23.43	23.19	23.14	23.13	0.27	0.27	0.27	0.27	0.27	0.27	0.27	0.27	0.27	0.27
ENSG00000257727	CNPY2	Protein canopy homolog 2	3	15.1	15.1	15.09	15.09	15.07	14.97	15.26	15.51	15.69	15.16	15.16	15.11	15.05	14.95	15.29	15.32	15.44	15.55	22.63	22.63	22.63	22.64	22.65	22.59	22.57	22.58	22.59	22.67	22.67	22.74	22.81	22.95	22.79	22.63	22.83	23.01	0.24	0.24	0.24	0.24	0.24	0.29	0.37	0.38	0.24	0.24
[truncated: 78 more columns]

## Sheet: SequenceFeatureEnrichment
Features	properties	Cluster1.ttest direction	Cluster1.ttest p-value	Cluster1.phyper direction	Cluster1.phyper probability	Cluster2.ttest direction	Cluster2.ttest p-value	Cluster2.phyper direction	Cluster2.phyper probability	Cluster3.ttest direction	Cluster3.ttest p-value	Cluster3.phyper direction	Cluster3.phyper probability	Cluster4.ttest direction	Cluster4.ttest p-value	Cluster4.phyper direction	Cluster4.phyper probability	Cluster5.ttest direction	Cluster5.ttest p-value	Cluster5.phyper direction	Cluster5.phyper probability	Cluster6.ttest direction	Cluster6.ttest p-value	Cluster6.phyper direction	Cluster6.phyper probability	Cluster7.ttest direction	Cluster7.ttest p-value	Cluster7.phyper direction	Cluster7.phyper probability	Cluster8.ttest direction	Cluster8.ttest p-value	Cluster8.phyper direction	Cluster8.phyper probability
ATTTA	0/1	-0.041648	0.528257	-0.041648	0.797711	0.0476894	0.0803102	0.0476894	0.011849	-0.013986	0.788911	-0.013986	0.661634	0.0663445	0.112285	0.0663445	0.0547529	0.0729565	0.355845	0.0729565	0.236258	0.0141329	0.771081	0.0141329	0.422238	-0.0503974	0.415036	-0.0503974	0.848363	-0.0398887	0.285121	-0.0398887	0.913922
TTATTTATT	0/1	0.0145824	0.671137	0.0145824	0.388718	0.00794751	0.574921	0.00794751	0.249524	-0.0324051	0.0553334	-0.0324051	0.966359	0.0308882	0.228056	0.0308882	0.0819067	0.00444041	0.915339	0.00444041	0.561837	0.00444041	0.855256	0.00444041	0.485464	-0.009607	0.715563	-0.009607	0.720732	-0.0288729	0.0271306	-0.0288729	0.989008
WTATTTATW	0/1	0.0196205	0.689867	0.0196205	0.385474	0.0189196	0.372886	0.0189196	0.120064	-0.0476399	0.132113	-0.0476399	0.944848	0.0349907	0.314133	0.0349907	0.138369	0.0115069	0.854815	0.0115069	0.498038	-0.0179049	0.594117	-0.0179049	0.753805	-0.016149	0.69543	-0.016149	0.709792	-0.0386132	0.0989579	-0.0386132	0.970592
WWATTTAWW	0/1	0.0343428	0.602921	0.0343428	0.332638	0.0588265	0.0425588	0.0588265	0.00289308	-0.0812313	0.0961292	-0.0812313	0.966869	0.0968929	0.0365493	0.0968929	0.0101797	0.0667972	0.446452	0.0667972	0.25538	-0.0998695	0.0279481	-0.0998695	0.991276	-0.00168395	0.977684	-0.00168395	0.559542	-0.0745594	0.0319191	-0.0745594	0.994001
WWTATTTATWW	0/1	-0.0188927	0.534198	-0.0188927	0.793118	0.00526388	0.736178	0.00526388	0.358605	-0.0266608	0.244943	-0.0266608	0.900669	0.0379102	0.184692	0.0379102	0.0611299	-0.0117934	0.778489	-0.0117934	0.707048	-0.00198943	0.939588	-0.00198943	0.59383	0.00400998	0.904083	0.00400998	0.519644	-0.0298006	0.062494	-0.0298006	0.979077
WWWATTTAWWW	0/1	-0.0264498	0.608012	-0.0264498	0.748034	0.0287786	0.243325	0.0287786	0.0583829	-0.0340285	0.405352	-0.0340285	0.836769	0.0569503	0.158722	0.0569503	0.0580292	0.0364305	0.628901	0.0364305	0.359971	-0.0714127	0.0438659	-0.0714127	0.982154	-0.0346845	0.46281	-0.0346845	0.811398	-0.0355983	0.217655	-0.0355983	0.930071
WWWTATTTATWWW	0/1	-0.0176612	0.330451	-0.0176612	0.87884	0.00303778	0.787226	0.00303778	0.408905	-0.00193556	0.92126	-0.00193556	0.628888	0.0348648	0.133725	0.0348648	0.0292011	-0.0349026	3.79829e-11	-0.0349026	1	0.00431309	0.829721	0.00431309	0.483329	-0.00505185	0.815638	-0.00505185	0.691598	-0.0195965	0.0562331	-0.0195965	0.977636
WWWWATTTAWWWW	0/1	0.0291648	0.533097	0.0291648	0.290447	0.018605	0.340768	0.018605	0.102759	-0.00986513	0.763454	-0.00986513	0.676519	0.0462725	0.165469	0.0462725	0.0556337	0.00888083	0.876627	0.00888083	0.515674	-0.0597466	0.0112183	-0.0597466	0.991559	-0.0639901	0.0199268	-0.0639901	0.983423	-0.0169295	0.452538	-0.0169295	0.829889
eubacterial	0/1	0.0424037	0.533374	0.0424037	0.298482	-0.0222631	0.452172	-0.0222631	0.861177	0.0965909	0.0769564	0.0965909	0.035307	0.0755499	0.10412	0.0755499	0.0425167	-0.0924847	0.288381	-0.0924847	0.898443	-0.0434651	0.398506	-0.0434651	0.846488	-0.0270765	0.66783	-0.0270765	0.719211	-0.0309601	0.41987	-0.0309601	0.84722
archaebacterial	0/1	-0.115064	7.35904e-08	-0.115064	0.999785	-0.0293242	0.114488	-0.0293242	0.982718	0.0105519	0.782532	0.0105519	0.428238	-0.0160261	0.593135	-0.0160261	0.755297	0.0441654	0.514544	0.0441654	0.288551	0.0147536	0.687123	0.0147536	0.368928	0.0617247	0.217644	0.0617247	0.0929434	0.0411642	0.153953	0.0411642	0.0439593
prokaryotic	0/1	-0.0655508	0.336401	-0.0655508	0.879324	-0.0434968	0.141432	-0.0434968	0.981415	0.0875375	0.0921787	0.0875375	0.0483696	0.0528667	0.239738	0.0528667	0.116112	-0.0533804	0.548141	-0.0533804	0.793602	-0.0435765	0.399655	-0.0435765	0.850016	0.0440735	0.473482	0.0440735	0.267414	0.0141466	0.70877	0.0141466	0.360802
[truncated: 153 more rows]

## Sheet: Discordance
Discordance
[truncated: 104 more rows]
