# Supplementary material for: Differential dynamics of the mammalian mRNA and protein expression response to misfolding stress
Source: Mol Syst Biol. 2016 Jan 20;12(1):855. doi: 10.15252/msb.20156423 (PMC4731011; doi:10.15252/msb.20156423)
Supplement: Supplementary file 3 — Dataset EV2 [file MSB-12-855-s003.zip]

Archive with 6 entries (5 files):
- Cheng_Dataset_EV2_GO_Enrichment/
- Cheng_Dataset_EV2_GO_Enrichment/GO_total_protein.xlsx
- Cheng_Dataset_EV2_GO_Enrichment/GO_total_RNA.xlsx
- Cheng_Dataset_EV2_GO_Enrichment/GO_tworeps_RNA_protein.xlsx
- Cheng_Dataset_EV2_GO_Enrichment/README.txt
- Cheng_Dataset_EV2_GO_Enrichment/~$GO_tworeps_RNA_protein.xlsx
