# Supplementary material for: Differential dynamics of the mammalian mRNA and protein expression response to misfolding stress
Source: Mol Syst Biol. 2016 Jan 20;12(1):855. doi: 10.15252/msb.20156423 (PMC4731011; doi:10.15252/msb.20156423)
Supplement: Supplementary file 3 — Dataset EV2 [file MSB-12-855-s003.zip › Cheng_Dataset_EV2_GO_Enrichment/GO_total_protein.xlsx]

## Sheet: Cluster A
Annotation Cluster 1	Enrichment Score: 5.324937414641115
Category	Term	Count	%	PValue	Genes	List Total	Pop Hits	Pop Total	Fold Enrichment	Bonferroni	Benjamini	FDR
GOTERM_BP_FAT	GO:0006414~translational elongation	20	20.6186	5.07819e-10	ENSG00000131469, ENSG00000188846, ENSG00000096150, ENSG00000108107, ENSG00000118181, ENSG00000089009, ENSG00000147604, ENSG00000186468, ENSG00000105640, ENSG00000156482, ENSG00000063177, ENSG00000142937, ENSG00000142676, ENSG00000136942, ENSG00000172809, ENSG00000161970, ENSG00000142534, ENSG00000174748, ENSG00000145425, ENSG00000100316	80	63	1322	5.24603	3.6309e-07	3.6309e-07	7.67996e-07
KEGG_PATHWAY	hsa03010:Ribosome	20	20.6186	6.94354e-09	ENSG00000131469, ENSG00000188846, ENSG00000096150, ENSG00000108107, ENSG00000118181, ENSG00000089009, ENSG00000147604, ENSG00000186468, ENSG00000105640, ENSG00000156482, ENSG00000063177, ENSG00000142937, ENSG00000142676, ENSG00000136942, ENSG00000172809, ENSG00000161970, ENSG00000142534, ENSG00000174748, ENSG00000145425, ENSG00000100316	55	58	669	4.19436	2.98572e-07	2.98572e-07	6.46164e-06
GOTERM_CC_FAT	GO:0022626~cytosolic ribosome	18	18.5567	6.96556e-09	ENSG00000188846, ENSG00000096150, ENSG00000108107, ENSG00000118181, ENSG00000089009, ENSG00000147604, ENSG00000186468, ENSG00000105640, ENSG00000156482, ENSG00000063177, ENSG00000142937, ENSG00000142676, ENSG00000136942, ENSG00000161970, ENSG00000172809, ENSG00000142534, ENSG00000145425, ENSG00000100316	88	52	1308	5.1451	1.26077e-06	1.26077e-06	8.58776e-06
SP_PIR_KEYWORDS	ribosomal protein	22	22.6804	1.7785e-08	ENSG00000131469, ENSG00000188846, ENSG00000096150, ENSG00000108107, ENSG00000118181, ENSG00000089009, ENSG00000147604, ENSG00000180992, ENSG00000186468, ENSG00000105640, ENSG00000156482, ENSG00000063177, ENSG00000142937, ENSG00000142676, ENSG00000136942, ENSG00000172809, ENSG00000161970, ENSG00000142534, ENSG00000174748, ENSG00000145425, ENSG00000100316, ENSG00000185608	97	87	1529	3.98602	3.48585e-06	3.48585e-06	2.22179e-05
GOTERM_MF_FAT	GO:0003735~structural constituent of ribosome	20	20.6186	2.52844e-08	ENSG00000131469, ENSG00000188846, ENSG00000096150, ENSG00000108107, ENSG00000089009, ENSG00000147604, ENSG00000180992, ENSG00000186468, ENSG00000105640, ENSG00000156482, ENSG00000063177, ENSG00000142937, ENSG00000142676, ENSG00000136942, ENSG00000172809, ENSG00000161970, ENSG00000142534, ENSG00000174748, ENSG00000145425, ENSG00000100316	77	77	1256	4.2368	5.8154e-06	5.8154e-06	3.24157e-05
GOTERM_CC_FAT	GO:0022625~cytosolic large ribosomal subunit	12	12.3711	7.39623e-08	ENSG00000142676, ENSG00000188846, ENSG00000108107, ENSG00000089009, ENSG00000136942, ENSG00000172809, ENSG00000161970, ENSG00000147604, ENSG00000100316, ENSG00000105640, ENSG00000063177, ENSG00000156482	88	24	1308	7.43182	1.33871e-05	6.69356e-06	9.11871e-05
GOTERM_CC_FAT	GO:0005840~ribosome	23	23.7113	9.48941e-08	ENSG00000131469, ENSG00000188846, ENSG00000096150, ENSG00000108107, ENSG00000118181, ENSG00000089009, ENSG00000147604, ENSG00000180992, ENSG00000186468, ENSG00000105640, ENSG00000156482, ENSG00000063177, ENSG00000142937, ENSG00000142676, ENSG00000181163, ENSG00000136942, ENSG00000172809, ENSG00000161970, ENSG00000142534, ENSG00000174748, ENSG00000145425, ENSG00000100316, ENSG00000185608	88	99	1308	3.45317	1.71757e-05	5.72526e-06	0.000116994
GOTERM_CC_FAT	GO:0033279~ribosomal subunit	19	19.5876	1.00452e-07	ENSG00000188846, ENSG00000096150, ENSG00000108107, ENSG00000118181, ENSG00000089009, ENSG00000147604, ENSG00000186468, ENSG00000105640, ENSG00000156482, ENSG00000063177, ENSG00000142937, ENSG00000142676, ENSG00000181163, ENSG00000136942, ENSG00000172809, ENSG00000161970, ENSG00000142534, ENSG00000145425, ENSG00000100316	88	68	1308	4.15307	1.81816e-05	4.54544e-06	0.000123846
SP_PIR_KEYWORDS	ribonucleoprotein	26	26.8041	2.27171e-07	ENSG00000131469, ENSG00000108107, ENSG00000118181, ENSG00000143742, ENSG00000180992, ENSG00000105202, ENSG00000063177, ENSG00000156482, ENSG00000105618, ENSG00000174748, ENSG00000100316, ENSG00000188846, ENSG00000096150, ENSG00000089009, ENSG00000147604, ENSG00000186468, ENSG00000105640, ENSG00000142937, ENSG00000111615, ENSG00000142676, ENSG00000136942, ENSG00000172809, ENSG00000161970, ENSG0000…	97	136	1529	3.01349	4.45245e-05	2.22625e-05	0.000283793
GOTERM_CC_FAT	GO:0044445~cytosolic part	18	18.5567	3.76005e-07	ENSG00000188846, ENSG00000096150, ENSG00000108107, ENSG00000118181, ENSG00000089009, ENSG00000147604, ENSG00000186468, ENSG00000105640, ENSG00000156482, ENSG00000063177, ENSG00000142937, ENSG00000142676, ENSG00000136942, ENSG00000161970, ENSG00000172809, ENSG00000142534, ENSG00000145425, ENSG00000100316	88	66	1308	4.05372	6.80545e-05	1.36113e-05	0.000463571
SP_PIR_KEYWORDS	ribosome	15	15.4639	8.31732e-07	ENSG00000131469, ENSG00000096150, ENSG00000118181, ENSG00000089009, ENSG00000147604, ENSG00000186468, ENSG00000105640, ENSG00000156482, ENSG00000063177, ENSG00000142937, ENSG00000142676, ENSG00000161970, ENSG00000142534, ENSG00000145425, ENSG00000100316	97	50	1529	4.72887	0.000163006	5.43384e-05	0.00103904
GOTERM_CC_FAT	GO:0015934~large ribosomal subunit	13	13.4021	1.18786e-06	ENSG00000188846, ENSG00000089009, ENSG00000108107, ENSG00000147604, ENSG00000105640, ENSG00000156482, ENSG00000063177, ENSG00000142676, ENSG00000181163, ENSG00000161970, ENSG00000172809, ENSG00000136942, ENSG00000100316	88	36	1308	5.36742	0.000214979	3.58331e-05	0.00146449
GOTERM_MF_FAT	GO:0005198~structural molecule activity	23	23.7113	9.80669e-06	ENSG00000131469, ENSG00000188846, ENSG00000096150, ENSG00000108107, ENSG00000089009, ENSG00000147604, ENSG00000180992, ENSG00000186468, ENSG00000105640, ENSG00000156482, ENSG00000063177, ENSG00000135046, ENSG00000142937, ENSG00000142676, ENSG00000136942, ENSG00000172809, ENSG00000161970, ENSG00000142534, ENSG00000123416, ENSG00000174748, ENSG00000145425, ENSG00000100316, ENSG00000088367	77	141	1256	2.66077	0.00225301	0.00112714	0.0125719
GOTERM_CC_FAT	GO:0030529~ribonucleoprotein complex	30	30.9278	1.74708e-05	ENSG00000131469, ENSG00000108107, ENSG00000118181, ENSG00000143742, ENSG00000180992, ENSG00000105202, ENSG00000005007, ENSG00000063177, ENSG00000156482, ENSG00000181163, ENSG00000105618, ENSG00000174748, ENSG00000100316, ENSG00000188846, ENSG00000096150, ENSG00000089009, ENSG00000147604, ENSG00000133226, ENSG00000186468, ENSG00000105640, ENSG00000142937, ENSG00000111615, ENSG00000142676, ENSG0000…	88	205	1308	2.17517	0.00315725	0.000451648	0.0215375
GOTERM_BP_FAT	GO:0006412~translation	21	21.6495	8.53874e-05	ENSG00000131469, ENSG00000188846, ENSG00000096150, ENSG00000108107, ENSG00000118181, ENSG00000089009, ENSG00000147604, ENSG00000180992, ENSG00000186468, ENSG00000105640, ENSG00000156482, ENSG00000063177, ENSG00000142937, ENSG00000142676, ENSG00000136942, ENSG00000172809, ENSG00000161970, ENSG00000142534, ENSG00000174748, ENSG00000145425, ENSG00000100316	80	139	1322	2.49658	0.0592282	0.0300661	0.129057
GOTERM_MF_FAT	GO:0003723~RNA binding	26	26.8041	0.000583066	ENSG00000108107, ENSG00000118181, ENSG00000143742, ENSG00000105202, ENSG00000005007, ENSG00000063177, ENSG00000156482, ENSG00000124193, ENSG00000181163, ENSG00000105618, ENSG00000174748, ENSG00000088205, ENSG00000100316, ENSG00000188846, ENSG00000096150, ENSG00000089009, ENSG00000147604, ENSG00000133226, ENSG00000105640, ENSG00000111615, ENSG00000142676, ENSG00000136942, ENSG00000172809, ENSG0000…	77	220	1256	1.92774	0.125536	0.0437298	0.744945
SP_PIR_KEYWORDS	protein biosynthesis	15	15.4639	0.00252953	ENSG00000131469, ENSG00000096150, ENSG00000118181, ENSG00000089009, ENSG00000147604, ENSG00000186468, ENSG00000105640, ENSG00000156482, ENSG00000063177, ENSG00000142937, ENSG00000142676, ENSG00000161970, ENSG00000142534, ENSG00000145425, ENSG00000100316	97	99	1529	2.38832	0.391291	0.0945136	3.11448
GOTERM_CC_FAT	GO:0015935~small ribosomal subunit	7	7.21649	0.0187633	ENSG00000142937, ENSG00000181163, ENSG00000096150, ENSG00000118181, ENSG00000142534, ENSG00000145425, ENSG00000186468	88	33	1308	3.15289	0.967562	0.248513	20.8264
GOTERM_CC_FAT	GO:0022627~cytosolic small ribosomal subunit	6	6.18557	0.0337377	ENSG00000142937, ENSG00000096150, ENSG00000118181, ENSG00000142534, ENSG00000145425, ENSG00000186468	88	28	1308	3.18506	0.997995	0.358347	34.5004
GOTERM_CC_FAT	GO:0005829~cytosol	29	29.8969	0.0613339	ENSG00000131469, ENSG00000111669, ENSG00000108107, ENSG00000118181, ENSG00000132341, ENSG00000063177, ENSG00000156482, ENSG00000108953, ENSG00000181163, ENSG00000174748, ENSG00000100316, ENSG00000188846, ENSG00000138413, ENSG00000096150, ENSG00000114353, ENSG00000089009, ENSG00000147604, ENSG00000186468, ENSG00000105640, ENSG00000175334, ENSG00000142937, ENSG00000142676, ENSG00000136942, ENSG0000…	88	322	1308	1.33865	0.999989	0.511311	54.176
SP_PIR_KEYWORDS	blocked amino end	4	4.12371	0.272615	ENSG00000096150, ENSG00000114353, ENSG00000118181, ENSG00000142534	97	29	1529	2.17419	1	0.968756	98.1246
Annotation Cluster 2	Enrichment Score: 1.9631721209044122
Category	Term	Count	%	PValue	Genes	List Total	Pop Hits	Pop Total	Fold Enrichment	Bonferroni	Benjamini	FDR
SP_PIR_KEYWORDS	nucleosome core	6	6.18557	9.07892e-05	ENSG00000124529, ENSG00000182611, ENSG00000124693, ENSG00000158373, ENSG00000105968, ENSG00000124635	97	9	1529	10.5086	0.0176381	0.00443899	0.113359
INTERPRO	IPR007125:Histone core	6	6.18557	0.000109633	ENSG00000124529, ENSG00000182611, ENSG00000124693, ENSG00000158373, ENSG00000105968, ENSG00000124635	97	9	1470	10.1031	0.0242601	0.0242601	0.139871
INTERPRO	IPR009072:Histone-fold	5	5.15464	0.000977141	ENSG00000124529, ENSG00000124693, ENSG00000158373, ENSG00000105968, ENSG00000124635	97	8	1470	9.47165	0.196668	0.103712	1.2403
GOTERM_BP_FAT	GO:0006334~nucleosome assembly	7	7.21649	0.000993172	ENSG00000124529, ENSG00000182611, ENSG00000181163, ENSG00000124693, ENSG00000158373, ENSG00000105968, ENSG00000124635	80	21	1322	5.50833	0.508587	0.162738	1.49153
GOTERM_BP_FAT	GO:0031497~chromatin assembly	7	7.21649	0.00130114	ENSG00000124529, ENSG00000182611, ENSG00000181163, ENSG00000124693, ENSG00000158373, ENSG00000105968, ENSG00000124635	80	22	1322	5.25795	0.60581	0.169879	1.94979
GOTERM_BP_FAT	GO:0065004~protein-DNA complex assembly	7	7.21649	0.00130114	ENSG00000124529, ENSG00000182611, ENSG00000181163, ENSG00000124693, ENSG00000158373, ENSG00000105968, ENSG00000124635	80	22	1322	5.25795	0.60581	0.169879	1.94979
GOTERM_CC_FAT	GO:0032993~protein-DNA complex	7	7.21649	0.00175776	ENSG00000124529, ENSG00000182611, ENSG00000124693, ENSG00000196419, ENSG00000158373, ENSG00000105968, ENSG00000124635	88	21	1308	4.95455	0.272714	0.034763	2.14568
GOTERM_CC_FAT	GO:0000786~nucleosome	6	6.18557	0.00205002	ENSG00000124529, ENSG00000182611, ENSG00000124693, ENSG00000158373, ENSG00000105968, ENSG00000124635	88	15	1308	5.94545	0.310256	0.0364621	2.4983
GOTERM_BP_FAT	GO:0034728~nucleosome organization	7	7.21649	0.00213096	ENSG00000124529, ENSG00000182611, ENSG00000181163, ENSG00000124693, ENSG00000158373, ENSG00000105968, ENSG00000124635	80	24	1322	4.81979	0.782436	0.224471	3.17469
KEGG_PATHWAY	hsa05322:Systemic lupus erythematosus	6	6.18557	0.00222939	ENSG00000124529, ENSG00000182611, ENSG00000124693, ENSG00000158373, ENSG00000105968, ENSG00000124635	55	13	669	5.61399	0.0915096	0.0468524	2.05557
SP_PIR_KEYWORDS	chromosomal protein	8	8.24742	0.00342082	ENSG00000124529, ENSG00000182611, ENSG00000124693, ENSG00000196419, ENSG00000158373, ENSG00000105968, ENSG00000175334, ENSG00000124635	97	33	1529	3.82131	0.489125	0.105901	4.19046
GOTERM_BP_FAT	GO:0006333~chromatin assembly or disassembly	7	7.21649	0.00704031	ENSG00000124529, ENSG00000182611, ENSG00000181163, ENSG00000124693, ENSG00000158373, ENSG00000105968, ENSG00000124635	80	30	1322	3.85583	0.993601	0.514055	10.134
SP_PIR_KEYWORDS	isopeptide bond	11	11.3402	0.00815127	ENSG00000124529, ENSG00000182611, ENSG00000181163, ENSG00000124693, ENSG00000188612, ENSG00000132341, ENSG00000158373, ENSG00000123416, ENSG00000105968, ENSG00000124635, ENSG00000135046	97	68	1529	2.54988	0.798949	0.204807	9.71935
GOTERM_BP_FAT	GO:0006323~DNA packaging	7	7.21649	0.00832025	ENSG00000124529, ENSG00000182611, ENSG00000181163, ENSG00000124693, ENSG00000158373, ENSG00000105968, ENSG00000124635	80	31	1322	3.73145	0.997456	0.526088	11.87
GOTERM_MF_FAT	GO:0003677~DNA binding	18	18.5567	0.0172004	ENSG00000124529, ENSG00000089009, ENSG00000106028, ENSG00000108064, ENSG00000196419, ENSG00000147604, ENSG00000133226, ENSG00000105968, ENSG00000049541, ENSG00000005007, ENSG00000175334, ENSG00000124635, ENSG00000067369, ENSG00000182611, ENSG00000124693, ENSG00000158373, ENSG00000095002, ENSG00000171634	77	167	1256	1.75815	0.98151	0.631247	19.9433
GOTERM_CC_FAT	GO:0044427~chromosomal part	12	12.3711	0.0178963	ENSG00000124529, ENSG00000182611, ENSG00000124693, ENSG00000188612, ENSG00000196419, ENSG00000132341, ENSG00000158373, ENSG00000105968, ENSG00000005007, ENSG00000049541, ENSG00000124635, ENSG00000067369	88	83	1308	2.14896	0.961939	0.257062	19.9597
GOTERM_CC_FAT	GO:0000785~chromatin	8	8.24742	0.0203716	ENSG00000124529, ENSG00000182611, ENSG00000124693, ENSG00000132341, ENSG00000158373, ENSG00000105968, ENSG00000005007, ENSG00000124635	88	43	1308	2.76533	0.975895	0.249161	22.4116
SP_PIR_KEYWORDS	methylation	10	10.3093	0.0252268	ENSG00000075785, ENSG00000124529, ENSG00000182611, ENSG00000124693, ENSG00000158373, ENSG00000123416, ENSG00000105202, ENSG00000167461, ENSG00000124635, ENSG00000067369	97	69	1529	2.28448	0.993315	0.465266	27.3262
GOTERM_BP_FAT	GO:0034622~cellular macromolecular complex assembly	11	11.3402	0.0257394	ENSG00000124529, ENSG00000124193, ENSG00000182611, ENSG00000105618, ENSG00000181163, ENSG00000124693, ENSG00000108064, ENSG00000158373, ENSG00000123416, ENSG00000105968, ENSG00000124635	80	85	1322	2.13853	1	0.874019	32.5892
PIR_SUPERFAMILY	PIRSF002048:histone H2A	3	3.09278	0.0282387	ENSG00000182611, ENSG00000124693, ENSG00000105968	63	4	855	10.1786	0.876448	0.876448	25.8437
SP_PIR_KEYWORDS	dna-binding	14	14.433	0.028671	ENSG00000124529, ENSG00000089009, ENSG00000106028, ENSG00000108064, ENSG00000196419, ENSG00000133226, ENSG00000105968, ENSG00000175334, ENSG00000124635, ENSG00000067369, ENSG00000182611, ENSG00000124693, ENSG00000158373, ENSG00000095002	97	118	1529	1.87017	0.99666	0.469278	30.4697
SMART	SM00414:H2A	3	3.09278	0.0292241	ENSG00000182611, ENSG00000124693, ENSG00000105968	38	5	639	10.0895	0.676018	0.676018	23.5126
INTERPRO	IPR002119:Histone H2A	3	3.09278	0.0370776	ENSG00000182611, ENSG00000124693, ENSG00000105968	97	5	1470	9.09278	0.999789	0.940459	38.2664
GOTERM_CC_FAT	GO:0005694~chromosome	13	13.4021	0.0370848	ENSG00000124529, ENSG00000188612, ENSG00000132341, ENSG00000196419, ENSG00000105968, ENSG00000005007, ENSG00000049541, ENSG00000175334, ENSG00000124635, ENSG00000067369, ENSG00000182611, ENSG00000124693, ENSG00000158373	88	104	1308	1.85795	0.99893	0.366185	37.2435
GOTERM_BP_FAT	GO:0051276~chromosome organization	10	10.3093	0.0407791	ENSG00000124529, ENSG00000182611, ENSG00000181163, ENSG00000124693, ENSG00000196419, ENSG00000158373, ENSG00000095002, ENSG00000105968, ENSG00000171634, ENSG00000124635	80	79	1322	2.09177	1	0.862557	46.722
GOTERM_BP_FAT	GO:0006325~chromatin organization	8	8.24742	0.0486359	ENSG00000124529, ENSG00000182611, ENSG00000181163, ENSG00000124693, ENSG00000158373, ENSG00000105968, ENSG00000171634, ENSG00000124635	80	57	1322	2.3193	1	0.877174	52.9533
SP_PIR_KEYWORDS	citrullination	3	3.09278	0.0495799	ENSG00000124529, ENSG00000182611, ENSG00000124693	97	6	1529	7.88144	0.999953	0.630898	47.0201
GOTERM_BP_FAT	GO:0034621~cellular macromolecular complex subunit organization	11	11.3402	0.0507792	ENSG00000124529, ENSG00000124193, ENSG00000182611, ENSG00000105618, ENSG00000181163, ENSG00000124693, ENSG00000108064, ENSG00000158373, ENSG00000123416, ENSG00000105968, ENSG00000124635	80	95	1322	1.91342	1	0.873824	54.531
UP_SEQ_FEATURE	cross-link:Glycyl lysine isopeptide (Lys-Gly) (interchain with G-Cter in ubiquitin)	7	7.21649	0.0696307	ENSG00000182611, ENSG00000124693, ENSG00000132341, ENSG00000158373, ENSG00000123416, ENSG00000105968, ENSG00000124635	97	47	1528	2.34613	1	1	61.8435
SP_PIR_KEYWORDS	DNA binding	6	6.18557	0.0849641	ENSG00000124529, ENSG00000124693, ENSG00000106028, ENSG00000108064, ENSG00000196419, ENSG00000124635	97	38	1529	2.48888	1	0.794459	67.0188
SP_PIR_KEYWORDS	ubl conjugation	10	10.3093	0.0893632	ENSG00000124529, ENSG00000182611, ENSG00000181163, ENSG00000124693, ENSG00000188612, ENSG00000132341, ENSG00000158373, ENSG00000123416, ENSG00000105968, ENSG00000124635	97	87	1529	1.81183	1	0.756191	68.9458
GOTERM_BP_FAT	GO:0065003~macromolecular complex assembly	11	11.3402	0.288964	ENSG00000124529, ENSG00000124193, ENSG00000182611, ENSG00000105618, ENSG00000181163, ENSG00000124693, ENSG00000108064, ENSG00000158373, ENSG00000123416, ENSG00000105968, ENSG00000124635	80	136	1322	1.33658	1	0.994417	99.4244
GOTERM_BP_FAT	GO:0043933~macromolecular complex subunit organization	11	11.3402	0.355302	ENSG00000124529, ENSG00000124193, ENSG00000182611, ENSG00000105618, ENSG00000181163, ENSG00000124693, ENSG00000108064, ENSG00000158373, ENSG00000123416, ENSG00000105968, ENSG00000124635	80	144	1322	1.26233	1	0.994652	99.8691
Annotation Cluster 3	Enrichment Score: 1.3496978874487768
Category	Term	Count	%	PValue	Genes	List Total	Pop Hits	Pop Total	Fold Enrichment	Bonferroni	Benjamini	FDR
GOTERM_BP_FAT	GO:0042273~ribosomal large subunit biogenesis	5	5.15464	0.000361012	ENSG00000142676, ENSG00000188846, ENSG00000181163, ENSG00000161970, ENSG00000147604	80	7	1322	11.8036	0.227536	0.0824579	0.544584
GOTERM_BP_FAT	GO:0006364~rRNA processing	7	7.21649	0.02819	ENSG00000111615, ENSG00000142676, ENSG00000188846, ENSG00000161970, ENSG00000147604, ENSG00000134987, ENSG00000105202	80	40	1322	2.89187	1	0.87056	35.1085
GOTERM_BP_FAT	GO:0016072~rRNA metabolic process	7	7.21649	0.0314852	ENSG00000111615, ENSG00000142676, ENSG00000188846, ENSG00000161970, ENSG00000147604, ENSG00000134987, ENSG00000105202	80	41	1322	2.82134	1	0.875001	38.3577
GOTERM_BP_FAT	GO:0042254~ribosome biogenesis	8	8.24742	0.0343836	ENSG00000111615, ENSG00000142676, ENSG00000188846, ENSG00000181163, ENSG00000161970, ENSG00000147604, ENSG00000134987, ENSG00000105202	80	53	1322	2.49434	1	0.854033	41.0893
GOTERM_BP_FAT	GO:0022613~ribonucleoprotein complex biogenesis	10	10.3093	0.0352571	ENSG00000124193, ENSG00000111615, ENSG00000142676, ENSG00000188846, ENSG00000105618, ENSG00000181163, ENSG00000161970, ENSG00000147604, ENSG00000134987, ENSG00000105202	80	77	1322	2.1461	1	0.840089	41.8901
GOTERM_BP_FAT	GO:0034470~ncRNA processing	7	7.21649	0.061628	ENSG00000111615, ENSG00000142676, ENSG00000188846, ENSG00000161970, ENSG00000147604, ENSG00000134987, ENSG00000105202	80	48	1322	2.4099	1	0.885334	61.7866
GOTERM_BP_FAT	GO:0034660~ncRNA metabolic process	7	7.21649	0.215847	ENSG00000111615, ENSG00000142676, ENSG00000188846, ENSG00000161970, ENSG00000147604, ENSG00000134987, ENSG00000105202	80	68	1322	1.7011	1	0.982457	97.4708
SP_PIR_KEYWORDS	rna-binding	13	13.4021	0.275095	ENSG00000096150, ENSG00000143742, ENSG00000147604, ENSG00000133226, ENSG00000105202, ENSG00000124193, ENSG00000111615, ENSG00000142676, ENSG00000181163, ENSG00000105618, ENSG00000100296, ENSG00000142534, ENSG00000088205	97	157	1529	1.30521	1	0.963802	98.203
GOTERM_BP_FAT	GO:0006396~RNA processing	11	11.3402	0.501174	ENSG00000124193, ENSG00000111615, ENSG00000142676, ENSG00000188846, ENSG00000105618, ENSG00000161970, ENSG00000196504, ENSG00000147604, ENSG00000133226, ENSG00000134987, ENSG00000105202	80	161	1322	1.12904	1	0.998432	99.9973
Annotation Cluster 4	Enrichment Score: 0.6544861917893375
Category	Term	Count	%	PValue	Genes	List Total	Pop Hits	Pop Total	Fold Enrichment	Bonferroni	Benjamini	FDR
GOTERM_BP_FAT	GO:0015672~monovalent inorganic cation transport	5	5.15464	0.0324606	ENSG00000112992, ENSG00000116459, ENSG00000152234, ENSG00000167863, ENSG00000143473	80	21	1322	3.93452	1	0.860012	39.2898
GOTERM_MF_FAT	GO:0015078~hydrogen ion transmembrane transporter activity	5	5.15464	0.0393893	ENSG00000127540, ENSG00000112992, ENSG00000116459, ENSG00000152234, ENSG00000167863	77	22	1256	3.7072	0.999903	0.785718	40.262
GOTERM_MF_FAT	GO:0015077~monovalent inorganic cation transmembrane transporter activity	5	5.15464	0.0455508	ENSG00000127540, ENSG00000112992, ENSG00000116459, ENSG00000152234, ENSG00000167863	77	23	1256	3.54602	0.999978	0.78386	44.9924
GOTERM_BP_FAT	GO:0006818~hydrogen transport	4	4.12371	0.0463759	ENSG00000112992, ENSG00000116459, ENSG00000152234, ENSG00000167863	80	14	1322	4.72143	1	0.88021	51.2344
GOTERM_BP_FAT	GO:0015992~proton transport	4	4.12371	0.0463759	ENSG00000112992, ENSG00000116459, ENSG00000152234, ENSG00000167863	80	14	1322	4.72143	1	0.88021	51.2344
GOTERM_BP_FAT	GO:0006091~generation of precursor metabolites and energy	10	10.3093	0.0571025	ENSG00000127540, ENSG00000112992, ENSG00000116459, ENSG00000111669, ENSG00000152234, ENSG00000138413, ENSG00000149925, ENSG00000136143, ENSG00000167863, ENSG00000095002	80	84	1322	1.96726	1	0.89059	58.9025
GOTERM_BP_FAT	GO:0044271~nitrogen compound biosynthetic process	8	8.24742	0.0615065	ENSG00000116459, ENSG00000152234, ENSG00000100300, ENSG00000149925, ENSG00000136143, ENSG00000167863, ENSG00000095002, ENSG00000092621	80	60	1322	2.20333	1	0.896625	61.7117
GOTERM_BP_FAT	GO:0006164~purine nucleotide biosynthetic process	5	5.15464	0.0726225	ENSG00000116459, ENSG00000152234, ENSG00000149925, ENSG00000167863, ENSG00000095002	80	27	1322	3.06019	1	0.913734	68.0252
GOTERM_MF_FAT	GO:0022890~inorganic cation transmembrane transporter activity	5	5.15464	0.0839166	ENSG00000127540, ENSG00000112992, ENSG00000116459, ENSG00000152234, ENSG00000167863	77	28	1256	2.9128	1	0.91953	67.4919
GOTERM_BP_FAT	GO:0006811~ion transport	7	7.21649	0.0910639	ENSG00000112992, ENSG00000116459, ENSG00000152234, ENSG00000121940, ENSG00000100300, ENSG00000167863, ENSG00000143473	80	53	1322	2.18255	1	0.941838	76.4016
GOTERM_BP_FAT	GO:0006119~oxidative phosphorylation	5	5.15464	0.0991789	ENSG00000127540, ENSG00000116459, ENSG00000152234, ENSG00000167863, ENSG00000095002	80	30	1322	2.75417	1	0.949573	79.3946
GOTERM_BP_FAT	GO:0006754~ATP biosynthetic process	4	4.12371	0.0997608	ENSG00000116459, ENSG00000152234, ENSG00000149925, ENSG00000167863	80	19	1322	3.47895	1	0.94443	79.595
GOTERM_BP_FAT	GO:0009145~purine nucleoside triphosphate biosynthetic process	4	4.12371	0.0997608	ENSG00000116459, ENSG00000152234, ENSG00000149925, ENSG00000167863	80	19	1322	3.47895	1	0.94443	79.595
GOTERM_BP_FAT	GO:0009206~purine ribonucleoside triphosphate biosynthetic process	4	4.12371	0.0997608	ENSG00000116459, ENSG00000152234, ENSG00000149925, ENSG00000167863	80	19	1322	3.47895	1	0.94443	79.595
GOTERM_BP_FAT	GO:0009201~ribonucleoside triphosphate biosynthetic process	4	4.12371	0.112513	ENSG00000116459, ENSG00000152234, ENSG00000149925, ENSG00000167863	80	20	1322	3.305	1	0.957611	83.555
GOTERM_CC_FAT	GO:0005753~mitochondrial proton-transporting ATP synthase complex	3	3.09278	0.116075	ENSG00000116459, ENSG00000152234, ENSG00000167863	88	9	1308	4.95455	1	0.731167	78.1544
GOTERM_CC_FAT	GO:0045259~proton-transporting ATP synthase complex	3	3.09278	0.116075	ENSG00000116459, ENSG00000152234, ENSG00000167863	88	9	1308	4.95455	1	0.731167	78.1544
GOTERM_BP_FAT	GO:0009142~nucleoside triphosphate biosynthetic process	4	4.12371	0.125855	ENSG00000116459, ENSG00000152234, ENSG00000149925, ENSG00000167863	80	21	1322	3.14762	1	0.963715	86.922
GOTERM_BP_FAT	GO:0006163~purine nucleotide metabolic process	5	5.15464	0.140565	ENSG00000116459, ENSG00000152234, ENSG00000149925, ENSG00000167863, ENSG00000095002	80	34	1322	2.43015	1	0.972956	89.8825
GOTERM_BP_FAT	GO:0046034~ATP metabolic process	4	4.12371	0.154121	ENSG00000116459, ENSG00000152234, ENSG00000149925, ENSG00000167863	80	23	1322	2.87391	1	0.978943	92.0447
GOTERM_BP_FAT	GO:0015985~energy coupled proton transport, down electrochemical gradient	3	3.09278	0.157955	ENSG00000116459, ENSG00000152234, ENSG00000167863	80	12	1322	4.13125	1	0.978536	92.5729
GOTERM_BP_FAT	GO:0015986~ATP synthesis coupled proton transport	3	3.09278	0.157955	ENSG00000116459, ENSG00000152234, ENSG00000167863	80	12	1322	4.13125	1	0.978536	92.5729
GOTERM_BP_FAT	GO:0034220~ion transmembrane transport	3	3.09278	0.157955	ENSG00000116459, ENSG00000152234, ENSG00000167863	80	12	1322	4.13125	1	0.978536	92.5729
GOTERM_BP_FAT	GO:0009152~purine ribonucleotide biosynthetic process	4	4.12371	0.16895	ENSG00000116459, ENSG00000152234, ENSG00000149925, ENSG00000167863	80	24	1322	2.75417	1	0.979591	93.9118
GOTERM_BP_FAT	GO:0009144~purine nucleoside triphosphate metabolic process	4	4.12371	0.16895	ENSG00000116459, ENSG00000152234, ENSG00000149925, ENSG00000167863	80	24	1322	2.75417	1	0.979591	93.9118
GOTERM_BP_FAT	GO:0009205~purine ribonucleoside triphosphate metabolic process	4	4.12371	0.16895	ENSG00000116459, ENSG00000152234, ENSG00000149925, ENSG00000167863	80	24	1322	2.75417	1	0.979591	93.9118
GOTERM_BP_FAT	GO:0006812~cation transport	5	5.15464	0.175447	ENSG00000112992, ENSG00000116459, ENSG00000152234, ENSG00000167863, ENSG00000143473	80	37	1322	2.23311	1	0.98057	94.5932
GOTERM_BP_FAT	GO:0009199~ribonucleoside triphosphate metabolic process	4	4.12371	0.184179	ENSG00000116459, ENSG00000152234, ENSG00000149925, ENSG00000167863	80	25	1322	2.644	1	0.980428	95.3973
GOTERM_BP_FAT	GO:0009165~nucleotide biosynthetic process	5	5.15464	0.187694	ENSG00000116459, ENSG00000152234, ENSG00000149925, ENSG00000167863, ENSG00000095002	80	38	1322	2.17434	1	0.977876	95.6882
SP_PIR_KEYWORDS	Hydrogen ion transport	3	3.09278	0.194315	ENSG00000116459, ENSG00000152234, ENSG00000167863	97	13	1529	3.63759	1	0.940586	93.2738
GOTERM_CC_FAT	GO:0016469~proton-transporting two-sector ATPase complex	3	3.09278	0.212347	ENSG00000116459, ENSG00000152234, ENSG00000167863	88	13	1308	3.43007	1	0.909304	94.7286
GOTERM_BP_FAT	GO:0034404~nucleobase, nucleoside and nucleotide biosynthetic process	5	5.15464	0.212985	ENSG00000116459, ENSG00000152234, ENSG00000149925, ENSG00000167863, ENSG00000095002	80	40	1322	2.06562	1	0.984652	97.3275
GOTERM_BP_FAT	GO:0034654~nucleobase, nucleoside, nucleotide and nucleic acid biosynthetic process	5	5.15464	0.212985	ENSG00000116459, ENSG00000152234, ENSG00000149925, ENSG00000167863, ENSG00000095002	80	40	1322	2.06562	1	0.984652	97.3275
GOTERM_BP_FAT	GO:0009141~nucleoside triphosphate metabolic process	4	4.12371	0.215656	ENSG00000116459, ENSG00000152234, ENSG00000149925, ENSG00000167863	80	27	1322	2.44815	1	0.984001	97.4615
GOTERM_BP_FAT	GO:0009150~purine ribonucleotide metabolic process	4	4.12371	0.24819	ENSG00000116459, ENSG00000152234, ENSG00000149925, ENSG00000167863	80	29	1322	2.27931	1	0.989248	98.6624
GOTERM_BP_FAT	GO:0009260~ribonucleotide biosynthetic process	4	4.12371	0.24819	ENSG00000116459, ENSG00000152234, ENSG00000149925, ENSG00000167863	80	29	1322	2.27931	1	0.989248	98.6624
SP_PIR_KEYWORDS	ion transport	4	4.12371	0.272615	ENSG00000116459, ENSG00000152234, ENSG00000167863, ENSG00000143473	97	29	1529	2.17419	1	0.968756	98.1246
GOTERM_BP_FAT	GO:0016310~phosphorylation	6	6.18557	0.322328	ENSG00000127540, ENSG00000116459, ENSG00000152234, ENSG00000114353, ENSG00000167863, ENSG00000095002	80	63	1322	1.57381	1	0.992408	99.7217
GOTERM_BP_FAT	GO:0009259~ribonucleotide metabolic process	4	4.12371	0.348878	ENSG00000116459, ENSG00000152234, ENSG00000149925, ENSG00000167863	80	35	1322	1.88857	1	0.994481	99.848
SP_PIR_KEYWORDS	mitochondrion inner membrane	5	5.15464	0.385174	ENSG00000127540, ENSG00000112992, ENSG00000116459, ENSG00000152234, ENSG00000167863	97	50	1529	1.57629	1	0.981172	99.7704
GOTERM_CC_FAT	GO:0044455~mitochondrial membrane part	4	4.12371	0.433609	ENSG00000112992, ENSG00000116459, ENSG00000152234, ENSG00000167863	88	36	1308	1.65152	1	0.992551	99.9096
GOTERM_BP_FAT	GO:0006793~phosphorus metabolic process	6	6.18557	0.517227	ENSG00000127540, ENSG00000116459, ENSG00000152234, ENSG00000114353, ENSG00000167863, ENSG00000095002	80	79	1322	1.25506	1	0.998627	99.9984
GOTERM_BP_FAT	GO:0006796~phosphate metabolic process	6	6.18557	0.517227	ENSG00000127540, ENSG00000116459, ENSG00000152234, ENSG00000114353, ENSG00000167863, ENSG00000095002	80	79	1322	1.25506	1	0.998627	99.9984
KEGG_PATHWAY	hsa00190:Oxidative phosphorylation	4	4.12371	0.5497	ENSG00000127540, ENSG00000116459, ENSG00000152234, ENSG00000167863	55	35	669	1.39013	1	0.999812	99.9404
KEGG_PATHWAY	hsa05012:Parkinson's disease	4	4.12371	0.589216	ENSG00000127540, ENSG00000116459, ENSG00000152234, ENSG00000167863	55	37	669	1.31499	1	0.999525	99.9746
KEGG_PATHWAY	hsa05010:Alzheimer's disease	4	4.12371	0.60816	ENSG00000127540, ENSG00000116459, ENSG00000152234, ENSG00000167863	55	38	669	1.28038	1	0.998787	99.9837
KEGG_PATHWAY	hsa05016:Huntington's disease	5	5.15464	0.65333	ENSG00000127540, ENSG00000116459, ENSG00000152234, ENSG00000108064, ENSG00000167863	55	54	669	1.12626	1	0.998508	99.9948
GOTERM_BP_FAT	GO:0055085~transmembrane transport	4	4.12371	0.731057	ENSG00000116459, ENSG00000152234, ENSG00000167863, ENSG00000143473	80	62	1322	1.06613	1	0.999937	100
GOTERM_CC_FAT	GO:0044429~mitochondrial part	10	10.3093	0.767035	ENSG00000127540, ENSG00000112992, ENSG00000116459, ENSG00000152234, ENSG00000004142, ENSG00000106028, ENSG00000108064, ENSG00000100300, ENSG00000167863, ENSG00000185608	88	161	1308	0.923207	1	0.999736	100
SP_PIR_KEYWORDS	mitochondrion	11	11.3402	0.825132	ENSG00000127540, ENSG00000112992, ENSG00000116459, ENSG00000152234, ENSG00000106028, ENSG00000108064, ENSG00000100300, ENSG00000136143, ENSG00000180992, ENSG00000167863, ENSG00000185608	97	199	1529	0.871315	1	0.999844	100
GOTERM_CC_FAT	GO:0031966~mitochondrial membrane	6	6.18557	0.826924	ENSG00000127540, ENSG00000112992, ENSG00000116459, ENSG00000152234, ENSG00000100300, ENSG00000167863	88	102	1308	0.874332	1	0.999885	100
GOTERM_CC_FAT	GO:0005743~mitochondrial inner membrane	5	5.15464	0.840689	ENSG00000127540, ENSG00000112992, ENSG00000116459, ENSG00000152234, ENSG00000167863	88	86	1308	0.864165	1	0.999875	100
GOTERM_CC_FAT	GO:0005740~mitochondrial envelope	6	6.18557	0.851975	ENSG00000127540, ENSG00000112992, ENSG00000116459, ENSG00000152234, ENSG00000100300, ENSG00000167863	88	106	1308	0.841338	1	0.999859	100
GOTERM_CC_FAT	GO:0019866~organelle inner membrane	5	5.15464	0.892587	ENSG00000127540, ENSG00000112992, ENSG00000116459, ENSG00000152234, ENSG00000167863	88	95	1308	0.782297	1	0.999959	100
GOTERM_CC_FAT	GO:0005739~mitochondrion	13	13.4021	0.937597	ENSG00000127540, ENSG00000112992, ENSG00000106028, ENSG00000108064, ENSG00000136143, ENSG00000180992, ENSG00000167863, ENSG00000108953, ENSG00000116459, ENSG00000152234, ENSG00000004142, ENSG00000100300, ENSG00000185608	88	253	1308	0.763744	1	0.999992	100
GOTERM_CC_FAT	GO:0031967~organelle envelope	7	7.21649	0.977595	ENSG00000127540, ENSG00000112992, ENSG00000116459, ENSG00000152234, ENSG00000100300, ENSG00000132341, ENSG00000167863	88	168	1308	0.619318	1	0.999999	100
GOTERM_CC_FAT	GO:0031975~envelope	7	7.21649	0.977595	ENSG00000127540, ENSG00000112992, ENSG00000116459, ENSG00000152234, ENSG00000100300, ENSG00000132341, ENSG00000167863	88	168	1308	0.619318	1	0.999999	100
GOTERM_CC_FAT	GO:0031090~organelle membrane	7	7.21649	0.996055	ENSG00000127540, ENSG00000112992, ENSG00000116459, ENSG00000152234, ENSG00000100300, ENSG00000143742, ENSG00000167863	88	202	1308	0.515077	1	1	100
Annotation Cluster 5	Enrichment Score: 0.6008664251700029
Category	Term	Count	%	PValue	Genes	List Total	Pop Hits	Pop Total	Fold Enrichment	Bonferroni	Benjamini	FDR
GOTERM_BP_FAT	GO:0051186~cofactor metabolic process	6	6.18557	0.117111	ENSG00000112992, ENSG00000111669, ENSG00000138413, ENSG00000100300, ENSG00000136143, ENSG00000144021	80	44	1322	2.25341	1	0.95844	84.7975
GOTERM_BP_FAT	GO:0006099~tricarboxylic acid cycle	3	3.09278	0.201987	ENSG00000112992, ENSG00000138413, ENSG00000136143	80	14	1322	3.54107	1	0.982282	96.7035
GOTERM_BP_FAT	GO:0046356~acetyl-CoA catabolic process	3	3.09278	0.201987	ENSG00000112992, ENSG00000138413, ENSG00000136143	80	14	1322	3.54107	1	0.982282	96.7035
GOTERM_BP_FAT	GO:0009109~coenzyme catabolic process	3	3.09278	0.201987	ENSG00000112992, ENSG00000138413, ENSG00000136143	80	14	1322	3.54107	1	0.982282	96.7035
GOTERM_BP_FAT	GO:0009060~aerobic respiration	3	3.09278	0.247236	ENSG00000112992, ENSG00000138413, ENSG00000136143	80	16	1322	3.09844	1	0.990098	98.6365
GOTERM_BP_FAT	GO:0051187~cofactor catabolic process	3	3.09278	0.27004	ENSG00000112992, ENSG00000138413, ENSG00000136143	80	17	1322	2.91618	1	0.992498	99.1437
GOTERM_BP_FAT	GO:0006084~acetyl-CoA metabolic process	3	3.09278	0.29284	ENSG00000112992, ENSG00000138413, ENSG00000136143	80	18	1322	2.75417	1	0.994266	99.4701
GOTERM_BP_FAT	GO:0045333~cellular respiration	4	4.12371	0.331991	ENSG00000127540, ENSG00000112992, ENSG00000138413, ENSG00000136143	80	34	1322	1.94412	1	0.993082	99.7761
GOTERM_BP_FAT	GO:0006732~coenzyme metabolic process	4	4.12371	0.348878	ENSG00000112992, ENSG00000111669, ENSG00000138413, ENSG00000136143	80	35	1322	1.88857	1	0.994481	99.848
GOTERM_BP_FAT	GO:0015980~energy derivation by oxidation of organic compounds	4	4.12371	0.448533	ENSG00000127540, ENSG00000112992, ENSG00000138413, ENSG00000136143	80	41	1322	1.6122	1	0.997505	99.9877
Annotation Cluster 6	Enrichment Score: 0.5113382582457142
Category	Term	Count	%	PValue	Genes	List Total	Pop Hits	Pop Total	Fold Enrichment	Bonferroni	Benjamini	FDR
GOTERM_BP_FAT	GO:0006405~RNA export from nucleus	4	4.12371	0.0463759	ENSG00000181163, ENSG00000100296, ENSG00000132341, ENSG00000005007	80	14	1322	4.72143	1	0.88021	51.2344
GOTERM_BP_FAT	GO:0051168~nuclear export	4	4.12371	0.0876441	ENSG00000181163, ENSG00000100296, ENSG00000132341, ENSG00000005007	80	18	1322	3.67222	1	0.94224	75.0226
GOTERM_BP_FAT	GO:0051236~establishment of RNA localization	4	4.12371	0.365731	ENSG00000181163, ENSG00000100296, ENSG00000132341, ENSG00000005007	80	36	1322	1.83611	1	0.994755	99.8977
GOTERM_BP_FAT	GO:0006403~RNA localization	4	4.12371	0.365731	ENSG00000181163, ENSG00000100296, ENSG00000132341, ENSG00000005007	80	36	1322	1.83611	1	0.994755	99.8977
GOTERM_BP_FAT	GO:0050657~nucleic acid transport	4	4.12371	0.365731	ENSG00000181163, ENSG00000100296, ENSG00000132341, ENSG00000005007	80	36	1322	1.83611	1	0.994755	99.8977
GOTERM_BP_FAT	GO:0050658~RNA transport	4	4.12371	0.365731	ENSG00000181163, ENSG00000100296, ENSG00000132341, ENSG00000005007	80	36	1322	1.83611	1	0.994755	99.8977
GOTERM_BP_FAT	GO:0015931~nucleobase, nucleoside, nucleotide and nucleic acid transport	4	4.12371	0.39922	ENSG00000181163, ENSG00000100296, ENSG00000132341, ENSG00000005007	80	38	1322	1.73947	1	0.995994	99.955
GOTERM_BP_FAT	GO:0006913~nucleocytoplasmic transport	4	4.12371	0.432249	ENSG00000181163, ENSG00000100296, ENSG00000132341, ENSG00000005007	80	40	1322	1.6525	1	0.996918	99.9809
GOTERM_BP_FAT	GO:0051169~nuclear transport	4	4.12371	0.432249	ENSG00000181163, ENSG00000100296, ENSG00000132341, ENSG00000005007	80	40	1322	1.6525	1	0.996918	99.9809
GOTERM_BP_FAT	GO:0046907~intracellular transport	10	10.3093	0.48934	ENSG00000108953, ENSG00000142676, ENSG00000181163, ENSG00000100300, ENSG00000100296, ENSG00000143742, ENSG00000132341, ENSG00000170027, ENSG00000005007, ENSG00000167461	80	143	1322	1.15559	1	0.998205	99.9961
GOTERM_BP_FAT	GO:0007049~cell cycle	6	6.18557	0.893978	ENSG00000181163, ENSG00000132341, ENSG00000095002, ENSG00000092621, ENSG00000005007, ENSG00000135046	80	127	1322	0.780709	1	0.999999	100
Annotation Cluster 7	Enrichment Score: 0.4468974656434183
Category	Term	Count	%	PValue	Genes	List Total	Pop Hits	Pop Total	Fold Enrichment	Bonferroni	Benjamini	FDR
GOTERM_BP_FAT	GO:0000226~microtubule cytoskeleton organization	3	3.09278	0.27004	ENSG00000181163, ENSG00000132341, ENSG00000123416	80	17	1322	2.91618	1	0.992498	99.1437
GOTERM_BP_FAT	GO:0007010~cytoskeleton organization	6	6.18557	0.310148	ENSG00000181163, ENSG00000149925, ENSG00000132341, ENSG00000123416, ENSG00000125733, ENSG00000088367	80	62	1322	1.59919	1	0.992672	99.6357
GOTERM_BP_FAT	GO:0007017~microtubule-based process	3	3.09278	0.544891	ENSG00000181163, ENSG00000132341, ENSG00000123416	80	30	1322	1.6525	1	0.998955	99.9993
Annotation Cluster 8	Enrichment Score: 0.4301140099208426
Category	Term	Count	%	PValue	Genes	List Total	Pop Hits	Pop Total	Fold Enrichment	Bonferroni	Benjamini	FDR
UP_SEQ_FEATURE	repeat:WD 7	4	4.12371	0.140833	ENSG00000144021, ENSG00000106638, ENSG00000134987, ENSG00000141076	97	21	1528	3.00049	1	1	86.8182
UP_SEQ_FEATURE	repeat:WD 6	4	4.12371	0.272947	ENSG00000144021, ENSG00000106638, ENSG00000134987, ENSG00000141076	97	29	1528	2.17277	1	1	98.581
UP_SEQ_FEATURE	repeat:WD 5	4	4.12371	0.343739	ENSG00000144021, ENSG00000106638, ENSG00000134987, ENSG00000141076	97	33	1528	1.9094	1	1	99.6385
SMART	SM00320:WD40	4	4.12371	0.34695	ENSG00000144021, ENSG00000106638, ENSG00000134987, ENSG00000141076	38	36	639	1.86842	1	0.995471	97.8738
UP_SEQ_FEATURE	repeat:WD 4	4	4.12371	0.379108	ENSG00000144021, ENSG00000106638, ENSG00000134987, ENSG00000141076	97	35	1528	1.80029	1	1	99.8275
SP_PIR_KEYWORDS	wd repeat	4	4.12371	0.396251	ENSG00000144021, ENSG00000106638, ENSG00000134987, ENSG00000141076	97	36	1529	1.75143	1	0.980861	99.817
UP_SEQ_FEATURE	repeat:WD 2	4	4.12371	0.396665	ENSG00000144021, ENSG00000106638, ENSG00000134987, ENSG00000141076	97	36	1528	1.75029	1	1	99.8823
UP_SEQ_FEATURE	repeat:WD 1	4	4.12371	0.396665	ENSG00000144021, ENSG00000106638, ENSG00000134987, ENSG00000141076	97	36	1528	1.75029	1	1	99.8823
UP_SEQ_FEATURE	repeat:WD 3	4	4.12371	0.396665	ENSG00000144021, ENSG00000106638, ENSG00000134987, ENSG00000141076	97	36	1528	1.75029	1	1	99.8823
INTERPRO	IPR017986:WD40 repeat, region	4	4.12371	0.403411	ENSG00000144021, ENSG00000106638, ENSG00000134987, ENSG00000141076	97	35	1470	1.73196	1	0.999997	99.8632
INTERPRO	IPR019781:WD40 repeat, subgroup	4	4.12371	0.403411	ENSG00000144021, ENSG00000106638, ENSG00000134987, ENSG00000141076	97	35	1470	1.73196	1	0.999997	99.8632
INTERPRO	IPR001680:WD40 repeat	4	4.12371	0.421491	ENSG00000144021, ENSG00000106638, ENSG00000134987, ENSG00000141076	97	36	1470	1.68385	1	0.999995	99.9076
INTERPRO	IPR015943:WD40/YVTN repeat-like	4	4.12371	0.421491	ENSG00000144021, ENSG00000106638, ENSG00000134987, ENSG00000141076	97	36	1470	1.68385	1	0.999995	99.9076
INTERPRO	IPR019775:WD40 repeat, conserved site	4	4.12371	0.439393	ENSG00000144021, ENSG00000106638, ENSG00000134987, ENSG00000141076	97	37	1470	1.63834	1	0.999992	99.9382
INTERPRO	IPR019782:WD40 repeat 2	3	3.09278	0.647267	ENSG00000144021, ENSG00000106638, ENSG00000134987	97	33	1470	1.37769	1	1	99.9998
Annotation Cluster 9	Enrichment Score: 0.4121819012439944
Category	Term	Count	%	PValue	Genes	List Total	Pop Hits	Pop Total	Fold Enrichment	Bonferroni	Benjamini	FDR
GOTERM_BP_FAT	GO:0006259~DNA metabolic process	9	9.27835	0.162449	ENSG00000106028, ENSG00000108064, ENSG00000196419, ENSG00000132341, ENSG00000095002, ENSG00000005007, ENSG00000049541, ENSG00000175334, ENSG00000067369	80	90	1322	1.6525	1	0.978526	93.1504
GOTERM_MF_FAT	GO:0043565~sequence-specific DNA binding	4	4.12371	0.270974	ENSG00000196419, ENSG00000095002, ENSG00000171634, ENSG00000067369	77	30	1256	2.17489	1	0.99766	98.261
GOTERM_BP_FAT	GO:0006281~DNA repair	5	5.15464	0.32147	ENSG00000196419, ENSG00000095002, ENSG00000005007, ENSG00000049541, ENSG00000067369	80	48	1322	1.72135	1	0.992929	99.7164
GOTERM_BP_FAT	GO:0006974~response to DNA damage stimulus	5	5.15464	0.474736	ENSG00000196419, ENSG00000095002, ENSG00000005007, ENSG00000049541, ENSG00000067369	80	59	1322	1.40042	1	0.998175	99.9941
SP_PIR_KEYWORDS	DNA damage	3	3.09278	0.493642	ENSG00000196419, ENSG00000095002, ENSG00000067369	97	26	1529	1.81879	1	0.992846	99.9797
SP_PIR_KEYWORDS	dna repair	3	3.09278	0.514105	ENSG00000196419, ENSG00000095002, ENSG00000067369	97	27	1529	1.75143	1	0.993606	99.9879
GOTERM_BP_FAT	GO:0033554~cellular response to stress	5	5.15464	0.76388	ENSG00000196419, ENSG00000095002, ENSG00000005007, ENSG00000049541, ENSG00000067369	80	85	1322	0.972059	1	0.99997	100
Annotation Cluster 10	Enrichment Score: 0.3981937444734223
Category	Term	Count	%	PValue	Genes	List Total	Pop Hits	Pop Total	Fold Enrichment	Bonferroni	Benjamini	FDR
GOTERM_BP_FAT	GO:0006605~protein targeting	6	6.18557	0.184182	ENSG00000108953, ENSG00000142676, ENSG00000100300, ENSG00000143742, ENSG00000132341, ENSG00000170027	80	51	1322	1.94412	1	0.978295	95.3975
GOTERM_BP_FAT	GO:0015031~protein transport	11	11.3402	0.288964	ENSG00000075785, ENSG00000108953, ENSG00000109113, ENSG00000142676, ENSG00000181163, ENSG00000100300, ENSG00000143742, ENSG00000132341, ENSG00000112335, ENSG00000170027, ENSG00000167461	80	136	1322	1.33658	1	0.994417	99.4244
GOTERM_BP_FAT	GO:0045184~establishment of protein localization	11	11.3402	0.297059	ENSG00000075785, ENSG00000108953, ENSG00000109113, ENSG00000142676, ENSG00000181163, ENSG00000100300, ENSG00000143742, ENSG00000132341, ENSG00000112335, ENSG00000170027, ENSG00000167461	80	137	1322	1.32682	1	0.994162	99.5159
GOTERM_BP_FAT	GO:0006886~intracellular protein transport	7	7.21649	0.376078	ENSG00000108953, ENSG00000142676, ENSG00000181163, ENSG00000100300, ENSG00000143742, ENSG00000132341, ENSG00000170027	80	83	1322	1.39367	1	0.99527	99.9203
GOTERM_BP_FAT	GO:0008104~protein localization	11	11.3402	0.398052	ENSG00000075785, ENSG00000108953, ENSG00000109113, ENSG00000142676, ENSG00000181163, ENSG00000100300, ENSG00000143742, ENSG00000132341, ENSG00000112335, ENSG00000170027, ENSG00000167461	80	149	1322	1.21997	1	0.99624	99.9536
GOTERM_BP_FAT	GO:0070727~cellular macromolecule localization	7	7.21649	0.420747	ENSG00000108953, ENSG00000142676, ENSG00000181163, ENSG00000100300, ENSG00000143742, ENSG00000132341, ENSG00000170027	80	87	1322	1.3296	1	0.99651	99.9741
GOTERM_BP_FAT	GO:0034613~cellular protein localization	7	7.21649	0.420747	ENSG00000108953, ENSG00000142676, ENSG00000181163, ENSG00000100300, ENSG00000143742, ENSG00000132341, ENSG00000170027	80	87	1322	1.3296	1	0.99651	99.9741
GOTERM_BP_FAT	GO:0046907~intracellular transport	10	10.3093	0.48934	ENSG00000108953, ENSG00000142676, ENSG00000181163, ENSG00000100300, ENSG00000100296, ENSG00000143742, ENSG00000132341, ENSG00000170027, ENSG00000005007, ENSG00000167461	80	143	1322	1.15559	1	0.998205	99.9961
GOTERM_BP_FAT	GO:0033365~protein localization in organelle	3	3.09278	0.630564	ENSG00000100300, ENSG00000143742, ENSG00000132341	80	35	1322	1.41643	1	0.999694	100
SP_PIR_KEYWORDS	host-virus interaction	4	4.12371	0.806365	ENSG00000108953, ENSG00000181163, ENSG00000132341, ENSG00000175334	97	67	1529	0.941068	1	0.999833	100
Annotation Cluster 11	Enrichment Score: 0.3211682977875411
Category	Term	Count	%	PValue	Genes	List Total	Pop Hits	Pop Total	Fold Enrichment	Bonferroni	Benjamini	FDR
INTERPRO	IPR013753:Ras	4	4.12371	0.122373	ENSG00000075785, ENSG00000109113, ENSG00000132341, ENSG00000167461	97	19	1470	3.19045	1	0.999331	81.108
GOTERM_MF_FAT	GO:0016887~ATPase activity	9	9.27835	0.128188	ENSG00000116459, ENSG00000152234, ENSG00000196419, ENSG00000167863, ENSG00000095002, ENSG00000088205, ENSG00000005007, ENSG00000171634, ENSG00000049541	77	84	1256	1.74768	1	0.969975	82.7734
SMART	SM00175:RAB	3	3.09278	0.149432	ENSG00000075785, ENSG00000109113, ENSG00000167461	38	12	639	4.20395	0.997867	0.953818	76.8391
INTERPRO	IPR003579:Ras small GTPase, Rab type	3	3.09278	0.182091	ENSG00000075785, ENSG00000109113, ENSG00000167461	97	12	1470	3.78866	1	0.999877	92.3163
GOTERM_MF_FAT	GO:0042623~ATPase activity, coupled	7	7.21649	0.194519	ENSG00000116459, ENSG00000152234, ENSG00000196419, ENSG00000088205, ENSG00000005007, ENSG00000171634, ENSG00000049541	77	65	1256	1.75664	1	0.989143	93.7541
SP_PIR_KEYWORDS	nucleotide binding	5	5.15464	0.198806	ENSG00000075785, ENSG00000152234, ENSG00000114353, ENSG00000088205, ENSG00000167461	97	37	1529	2.13012	1	0.933811	93.7275
INTERPRO	IPR005225:Small GTP-binding protein	4	4.12371	0.220707	ENSG00000075785, ENSG00000109113, ENSG00000132341, ENSG00000167461	97	25	1470	2.42474	1	0.999909	95.856
SP_PIR_KEYWORDS	P-loop	5	5.15464	0.239711	ENSG00000075785, ENSG00000152234, ENSG00000114353, ENSG00000088205, ENSG00000167461	97	40	1529	1.97036	1	0.957562	96.7407
UP_SEQ_FEATURE	nucleotide phosphate-binding region:GTP	6	6.18557	0.248338	ENSG00000075785, ENSG00000109113, ENSG00000114353, ENSG00000132341, ENSG00000123416, ENSG00000167461	97	54	1528	1.75029	1	1	97.787
GOTERM_MF_FAT	GO:0003924~GTPase activity	5	5.15464	0.287514	ENSG00000075785, ENSG00000109113, ENSG00000114353, ENSG00000132341, ENSG00000123416	77	45	1256	1.81241	1	0.997515	98.7042
GOTERM_BP_FAT	GO:0010324~membrane invagination	4	4.12371	0.298239	ENSG00000075785, ENSG00000109113, ENSG00000112335, ENSG00000125733	80	32	1322	2.06562	1	0.993024	99.5281
GOTERM_BP_FAT	GO:0006897~endocytosis	4	4.12371	0.298239	ENSG00000075785, ENSG00000109113, ENSG00000112335, ENSG00000125733	80	32	1322	2.06562	1	0.993024	99.5281
UP_SEQ_FEATURE	lipid moiety-binding region:S-geranylgeranyl cysteine	3	3.09278	0.313875	ENSG00000075785, ENSG00000109113, ENSG00000167461	97	18	1528	2.62543	1	1	99.3452
UP_SEQ_FEATURE	short sequence motif:Effector region	3	3.09278	0.313875	ENSG00000075785, ENSG00000109113, ENSG00000167461	97	18	1528	2.62543	1	1	99.3452
GOTERM_BP_FAT	GO:0006281~DNA repair	5	5.15464	0.32147	ENSG00000196419, ENSG00000095002, ENSG00000005007, ENSG00000049541, ENSG00000067369	80	48	1322	1.72135	1	0.992929	99.7164
SP_PIR_KEYWORDS	gtp-binding	6	6.18557	0.323001	ENSG00000075785, ENSG00000109113, ENSG00000114353, ENSG00000132341, ENSG00000123416, ENSG00000167461	97	60	1529	1.57629	1	0.973769	99.2351
INTERPRO	IPR001806:Ras GTPase	3	3.09278	0.330824	ENSG00000075785, ENSG00000109113, ENSG00000167461	97	18	1470	2.52577	1	0.999987	99.4074
GOTERM_MF_FAT	GO:0032561~guanyl ribonucleotide binding	6	6.18557	0.356888	ENSG00000075785, ENSG00000109113, ENSG00000114353, ENSG00000132341, ENSG00000123416, ENSG00000167461	77	65	1256	1.50569	1	0.998246	99.6515
GOTERM_MF_FAT	GO:0019001~guanyl nucleotide binding	6	6.18557	0.356888	ENSG00000075785, ENSG00000109113, ENSG00000114353, ENSG00000132341, ENSG00000123416, ENSG00000167461	77	65	1256	1.50569	1	0.998246	99.6515
GOTERM_MF_FAT	GO:0005525~GTP binding	6	6.18557	0.356888	ENSG00000075785, ENSG00000109113, ENSG00000114353, ENSG00000132341, ENSG00000123416, ENSG00000167461	77	65	1256	1.50569	1	0.998246	99.6515
SP_PIR_KEYWORDS	GTP binding	3	3.09278	0.383966	ENSG00000075785, ENSG00000114353, ENSG00000167461	97	21	1529	2.25184	1	0.983891	99.7647
GOTERM_BP_FAT	GO:0006974~response to DNA damage stimulus	5	5.15464	0.474736	ENSG00000196419, ENSG00000095002, ENSG00000005007, ENSG00000049541, ENSG00000067369	80	59	1322	1.40042	1	0.998175	99.9941
GOTERM_BP_FAT	GO:0007242~intracellular signaling cascade	8	8.24742	0.481254	ENSG00000075785, ENSG00000108953, ENSG00000109113, ENSG00000124529, ENSG00000114353, ENSG00000132341, ENSG00000095002, ENSG00000167461	80	109	1322	1.21284	1	0.998083	99.9951
GOTERM_MF_FAT	GO:0070035~purine NTP-dependent helicase activity	3	3.09278	0.494269	ENSG00000196419, ENSG00000088205, ENSG00000005007	77	27	1256	1.81241	1	0.999739	99.984
GOTERM_MF_FAT	GO:0008026~ATP-dependent helicase activity	3	3.09278	0.494269	ENSG00000196419, ENSG00000088205, ENSG00000005007	77	27	1256	1.81241	1	0.999739	99.984
SP_PIR_KEYWORDS	prenylation	3	3.09278	0.514105	ENSG00000075785, ENSG00000109113, ENSG00000167461	97	27	1529	1.75143	1	0.993606	99.9879
SP_PIR_KEYWORDS	helicase	3	3.09278	0.608067	ENSG00000196419, ENSG00000088205, ENSG00000005007	97	32	1529	1.47777	1	0.998219	99.9992
GOTERM_MF_FAT	GO:0004386~helicase activity	3	3.09278	0.637748	ENSG00000196419, ENSG00000088205, ENSG00000005007	77	35	1256	1.39814	1	0.999961	99.9998
GOTERM_BP_FAT	GO:0016044~membrane organization	5	5.15464	0.690295	ENSG00000075785, ENSG00000109113, ENSG00000112335, ENSG00000125733, ENSG00000167461	80	77	1322	1.07305	1	0.999866	100
SP_PIR_KEYWORDS	lipoprotein	4	4.12371	0.707887	ENSG00000075785, ENSG00000109113, ENSG00000114353, ENSG00000167461	97	57	1529	1.10617	1	0.999331	100
GOTERM_BP_FAT	GO:0007264~small GTPase mediated signal transduction	3	3.09278	0.716437	ENSG00000075785, ENSG00000109113, ENSG00000167461	80	41	1322	1.20915	1	0.999916	100
GOTERM_BP_FAT	GO:0033554~cellular response to stress	5	5.15464	0.76388	ENSG00000196419, ENSG00000095002, ENSG00000005007, ENSG00000049541, ENSG00000067369	80	85	1322	0.972059	1	0.99997	100
GOTERM_BP_FAT	GO:0016192~vesicle-mediated transport	5	5.15464	0.829922	ENSG00000075785, ENSG00000109113, ENSG00000112335, ENSG00000125733, ENSG00000167461	80	94	1322	0.878989	1	0.999994	100
SP_PIR_KEYWORDS	protein transport	5	5.15464	0.856885	ENSG00000075785, ENSG00000109113, ENSG00000132341, ENSG00000112335, ENSG00000167461	97	94	1529	0.838451	1	0.999927	100
SP_PIR_KEYWORDS	nucleotide-binding	13	13.4021	0.896684	ENSG00000114353, ENSG00000132341, ENSG00000196419, ENSG00000136143, ENSG00000005007, ENSG00000049541, ENSG00000109113, ENSG00000075785, ENSG00000152234, ENSG00000095002, ENSG00000123416, ENSG00000088205, ENSG00000167461	97	253	1529	0.809951	1	0.999959	100
GOTERM_CC_FAT	GO:0005794~Golgi apparatus	5	5.15464	0.906308	ENSG00000075785, ENSG00000109113, ENSG00000121940, ENSG00000125733, ENSG00000143183	88	98	1308	0.758349	1	0.999971	100
GOTERM_MF_FAT	GO:0032553~ribonucleotide binding	13	13.4021	0.909467	ENSG00000114353, ENSG00000132341, ENSG00000196419, ENSG00000136143, ENSG00000005007, ENSG00000049541, ENSG00000109113, ENSG00000075785, ENSG00000152234, ENSG00000095002, ENSG00000123416, ENSG00000088205, ENSG00000167461	77	265	1256	0.800196	1	1	100
GOTERM_MF_FAT	GO:0032555~purine ribonucleotide binding	13	13.4021	0.909467	ENSG00000114353, ENSG00000132341, ENSG00000196419, ENSG00000136143, ENSG00000005007, ENSG00000049541, ENSG00000109113, ENSG00000075785, ENSG00000152234, ENSG00000095002, ENSG00000123416, ENSG00000088205, ENSG00000167461	77	265	1256	0.800196	1	1	100
GOTERM_MF_FAT	GO:0017076~purine nucleotide binding	13	13.4021	0.937968	ENSG00000114353, ENSG00000132341, ENSG00000196419, ENSG00000136143, ENSG00000005007, ENSG00000049541, ENSG00000109113, ENSG00000075785, ENSG00000152234, ENSG00000095002, ENSG00000123416, ENSG00000088205, ENSG00000167461	77	277	1256	0.76553	1	1	100
UP_SEQ_FEATURE	nucleotide phosphate-binding region:ATP	5	5.15464	0.956276	ENSG00000152234, ENSG00000095002, ENSG00000088205, ENSG00000005007, ENSG00000049541	97	121	1528	0.650933	1	1	100
GOTERM_MF_FAT	GO:0000166~nucleotide binding	17	17.5258	0.959053	ENSG00000112992, ENSG00000138413, ENSG00000114353, ENSG00000132341, ENSG00000196419, ENSG00000136143, ENSG00000092621, ENSG00000005007, ENSG00000049541, ENSG00000075785, ENSG00000109113, ENSG00000124193, ENSG00000152234, ENSG00000095002, ENSG00000123416, ENSG00000088205, ENSG00000167461	77	364	1256	0.76181	1	1	100
SP_PIR_KEYWORDS	atp-binding	7	7.21649	0.987145	ENSG00000152234, ENSG00000196419, ENSG00000136143, ENSG00000095002, ENSG00000088205, ENSG00000005007, ENSG00000049541	97	191	1529	0.577697	1	1	100
GOTERM_MF_FAT	GO:0005524~ATP binding	7	7.21649	0.992253	ENSG00000152234, ENSG00000196419, ENSG00000136143, ENSG00000095002, ENSG00000088205, ENSG00000005007, ENSG00000049541	77	207	1256	0.551603	1	1	100
GOTERM_MF_FAT	GO:0032559~adenyl ribonucleotide binding	7	7.21649	0.992964	ENSG00000152234, ENSG00000196419, ENSG00000136143, ENSG00000095002, ENSG00000088205, ENSG00000005007, ENSG00000049541	77	209	1256	0.546324	1	1	100
SP_PIR_KEYWORDS	hydrolase	5	5.15464	0.993814	ENSG00000116459, ENSG00000152234, ENSG00000196419, ENSG00000088205, ENSG00000005007	97	160	1529	0.49259	1	1	100
GOTERM_MF_FAT	GO:0030554~adenyl nucleotide binding	7	7.21649	0.996106	ENSG00000152234, ENSG00000196419, ENSG00000136143, ENSG00000095002, ENSG00000088205, ENSG00000005007, ENSG00000049541	77	221	1256	0.51666	1	1	100
GOTERM_MF_FAT	GO:0001883~purine nucleoside binding	7	7.21649	0.996819	ENSG00000152234, ENSG00000196419, ENSG00000136143, ENSG00000095002, ENSG00000088205, ENSG00000005007, ENSG00000049541	77	225	1256	0.507475	1	1	100
GOTERM_MF_FAT	GO:0001882~nucleoside binding	7	7.21649	0.997127	ENSG00000152234, ENSG00000196419, ENSG00000136143, ENSG00000095002, ENSG00000088205, ENSG00000005007, ENSG00000049541	77	227	1256	0.503004	1	1	100
Annotation Cluster 12	Enrichment Score: 0.3119828796048817
Category	Term	Count	%	PValue	Genes	List Total	Pop Hits	Pop Total	Fold Enrichment	Bonferroni	Benjamini	FDR
GOTERM_BP_FAT	GO:0042981~regulation of apoptosis	8	8.24742	0.297768	ENSG00000108953, ENSG00000132357, ENSG00000142676, ENSG00000181163, ENSG00000095002, ENSG00000145425, ENSG00000135046, ENSG00000100097	80	91	1322	1.45275	1	0.993622	99.5233
GOTERM_BP_FAT	GO:0043067~regulation of programmed cell death	8	8.24742	0.307692	ENSG00000108953, ENSG00000132357, ENSG00000142676, ENSG00000181163, ENSG00000095002, ENSG00000145425, ENSG00000135046, ENSG00000100097	80	92	1322	1.43696	1	0.992993	99.6156
GOTERM_BP_FAT	GO:0010941~regulation of cell death	8	8.24742	0.317686	ENSG00000108953, ENSG00000132357, ENSG00000142676, ENSG00000181163, ENSG00000095002, ENSG00000145425, ENSG00000135046, ENSG00000100097	80	93	1322	1.42151	1	0.993053	99.6915
GOTERM_BP_FAT	GO:0012502~induction of programmed cell death	3	3.09278	0.507041	ENSG00000108953, ENSG00000142676, ENSG00000145425	80	28	1322	1.77054	1	0.998472	99.9977
GOTERM_BP_FAT	GO:0006917~induction of apoptosis	3	3.09278	0.507041	ENSG00000108953, ENSG00000142676, ENSG00000145425	80	28	1322	1.77054	1	0.998472	99.9977
GOTERM_BP_FAT	GO:0010942~positive regulation of cell death	3	3.09278	0.752811	ENSG00000108953, ENSG00000142676, ENSG00000145425	80	44	1322	1.1267	1	0.999963	100
GOTERM_BP_FAT	GO:0043068~positive regulation of programmed cell death	3	3.09278	0.752811	ENSG00000108953, ENSG00000142676, ENSG00000145425	80	44	1322	1.1267	1	0.999963	100
GOTERM_BP_FAT	GO:0043065~positive regulation of apoptosis	3	3.09278	0.752811	ENSG00000108953, ENSG00000142676, ENSG00000145425	80	44	1322	1.1267	1	0.999963	100
Annotation Cluster 13	Enrichment Score: 0.2996137945837858
Category	Term	Count	%	PValue	Genes	List Total	Pop Hits	Pop Total	Fold Enrichment	Bonferroni	Benjamini	FDR
GOTERM_MF_FAT	GO:0043565~sequence-specific DNA binding	4	4.12371	0.270974	ENSG00000196419, ENSG00000095002, ENSG00000171634, ENSG00000067369	77	30	1256	2.17489	1	0.99766	98.261
GOTERM_BP_FAT	GO:0051252~regulation of RNA metabolic process	9	9.27835	0.30468	ENSG00000181163, ENSG00000089009, ENSG00000108064, ENSG00000196419, ENSG00000132341, ENSG00000144021, ENSG00000143473, ENSG00000171634, ENSG00000067369	80	107	1322	1.38995	1	0.993239	99.5895
GOTERM_BP_FAT	GO:0006355~regulation of transcription, DNA-dependent	8	8.24742	0.358223	ENSG00000089009, ENSG00000108064, ENSG00000196419, ENSG00000132341, ENSG00000144021, ENSG00000143473, ENSG00000171634, ENSG00000067369	80	97	1322	1.36289	1	0.994476	99.8778
GOTERM_BP_FAT	GO:0009891~positive regulation of biosynthetic process	5	5.15464	0.405762	ENSG00000181163, ENSG00000196419, ENSG00000132341, ENSG00000171634, ENSG00000067369	80	54	1322	1.53009	1	0.996129	99.9618
GOTERM_BP_FAT	GO:0031328~positive regulation of cellular biosynthetic process	5	5.15464	0.405762	ENSG00000181163, ENSG00000196419, ENSG00000132341, ENSG00000171634, ENSG00000067369	80	54	1322	1.53009	1	0.996129	99.9618
GOTERM_BP_FAT	GO:0045893~positive regulation of transcription, DNA-dependent	4	4.12371	0.415804	ENSG00000196419, ENSG00000132341, ENSG00000171634, ENSG00000067369	80	39	1322	1.69487	1	0.996489	99.9705
GOTERM_BP_FAT	GO:0051254~positive regulation of RNA metabolic process	4	4.12371	0.448533	ENSG00000196419, ENSG00000132341, ENSG00000171634, ENSG00000067369	80	41	1322	1.6122	1	0.997505	99.9877
GOTERM_BP_FAT	GO:0045941~positive regulation of transcription	4	4.12371	0.464636	ENSG00000196419, ENSG00000132341, ENSG00000171634, ENSG00000067369	80	42	1322	1.57381	1	0.99798	99.9921
GOTERM_BP_FAT	GO:0010628~positive regulation of gene expression	4	4.12371	0.480541	ENSG00000196419, ENSG00000132341, ENSG00000171634, ENSG00000067369	80	43	1322	1.53721	1	0.998215	99.995
GOTERM_MF_FAT	GO:0016563~transcription activator activity	4	4.12371	0.504985	ENSG00000181163, ENSG00000196419, ENSG00000132341, ENSG00000067369	77	44	1256	1.48288	1	0.999692	99.9878
GOTERM_BP_FAT	GO:0045935~positive regulation of nucleobase, nucleoside, nucleotide and nucleic acid metabolic process	4	4.12371	0.541864	ENSG00000196419, ENSG00000132341, ENSG00000171634, ENSG00000067369	80	47	1322	1.40638	1	0.998982	99.9993
GOTERM_BP_FAT	GO:0010557~positive regulation of macromolecule biosynthetic process	4	4.12371	0.556557	ENSG00000196419, ENSG00000132341, ENSG00000171634, ENSG00000067369	80	48	1322	1.37708	1	0.999093	99.9995
GOTERM_MF_FAT	GO:0030528~transcription regulator activity	7	7.21649	0.634056	ENSG00000181163, ENSG00000108064, ENSG00000196419, ENSG00000132341, ENSG00000147604, ENSG00000171634, ENSG00000067369	77	106	1256	1.07719	1	0.999973	99.9997
GOTERM_BP_FAT	GO:0051173~positive regulation of nitrogen compound metabolic process	4	4.12371	0.638681	ENSG00000196419, ENSG00000132341, ENSG00000171634, ENSG00000067369	80	54	1322	1.22407	1	0.999719	100
GOTERM_BP_FAT	GO:0045449~regulation of transcription	9	9.27835	0.781051	ENSG00000181163, ENSG00000089009, ENSG00000108064, ENSG00000196419, ENSG00000132341, ENSG00000144021, ENSG00000143473, ENSG00000171634, ENSG00000067369	80	163	1322	0.912423	1	0.999976	100
GOTERM_BP_FAT	GO:0010604~positive regulation of macromolecule metabolic process	4	4.12371	0.897186	ENSG00000196419, ENSG00000132341, ENSG00000171634, ENSG00000067369	80	85	1322	0.777647	1	0.999999	100
GOTERM_MF_FAT	GO:0008134~transcription factor binding	3	3.09278	0.920275	ENSG00000181163, ENSG00000132341, ENSG00000171634	77	66	1256	0.74144	1	1	100
Annotation Cluster 14	Enrichment Score: 0.28897639565893296
Category	Term	Count	%	PValue	Genes	List Total	Pop Hits	Pop Total	Fold Enrichment	Bonferroni	Benjamini	FDR
GOTERM_BP_FAT	GO:0051174~regulation of phosphorus metabolic process	4	4.12371	0.415804	ENSG00000108953, ENSG00000181163, ENSG00000114353, ENSG00000170027	80	39	1322	1.69487	1	0.996489	99.9705
GOTERM_BP_FAT	GO:0019220~regulation of phosphate metabolic process	4	4.12371	0.415804	ENSG00000108953, ENSG00000181163, ENSG00000114353, ENSG00000170027	80	39	1322	1.69487	1	0.996489	99.9705
GOTERM_BP_FAT	GO:0045859~regulation of protein kinase activity	3	3.09278	0.526215	ENSG00000181163, ENSG00000114353, ENSG00000170027	80	29	1322	1.70948	1	0.99874	99.9988
GOTERM_BP_FAT	GO:0043549~regulation of kinase activity	3	3.09278	0.544891	ENSG00000181163, ENSG00000114353, ENSG00000170027	80	30	1322	1.6525	1	0.998955	99.9993
GOTERM_BP_FAT	GO:0051338~regulation of transferase activity	3	3.09278	0.56306	ENSG00000181163, ENSG00000114353, ENSG00000170027	80	31	1322	1.59919	1	0.99913	99.9996
GOTERM_BP_FAT	GO:0042325~regulation of phosphorylation	3	3.09278	0.661206	ENSG00000181163, ENSG00000114353, ENSG00000170027	80	37	1322	1.33986	1	0.999797	100
Annotation Cluster 15	Enrichment Score: 0.25205096694547097
Category	Term	Count	%	PValue	Genes	List Total	Pop Hits	Pop Total	Fold Enrichment	Bonferroni	Benjamini	FDR
GOTERM_MF_FAT	GO:0042803~protein homodimerization activity	4	4.12371	0.407228	ENSG00000181163, ENSG00000147604, ENSG00000095002, ENSG00000100097	77	38	1256	1.71702	1	0.998747	99.8774
GOTERM_MF_FAT	GO:0042802~identical protein binding	6	6.18557	0.629052	ENSG00000181163, ENSG00000149925, ENSG00000147604, ENSG00000095002, ENSG00000125733, ENSG00000100097	77	88	1256	1.11216	1	0.999981	99.9997
GOTERM_MF_FAT	GO:0046983~protein dimerization activity	4	4.12371	0.684419	ENSG00000181163, ENSG00000147604, ENSG00000095002, ENSG00000100097	77	57	1256	1.14468	1	0.999975	100
Annotation Cluster 16	Enrichment Score: 0.23152879797940212
Category	Term	Count	%	PValue	Genes	List Total	Pop Hits	Pop Total	Fold Enrichment	Bonferroni	Benjamini	FDR
GOTERM_BP_FAT	GO:0042981~regulation of apoptosis	8	8.24742	0.297768	ENSG00000108953, ENSG00000132357, ENSG00000142676, ENSG00000181163, ENSG00000095002, ENSG00000145425, ENSG00000135046, ENSG00000100097	80	91	1322	1.45275	1	0.993622	99.5233
GOTERM_BP_FAT	GO:0043067~regulation of programmed cell death	8	8.24742	0.307692	ENSG00000108953, ENSG00000132357, ENSG00000142676, ENSG00000181163, ENSG00000095002, ENSG00000145425, ENSG00000135046, ENSG00000100097	80	92	1322	1.43696	1	0.992993	99.6156
GOTERM_BP_FAT	GO:0010941~regulation of cell death	8	8.24742	0.317686	ENSG00000108953, ENSG00000132357, ENSG00000142676, ENSG00000181163, ENSG00000095002, ENSG00000145425, ENSG00000135046, ENSG00000100097	80	93	1322	1.42151	1	0.993053	99.6915
GOTERM_BP_FAT	GO:0006915~apoptosis	5	5.15464	0.648086	ENSG00000108953, ENSG00000132357, ENSG00000100300, ENSG00000095002, ENSG00000100097	80	73	1322	1.13185	1	0.999751	100
GOTERM_BP_FAT	GO:0012501~programmed cell death	5	5.15464	0.680079	ENSG00000108953, ENSG00000132357, ENSG00000100300, ENSG00000095002, ENSG00000100097	80	76	1322	1.08717	1	0.999843	100
GOTERM_BP_FAT	GO:0043066~negative regulation of apoptosis	3	3.09278	0.752811	ENSG00000181163, ENSG00000095002, ENSG00000135046	80	44	1322	1.1267	1	0.999963	100
GOTERM_BP_FAT	GO:0043069~negative regulation of programmed cell death	3	3.09278	0.764026	ENSG00000181163, ENSG00000095002, ENSG00000135046	80	45	1322	1.10167	1	0.999967	100
GOTERM_BP_FAT	GO:0006928~cell motion	3	3.09278	0.764026	ENSG00000108953, ENSG00000095002, ENSG00000135046	80	45	1322	1.10167	1	0.999967	100
GOTERM_BP_FAT	GO:0060548~negative regulation of cell death	3	3.09278	0.774804	ENSG00000181163, ENSG00000095002, ENSG00000135046	80	46	1322	1.07772	1	0.999974	100
GOTERM_BP_FAT	GO:0008219~cell death	5	5.15464	0.802665	ENSG00000108953, ENSG00000132357, ENSG00000100300, ENSG00000095002, ENSG00000100097	80	90	1322	0.918056	1	0.999986	100
GOTERM_BP_FAT	GO:0016265~death	5	5.15464	0.809785	ENSG00000108953, ENSG00000132357, ENSG00000100300, ENSG00000095002, ENSG00000100097	80	91	1322	0.907967	1	0.999988	100
Annotation Cluster 17	Enrichment Score: 0.23139838353979406
Category	Term	Count	%	PValue	Genes	List Total	Pop Hits	Pop Total	Fold Enrichment	Bonferroni	Benjamini	FDR
UP_SEQ_FEATURE	transmembrane region	15	15.4639	0.358404	ENSG00000119777, ENSG00000127540, ENSG00000112992, ENSG00000164040, ENSG00000143473, ENSG00000101474, ENSG00000143183, ENSG00000052749, ENSG00000114023, ENSG00000143198, ENSG00000121940, ENSG00000156026, ENSG00000100300, ENSG00000181061, ENSG00000173436	97	198	1528	1.19338	1	1	99.7327
SP_PIR_KEYWORDS	transmembrane	15	15.4639	0.372476	ENSG00000119777, ENSG00000127540, ENSG00000112992, ENSG00000164040, ENSG00000143473, ENSG00000101474, ENSG00000143183, ENSG00000052749, ENSG00000114023, ENSG00000143198, ENSG00000121940, ENSG00000156026, ENSG00000100300, ENSG00000181061, ENSG00000173436	97	200	1529	1.18222	1	0.984258	99.7036
GOTERM_CC_FAT	GO:0016021~integral to membrane	16	16.4948	0.732623	ENSG00000119777, ENSG00000127540, ENSG00000112992, ENSG00000164040, ENSG00000132341, ENSG00000143473, ENSG00000101474, ENSG00000143183, ENSG00000052749, ENSG00000114023, ENSG00000143198, ENSG00000121940, ENSG00000156026, ENSG00000100300, ENSG00000181061, ENSG00000173436	88	252	1308	0.943723	1	0.999802	100
GOTERM_CC_FAT	GO:0031224~intrinsic to membrane	16	16.4948	0.81877	ENSG00000119777, ENSG00000127540, ENSG00000112992, ENSG00000164040, ENSG00000132341, ENSG00000143473, ENSG00000101474, ENSG00000143183, ENSG00000052749, ENSG00000114023, ENSG00000143198, ENSG00000121940, ENSG00000156026, ENSG00000100300, ENSG00000181061, ENSG00000173436	88	268	1308	0.887381	1	0.999887	100
SP_PIR_KEYWORDS	membrane	21	21.6495	0.86995	ENSG00000119777, ENSG00000127540, ENSG00000112992, ENSG00000164040, ENSG00000167863, ENSG00000143473, ENSG00000125733, ENSG00000101474, ENSG00000143183, ENSG00000135046, ENSG00000052749, ENSG00000114023, ENSG00000143198, ENSG00000152234, ENSG00000116459, ENSG00000121940, ENSG00000156026, ENSG00000100300, ENSG00000181061, ENSG00000173436, ENSG00000167461	97	384	1529	0.862033	1	0.999927	100
Annotation Cluster 18	Enrichment Score: 0.2157537557866672
Category	Term	Count	%	PValue	Genes	List Total	Pop Hits	Pop Total	Fold Enrichment	Bonferroni	Benjamini	FDR
GOTERM_BP_FAT	GO:0007010~cytoskeleton organization	6	6.18557	0.310148	ENSG00000181163, ENSG00000149925, ENSG00000132341, ENSG00000123416, ENSG00000125733, ENSG00000088367	80	62	1322	1.59919	1	0.992672	99.6357
GOTERM_BP_FAT	GO:0030036~actin cytoskeleton organization	3	3.09278	0.661206	ENSG00000149925, ENSG00000125733, ENSG00000088367	80	37	1322	1.33986	1	0.999797	100
GOTERM_BP_FAT	GO:0030029~actin filament-based process	3	3.09278	0.675761	ENSG00000149925, ENSG00000125733, ENSG00000088367	80	38	1322	1.30461	1	0.999842	100
GOTERM_CC_FAT	GO:0005856~cytoskeleton	6	6.18557	0.989204	ENSG00000181163, ENSG00000149925, ENSG00000123416, ENSG00000125733, ENSG00000088367, ENSG00000135046	88	162	1308	0.550505	1	1	100
Annotation Cluster 19	Enrichment Score: 0.20803558438474554
Category	Term	Count	%	PValue	Genes	List Total	Pop Hits	Pop Total	Fold Enrichment	Bonferroni	Benjamini	FDR
GOTERM_CC_FAT	GO:0042645~mitochondrial nucleoid	3	3.09278	0.33909	ENSG00000004142, ENSG00000106028, ENSG00000108064	88	18	1308	2.47727	1	0.976434	99.3939
GOTERM_CC_FAT	GO:0009295~nucleoid	3	3.09278	0.33909	ENSG00000004142, ENSG00000106028, ENSG00000108064	88	18	1308	2.47727	1	0.976434	99.3939
UP_SEQ_FEATURE	transit peptide:Mitochondrion	8	8.24742	0.614828	ENSG00000112992, ENSG00000116459, ENSG00000152234, ENSG00000106028, ENSG00000108064, ENSG00000136143, ENSG00000180992, ENSG00000185608	97	117	1528	1.0771	1	1	99.9997
SP_PIR_KEYWORDS	transit peptide	8	8.24742	0.650735	ENSG00000112992, ENSG00000116459, ENSG00000152234, ENSG00000106028, ENSG00000108064, ENSG00000136143, ENSG00000180992, ENSG00000185608	97	121	1529	1.04217	1	0.998964	99.9998
KEGG_PATHWAY	hsa05016:Huntington's disease	5	5.15464	0.65333	ENSG00000127540, ENSG00000116459, ENSG00000152234, ENSG00000108064, ENSG00000167863	55	54	669	1.12626	1	0.998508	99.9948
GOTERM_CC_FAT	GO:0031980~mitochondrial lumen	6	6.18557	0.682629	ENSG00000116459, ENSG00000152234, ENSG00000004142, ENSG00000106028, ENSG00000108064, ENSG00000185608	88	85	1308	1.0492	1	0.999661	99.9999
GOTERM_CC_FAT	GO:0005759~mitochondrial matrix	6	6.18557	0.682629	ENSG00000116459, ENSG00000152234, ENSG00000004142, ENSG00000106028, ENSG00000108064, ENSG00000185608	88	85	1308	1.0492	1	0.999661	99.9999
GOTERM_CC_FAT	GO:0044429~mitochondrial part	10	10.3093	0.767035	ENSG00000127540, ENSG00000112992, ENSG00000116459, ENSG00000152234, ENSG00000004142, ENSG00000106028, ENSG00000108064, ENSG00000100300, ENSG00000167863, ENSG00000185608	88	161	1308	0.923207	1	0.999736	100
SP_PIR_KEYWORDS	mitochondrion	11	11.3402	0.825132	ENSG00000127540, ENSG00000112992, ENSG00000116459, ENSG00000152234, ENSG00000106028, ENSG00000108064, ENSG00000100300, ENSG00000136143, ENSG00000180992, ENSG00000167863, ENSG00000185608	97	199	1529	0.871315	1	0.999844	100
GOTERM_CC_FAT	GO:0005739~mitochondrion	13	13.4021	0.937597	ENSG00000127540, ENSG00000112992, ENSG00000106028, ENSG00000108064, ENSG00000136143, ENSG00000180992, ENSG00000167863, ENSG00000108953, ENSG00000116459, ENSG00000152234, ENSG00000004142, ENSG00000100300, ENSG00000185608	88	253	1308	0.763744	1	0.999992	100
Annotation Cluster 20	Enrichment Score: 0.16309764852294642
Category	Term	Count	%	PValue	Genes	List Total	Pop Hits	Pop Total	Fold Enrichment	Bonferroni	Benjamini	FDR
GOTERM_CC_FAT	GO:0005730~nucleolus	11	11.3402	0.66292	ENSG00000111615, ENSG00000197498, ENSG00000142676, ENSG00000181163, ENSG00000118181, ENSG00000136942, ENSG00000145425, ENSG00000105202, ENSG00000100316, ENSG00000141076, ENSG00000052749	88	163	1308	1.00307	1	0.999808	99.9998
GOTERM_CC_FAT	GO:0031981~nuclear lumen	19	19.5876	0.671134	ENSG00000124529, ENSG00000197498, ENSG00000118181, ENSG00000132341, ENSG00000196419, ENSG00000133226, ENSG00000105202, ENSG00000049541, ENSG00000067369, ENSG00000052749, ENSG00000111615, ENSG00000142676, ENSG00000181163, ENSG00000105618, ENSG00000136942, ENSG00000196504, ENSG00000145425, ENSG00000141076, ENSG00000100316	88	289	1308	0.977194	1	0.999772	99.9999
GOTERM_CC_FAT	GO:0070013~intracellular organelle lumen	26	26.8041	0.678922	ENSG00000197498, ENSG00000118181, ENSG00000108064, ENSG00000132341, ENSG00000196419, ENSG00000105202, ENSG00000049541, ENSG00000067369, ENSG00000052749, ENSG00000152234, ENSG00000116459, ENSG00000181163, ENSG00000004142, ENSG00000105618, ENSG00000196504, ENSG00000100316, ENSG00000136731, ENSG00000124529, ENSG00000106028, ENSG00000133226, ENSG00000111615, ENSG00000142676, ENSG00000136942, ENSG0000…	88	398	1308	0.970991	1	0.999732	99.9999
GOTERM_CC_FAT	GO:0043233~organelle lumen	26	26.8041	0.690253	ENSG00000197498, ENSG00000118181, ENSG00000108064, ENSG00000132341, ENSG00000196419, ENSG00000105202, ENSG00000049541, ENSG00000067369, ENSG00000052749, ENSG00000152234, ENSG00000116459, ENSG00000181163, ENSG00000004142, ENSG00000105618, ENSG00000196504, ENSG00000100316, ENSG00000136731, ENSG00000124529, ENSG00000106028, ENSG00000133226, ENSG00000111615, ENSG00000142676, ENSG00000136942, ENSG0000…	88	400	1308	0.966136	1	0.999613	99.9999
GOTERM_CC_FAT	GO:0031974~membrane-enclosed lumen	26	26.8041	0.733523	ENSG00000197498, ENSG00000118181, ENSG00000108064, ENSG00000132341, ENSG00000196419, ENSG00000105202, ENSG00000049541, ENSG00000067369, ENSG00000052749, ENSG00000152234, ENSG00000116459, ENSG00000181163, ENSG00000004142, ENSG00000105618, ENSG00000196504, ENSG00000100316, ENSG00000136731, ENSG00000124529, ENSG00000106028, ENSG00000133226, ENSG00000111615, ENSG00000142676, ENSG00000136942, ENSG0000…	88	408	1308	0.947193	1	0.999657	100
Annotation Cluster 21	Enrichment Score: 0.14459610300377956
Category	Term	Count	%	PValue	Genes	List Total	Pop Hits	Pop Total	Fold Enrichment	Bonferroni	Benjamini	FDR
GOTERM_BP_FAT	GO:0006417~regulation of translation	3	3.09278	0.580715	ENSG00000143742, ENSG00000005007, ENSG00000129460	80	32	1322	1.54922	1	0.999332	99.9998
GOTERM_BP_FAT	GO:0010608~posttranscriptional regulation of gene expression	3	3.09278	0.703369	ENSG00000143742, ENSG00000005007, ENSG00000129460	80	40	1322	1.23937	1	0.999893	100
GOTERM_BP_FAT	GO:0032268~regulation of cellular protein metabolic process	4	4.12371	0.901708	ENSG00000108953, ENSG00000143742, ENSG00000005007, ENSG00000129460	80	86	1322	0.768605	1	1	100
Annotation Cluster 22	Enrichment Score: 0.14350767290360264
Category	Term	Count	%	PValue	Genes	List Total	Pop Hits	Pop Total	Fold Enrichment	Bonferroni	Benjamini	FDR
GOTERM_MF_FAT	GO:0051287~NAD or NADH binding	3	3.09278	0.32099	ENSG00000112992, ENSG00000138413, ENSG00000092621	77	19	1256	2.57553	1	0.997357	99.3008
GOTERM_MF_FAT	GO:0050662~coenzyme binding	3	3.09278	0.735807	ENSG00000112992, ENSG00000138413, ENSG00000092621	77	42	1256	1.16512	1	0.999992	100
GOTERM_MF_FAT	GO:0048037~cofactor binding	3	3.09278	0.844511	ENSG00000112992, ENSG00000138413, ENSG00000092621	77	53	1256	0.923303	1	1	100
GOTERM_BP_FAT	GO:0055114~oxidation reduction	4	4.12371	0.971654	ENSG00000127540, ENSG00000112992, ENSG00000138413, ENSG00000092621	80	112	1322	0.590179	1	1	100
SP_PIR_KEYWORDS	oxidoreductase	3	3.09278	0.988756	ENSG00000112992, ENSG00000138413, ENSG00000092621	97	98	1529	0.482537	1	1	100
Annotation Cluster 23	Enrichment Score: 0.13046023727821945
Category	Term	Count	%	PValue	Genes	List Total	Pop Hits	Pop Total	Fold Enrichment	Bonferroni	Benjamini	FDR
GOTERM_BP_FAT	GO:0006355~regulation of transcription, DNA-dependent	8	8.24742	0.358223	ENSG00000089009, ENSG00000108064, ENSG00000196419, ENSG00000132341, ENSG00000144021, ENSG00000143473, ENSG00000171634, ENSG00000067369	80	97	1322	1.36289	1	0.994476	99.8778
GOTERM_MF_FAT	GO:0030528~transcription regulator activity	7	7.21649	0.634056	ENSG00000181163, ENSG00000108064, ENSG00000196419, ENSG00000132341, ENSG00000147604, ENSG00000171634, ENSG00000067369	77	106	1256	1.07719	1	0.999973	99.9997
SP_PIR_KEYWORDS	transcription regulation	3	3.09278	0.990026	ENSG00000108064, ENSG00000171634, ENSG00000067369	97	100	1529	0.472887	1	1	100
SP_PIR_KEYWORDS	Transcription	3	3.09278	0.993856	ENSG00000108064, ENSG00000171634, ENSG00000067369	97	108	1529	0.437858	1	1	100
GOTERM_BP_FAT	GO:0006350~transcription	3	3.09278	0.996432	ENSG00000108064, ENSG00000171634, ENSG00000067369	80	122	1322	0.406352	1	1	100
Annotation Cluster 24	Enrichment Score: 0.11442561664744924
Category	Term	Count	%	PValue	Genes	List Total	Pop Hits	Pop Total	Fold Enrichment	Bonferroni	Benjamini	FDR
GOTERM_CC_FAT	GO:0016607~nuclear speck	4	4.12371	0.265451	ENSG00000105618, ENSG00000181163, ENSG00000196504, ENSG00000133226	88	27	1308	2.20202	1	0.947073	97.7706
GOTERM_CC_FAT	GO:0016604~nuclear body	4	4.12371	0.538487	ENSG00000105618, ENSG00000181163, ENSG00000196504, ENSG00000133226	88	42	1308	1.41558	1	0.998274	99.9928
SP_PIR_KEYWORDS	mrna splicing	5	5.15464	0.726873	ENSG00000124193, ENSG00000105618, ENSG00000100296, ENSG00000196504, ENSG00000133226	97	77	1529	1.02356	1	0.999437	100
GOTERM_CC_FAT	GO:0044451~nucleoplasm part	5	5.15464	0.769796	ENSG00000105618, ENSG00000181163, ENSG00000196419, ENSG00000196504, ENSG00000133226	88	77	1308	0.965171	1	0.999683	100
SP_PIR_KEYWORDS	mrna processing	5	5.15464	0.788448	ENSG00000124193, ENSG00000105618, ENSG00000100296, ENSG00000196504, ENSG00000133226	97	84	1529	0.938267	1	0.999788	100
GOTERM_BP_FAT	GO:0016071~mRNA metabolic process	5	5.15464	0.902154	ENSG00000124193, ENSG00000105618, ENSG00000196504, ENSG00000133226, ENSG00000005007	80	108	1322	0.765046	1	0.999999	100
GOTERM_BP_FAT	GO:0000375~RNA splicing, via transesterification reactions	3	3.09278	0.945173	ENSG00000124193, ENSG00000105618, ENSG00000133226	80	74	1322	0.669932	1	1	100
GOTERM_BP_FAT	GO:0000377~RNA splicing, via transesterification reactions with bulged adenosine as nucleophile	3	3.09278	0.945173	ENSG00000124193, ENSG00000105618, ENSG00000133226	80	74	1322	0.669932	1	1	100
GOTERM_BP_FAT	GO:0000398~nuclear mRNA splicing, via spliceosome	3	3.09278	0.945173	ENSG00000124193, ENSG00000105618, ENSG00000133226	80	74	1322	0.669932	1	1	100
GOTERM_BP_FAT	GO:0008380~RNA splicing	4	4.12371	0.948835	ENSG00000124193, ENSG00000105618, ENSG00000196504, ENSG00000133226	80	100	1322	0.661	1	1	100
GOTERM_BP_FAT	GO:0006397~mRNA processing	4	4.12371	0.951242	ENSG00000124193, ENSG00000105618, ENSG00000196504, ENSG00000133226	80	101	1322	0.654455	1	1	100
KEGG_PATHWAY	hsa03040:Spliceosome	3	3.09278	0.976853	ENSG00000124193, ENSG00000105618, ENSG00000196504	55	65	669	0.561399	1	1	100
Annotation Cluster 25	Enrichment Score: 0.08960974147622468
Category	Term	Count	%	PValue	Genes	List Total	Pop Hits	Pop Total	Fold Enrichment	Bonferroni	Benjamini	FDR
GOTERM_BP_FAT	GO:0007242~intracellular signaling cascade	8	8.24742	0.481254	ENSG00000075785, ENSG00000108953, ENSG00000109113, ENSG00000124529, ENSG00000114353, ENSG00000132341, ENSG00000095002, ENSG00000167461	80	109	1322	1.21284	1	0.998083	99.9951
GOTERM_CC_FAT	GO:0042470~melanosome	3	3.09278	0.746595	ENSG00000075785, ENSG00000108953, ENSG00000132341	88	39	1308	1.14336	1	0.99967	100
GOTERM_CC_FAT	GO:0048770~pigment granule	3	3.09278	0.746595	ENSG00000075785, ENSG00000108953, ENSG00000132341	88	39	1308	1.14336	1	0.99967	100
GOTERM_CC_FAT	GO:0031988~membrane-bounded vesicle	4	4.12371	0.937272	ENSG00000075785, ENSG00000108953, ENSG00000149925, ENSG00000132341	88	86	1308	0.691332	1	0.999993	100
GOTERM_CC_FAT	GO:0031982~vesicle	4	4.12371	0.967133	ENSG00000075785, ENSG00000108953, ENSG00000149925, ENSG00000132341	88	98	1308	0.606679	1	0.999999	100
GOTERM_CC_FAT	GO:0016023~cytoplasmic membrane-bounded vesicle	3	3.09278	0.981238	ENSG00000075785, ENSG00000108953, ENSG00000132341	88	84	1308	0.530844	1	0.999999	100
GOTERM_CC_FAT	GO:0031410~cytoplasmic vesicle	3	3.09278	0.988691	ENSG00000075785, ENSG00000108953, ENSG00000132341	88	92	1308	0.484684	1	1	100
Annotation Cluster 26	Enrichment Score: 0.06183283617959672
Category	Term	Count	%	PValue	Genes	List Total	Pop Hits	Pop Total	Fold Enrichment	Bonferroni	Benjamini	FDR
GOTERM_BP_FAT	GO:0045934~negative regulation of nucleobase, nucleoside, nucleotide and nucleic acid metabolic process	3	3.09278	0.854076	ENSG00000181163, ENSG00000095002, ENSG00000171634	80	55	1322	0.901364	1	0.999997	100
GOTERM_BP_FAT	GO:0051172~negative regulation of nitrogen compound metabolic process	3	3.09278	0.867874	ENSG00000181163, ENSG00000095002, ENSG00000171634	80	57	1322	0.869737	1	0.999998	100
GOTERM_BP_FAT	GO:0010605~negative regulation of macromolecule metabolic process	5	5.15464	0.880132	ENSG00000108953, ENSG00000181163, ENSG00000143742, ENSG00000095002, ENSG00000171634	80	103	1322	0.802184	1	0.999999	100
Annotation Cluster 27	Enrichment Score: 0.025284478867975173
Category	Term	Count	%	PValue	Genes	List Total	Pop Hits	Pop Total	Fold Enrichment	Bonferroni	Benjamini	FDR
SP_PIR_KEYWORDS	endoplasmic reticulum	6	6.18557	0.884002	ENSG00000143198, ENSG00000117899, ENSG00000121940, ENSG00000136731, ENSG00000143183, ENSG00000102580	97	119	1529	0.794767	1	0.999946	100
GOTERM_CC_FAT	GO:0005783~endoplasmic reticulum	7	7.21649	0.946548	ENSG00000143198, ENSG00000117899, ENSG00000121940, ENSG00000143742, ENSG00000136731, ENSG00000143183, ENSG00000102580	88	149	1308	0.698292	1	0.999994	100
SP_PIR_KEYWORDS	signal	4	4.12371	0.972994	ENSG00000117899, ENSG00000121940, ENSG00000136731, ENSG00000102580	97	108	1529	0.583811	1	1	100
UP_SEQ_FEATURE	signal peptide	4	4.12371	0.973096	ENSG00000117899, ENSG00000121940, ENSG00000136731, ENSG00000102580	97	108	1528	0.583429	1	1	100
Annotation Cluster 28	Enrichment Score: 0.013339064173525409
Category	Term	Count	%	PValue	Genes	List Total	Pop Hits	Pop Total	Fold Enrichment	Bonferroni	Benjamini	FDR
GOTERM_CC_FAT	GO:0005624~membrane fraction	4	4.12371	0.96125	ENSG00000143198, ENSG00000114353, ENSG00000121940, ENSG00000196419	88	95	1308	0.625837	1	0.999998	100
GOTERM_CC_FAT	GO:0000267~cell fraction	6	6.18557	0.972937	ENSG00000143198, ENSG00000111669, ENSG00000138413, ENSG00000114353, ENSG00000121940, ENSG00000196419	88	144	1308	0.619318	1	0.999999	100
GOTERM_CC_FAT	GO:0005626~insoluble fraction	4	4.12371	0.975128	ENSG00000143198, ENSG00000114353, ENSG00000121940, ENSG00000196419	88	103	1308	0.577229	1	0.999999	100
Annotation Cluster 29	Enrichment Score: 1.962971675176749E-4
Category	Term	Count	%	PValue	Genes	List Total	Pop Hits	Pop Total	Fold Enrichment	Bonferroni	Benjamini	FDR
GOTERM_MF_FAT	GO:0046914~transition metal ion binding	4	4.12371	0.998845	ENSG00000138413, ENSG00000164040, ENSG00000005007, ENSG00000171634	77	168	1256	0.388374	1	1	100
GOTERM_MF_FAT	GO:0046872~metal ion binding	7	7.21649	0.999562	ENSG00000138413, ENSG00000164040, ENSG00000095002, ENSG00000143473, ENSG00000005007, ENSG00000171634, ENSG00000135046	77	262	1256	0.435808	1	1	100
GOTERM_MF_FAT	GO:0043169~cation binding	7	7.21649	0.99967	ENSG00000138413, ENSG00000164040, ENSG00000095002, ENSG00000143473, ENSG00000005007, ENSG00000171634, ENSG00000135046	77	267	1256	0.427647	1	1	100
GOTERM_MF_FAT	GO:0043167~ion binding	7	7.21649	0.999752	ENSG00000138413, ENSG00000164040, ENSG00000095002, ENSG00000143473, ENSG00000005007, ENSG00000171634, ENSG00000135046	77	272	1256	0.419786	1	1	100
SP_PIR_KEYWORDS	metal-binding	3	3.09278	0.999912	ENSG00000138413, ENSG00000005007, ENSG00000171634	97	174	1529	0.271774	1	1	100

## Sheet: Cluster B
Annotation Cluster 1	Enrichment Score: 7.498613267882935
Category	Term	Count	%	PValue	Genes	List Total	Pop Hits	Pop Total	Fold Enrichment	Bonferroni	Benjamini	FDR
SP_PIR_KEYWORDS	mitochondrion	38	41.7582	4.61051e-12	ENSG00000100075, ENSG00000197345, ENSG00000198712, ENSG00000104823, ENSG00000137124, ENSG00000168291, ENSG00000130204, ENSG00000173915, ENSG00000163541, ENSG00000156709, ENSG00000082515, ENSG00000178952, ENSG00000108528, ENSG00000110955, ENSG00000004864, ENSG00000075415, ENSG00000182199, ENSG00000169100, ENSG00000062485, ENSG00000135900, ENSG00000144381, ENSG00000105379, ENSG00000165629, ENSG0000…	91	199	1529	3.20846	8.89833e-10	8.89833e-10	5.7451e-09
GOTERM_CC_FAT	GO:0044429~mitochondrial part	33	36.2637	8.08008e-10	ENSG00000100075, ENSG00000198712, ENSG00000137124, ENSG00000168291, ENSG00000130204, ENSG00000173915, ENSG00000163541, ENSG00000156709, ENSG00000178952, ENSG00000108528, ENSG00000110955, ENSG00000004864, ENSG00000075415, ENSG00000182199, ENSG00000169100, ENSG00000062485, ENSG00000144381, ENSG00000105379, ENSG00000165629, ENSG00000085491, ENSG00000099624, ENSG00000115541, ENSG00000165637, ENSG0000…	88	161	1308	3.04658	1.5837e-07	1.5837e-07	1.0094e-06
GOTERM_CC_FAT	GO:0005739~mitochondrion	41	45.0549	3.93276e-09	ENSG00000100075, ENSG00000072274, ENSG00000197345, ENSG00000104823, ENSG00000198712, ENSG00000137124, ENSG00000122884, ENSG00000168291, ENSG00000130204, ENSG00000173915, ENSG00000163541, ENSG00000156709, ENSG00000082515, ENSG00000178952, ENSG00000108528, ENSG00000110955, ENSG00000004864, ENSG00000075415, ENSG00000182199, ENSG00000169100, ENSG00000062485, ENSG00000148334, ENSG00000135900, ENSG0000…	88	253	1308	2.40873	7.7082e-07	3.8541e-07	4.913e-06
UP_SEQ_FEATURE	transit peptide:Mitochondrion	23	25.2747	2.86196e-07	ENSG00000100075, ENSG00000182199, ENSG00000104823, ENSG00000197345, ENSG00000137124, ENSG00000062485, ENSG00000135900, ENSG00000168291, ENSG00000144381, ENSG00000165629, ENSG00000099624, ENSG00000163541, ENSG00000156709, ENSG00000083720, ENSG00000138029, ENSG00000178952, ENSG00000082515, ENSG00000091140, ENSG00000113013, ENSG00000110955, ENSG00000196365, ENSG00000075415, ENSG00000115944	91	117	1528	3.30084	8.95754e-05	8.95754e-05	0.000384917
SP_PIR_KEYWORDS	transit peptide	23	25.2747	5.30074e-07	ENSG00000100075, ENSG00000182199, ENSG00000104823, ENSG00000197345, ENSG00000137124, ENSG00000062485, ENSG00000135900, ENSG00000168291, ENSG00000144381, ENSG00000165629, ENSG00000099624, ENSG00000163541, ENSG00000156709, ENSG00000083720, ENSG00000138029, ENSG00000178952, ENSG00000082515, ENSG00000091140, ENSG00000113013, ENSG00000110955, ENSG00000196365, ENSG00000075415, ENSG00000115944	91	121	1529	3.19381	0.000102299	5.11509e-05	0.000660514
GOTERM_CC_FAT	GO:0005759~mitochondrial matrix	19	20.8791	3.81436e-06	ENSG00000182199, ENSG00000137124, ENSG00000062485, ENSG00000168291, ENSG00000144381, ENSG00000105379, ENSG00000165629, ENSG00000099624, ENSG00000115541, ENSG00000165637, ENSG00000163541, ENSG00000083720, ENSG00000138029, ENSG00000178952, ENSG00000091140, ENSG00000114686, ENSG00000113013, ENSG00000110955, ENSG00000196365	88	85	1308	3.32246	0.000747337	0.000149512	0.00476499
GOTERM_CC_FAT	GO:0031980~mitochondrial lumen	19	20.8791	3.81436e-06	ENSG00000182199, ENSG00000137124, ENSG00000062485, ENSG00000168291, ENSG00000144381, ENSG00000105379, ENSG00000165629, ENSG00000099624, ENSG00000115541, ENSG00000165637, ENSG00000163541, ENSG00000083720, ENSG00000138029, ENSG00000178952, ENSG00000091140, ENSG00000114686, ENSG00000113013, ENSG00000110955, ENSG00000196365	88	85	1308	3.32246	0.000747337	0.000149512	0.00476499
Annotation Cluster 2	Enrichment Score: 5.823340737650196
Category	Term	Count	%	PValue	Genes	List Total	Pop Hits	Pop Total	Fold Enrichment	Bonferroni	Benjamini	FDR
SP_PIR_KEYWORDS	mitochondrion	38	41.7582	4.61051e-12	ENSG00000100075, ENSG00000197345, ENSG00000198712, ENSG00000104823, ENSG00000137124, ENSG00000168291, ENSG00000130204, ENSG00000173915, ENSG00000163541, ENSG00000156709, ENSG00000082515, ENSG00000178952, ENSG00000108528, ENSG00000110955, ENSG00000004864, ENSG00000075415, ENSG00000182199, ENSG00000169100, ENSG00000062485, ENSG00000135900, ENSG00000144381, ENSG00000105379, ENSG00000165629, ENSG0000…	91	199	1529	3.20846	8.89833e-10	8.89833e-10	5.7451e-09
GOTERM_CC_FAT	GO:0044429~mitochondrial part	33	36.2637	8.08008e-10	ENSG00000100075, ENSG00000198712, ENSG00000137124, ENSG00000168291, ENSG00000130204, ENSG00000173915, ENSG00000163541, ENSG00000156709, ENSG00000178952, ENSG00000108528, ENSG00000110955, ENSG00000004864, ENSG00000075415, ENSG00000182199, ENSG00000169100, ENSG00000062485, ENSG00000144381, ENSG00000105379, ENSG00000165629, ENSG00000085491, ENSG00000099624, ENSG00000115541, ENSG00000165637, ENSG0000…	88	161	1308	3.04658	1.5837e-07	1.5837e-07	1.0094e-06
GOTERM_CC_FAT	GO:0005739~mitochondrion	41	45.0549	3.93276e-09	ENSG00000100075, ENSG00000072274, ENSG00000197345, ENSG00000104823, ENSG00000198712, ENSG00000137124, ENSG00000122884, ENSG00000168291, ENSG00000130204, ENSG00000173915, ENSG00000163541, ENSG00000156709, ENSG00000082515, ENSG00000178952, ENSG00000108528, ENSG00000110955, ENSG00000004864, ENSG00000075415, ENSG00000182199, ENSG00000169100, ENSG00000062485, ENSG00000148334, ENSG00000135900, ENSG0000…	88	253	1308	2.40873	7.7082e-07	3.8541e-07	4.913e-06
GOTERM_CC_FAT	GO:0005740~mitochondrial envelope	22	24.1758	1.60993e-06	ENSG00000100075, ENSG00000182199, ENSG00000169100, ENSG00000198712, ENSG00000130204, ENSG00000144381, ENSG00000173915, ENSG00000165629, ENSG00000085491, ENSG00000099624, ENSG00000165637, ENSG00000078668, ENSG00000163541, ENSG00000156709, ENSG00000134809, ENSG00000138029, ENSG00000108528, ENSG00000110955, ENSG00000004864, ENSG00000075415, ENSG00000115944, ENSG00000169020	88	106	1308	3.08491	0.000315496	0.000105176	0.00201118
GOTERM_BP_FAT	GO:0055085~transmembrane transport	16	17.5824	2.2582e-06	ENSG00000100075, ENSG00000169100, ENSG00000130204, ENSG00000165629, ENSG00000085491, ENSG00000107819, ENSG00000099624, ENSG00000165637, ENSG00000078668, ENSG00000134809, ENSG00000108528, ENSG00000150995, ENSG00000110955, ENSG00000004864, ENSG00000169020, ENSG00000075415	84	62	1322	4.06144	0.00156822	0.00156822	0.00340218
GOTERM_CC_FAT	GO:0031966~mitochondrial membrane	21	23.0769	3.60481e-06	ENSG00000100075, ENSG00000182199, ENSG00000169100, ENSG00000198712, ENSG00000130204, ENSG00000144381, ENSG00000173915, ENSG00000165629, ENSG00000085491, ENSG00000099624, ENSG00000165637, ENSG00000078668, ENSG00000163541, ENSG00000134809, ENSG00000138029, ENSG00000108528, ENSG00000110955, ENSG00000004864, ENSG00000075415, ENSG00000115944, ENSG00000169020	88	102	1308	3.06016	0.000706295	0.00017662	0.00450321
GOTERM_CC_FAT	GO:0005743~mitochondrial inner membrane	19	20.8791	4.5703e-06	ENSG00000100075, ENSG00000182199, ENSG00000169100, ENSG00000198712, ENSG00000144381, ENSG00000173915, ENSG00000165629, ENSG00000085491, ENSG00000099624, ENSG00000078668, ENSG00000163541, ENSG00000134809, ENSG00000138029, ENSG00000108528, ENSG00000110955, ENSG00000004864, ENSG00000075415, ENSG00000115944, ENSG00000169020	88	86	1308	3.28383	0.00089538	0.000149286	0.00570929
GOTERM_CC_FAT	GO:0019866~organelle inner membrane	20	21.978	4.87871e-06	ENSG00000100075, ENSG00000182199, ENSG00000169100, ENSG00000198712, ENSG00000144381, ENSG00000173915, ENSG00000165629, ENSG00000085491, ENSG00000099624, ENSG00000078668, ENSG00000163541, ENSG00000134809, ENSG00000138029, ENSG00000108528, ENSG00000150995, ENSG00000110955, ENSG00000004864, ENSG00000075415, ENSG00000115944, ENSG00000169020	88	95	1308	3.12919	0.000955772	0.000136595	0.00609455
GOTERM_CC_FAT	GO:0031090~organelle membrane	30	32.967	1.28502e-05	ENSG00000100075, ENSG00000198712, ENSG00000185825, ENSG00000130204, ENSG00000173915, ENSG00000000419, ENSG00000118363, ENSG00000172893, ENSG00000163541, ENSG00000134910, ENSG00000108528, ENSG00000150995, ENSG00000110955, ENSG00000004864, ENSG00000010278, ENSG00000075415, ENSG00000182199, ENSG00000169100, ENSG00000174437, ENSG00000144381, ENSG00000163902, ENSG00000165629, ENSG00000085491, ENSG0000…	88	202	1308	2.20747	0.00251548	0.000314781	0.0160519
SP_PIR_KEYWORDS	mitochondrion inner membrane	13	14.2857	1.58941e-05	ENSG00000100075, ENSG00000169100, ENSG00000198712, ENSG00000165629, ENSG00000085491, ENSG00000099624, ENSG00000134809, ENSG00000108528, ENSG00000110955, ENSG00000004864, ENSG00000115944, ENSG00000169020, ENSG00000075415	91	50	1529	4.36857	0.00306289	0.000766603	0.0198036
GOTERM_CC_FAT	GO:0031967~organelle envelope	24	26.3736	0.00029868	ENSG00000100075, ENSG00000182199, ENSG00000169100, ENSG00000198712, ENSG00000130204, ENSG00000144381, ENSG00000173915, ENSG00000165629, ENSG00000085491, ENSG00000099624, ENSG00000172893, ENSG00000165637, ENSG00000078668, ENSG00000163541, ENSG00000156709, ENSG00000134809, ENSG00000138029, ENSG00000108528, ENSG00000150995, ENSG00000110955, ENSG00000004864, ENSG00000075415, ENSG00000115944, ENSG0000…	88	168	1308	2.12338	0.056869	0.00648445	0.372486
GOTERM_CC_FAT	GO:0031975~envelope	24	26.3736	0.00029868	ENSG00000100075, ENSG00000182199, ENSG00000169100, ENSG00000198712, ENSG00000130204, ENSG00000144381, ENSG00000173915, ENSG00000165629, ENSG00000085491, ENSG00000099624, ENSG00000172893, ENSG00000165637, ENSG00000078668, ENSG00000163541, ENSG00000156709, ENSG00000134809, ENSG00000138029, ENSG00000108528, ENSG00000150995, ENSG00000110955, ENSG00000004864, ENSG00000075415, ENSG00000115944, ENSG0000…	88	168	1308	2.12338	0.056869	0.00648445	0.372486
SP_PIR_KEYWORDS	transport	22	24.1758	0.00253776	ENSG00000100075, ENSG00000169100, ENSG00000198712, ENSG00000174437, ENSG00000185825, ENSG00000130204, ENSG00000105379, ENSG00000165629, ENSG00000085491, ENSG00000107819, ENSG00000099624, ENSG00000165637, ENSG00000078668, ENSG00000113719, ENSG00000134809, ENSG00000108528, ENSG00000150995, ENSG00000110955, ENSG00000004864, ENSG00000174851, ENSG00000075415, ENSG00000169020	91	192	1529	1.92525	0.387625	0.0594602	3.11668
Annotation Cluster 3	Enrichment Score: 4.056964498974951
Category	Term	Count	%	PValue	Genes	List Total	Pop Hits	Pop Total	Fold Enrichment	Bonferroni	Benjamini	FDR
SP_PIR_KEYWORDS	transmembrane	29	31.8681	3.14168e-06	ENSG00000100075, ENSG00000072274, ENSG00000198712, ENSG00000074696, ENSG00000185825, ENSG00000130204, ENSG00000197601, ENSG00000173915, ENSG00000143418, ENSG00000118363, ENSG00000172893, ENSG00000134910, ENSG00000108528, ENSG00000170876, ENSG00000127022, ENSG00000150995, ENSG00000004864, ENSG00000010278, ENSG00000174851, ENSG00000075415, ENSG00000169100, ENSG00000174437, ENSG00000148334, ENSG0000…	91	200	1529	2.43632	0.000606162	0.000202095	0.00391473
UP_SEQ_FEATURE	transmembrane region	28	30.7692	8.68113e-06	ENSG00000100075, ENSG00000072274, ENSG00000198712, ENSG00000074696, ENSG00000185825, ENSG00000197601, ENSG00000173915, ENSG00000143418, ENSG00000118363, ENSG00000172893, ENSG00000134910, ENSG00000108528, ENSG00000170876, ENSG00000127022, ENSG00000150995, ENSG00000004864, ENSG00000010278, ENSG00000174851, ENSG00000075415, ENSG00000169100, ENSG00000174437, ENSG00000148334, ENSG00000163902, ENSG0000…	91	198	1528	2.37451	0.00271352	0.00135768	0.011675
GOTERM_CC_FAT	GO:0016021~integral to membrane	31	34.0659	0.000378418	ENSG00000100075, ENSG00000072274, ENSG00000198712, ENSG00000074696, ENSG00000185825, ENSG00000130204, ENSG00000197601, ENSG00000173915, ENSG00000143418, ENSG00000118363, ENSG00000172893, ENSG00000134910, ENSG00000108528, ENSG00000170876, ENSG00000127022, ENSG00000150995, ENSG00000196352, ENSG00000004864, ENSG00000010278, ENSG00000174851, ENSG00000075415, ENSG00000169100, ENSG00000174437, ENSG0000…	88	252	1308	1.82846	0.0714991	0.00739094	0.471711
SP_PIR_KEYWORDS	membrane	38	41.7582	0.000433171	ENSG00000100075, ENSG00000072274, ENSG00000177105, ENSG00000198712, ENSG00000074696, ENSG00000185825, ENSG00000130204, ENSG00000173915, ENSG00000197601, ENSG00000143418, ENSG00000118363, ENSG00000172893, ENSG00000134910, ENSG00000170876, ENSG00000108528, ENSG00000127022, ENSG00000150995, ENSG00000110955, ENSG00000196352, ENSG00000004864, ENSG00000010278, ENSG00000174851, ENSG00000075415, ENSG0000…	91	384	1529	1.66272	0.0802194	0.01384	0.538428
GOTERM_CC_FAT	GO:0031224~intrinsic to membrane	31	34.0659	0.00116094	ENSG00000100075, ENSG00000072274, ENSG00000198712, ENSG00000074696, ENSG00000185825, ENSG00000130204, ENSG00000197601, ENSG00000173915, ENSG00000143418, ENSG00000118363, ENSG00000172893, ENSG00000134910, ENSG00000108528, ENSG00000170876, ENSG00000127022, ENSG00000150995, ENSG00000196352, ENSG00000004864, ENSG00000010278, ENSG00000174851, ENSG00000075415, ENSG00000169100, ENSG00000174437, ENSG0000…	88	268	1308	1.7193	0.203617	0.0187941	1.44066
Annotation Cluster 4	Enrichment Score: 3.597598597558422
Category	Term	Count	%	PValue	Genes	List Total	Pop Hits	Pop Total	Fold Enrichment	Bonferroni	Benjamini	FDR
GOTERM_BP_FAT	GO:0055085~transmembrane transport	16	17.5824	2.2582e-06	ENSG00000100075, ENSG00000169100, ENSG00000130204, ENSG00000165629, ENSG00000085491, ENSG00000107819, ENSG00000099624, ENSG00000165637, ENSG00000078668, ENSG00000134809, ENSG00000108528, ENSG00000150995, ENSG00000110955, ENSG00000004864, ENSG00000169020, ENSG00000075415	84	62	1322	4.06144	0.00156822	0.00156822	0.00340218
SP_PIR_KEYWORDS	mitochondrion inner membrane	13	14.2857	1.58941e-05	ENSG00000100075, ENSG00000169100, ENSG00000198712, ENSG00000165629, ENSG00000085491, ENSG00000099624, ENSG00000134809, ENSG00000108528, ENSG00000110955, ENSG00000004864, ENSG00000115944, ENSG00000169020, ENSG00000075415	91	50	1529	4.36857	0.00306289	0.000766603	0.0198036
UP_SEQ_FEATURE	repeat:Solcar 3	6	6.59341	3.09423e-05	ENSG00000100075, ENSG00000169100, ENSG00000108528, ENSG00000085491, ENSG00000004864, ENSG00000075415	91	8	1528	12.5934	0.00963833	0.00322316	0.0416076
INTERPRO	IPR001993:Mitochondrial substrate carrier	6	6.59341	3.73406e-05	ENSG00000100075, ENSG00000169100, ENSG00000108528, ENSG00000085491, ENSG00000004864, ENSG00000075415	91	8	1470	12.1154	0.00943985	0.00943985	0.0486192
UP_SEQ_FEATURE	repeat:Solcar 1	6	6.59341	6.63905e-05	ENSG00000100075, ENSG00000169100, ENSG00000108528, ENSG00000085491, ENSG00000004864, ENSG00000075415	91	9	1528	11.1941	0.0205665	0.00518175	0.0892545
UP_SEQ_FEATURE	repeat:Solcar 2	6	6.59341	6.63905e-05	ENSG00000100075, ENSG00000169100, ENSG00000108528, ENSG00000085491, ENSG00000004864, ENSG00000075415	91	9	1528	11.1941	0.0205665	0.00518175	0.0892545
INTERPRO	IPR018108:Mitochondrial substrate/solute carrier	6	6.59341	7.99649e-05	ENSG00000100075, ENSG00000169100, ENSG00000108528, ENSG00000085491, ENSG00000004864, ENSG00000075415	91	9	1470	10.7692	0.020107	0.0101046	0.104091
INTERPRO	IPR002113:Adenine nucleotide translocator 1	5	5.49451	0.000399648	ENSG00000100075, ENSG00000169100, ENSG00000108528, ENSG00000004864, ENSG00000075415	91	7	1470	11.5385	0.0965466	0.0332773	0.519228
INTERPRO	IPR002067:Mitochondrial carrier protein	4	4.3956	0.00388113	ENSG00000100075, ENSG00000169100, ENSG00000085491, ENSG00000004864	91	6	1470	10.7692	0.627577	0.218805	4.93828
PIR_SUPERFAMILY	PIRSF002458:ADP,ATP carrier protein	3	3.2967	0.0346286	ENSG00000169100, ENSG00000108528, ENSG00000075415	55	5	855	9.32727	0.879312	0.879312	29.7554
SP_PIR_KEYWORDS	duplication	4	4.3956	0.340019	ENSG00000169100, ENSG00000125870, ENSG00000108528, ENSG00000075415	91	35	1529	1.92025	1	0.885545	99.4361
Annotation Cluster 5	Enrichment Score: 2.96996048766294
Category	Term	Count	%	PValue	Genes	List Total	Pop Hits	Pop Total	Fold Enrichment	Bonferroni	Benjamini	FDR
GOTERM_CC_FAT	GO:0031980~mitochondrial lumen	19	20.8791	3.81436e-06	ENSG00000182199, ENSG00000137124, ENSG00000062485, ENSG00000168291, ENSG00000144381, ENSG00000105379, ENSG00000165629, ENSG00000099624, ENSG00000115541, ENSG00000165637, ENSG00000163541, ENSG00000083720, ENSG00000138029, ENSG00000178952, ENSG00000091140, ENSG00000114686, ENSG00000113013, ENSG00000110955, ENSG00000196365	88	85	1308	3.32246	0.000747337	0.000149512	0.00476499
GOTERM_CC_FAT	GO:0005759~mitochondrial matrix	19	20.8791	3.81436e-06	ENSG00000182199, ENSG00000137124, ENSG00000062485, ENSG00000168291, ENSG00000144381, ENSG00000105379, ENSG00000165629, ENSG00000099624, ENSG00000115541, ENSG00000165637, ENSG00000163541, ENSG00000083720, ENSG00000138029, ENSG00000178952, ENSG00000091140, ENSG00000114686, ENSG00000113013, ENSG00000110955, ENSG00000196365	88	85	1308	3.32246	0.000747337	0.000149512	0.00476499
GOTERM_CC_FAT	GO:0031974~membrane-enclosed lumen	36	39.5604	0.0408714	ENSG00000137124, ENSG00000162408, ENSG00000122884, ENSG00000168291, ENSG00000197601, ENSG00000141141, ENSG00000171863, ENSG00000101361, ENSG00000163541, ENSG00000156709, ENSG00000143977, ENSG00000178952, ENSG00000150995, ENSG00000110955, ENSG00000137807, ENSG00000182004, ENSG00000182199, ENSG00000100029, ENSG00000062485, ENSG00000100028, ENSG00000144381, ENSG00000105379, ENSG00000165629, ENSG0000…	88	408	1308	1.3115	0.99972	0.310492	40.626
GOTERM_CC_FAT	GO:0070013~intracellular organelle lumen	35	38.4615	0.0471118	ENSG00000137124, ENSG00000162408, ENSG00000122884, ENSG00000168291, ENSG00000197601, ENSG00000141141, ENSG00000171863, ENSG00000101361, ENSG00000163541, ENSG00000156709, ENSG00000143977, ENSG00000178952, ENSG00000150995, ENSG00000110955, ENSG00000137807, ENSG00000182004, ENSG00000182199, ENSG00000100029, ENSG00000062485, ENSG00000100028, ENSG00000144381, ENSG00000105379, ENSG00000165629, ENSG0000…	88	398	1308	1.3071	0.999922	0.337172	45.2755
GOTERM_CC_FAT	GO:0043233~organelle lumen	35	38.4615	0.0504434	ENSG00000137124, ENSG00000162408, ENSG00000122884, ENSG00000168291, ENSG00000197601, ENSG00000141141, ENSG00000171863, ENSG00000101361, ENSG00000163541, ENSG00000156709, ENSG00000143977, ENSG00000178952, ENSG00000150995, ENSG00000110955, ENSG00000137807, ENSG00000182004, ENSG00000182199, ENSG00000100029, ENSG00000062485, ENSG00000100028, ENSG00000144381, ENSG00000105379, ENSG00000165629, ENSG0000…	88	400	1308	1.30057	0.999961	0.333556	47.6183
Annotation Cluster 6	Enrichment Score: 1.5756073096524912
Category	Term	Count	%	PValue	Genes	List Total	Pop Hits	Pop Total	Fold Enrichment	Bonferroni	Benjamini	FDR
SP_PIR_KEYWORDS	ion transport	10	10.989	2.15188e-05	ENSG00000165637, ENSG00000078668, ENSG00000174437, ENSG00000150995, ENSG00000130204, ENSG00000110955, ENSG00000165629, ENSG00000107819, ENSG00000099624, ENSG00000169020	91	29	1529	5.79386	0.00414456	0.000830289	0.0268109
GOTERM_BP_FAT	GO:0006811~ion transport	12	13.1868	0.000267886	ENSG00000100075, ENSG00000165637, ENSG00000078668, ENSG00000174437, ENSG00000150995, ENSG00000130204, ENSG00000110955, ENSG00000165629, ENSG00000004864, ENSG00000107819, ENSG00000099624, ENSG00000169020	84	53	1322	3.56334	0.169897	0.0889002	0.402841
GOTERM_MF_FAT	GO:0022890~inorganic cation transmembrane transporter activity	8	8.79121	0.00120589	ENSG00000174437, ENSG00000198712, ENSG00000150995, ENSG00000110955, ENSG00000165629, ENSG00000099624, ENSG00000169020, ENSG00000115944	80	28	1256	4.48571	0.27804	0.27804	1.57396
GOTERM_BP_FAT	GO:0046034~ATP metabolic process	7	7.69231	0.00217543	ENSG00000174437, ENSG00000110955, ENSG00000165629, ENSG00000196365, ENSG00000004864, ENSG00000099624, ENSG00000169020	84	23	1322	4.78986	0.779878	0.396208	3.22787
GOTERM_BP_FAT	GO:0009144~purine nucleoside triphosphate metabolic process	7	7.69231	0.00275649	ENSG00000174437, ENSG00000110955, ENSG00000165629, ENSG00000196365, ENSG00000004864, ENSG00000099624, ENSG00000169020	84	24	1322	4.59028	0.853159	0.318651	4.07341
GOTERM_BP_FAT	GO:0009205~purine ribonucleoside triphosphate metabolic process	7	7.69231	0.00275649	ENSG00000174437, ENSG00000110955, ENSG00000165629, ENSG00000196365, ENSG00000004864, ENSG00000099624, ENSG00000169020	84	24	1322	4.59028	0.853159	0.318651	4.07341
GOTERM_BP_FAT	GO:0009199~ribonucleoside triphosphate metabolic process	7	7.69231	0.00344691	ENSG00000174437, ENSG00000110955, ENSG00000165629, ENSG00000196365, ENSG00000004864, ENSG00000099624, ENSG00000169020	84	25	1322	4.40667	0.909259	0.329651	5.06915
SP_PIR_KEYWORDS	atp synthesis	4	4.3956	0.00346724	ENSG00000110955, ENSG00000165629, ENSG00000099624, ENSG00000169020	91	6	1529	11.2015	0.488465	0.0648365	4.23565
GOTERM_BP_FAT	GO:0006091~generation of precursor metabolites and energy	13	14.2857	0.00459967	ENSG00000198712, ENSG00000104823, ENSG00000062485, ENSG00000168291, ENSG00000105379, ENSG00000165629, ENSG00000099624, ENSG00000163541, ENSG00000091140, ENSG00000110955, ENSG00000004864, ENSG00000169020, ENSG00000075415	84	84	1322	2.43566	0.959407	0.367285	6.71018
GOTERM_BP_FAT	GO:0006754~ATP biosynthetic process	6	6.59341	0.00499893	ENSG00000174437, ENSG00000110955, ENSG00000165629, ENSG00000004864, ENSG00000099624, ENSG00000169020	84	19	1322	4.96992	0.969284	0.352975	7.27235
GOTERM_BP_FAT	GO:0009145~purine nucleoside triphosphate biosynthetic process	6	6.59341	0.00499893	ENSG00000174437, ENSG00000110955, ENSG00000165629, ENSG00000004864, ENSG00000099624, ENSG00000169020	84	19	1322	4.96992	0.969284	0.352975	7.27235
GOTERM_BP_FAT	GO:0009206~purine ribonucleoside triphosphate biosynthetic process	6	6.59341	0.00499893	ENSG00000174437, ENSG00000110955, ENSG00000165629, ENSG00000004864, ENSG00000099624, ENSG00000169020	84	19	1322	4.96992	0.969284	0.352975	7.27235
GOTERM_BP_FAT	GO:0009141~nucleoside triphosphate metabolic process	7	7.69231	0.00520407	ENSG00000174437, ENSG00000110955, ENSG00000165629, ENSG00000196365, ENSG00000004864, ENSG00000099624, ENSG00000169020	84	27	1322	4.08025	0.973385	0.331634	7.55996
GOTERM_BP_FAT	GO:0009201~ribonucleoside triphosphate biosynthetic process	6	6.59341	0.00634075	ENSG00000174437, ENSG00000110955, ENSG00000165629, ENSG00000004864, ENSG00000099624, ENSG00000169020	84	20	1322	4.72143	0.987976	0.357305	9.13859
GOTERM_BP_FAT	GO:0009150~purine ribonucleotide metabolic process	7	7.69231	0.00754471	ENSG00000174437, ENSG00000110955, ENSG00000165629, ENSG00000196365, ENSG00000004864, ENSG00000099624, ENSG00000169020	84	29	1322	3.79885	0.994823	0.380285	10.7832
GOTERM_CC_FAT	GO:0044455~mitochondrial membrane part	8	8.79121	0.0077302	ENSG00000169100, ENSG00000134809, ENSG00000130204, ENSG00000110955, ENSG00000165629, ENSG00000099624, ENSG00000169020, ENSG00000115944	88	36	1308	3.30303	0.781508	0.110415	9.23937
GOTERM_BP_FAT	GO:0009142~nucleoside triphosphate biosynthetic process	6	6.59341	0.00791755	ENSG00000174437, ENSG00000110955, ENSG00000165629, ENSG00000004864, ENSG00000099624, ENSG00000169020	84	21	1322	4.4966	0.996013	0.368958	11.2868
GOTERM_MF_FAT	GO:0015078~hydrogen ion transmembrane transporter activity	6	6.59341	0.00978761	ENSG00000198712, ENSG00000110955, ENSG00000165629, ENSG00000099624, ENSG00000169020, ENSG00000115944	80	22	1256	4.28182	0.929748	0.587378	12.131
GOTERM_MF_FAT	GO:0015077~monovalent inorganic cation transmembrane transporter activity	6	6.59341	0.0119001	ENSG00000198712, ENSG00000110955, ENSG00000165629, ENSG00000099624, ENSG00000169020, ENSG00000115944	80	23	1256	4.09565	0.960533	0.554284	14.564
KEGG_PATHWAY	hsa05012:Parkinson's disease	8	8.79121	0.0137312	ENSG00000165637, ENSG00000078668, ENSG00000169100, ENSG00000198712, ENSG00000110955, ENSG00000165629, ENSG00000099624, ENSG00000115944	50	37	669	2.89297	0.532543	0.532543	12.7152
GOTERM_BP_FAT	GO:0009152~purine ribonucleotide biosynthetic process	6	6.59341	0.0142459	ENSG00000174437, ENSG00000110955, ENSG00000165629, ENSG00000004864, ENSG00000099624, ENSG00000169020	84	24	1322	3.93452	0.999953	0.463803	19.4405
GOTERM_BP_FAT	GO:0006163~purine nucleotide metabolic process	7	7.69231	0.0165836	ENSG00000174437, ENSG00000110955, ENSG00000165629, ENSG00000196365, ENSG00000004864, ENSG00000099624, ENSG00000169020	84	34	1322	3.2402	0.999991	0.495235	22.2713
GOTERM_CC_FAT	GO:0005753~mitochondrial proton-transporting ATP synthase complex	4	4.3956	0.0178195	ENSG00000110955, ENSG00000165629, ENSG00000099624, ENSG00000169020	88	9	1308	6.60606	0.970522	0.222539	20.1178
GOTERM_CC_FAT	GO:0045259~proton-transporting ATP synthase complex	4	4.3956	0.0178195	ENSG00000110955, ENSG00000165629, ENSG00000099624, ENSG00000169020	88	9	1308	6.60606	0.970522	0.222539	20.1178
SP_PIR_KEYWORDS	cf(1)	3	3.2967	0.019024	ENSG00000110955, ENSG00000165629, ENSG00000099624	91	4	1529	12.6016	0.975449	0.248102	21.2852
GOTERM_BP_FAT	GO:0009259~ribonucleotide metabolic process	7	7.69231	0.0190291	ENSG00000174437, ENSG00000110955, ENSG00000165629, ENSG00000196365, ENSG00000004864, ENSG00000099624, ENSG00000169020	84	35	1322	3.14762	0.999998	0.523752	25.1331
GOTERM_BP_FAT	GO:0006164~purine nucleotide biosynthetic process	6	6.59341	0.0233213	ENSG00000174437, ENSG00000110955, ENSG00000165629, ENSG00000004864, ENSG00000099624, ENSG00000169020	84	27	1322	3.49735	1	0.578179	29.9194
GOTERM_CC_FAT	GO:0000275~mitochondrial proton-transporting ATP synthase complex, catalytic core F(1)	3	3.2967	0.0240357	ENSG00000110955, ENSG00000165629, ENSG00000099624	88	4	1308	11.1477	0.991507	0.232732	26.209
GOTERM_CC_FAT	GO:0045261~proton-transporting ATP synthase complex, catalytic core F(1)	3	3.2967	0.0240357	ENSG00000110955, ENSG00000165629, ENSG00000099624	88	4	1308	11.1477	0.991507	0.232732	26.209
GOTERM_BP_FAT	GO:0006812~cation transport	7	7.69231	0.0246401	ENSG00000174437, ENSG00000150995, ENSG00000110955, ENSG00000165629, ENSG00000107819, ENSG00000099624, ENSG00000169020	84	37	1322	2.97748	1	0.579777	31.3316
GOTERM_BP_FAT	GO:0009260~ribonucleotide biosynthetic process	6	6.59341	0.0310805	ENSG00000174437, ENSG00000110955, ENSG00000165629, ENSG00000004864, ENSG00000099624, ENSG00000169020	84	29	1322	3.25616	1	0.648288	37.8547
GOTERM_BP_FAT	GO:0015985~energy coupled proton transport, down electrochemical gradient	4	4.3956	0.0347628	ENSG00000110955, ENSG00000165629, ENSG00000099624, ENSG00000169020	84	12	1322	5.24603	1	0.672979	41.3194
GOTERM_BP_FAT	GO:0015986~ATP synthesis coupled proton transport	4	4.3956	0.0347628	ENSG00000110955, ENSG00000165629, ENSG00000099624, ENSG00000169020	84	12	1322	5.24603	1	0.672979	41.3194
GOTERM_BP_FAT	GO:0034220~ion transmembrane transport	4	4.3956	0.0347628	ENSG00000110955, ENSG00000165629, ENSG00000099624, ENSG00000169020	84	12	1322	5.24603	1	0.672979	41.3194
KEGG_PATHWAY	hsa05016:Huntington's disease	9	9.89011	0.0352044	ENSG00000165637, ENSG00000078668, ENSG00000169100, ENSG00000198712, ENSG00000150995, ENSG00000110955, ENSG00000165629, ENSG00000099624, ENSG00000115944	50	54	669	2.23	0.860703	0.389079	29.7076
GOTERM_BP_FAT	GO:0006119~oxidative phosphorylation	6	6.59341	0.0355037	ENSG00000198712, ENSG00000091140, ENSG00000110955, ENSG00000165629, ENSG00000099624, ENSG00000169020	84	30	1322	3.14762	1	0.664569	41.9944
SP_PIR_KEYWORDS	Hydrogen ion transport	4	4.3956	0.0366908	ENSG00000110955, ENSG00000165629, ENSG00000099624, ENSG00000169020	91	13	1529	5.16991	0.999264	0.381815	37.2365
GOTERM_MF_FAT	GO:0019829~cation-transporting ATPase activity	4	4.3956	0.0433438	ENSG00000174437, ENSG00000110955, ENSG00000165629, ENSG00000099624	80	13	1256	4.83077	0.999994	0.81898	44.1561
GOTERM_CC_FAT	GO:0016469~proton-transporting two-sector ATPase complex	4	4.3956	0.0499994	ENSG00000110955, ENSG00000165629, ENSG00000099624, ENSG00000169020	88	13	1308	4.57343	0.999957	0.342223	47.3115
KEGG_PATHWAY	hsa05010:Alzheimer's disease	7	7.69231	0.0510471	ENSG00000174437, ENSG00000198712, ENSG00000150995, ENSG00000110955, ENSG00000165629, ENSG00000099624, ENSG00000115944	50	38	669	2.46474	0.943965	0.381401	40.2714
GOTERM_BP_FAT	GO:0006818~hydrogen transport	4	4.3956	0.0525339	ENSG00000110955, ENSG00000165629, ENSG00000099624, ENSG00000169020	84	14	1322	4.4966	1	0.738015	55.6488
GOTERM_BP_FAT	GO:0015992~proton transport	4	4.3956	0.0525339	ENSG00000110955, ENSG00000165629, ENSG00000099624, ENSG00000169020	84	14	1322	4.4966	1	0.738015	55.6488
GOTERM_CC_FAT	GO:0033178~proton-transporting two-sector ATPase complex, catalytic domain	3	3.2967	0.0737985	ENSG00000110955, ENSG00000165629, ENSG00000099624	88	7	1308	6.37013	1	0.393996	61.6232
GOTERM_MF_FAT	GO:0042625~ATPase activity, coupled to transmembrane movement of ions	4	4.3956	0.0741268	ENSG00000174437, ENSG00000110955, ENSG00000165629, ENSG00000099624	80	16	1256	3.925	1	0.875006	63.6743
GOTERM_BP_FAT	GO:0009165~nucleotide biosynthetic process	6	6.59341	0.0845453	ENSG00000174437, ENSG00000110955, ENSG00000165629, ENSG00000004864, ENSG00000099624, ENSG00000169020	84	38	1322	2.48496	1	0.844386	73.575
GOTERM_MF_FAT	GO:0046933~hydrogen ion transporting ATP synthase activity, rotational mechanism	3	3.2967	0.0854426	ENSG00000110955, ENSG00000165629, ENSG00000099624	80	8	1256	5.8875	1	0.865956	69.0973
GOTERM_BP_FAT	GO:0034404~nucleobase, nucleoside and nucleotide biosynthetic process	6	6.59341	0.100579	ENSG00000174437, ENSG00000110955, ENSG00000165629, ENSG00000004864, ENSG00000099624, ENSG00000169020	84	40	1322	2.36071	1	0.856119	79.7513
GOTERM_BP_FAT	GO:0034654~nucleobase, nucleoside, nucleotide and nucleic acid biosynthetic process	6	6.59341	0.100579	ENSG00000174437, ENSG00000110955, ENSG00000165629, ENSG00000004864, ENSG00000099624, ENSG00000169020	84	40	1322	2.36071	1	0.856119	79.7513
KEGG_PATHWAY	hsa00190:Oxidative phosphorylation	6	6.59341	0.104158	ENSG00000198712, ENSG00000110955, ENSG00000165629, ENSG00000099624, ENSG00000169020, ENSG00000115944	50	35	669	2.29371	0.997641	0.57862	66.1036
GOTERM_MF_FAT	GO:0046961~proton-transporting ATPase activity, rotational mechanism	3	3.2967	0.10549	ENSG00000110955, ENSG00000165629, ENSG00000099624	80	9	1256	5.23333	1	0.88351	76.9093
GOTERM_MF_FAT	GO:0043492~ATPase activity, coupled to movement of substances	4	4.3956	0.112178	ENSG00000174437, ENSG00000110955, ENSG00000165629, ENSG00000099624	80	19	1256	3.30526	1	0.882546	79.079
GOTERM_MF_FAT	GO:0042626~ATPase activity, coupled to transmembrane movement of substances	4	4.3956	0.112178	ENSG00000174437, ENSG00000110955, ENSG00000165629, ENSG00000099624	80	19	1256	3.30526	1	0.882546	79.079
GOTERM_MF_FAT	GO:0016820~hydrolase activity, acting on acid anhydrides, catalyzing transmembrane movement of substances	4	4.3956	0.112178	ENSG00000174437, ENSG00000110955, ENSG00000165629, ENSG00000099624	80	19	1256	3.30526	1	0.882546	79.079
GOTERM_BP_FAT	GO:0015672~monovalent inorganic cation transport	4	4.3956	0.140428	ENSG00000110955, ENSG00000165629, ENSG00000099624, ENSG00000169020	84	21	1322	2.99773	1	0.918242	89.7697
GOTERM_MF_FAT	GO:0015405~P-P-bond-hydrolysis-driven transmembrane transporter activity	4	4.3956	0.156133	ENSG00000174437, ENSG00000110955, ENSG00000165629, ENSG00000099624	80	22	1256	2.85455	1	0.932538	89.269
GOTERM_MF_FAT	GO:0015399~primary active transmembrane transporter activity	4	4.3956	0.156133	ENSG00000174437, ENSG00000110955, ENSG00000165629, ENSG00000099624	80	22	1256	2.85455	1	0.932538	89.269
GOTERM_BP_FAT	GO:0016310~phosphorylation	7	7.69231	0.198254	ENSG00000198712, ENSG00000074696, ENSG00000091140, ENSG00000110955, ENSG00000165629, ENSG00000099624, ENSG00000169020	84	63	1322	1.74868	1	0.964509	96.4174
GOTERM_MF_FAT	GO:0016887~ATPase activity	8	8.79121	0.272271	ENSG00000174437, ENSG00000144381, ENSG00000141141, ENSG00000110955, ENSG00000165629, ENSG00000196365, ENSG00000099624, ENSG00000169020	80	84	1256	1.49524	1	0.989073	98.4684
KEGG_PATHWAY	hsa04260:Cardiac muscle contraction	3	3.2967	0.301815	ENSG00000174437, ENSG00000198712, ENSG00000115944	50	15	669	2.676	1	0.807308	97.0804
GOTERM_BP_FAT	GO:0044271~nitrogen compound biosynthetic process	6	6.59341	0.322769	ENSG00000174437, ENSG00000110955, ENSG00000165629, ENSG00000004864, ENSG00000099624, ENSG00000169020	84	60	1322	1.57381	1	0.986425	99.7183
GOTERM_BP_FAT	GO:0006793~phosphorus metabolic process	7	7.69231	0.376078	ENSG00000198712, ENSG00000074696, ENSG00000091140, ENSG00000110955, ENSG00000165629, ENSG00000099624, ENSG00000169020	84	79	1322	1.39451	1	0.991361	99.9181
GOTERM_BP_FAT	GO:0006796~phosphate metabolic process	7	7.69231	0.376078	ENSG00000198712, ENSG00000074696, ENSG00000091140, ENSG00000110955, ENSG00000165629, ENSG00000099624, ENSG00000169020	84	79	1322	1.39451	1	0.991361	99.9181
GOTERM_MF_FAT	GO:0042623~ATPase activity, coupled	6	6.59341	0.389023	ENSG00000174437, ENSG00000141141, ENSG00000110955, ENSG00000165629, ENSG00000196365, ENSG00000099624	80	65	1256	1.44923	1	0.998226	99.8463
SP_PIR_KEYWORDS	hydrolase	9	9.89011	0.744623	ENSG00000089597, ENSG00000174437, ENSG00000135900, ENSG00000141141, ENSG00000110955, ENSG00000118363, ENSG00000165629, ENSG00000196365, ENSG00000099624	91	160	1529	0.945124	1	0.994851	100
Annotation Cluster 7	Enrichment Score: 1.4171254535985436
Category	Term	Count	%	PValue	Genes	List Total	Pop Hits	Pop Total	Fold Enrichment	Bonferroni	Benjamini	FDR
SP_PIR_KEYWORDS	ion transport	10	10.989	2.15188e-05	ENSG00000165637, ENSG00000078668, ENSG00000174437, ENSG00000150995, ENSG00000130204, ENSG00000110955, ENSG00000165629, ENSG00000107819, ENSG00000099624, ENSG00000169020	91	29	1529	5.79386	0.00414456	0.000830289	0.0268109
GOTERM_MF_FAT	GO:0008509~anion transmembrane transporter activity	5	5.49451	0.00487575	ENSG00000165637, ENSG00000078668, ENSG00000108528, ENSG00000130204, ENSG00000075415	80	12	1256	6.54167	0.732777	0.483064	6.22424
GOTERM_BP_FAT	GO:0006820~anion transport	5	5.49451	0.00891385	ENSG00000100075, ENSG00000165637, ENSG00000078668, ENSG00000130204, ENSG00000004864	84	14	1322	5.62075	0.998017	0.380402	12.6196
SP_PIR_KEYWORDS	Porin	3	3.2967	0.019024	ENSG00000165637, ENSG00000078668, ENSG00000130204	91	4	1529	12.6016	0.975449	0.248102	21.2852
INTERPRO	IPR001925:Porin, eukaryotic type	3	3.2967	0.0205166	ENSG00000165637, ENSG00000078668, ENSG00000130204	91	4	1470	12.1154	0.994833	0.651139	23.6601
GOTERM_MF_FAT	GO:0022836~gated channel activity	4	4.3956	0.0208479	ENSG00000165637, ENSG00000078668, ENSG00000150995, ENSG00000130204	80	10	1256	6.28	0.996615	0.67944	24.1952
KEGG_PATHWAY	hsa04020:Calcium signaling pathway	5	5.49451	0.0240229	ENSG00000165637, ENSG00000078668, ENSG00000169100, ENSG00000174437, ENSG00000150995	50	16	669	4.18125	0.737469	0.359686	21.2719
GOTERM_MF_FAT	GO:0022838~substrate specific channel activity	4	4.3956	0.0348897	ENSG00000165637, ENSG00000078668, ENSG00000150995, ENSG00000130204	80	12	1256	5.23333	0.999931	0.797715	37.3075
GOTERM_MF_FAT	GO:0015267~channel activity	4	4.3956	0.0348897	ENSG00000165637, ENSG00000078668, ENSG00000150995, ENSG00000130204	80	12	1256	5.23333	0.999931	0.797715	37.3075
GOTERM_MF_FAT	GO:0005216~ion channel activity	4	4.3956	0.0348897	ENSG00000165637, ENSG00000078668, ENSG00000150995, ENSG00000130204	80	12	1256	5.23333	0.999931	0.797715	37.3075
GOTERM_MF_FAT	GO:0022803~passive transmembrane transporter activity	4	4.3956	0.0348897	ENSG00000165637, ENSG00000078668, ENSG00000150995, ENSG00000130204	80	12	1256	5.23333	0.999931	0.797715	37.3075
GOTERM_MF_FAT	GO:0008308~voltage-gated anion channel activity	3	3.2967	0.049671	ENSG00000165637, ENSG00000078668, ENSG00000130204	80	6	1256	7.85	0.999999	0.820838	48.8219
GOTERM_MF_FAT	GO:0005253~anion channel activity	3	3.2967	0.0667478	ENSG00000165637, ENSG00000078668, ENSG00000130204	80	7	1256	6.72857	1	0.874116	59.678
GOTERM_MF_FAT	GO:0005244~voltage-gated ion channel activity	3	3.2967	0.0854426	ENSG00000165637, ENSG00000078668, ENSG00000130204	80	8	1256	5.8875	1	0.865956	69.0973
GOTERM_MF_FAT	GO:0022832~voltage-gated channel activity	3	3.2967	0.0854426	ENSG00000165637, ENSG00000078668, ENSG00000130204	80	8	1256	5.8875	1	0.865956	69.0973
GOTERM_CC_FAT	GO:0019867~outer membrane	4	4.3956	0.265451	ENSG00000172893, ENSG00000165637, ENSG00000078668, ENSG00000130204	88	27	1308	2.20202	1	0.771169	97.8803
GOTERM_CC_FAT	GO:0031968~organelle outer membrane	4	4.3956	0.265451	ENSG00000172893, ENSG00000165637, ENSG00000078668, ENSG00000130204	88	27	1308	2.20202	1	0.771169	97.8803
SP_PIR_KEYWORDS	mitochondrion outer membrane	3	3.2967	0.286688	ENSG00000165637, ENSG00000078668, ENSG00000130204	91	18	1529	2.80037	1	0.853058	98.5149
GOTERM_CC_FAT	GO:0005741~mitochondrial outer membrane	3	3.2967	0.45955	ENSG00000165637, ENSG00000078668, ENSG00000130204	88	23	1308	1.93874	1	0.91895	99.9541
GOTERM_CC_FAT	GO:0046930~pore complex	3	3.2967	0.746595	ENSG00000165637, ENSG00000078668, ENSG00000130204	88	39	1308	1.14336	1	0.993144	100
Annotation Cluster 8	Enrichment Score: 1.3935208122358935
Category	Term	Count	%	PValue	Genes	List Total	Pop Hits	Pop Total	Fold Enrichment	Bonferroni	Benjamini	FDR
GOTERM_BP_FAT	GO:0046034~ATP metabolic process	7	7.69231	0.00217543	ENSG00000174437, ENSG00000110955, ENSG00000165629, ENSG00000196365, ENSG00000004864, ENSG00000099624, ENSG00000169020	84	23	1322	4.78986	0.779878	0.396208	3.22787
GOTERM_BP_FAT	GO:0009205~purine ribonucleoside triphosphate metabolic process	7	7.69231	0.00275649	ENSG00000174437, ENSG00000110955, ENSG00000165629, ENSG00000196365, ENSG00000004864, ENSG00000099624, ENSG00000169020	84	24	1322	4.59028	0.853159	0.318651	4.07341
GOTERM_BP_FAT	GO:0009144~purine nucleoside triphosphate metabolic process	7	7.69231	0.00275649	ENSG00000174437, ENSG00000110955, ENSG00000165629, ENSG00000196365, ENSG00000004864, ENSG00000099624, ENSG00000169020	84	24	1322	4.59028	0.853159	0.318651	4.07341
GOTERM_BP_FAT	GO:0009199~ribonucleoside triphosphate metabolic process	7	7.69231	0.00344691	ENSG00000174437, ENSG00000110955, ENSG00000165629, ENSG00000196365, ENSG00000004864, ENSG00000099624, ENSG00000169020	84	25	1322	4.40667	0.909259	0.329651	5.06915
GOTERM_BP_FAT	GO:0009141~nucleoside triphosphate metabolic process	7	7.69231	0.00520407	ENSG00000174437, ENSG00000110955, ENSG00000165629, ENSG00000196365, ENSG00000004864, ENSG00000099624, ENSG00000169020	84	27	1322	4.08025	0.973385	0.331634	7.55996
GOTERM_BP_FAT	GO:0009150~purine ribonucleotide metabolic process	7	7.69231	0.00754471	ENSG00000174437, ENSG00000110955, ENSG00000165629, ENSG00000196365, ENSG00000004864, ENSG00000099624, ENSG00000169020	84	29	1322	3.79885	0.994823	0.380285	10.7832
GOTERM_BP_FAT	GO:0006163~purine nucleotide metabolic process	7	7.69231	0.0165836	ENSG00000174437, ENSG00000110955, ENSG00000165629, ENSG00000196365, ENSG00000004864, ENSG00000099624, ENSG00000169020	84	34	1322	3.2402	0.999991	0.495235	22.2713
GOTERM_BP_FAT	GO:0009259~ribonucleotide metabolic process	7	7.69231	0.0190291	ENSG00000174437, ENSG00000110955, ENSG00000165629, ENSG00000196365, ENSG00000004864, ENSG00000099624, ENSG00000169020	84	35	1322	3.14762	0.999998	0.523752	25.1331
GOTERM_BP_FAT	GO:0006200~ATP catabolic process	3	3.2967	0.0495248	ENSG00000110955, ENSG00000196365, ENSG00000099624	84	6	1322	7.86905	1	0.729492	53.4786
GOTERM_BP_FAT	GO:0009203~ribonucleoside triphosphate catabolic process	3	3.2967	0.0665535	ENSG00000110955, ENSG00000196365, ENSG00000099624	84	7	1322	6.7449	1	0.786487	64.5706
GOTERM_BP_FAT	GO:0009154~purine ribonucleotide catabolic process	3	3.2967	0.0665535	ENSG00000110955, ENSG00000196365, ENSG00000099624	84	7	1322	6.7449	1	0.786487	64.5706
GOTERM_BP_FAT	GO:0009207~purine ribonucleoside triphosphate catabolic process	3	3.2967	0.0665535	ENSG00000110955, ENSG00000196365, ENSG00000099624	84	7	1322	6.7449	1	0.786487	64.5706
GOTERM_BP_FAT	GO:0009143~nucleoside triphosphate catabolic process	3	3.2967	0.0665535	ENSG00000110955, ENSG00000196365, ENSG00000099624	84	7	1322	6.7449	1	0.786487	64.5706
GOTERM_BP_FAT	GO:0009146~purine nucleoside triphosphate catabolic process	3	3.2967	0.0665535	ENSG00000110955, ENSG00000196365, ENSG00000099624	84	7	1322	6.7449	1	0.786487	64.5706
GOTERM_BP_FAT	GO:0009261~ribonucleotide catabolic process	3	3.2967	0.0851965	ENSG00000110955, ENSG00000196365, ENSG00000099624	84	8	1322	5.90179	1	0.838007	73.8568
GOTERM_BP_FAT	GO:0006195~purine nucleotide catabolic process	3	3.2967	0.0851965	ENSG00000110955, ENSG00000196365, ENSG00000099624	84	8	1322	5.90179	1	0.838007	73.8568
GOTERM_BP_FAT	GO:0009166~nucleotide catabolic process	3	3.2967	0.148296	ENSG00000110955, ENSG00000196365, ENSG00000099624	84	11	1322	4.29221	1	0.925308	91.0932
GOTERM_BP_FAT	GO:0034656~nucleobase, nucleoside and nucleotide catabolic process	3	3.2967	0.171002	ENSG00000110955, ENSG00000196365, ENSG00000099624	84	12	1322	3.93452	1	0.948297	94.0719
GOTERM_BP_FAT	GO:0034655~nucleobase, nucleoside, nucleotide and nucleic acid catabolic process	3	3.2967	0.171002	ENSG00000110955, ENSG00000196365, ENSG00000099624	84	12	1322	3.93452	1	0.948297	94.0719
GOTERM_BP_FAT	GO:0046700~heterocycle catabolic process	3	3.2967	0.241719	ENSG00000110955, ENSG00000196365, ENSG00000099624	84	15	1322	3.14762	1	0.976965	98.4529
GOTERM_BP_FAT	GO:0044270~nitrogen compound catabolic process	3	3.2967	0.241719	ENSG00000110955, ENSG00000196365, ENSG00000099624	84	15	1322	3.14762	1	0.976965	98.4529
GOTERM_MF_FAT	GO:0016887~ATPase activity	8	8.79121	0.272271	ENSG00000174437, ENSG00000144381, ENSG00000141141, ENSG00000110955, ENSG00000165629, ENSG00000196365, ENSG00000099624, ENSG00000169020	80	84	1256	1.49524	1	0.989073	98.4684
GOTERM_MF_FAT	GO:0042623~ATPase activity, coupled	6	6.59341	0.389023	ENSG00000174437, ENSG00000141141, ENSG00000110955, ENSG00000165629, ENSG00000196365, ENSG00000099624	80	65	1256	1.44923	1	0.998226	99.8463
Annotation Cluster 9	Enrichment Score: 1.3208753584352424
Category	Term	Count	%	PValue	Genes	List Total	Pop Hits	Pop Total	Fold Enrichment	Bonferroni	Benjamini	FDR
UP_SEQ_FEATURE	topological domain:Lumenal	11	12.0879	0.000523287	ENSG00000113719, ENSG00000174437, ENSG00000134910, ENSG00000148334, ENSG00000170876, ENSG00000185825, ENSG00000150995, ENSG00000127022, ENSG00000163902, ENSG00000143418, ENSG00000118363	91	51	1528	3.62163	0.151115	0.0322354	0.701504
SP_PIR_KEYWORDS	endoplasmic reticulum	16	17.5824	0.00292874	ENSG00000089597, ENSG00000174437, ENSG00000122884, ENSG00000185825, ENSG00000143418, ENSG00000000419, ENSG00000163902, ENSG00000118363, ENSG00000172893, ENSG00000113719, ENSG00000156709, ENSG00000134910, ENSG00000170876, ENSG00000150995, ENSG00000127022, ENSG00000174851	91	119	1529	2.25912	0.432251	0.0609601	3.58882
UP_SEQ_FEATURE	topological domain:Cytoplasmic	13	14.2857	0.0136795	ENSG00000072274, ENSG00000174437, ENSG00000148334, ENSG00000185825, ENSG00000143418, ENSG00000163902, ENSG00000118363, ENSG00000113719, ENSG00000134910, ENSG00000127022, ENSG00000150995, ENSG00000010278, ENSG00000174851	91	102	1528	2.14006	0.986583	0.512536	16.9105
GOTERM_CC_FAT	GO:0044432~endoplasmic reticulum part	10	10.989	0.0182393	ENSG00000172893, ENSG00000156709, ENSG00000174437, ENSG00000134910, ENSG00000122884, ENSG00000185825, ENSG00000150995, ENSG00000000419, ENSG00000163902, ENSG00000118363	88	62	1308	2.39736	0.972891	0.213786	20.5432
GOTERM_CC_FAT	GO:0005789~endoplasmic reticulum membrane	8	8.79121	0.0203716	ENSG00000172893, ENSG00000174437, ENSG00000134910, ENSG00000185825, ENSG00000150995, ENSG00000000419, ENSG00000163902, ENSG00000118363	88	43	1308	2.76533	0.982298	0.222856	22.6725
GOTERM_CC_FAT	GO:0042175~nuclear envelope-endoplasmic reticulum network	8	8.79121	0.0392132	ENSG00000172893, ENSG00000174437, ENSG00000134910, ENSG00000185825, ENSG00000150995, ENSG00000000419, ENSG00000163902, ENSG00000118363	88	49	1308	2.42672	0.999607	0.311582	39.3308
GOTERM_CC_FAT	GO:0005783~endoplasmic reticulum	16	17.5824	0.0599845	ENSG00000089597, ENSG00000174437, ENSG00000122884, ENSG00000185825, ENSG00000143418, ENSG00000000419, ENSG00000163902, ENSG00000118363, ENSG00000172893, ENSG00000113719, ENSG00000156709, ENSG00000134910, ENSG00000170876, ENSG00000150995, ENSG00000127022, ENSG00000174851	88	149	1308	1.5961	0.999995	0.361766	53.8269
GOTERM_CC_FAT	GO:0005792~microsome	5	5.49451	0.171803	ENSG00000078668, ENSG00000156709, ENSG00000174437, ENSG00000150995, ENSG00000118363	88	33	1308	2.25207	1	0.684813	90.5096
GOTERM_CC_FAT	GO:0005624~membrane fraction	10	10.989	0.172977	ENSG00000078668, ENSG00000137501, ENSG00000156709, ENSG00000174437, ENSG00000134910, ENSG00000150995, ENSG00000130204, ENSG00000148303, ENSG00000000419, ENSG00000118363	88	95	1308	1.56459	1	0.676329	90.6763
GOTERM_CC_FAT	GO:0042598~vesicular fraction	5	5.49451	0.185395	ENSG00000078668, ENSG00000156709, ENSG00000174437, ENSG00000150995, ENSG00000118363	88	34	1308	2.18583	1	0.693356	92.282
GOTERM_CC_FAT	GO:0005626~insoluble fraction	10	10.989	0.239847	ENSG00000078668, ENSG00000137501, ENSG00000156709, ENSG00000174437, ENSG00000134910, ENSG00000150995, ENSG00000130204, ENSG00000148303, ENSG00000000419, ENSG00000118363	88	103	1308	1.44307	1	0.756947	96.7479
GOTERM_CC_FAT	GO:0000267~cell fraction	11	12.0879	0.494847	ENSG00000078668, ENSG00000137501, ENSG00000156709, ENSG00000174437, ENSG00000134910, ENSG00000150995, ENSG00000130204, ENSG00000148303, ENSG00000000419, ENSG00000118363, ENSG00000196352	88	144	1308	1.13542	1	0.931227	99.9803
GOTERM_CC_FAT	GO:0012505~endomembrane system	10	10.989	0.562475	ENSG00000172893, ENSG00000174437, ENSG00000134910, ENSG00000185825, ENSG00000150995, ENSG00000144381, ENSG00000000419, ENSG00000163902, ENSG00000118363, ENSG00000010278	88	136	1308	1.09291	1	0.955654	99.9967
Annotation Cluster 10	Enrichment Score: 1.2504731785439815
Category	Term	Count	%	PValue	Genes	List Total	Pop Hits	Pop Total	Fold Enrichment	Bonferroni	Benjamini	FDR
SP_PIR_KEYWORDS	transmembrane protein	9	9.89011	0.00119713	ENSG00000169100, ENSG00000072274, ENSG00000174437, ENSG00000198712, ENSG00000108528, ENSG00000127022, ENSG00000163902, ENSG00000010278, ENSG00000075415	91	38	1529	3.97947	0.206407	0.032487	1.48153
GOTERM_CC_FAT	GO:0005887~integral to plasma membrane	8	8.79121	0.0319953	ENSG00000072274, ENSG00000174437, ENSG00000108528, ENSG00000185825, ENSG00000010278, ENSG00000196352, ENSG00000004864, ENSG00000075415	88	47	1308	2.52998	0.998294	0.284986	33.3847
GOTERM_CC_FAT	GO:0031226~intrinsic to plasma membrane	8	8.79121	0.0354817	ENSG00000072274, ENSG00000174437, ENSG00000108528, ENSG00000185825, ENSG00000010278, ENSG00000196352, ENSG00000004864, ENSG00000075415	88	48	1308	2.47727	0.999159	0.298153	36.3206
GOTERM_CC_FAT	GO:0044459~plasma membrane part	12	13.1868	0.449692	ENSG00000137501, ENSG00000072274, ENSG00000174437, ENSG00000177105, ENSG00000149273, ENSG00000108528, ENSG00000185825, ENSG00000144381, ENSG00000010278, ENSG00000196352, ENSG00000004864, ENSG00000075415	88	154	1308	1.15821	1	0.917154	99.9425
GOTERM_CC_FAT	GO:0005886~plasma membrane	13	14.2857	0.915137	ENSG00000072274, ENSG00000177105, ENSG00000174437, ENSG00000144381, ENSG00000185825, ENSG00000137501, ENSG00000149273, ENSG00000108528, ENSG00000110955, ENSG00000004864, ENSG00000196352, ENSG00000010278, ENSG00000075415	88	244	1308	0.791915	1	0.999793	100
Annotation Cluster 11	Enrichment Score: 1.0397630831722926
Category	Term	Count	%	PValue	Genes	List Total	Pop Hits	Pop Total	Fold Enrichment	Bonferroni	Benjamini	FDR
GOTERM_BP_FAT	GO:0019725~cellular homeostasis	9	9.89011	0.0105429	ENSG00000072274, ENSG00000156709, ENSG00000174437, ENSG00000148334, ENSG00000150995, ENSG00000091140, ENSG00000110955, ENSG00000010278, ENSG00000196352	84	50	1322	2.83286	0.999368	0.40913	14.7587
GOTERM_BP_FAT	GO:0006873~cellular ion homeostasis	7	7.69231	0.0105667	ENSG00000072274, ENSG00000174437, ENSG00000150995, ENSG00000091140, ENSG00000110955, ENSG00000010278, ENSG00000196352	84	31	1322	3.55376	0.999378	0.388718	14.7896
GOTERM_BP_FAT	GO:0055082~cellular chemical homeostasis	7	7.69231	0.0105667	ENSG00000072274, ENSG00000174437, ENSG00000150995, ENSG00000091140, ENSG00000110955, ENSG00000010278, ENSG00000196352	84	31	1322	3.55376	0.999378	0.388718	14.7896
GOTERM_BP_FAT	GO:0050801~ion homeostasis	7	7.69231	0.0165836	ENSG00000072274, ENSG00000174437, ENSG00000150995, ENSG00000091140, ENSG00000110955, ENSG00000010278, ENSG00000196352	84	34	1322	3.2402	0.999991	0.495235	22.2713
GOTERM_BP_FAT	GO:0030003~cellular cation homeostasis	5	5.49451	0.0380716	ENSG00000072274, ENSG00000174437, ENSG00000150995, ENSG00000110955, ENSG00000196352	84	21	1322	3.74717	1	0.675031	44.2781
GOTERM_BP_FAT	GO:0048878~chemical homeostasis	7	7.69231	0.0389753	ENSG00000072274, ENSG00000174437, ENSG00000150995, ENSG00000091140, ENSG00000110955, ENSG00000010278, ENSG00000196352	84	41	1322	2.68699	1	0.668853	45.0616
KEGG_PATHWAY	hsa04640:Hematopoietic cell lineage	3	3.2967	0.0455903	ENSG00000072274, ENSG00000010278, ENSG00000196352	50	5	669	8.028	0.92319	0.401474	36.8061
GOTERM_BP_FAT	GO:0055080~cation homeostasis	5	5.49451	0.0586035	ENSG00000072274, ENSG00000174437, ENSG00000150995, ENSG00000110955, ENSG00000196352	84	24	1322	3.27877	1	0.75317	59.7419
GOTERM_CC_FAT	GO:0030141~secretory granule	4	4.3956	0.0606554	ENSG00000150995, ENSG00000144381, ENSG00000091140, ENSG00000010278	88	14	1308	4.24675	0.999995	0.354681	54.2369
GOTERM_BP_FAT	GO:0042592~homeostatic process	9	9.89011	0.091709	ENSG00000072274, ENSG00000156709, ENSG00000174437, ENSG00000148334, ENSG00000150995, ENSG00000091140, ENSG00000110955, ENSG00000010278, ENSG00000196352	84	75	1322	1.88857	1	0.85193	76.5247
GOTERM_BP_FAT	GO:0030005~cellular di-, tri-valent inorganic cation homeostasis	4	4.3956	0.0984177	ENSG00000072274, ENSG00000174437, ENSG00000150995, ENSG00000196352	84	18	1322	3.49735	1	0.857166	79.0055
GOTERM_BP_FAT	GO:0055066~di-, tri-valent inorganic cation homeostasis	4	4.3956	0.140428	ENSG00000072274, ENSG00000174437, ENSG00000150995, ENSG00000196352	84	21	1322	2.99773	1	0.918242	89.7697
GOTERM_BP_FAT	GO:0006874~cellular calcium ion homeostasis	3	3.2967	0.171002	ENSG00000174437, ENSG00000150995, ENSG00000196352	84	12	1322	3.93452	1	0.948297	94.0719
GOTERM_BP_FAT	GO:0006875~cellular metal ion homeostasis	3	3.2967	0.194241	ENSG00000174437, ENSG00000150995, ENSG00000196352	84	13	1322	3.63187	1	0.964405	96.1375
GOTERM_BP_FAT	GO:0055074~calcium ion homeostasis	3	3.2967	0.194241	ENSG00000174437, ENSG00000150995, ENSG00000196352	84	13	1322	3.63187	1	0.964405	96.1375
GOTERM_BP_FAT	GO:0055065~metal ion homeostasis	3	3.2967	0.217859	ENSG00000174437, ENSG00000150995, ENSG00000196352	84	14	1322	3.37245	1	0.973577	97.5327
GOTERM_CC_FAT	GO:0044433~cytoplasmic vesicle part	3	3.2967	0.525643	ENSG00000150995, ENSG00000091140, ENSG00000010278	88	26	1308	1.71503	1	0.943085	99.991
GOTERM_BP_FAT	GO:0009611~response to wounding	3	3.2967	0.625592	ENSG00000072274, ENSG00000010278, ENSG00000196352	84	33	1322	1.43074	1	0.999758	100
SP_PIR_KEYWORDS	lipoprotein	4	4.3956	0.66457	ENSG00000072274, ENSG00000177105, ENSG00000010278, ENSG00000196352	91	57	1529	1.1791	1	0.989777	99.9999
GOTERM_BP_FAT	GO:0016044~membrane organization	4	4.3956	0.876676	ENSG00000072274, ENSG00000134809, ENSG00000110955, ENSG00000010278	84	77	1322	0.817563	1	0.999999	100
Annotation Cluster 12	Enrichment Score: 0.9959898660084475
Category	Term	Count	%	PValue	Genes	List Total	Pop Hits	Pop Total	Fold Enrichment	Bonferroni	Benjamini	FDR
KEGG_PATHWAY	hsa00510:N-Glycan biosynthesis	4	4.3956	0.01594	ENSG00000089597, ENSG00000134910, ENSG00000000419, ENSG00000163902	50	8	669	6.69	0.586775	0.357175	14.619
GOTERM_CC_FAT	GO:0044432~endoplasmic reticulum part	10	10.989	0.0182393	ENSG00000172893, ENSG00000156709, ENSG00000174437, ENSG00000134910, ENSG00000122884, ENSG00000185825, ENSG00000150995, ENSG00000000419, ENSG00000163902, ENSG00000118363	88	62	1308	2.39736	0.972891	0.213786	20.5432
GOTERM_CC_FAT	GO:0005789~endoplasmic reticulum membrane	8	8.79121	0.0203716	ENSG00000172893, ENSG00000174437, ENSG00000134910, ENSG00000185825, ENSG00000150995, ENSG00000000419, ENSG00000163902, ENSG00000118363	88	43	1308	2.76533	0.982298	0.222856	22.6725
GOTERM_CC_FAT	GO:0042175~nuclear envelope-endoplasmic reticulum network	8	8.79121	0.0392132	ENSG00000172893, ENSG00000174437, ENSG00000134910, ENSG00000185825, ENSG00000150995, ENSG00000000419, ENSG00000163902, ENSG00000118363	88	49	1308	2.42672	0.999607	0.311582	39.3308
GOTERM_BP_FAT	GO:0009101~glycoprotein biosynthetic process	3	3.2967	0.217859	ENSG00000134910, ENSG00000000419, ENSG00000163902	84	14	1322	3.37245	1	0.973577	97.5327
GOTERM_BP_FAT	GO:0006486~protein amino acid glycosylation	3	3.2967	0.217859	ENSG00000134910, ENSG00000000419, ENSG00000163902	84	14	1322	3.37245	1	0.973577	97.5327
GOTERM_BP_FAT	GO:0043413~biopolymer glycosylation	3	3.2967	0.217859	ENSG00000134910, ENSG00000000419, ENSG00000163902	84	14	1322	3.37245	1	0.973577	97.5327
GOTERM_BP_FAT	GO:0070085~glycosylation	3	3.2967	0.217859	ENSG00000134910, ENSG00000000419, ENSG00000163902	84	14	1322	3.37245	1	0.973577	97.5327
GOTERM_BP_FAT	GO:0009100~glycoprotein metabolic process	3	3.2967	0.313599	ENSG00000134910, ENSG00000000419, ENSG00000163902	84	18	1322	2.62302	1	0.986258	99.655
SP_PIR_KEYWORDS	transferase	7	7.69231	0.668451	ENSG00000182199, ENSG00000083720, ENSG00000138029, ENSG00000134910, ENSG00000062485, ENSG00000000419, ENSG00000163902	91	113	1529	1.04084	1	0.988191	99.9999
Annotation Cluster 13	Enrichment Score: 0.9282233375055085
Category	Term	Count	%	PValue	Genes	List Total	Pop Hits	Pop Total	Fold Enrichment	Bonferroni	Benjamini	FDR
GOTERM_MF_FAT	GO:0016667~oxidoreductase activity, acting on sulfur group of donors	3	3.2967	0.0667478	ENSG00000156709, ENSG00000148334, ENSG00000091140	80	7	1256	6.72857	1	0.874116	59.678
GOTERM_MF_FAT	GO:0009055~electron carrier activity	6	6.59341	0.0849101	ENSG00000156709, ENSG00000198712, ENSG00000148334, ENSG00000091140, ENSG00000105379, ENSG00000115944	80	38	1256	2.47895	1	0.886731	68.8599
GOTERM_BP_FAT	GO:0045454~cell redox homeostasis	3	3.2967	0.28969	ENSG00000156709, ENSG00000148334, ENSG00000091140	84	17	1322	2.77731	1	0.983407	99.422
Annotation Cluster 14	Enrichment Score: 0.88690026816023
Category	Term	Count	%	PValue	Genes	List Total	Pop Hits	Pop Total	Fold Enrichment	Bonferroni	Benjamini	FDR
GOTERM_BP_FAT	GO:0006812~cation transport	7	7.69231	0.0246401	ENSG00000174437, ENSG00000150995, ENSG00000110955, ENSG00000165629, ENSG00000107819, ENSG00000099624, ENSG00000169020	84	37	1322	2.97748	1	0.579777	31.3316
GOTERM_BP_FAT	GO:0015674~di-, tri-valent inorganic cation transport	3	3.2967	0.217859	ENSG00000174437, ENSG00000150995, ENSG00000107819	84	14	1322	3.37245	1	0.973577	97.5327
GOTERM_BP_FAT	GO:0030001~metal ion transport	3	3.2967	0.406893	ENSG00000174437, ENSG00000150995, ENSG00000107819	84	22	1322	2.1461	1	0.993985	99.9618
Annotation Cluster 15	Enrichment Score: 0.8317114958952267
Category	Term	Count	%	PValue	Genes	List Total	Pop Hits	Pop Total	Fold Enrichment	Bonferroni	Benjamini	FDR
GOTERM_MF_FAT	GO:0009055~electron carrier activity	6	6.59341	0.0849101	ENSG00000156709, ENSG00000198712, ENSG00000148334, ENSG00000091140, ENSG00000105379, ENSG00000115944	80	38	1256	2.47895	1	0.886731	68.8599
SP_PIR_KEYWORDS	Flavoprotein	4	4.3956	0.12186	ENSG00000156709, ENSG00000168291, ENSG00000091140, ENSG00000105379	91	21	1529	3.20042	1	0.64831	80.1956
SP_PIR_KEYWORDS	FAD	3	3.2967	0.309063	ENSG00000156709, ENSG00000091140, ENSG00000105379	91	19	1529	2.65298	1	0.869798	99.0017
Annotation Cluster 16	Enrichment Score: 0.7570192442274198
Category	Term	Count	%	PValue	Genes	List Total	Pop Hits	Pop Total	Fold Enrichment	Bonferroni	Benjamini	FDR
SP_PIR_KEYWORDS	ribonucleoprotein	16	17.5824	0.0105599	ENSG00000197345, ENSG00000100028, ENSG00000135900, ENSG00000148303, ENSG00000105193, ENSG00000171863, ENSG00000153187, ENSG00000143977, ENSG00000170889, ENSG00000082515, ENSG00000149273, ENSG00000142541, ENSG00000125870, ENSG00000114686, ENSG00000182004, ENSG00000125970	91	136	1529	1.97673	0.871124	0.169946	12.3909
GOTERM_CC_FAT	GO:0030529~ribonucleoprotein complex	22	24.1758	0.0220213	ENSG00000197345, ENSG00000100029, ENSG00000135900, ENSG00000100028, ENSG00000134748, ENSG00000105193, ENSG00000148303, ENSG00000101161, ENSG00000171863, ENSG00000101361, ENSG00000153187, ENSG00000115053, ENSG00000143977, ENSG00000170889, ENSG00000082515, ENSG00000149273, ENSG00000142541, ENSG00000125870, ENSG00000065183, ENSG00000114686, ENSG00000182004, ENSG00000125970	88	205	1308	1.59512	0.987278	0.226423	24.2836
SP_PIR_KEYWORDS	ribosomal protein	10	10.989	0.0644082	ENSG00000197345, ENSG00000170889, ENSG00000082515, ENSG00000149273, ENSG00000142541, ENSG00000135900, ENSG00000148303, ENSG00000105193, ENSG00000114686, ENSG00000171863	91	87	1529	1.93129	0.999997	0.55205	56.3772
SP_PIR_KEYWORDS	ribosome	7	7.69231	0.068927	ENSG00000170889, ENSG00000149273, ENSG00000142541, ENSG00000148303, ENSG00000105193, ENSG00000114686, ENSG00000171863	91	50	1529	2.35231	0.999999	0.555498	58.9312
GOTERM_BP_FAT	GO:0006414~translational elongation	8	8.79121	0.0941085	ENSG00000170889, ENSG00000178952, ENSG00000149273, ENSG00000142541, ENSG00000148303, ENSG00000105193, ENSG00000156508, ENSG00000171863	84	63	1322	1.99849	1	0.851635	77.4418
GOTERM_MF_FAT	GO:0003735~structural constituent of ribosome	9	9.89011	0.103795	ENSG00000197345, ENSG00000170889, ENSG00000082515, ENSG00000149273, ENSG00000142541, ENSG00000148303, ENSG00000105193, ENSG00000114686, ENSG00000171863	80	77	1256	1.83506	1	0.897309	76.3276
SP_PIR_KEYWORDS	protein biosynthesis	10	10.989	0.121715	ENSG00000170889, ENSG00000178952, ENSG00000149273, ENSG00000142541, ENSG00000173674, ENSG00000148303, ENSG00000105193, ENSG00000156508, ENSG00000114686, ENSG00000171863	91	99	1529	1.69719	1	0.663466	80.1549
GOTERM_MF_FAT	GO:0003723~RNA binding	19	20.8791	0.132497	ENSG00000197345, ENSG00000135900, ENSG00000173674, ENSG00000141141, ENSG00000148303, ENSG00000105193, ENSG00000115128, ENSG00000171863, ENSG00000101361, ENSG00000153187, ENSG00000115053, ENSG00000143977, ENSG00000170889, ENSG00000149273, ENSG00000125870, ENSG00000114686, ENSG00000182004, ENSG00000125970, ENSG00000196365	80	220	1256	1.35591	1	0.909151	84.5696
GOTERM_CC_FAT	GO:0033279~ribosomal subunit	8	8.79121	0.159781	ENSG00000170889, ENSG00000082515, ENSG00000149273, ENSG00000142541, ENSG00000148303, ENSG00000105193, ENSG00000114686, ENSG00000171863	88	68	1308	1.74866	1	0.667366	88.6374
GOTERM_CC_FAT	GO:0005840~ribosome	10	10.989	0.205237	ENSG00000197345, ENSG00000170889, ENSG00000082515, ENSG00000149273, ENSG00000142541, ENSG00000135900, ENSG00000148303, ENSG00000105193, ENSG00000114686, ENSG00000171863	88	99	1308	1.50138	1	0.713682	94.3283
GOTERM_BP_FAT	GO:0006412~translation	12	13.1868	0.248331	ENSG00000197345, ENSG00000170889, ENSG00000082515, ENSG00000178952, ENSG00000149273, ENSG00000142541, ENSG00000173674, ENSG00000148303, ENSG00000105193, ENSG00000156508, ENSG00000114686, ENSG00000171863	84	139	1322	1.35868	1	0.977968	98.6442
GOTERM_CC_FAT	GO:0022627~cytosolic small ribosomal subunit	4	4.3956	0.284097	ENSG00000170889, ENSG00000149273, ENSG00000105193, ENSG00000171863	88	28	1308	2.12338	1	0.78979	98.4627
GOTERM_CC_FAT	GO:0015935~small ribosomal subunit	4	4.3956	0.378114	ENSG00000170889, ENSG00000149273, ENSG00000105193, ENSG00000171863	88	33	1308	1.80165	1	0.873673	99.7352
KEGG_PATHWAY	hsa03010:Ribosome	6	6.59341	0.42282	ENSG00000170889, ENSG00000149273, ENSG00000142541, ENSG00000148303, ENSG00000105193, ENSG00000171863	50	58	669	1.38414	1	0.884576	99.5509
GOTERM_CC_FAT	GO:0015934~large ribosomal subunit	4	4.3956	0.433609	ENSG00000082515, ENSG00000142541, ENSG00000148303, ENSG00000114686	88	36	1308	1.65152	1	0.911272	99.9176
GOTERM_CC_FAT	GO:0022626~cytosolic ribosome	5	5.49451	0.459623	ENSG00000170889, ENSG00000149273, ENSG00000148303, ENSG00000105193, ENSG00000171863	88	52	1308	1.4292	1	0.914731	99.9542
GOTERM_MF_FAT	GO:0005198~structural molecule activity	10	10.989	0.537369	ENSG00000197345, ENSG00000170889, ENSG00000082515, ENSG00000149273, ENSG00000142541, ENSG00000186832, ENSG00000148303, ENSG00000105193, ENSG00000114686, ENSG00000171863	80	141	1256	1.11348	1	0.999409	99.996
GOTERM_CC_FAT	GO:0044445~cytosolic part	5	5.49451	0.653358	ENSG00000170889, ENSG00000149273, ENSG00000148303, ENSG00000105193, ENSG00000171863	88	66	1308	1.12603	1	0.980119	99.9998
GOTERM_CC_FAT	GO:0005829~cytosol	15	16.4835	0.982793	ENSG00000159231, ENSG00000100028, ENSG00000148334, ENSG00000185825, ENSG00000144381, ENSG00000173674, ENSG00000148303, ENSG00000105193, ENSG00000171863, ENSG00000143977, ENSG00000170889, ENSG00000149273, ENSG00000142541, ENSG00000156508, ENSG00000182004	88	322	1308	0.692405	1	0.999998	100
Annotation Cluster 17	Enrichment Score: 0.7013435903043035
Category	Term	Count	%	PValue	Genes	List Total	Pop Hits	Pop Total	Fold Enrichment	Bonferroni	Benjamini	FDR
SP_PIR_KEYWORDS	Spliceosome	8	8.79121	0.0218574	ENSG00000153187, ENSG00000143977, ENSG00000100028, ENSG00000125870, ENSG00000134748, ENSG00000101161, ENSG00000125970, ENSG00000182004	91	49	1529	2.74322	0.985952	0.262627	24.0718
SMART	SM00651:Sm	3	3.2967	0.0362683	ENSG00000143977, ENSG00000100028, ENSG00000182004	30	7	639	9.12857	0.725549	0.725549	27.9076
BIOCARTA	h_smPathway:Spliceosomal Assembly	4	4.3956	0.0388957	ENSG00000143977, ENSG00000100028, ENSG00000125870, ENSG00000182004	14	14	223	4.55102	0.353638	0.196033	21.8967
GOTERM_CC_FAT	GO:0005681~spliceosome	8	8.79121	0.0519287	ENSG00000153187, ENSG00000143977, ENSG00000100028, ENSG00000125870, ENSG00000134748, ENSG00000101161, ENSG00000125970, ENSG00000182004	88	52	1308	2.28671	0.999971	0.331014	48.6328
INTERPRO	IPR001163:Like-Sm ribonucleoprotein, core	3	3.2967	0.0636518	ENSG00000143977, ENSG00000100028, ENSG00000182004	91	7	1470	6.92308	1	0.93822	57.5363
INTERPRO	IPR006649:Like-Sm ribonucleoprotein, eukaryotic and archaea-type, core	3	3.2967	0.0636518	ENSG00000143977, ENSG00000100028, ENSG00000182004	91	7	1470	6.92308	1	0.93822	57.5363
GOTERM_CC_FAT	GO:0030532~small nuclear ribonucleoprotein complex	4	4.3956	0.0722804	ENSG00000143977, ENSG00000100028, ENSG00000125870, ENSG00000182004	88	15	1308	3.96364	1	0.397743	60.83
SP_PIR_KEYWORDS	mrna splicing	9	9.89011	0.0776686	ENSG00000153187, ENSG00000143977, ENSG00000100028, ENSG00000125870, ENSG00000134748, ENSG00000101161, ENSG00000115128, ENSG00000125970, ENSG00000182004	91	77	1529	1.96389	1	0.560129	63.4857
SP_PIR_KEYWORDS	mrna processing	9	9.89011	0.11511	ENSG00000153187, ENSG00000143977, ENSG00000100028, ENSG00000125870, ENSG00000134748, ENSG00000101161, ENSG00000115128, ENSG00000125970, ENSG00000182004	91	84	1529	1.80024	1	0.674997	78.213
GOTERM_BP_FAT	GO:0006396~RNA processing	15	16.4835	0.121899	ENSG00000100029, ENSG00000100028, ENSG00000135900, ENSG00000134748, ENSG00000105193, ENSG00000101161, ENSG00000115128, ENSG00000171863, ENSG00000101361, ENSG00000153187, ENSG00000143977, ENSG00000125870, ENSG00000065183, ENSG00000182004, ENSG00000125970	84	161	1322	1.46628	1	0.895508	85.8931
SP_PIR_KEYWORDS	systemic lupus erythematosus	3	3.2967	0.133421	ENSG00000100028, ENSG00000125870, ENSG00000182004	91	11	1529	4.58242	1	0.66896	83.2104
KEGG_PATHWAY	hsa03040:Spliceosome	8	8.79121	0.187334	ENSG00000153187, ENSG00000143977, ENSG00000100028, ENSG00000125870, ENSG00000134748, ENSG00000101161, ENSG00000115128, ENSG00000182004	50	65	669	1.64677	0.999989	0.680466	87.001
SP_PIR_KEYWORDS	rna-binding	13	14.2857	0.205008	ENSG00000100028, ENSG00000135900, ENSG00000173674, ENSG00000141141, ENSG00000115128, ENSG00000115053, ENSG00000153187, ENSG00000143977, ENSG00000170889, ENSG00000149273, ENSG00000125870, ENSG00000182004, ENSG00000125970	91	157	1529	1.39126	1	0.782782	94.2663
GOTERM_BP_FAT	GO:0000245~spliceosome assembly	3	3.2967	0.217859	ENSG00000143977, ENSG00000101161, ENSG00000182004	84	14	1322	3.37245	1	0.973577	97.5327
GOTERM_BP_FAT	GO:0000387~spliceosomal snRNP biogenesis	3	3.2967	0.241719	ENSG00000143977, ENSG00000100028, ENSG00000182004	84	15	1322	3.14762	1	0.976965	98.4529
GOTERM_BP_FAT	GO:0022618~ribonucleoprotein complex assembly	4	4.3956	0.27249	ENSG00000143977, ENSG00000100028, ENSG00000101161, ENSG00000182004	84	29	1322	2.17077	1	0.98071	99.1712
GOTERM_BP_FAT	GO:0008380~RNA splicing	9	9.89011	0.287005	ENSG00000153187, ENSG00000143977, ENSG00000100028, ENSG00000125870, ENSG00000134748, ENSG00000101161, ENSG00000115128, ENSG00000125970, ENSG00000182004	84	100	1322	1.41643	1	0.983831	99.3882
GOTERM_BP_FAT	GO:0006397~mRNA processing	9	9.89011	0.296587	ENSG00000153187, ENSG00000143977, ENSG00000100028, ENSG00000125870, ENSG00000134748, ENSG00000101161, ENSG00000115128, ENSG00000125970, ENSG00000182004	84	101	1322	1.4024	1	0.98301	99.5011
GOTERM_BP_FAT	GO:0000375~RNA splicing, via transesterification reactions	7	7.69231	0.317889	ENSG00000153187, ENSG00000143977, ENSG00000100028, ENSG00000125870, ENSG00000101161, ENSG00000115128, ENSG00000182004	84	74	1322	1.48874	1	0.986273	99.6861
GOTERM_BP_FAT	GO:0000377~RNA splicing, via transesterification reactions with bulged adenosine as nucleophile	7	7.69231	0.317889	ENSG00000153187, ENSG00000143977, ENSG00000100028, ENSG00000125870, ENSG00000101161, ENSG00000115128, ENSG00000182004	84	74	1322	1.48874	1	0.986273	99.6861
GOTERM_BP_FAT	GO:0000398~nuclear mRNA splicing, via spliceosome	7	7.69231	0.317889	ENSG00000153187, ENSG00000143977, ENSG00000100028, ENSG00000125870, ENSG00000101161, ENSG00000115128, ENSG00000182004	84	74	1322	1.48874	1	0.986273	99.6861
GOTERM_BP_FAT	GO:0016071~mRNA metabolic process	9	9.89011	0.365547	ENSG00000153187, ENSG00000143977, ENSG00000100028, ENSG00000125870, ENSG00000134748, ENSG00000101161, ENSG00000115128, ENSG00000125970, ENSG00000182004	84	108	1322	1.31151	1	0.990441	99.8946
GOTERM_BP_FAT	GO:0034622~cellular macromolecular complex assembly	5	5.49451	0.797548	ENSG00000143977, ENSG00000100028, ENSG00000144381, ENSG00000101161, ENSG00000182004	84	85	1322	0.92577	1	0.999996	100
GOTERM_BP_FAT	GO:0034621~cellular macromolecular complex subunit organization	5	5.49451	0.863898	ENSG00000143977, ENSG00000100028, ENSG00000144381, ENSG00000101161, ENSG00000182004	84	95	1322	0.828321	1	0.999999	100
GOTERM_BP_FAT	GO:0065003~macromolecular complex assembly	6	6.59341	0.943273	ENSG00000143977, ENSG00000100028, ENSG00000144381, ENSG00000101161, ENSG00000182004, ENSG00000196365	84	136	1322	0.694328	1	1	100
GOTERM_BP_FAT	GO:0043933~macromolecular complex subunit organization	6	6.59341	0.960125	ENSG00000143977, ENSG00000100028, ENSG00000144381, ENSG00000101161, ENSG00000182004, ENSG00000196365	84	144	1322	0.655754	1	1	100
GOTERM_CC_FAT	GO:0005654~nucleoplasm	6	6.59341	0.985974	ENSG00000115053, ENSG00000143977, ENSG00000100029, ENSG00000100028, ENSG00000137807, ENSG00000182004	88	157	1308	0.568037	1	0.999999	100
SP_PIR_KEYWORDS	nucleus	20	21.978	0.99687	ENSG00000162408, ENSG00000100029, ENSG00000100028, ENSG00000134748, ENSG00000198604, ENSG00000141141, ENSG00000143418, ENSG00000101161, ENSG00000115128, ENSG00000101361, ENSG00000153187, ENSG00000115053, ENSG00000156709, ENSG00000143977, ENSG00000170876, ENSG00000125870, ENSG00000065183, ENSG00000125970, ENSG00000182004, ENSG00000137807	91	509	1529	0.660204	1	1	100
Annotation Cluster 18	Enrichment Score: 0.696142768124365
Category	Term	Count	%	PValue	Genes	List Total	Pop Hits	Pop Total	Fold Enrichment	Bonferroni	Benjamini	FDR
GOTERM_CC_FAT	GO:0030141~secretory granule	4	4.3956	0.0606554	ENSG00000150995, ENSG00000144381, ENSG00000091140, ENSG00000010278	88	14	1308	4.24675	0.999995	0.354681	54.2369
GOTERM_CC_FAT	GO:0016023~cytoplasmic membrane-bounded vesicle	9	9.89011	0.188723	ENSG00000137501, ENSG00000089597, ENSG00000072274, ENSG00000150995, ENSG00000127022, ENSG00000144381, ENSG00000091140, ENSG00000163902, ENSG00000010278	88	84	1308	1.59253	1	0.69001	92.6667
GOTERM_CC_FAT	GO:0031988~membrane-bounded vesicle	9	9.89011	0.2064	ENSG00000137501, ENSG00000089597, ENSG00000072274, ENSG00000150995, ENSG00000127022, ENSG00000144381, ENSG00000091140, ENSG00000163902, ENSG00000010278	88	86	1308	1.5555	1	0.706128	94.4311
GOTERM_CC_FAT	GO:0048770~pigment granule	5	5.49451	0.257889	ENSG00000137501, ENSG00000089597, ENSG00000072274, ENSG00000127022, ENSG00000163902	88	39	1308	1.90559	1	0.77663	97.591
GOTERM_CC_FAT	GO:0042470~melanosome	5	5.49451	0.257889	ENSG00000137501, ENSG00000089597, ENSG00000072274, ENSG00000127022, ENSG00000163902	88	39	1308	1.90559	1	0.77663	97.591
GOTERM_CC_FAT	GO:0031410~cytoplasmic vesicle	9	9.89011	0.263106	ENSG00000137501, ENSG00000089597, ENSG00000072274, ENSG00000150995, ENSG00000127022, ENSG00000144381, ENSG00000091140, ENSG00000163902, ENSG00000010278	88	92	1308	1.45405	1	0.775982	97.7943
GOTERM_CC_FAT	GO:0031982~vesicle	9	9.89011	0.324042	ENSG00000137501, ENSG00000089597, ENSG00000072274, ENSG00000150995, ENSG00000127022, ENSG00000144381, ENSG00000091140, ENSG00000163902, ENSG00000010278	88	98	1308	1.36503	1	0.825269	99.2496
Annotation Cluster 19	Enrichment Score: 0.6953078755384093
Category	Term	Count	%	PValue	Genes	List Total	Pop Hits	Pop Total	Fold Enrichment	Bonferroni	Benjamini	FDR
GOTERM_BP_FAT	GO:0045333~cellular respiration	6	6.59341	0.0569662	ENSG00000163541, ENSG00000198712, ENSG00000062485, ENSG00000168291, ENSG00000091140, ENSG00000004864	84	34	1322	2.77731	1	0.754793	58.674
GOTERM_BP_FAT	GO:0006084~acetyl-CoA metabolic process	4	4.3956	0.0984177	ENSG00000163541, ENSG00000062485, ENSG00000168291, ENSG00000091140	84	18	1322	3.49735	1	0.857166	79.0055
GOTERM_BP_FAT	GO:0015980~energy derivation by oxidation of organic compounds	6	6.59341	0.109136	ENSG00000163541, ENSG00000198712, ENSG00000062485, ENSG00000168291, ENSG00000091140, ENSG00000004864	84	41	1322	2.30314	1	0.872468	82.4671
KEGG_PATHWAY	hsa00020:Citrate cycle (TCA cycle)	4	4.3956	0.121384	ENSG00000163541, ENSG00000062485, ENSG00000168291, ENSG00000091140	50	17	669	3.14824	0.999189	0.589212	71.9962
GOTERM_BP_FAT	GO:0043648~dicarboxylic acid metabolic process	3	3.2967	0.148296	ENSG00000163541, ENSG00000062485, ENSG00000091140	84	11	1322	4.29221	1	0.925308	91.0932
GOTERM_BP_FAT	GO:0046356~acetyl-CoA catabolic process	3	3.2967	0.217859	ENSG00000163541, ENSG00000062485, ENSG00000168291	84	14	1322	3.37245	1	0.973577	97.5327
GOTERM_BP_FAT	GO:0006099~tricarboxylic acid cycle	3	3.2967	0.217859	ENSG00000163541, ENSG00000062485, ENSG00000168291	84	14	1322	3.37245	1	0.973577	97.5327
GOTERM_BP_FAT	GO:0009109~coenzyme catabolic process	3	3.2967	0.217859	ENSG00000163541, ENSG00000062485, ENSG00000168291	84	14	1322	3.37245	1	0.973577	97.5327
GOTERM_BP_FAT	GO:0009060~aerobic respiration	3	3.2967	0.265698	ENSG00000163541, ENSG00000062485, ENSG00000168291	84	16	1322	2.95089	1	0.97981	99.0467
GOTERM_BP_FAT	GO:0051187~cofactor catabolic process	3	3.2967	0.28969	ENSG00000163541, ENSG00000062485, ENSG00000168291	84	17	1322	2.77731	1	0.983407	99.422
GOTERM_BP_FAT	GO:0022900~electron transport chain	4	4.3956	0.290107	ENSG00000198712, ENSG00000091140, ENSG00000105379, ENSG00000004864	84	30	1322	2.09841	1	0.982336	99.4271
GOTERM_BP_FAT	GO:0022904~respiratory electron transport chain	3	3.2967	0.360846	ENSG00000198712, ENSG00000091140, ENSG00000004864	84	20	1322	2.36071	1	0.991026	99.8822
GOTERM_BP_FAT	GO:0006732~coenzyme metabolic process	4	4.3956	0.378746	ENSG00000163541, ENSG00000062485, ENSG00000168291, ENSG00000091140	84	35	1322	1.79864	1	0.99114	99.9232
GOTERM_BP_FAT	GO:0051186~cofactor metabolic process	4	4.3956	0.530473	ENSG00000163541, ENSG00000062485, ENSG00000168291, ENSG00000091140	84	44	1322	1.43074	1	0.998707	99.9989
Annotation Cluster 20	Enrichment Score: 0.5620235857785906
Category	Term	Count	%	PValue	Genes	List Total	Pop Hits	Pop Total	Fold Enrichment	Bonferroni	Benjamini	FDR
GOTERM_BP_FAT	GO:0022613~ribonucleoprotein complex biogenesis	10	10.989	0.0465372	ENSG00000143977, ENSG00000100029, ENSG00000100028, ENSG00000065183, ENSG00000148303, ENSG00000105193, ENSG00000101161, ENSG00000171863, ENSG00000182004, ENSG00000101361	84	77	1322	2.04391	1	0.720248	51.2261
GOTERM_BP_FAT	GO:0042254~ribosome biogenesis	6	6.59341	0.23544	ENSG00000100029, ENSG00000065183, ENSG00000148303, ENSG00000105193, ENSG00000171863, ENSG00000101361	84	53	1322	1.78167	1	0.9778	98.2483
GOTERM_BP_FAT	GO:0006364~rRNA processing	5	5.49451	0.239427	ENSG00000100029, ENSG00000065183, ENSG00000105193, ENSG00000171863, ENSG00000101361	84	40	1322	1.96726	1	0.977723	98.381
GOTERM_BP_FAT	GO:0016072~rRNA metabolic process	5	5.49451	0.253512	ENSG00000100029, ENSG00000065183, ENSG00000105193, ENSG00000171863, ENSG00000101361	84	41	1322	1.91928	1	0.978377	98.7784
GOTERM_BP_FAT	GO:0034470~ncRNA processing	5	5.49451	0.355606	ENSG00000100029, ENSG00000065183, ENSG00000105193, ENSG00000171863, ENSG00000101361	84	48	1322	1.63938	1	0.990893	99.8668
GOTERM_BP_FAT	GO:0034660~ncRNA metabolic process	5	5.49451	0.630754	ENSG00000100029, ENSG00000065183, ENSG00000105193, ENSG00000171863, ENSG00000101361	84	68	1322	1.15721	1	0.999762	100
GOTERM_CC_FAT	GO:0005730~nucleolus	10	10.989	0.780105	ENSG00000115053, ENSG00000162408, ENSG00000170889, ENSG00000100029, ENSG00000100028, ENSG00000150995, ENSG00000065183, ENSG00000141141, ENSG00000171863, ENSG00000101361	88	163	1308	0.91188	1	0.995472	100
Annotation Cluster 21	Enrichment Score: 0.537383767316055
Category	Term	Count	%	PValue	Genes	List Total	Pop Hits	Pop Total	Fold Enrichment	Bonferroni	Benjamini	FDR
UP_SEQ_FEATURE	glycosylation site:N-linked (GlcNAc...)	11	12.0879	0.0920083	ENSG00000089597, ENSG00000130508, ENSG00000072274, ENSG00000113719, ENSG00000134910, ENSG00000122884, ENSG00000150995, ENSG00000163902, ENSG00000143418, ENSG00000010278, ENSG00000196352	91	107	1528	1.7262	1	0.986644	72.6961
SP_PIR_KEYWORDS	glycoprotein	11	12.0879	0.207299	ENSG00000089597, ENSG00000130508, ENSG00000072274, ENSG00000113719, ENSG00000134910, ENSG00000122884, ENSG00000150995, ENSG00000163902, ENSG00000143418, ENSG00000010278, ENSG00000196352	91	127	1529	1.45531	1	0.764564	94.4688
UP_SEQ_FEATURE	disulfide bond	7	7.69231	0.277094	ENSG00000130508, ENSG00000072274, ENSG00000156709, ENSG00000134809, ENSG00000127022, ENSG00000091140, ENSG00000196352	91	75	1528	1.56718	1	0.999987	98.7273
SP_PIR_KEYWORDS	signal	7	7.69231	0.623424	ENSG00000089597, ENSG00000130508, ENSG00000156709, ENSG00000122884, ENSG00000127022, ENSG00000163902, ENSG00000196352	91	108	1529	1.08903	1	0.988756	99.9995
UP_SEQ_FEATURE	signal peptide	7	7.69231	0.624088	ENSG00000089597, ENSG00000130508, ENSG00000156709, ENSG00000122884, ENSG00000127022, ENSG00000163902, ENSG00000196352	91	108	1528	1.08832	1	1	99.9998
Annotation Cluster 22	Enrichment Score: 0.451892452249366
Category	Term	Count	%	PValue	Genes	List Total	Pop Hits	Pop Total	Fold Enrichment	Bonferroni	Benjamini	FDR
SP_PIR_KEYWORDS	molecular chaperone	4	4.3956	0.0127904	ENSG00000115541, ENSG00000127022, ENSG00000144381, ENSG00000196365	91	9	1529	7.46764	0.91663	0.187012	14.8202
SP_PIR_KEYWORDS	stress response	3	3.2967	0.309063	ENSG00000115541, ENSG00000144381, ENSG00000113013	91	19	1529	2.65298	1	0.869798	99.0017
SP_PIR_KEYWORDS	Chaperone	5	5.49451	0.311564	ENSG00000115541, ENSG00000134809, ENSG00000127022, ENSG00000144381, ENSG00000113013	91	48	1529	1.75023	1	0.864864	99.0458
GOTERM_MF_FAT	GO:0051082~unfolded protein binding	4	4.3956	0.466476	ENSG00000115541, ENSG00000127022, ENSG00000144381, ENSG00000113013	80	40	1256	1.57	1	0.99887	99.9741
GOTERM_BP_FAT	GO:0006457~protein folding	4	4.3956	0.697022	ENSG00000115541, ENSG00000127022, ENSG00000144381, ENSG00000113013	84	56	1322	1.12415	1	0.999949	100
GOTERM_BP_FAT	GO:0042981~regulation of apoptosis	5	5.49451	0.83991	ENSG00000115541, ENSG00000156709, ENSG00000149273, ENSG00000144381, ENSG00000113013	84	91	1322	0.864731	1	0.999999	100
GOTERM_BP_FAT	GO:0043067~regulation of programmed cell death	5	5.49451	0.846212	ENSG00000115541, ENSG00000156709, ENSG00000149273, ENSG00000144381, ENSG00000113013	84	92	1322	0.855331	1	0.999999	100
GOTERM_BP_FAT	GO:0010941~regulation of cell death	5	5.49451	0.852307	ENSG00000115541, ENSG00000156709, ENSG00000149273, ENSG00000144381, ENSG00000113013	84	93	1322	0.846134	1	0.999999	100
Annotation Cluster 23	Enrichment Score: 0.40951439810466506
Category	Term	Count	%	PValue	Genes	List Total	Pop Hits	Pop Total	Fold Enrichment	Bonferroni	Benjamini	FDR
GOTERM_BP_FAT	GO:0006919~activation of caspase activity	3	3.2967	0.0851965	ENSG00000115541, ENSG00000149273, ENSG00000144381	84	8	1322	5.90179	1	0.838007	73.8568
GOTERM_BP_FAT	GO:0010952~positive regulation of peptidase activity	3	3.2967	0.0851965	ENSG00000115541, ENSG00000149273, ENSG00000144381	84	8	1322	5.90179	1	0.838007	73.8568
GOTERM_BP_FAT	GO:0043280~positive regulation of caspase activity	3	3.2967	0.0851965	ENSG00000115541, ENSG00000149273, ENSG00000144381	84	8	1322	5.90179	1	0.838007	73.8568
GOTERM_BP_FAT	GO:0052548~regulation of endopeptidase activity	3	3.2967	0.126294	ENSG00000115541, ENSG00000149273, ENSG00000144381	84	10	1322	4.72143	1	0.898592	86.9202
GOTERM_BP_FAT	GO:0043281~regulation of caspase activity	3	3.2967	0.126294	ENSG00000115541, ENSG00000149273, ENSG00000144381	84	10	1322	4.72143	1	0.898592	86.9202
GOTERM_BP_FAT	GO:0052547~regulation of peptidase activity	3	3.2967	0.148296	ENSG00000115541, ENSG00000149273, ENSG00000144381	84	11	1322	4.29221	1	0.925308	91.0932
GOTERM_BP_FAT	GO:0051345~positive regulation of hydrolase activity	3	3.2967	0.360846	ENSG00000115541, ENSG00000149273, ENSG00000144381	84	20	1322	2.36071	1	0.991026	99.8822
GOTERM_BP_FAT	GO:0006915~apoptosis	6	6.59341	0.490032	ENSG00000115541, ENSG00000169100, ENSG00000156709, ENSG00000149273, ENSG00000185825, ENSG00000144381	84	73	1322	1.29354	1	0.998051	99.9961
GOTERM_BP_FAT	GO:0008219~cell death	7	7.69231	0.503867	ENSG00000115541, ENSG00000169100, ENSG00000156709, ENSG00000149273, ENSG00000185825, ENSG00000150995, ENSG00000144381	84	90	1322	1.22407	1	0.998354	99.9974
GOTERM_BP_FAT	GO:0016265~death	7	7.69231	0.515149	ENSG00000115541, ENSG00000169100, ENSG00000156709, ENSG00000149273, ENSG00000185825, ENSG00000150995, ENSG00000144381	84	91	1322	1.21062	1	0.998547	99.9982
GOTERM_BP_FAT	GO:0012501~programmed cell death	6	6.59341	0.527111	ENSG00000115541, ENSG00000169100, ENSG00000156709, ENSG00000149273, ENSG00000185825, ENSG00000144381	84	76	1322	1.24248	1	0.998735	99.9987
GOTERM_BP_FAT	GO:0051336~regulation of hydrolase activity	3	3.2967	0.534322	ENSG00000115541, ENSG00000149273, ENSG00000144381	84	28	1322	1.68622	1	0.998692	99.999
SP_PIR_KEYWORDS	Apoptosis	3	3.2967	0.666879	ENSG00000169100, ENSG00000156709, ENSG00000185825	91	38	1529	1.32649	1	0.989045	99.9999
GOTERM_BP_FAT	GO:0010942~positive regulation of cell death	3	3.2967	0.777422	ENSG00000156709, ENSG00000149273, ENSG00000144381	84	44	1322	1.07305	1	0.999994	100
GOTERM_BP_FAT	GO:0043068~positive regulation of programmed cell death	3	3.2967	0.777422	ENSG00000156709, ENSG00000149273, ENSG00000144381	84	44	1322	1.07305	1	0.999994	100
GOTERM_BP_FAT	GO:0043065~positive regulation of apoptosis	3	3.2967	0.777422	ENSG00000156709, ENSG00000149273, ENSG00000144381	84	44	1322	1.07305	1	0.999994	100
GOTERM_BP_FAT	GO:0043085~positive regulation of catalytic activity	4	4.3956	0.815511	ENSG00000115541, ENSG00000149273, ENSG00000074696, ENSG00000144381	84	68	1322	0.92577	1	0.999998	100
GOTERM_BP_FAT	GO:0042981~regulation of apoptosis	5	5.49451	0.83991	ENSG00000115541, ENSG00000156709, ENSG00000149273, ENSG00000144381, ENSG00000113013	84	91	1322	0.864731	1	0.999999	100
GOTERM_BP_FAT	GO:0043067~regulation of programmed cell death	5	5.49451	0.846212	ENSG00000115541, ENSG00000156709, ENSG00000149273, ENSG00000144381, ENSG00000113013	84	92	1322	0.855331	1	0.999999	100
GOTERM_BP_FAT	GO:0010941~regulation of cell death	5	5.49451	0.852307	ENSG00000115541, ENSG00000156709, ENSG00000149273, ENSG00000144381, ENSG00000113013	84	93	1322	0.846134	1	0.999999	100
GOTERM_BP_FAT	GO:0044093~positive regulation of molecular function	4	4.3956	0.858585	ENSG00000115541, ENSG00000149273, ENSG00000074696, ENSG00000144381	84	74	1322	0.850708	1	0.999999	100
Annotation Cluster 24	Enrichment Score: 0.3729460910680737
Category	Term	Count	%	PValue	Genes	List Total	Pop Hits	Pop Total	Fold Enrichment	Bonferroni	Benjamini	FDR
UP_SEQ_FEATURE	active site:Proton acceptor	5	5.49451	0.353369	ENSG00000159231, ENSG00000130508, ENSG00000138029, ENSG00000137124, ENSG00000091140	91	51	1528	1.6462	1	0.999999	99.7159
GOTERM_MF_FAT	GO:0048037~cofactor binding	5	5.49451	0.430741	ENSG00000159231, ENSG00000182199, ENSG00000156709, ENSG00000138029, ENSG00000091140	80	53	1256	1.48113	1	0.999007	99.9394
GOTERM_MF_FAT	GO:0050662~coenzyme binding	4	4.3956	0.499708	ENSG00000159231, ENSG00000156709, ENSG00000138029, ENSG00000091140	80	42	1256	1.49524	1	0.999247	99.9889
Annotation Cluster 25	Enrichment Score: 0.2845650614456454
Category	Term	Count	%	PValue	Genes	List Total	Pop Hits	Pop Total	Fold Enrichment	Bonferroni	Benjamini	FDR
SP_PIR_KEYWORDS	ATP	6	6.59341	0.0961049	ENSG00000115541, ENSG00000153187, ENSG00000174437, ENSG00000144381, ENSG00000137807, ENSG00000196365	91	42	1529	2.40031	1	0.622828	71.6081
SP_PIR_KEYWORDS	nucleotide binding	5	5.49451	0.169168	ENSG00000153187, ENSG00000178952, ENSG00000110955, ENSG00000137807, ENSG00000196365	91	37	1529	2.27057	1	0.734131	90.0673
SP_PIR_KEYWORDS	P-loop	5	5.49451	0.205653	ENSG00000153187, ENSG00000178952, ENSG00000110955, ENSG00000137807, ENSG00000196365	91	40	1529	2.10027	1	0.77263	94.3239
GOTERM_CC_FAT	GO:0009986~cell surface	4	4.3956	0.302859	ENSG00000153187, ENSG00000144381, ENSG00000113013, ENSG00000110955	88	29	1308	2.05016	1	0.806878	98.8967
GOTERM_MF_FAT	GO:0000166~nucleotide binding	25	27.4725	0.432405	ENSG00000177105, ENSG00000141141, ENSG00000115128, ENSG00000153187, ENSG00000163541, ENSG00000156709, ENSG00000178952, ENSG00000156508, ENSG00000137807, ENSG00000110955, ENSG00000159231, ENSG00000174437, ENSG00000144381, ENSG00000197785, ENSG00000099624, ENSG00000115541, ENSG00000165637, ENSG00000115053, ENSG00000078668, ENSG00000138029, ENSG00000125870, ENSG00000091140, ENSG00000113013, ENSG0000…	80	364	1256	1.0783	1	0.998704	99.9416
SP_PIR_KEYWORDS	nucleotide-binding	15	16.4835	0.648833	ENSG00000177105, ENSG00000174437, ENSG00000144381, ENSG00000141141, ENSG00000197785, ENSG00000165637, ENSG00000153187, ENSG00000078668, ENSG00000163541, ENSG00000178952, ENSG00000156508, ENSG00000113013, ENSG00000110955, ENSG00000137807, ENSG00000196365	91	253	1529	0.996178	1	0.98985	99.9998
GOTERM_MF_FAT	GO:0001883~purine nucleoside binding	14	15.3846	0.683869	ENSG00000174437, ENSG00000144381, ENSG00000141141, ENSG00000197785, ENSG00000099624, ENSG00000153187, ENSG00000115541, ENSG00000163541, ENSG00000156709, ENSG00000091140, ENSG00000113013, ENSG00000110955, ENSG00000137807, ENSG00000196365	80	225	1256	0.976889	1	0.999968	100
GOTERM_MF_FAT	GO:0001882~nucleoside binding	14	15.3846	0.6971	ENSG00000174437, ENSG00000144381, ENSG00000141141, ENSG00000197785, ENSG00000099624, ENSG00000153187, ENSG00000115541, ENSG00000163541, ENSG00000156709, ENSG00000091140, ENSG00000113013, ENSG00000110955, ENSG00000137807, ENSG00000196365	80	227	1256	0.968282	1	0.99997	100
GOTERM_MF_FAT	GO:0017076~purine nucleotide binding	17	18.6813	0.699186	ENSG00000177105, ENSG00000174437, ENSG00000144381, ENSG00000141141, ENSG00000197785, ENSG00000099624, ENSG00000115541, ENSG00000153187, ENSG00000163541, ENSG00000156709, ENSG00000178952, ENSG00000156508, ENSG00000091140, ENSG00000113013, ENSG00000110955, ENSG00000137807, ENSG00000196365	80	277	1256	0.963538	1	0.99996	100
GOTERM_MF_FAT	GO:0030554~adenyl nucleotide binding	13	14.2857	0.763865	ENSG00000174437, ENSG00000144381, ENSG00000141141, ENSG00000197785, ENSG00000099624, ENSG00000153187, ENSG00000115541, ENSG00000156709, ENSG00000091140, ENSG00000113013, ENSG00000137807, ENSG00000110955, ENSG00000196365	80	221	1256	0.923529	1	0.999993	100
GOTERM_MF_FAT	GO:0032555~purine ribonucleotide binding	15	16.4835	0.81544	ENSG00000177105, ENSG00000174437, ENSG00000144381, ENSG00000141141, ENSG00000197785, ENSG00000099624, ENSG00000153187, ENSG00000115541, ENSG00000163541, ENSG00000178952, ENSG00000156508, ENSG00000113013, ENSG00000110955, ENSG00000137807, ENSG00000196365	80	265	1256	0.888679	1	0.999997	100
GOTERM_MF_FAT	GO:0032553~ribonucleotide binding	15	16.4835	0.81544	ENSG00000177105, ENSG00000174437, ENSG00000144381, ENSG00000141141, ENSG00000197785, ENSG00000099624, ENSG00000153187, ENSG00000115541, ENSG00000163541, ENSG00000178952, ENSG00000156508, ENSG00000113013, ENSG00000110955, ENSG00000137807, ENSG00000196365	80	265	1256	0.888679	1	0.999997	100
UP_SEQ_FEATURE	nucleotide phosphate-binding region:ATP	6	6.59341	0.85718	ENSG00000153187, ENSG00000141141, ENSG00000110955, ENSG00000137807, ENSG00000196365, ENSG00000197785	91	121	1528	0.832622	1	1	100
GOTERM_MF_FAT	GO:0005524~ATP binding	11	12.0879	0.86686	ENSG00000115541, ENSG00000153187, ENSG00000174437, ENSG00000144381, ENSG00000141141, ENSG00000113013, ENSG00000110955, ENSG00000137807, ENSG00000196365, ENSG00000197785, ENSG00000099624	80	207	1256	0.8343	1	0.999999	100
GOTERM_MF_FAT	GO:0032559~adenyl ribonucleotide binding	11	12.0879	0.874812	ENSG00000115541, ENSG00000153187, ENSG00000174437, ENSG00000144381, ENSG00000141141, ENSG00000113013, ENSG00000110955, ENSG00000137807, ENSG00000196365, ENSG00000197785, ENSG00000099624	80	209	1256	0.826316	1	0.999999	100
SP_PIR_KEYWORDS	atp-binding	9	9.89011	0.895154	ENSG00000153187, ENSG00000174437, ENSG00000144381, ENSG00000141141, ENSG00000113013, ENSG00000110955, ENSG00000137807, ENSG00000196365, ENSG00000197785	91	191	1529	0.791727	1	0.999729	100
Annotation Cluster 26	Enrichment Score: 0.23794478474286143
Category	Term	Count	%	PValue	Genes	List Total	Pop Hits	Pop Total	Fold Enrichment	Bonferroni	Benjamini	FDR
SP_PIR_KEYWORDS	calcium	6	6.59341	0.156965	ENSG00000130508, ENSG00000174437, ENSG00000150995, ENSG00000127022, ENSG00000085491, ENSG00000004864	91	49	1529	2.05741	1	0.718455	88.0882
GOTERM_MF_FAT	GO:0005509~calcium ion binding	7	7.69231	0.209329	ENSG00000130508, ENSG00000174437, ENSG00000150995, ENSG00000127022, ENSG00000110955, ENSG00000085491, ENSG00000004864	80	64	1256	1.71719	1	0.970492	95.4413
GOTERM_MF_FAT	GO:0005506~iron ion binding	4	4.3956	0.515943	ENSG00000130508, ENSG00000198712, ENSG00000122884, ENSG00000107819	80	43	1256	1.46047	1	0.999294	99.9928
SP_PIR_KEYWORDS	iron	3	3.2967	0.652286	ENSG00000130508, ENSG00000122884, ENSG00000107819	91	37	1529	1.36234	1	0.989227	99.9998
GOTERM_MF_FAT	GO:0046872~metal ion binding	14	15.3846	0.874383	ENSG00000130508, ENSG00000198712, ENSG00000174437, ENSG00000198604, ENSG00000122884, ENSG00000165629, ENSG00000085491, ENSG00000107819, ENSG00000137501, ENSG00000134809, ENSG00000127022, ENSG00000150995, ENSG00000110955, ENSG00000004864	80	262	1256	0.838931	1	0.999999	100
GOTERM_MF_FAT	GO:0043169~cation binding	14	15.3846	0.891407	ENSG00000130508, ENSG00000198712, ENSG00000174437, ENSG00000198604, ENSG00000122884, ENSG00000165629, ENSG00000085491, ENSG00000107819, ENSG00000137501, ENSG00000134809, ENSG00000127022, ENSG00000150995, ENSG00000110955, ENSG00000004864	80	267	1256	0.823221	1	1	100
GOTERM_MF_FAT	GO:0043167~ion binding	14	15.3846	0.906576	ENSG00000130508, ENSG00000198712, ENSG00000174437, ENSG00000198604, ENSG00000122884, ENSG00000165629, ENSG00000085491, ENSG00000107819, ENSG00000137501, ENSG00000134809, ENSG00000127022, ENSG00000150995, ENSG00000110955, ENSG00000004864	80	272	1256	0.808088	1	1	100
SP_PIR_KEYWORDS	metal-binding	7	7.69231	0.95619	ENSG00000130508, ENSG00000174437, ENSG00000134809, ENSG00000198712, ENSG00000198604, ENSG00000122884, ENSG00000127022	91	174	1529	0.67595	1	0.999957	100
GOTERM_MF_FAT	GO:0046914~transition metal ion binding	7	7.69231	0.966273	ENSG00000137501, ENSG00000130508, ENSG00000134809, ENSG00000198712, ENSG00000198604, ENSG00000122884, ENSG00000107819	80	168	1256	0.654167	1	1	100
Annotation Cluster 27	Enrichment Score: 0.2011426219047867
Category	Term	Count	%	PValue	Genes	List Total	Pop Hits	Pop Total	Fold Enrichment	Bonferroni	Benjamini	FDR
GOTERM_MF_FAT	GO:0043565~sequence-specific DNA binding	4	4.3956	0.291041	ENSG00000115053, ENSG00000144381, ENSG00000143418, ENSG00000196365	80	30	1256	2.09333	1	0.990375	98.9137
GOTERM_MF_FAT	GO:0003677~DNA binding	8	8.79121	0.92113	ENSG00000153187, ENSG00000115053, ENSG00000156709, ENSG00000149273, ENSG00000148334, ENSG00000144381, ENSG00000143418, ENSG00000196365	80	167	1256	0.752096	1	1	100
SP_PIR_KEYWORDS	dna-binding	5	5.49451	0.929603	ENSG00000153187, ENSG00000115053, ENSG00000156709, ENSG00000143418, ENSG00000196365	91	118	1529	0.711958	1	0.999854	100
Annotation Cluster 28	Enrichment Score: 0.19207507704838334
Category	Term	Count	%	PValue	Genes	List Total	Pop Hits	Pop Total	Fold Enrichment	Bonferroni	Benjamini	FDR
SMART	SM00382:AAA	3	3.2967	0.480844	ENSG00000110955, ENSG00000196365, ENSG00000197785	30	35	639	1.82571	1	0.99999	99.6992
INTERPRO	IPR003593:ATPase, AAA+ type, core	3	3.2967	0.643722	ENSG00000110955, ENSG00000196365, ENSG00000197785	91	35	1470	1.38462	1	1	99.9999
UP_SEQ_FEATURE	nucleotide phosphate-binding region:ATP	6	6.59341	0.85718	ENSG00000153187, ENSG00000141141, ENSG00000110955, ENSG00000137807, ENSG00000196365, ENSG00000197785	91	121	1528	0.832622	1	1	100
Annotation Cluster 29	Enrichment Score: 0.17204289394734018
Category	Term	Count	%	PValue	Genes	List Total	Pop Hits	Pop Total	Fold Enrichment	Bonferroni	Benjamini	FDR
SMART	SM00360:RRM	4	4.3956	0.547884	ENSG00000115053, ENSG00000125870, ENSG00000115128, ENSG00000125970	30	62	639	1.37419	1	0.999905	99.9116
INTERPRO	IPR012677:Nucleotide-binding, alpha-beta plait	4	4.3956	0.745747	ENSG00000115053, ENSG00000125870, ENSG00000115128, ENSG00000125970	91	62	1470	1.04218	1	1	100
INTERPRO	IPR000504:RNA recognition motif, RNP-1	4	4.3956	0.745747	ENSG00000115053, ENSG00000125870, ENSG00000115128, ENSG00000125970	91	62	1470	1.04218	1	1	100
Annotation Cluster 30	Enrichment Score: 0.16610501502298344
Category	Term	Count	%	PValue	Genes	List Total	Pop Hits	Pop Total	Fold Enrichment	Bonferroni	Benjamini	FDR
UP_SEQ_FEATURE	cross-link:Glycyl lysine isopeptide (Lys-Gly) (interchain with G-Cter in ubiquitin)	4	4.3956	0.531332	ENSG00000163541, ENSG00000174437, ENSG00000149273, ENSG00000099624	91	47	1528	1.42904	1	1	99.9963
SP_PIR_KEYWORDS	ubl conjugation	5	5.49451	0.768295	ENSG00000163541, ENSG00000174437, ENSG00000100029, ENSG00000149273, ENSG00000099624	91	87	1529	0.965644	1	0.996049	100
SP_PIR_KEYWORDS	isopeptide bond	4	4.3956	0.777663	ENSG00000163541, ENSG00000174437, ENSG00000149273, ENSG00000099624	91	68	1529	0.988365	1	0.996229	100
Annotation Cluster 31	Enrichment Score: 0.1064201171399907
Category	Term	Count	%	PValue	Genes	List Total	Pop Hits	Pop Total	Fold Enrichment	Bonferroni	Benjamini	FDR
SP_PIR_KEYWORDS	gtp-binding	4	4.3956	0.698951	ENSG00000163541, ENSG00000177105, ENSG00000178952, ENSG00000156508	91	60	1529	1.12015	1	0.99116	100
GOTERM_MF_FAT	GO:0003924~GTPase activity	3	3.2967	0.789326	ENSG00000177105, ENSG00000178952, ENSG00000156508	80	45	1256	1.04667	1	0.999996	100
GOTERM_MF_FAT	GO:0005525~GTP binding	4	4.3956	0.79161	ENSG00000163541, ENSG00000177105, ENSG00000178952, ENSG00000156508	80	65	1256	0.966154	1	0.999994	100
GOTERM_MF_FAT	GO:0019001~guanyl nucleotide binding	4	4.3956	0.79161	ENSG00000163541, ENSG00000177105, ENSG00000178952, ENSG00000156508	80	65	1256	0.966154	1	0.999994	100
GOTERM_MF_FAT	GO:0032561~guanyl ribonucleotide binding	4	4.3956	0.79161	ENSG00000163541, ENSG00000177105, ENSG00000178952, ENSG00000156508	80	65	1256	0.966154	1	0.999994	100
UP_SEQ_FEATURE	nucleotide phosphate-binding region:GTP	3	3.2967	0.839928	ENSG00000177105, ENSG00000178952, ENSG00000156508	91	54	1528	0.932845	1	1	100
Annotation Cluster 32	Enrichment Score: 0.10341597090289117
Category	Term	Count	%	PValue	Genes	List Total	Pop Hits	Pop Total	Fold Enrichment	Bonferroni	Benjamini	FDR
GOTERM_BP_FAT	GO:0046907~intracellular transport	11	12.0879	0.408751	ENSG00000100075, ENSG00000137501, ENSG00000169100, ENSG00000113719, ENSG00000174437, ENSG00000134809, ENSG00000185825, ENSG00000130204, ENSG00000113013, ENSG00000004864, ENSG00000099624	84	143	1322	1.21062	1	0.993735	99.9636
GOTERM_BP_FAT	GO:0006886~intracellular protein transport	5	5.49451	0.781605	ENSG00000137501, ENSG00000134809, ENSG00000185825, ENSG00000130204, ENSG00000113013	84	83	1322	0.948078	1	0.999994	100
GOTERM_BP_FAT	GO:0034613~cellular protein localization	5	5.49451	0.812562	ENSG00000137501, ENSG00000134809, ENSG00000185825, ENSG00000130204, ENSG00000113013	84	87	1322	0.904488	1	0.999998	100
GOTERM_BP_FAT	GO:0070727~cellular macromolecule localization	5	5.49451	0.812562	ENSG00000137501, ENSG00000134809, ENSG00000185825, ENSG00000130204, ENSG00000113013	84	87	1322	0.904488	1	0.999998	100
GOTERM_BP_FAT	GO:0006605~protein targeting	3	3.2967	0.843689	ENSG00000134809, ENSG00000130204, ENSG00000113013	84	51	1322	0.92577	1	0.999999	100
GOTERM_BP_FAT	GO:0015031~protein transport	7	7.69231	0.875316	ENSG00000137501, ENSG00000134809, ENSG00000185825, ENSG00000127022, ENSG00000130204, ENSG00000113013, ENSG00000174851	84	136	1322	0.810049	1	0.999999	100
GOTERM_BP_FAT	GO:0045184~establishment of protein localization	7	7.69231	0.879786	ENSG00000137501, ENSG00000134809, ENSG00000185825, ENSG00000127022, ENSG00000130204, ENSG00000113013, ENSG00000174851	84	137	1322	0.804136	1	0.999999	100
GOTERM_BP_FAT	GO:0008104~protein localization	7	7.69231	0.923841	ENSG00000137501, ENSG00000134809, ENSG00000185825, ENSG00000127022, ENSG00000130204, ENSG00000113013, ENSG00000174851	84	149	1322	0.739374	1	1	100
SP_PIR_KEYWORDS	protein transport	4	4.3956	0.926353	ENSG00000134809, ENSG00000185825, ENSG00000130204, ENSG00000174851	91	94	1529	0.714987	1	0.999854	100

## Sheet: Cluster C
Annotation Cluster 1	Enrichment Score: 6.301298291210834
Category	Term	Count	%	PValue	Genes	List Total	Pop Hits	Pop Total	Fold Enrichment	Bonferroni	Benjamini	FDR
UP_SEQ_FEATURE	short sequence motif:Prevents secretion from ER	15	17.0455	7.1416e-13	ENSG00000023318, ENSG00000149257, ENSG00000044574, ENSG00000143870, ENSG00000166598, ENSG00000179218, ENSG00000184840, ENSG00000149428, ENSG00000173486, ENSG00000185624, ENSG00000166794, ENSG00000155660, ENSG00000128595, ENSG00000167004, ENSG00000049449	88	23	1528	11.3241	2.35688e-10	2.35688e-10	9.68259e-10
SP_PIR_KEYWORDS	signal	26	29.5455	1.38971e-10	ENSG00000044574, ENSG00000179218, ENSG00000184840, ENSG00000149428, ENSG00000173486, ENSG00000185624, ENSG00000124783, ENSG00000155660, ENSG00000070081, ENSG00000137801, ENSG00000172270, ENSG00000167004, ENSG00000145050, ENSG00000023318, ENSG00000149257, ENSG00000002586, ENSG00000143870, ENSG00000166598, ENSG00000112096, ENSG00000173376, ENSG00000166794, ENSG00000074842, ENSG00000139921, ENSG0000…	88	108	1529	4.18287	2.98787e-08	2.98787e-08	1.76247e-07
UP_SEQ_FEATURE	signal peptide	26	29.5455	1.40943e-10	ENSG00000044574, ENSG00000179218, ENSG00000184840, ENSG00000149428, ENSG00000173486, ENSG00000185624, ENSG00000124783, ENSG00000155660, ENSG00000070081, ENSG00000137801, ENSG00000172270, ENSG00000167004, ENSG00000145050, ENSG00000023318, ENSG00000149257, ENSG00000002586, ENSG00000143870, ENSG00000166598, ENSG00000112096, ENSG00000173376, ENSG00000166794, ENSG00000074842, ENSG00000139921, ENSG0000…	88	108	1528	4.18013	4.65112e-08	2.32556e-08	1.91078e-07
GOTERM_CC_FAT	GO:0005788~endoplasmic reticulum lumen	13	14.7727	8.66372e-10	ENSG00000023318, ENSG00000149257, ENSG00000044574, ENSG00000143870, ENSG00000166598, ENSG00000179218, ENSG00000149428, ENSG00000185624, ENSG00000166794, ENSG00000155660, ENSG00000128595, ENSG00000167004, ENSG00000049449	85	22	1308	9.09305	1.64611e-07	1.64611e-07	1.07678e-06
GOTERM_CC_FAT	GO:0005783~endoplasmic reticulum	28	31.8182	1.00749e-07	ENSG00000072210, ENSG00000105974, ENSG00000147155, ENSG00000044574, ENSG00000179218, ENSG00000184840, ENSG00000101310, ENSG00000149428, ENSG00000173486, ENSG00000185624, ENSG00000144867, ENSG00000155660, ENSG00000124783, ENSG00000070081, ENSG00000167004, ENSG00000175073, ENSG00000023318, ENSG00000149257, ENSG00000143870, ENSG00000166598, ENSG00000113811, ENSG00000166794, ENSG00000139921, ENSG0000…	85	149	1308	2.89175	1.91422e-05	9.57115e-06	0.000125218
INTERPRO	IPR000886:Endoplasmic reticulum, targeting sequence	9	10.2273	1.85774e-07	ENSG00000023318, ENSG00000155660, ENSG00000149257, ENSG00000143870, ENSG00000044574, ENSG00000179218, ENSG00000166598, ENSG00000049449, ENSG00000185624	85	14	1470	11.1176	4.17983e-05	4.17983e-05	0.000237334
SP_PIR_KEYWORDS	endoplasmic reticulum	23	26.1364	2.01954e-07	ENSG00000023318, ENSG00000149257, ENSG00000072210, ENSG00000143870, ENSG00000044574, ENSG00000147155, ENSG00000166598, ENSG00000179218, ENSG00000184840, ENSG00000101310, ENSG00000149428, ENSG00000173486, ENSG00000166794, ENSG00000185624, ENSG00000144867, ENSG00000124783, ENSG00000139921, ENSG00000155660, ENSG00000128595, ENSG00000167004, ENSG00000049449, ENSG00000198363, ENSG00000175073	88	119	1529	3.35819	4.34192e-05	2.17098e-05	0.000256124
GOTERM_CC_FAT	GO:0044432~endoplasmic reticulum part	17	19.3182	5.12146e-07	ENSG00000023318, ENSG00000149257, ENSG00000044574, ENSG00000143870, ENSG00000166598, ENSG00000179218, ENSG00000149428, ENSG00000101310, ENSG00000166794, ENSG00000185624, ENSG00000124783, ENSG00000139921, ENSG00000155660, ENSG00000128595, ENSG00000167004, ENSG00000049449, ENSG00000198363	85	62	1308	4.21935	9.7303e-05	3.24354e-05	0.000636526
SP_PIR_KEYWORDS	glycoprotein	18	20.4545	0.000484641	ENSG00000149257, ENSG00000002586, ENSG00000166598, ENSG00000179218, ENSG00000173376, ENSG00000184840, ENSG00000149428, ENSG00000166794, ENSG00000105281, ENSG00000117528, ENSG00000124783, ENSG00000128595, ENSG00000137801, ENSG00000172270, ENSG00000049449, ENSG00000206450, ENSG00000198363, ENSG00000145050	88	127	1529	2.4626	0.0989756	0.0257192	0.612898
UP_SEQ_FEATURE	glycosylation site:N-linked (GlcNAc...)	16	18.1818	0.000667596	ENSG00000149257, ENSG00000166598, ENSG00000179218, ENSG00000173376, ENSG00000184840, ENSG00000149428, ENSG00000166794, ENSG00000105281, ENSG00000117528, ENSG00000124783, ENSG00000128595, ENSG00000137801, ENSG00000172270, ENSG00000049449, ENSG00000206450, ENSG00000198363	88	107	1528	2.59643	0.197786	0.0708268	0.901283
SP_PIR_KEYWORDS	Chaperone	6	6.81818	0.132836	ENSG00000023318, ENSG00000149257, ENSG00000179218, ENSG00000166598, ENSG00000149428, ENSG00000185624	88	48	1529	2.17188	1	0.706459	83.5949
GOTERM_MF_FAT	GO:0051082~unfolded protein binding	5	5.68182	0.240342	ENSG00000149257, ENSG00000044574, ENSG00000179218, ENSG00000166598, ENSG00000166794	80	40	1256	1.9625	1	0.999472	97.4702
Annotation Cluster 2	Enrichment Score: 4.587691121734285
Category	Term	Count	%	PValue	Genes	List Total	Pop Hits	Pop Total	Fold Enrichment	Bonferroni	Benjamini	FDR
UP_SEQ_FEATURE	short sequence motif:Prevents secretion from ER	15	17.0455	7.1416e-13	ENSG00000023318, ENSG00000149257, ENSG00000044574, ENSG00000143870, ENSG00000166598, ENSG00000179218, ENSG00000184840, ENSG00000149428, ENSG00000173486, ENSG00000185624, ENSG00000166794, ENSG00000155660, ENSG00000128595, ENSG00000167004, ENSG00000049449	88	23	1528	11.3241	2.35688e-10	2.35688e-10	9.68259e-10
GOTERM_CC_FAT	GO:0005788~endoplasmic reticulum lumen	13	14.7727	8.66372e-10	ENSG00000023318, ENSG00000149257, ENSG00000044574, ENSG00000143870, ENSG00000166598, ENSG00000179218, ENSG00000149428, ENSG00000185624, ENSG00000166794, ENSG00000155660, ENSG00000128595, ENSG00000167004, ENSG00000049449	85	22	1308	9.09305	1.64611e-07	1.64611e-07	1.07678e-06
GOTERM_CC_FAT	GO:0044432~endoplasmic reticulum part	17	19.3182	5.12146e-07	ENSG00000023318, ENSG00000149257, ENSG00000044574, ENSG00000143870, ENSG00000166598, ENSG00000179218, ENSG00000149428, ENSG00000101310, ENSG00000166794, ENSG00000185624, ENSG00000124783, ENSG00000139921, ENSG00000155660, ENSG00000128595, ENSG00000167004, ENSG00000049449, ENSG00000198363	85	62	1308	4.21935	9.7303e-05	3.24354e-05	0.000636526
GOTERM_CC_FAT	GO:0048770~pigment granule	10	11.3636	0.000522797	ENSG00000155660, ENSG00000128595, ENSG00000143870, ENSG00000044574, ENSG00000166598, ENSG00000172270, ENSG00000167004, ENSG00000166794, ENSG00000105281, ENSG00000185624	85	39	1308	3.9457	0.0945809	0.0164232	0.647827
GOTERM_CC_FAT	GO:0042470~melanosome	10	11.3636	0.000522797	ENSG00000155660, ENSG00000128595, ENSG00000143870, ENSG00000044574, ENSG00000166598, ENSG00000172270, ENSG00000167004, ENSG00000166794, ENSG00000105281, ENSG00000185624	85	39	1308	3.9457	0.0945809	0.0164232	0.647827
GOTERM_CC_FAT	GO:0031410~cytoplasmic vesicle	13	14.7727	0.0115885	ENSG00000105974, ENSG00000044574, ENSG00000143870, ENSG00000166598, ENSG00000101310, ENSG00000105281, ENSG00000185624, ENSG00000166794, ENSG00000155660, ENSG00000128595, ENSG00000137801, ENSG00000172270, ENSG00000167004	85	92	1308	2.17442	0.89081	0.156638	13.4865
GOTERM_CC_FAT	GO:0016023~cytoplasmic membrane-bounded vesicle	12	13.6364	0.0151713	ENSG00000155660, ENSG00000128595, ENSG00000143870, ENSG00000044574, ENSG00000166598, ENSG00000172270, ENSG00000137801, ENSG00000167004, ENSG00000101310, ENSG00000166794, ENSG00000105281, ENSG00000185624	85	84	1308	2.19832	0.945232	0.176048	17.3044
GOTERM_CC_FAT	GO:0031988~membrane-bounded vesicle	12	13.6364	0.0179508	ENSG00000155660, ENSG00000128595, ENSG00000143870, ENSG00000044574, ENSG00000166598, ENSG00000172270, ENSG00000137801, ENSG00000167004, ENSG00000101310, ENSG00000166794, ENSG00000105281, ENSG00000185624	85	86	1308	2.1472	0.967988	0.193541	20.1588
GOTERM_CC_FAT	GO:0031982~vesicle	13	14.7727	0.018797	ENSG00000105974, ENSG00000044574, ENSG00000143870, ENSG00000166598, ENSG00000101310, ENSG00000105281, ENSG00000185624, ENSG00000166794, ENSG00000155660, ENSG00000128595, ENSG00000137801, ENSG00000172270, ENSG00000167004	85	98	1308	2.0413	0.972824	0.191103	21.0096
Annotation Cluster 3	Enrichment Score: 2.9196618457063606
Category	Term	Count	%	PValue	Genes	List Total	Pop Hits	Pop Total	Fold Enrichment	Bonferroni	Benjamini	FDR
GOTERM_CC_FAT	GO:0005788~endoplasmic reticulum lumen	13	14.7727	8.66372e-10	ENSG00000023318, ENSG00000149257, ENSG00000044574, ENSG00000143870, ENSG00000166598, ENSG00000179218, ENSG00000149428, ENSG00000185624, ENSG00000166794, ENSG00000155660, ENSG00000128595, ENSG00000167004, ENSG00000049449	85	22	1308	9.09305	1.64611e-07	1.64611e-07	1.07678e-06
INTERPRO	IPR000886:Endoplasmic reticulum, targeting sequence	9	10.2273	1.85774e-07	ENSG00000023318, ENSG00000155660, ENSG00000149257, ENSG00000143870, ENSG00000044574, ENSG00000179218, ENSG00000166598, ENSG00000049449, ENSG00000185624	85	14	1470	11.1176	4.17983e-05	4.17983e-05	0.000237334
INTERPRO	IPR013766:Thioredoxin domain	6	6.81818	2.65123e-05	ENSG00000023318, ENSG00000155660, ENSG00000139921, ENSG00000143870, ENSG00000167004, ENSG00000185624	85	8	1470	12.9706	0.00594759	0.00297823	0.0338653
GOTERM_MF_FAT	GO:0016864~intramolecular oxidoreductase activity, transposing S-S bonds	5	5.68182	6.93084e-05	ENSG00000023318, ENSG00000155660, ENSG00000143870, ENSG00000167004, ENSG00000185624	80	5	1256	15.7	0.0207143	0.0207143	0.0926711
GOTERM_MF_FAT	GO:0016862~intramolecular oxidoreductase activity, interconverting keto- and enol-groups	5	5.68182	6.93084e-05	ENSG00000023318, ENSG00000155660, ENSG00000143870, ENSG00000167004, ENSG00000185624	80	5	1256	15.7	0.0207143	0.0207143	0.0926711
GOTERM_MF_FAT	GO:0003756~protein disulfide isomerase activity	5	5.68182	6.93084e-05	ENSG00000023318, ENSG00000155660, ENSG00000143870, ENSG00000167004, ENSG00000185624	80	5	1256	15.7	0.0207143	0.0207143	0.0926711
INTERPRO	IPR017936:Thioredoxin-like	6	6.81818	0.00031218	ENSG00000023318, ENSG00000155660, ENSG00000139921, ENSG00000143870, ENSG00000167004, ENSG00000185624	85	12	1470	8.64706	0.0678405	0.0231451	0.39809
GOTERM_BP_FAT	GO:0019725~cellular homeostasis	11	12.5	0.000427943	ENSG00000023318, ENSG00000155660, ENSG00000139921, ENSG00000105974, ENSG00000167996, ENSG00000143870, ENSG00000112096, ENSG00000179218, ENSG00000166598, ENSG00000167004, ENSG00000185624	79	50	1322	3.68152	0.340917	0.188161	0.671744
GOTERM_MF_FAT	GO:0016860~intramolecular oxidoreductase activity	6	6.81818	0.000485339	ENSG00000023318, ENSG00000155660, ENSG00000143870, ENSG00000147155, ENSG00000167004, ENSG00000185624	80	12	1256	7.85	0.136368	0.0706817	0.647271
GOTERM_CC_FAT	GO:0042470~melanosome	10	11.3636	0.000522797	ENSG00000155660, ENSG00000128595, ENSG00000143870, ENSG00000044574, ENSG00000166598, ENSG00000172270, ENSG00000167004, ENSG00000166794, ENSG00000105281, ENSG00000185624	85	39	1308	3.9457	0.0945809	0.0164232	0.647827
GOTERM_CC_FAT	GO:0048770~pigment granule	10	11.3636	0.000522797	ENSG00000155660, ENSG00000128595, ENSG00000143870, ENSG00000044574, ENSG00000166598, ENSG00000172270, ENSG00000167004, ENSG00000166794, ENSG00000105281, ENSG00000185624	85	39	1308	3.9457	0.0945809	0.0164232	0.647827
UP_SEQ_FEATURE	domain:Thioredoxin 1	4	4.54545	0.000684947	ENSG00000155660, ENSG00000143870, ENSG00000167004, ENSG00000185624	88	4	1528	17.3636	0.20237	0.0549595	0.924607
UP_SEQ_FEATURE	domain:Thioredoxin 2	4	4.54545	0.000684947	ENSG00000155660, ENSG00000143870, ENSG00000167004, ENSG00000185624	88	4	1528	17.3636	0.20237	0.0549595	0.924607
INTERPRO	IPR005788:Disulphide isomerase	4	4.54545	0.00069151	ENSG00000155660, ENSG00000143870, ENSG00000167004, ENSG00000185624	85	4	1470	17.2941	0.144136	0.0381636	0.879845
UP_SEQ_FEATURE	disulfide bond	13	14.7727	0.000733496	ENSG00000023318, ENSG00000143870, ENSG00000166598, ENSG00000179218, ENSG00000185624, ENSG00000155660, ENSG00000139921, ENSG00000206394, ENSG00000137801, ENSG00000172270, ENSG00000167004, ENSG00000206450, ENSG00000145050	88	75	1528	3.0097	0.215056	0.0472745	0.989841
INTERPRO	IPR012335:Thioredoxin fold	7	7.95455	0.000790507	ENSG00000155660, ENSG00000139921, ENSG00000143870, ENSG00000206394, ENSG00000167004, ENSG00000164294, ENSG00000185624	85	21	1470	5.76471	0.163003	0.0349611	1.00522
INTERPRO	IPR017937:Thioredoxin, conserved site	5	5.68182	0.00100432	ENSG00000155660, ENSG00000139921, ENSG00000143870, ENSG00000167004, ENSG00000185624	85	9	1470	9.60784	0.20235	0.0369798	1.2755
SP_PIR_KEYWORDS	disulfide bond	13	14.7727	0.00148485	ENSG00000023318, ENSG00000143870, ENSG00000166598, ENSG00000179218, ENSG00000185624, ENSG00000155660, ENSG00000139921, ENSG00000206394, ENSG00000137801, ENSG00000172270, ENSG00000167004, ENSG00000206450, ENSG00000145050	88	81	1529	2.78858	0.273473	0.0518538	1.86688
INTERPRO	IPR006662:Thioredoxin-like subdomain	4	4.54545	0.00165735	ENSG00000155660, ENSG00000143870, ENSG00000167004, ENSG00000185624	85	5	1470	13.8353	0.311482	0.0519198	2.0968
GOTERM_BP_FAT	GO:0045454~cell redox homeostasis	6	6.81818	0.00222341	ENSG00000023318, ENSG00000155660, ENSG00000139921, ENSG00000143870, ENSG00000167004, ENSG00000185624	79	17	1322	5.90618	0.885595	0.35183	3.4443
SP_PIR_KEYWORDS	redox-active disulfide	4	4.54545	0.00527425	ENSG00000155660, ENSG00000143870, ENSG00000167004, ENSG00000185624	88	7	1529	9.92857	0.679209	0.118675	6.4867
SP_PIR_KEYWORDS	Redox-active center	5	5.68182	0.00823768	ENSG00000155660, ENSG00000139921, ENSG00000143870, ENSG00000167004, ENSG00000185624	88	15	1529	5.79167	0.831098	0.149283	9.95902
SP_PIR_KEYWORDS	Isomerase	7	7.95455	0.00910968	ENSG00000155660, ENSG00000143870, ENSG00000147155, ENSG00000167004, ENSG00000173486, ENSG00000166794, ENSG00000185624	88	33	1529	3.68561	0.860202	0.151227	10.9579
UP_SEQ_FEATURE	site:Lowers pKa of C-terminal Cys of second active site	3	3.40909	0.0092628	ENSG00000143870, ENSG00000167004, ENSG00000185624	88	3	1528	17.3636	0.953624	0.355132	11.8528
UP_SEQ_FEATURE	site:Lowers pKa of C-terminal Cys of first active site	3	3.40909	0.0092628	ENSG00000143870, ENSG00000167004, ENSG00000185624	88	3	1528	17.3636	0.953624	0.355132	11.8528
INTERPRO	IPR005792:Protein disulphide isomerase	3	3.40909	0.0093252	ENSG00000155660, ENSG00000167004, ENSG00000185624	85	3	1470	17.2941	0.878521	0.231644	11.2807
GOTERM_BP_FAT	GO:0042592~homeostatic process	11	12.5	0.0102219	ENSG00000023318, ENSG00000155660, ENSG00000139921, ENSG00000105974, ENSG00000167996, ENSG00000143870, ENSG00000112096, ENSG00000179218, ENSG00000166598, ENSG00000167004, ENSG00000185624	79	75	1322	2.45435	0.999955	0.565668	14.9379
PIR_SUPERFAMILY	PIRSF001487:protein disulfide-isomerase	3	3.40909	0.012551	ENSG00000143870, ENSG00000167004, ENSG00000185624	58	3	855	14.7414	0.559999	0.559999	12.0788
UP_SEQ_FEATURE	site:Contributes to redox potential value	3	3.40909	0.0286399	ENSG00000143870, ENSG00000167004, ENSG00000185624	88	5	1528	10.4182	0.999932	0.616691	32.5607
SP_PIR_KEYWORDS	intramolecular oxidoreductase	3	3.40909	0.0413355	ENSG00000155660, ENSG00000167004, ENSG00000185624	88	6	1529	8.6875	0.999886	0.413677	41.4549
UP_SEQ_FEATURE	active site:Nucleophile	4	4.54545	0.100872	ENSG00000143870, ENSG00000167004, ENSG00000111275, ENSG00000185624	88	20	1528	3.47273	1	0.9036	76.3433
SP_PIR_KEYWORDS	Chaperone	6	6.81818	0.132836	ENSG00000023318, ENSG00000149257, ENSG00000179218, ENSG00000166598, ENSG00000149428, ENSG00000185624	88	48	1529	2.17188	1	0.706459	83.5949
SP_PIR_KEYWORDS	duplication	5	5.68182	0.13368	ENSG00000155660, ENSG00000005022, ENSG00000167004, ENSG00000206450, ENSG00000185624	88	35	1529	2.48214	1	0.694756	83.7961
GOTERM_MF_FAT	GO:0051082~unfolded protein binding	5	5.68182	0.240342	ENSG00000149257, ENSG00000044574, ENSG00000179218, ENSG00000166598, ENSG00000166794	80	40	1256	1.9625	1	0.999472	97.4702
Annotation Cluster 4	Enrichment Score: 2.4134730520038117
Category	Term	Count	%	PValue	Genes	List Total	Pop Hits	Pop Total	Fold Enrichment	Bonferroni	Benjamini	FDR
GOTERM_CC_FAT	GO:0044432~endoplasmic reticulum part	17	19.3182	5.12146e-07	ENSG00000023318, ENSG00000149257, ENSG00000044574, ENSG00000143870, ENSG00000166598, ENSG00000179218, ENSG00000149428, ENSG00000101310, ENSG00000166794, ENSG00000185624, ENSG00000124783, ENSG00000139921, ENSG00000155660, ENSG00000128595, ENSG00000167004, ENSG00000049449, ENSG00000198363	85	62	1308	4.21935	9.7303e-05	3.24354e-05	0.000636526
GOTERM_CC_FAT	GO:0042175~nuclear envelope-endoplasmic reticulum network	8	9.09091	0.0331384	ENSG00000124783, ENSG00000023318, ENSG00000139921, ENSG00000044574, ENSG00000070081, ENSG00000166598, ENSG00000101310, ENSG00000198363	85	49	1308	2.51236	0.998343	0.273959	34.2193
GOTERM_CC_FAT	GO:0005789~endoplasmic reticulum membrane	7	7.95455	0.0524668	ENSG00000124783, ENSG00000023318, ENSG00000139921, ENSG00000044574, ENSG00000166598, ENSG00000101310, ENSG00000198363	85	43	1308	2.50506	0.999964	0.315625	48.8199
GOTERM_CC_FAT	GO:0012505~endomembrane system	12	13.6364	0.249172	ENSG00000124783, ENSG00000023318, ENSG00000139921, ENSG00000105974, ENSG00000157916, ENSG00000044574, ENSG00000206394, ENSG00000070081, ENSG00000166598, ENSG00000172270, ENSG00000101310, ENSG00000198363	85	136	1308	1.35779	1	0.701802	97.1612
Annotation Cluster 5	Enrichment Score: 2.1486992923470054
Category	Term	Count	%	PValue	Genes	List Total	Pop Hits	Pop Total	Fold Enrichment	Bonferroni	Benjamini	FDR
UP_SEQ_FEATURE	transmembrane region	23	26.1364	0.00097597	ENSG00000072210, ENSG00000105974, ENSG00000002586, ENSG00000147155, ENSG00000103018, ENSG00000111843, ENSG00000184840, ENSG00000164294, ENSG00000213585, ENSG00000105281, ENSG00000117528, ENSG00000144867, ENSG00000124783, ENSG00000159348, ENSG00000139921, ENSG00000093010, ENSG00000005022, ENSG00000157916, ENSG00000206394, ENSG00000172270, ENSG00000111711, ENSG00000206450, ENSG00000198363	88	198	1528	2.01699	0.275466	0.0522879	1.31505
SP_PIR_KEYWORDS	transmembrane	23	26.1364	0.00111379	ENSG00000072210, ENSG00000105974, ENSG00000002586, ENSG00000147155, ENSG00000103018, ENSG00000111843, ENSG00000184840, ENSG00000164294, ENSG00000213585, ENSG00000105281, ENSG00000117528, ENSG00000144867, ENSG00000124783, ENSG00000159348, ENSG00000139921, ENSG00000093010, ENSG00000005022, ENSG00000157916, ENSG00000206394, ENSG00000172270, ENSG00000111711, ENSG00000206450, ENSG00000198363	88	200	1529	1.99812	0.213057	0.0467898	1.40339
SP_PIR_KEYWORDS	membrane	35	39.7727	0.00215899	ENSG00000072210, ENSG00000059573, ENSG00000105974, ENSG00000147155, ENSG00000184840, ENSG00000101310, ENSG00000173486, ENSG00000185624, ENSG00000213585, ENSG00000144867, ENSG00000124783, ENSG00000159348, ENSG00000005022, ENSG00000157916, ENSG00000070081, ENSG00000172270, ENSG00000164405, ENSG00000167283, ENSG00000002586, ENSG00000125166, ENSG00000103018, ENSG00000111843, ENSG00000164294, ENSG0000…	88	384	1529	1.58366	0.371667	0.0642281	2.70383
GOTERM_CC_FAT	GO:0016021~integral to membrane	25	28.4091	0.0215398	ENSG00000072210, ENSG00000105974, ENSG00000147155, ENSG00000044574, ENSG00000184840, ENSG00000213585, ENSG00000144867, ENSG00000124783, ENSG00000159348, ENSG00000005022, ENSG00000157916, ENSG00000172270, ENSG00000002586, ENSG00000103018, ENSG00000111843, ENSG00000164294, ENSG00000105281, ENSG00000117528, ENSG00000139921, ENSG00000093010, ENSG00000206394, ENSG00000111711, ENSG00000206450, ENSG0000…	85	252	1308	1.52661	0.984034	0.205346	23.7105
GOTERM_CC_FAT	GO:0031224~intrinsic to membrane	25	28.4091	0.0430648	ENSG00000072210, ENSG00000105974, ENSG00000147155, ENSG00000044574, ENSG00000184840, ENSG00000213585, ENSG00000144867, ENSG00000124783, ENSG00000159348, ENSG00000005022, ENSG00000157916, ENSG00000172270, ENSG00000002586, ENSG00000103018, ENSG00000111843, ENSG00000164294, ENSG00000105281, ENSG00000117528, ENSG00000139921, ENSG00000093010, ENSG00000206394, ENSG00000111711, ENSG00000206450, ENSG0000…	85	268	1308	1.43547	0.999767	0.294246	42.1377
UP_SEQ_FEATURE	topological domain:Cytoplasmic	11	12.5	0.0588774	ENSG00000124783, ENSG00000139921, ENSG00000072210, ENSG00000105974, ENSG00000002586, ENSG00000172270, ENSG00000111711, ENSG00000184840, ENSG00000206450, ENSG00000198363, ENSG00000105281	88	102	1528	1.87255	1	0.811518	56.0743
Annotation Cluster 6	Enrichment Score: 1.946715480365107
Category	Term	Count	%	PValue	Genes	List Total	Pop Hits	Pop Total	Fold Enrichment	Bonferroni	Benjamini	FDR
GOTERM_CC_FAT	GO:0031090~organelle membrane	26	29.5455	0.000431877	ENSG00000072210, ENSG00000105974, ENSG00000059573, ENSG00000044574, ENSG00000101310, ENSG00000213585, ENSG00000124783, ENSG00000005022, ENSG00000157916, ENSG00000070081, ENSG00000172270, ENSG00000164405, ENSG00000023318, ENSG00000167283, ENSG00000112096, ENSG00000166598, ENSG00000103018, ENSG00000125166, ENSG00000117528, ENSG00000139921, ENSG00000072506, ENSG00000139180, ENSG00000084754, ENSG0000…	85	202	1308	1.98066	0.0787965	0.0162809	0.535441
GOTERM_CC_FAT	GO:0005743~mitochondrial inner membrane	14	15.9091	0.00229253	ENSG00000072210, ENSG00000167283, ENSG00000059573, ENSG00000103018, ENSG00000125166, ENSG00000112096, ENSG00000213585, ENSG00000072506, ENSG00000139180, ENSG00000005022, ENSG00000084754, ENSG00000104980, ENSG00000167085, ENSG00000164405	85	86	1308	2.50506	0.353435	0.0603965	2.81228
SP_PIR_KEYWORDS	mitochondrion	22	25	0.00256012	ENSG00000059573, ENSG00000167283, ENSG00000112096, ENSG00000125166, ENSG00000103018, ENSG00000140374, ENSG00000111843, ENSG00000149792, ENSG00000213585, ENSG00000172340, ENSG00000055950, ENSG00000127884, ENSG00000072506, ENSG00000139180, ENSG00000005022, ENSG00000132676, ENSG00000084754, ENSG00000104980, ENSG00000167085, ENSG00000141378, ENSG00000111275, ENSG00000164405	88	199	1529	1.92085	0.423703	0.0665721	3.19871
GOTERM_CC_FAT	GO:0044429~mitochondrial part	20	22.7273	0.00449717	ENSG00000072210, ENSG00000059573, ENSG00000167283, ENSG00000112096, ENSG00000103018, ENSG00000125166, ENSG00000140374, ENSG00000213585, ENSG00000172340, ENSG00000055950, ENSG00000127884, ENSG00000072506, ENSG00000139180, ENSG00000005022, ENSG00000132676, ENSG00000084754, ENSG00000104980, ENSG00000167085, ENSG00000111275, ENSG00000164405	85	161	1308	1.91158	0.575307	0.101518	5.44795
GOTERM_CC_FAT	GO:0019866~organelle inner membrane	14	15.9091	0.00567159	ENSG00000072210, ENSG00000167283, ENSG00000059573, ENSG00000103018, ENSG00000125166, ENSG00000112096, ENSG00000213585, ENSG00000072506, ENSG00000139180, ENSG00000005022, ENSG00000084754, ENSG00000104980, ENSG00000167085, ENSG00000164405	85	95	1308	2.26774	0.660632	0.113146	6.82501
GOTERM_CC_FAT	GO:0031966~mitochondrial membrane	14	15.9091	0.0104363	ENSG00000072210, ENSG00000167283, ENSG00000059573, ENSG00000103018, ENSG00000125166, ENSG00000112096, ENSG00000213585, ENSG00000072506, ENSG00000139180, ENSG00000005022, ENSG00000084754, ENSG00000104980, ENSG00000167085, ENSG00000164405	85	102	1308	2.11211	0.863758	0.153047	12.2248
GOTERM_CC_FAT	GO:0005740~mitochondrial envelope	14	15.9091	0.014321	ENSG00000072210, ENSG00000167283, ENSG00000059573, ENSG00000103018, ENSG00000125166, ENSG00000112096, ENSG00000213585, ENSG00000072506, ENSG00000139180, ENSG00000005022, ENSG00000084754, ENSG00000104980, ENSG00000167085, ENSG00000164405	85	106	1308	2.03241	0.935472	0.177791	16.4126
GOTERM_CC_FAT	GO:0005739~mitochondrion	25	28.4091	0.0225645	ENSG00000072210, ENSG00000105974, ENSG00000059573, ENSG00000140374, ENSG00000149792, ENSG00000213585, ENSG00000055950, ENSG00000005022, ENSG00000172270, ENSG00000141378, ENSG00000164405, ENSG00000167283, ENSG00000112096, ENSG00000103018, ENSG00000125166, ENSG00000111843, ENSG00000172340, ENSG00000127884, ENSG00000072506, ENSG00000139180, ENSG00000132676, ENSG00000084754, ENSG00000104980, ENSG0000…	85	253	1308	1.52058	0.986916	0.204058	24.6976
GOTERM_CC_FAT	GO:0031967~organelle envelope	16	18.1818	0.108338	ENSG00000072210, ENSG00000167283, ENSG00000059573, ENSG00000112096, ENSG00000103018, ENSG00000125166, ENSG00000213585, ENSG00000072506, ENSG00000139180, ENSG00000005022, ENSG00000206394, ENSG00000070081, ENSG00000084754, ENSG00000104980, ENSG00000167085, ENSG00000164405	85	168	1308	1.46555	1	0.43636	75.9531
GOTERM_CC_FAT	GO:0031975~envelope	16	18.1818	0.108338	ENSG00000072210, ENSG00000167283, ENSG00000059573, ENSG00000112096, ENSG00000103018, ENSG00000125166, ENSG00000213585, ENSG00000072506, ENSG00000139180, ENSG00000005022, ENSG00000206394, ENSG00000070081, ENSG00000084754, ENSG00000104980, ENSG00000167085, ENSG00000164405	85	168	1308	1.46555	1	0.43636	75.9531
SP_PIR_KEYWORDS	mitochondrion inner membrane	6	6.81818	0.150676	ENSG00000005022, ENSG00000059573, ENSG00000167283, ENSG00000104980, ENSG00000167085, ENSG00000164405	88	50	1529	2.085	1	0.714645	87.3965
Annotation Cluster 7	Enrichment Score: 1.9051521715706663
Category	Term	Count	%	PValue	Genes	List Total	Pop Hits	Pop Total	Fold Enrichment	Bonferroni	Benjamini	FDR
SP_PIR_KEYWORDS	mitochondrion	22	25	0.00256012	ENSG00000059573, ENSG00000167283, ENSG00000112096, ENSG00000125166, ENSG00000103018, ENSG00000140374, ENSG00000111843, ENSG00000149792, ENSG00000213585, ENSG00000172340, ENSG00000055950, ENSG00000127884, ENSG00000072506, ENSG00000139180, ENSG00000005022, ENSG00000132676, ENSG00000084754, ENSG00000104980, ENSG00000167085, ENSG00000141378, ENSG00000111275, ENSG00000164405	88	199	1529	1.92085	0.423703	0.0665721	3.19871
GOTERM_CC_FAT	GO:0044429~mitochondrial part	20	22.7273	0.00449717	ENSG00000072210, ENSG00000059573, ENSG00000167283, ENSG00000112096, ENSG00000103018, ENSG00000125166, ENSG00000140374, ENSG00000213585, ENSG00000172340, ENSG00000055950, ENSG00000127884, ENSG00000072506, ENSG00000139180, ENSG00000005022, ENSG00000132676, ENSG00000084754, ENSG00000104980, ENSG00000167085, ENSG00000111275, ENSG00000164405	85	161	1308	1.91158	0.575307	0.101518	5.44795
GOTERM_CC_FAT	GO:0005759~mitochondrial matrix	13	14.7727	0.0061196	ENSG00000125166, ENSG00000112096, ENSG00000140374, ENSG00000213585, ENSG00000055950, ENSG00000172340, ENSG00000127884, ENSG00000139180, ENSG00000132676, ENSG00000005022, ENSG00000084754, ENSG00000104980, ENSG00000111275	85	85	1308	2.35349	0.688481	0.110085	7.34543
GOTERM_CC_FAT	GO:0031980~mitochondrial lumen	13	14.7727	0.0061196	ENSG00000125166, ENSG00000112096, ENSG00000140374, ENSG00000213585, ENSG00000055950, ENSG00000172340, ENSG00000127884, ENSG00000139180, ENSG00000132676, ENSG00000005022, ENSG00000084754, ENSG00000104980, ENSG00000111275	85	85	1308	2.35349	0.688481	0.110085	7.34543
GOTERM_CC_FAT	GO:0005739~mitochondrion	25	28.4091	0.0225645	ENSG00000072210, ENSG00000105974, ENSG00000059573, ENSG00000140374, ENSG00000149792, ENSG00000213585, ENSG00000055950, ENSG00000005022, ENSG00000172270, ENSG00000141378, ENSG00000164405, ENSG00000167283, ENSG00000112096, ENSG00000103018, ENSG00000125166, ENSG00000111843, ENSG00000172340, ENSG00000127884, ENSG00000072506, ENSG00000139180, ENSG00000132676, ENSG00000084754, ENSG00000104980, ENSG0000…	85	253	1308	1.52058	0.986916	0.204058	24.6976
UP_SEQ_FEATURE	transit peptide:Mitochondrion	12	13.6364	0.0625069	ENSG00000139180, ENSG00000132676, ENSG00000112096, ENSG00000125166, ENSG00000140374, ENSG00000084754, ENSG00000104980, ENSG00000141378, ENSG00000111275, ENSG00000172340, ENSG00000055950, ENSG00000127884	88	117	1528	1.78089	1	0.805723	58.3161
SP_PIR_KEYWORDS	transit peptide	12	13.6364	0.0758465	ENSG00000139180, ENSG00000132676, ENSG00000112096, ENSG00000125166, ENSG00000140374, ENSG00000084754, ENSG00000104980, ENSG00000141378, ENSG00000111275, ENSG00000172340, ENSG00000055950, ENSG00000127884	88	121	1529	1.72314	1	0.52161	63.2246
Annotation Cluster 8	Enrichment Score: 1.903102879479244
Category	Term	Count	%	PValue	Genes	List Total	Pop Hits	Pop Total	Fold Enrichment	Bonferroni	Benjamini	FDR
GOTERM_BP_FAT	GO:0055114~oxidation reduction	16	18.1818	0.00148918	ENSG00000085662, ENSG00000072210, ENSG00000059573, ENSG00000167996, ENSG00000112096, ENSG00000103018, ENSG00000140374, ENSG00000164294, ENSG00000139921, ENSG00000072506, ENSG00000159348, ENSG00000139180, ENSG00000084754, ENSG00000198363, ENSG00000111275, ENSG00000164405	79	112	1322	2.3906	0.765792	0.304335	2.31939
SP_PIR_KEYWORDS	oxidoreductase	12	13.6364	0.0197804	ENSG00000072506, ENSG00000085662, ENSG00000159348, ENSG00000072210, ENSG00000139180, ENSG00000059573, ENSG00000167996, ENSG00000112096, ENSG00000084754, ENSG00000164294, ENSG00000198363, ENSG00000111275	88	98	1529	2.12755	0.986369	0.249008	22.3823
SP_PIR_KEYWORDS	nad	6	6.81818	0.0662992	ENSG00000072506, ENSG00000159348, ENSG00000072210, ENSG00000139180, ENSG00000084754, ENSG00000111275	88	39	1529	2.67308	1	0.504568	58.1046
Annotation Cluster 9	Enrichment Score: 1.6384796839899431
Category	Term	Count	%	PValue	Genes	List Total	Pop Hits	Pop Total	Fold Enrichment	Bonferroni	Benjamini	FDR
KEGG_PATHWAY	hsa00380:Tryptophan metabolism	5	5.68182	0.00384127	ENSG00000072210, ENSG00000084754, ENSG00000140105, ENSG00000111275, ENSG00000127884	41	12	669	6.79878	0.298179	0.298179	4.11743
KEGG_PATHWAY	hsa00640:Propanoate metabolism	5	5.68182	0.00530963	ENSG00000072210, ENSG00000084754, ENSG00000111275, ENSG00000172340, ENSG00000127884	41	13	669	6.2758	0.387243	0.217212	5.65023
KEGG_PATHWAY	hsa00903:Limonene and pinene degradation	4	4.54545	0.0058737	ENSG00000072210, ENSG00000084754, ENSG00000111275, ENSG00000127884	41	7	669	9.32404	0.418401	0.165279	6.2331
KEGG_PATHWAY	hsa00410:beta-Alanine metabolism	4	4.54545	0.0177453	ENSG00000072210, ENSG00000084754, ENSG00000111275, ENSG00000127884	41	10	669	6.52683	0.807417	0.337548	17.7663
KEGG_PATHWAY	hsa00280:Valine, leucine and isoleucine degradation	5	5.68182	0.0182471	ENSG00000072506, ENSG00000072210, ENSG00000084754, ENSG00000111275, ENSG00000127884	41	18	669	4.53252	0.816261	0.287409	18.2241
KEGG_PATHWAY	hsa00650:Butanoate metabolism	4	4.54545	0.0372961	ENSG00000072210, ENSG00000084754, ENSG00000111275, ENSG00000127884	41	13	669	5.02064	0.969708	0.441673	33.9822
KEGG_PATHWAY	hsa00310:Lysine degradation	4	4.54545	0.0455277	ENSG00000072210, ENSG00000084754, ENSG00000111275, ENSG00000127884	41	14	669	4.66202	0.986252	0.457959	39.894
SP_PIR_KEYWORDS	nad	6	6.81818	0.0662992	ENSG00000072506, ENSG00000159348, ENSG00000072210, ENSG00000139180, ENSG00000084754, ENSG00000111275	88	39	1529	2.67308	1	0.504568	58.1046
KEGG_PATHWAY	hsa00071:Fatty acid metabolism	4	4.54545	0.0750861	ENSG00000072210, ENSG00000084754, ENSG00000111275, ENSG00000127884	41	17	669	3.83931	0.999239	0.592465	57.3752
UP_SEQ_FEATURE	nucleotide phosphate-binding region:NAD	4	4.54545	0.125738	ENSG00000072506, ENSG00000072210, ENSG00000111275, ENSG00000213585	88	22	1528	3.15702	1	0.937432	83.8256
Annotation Cluster 10	Enrichment Score: 1.3953530132201386
Category	Term	Count	%	PValue	Genes	List Total	Pop Hits	Pop Total	Fold Enrichment	Bonferroni	Benjamini	FDR
SP_PIR_KEYWORDS	Ichthyosis	5	5.68182	0.000134661	ENSG00000072210, ENSG00000167768, ENSG00000147155, ENSG00000186395, ENSG00000172867	88	6	1529	14.4792	0.0285389	0.00960494	0.170647
GOTERM_BP_FAT	GO:0008544~epidermis development	6	6.81818	0.00293779	ENSG00000072210, ENSG00000167768, ENSG00000186395, ENSG00000171403, ENSG00000172867, ENSG00000169032	79	18	1322	5.57806	0.943052	0.379731	4.52716
GOTERM_BP_FAT	GO:0007398~ectoderm development	6	6.81818	0.00380486	ENSG00000072210, ENSG00000167768, ENSG00000186395, ENSG00000171403, ENSG00000172867, ENSG00000169032	79	19	1322	5.28448	0.975596	0.411648	5.82619
GOTERM_CC_FAT	GO:0045095~keratin filament	4	4.54545	0.00741212	ENSG00000167768, ENSG00000186395, ENSG00000171403, ENSG00000172867	85	7	1308	8.79328	0.756721	0.12059	8.83194
SP_PIR_KEYWORDS	keratin	4	4.54545	0.00809376	ENSG00000167768, ENSG00000186395, ENSG00000171403, ENSG00000172867	88	8	1529	8.6875	0.825746	0.160311	9.79317
UP_SEQ_FEATURE	region of interest:Linker 12	4	4.54545	0.0159879	ENSG00000167768, ENSG00000186395, ENSG00000171403, ENSG00000172867	88	10	1528	6.94545	0.995101	0.485639	19.6277
UP_SEQ_FEATURE	region of interest:Coil 2	4	4.54545	0.0269824	ENSG00000167768, ENSG00000186395, ENSG00000171403, ENSG00000172867	88	12	1528	5.78788	0.99988	0.633203	30.9838
SP_PIR_KEYWORDS	Intermediate filament	4	4.54545	0.0336037	ENSG00000167768, ENSG00000186395, ENSG00000171403, ENSG00000172867	88	13	1529	5.34615	0.999357	0.368281	35.1762
UP_SEQ_FEATURE	region of interest:Coil 1A	4	4.54545	0.0336605	ENSG00000167768, ENSG00000186395, ENSG00000171403, ENSG00000172867	88	13	1528	5.34266	0.999988	0.641993	37.136
UP_SEQ_FEATURE	region of interest:Head	4	4.54545	0.0336605	ENSG00000167768, ENSG00000186395, ENSG00000171403, ENSG00000172867	88	13	1528	5.34266	0.999988	0.641993	37.136
UP_SEQ_FEATURE	region of interest:Linker 1	4	4.54545	0.0336605	ENSG00000167768, ENSG00000186395, ENSG00000171403, ENSG00000172867	88	13	1528	5.34266	0.999988	0.641993	37.136
UP_SEQ_FEATURE	region of interest:Coil 1B	4	4.54545	0.0336605	ENSG00000167768, ENSG00000186395, ENSG00000171403, ENSG00000172867	88	13	1528	5.34266	0.999988	0.641993	37.136
UP_SEQ_FEATURE	region of interest:Rod	4	4.54545	0.0336605	ENSG00000167768, ENSG00000186395, ENSG00000171403, ENSG00000172867	88	13	1528	5.34266	0.999988	0.641993	37.136
UP_SEQ_FEATURE	region of interest:Tail	4	4.54545	0.0336605	ENSG00000167768, ENSG00000186395, ENSG00000171403, ENSG00000172867	88	13	1528	5.34266	0.999988	0.641993	37.136
PIR_SUPERFAMILY	PIRSF002282:cytoskeletal keratin	4	4.54545	0.0401866	ENSG00000167768, ENSG00000186395, ENSG00000171403, ENSG00000172867	58	12	855	4.91379	0.930475	0.736324	34.1663
GOTERM_CC_FAT	GO:0005882~intermediate filament	4	4.54545	0.0457428	ENSG00000167768, ENSG00000186395, ENSG00000171403, ENSG00000172867	85	13	1308	4.73484	0.999863	0.299421	44.1184
GOTERM_CC_FAT	GO:0045111~intermediate filament cytoskeleton	4	4.54545	0.0555852	ENSG00000167768, ENSG00000186395, ENSG00000171403, ENSG00000172867	85	14	1308	4.39664	0.999981	0.312499	50.8745
SP_PIR_KEYWORDS	disease mutation	16	18.1818	0.111244	ENSG00000072210, ENSG00000059573, ENSG00000105974, ENSG00000147155, ENSG00000140374, ENSG00000101310, ENSG00000171403, ENSG00000172867, ENSG00000117528, ENSG00000072506, ENSG00000167768, ENSG00000186395, ENSG00000084754, ENSG00000167085, ENSG00000164405, ENSG00000169032	88	190	1529	1.46316	1	0.652322	77.5898
INTERPRO	IPR018039:Intermediate filament protein, conserved site	3	3.40909	0.146931	ENSG00000186395, ENSG00000171403, ENSG00000172867	85	12	1470	4.32353	1	0.961247	86.8692
INTERPRO	IPR001664:Intermediate filament protein	3	3.40909	0.146931	ENSG00000186395, ENSG00000171403, ENSG00000172867	85	12	1470	4.32353	1	0.961247	86.8692
INTERPRO	IPR016044:Filament	3	3.40909	0.146931	ENSG00000186395, ENSG00000171403, ENSG00000172867	85	12	1470	4.32353	1	0.961247	86.8692
GOTERM_MF_FAT	GO:0005200~structural constituent of cytoskeleton	3	3.40909	0.218443	ENSG00000167768, ENSG00000171403, ENSG00000172867	80	14	1256	3.36429	1	0.999744	96.3002
GOTERM_CC_FAT	GO:0044430~cytoskeletal part	5	5.68182	0.899931	ENSG00000167768, ENSG00000186395, ENSG00000171403, ENSG00000172867, ENSG00000169032	85	100	1308	0.769412	1	0.999317	100
SP_PIR_KEYWORDS	coiled coil	5	5.68182	0.982325	ENSG00000167768, ENSG00000186395, ENSG00000167085, ENSG00000171403, ENSG00000172867	88	154	1529	0.564123	1	1	100
GOTERM_CC_FAT	GO:0005856~cytoskeleton	6	6.81818	0.985623	ENSG00000167768, ENSG00000186395, ENSG00000169045, ENSG00000171403, ENSG00000172867, ENSG00000169032	85	162	1308	0.569935	1	0.999998	100
Annotation Cluster 11	Enrichment Score: 1.3654872039692931
Category	Term	Count	%	PValue	Genes	List Total	Pop Hits	Pop Total	Fold Enrichment	Bonferroni	Benjamini	FDR
GOTERM_BP_FAT	GO:0030193~regulation of blood coagulation	3	3.40909	0.0190846	ENSG00000105974, ENSG00000167768, ENSG00000137801	79	4	1322	12.5506	1	0.763946	26.1713
GOTERM_BP_FAT	GO:0050818~regulation of coagulation	3	3.40909	0.0305976	ENSG00000105974, ENSG00000167768, ENSG00000137801	79	5	1322	10.0405	1	0.849188	38.6966
GOTERM_BP_FAT	GO:0032101~regulation of response to external stimulus	3	3.40909	0.0441584	ENSG00000105974, ENSG00000167768, ENSG00000137801	79	6	1322	8.36709	1	0.913172	50.893
GOTERM_BP_FAT	GO:0051241~negative regulation of multicellular organismal process	3	3.40909	0.133865	ENSG00000105974, ENSG00000167768, ENSG00000137801	79	11	1322	4.56387	1	0.969786	89.5964
Annotation Cluster 12	Enrichment Score: 1.241564383046949
Category	Term	Count	%	PValue	Genes	List Total	Pop Hits	Pop Total	Fold Enrichment	Bonferroni	Benjamini	FDR
GOTERM_BP_FAT	GO:0070482~response to oxygen levels	6	6.81818	0.00484162	ENSG00000105974, ENSG00000112096, ENSG00000166598, ENSG00000137801, ENSG00000149428, ENSG00000111275	79	20	1322	5.02025	0.991149	0.408589	7.35772
GOTERM_BP_FAT	GO:0010033~response to organic substance	13	14.7727	0.00760711	ENSG00000023318, ENSG00000149257, ENSG00000105974, ENSG00000125166, ENSG00000070669, ENSG00000093010, ENSG00000172380, ENSG00000206394, ENSG00000137801, ENSG00000172270, ENSG00000111275, ENSG00000169032, ENSG00000145050	79	95	1322	2.28994	0.999411	0.524679	11.3296
GOTERM_BP_FAT	GO:0032570~response to progesterone stimulus	3	3.40909	0.00992143	ENSG00000105974, ENSG00000137801, ENSG00000111275	79	3	1322	16.7342	0.999939	0.586412	14.5304
GOTERM_BP_FAT	GO:0009719~response to endogenous stimulus	7	7.95455	0.0585358	ENSG00000172380, ENSG00000105974, ENSG00000172270, ENSG00000137801, ENSG00000111275, ENSG00000169032, ENSG00000070669	79	48	1322	2.4404	1	0.939047	61.319
GOTERM_BP_FAT	GO:0009725~response to hormone stimulus	6	6.81818	0.0747867	ENSG00000172380, ENSG00000105974, ENSG00000172270, ENSG00000137801, ENSG00000111275, ENSG00000169032	79	39	1322	2.57449	1	0.951607	70.5949
GOTERM_BP_FAT	GO:0048545~response to steroid hormone stimulus	4	4.54545	0.0850383	ENSG00000105974, ENSG00000137801, ENSG00000111275, ENSG00000169032	79	18	1322	3.71871	1	0.954567	75.3268
GOTERM_BP_FAT	GO:0010035~response to inorganic substance	4	4.54545	0.226086	ENSG00000105974, ENSG00000112096, ENSG00000172270, ENSG00000137801	79	28	1322	2.3906	1	0.990995	98.2328
GOTERM_BP_FAT	GO:0010038~response to metal ion	3	3.40909	0.265133	ENSG00000105974, ENSG00000172270, ENSG00000137801	79	17	1322	2.95309	1	0.994826	99.218
GOTERM_MF_FAT	GO:0042802~identical protein binding	5	5.68182	0.821369	ENSG00000072506, ENSG00000105974, ENSG00000137801, ENSG00000111275, ENSG00000070669	80	88	1256	0.892045	1	1	100
Annotation Cluster 13	Enrichment Score: 1.2071511930959726
Category	Term	Count	%	PValue	Genes	List Total	Pop Hits	Pop Total	Fold Enrichment	Bonferroni	Benjamini	FDR
GOTERM_CC_FAT	GO:0043233~organelle lumen	34	38.6364	0.0497745	ENSG00000044574, ENSG00000179218, ENSG00000113643, ENSG00000140374, ENSG00000149428, ENSG00000185624, ENSG00000213585, ENSG00000055950, ENSG00000155660, ENSG00000005022, ENSG00000163682, ENSG00000137801, ENSG00000167004, ENSG00000083520, ENSG00000023318, ENSG00000160201, ENSG00000149257, ENSG00000143870, ENSG00000125166, ENSG00000166598, ENSG00000112096, ENSG00000107937, ENSG00000169045, ENSG0000…	85	400	1308	1.308	0.999939	0.311404	46.9829
GOTERM_CC_FAT	GO:0031974~membrane-enclosed lumen	34	38.6364	0.0644729	ENSG00000044574, ENSG00000179218, ENSG00000113643, ENSG00000140374, ENSG00000149428, ENSG00000185624, ENSG00000213585, ENSG00000055950, ENSG00000155660, ENSG00000005022, ENSG00000163682, ENSG00000137801, ENSG00000167004, ENSG00000083520, ENSG00000023318, ENSG00000160201, ENSG00000149257, ENSG00000143870, ENSG00000125166, ENSG00000166598, ENSG00000112096, ENSG00000107937, ENSG00000169045, ENSG0000…	85	408	1308	1.28235	0.999997	0.326795	56.3212
GOTERM_CC_FAT	GO:0070013~intracellular organelle lumen	33	37.5	0.0745011	ENSG00000044574, ENSG00000179218, ENSG00000113643, ENSG00000140374, ENSG00000149428, ENSG00000185624, ENSG00000213585, ENSG00000055950, ENSG00000155660, ENSG00000005022, ENSG00000163682, ENSG00000167004, ENSG00000083520, ENSG00000023318, ENSG00000160201, ENSG00000149257, ENSG00000143870, ENSG00000125166, ENSG00000166598, ENSG00000112096, ENSG00000107937, ENSG00000169045, ENSG00000166794, ENSG0000…	85	398	1308	1.27591	1	0.359666	61.7969
Annotation Cluster 14	Enrichment Score: 1.1945631949357776
Category	Term	Count	%	PValue	Genes	List Total	Pop Hits	Pop Total	Fold Enrichment	Bonferroni	Benjamini	FDR
GOTERM_CC_FAT	GO:0000267~cell fraction	16	18.1818	0.03505	ENSG00000105974, ENSG00000147155, ENSG00000112096, ENSG00000103018, ENSG00000166598, ENSG00000179218, ENSG00000113643, ENSG00000105281, ENSG00000185624, ENSG00000070669, ENSG00000139921, ENSG00000093010, ENSG00000206394, ENSG00000206450, ENSG00000140105, ENSG00000169032	85	144	1308	1.7098	0.998863	0.255274	35.8176
GOTERM_CC_FAT	GO:0005792~microsome	6	6.81818	0.0553601	ENSG00000093010, ENSG00000147155, ENSG00000103018, ENSG00000179218, ENSG00000166598, ENSG00000185624	85	33	1308	2.79786	0.99998	0.32054	50.7288
GOTERM_CC_FAT	GO:0042598~vesicular fraction	6	6.81818	0.0617336	ENSG00000093010, ENSG00000147155, ENSG00000103018, ENSG00000179218, ENSG00000166598, ENSG00000185624	85	34	1308	2.71557	0.999994	0.323315	54.7048
GOTERM_CC_FAT	GO:0005624~membrane fraction	11	12.5	0.0762746	ENSG00000139921, ENSG00000093010, ENSG00000105974, ENSG00000147155, ENSG00000206394, ENSG00000103018, ENSG00000179218, ENSG00000166598, ENSG00000206450, ENSG00000105281, ENSG00000185624	85	95	1308	1.7818	1	0.34995	62.6969
GOTERM_CC_FAT	GO:0005626~insoluble fraction	11	12.5	0.116519	ENSG00000139921, ENSG00000093010, ENSG00000105974, ENSG00000147155, ENSG00000206394, ENSG00000103018, ENSG00000179218, ENSG00000166598, ENSG00000206450, ENSG00000105281, ENSG00000185624	85	103	1308	1.6434	1	0.453131	78.5561
Annotation Cluster 15	Enrichment Score: 1.169738133655106
Category	Term	Count	%	PValue	Genes	List Total	Pop Hits	Pop Total	Fold Enrichment	Bonferroni	Benjamini	FDR
GOTERM_BP_FAT	GO:0009267~cellular response to starvation	3	3.40909	0.0305976	ENSG00000105974, ENSG00000044574, ENSG00000070669	79	5	1322	10.0405	1	0.849188	38.6966
GOTERM_BP_FAT	GO:0031669~cellular response to nutrient levels	3	3.40909	0.0441584	ENSG00000105974, ENSG00000044574, ENSG00000070669	79	6	1322	8.36709	1	0.913172	50.893
GOTERM_BP_FAT	GO:0031668~cellular response to extracellular stimulus	3	3.40909	0.0441584	ENSG00000105974, ENSG00000044574, ENSG00000070669	79	6	1322	8.36709	1	0.913172	50.893
GOTERM_BP_FAT	GO:0042594~response to starvation	3	3.40909	0.0441584	ENSG00000105974, ENSG00000044574, ENSG00000070669	79	6	1322	8.36709	1	0.913172	50.893
GOTERM_BP_FAT	GO:0031667~response to nutrient levels	5	5.68182	0.0550674	ENSG00000105974, ENSG00000044574, ENSG00000206394, ENSG00000112096, ENSG00000070669	79	25	1322	3.34684	1	0.93661	59.0131
GOTERM_CC_FAT	GO:0005625~soluble fraction	8	9.09091	0.057286	ENSG00000093010, ENSG00000105974, ENSG00000206394, ENSG00000112096, ENSG00000113643, ENSG00000140105, ENSG00000169032, ENSG00000070669	85	55	1308	2.23829	0.999986	0.31176	51.9628
GOTERM_BP_FAT	GO:0009991~response to extracellular stimulus	5	5.68182	0.0699156	ENSG00000105974, ENSG00000044574, ENSG00000206394, ENSG00000112096, ENSG00000070669	79	27	1322	3.09892	1	0.947212	68.0602
GOTERM_BP_FAT	GO:0033554~cellular response to stress	5	5.68182	0.75483	ENSG00000105974, ENSG00000044574, ENSG00000112096, ENSG00000137801, ENSG00000070669	79	85	1322	0.984363	1	0.999998	100
Annotation Cluster 16	Enrichment Score: 1.1364506595568393
Category	Term	Count	%	PValue	Genes	List Total	Pop Hits	Pop Total	Fold Enrichment	Bonferroni	Benjamini	FDR
GOTERM_BP_FAT	GO:0022900~electron transport chain	6	6.81818	0.027973	ENSG00000139921, ENSG00000139180, ENSG00000112096, ENSG00000103018, ENSG00000140374, ENSG00000164405	79	30	1322	3.34684	1	0.841542	36.0302
SP_PIR_KEYWORDS	electron transport	5	5.68182	0.0629527	ENSG00000139921, ENSG00000139180, ENSG00000103018, ENSG00000140374, ENSG00000164405	88	27	1529	3.21759	0.999999	0.502909	56.1599
GOTERM_BP_FAT	GO:0006091~generation of precursor metabolites and energy	8	9.09091	0.221256	ENSG00000139921, ENSG00000139180, ENSG00000167283, ENSG00000112096, ENSG00000103018, ENSG00000140374, ENSG00000164405, ENSG00000172340	79	84	1322	1.59373	1	0.990759	98.0509
Annotation Cluster 17	Enrichment Score: 1.1171377608699196
Category	Term	Count	%	PValue	Genes	List Total	Pop Hits	Pop Total	Fold Enrichment	Bonferroni	Benjamini	FDR
SP_PIR_KEYWORDS	calcium binding	5	5.68182	0.0105131	ENSG00000070081, ENSG00000179218, ENSG00000166598, ENSG00000137801, ENSG00000049449	88	16	1529	5.42969	0.896923	0.160367	12.5441
GOTERM_CC_FAT	GO:0005576~extracellular region	10	11.3636	0.0333735	ENSG00000085662, ENSG00000128595, ENSG00000070081, ENSG00000179218, ENSG00000173376, ENSG00000137801, ENSG00000206450, ENSG00000185624, ENSG00000074842, ENSG00000145050	85	71	1308	2.16736	0.998418	0.264426	34.4178
SP_PIR_KEYWORDS	calcium	7	7.95455	0.0554477	ENSG00000124783, ENSG00000128595, ENSG00000070081, ENSG00000179218, ENSG00000166598, ENSG00000137801, ENSG00000049449	88	49	1529	2.48214	0.999995	0.4756	51.4925
GOTERM_CC_FAT	GO:0044421~extracellular region part	5	5.68182	0.311418	ENSG00000085662, ENSG00000070081, ENSG00000179218, ENSG00000173376, ENSG00000137801	85	44	1308	1.74866	1	0.778728	99.0317
GOTERM_CC_FAT	GO:0005615~extracellular space	4	4.54545	0.428501	ENSG00000085662, ENSG00000070081, ENSG00000179218, ENSG00000137801	85	37	1308	1.66359	1	0.880695	99.9045
Annotation Cluster 18	Enrichment Score: 1.0703479578535748
Category	Term	Count	%	PValue	Genes	List Total	Pop Hits	Pop Total	Fold Enrichment	Bonferroni	Benjamini	FDR
INTERPRO	IPR016162:Aldehyde dehydrogenase, N-terminal	3	3.40909	0.056178	ENSG00000072210, ENSG00000059573, ENSG00000111275	85	7	1470	7.41176	0.999998	0.764358	52.2239
KEGG_PATHWAY	hsa00330:Arginine and proline metabolism	4	4.54545	0.0864539	ENSG00000072210, ENSG00000059573, ENSG00000125166, ENSG00000111275	41	18	669	3.62602	0.999756	0.564768	62.7619
GOTERM_MF_FAT	GO:0016620~oxidoreductase activity, acting on the aldehyde or oxo group of donors, NAD or NADP as acceptor	3	3.40909	0.12665	ENSG00000072210, ENSG00000059573, ENSG00000111275	80	10	1256	4.71	1	0.998904	83.6582
Annotation Cluster 19	Enrichment Score: 0.996138827614394
Category	Term	Count	%	PValue	Genes	List Total	Pop Hits	Pop Total	Fold Enrichment	Bonferroni	Benjamini	FDR
GOTERM_BP_FAT	GO:0070482~response to oxygen levels	6	6.81818	0.00484162	ENSG00000105974, ENSG00000112096, ENSG00000166598, ENSG00000137801, ENSG00000149428, ENSG00000111275	79	20	1322	5.02025	0.991149	0.408589	7.35772
GOTERM_BP_FAT	GO:0001666~response to hypoxia	5	5.68182	0.0220603	ENSG00000105974, ENSG00000112096, ENSG00000166598, ENSG00000137801, ENSG00000149428	79	19	1322	4.40373	1	0.788165	29.6202
GOTERM_BP_FAT	GO:0010035~response to inorganic substance	4	4.54545	0.226086	ENSG00000105974, ENSG00000112096, ENSG00000172270, ENSG00000137801	79	28	1322	2.3906	1	0.990995	98.2328
GOTERM_BP_FAT	GO:0009628~response to abiotic stimulus	3	3.40909	0.573563	ENSG00000105974, ENSG00000112096, ENSG00000137801	79	32	1322	1.56883	1	0.99996	99.9999
GOTERM_BP_FAT	GO:0033554~cellular response to stress	5	5.68182	0.75483	ENSG00000105974, ENSG00000044574, ENSG00000112096, ENSG00000137801, ENSG00000070669	79	85	1322	0.984363	1	0.999998	100
Annotation Cluster 20	Enrichment Score: 0.9823937622532969
Category	Term	Count	%	PValue	Genes	List Total	Pop Hits	Pop Total	Fold Enrichment	Bonferroni	Benjamini	FDR
GOTERM_BP_FAT	GO:0019725~cellular homeostasis	11	12.5	0.000427943	ENSG00000023318, ENSG00000155660, ENSG00000139921, ENSG00000105974, ENSG00000167996, ENSG00000143870, ENSG00000112096, ENSG00000179218, ENSG00000166598, ENSG00000167004, ENSG00000185624	79	50	1322	3.68152	0.340917	0.188161	0.671744
GOTERM_BP_FAT	GO:0051235~maintenance of location	5	5.68182	0.00386576	ENSG00000105974, ENSG00000167996, ENSG00000179218, ENSG00000166598, ENSG00000167004	79	12	1322	6.97257	0.977007	0.375977	5.91681
GOTERM_BP_FAT	GO:0042592~homeostatic process	11	12.5	0.0102219	ENSG00000023318, ENSG00000155660, ENSG00000139921, ENSG00000105974, ENSG00000167996, ENSG00000143870, ENSG00000112096, ENSG00000179218, ENSG00000166598, ENSG00000167004, ENSG00000185624	79	75	1322	2.45435	0.999955	0.565668	14.9379
GOTERM_BP_FAT	GO:0051238~sequestering of metal ion	3	3.40909	0.0190846	ENSG00000167996, ENSG00000179218, ENSG00000166598	79	4	1322	12.5506	1	0.763946	26.1713
GOTERM_BP_FAT	GO:0055066~di-, tri-valent inorganic cation homeostasis	5	5.68182	0.0311414	ENSG00000105974, ENSG00000167996, ENSG00000112096, ENSG00000179218, ENSG00000166598	79	21	1322	3.98433	1	0.83677	39.2359
GOTERM_CC_FAT	GO:0048471~perinuclear region of cytoplasm	8	9.09091	0.0331384	ENSG00000105974, ENSG00000044574, ENSG00000179218, ENSG00000166598, ENSG00000107937, ENSG00000101310, ENSG00000171403, ENSG00000169032	85	49	1308	2.51236	0.998343	0.273959	34.2193
GOTERM_BP_FAT	GO:0055080~cation homeostasis	5	5.68182	0.0483599	ENSG00000105974, ENSG00000167996, ENSG00000112096, ENSG00000179218, ENSG00000166598	79	24	1322	3.48629	1	0.921215	54.184
GOTERM_BP_FAT	GO:0030005~cellular di-, tri-valent inorganic cation homeostasis	4	4.54545	0.0850383	ENSG00000105974, ENSG00000167996, ENSG00000179218, ENSG00000166598	79	18	1322	3.71871	1	0.954567	75.3268
GOTERM_BP_FAT	GO:0006873~cellular ion homeostasis	5	5.68182	0.105096	ENSG00000105974, ENSG00000167996, ENSG00000112096, ENSG00000179218, ENSG00000166598	79	31	1322	2.69906	1	0.962272	82.5965
GOTERM_BP_FAT	GO:0055082~cellular chemical homeostasis	5	5.68182	0.105096	ENSG00000105974, ENSG00000167996, ENSG00000112096, ENSG00000179218, ENSG00000166598	79	31	1322	2.69906	1	0.962272	82.5965
GOTERM_BP_FAT	GO:0030003~cellular cation homeostasis	4	4.54545	0.122308	ENSG00000105974, ENSG00000167996, ENSG00000179218, ENSG00000166598	79	21	1322	3.18746	1	0.967751	87.1819
GOTERM_BP_FAT	GO:0050801~ion homeostasis	5	5.68182	0.135859	ENSG00000105974, ENSG00000167996, ENSG00000112096, ENSG00000179218, ENSG00000166598	79	34	1322	2.46091	1	0.968847	89.9673
GOTERM_BP_FAT	GO:0006874~cellular calcium ion homeostasis	3	3.40909	0.154729	ENSG00000105974, ENSG00000179218, ENSG00000166598	79	12	1322	4.18354	1	0.977799	92.9135
GOTERM_BP_FAT	GO:0006875~cellular metal ion homeostasis	3	3.40909	0.176169	ENSG00000105974, ENSG00000179218, ENSG00000166598	79	13	1322	3.86173	1	0.986293	95.2714
GOTERM_BP_FAT	GO:0055074~calcium ion homeostasis	3	3.40909	0.176169	ENSG00000105974, ENSG00000179218, ENSG00000166598	79	13	1322	3.86173	1	0.986293	95.2714
GOTERM_BP_FAT	GO:0055065~metal ion homeostasis	3	3.40909	0.198048	ENSG00000105974, ENSG00000179218, ENSG00000166598	79	14	1322	3.5859	1	0.989681	96.905
GOTERM_BP_FAT	GO:0048878~chemical homeostasis	5	5.68182	0.219237	ENSG00000105974, ENSG00000167996, ENSG00000112096, ENSG00000179218, ENSG00000166598	79	41	1322	2.04075	1	0.991941	97.9698
GOTERM_BP_FAT	GO:0051259~protein oligomerization	4	4.54545	0.291436	ENSG00000072506, ENSG00000105974, ENSG00000112096, ENSG00000169032	79	32	1322	2.09177	1	0.996612	99.5595
GOTERM_BP_FAT	GO:0045596~negative regulation of cell differentiation	3	3.40909	0.310092	ENSG00000105974, ENSG00000112096, ENSG00000179218	79	19	1322	2.64224	1	0.997066	99.7106
GOTERM_BP_FAT	GO:0051260~protein homooligomerization	3	3.40909	0.310092	ENSG00000072506, ENSG00000105974, ENSG00000112096	79	19	1322	2.64224	1	0.997066	99.7106
GOTERM_BP_FAT	GO:0007568~aging	3	3.40909	0.332404	ENSG00000072506, ENSG00000112096, ENSG00000179218	79	20	1322	2.51013	1	0.997865	99.8275
GOTERM_BP_FAT	GO:0006461~protein complex assembly	5	5.68182	0.771262	ENSG00000072506, ENSG00000105974, ENSG00000112096, ENSG00000179218, ENSG00000169032	79	87	1322	0.961734	1	0.999999	100
GOTERM_BP_FAT	GO:0070271~protein complex biogenesis	5	5.68182	0.771262	ENSG00000072506, ENSG00000105974, ENSG00000112096, ENSG00000179218, ENSG00000169032	79	87	1322	0.961734	1	0.999999	100
GOTERM_BP_FAT	GO:0065003~macromolecular complex assembly	5	5.68182	0.969218	ENSG00000072506, ENSG00000105974, ENSG00000112096, ENSG00000179218, ENSG00000169032	79	136	1322	0.615227	1	1	100
GOTERM_BP_FAT	GO:0043933~macromolecular complex subunit organization	5	5.68182	0.978811	ENSG00000072506, ENSG00000105974, ENSG00000112096, ENSG00000179218, ENSG00000169032	79	144	1322	0.581048	1	1	100
Annotation Cluster 21	Enrichment Score: 0.793729011617539
Category	Term	Count	%	PValue	Genes	List Total	Pop Hits	Pop Total	Fold Enrichment	Bonferroni	Benjamini	FDR
GOTERM_MF_FAT	GO:0030246~carbohydrate binding	5	5.68182	0.0753078	ENSG00000167768, ENSG00000179218, ENSG00000173376, ENSG00000172270, ENSG00000137801	80	26	1256	3.01923	1	0.997291	64.912
GOTERM_CC_FAT	GO:0031012~extracellular matrix	3	3.40909	0.177267	ENSG00000179218, ENSG00000173376, ENSG00000137801	85	12	1308	3.84706	1	0.577757	91.1533
GOTERM_CC_FAT	GO:0044421~extracellular region part	5	5.68182	0.311418	ENSG00000085662, ENSG00000070081, ENSG00000179218, ENSG00000173376, ENSG00000137801	85	44	1308	1.74866	1	0.778728	99.0317
Annotation Cluster 22	Enrichment Score: 0.6807569164795924
Category	Term	Count	%	PValue	Genes	List Total	Pop Hits	Pop Total	Fold Enrichment	Bonferroni	Benjamini	FDR
SP_PIR_KEYWORDS	calcium	7	7.95455	0.0554477	ENSG00000124783, ENSG00000128595, ENSG00000070081, ENSG00000179218, ENSG00000166598, ENSG00000137801, ENSG00000049449	88	49	1529	2.48214	0.999995	0.4756	51.4925
SMART	SM00054:EFh	3	3.40909	0.069864	ENSG00000128595, ENSG00000070081, ENSG00000049449	20	15	639	6.39	0.824161	0.824161	44.065
INTERPRO	IPR002048:Calcium-binding EF-hand	3	3.40909	0.209818	ENSG00000128595, ENSG00000070081, ENSG00000049449	85	15	1470	3.45882	1	0.987911	95.0635
UP_SEQ_FEATURE	calcium-binding region:1	3	3.40909	0.230165	ENSG00000128595, ENSG00000070081, ENSG00000049449	88	16	1528	3.25568	1	0.991734	97.1167
UP_SEQ_FEATURE	domain:EF-hand 1	3	3.40909	0.273482	ENSG00000128595, ENSG00000070081, ENSG00000049449	88	18	1528	2.89394	1	0.996109	98.6851
UP_SEQ_FEATURE	domain:EF-hand 2	3	3.40909	0.295154	ENSG00000128595, ENSG00000070081, ENSG00000049449	88	19	1528	2.74163	1	0.996884	99.1278
INTERPRO	IPR018247:EF-HAND 1	3	3.40909	0.339822	ENSG00000128595, ENSG00000070081, ENSG00000049449	85	21	1470	2.47059	1	0.999244	99.5033
INTERPRO	IPR018249:EF-HAND 2	3	3.40909	0.361134	ENSG00000128595, ENSG00000070081, ENSG00000049449	85	22	1470	2.35829	1	0.999254	99.6734
INTERPRO	IPR011992:EF-Hand type	3	3.40909	0.402969	ENSG00000128595, ENSG00000070081, ENSG00000049449	85	24	1470	2.16176	1	0.999564	99.8625
Annotation Cluster 23	Enrichment Score: 0.6704038730715599
Category	Term	Count	%	PValue	Genes	List Total	Pop Hits	Pop Total	Fold Enrichment	Bonferroni	Benjamini	FDR
GOTERM_BP_FAT	GO:0001666~response to hypoxia	5	5.68182	0.0220603	ENSG00000105974, ENSG00000112096, ENSG00000166598, ENSG00000137801, ENSG00000149428	79	19	1322	4.40373	1	0.788165	29.6202
GOTERM_BP_FAT	GO:0042981~regulation of apoptosis	10	11.3636	0.0810112	ENSG00000139921, ENSG00000132676, ENSG00000044574, ENSG00000112096, ENSG00000179218, ENSG00000166598, ENSG00000137801, ENSG00000167004, ENSG00000167085, ENSG00000070669	79	91	1322	1.83892	1	0.952527	73.5602
GOTERM_BP_FAT	GO:0043067~regulation of programmed cell death	10	11.3636	0.0855788	ENSG00000139921, ENSG00000132676, ENSG00000044574, ENSG00000112096, ENSG00000179218, ENSG00000166598, ENSG00000137801, ENSG00000167004, ENSG00000167085, ENSG00000070669	79	92	1322	1.81893	1	0.950449	75.5553
GOTERM_BP_FAT	GO:0010941~regulation of cell death	10	11.3636	0.0903007	ENSG00000139921, ENSG00000132676, ENSG00000044574, ENSG00000112096, ENSG00000179218, ENSG00000166598, ENSG00000137801, ENSG00000167004, ENSG00000167085, ENSG00000070669	79	93	1322	1.79937	1	0.953703	77.4691
GOTERM_BP_FAT	GO:0006916~anti-apoptosis	5	5.68182	0.0956451	ENSG00000139921, ENSG00000044574, ENSG00000112096, ENSG00000166598, ENSG00000137801	79	30	1322	2.78903	1	0.953112	79.4655
GOTERM_BP_FAT	GO:0043066~negative regulation of apoptosis	6	6.81818	0.112411	ENSG00000139921, ENSG00000044574, ENSG00000112096, ENSG00000166598, ENSG00000137801, ENSG00000070669	79	44	1322	2.28193	1	0.967159	84.7064
GOTERM_BP_FAT	GO:0043069~negative regulation of programmed cell death	6	6.81818	0.120874	ENSG00000139921, ENSG00000044574, ENSG00000112096, ENSG00000166598, ENSG00000137801, ENSG00000070669	79	45	1322	2.23122	1	0.969362	86.8481
GOTERM_BP_FAT	GO:0060548~negative regulation of cell death	6	6.81818	0.129632	ENSG00000139921, ENSG00000044574, ENSG00000112096, ENSG00000166598, ENSG00000137801, ENSG00000070669	79	46	1322	2.18272	1	0.968803	88.7664
GOTERM_BP_FAT	GO:0009891~positive regulation of biosynthetic process	4	4.54545	0.629836	ENSG00000139921, ENSG00000112096, ENSG00000179218, ENSG00000137801	79	54	1322	1.23957	1	0.999981	100
GOTERM_BP_FAT	GO:0031328~positive regulation of cellular biosynthetic process	4	4.54545	0.629836	ENSG00000139921, ENSG00000112096, ENSG00000179218, ENSG00000137801	79	54	1322	1.23957	1	0.999981	100
GOTERM_BP_FAT	GO:0010604~positive regulation of macromolecule metabolic process	5	5.68182	0.75483	ENSG00000139921, ENSG00000105974, ENSG00000179218, ENSG00000137801, ENSG00000169032	79	85	1322	0.984363	1	0.999998	100
GOTERM_BP_FAT	GO:0033554~cellular response to stress	5	5.68182	0.75483	ENSG00000105974, ENSG00000044574, ENSG00000112096, ENSG00000137801, ENSG00000070669	79	85	1322	0.984363	1	0.999998	100
GOTERM_BP_FAT	GO:0010557~positive regulation of macromolecule biosynthetic process	3	3.40909	0.789058	ENSG00000139921, ENSG00000179218, ENSG00000137801	79	48	1322	1.04589	1	0.999999	100
GOTERM_BP_FAT	GO:0045449~regulation of transcription	5	5.68182	0.99163	ENSG00000139921, ENSG00000112096, ENSG00000179218, ENSG00000167085, ENSG00000169032	79	163	1322	0.513318	1	1	100
Annotation Cluster 24	Enrichment Score: 0.6687266598679106
Category	Term	Count	%	PValue	Genes	List Total	Pop Hits	Pop Total	Fold Enrichment	Bonferroni	Benjamini	FDR
GOTERM_BP_FAT	GO:0008285~negative regulation of cell proliferation	9	10.2273	0.000160374	ENSG00000093010, ENSG00000105974, ENSG00000167996, ENSG00000112096, ENSG00000107937, ENSG00000137801, ENSG00000198363, ENSG00000167085, ENSG00000140105	79	29	1322	5.19337	0.144627	0.144627	0.252238
GOTERM_BP_FAT	GO:0042127~regulation of cell proliferation	13	14.7727	0.000435347	ENSG00000167996, ENSG00000105974, ENSG00000179218, ENSG00000112096, ENSG00000107937, ENSG00000074842, ENSG00000124783, ENSG00000093010, ENSG00000137801, ENSG00000134419, ENSG00000198363, ENSG00000140105, ENSG00000167085	79	69	1322	3.15282	0.345655	0.131835	0.683329
GOTERM_CC_FAT	GO:0009986~cell surface	6	6.81818	0.0338731	ENSG00000093010, ENSG00000105974, ENSG00000044574, ENSG00000179218, ENSG00000137801, ENSG00000185624	85	29	1308	3.18377	0.998566	0.257409	34.8378
GOTERM_BP_FAT	GO:0009719~response to endogenous stimulus	7	7.95455	0.0585358	ENSG00000172380, ENSG00000105974, ENSG00000172270, ENSG00000137801, ENSG00000111275, ENSG00000169032, ENSG00000070669	79	48	1322	2.4404	1	0.939047	61.319
GOTERM_BP_FAT	GO:0007162~negative regulation of cell adhesion	3	3.40909	0.0594917	ENSG00000107937, ENSG00000137801, ENSG00000169032	79	7	1322	7.17179	1	0.933825	61.9328
GOTERM_BP_FAT	GO:0030155~regulation of cell adhesion	4	4.54545	0.0634755	ENSG00000173376, ENSG00000107937, ENSG00000137801, ENSG00000169032	79	16	1322	4.18354	1	0.937785	64.3941
GOTERM_BP_FAT	GO:0009725~response to hormone stimulus	6	6.81818	0.0747867	ENSG00000172380, ENSG00000105974, ENSG00000172270, ENSG00000137801, ENSG00000111275, ENSG00000169032	79	39	1322	2.57449	1	0.951607	70.5949
GOTERM_BP_FAT	GO:0048545~response to steroid hormone stimulus	4	4.54545	0.0850383	ENSG00000105974, ENSG00000137801, ENSG00000111275, ENSG00000169032	79	18	1322	3.71871	1	0.954567	75.3268
GOTERM_BP_FAT	GO:0030334~regulation of cell migration	3	3.40909	0.11373	ENSG00000107937, ENSG00000137801, ENSG00000169032	79	10	1322	5.02025	1	0.96526	85.0605
GOTERM_BP_FAT	GO:0040012~regulation of locomotion	3	3.40909	0.11373	ENSG00000107937, ENSG00000137801, ENSG00000169032	79	10	1322	5.02025	1	0.96526	85.0605
GOTERM_BP_FAT	GO:0009968~negative regulation of signal transduction	3	3.40909	0.154729	ENSG00000105974, ENSG00000179218, ENSG00000137801	79	12	1322	4.18354	1	0.977799	92.9135
GOTERM_BP_FAT	GO:0051270~regulation of cell motion	3	3.40909	0.176169	ENSG00000107937, ENSG00000137801, ENSG00000169032	79	13	1322	3.86173	1	0.986293	95.2714
GOTERM_BP_FAT	GO:0000165~MAPKKK cascade	3	3.40909	0.198048	ENSG00000105974, ENSG00000137801, ENSG00000169032	79	14	1322	3.5859	1	0.989681	96.905
GOTERM_BP_FAT	GO:0010648~negative regulation of cell communication	3	3.40909	0.198048	ENSG00000105974, ENSG00000179218, ENSG00000137801	79	14	1322	3.5859	1	0.989681	96.905
GOTERM_BP_FAT	GO:0043405~regulation of MAP kinase activity	3	3.40909	0.198048	ENSG00000105974, ENSG00000137801, ENSG00000169032	79	14	1322	3.5859	1	0.989681	96.905
GOTERM_BP_FAT	GO:0010608~posttranscriptional regulation of gene expression	5	5.68182	0.206519	ENSG00000179218, ENSG00000107937, ENSG00000137801, ENSG00000083845, ENSG00000100664	79	40	1322	2.09177	1	0.98993	97.3816
GOTERM_BP_FAT	GO:0045859~regulation of protein kinase activity	4	4.54545	0.242178	ENSG00000105974, ENSG00000107937, ENSG00000137801, ENSG00000169032	79	29	1322	2.30816	1	0.992634	98.7306
GOTERM_BP_FAT	GO:0043549~regulation of kinase activity	4	4.54545	0.258459	ENSG00000105974, ENSG00000107937, ENSG00000137801, ENSG00000169032	79	30	1322	2.23122	1	0.994488	99.0983
GOTERM_BP_FAT	GO:0051338~regulation of transferase activity	4	4.54545	0.274891	ENSG00000105974, ENSG00000107937, ENSG00000137801, ENSG00000169032	79	31	1322	2.15925	1	0.995474	99.3664
GOTERM_BP_FAT	GO:0006417~regulation of translation	4	4.54545	0.291436	ENSG00000179218, ENSG00000137801, ENSG00000083845, ENSG00000100664	79	32	1322	2.09177	1	0.996612	99.5595
GOTERM_BP_FAT	GO:0042325~regulation of phosphorylation	4	4.54545	0.374657	ENSG00000105974, ENSG00000107937, ENSG00000137801, ENSG00000169032	79	37	1322	1.8091	1	0.998913	99.9384
GOTERM_BP_FAT	GO:0019220~regulation of phosphate metabolic process	4	4.54545	0.407617	ENSG00000105974, ENSG00000107937, ENSG00000137801, ENSG00000169032	79	39	1322	1.71633	1	0.999161	99.9737
GOTERM_BP_FAT	GO:0051174~regulation of phosphorus metabolic process	4	4.54545	0.407617	ENSG00000105974, ENSG00000107937, ENSG00000137801, ENSG00000169032	79	39	1322	1.71633	1	0.999161	99.9737
GOTERM_BP_FAT	GO:0007243~protein kinase cascade	3	3.40909	0.419178	ENSG00000105974, ENSG00000137801, ENSG00000169032	79	24	1322	2.09177	1	0.999289	99.9807
GOTERM_BP_FAT	GO:0051172~negative regulation of nitrogen compound metabolic process	5	5.68182	0.43746	ENSG00000093010, ENSG00000105974, ENSG00000179218, ENSG00000107937, ENSG00000167085	79	57	1322	1.46791	1	0.999485	99.9884
KEGG_PATHWAY	hsa04510:Focal adhesion	3	3.40909	0.547795	ENSG00000105974, ENSG00000137801, ENSG00000169032	41	30	669	1.63171	1	0.994567	99.9828
GOTERM_BP_FAT	GO:0032269~negative regulation of cellular protein metabolic process	4	4.54545	0.576163	ENSG00000105974, ENSG00000179218, ENSG00000107937, ENSG00000137801	79	50	1322	1.33873	1	0.999958	99.9999
GOTERM_BP_FAT	GO:0032268~regulation of cellular protein metabolic process	6	6.81818	0.584184	ENSG00000105974, ENSG00000179218, ENSG00000107937, ENSG00000137801, ENSG00000083845, ENSG00000100664	79	86	1322	1.1675	1	0.999962	99.9999
GOTERM_BP_FAT	GO:0051248~negative regulation of protein metabolic process	4	4.54545	0.590014	ENSG00000105974, ENSG00000179218, ENSG00000107937, ENSG00000137801	79	51	1322	1.31248	1	0.999963	99.9999
GOTERM_BP_FAT	GO:0031327~negative regulation of cellular biosynthetic process	4	4.54545	0.654901	ENSG00000105974, ENSG00000179218, ENSG00000107937, ENSG00000167085	79	56	1322	1.1953	1	0.999987	100
GOTERM_BP_FAT	GO:0009890~negative regulation of biosynthetic process	4	4.54545	0.678758	ENSG00000105974, ENSG00000179218, ENSG00000107937, ENSG00000167085	79	58	1322	1.15408	1	0.999991	100
GOTERM_BP_FAT	GO:0010604~positive regulation of macromolecule metabolic process	5	5.68182	0.75483	ENSG00000139921, ENSG00000105974, ENSG00000179218, ENSG00000137801, ENSG00000169032	79	85	1322	0.984363	1	0.999998	100
GOTERM_BP_FAT	GO:0010558~negative regulation of macromolecule biosynthetic process	3	3.40909	0.848943	ENSG00000179218, ENSG00000107937, ENSG00000167085	79	55	1322	0.912773	1	1	100
GOTERM_BP_FAT	GO:0045934~negative regulation of nucleobase, nucleoside, nucleotide and nucleic acid metabolic process	3	3.40909	0.848943	ENSG00000179218, ENSG00000107937, ENSG00000167085	79	55	1322	0.912773	1	1	100
GOTERM_BP_FAT	GO:0010605~negative regulation of macromolecule metabolic process	5	5.68182	0.873774	ENSG00000105974, ENSG00000179218, ENSG00000107937, ENSG00000137801, ENSG00000167085	79	103	1322	0.812339	1	1	100
GOTERM_BP_FAT	GO:0007242~intracellular signaling cascade	5	5.68182	0.90065	ENSG00000172380, ENSG00000105974, ENSG00000179218, ENSG00000137801, ENSG00000169032	79	109	1322	0.767623	1	1	100
GOTERM_BP_FAT	GO:0043085~positive regulation of catalytic activity	3	3.40909	0.921246	ENSG00000105974, ENSG00000137801, ENSG00000169032	79	68	1322	0.738273	1	1	100
GOTERM_BP_FAT	GO:0022402~cell cycle process	4	4.54545	0.934447	ENSG00000179218, ENSG00000137801, ENSG00000175073, ENSG00000169032	79	96	1322	0.697257	1	1	100
GOTERM_BP_FAT	GO:0044093~positive regulation of molecular function	3	3.40909	0.942362	ENSG00000105974, ENSG00000137801, ENSG00000169032	79	74	1322	0.678413	1	1	100
GOTERM_BP_FAT	GO:0007049~cell cycle	4	4.54545	0.985778	ENSG00000179218, ENSG00000137801, ENSG00000175073, ENSG00000169032	79	127	1322	0.527061	1	1	100
Annotation Cluster 25	Enrichment Score: 0.633281866841006
Category	Term	Count	%	PValue	Genes	List Total	Pop Hits	Pop Total	Fold Enrichment	Bonferroni	Benjamini	FDR
GOTERM_CC_FAT	GO:0005887~integral to plasma membrane	7	7.95455	0.0753273	ENSG00000005022, ENSG00000105974, ENSG00000002586, ENSG00000147155, ENSG00000206450, ENSG00000167085, ENSG00000105281	85	47	1308	2.29186	1	0.354445	62.2186
GOTERM_CC_FAT	GO:0031226~intrinsic to plasma membrane	7	7.95455	0.0818132	ENSG00000005022, ENSG00000105974, ENSG00000002586, ENSG00000147155, ENSG00000206450, ENSG00000167085, ENSG00000105281	85	48	1308	2.24412	1	0.362679	65.3835
SP_PIR_KEYWORDS	transmembrane protein	4	4.54545	0.368716	ENSG00000093010, ENSG00000005022, ENSG00000105974, ENSG00000206450	88	38	1529	1.82895	1	0.935894	99.7073
GOTERM_CC_FAT	GO:0044459~plasma membrane part	12	13.6364	0.401074	ENSG00000072210, ENSG00000172380, ENSG00000093010, ENSG00000005022, ENSG00000105974, ENSG00000002586, ENSG00000147155, ENSG00000179218, ENSG00000137801, ENSG00000206450, ENSG00000167085, ENSG00000105281	85	154	1308	1.19908	1	0.86299	99.829
SP_PIR_KEYWORDS	host-virus interaction	4	4.54545	0.747993	ENSG00000005022, ENSG00000105974, ENSG00000206450, ENSG00000213585	88	67	1529	1.03731	1	0.997916	100
Annotation Cluster 26	Enrichment Score: 0.6227848504532101
Category	Term	Count	%	PValue	Genes	List Total	Pop Hits	Pop Total	Fold Enrichment	Bonferroni	Benjamini	FDR
GOTERM_CC_FAT	GO:0044431~Golgi apparatus part	6	6.81818	0.11736	ENSG00000105974, ENSG00000157916, ENSG00000070081, ENSG00000172270, ENSG00000101310, ENSG00000175073	85	41	1308	2.25194	1	0.447321	78.8083
GOTERM_CC_FAT	GO:0000139~Golgi membrane	4	4.54545	0.248313	ENSG00000105974, ENSG00000157916, ENSG00000172270, ENSG00000101310	85	27	1308	2.27974	1	0.708456	97.1206
GOTERM_CC_FAT	GO:0005794~Golgi apparatus	9	10.2273	0.289284	ENSG00000105974, ENSG00000128595, ENSG00000157916, ENSG00000070081, ENSG00000172270, ENSG00000111711, ENSG00000101310, ENSG00000175073, ENSG00000169032	85	98	1308	1.41321	1	0.755971	98.5652
SP_PIR_KEYWORDS	golgi apparatus	5	5.68182	0.38284	ENSG00000105974, ENSG00000157916, ENSG00000111711, ENSG00000101310, ENSG00000175073	88	55	1529	1.57955	1	0.93946	99.7803
Annotation Cluster 27	Enrichment Score: 0.5839845028500947
Category	Term	Count	%	PValue	Genes	List Total	Pop Hits	Pop Total	Fold Enrichment	Bonferroni	Benjamini	FDR
SP_PIR_KEYWORDS	nad	6	6.81818	0.0662992	ENSG00000072506, ENSG00000159348, ENSG00000072210, ENSG00000139180, ENSG00000084754, ENSG00000111275	88	39	1529	2.67308	1	0.504568	58.1046
GOTERM_MF_FAT	GO:0048037~cofactor binding	6	6.81818	0.236439	ENSG00000072506, ENSG00000139180, ENSG00000125166, ENSG00000140374, ENSG00000084754, ENSG00000070669	80	53	1256	1.77736	1	0.99971	97.2907
GOTERM_MF_FAT	GO:0050662~coenzyme binding	4	4.54545	0.499708	ENSG00000072506, ENSG00000139180, ENSG00000140374, ENSG00000084754	80	42	1256	1.49524	1	0.999999	99.9905
INTERPRO	IPR016040:NAD(P)-binding domain	3	3.40909	0.589005	ENSG00000072506, ENSG00000139180, ENSG00000084754	85	34	1470	1.52595	1	0.999996	99.9988
Annotation Cluster 28	Enrichment Score: 0.5177852324274718
Category	Term	Count	%	PValue	Genes	List Total	Pop Hits	Pop Total	Fold Enrichment	Bonferroni	Benjamini	FDR
GOTERM_BP_FAT	GO:0006811~ion transport	6	6.81818	0.198326	ENSG00000139180, ENSG00000105974, ENSG00000167996, ENSG00000167283, ENSG00000206394, ENSG00000213585	79	53	1322	1.89444	1	0.988729	96.9219
GOTERM_BP_FAT	GO:0006812~cation transport	4	4.54545	0.374657	ENSG00000139180, ENSG00000105974, ENSG00000167996, ENSG00000167283	79	37	1322	1.8091	1	0.998913	99.9384
GOTERM_BP_FAT	GO:0030001~metal ion transport	3	3.40909	0.376384	ENSG00000139180, ENSG00000105974, ENSG00000167996	79	22	1322	2.28193	1	0.998845	99.941
Annotation Cluster 29	Enrichment Score: 0.4231196080257359
Category	Term	Count	%	PValue	Genes	List Total	Pop Hits	Pop Total	Fold Enrichment	Bonferroni	Benjamini	FDR
GOTERM_MF_FAT	GO:0005509~calcium ion binding	10	11.3636	0.0156302	ENSG00000124783, ENSG00000155660, ENSG00000128595, ENSG00000044574, ENSG00000070081, ENSG00000179218, ENSG00000166598, ENSG00000137801, ENSG00000049449, ENSG00000198363	80	64	1256	2.45312	0.991414	0.79523	19.0007
SP_PIR_KEYWORDS	calcium	7	7.95455	0.0554477	ENSG00000124783, ENSG00000128595, ENSG00000070081, ENSG00000179218, ENSG00000166598, ENSG00000137801, ENSG00000049449	88	49	1529	2.48214	0.999995	0.4756	51.4925
GOTERM_MF_FAT	GO:0043167~ion binding	18	20.4545	0.559039	ENSG00000160201, ENSG00000167996, ENSG00000044574, ENSG00000112096, ENSG00000103018, ENSG00000166598, ENSG00000179218, ENSG00000159176, ENSG00000101310, ENSG00000124783, ENSG00000155660, ENSG00000093010, ENSG00000128595, ENSG00000206394, ENSG00000070081, ENSG00000137801, ENSG00000049449, ENSG00000198363	80	272	1256	1.03897	1	1	99.9982
GOTERM_MF_FAT	GO:0046872~metal ion binding	17	19.3182	0.601443	ENSG00000160201, ENSG00000167996, ENSG00000044574, ENSG00000112096, ENSG00000103018, ENSG00000166598, ENSG00000179218, ENSG00000159176, ENSG00000101310, ENSG00000124783, ENSG00000155660, ENSG00000093010, ENSG00000128595, ENSG00000070081, ENSG00000137801, ENSG00000049449, ENSG00000198363	80	262	1256	1.0187	1	1	99.9995
GOTERM_MF_FAT	GO:0043169~cation binding	17	19.3182	0.635412	ENSG00000160201, ENSG00000167996, ENSG00000044574, ENSG00000112096, ENSG00000103018, ENSG00000166598, ENSG00000179218, ENSG00000159176, ENSG00000101310, ENSG00000124783, ENSG00000155660, ENSG00000093010, ENSG00000128595, ENSG00000070081, ENSG00000137801, ENSG00000049449, ENSG00000198363	80	267	1256	0.999625	1	1	99.9999
GOTERM_MF_FAT	GO:0046914~transition metal ion binding	8	9.09091	0.924055	ENSG00000160201, ENSG00000167996, ENSG00000112096, ENSG00000103018, ENSG00000179218, ENSG00000159176, ENSG00000101310, ENSG00000198363	80	168	1256	0.747619	1	1	100
SP_PIR_KEYWORDS	metal-binding	7	7.95455	0.945334	ENSG00000160201, ENSG00000093010, ENSG00000167996, ENSG00000112096, ENSG00000103018, ENSG00000179218, ENSG00000159176	88	174	1529	0.698994	1	0.999991	100
GOTERM_MF_FAT	GO:0008270~zinc ion binding	4	4.54545	0.977968	ENSG00000160201, ENSG00000179218, ENSG00000159176, ENSG00000101310	80	111	1256	0.565766	1	1	100
SP_PIR_KEYWORDS	zinc	3	3.40909	0.9835	ENSG00000160201, ENSG00000179218, ENSG00000159176	88	101	1529	0.516089	1	1	100
Annotation Cluster 30	Enrichment Score: 0.4170084448705145
Category	Term	Count	%	PValue	Genes	List Total	Pop Hits	Pop Total	Fold Enrichment	Bonferroni	Benjamini	FDR
GOTERM_BP_FAT	GO:0009064~glutamine family amino acid metabolic process	3	3.40909	0.22024	ENSG00000059573, ENSG00000125166, ENSG00000070669	79	15	1322	3.34684	1	0.991357	98.0105
GOTERM_BP_FAT	GO:0008652~cellular amino acid biosynthetic process	3	3.40909	0.22024	ENSG00000059573, ENSG00000125166, ENSG00000070669	79	15	1322	3.34684	1	0.991357	98.0105
GOTERM_BP_FAT	GO:0009309~amine biosynthetic process	3	3.40909	0.265133	ENSG00000059573, ENSG00000125166, ENSG00000070669	79	17	1322	2.95309	1	0.994826	99.218
GOTERM_BP_FAT	GO:0016053~organic acid biosynthetic process	3	3.40909	0.590693	ENSG00000059573, ENSG00000125166, ENSG00000070669	79	33	1322	1.52129	1	0.99996	99.9999
GOTERM_BP_FAT	GO:0046394~carboxylic acid biosynthetic process	3	3.40909	0.590693	ENSG00000059573, ENSG00000125166, ENSG00000070669	79	33	1322	1.52129	1	0.99996	99.9999
GOTERM_BP_FAT	GO:0044271~nitrogen compound biosynthetic process	4	4.54545	0.701404	ENSG00000059573, ENSG00000167283, ENSG00000125166, ENSG00000070669	79	60	1322	1.11561	1	0.999995	100
Annotation Cluster 31	Enrichment Score: 0.3402144161489541
Category	Term	Count	%	PValue	Genes	List Total	Pop Hits	Pop Total	Fold Enrichment	Bonferroni	Benjamini	FDR
GOTERM_BP_FAT	GO:0006091~generation of precursor metabolites and energy	8	9.09091	0.221256	ENSG00000139921, ENSG00000139180, ENSG00000167283, ENSG00000112096, ENSG00000103018, ENSG00000140374, ENSG00000164405, ENSG00000172340	79	84	1322	1.59373	1	0.990759	98.0509
GOTERM_BP_FAT	GO:0045333~cellular respiration	3	3.40909	0.607316	ENSG00000139180, ENSG00000112096, ENSG00000172340	79	34	1322	1.47655	1	0.999971	100
GOTERM_BP_FAT	GO:0015980~energy derivation by oxidation of organic compounds	3	3.40909	0.709655	ENSG00000139180, ENSG00000112096, ENSG00000172340	79	41	1322	1.22445	1	0.999995	100
Annotation Cluster 32	Enrichment Score: 0.3231302930500809
Category	Term	Count	%	PValue	Genes	List Total	Pop Hits	Pop Total	Fold Enrichment	Bonferroni	Benjamini	FDR
GOTERM_BP_FAT	GO:0009967~positive regulation of signal transduction	3	3.40909	0.460482	ENSG00000105974, ENSG00000137801, ENSG00000111711	79	26	1322	1.93087	1	0.999669	99.994
GOTERM_BP_FAT	GO:0010647~positive regulation of cell communication	3	3.40909	0.480502	ENSG00000105974, ENSG00000137801, ENSG00000111711	79	27	1322	1.85935	1	0.999747	99.9967
GOTERM_BP_FAT	GO:0016192~vesicle-mediated transport	7	7.95455	0.484955	ENSG00000139921, ENSG00000105974, ENSG00000167996, ENSG00000157916, ENSG00000137801, ENSG00000111711, ENSG00000101310	79	94	1322	1.24616	1	0.999748	99.9971
Annotation Cluster 33	Enrichment Score: 0.26165569987279924
Category	Term	Count	%	PValue	Genes	List Total	Pop Hits	Pop Total	Fold Enrichment	Bonferroni	Benjamini	FDR
GOTERM_MF_FAT	GO:0005198~structural molecule activity	14	15.9091	0.0947439	ENSG00000105974, ENSG00000149792, ENSG00000171403, ENSG00000172867, ENSG00000055950, ENSG00000146223, ENSG00000109475, ENSG00000167768, ENSG00000163682, ENSG00000186395, ENSG00000137801, ENSG00000134419, ENSG00000198363, ENSG00000083845	80	141	1256	1.55887	1	0.997551	73.5911
SP_PIR_KEYWORDS	ribosomal protein	8	9.09091	0.221162	ENSG00000132676, ENSG00000163682, ENSG00000134419, ENSG00000149792, ENSG00000083845, ENSG00000146223, ENSG00000055950, ENSG00000109475	88	87	1529	1.5977	1	0.823341	95.7995
GOTERM_BP_FAT	GO:0006412~translation	11	12.5	0.298975	ENSG00000163682, ENSG00000113643, ENSG00000134419, ENSG00000149792, ENSG00000140105, ENSG00000141378, ENSG00000083845, ENSG00000146223, ENSG00000100664, ENSG00000055950, ENSG00000109475	79	139	1322	1.32429	1	0.996869	99.6278
GOTERM_MF_FAT	GO:0003735~structural constituent of ribosome	7	7.95455	0.354241	ENSG00000163682, ENSG00000134419, ENSG00000149792, ENSG00000083845, ENSG00000146223, ENSG00000055950, ENSG00000109475	80	77	1256	1.42727	1	0.999961	99.712
SP_PIR_KEYWORDS	ribonucleoprotein	10	11.3636	0.367602	ENSG00000132676, ENSG00000163682, ENSG00000169045, ENSG00000134419, ENSG00000149792, ENSG00000083845, ENSG00000146223, ENSG00000055950, ENSG00000109475, ENSG00000144867	88	136	1529	1.27757	1	0.940088	99.7007
GOTERM_CC_FAT	GO:0033279~ribosomal subunit	6	6.81818	0.446381	ENSG00000132676, ENSG00000134419, ENSG00000083845, ENSG00000146223, ENSG00000055950, ENSG00000109475	85	68	1308	1.35779	1	0.889507	99.9357
GOTERM_CC_FAT	GO:0005840~ribosome	8	9.09091	0.454701	ENSG00000132676, ENSG00000163682, ENSG00000134419, ENSG00000149792, ENSG00000083845, ENSG00000146223, ENSG00000055950, ENSG00000109475	85	99	1308	1.24349	1	0.89093	99.9467
GOTERM_CC_FAT	GO:0015935~small ribosomal subunit	3	3.40909	0.638301	ENSG00000132676, ENSG00000134419, ENSG00000083845	85	33	1308	1.39893	1	0.972072	99.9997
SP_PIR_KEYWORDS	protein biosynthesis	6	6.81818	0.678165	ENSG00000163682, ENSG00000113643, ENSG00000134419, ENSG00000140105, ENSG00000083845, ENSG00000100664	88	99	1529	1.05303	1	0.995558	99.9999
GOTERM_CC_FAT	GO:0015934~large ribosomal subunit	3	3.40909	0.685926	ENSG00000146223, ENSG00000055950, ENSG00000109475	85	36	1308	1.28235	1	0.980344	99.9999
KEGG_PATHWAY	hsa03010:Ribosome	4	4.54545	0.693914	ENSG00000163682, ENSG00000134419, ENSG00000083845, ENSG00000109475	41	58	669	1.12532	1	0.99835	99.9998
GOTERM_BP_FAT	GO:0006414~translational elongation	4	4.54545	0.733115	ENSG00000163682, ENSG00000134419, ENSG00000083845, ENSG00000109475	79	63	1322	1.06249	1	0.999997	100
SP_PIR_KEYWORDS	ribosome	3	3.40909	0.790297	ENSG00000163682, ENSG00000134419, ENSG00000083845	88	50	1529	1.0425	1	0.998619	100
GOTERM_CC_FAT	GO:0030529~ribonucleoprotein complex	12	13.6364	0.793035	ENSG00000160201, ENSG00000132676, ENSG00000179218, ENSG00000163682, ENSG00000169045, ENSG00000134419, ENSG00000149792, ENSG00000083845, ENSG00000146223, ENSG00000055950, ENSG00000109475, ENSG00000144867	85	205	1308	0.900775	1	0.994756	100
GOTERM_CC_FAT	GO:0044445~cytosolic part	4	4.54545	0.81168	ENSG00000044574, ENSG00000134419, ENSG00000083845, ENSG00000109475	85	66	1308	0.93262	1	0.995786	100
GOTERM_CC_FAT	GO:0022626~cytosolic ribosome	3	3.40909	0.860601	ENSG00000134419, ENSG00000083845, ENSG00000109475	85	52	1308	0.887783	1	0.998245	100
GOTERM_MF_FAT	GO:0003723~RNA binding	9	10.2273	0.979521	ENSG00000160201, ENSG00000179218, ENSG00000166598, ENSG00000163682, ENSG00000169045, ENSG00000134419, ENSG00000083520, ENSG00000083845, ENSG00000109475	80	220	1256	0.642273	1	1	100
GOTERM_CC_FAT	GO:0043232~intracellular non-membrane-bounded organelle	21	23.8636	0.997859	ENSG00000113643, ENSG00000107937, ENSG00000169045, ENSG00000205581, ENSG00000149792, ENSG00000171403, ENSG00000172867, ENSG00000213585, ENSG00000146223, ENSG00000055950, ENSG00000109475, ENSG00000005022, ENSG00000132676, ENSG00000167768, ENSG00000186395, ENSG00000163682, ENSG00000084754, ENSG00000134419, ENSG00000083520, ENSG00000083845, ENSG00000169032	85	489	1308	0.660844	1	1	100
GOTERM_CC_FAT	GO:0043228~non-membrane-bounded organelle	21	23.8636	0.997859	ENSG00000113643, ENSG00000107937, ENSG00000169045, ENSG00000205581, ENSG00000149792, ENSG00000171403, ENSG00000172867, ENSG00000213585, ENSG00000146223, ENSG00000055950, ENSG00000109475, ENSG00000005022, ENSG00000132676, ENSG00000167768, ENSG00000186395, ENSG00000163682, ENSG00000084754, ENSG00000134419, ENSG00000083520, ENSG00000083845, ENSG00000169032	85	489	1308	0.660844	1	1	100
Annotation Cluster 34	Enrichment Score: 0.15071941633206393
Category	Term	Count	%	PValue	Genes	List Total	Pop Hits	Pop Total	Fold Enrichment	Bonferroni	Benjamini	FDR
GOTERM_BP_FAT	GO:0006915~apoptosis	5	5.68182	0.637823	ENSG00000132676, ENSG00000112096, ENSG00000137801, ENSG00000141378, ENSG00000213585	79	73	1322	1.14618	1	0.999983	100
SP_PIR_KEYWORDS	Apoptosis	3	3.40909	0.648133	ENSG00000132676, ENSG00000141378, ENSG00000213585	88	38	1529	1.37171	1	0.994606	99.9998
GOTERM_BP_FAT	GO:0012501~programmed cell death	5	5.68182	0.670034	ENSG00000132676, ENSG00000112096, ENSG00000137801, ENSG00000141378, ENSG00000213585	79	76	1322	1.10093	1	0.999991	100
GOTERM_BP_FAT	GO:0008219~cell death	5	5.68182	0.794315	ENSG00000132676, ENSG00000112096, ENSG00000137801, ENSG00000141378, ENSG00000213585	79	90	1322	0.929677	1	0.999999	100
GOTERM_BP_FAT	GO:0016265~death	5	5.68182	0.801583	ENSG00000132676, ENSG00000112096, ENSG00000137801, ENSG00000141378, ENSG00000213585	79	91	1322	0.91946	1	0.999999	100
Annotation Cluster 35	Enrichment Score: 0.1410018647062003
Category	Term	Count	%	PValue	Genes	List Total	Pop Hits	Pop Total	Fold Enrichment	Bonferroni	Benjamini	FDR
GOTERM_BP_FAT	GO:0006605~protein targeting	4	4.54545	0.590014	ENSG00000124783, ENSG00000179218, ENSG00000167004, ENSG00000104980	79	51	1322	1.31248	1	0.999963	99.9999
GOTERM_BP_FAT	GO:0046907~intracellular transport	9	10.2273	0.622699	ENSG00000124783, ENSG00000139921, ENSG00000167996, ENSG00000157916, ENSG00000179218, ENSG00000167004, ENSG00000101310, ENSG00000104980, ENSG00000169032	79	143	1322	1.0532	1	0.999979	100
GOTERM_BP_FAT	GO:0008104~protein localization	9	10.2273	0.670909	ENSG00000124783, ENSG00000155660, ENSG00000105974, ENSG00000179218, ENSG00000166598, ENSG00000167004, ENSG00000111711, ENSG00000101310, ENSG00000104980	79	149	1322	1.01079	1	0.99999	100
GOTERM_BP_FAT	GO:0015031~protein transport	8	9.09091	0.710365	ENSG00000124783, ENSG00000155660, ENSG00000179218, ENSG00000166598, ENSG00000167004, ENSG00000111711, ENSG00000101310, ENSG00000104980	79	136	1322	0.984363	1	0.999995	100
GOTERM_BP_FAT	GO:0045184~establishment of protein localization	8	9.09091	0.717858	ENSG00000124783, ENSG00000155660, ENSG00000179218, ENSG00000166598, ENSG00000167004, ENSG00000111711, ENSG00000101310, ENSG00000104980	79	137	1322	0.977178	1	0.999996	100
GOTERM_BP_FAT	GO:0006886~intracellular protein transport	5	5.68182	0.737528	ENSG00000124783, ENSG00000179218, ENSG00000167004, ENSG00000101310, ENSG00000104980	79	83	1322	1.00808	1	0.999997	100
GOTERM_BP_FAT	GO:0070727~cellular macromolecule localization	5	5.68182	0.771262	ENSG00000124783, ENSG00000179218, ENSG00000167004, ENSG00000101310, ENSG00000104980	79	87	1322	0.961734	1	0.999999	100
GOTERM_BP_FAT	GO:0034613~cellular protein localization	5	5.68182	0.771262	ENSG00000124783, ENSG00000179218, ENSG00000167004, ENSG00000101310, ENSG00000104980	79	87	1322	0.961734	1	0.999999	100
SP_PIR_KEYWORDS	protein transport	3	3.40909	0.976058	ENSG00000111711, ENSG00000101310, ENSG00000104980	88	94	1529	0.554521	1	0.999999	100
Annotation Cluster 36	Enrichment Score: 0.13410415237945117
Category	Term	Count	%	PValue	Genes	List Total	Pop Hits	Pop Total	Fold Enrichment	Bonferroni	Benjamini	FDR
GOTERM_BP_FAT	GO:0007568~aging	3	3.40909	0.332404	ENSG00000072506, ENSG00000112096, ENSG00000179218	79	20	1322	2.51013	1	0.997865	99.8275
GOTERM_BP_FAT	GO:0051173~positive regulation of nitrogen compound metabolic process	5	5.68182	0.396183	ENSG00000139921, ENSG00000093010, ENSG00000112096, ENSG00000179218, ENSG00000169032	79	54	1322	1.54946	1	0.999106	99.9645
GOTERM_BP_FAT	GO:0009891~positive regulation of biosynthetic process	4	4.54545	0.629836	ENSG00000139921, ENSG00000112096, ENSG00000179218, ENSG00000137801	79	54	1322	1.23957	1	0.999981	100
GOTERM_BP_FAT	GO:0031328~positive regulation of cellular biosynthetic process	4	4.54545	0.629836	ENSG00000139921, ENSG00000112096, ENSG00000179218, ENSG00000137801	79	54	1322	1.23957	1	0.999981	100
GOTERM_BP_FAT	GO:0010604~positive regulation of macromolecule metabolic process	5	5.68182	0.75483	ENSG00000139921, ENSG00000105974, ENSG00000179218, ENSG00000137801, ENSG00000169032	79	85	1322	0.984363	1	0.999998	100
GOTERM_BP_FAT	GO:0070271~protein complex biogenesis	5	5.68182	0.771262	ENSG00000072506, ENSG00000105974, ENSG00000112096, ENSG00000179218, ENSG00000169032	79	87	1322	0.961734	1	0.999999	100
GOTERM_BP_FAT	GO:0006461~protein complex assembly	5	5.68182	0.771262	ENSG00000072506, ENSG00000105974, ENSG00000112096, ENSG00000179218, ENSG00000169032	79	87	1322	0.961734	1	0.999999	100
GOTERM_BP_FAT	GO:0045935~positive regulation of nucleobase, nucleoside, nucleotide and nucleic acid metabolic process	3	3.40909	0.778998	ENSG00000139921, ENSG00000179218, ENSG00000169032	79	47	1322	1.06814	1	0.999999	100
GOTERM_BP_FAT	GO:0006357~regulation of transcription from RNA polymerase II promoter	3	3.40909	0.85613	ENSG00000112096, ENSG00000179218, ENSG00000169032	79	56	1322	0.896474	1	1	100
GOTERM_BP_FAT	GO:0006355~regulation of transcription, DNA-dependent	4	4.54545	0.93743	ENSG00000139921, ENSG00000112096, ENSG00000179218, ENSG00000169032	79	97	1322	0.690069	1	1	100
GOTERM_BP_FAT	GO:0051252~regulation of RNA metabolic process	4	4.54545	0.961139	ENSG00000139921, ENSG00000112096, ENSG00000179218, ENSG00000169032	79	107	1322	0.625577	1	1	100
GOTERM_BP_FAT	GO:0065003~macromolecular complex assembly	5	5.68182	0.969218	ENSG00000072506, ENSG00000105974, ENSG00000112096, ENSG00000179218, ENSG00000169032	79	136	1322	0.615227	1	1	100
GOTERM_BP_FAT	GO:0043933~macromolecular complex subunit organization	5	5.68182	0.978811	ENSG00000072506, ENSG00000105974, ENSG00000112096, ENSG00000179218, ENSG00000169032	79	144	1322	0.581048	1	1	100
GOTERM_BP_FAT	GO:0045449~regulation of transcription	5	5.68182	0.99163	ENSG00000139921, ENSG00000112096, ENSG00000179218, ENSG00000167085, ENSG00000169032	79	163	1322	0.513318	1	1	100
Annotation Cluster 37	Enrichment Score: 0.11586712199574298
Category	Term	Count	%	PValue	Genes	List Total	Pop Hits	Pop Total	Fold Enrichment	Bonferroni	Benjamini	FDR
SP_PIR_KEYWORDS	iron	3	3.40909	0.633427	ENSG00000167996, ENSG00000103018, ENSG00000198363	88	37	1529	1.40878	1	0.994126	99.9997
GOTERM_MF_FAT	GO:0005506~iron ion binding	3	3.40909	0.767369	ENSG00000167996, ENSG00000103018, ENSG00000198363	80	43	1256	1.09535	1	1	100
GOTERM_MF_FAT	GO:0046914~transition metal ion binding	8	9.09091	0.924055	ENSG00000160201, ENSG00000167996, ENSG00000112096, ENSG00000103018, ENSG00000179218, ENSG00000159176, ENSG00000101310, ENSG00000198363	80	168	1256	0.747619	1	1	100
Annotation Cluster 38	Enrichment Score: 0.1115379922549556
Category	Term	Count	%	PValue	Genes	List Total	Pop Hits	Pop Total	Fold Enrichment	Bonferroni	Benjamini	FDR
SP_PIR_KEYWORDS	gtp-binding	4	4.54545	0.676233	ENSG00000107937, ENSG00000172340, ENSG00000100664, ENSG00000144867	88	60	1529	1.15833	1	0.995956	99.9999
GOTERM_MF_FAT	GO:0019001~guanyl nucleotide binding	4	4.54545	0.79161	ENSG00000107937, ENSG00000172340, ENSG00000100664, ENSG00000144867	80	65	1256	0.966154	1	1	100
GOTERM_MF_FAT	GO:0005525~GTP binding	4	4.54545	0.79161	ENSG00000107937, ENSG00000172340, ENSG00000100664, ENSG00000144867	80	65	1256	0.966154	1	1	100
GOTERM_MF_FAT	GO:0032561~guanyl ribonucleotide binding	4	4.54545	0.79161	ENSG00000107937, ENSG00000172340, ENSG00000100664, ENSG00000144867	80	65	1256	0.966154	1	1	100
UP_SEQ_FEATURE	nucleotide phosphate-binding region:GTP	3	3.40909	0.825428	ENSG00000107937, ENSG00000100664, ENSG00000144867	88	54	1528	0.964646	1	1	100
Annotation Cluster 39	Enrichment Score: 0.08857955593139519
Category	Term	Count	%	PValue	Genes	List Total	Pop Hits	Pop Total	Fold Enrichment	Bonferroni	Benjamini	FDR
GOTERM_BP_FAT	GO:0016310~phosphorylation	4	4.54545	0.733115	ENSG00000139180, ENSG00000167283, ENSG00000137801, ENSG00000169032	79	63	1322	1.06249	1	0.999997	100
GOTERM_BP_FAT	GO:0006796~phosphate metabolic process	4	4.54545	0.860091	ENSG00000139180, ENSG00000167283, ENSG00000137801, ENSG00000169032	79	79	1322	0.8473	1	1	100
GOTERM_BP_FAT	GO:0006793~phosphorus metabolic process	4	4.54545	0.860091	ENSG00000139180, ENSG00000167283, ENSG00000137801, ENSG00000169032	79	79	1322	0.8473	1	1	100
Annotation Cluster 40	Enrichment Score: 0.08798946194532406
Category	Term	Count	%	PValue	Genes	List Total	Pop Hits	Pop Total	Fold Enrichment	Bonferroni	Benjamini	FDR
SP_PIR_KEYWORDS	ligase	4	4.54545	0.521892	ENSG00000113643, ENSG00000140105, ENSG00000172340, ENSG00000070669	88	48	1529	1.44792	1	0.981057	99.9914
SP_PIR_KEYWORDS	nucleotide-binding	14	15.9091	0.706184	ENSG00000059573, ENSG00000044574, ENSG00000166598, ENSG00000113643, ENSG00000107937, ENSG00000149428, ENSG00000172340, ENSG00000100664, ENSG00000070669, ENSG00000144867, ENSG00000117528, ENSG00000104980, ENSG00000140105, ENSG00000169032	88	253	1529	0.961462	1	0.996313	100
SP_PIR_KEYWORDS	atp-binding	10	11.3636	0.78128	ENSG00000059573, ENSG00000044574, ENSG00000166598, ENSG00000113643, ENSG00000149428, ENSG00000104980, ENSG00000140105, ENSG00000169032, ENSG00000117528, ENSG00000070669	88	191	1529	0.909686	1	0.998549	100
GOTERM_MF_FAT	GO:0030554~adenyl nucleotide binding	12	13.6364	0.851195	ENSG00000059573, ENSG00000044574, ENSG00000166598, ENSG00000113643, ENSG00000140374, ENSG00000149428, ENSG00000104980, ENSG00000140105, ENSG00000172340, ENSG00000169032, ENSG00000117528, ENSG00000070669	80	221	1256	0.852489	1	1	100
GOTERM_MF_FAT	GO:0017076~purine nucleotide binding	15	17.0455	0.86559	ENSG00000059573, ENSG00000044574, ENSG00000166598, ENSG00000113643, ENSG00000140374, ENSG00000107937, ENSG00000149428, ENSG00000172340, ENSG00000100664, ENSG00000070669, ENSG00000144867, ENSG00000117528, ENSG00000104980, ENSG00000140105, ENSG00000169032	80	277	1256	0.850181	1	1	100
GOTERM_MF_FAT	GO:0005524~ATP binding	11	12.5	0.86686	ENSG00000059573, ENSG00000044574, ENSG00000166598, ENSG00000113643, ENSG00000149428, ENSG00000104980, ENSG00000140105, ENSG00000172340, ENSG00000169032, ENSG00000117528, ENSG00000070669	80	207	1256	0.8343	1	1	100
GOTERM_MF_FAT	GO:0001883~purine nucleoside binding	12	13.6364	0.867659	ENSG00000059573, ENSG00000044574, ENSG00000166598, ENSG00000113643, ENSG00000140374, ENSG00000149428, ENSG00000104980, ENSG00000140105, ENSG00000172340, ENSG00000169032, ENSG00000117528, ENSG00000070669	80	225	1256	0.837333	1	1	100
GOTERM_MF_FAT	GO:0032559~adenyl ribonucleotide binding	11	12.5	0.874812	ENSG00000059573, ENSG00000044574, ENSG00000166598, ENSG00000113643, ENSG00000149428, ENSG00000104980, ENSG00000140105, ENSG00000172340, ENSG00000169032, ENSG00000117528, ENSG00000070669	80	209	1256	0.826316	1	1	100
GOTERM_MF_FAT	GO:0001882~nucleoside binding	12	13.6364	0.87535	ENSG00000059573, ENSG00000044574, ENSG00000166598, ENSG00000113643, ENSG00000140374, ENSG00000149428, ENSG00000104980, ENSG00000140105, ENSG00000172340, ENSG00000169032, ENSG00000117528, ENSG00000070669	80	227	1256	0.829956	1	1	100
GOTERM_MF_FAT	GO:0032555~purine ribonucleotide binding	14	15.9091	0.884827	ENSG00000059573, ENSG00000044574, ENSG00000166598, ENSG00000113643, ENSG00000107937, ENSG00000149428, ENSG00000172340, ENSG00000100664, ENSG00000070669, ENSG00000144867, ENSG00000117528, ENSG00000104980, ENSG00000140105, ENSG00000169032	80	265	1256	0.829434	1	1	100
GOTERM_MF_FAT	GO:0032553~ribonucleotide binding	14	15.9091	0.884827	ENSG00000059573, ENSG00000044574, ENSG00000166598, ENSG00000113643, ENSG00000107937, ENSG00000149428, ENSG00000172340, ENSG00000100664, ENSG00000070669, ENSG00000144867, ENSG00000117528, ENSG00000104980, ENSG00000140105, ENSG00000169032	80	265	1256	0.829434	1	1	100
GOTERM_MF_FAT	GO:0000166~nucleotide binding	19	21.5909	0.919114	ENSG00000160201, ENSG00000059573, ENSG00000044574, ENSG00000166598, ENSG00000113643, ENSG00000140374, ENSG00000107937, ENSG00000169045, ENSG00000149428, ENSG00000172340, ENSG00000100664, ENSG00000117528, ENSG00000070669, ENSG00000144867, ENSG00000072506, ENSG00000084754, ENSG00000104980, ENSG00000140105, ENSG00000169032	80	364	1256	0.819505	1	1	100
Annotation Cluster 41	Enrichment Score: 4.326298652522255E-4
Category	Term	Count	%	PValue	Genes	List Total	Pop Hits	Pop Total	Fold Enrichment	Bonferroni	Benjamini	FDR
GOTERM_BP_FAT	GO:0006396~RNA processing	4	4.54545	0.99775	ENSG00000160201, ENSG00000072506, ENSG00000169045, ENSG00000083520	79	161	1322	0.415756	1	1	100
SP_PIR_KEYWORDS	rna-binding	3	3.40909	0.9993	ENSG00000160201, ENSG00000169045, ENSG00000083520	88	157	1529	0.332006	1	1	100
GOTERM_CC_FAT	GO:0031981~nuclear lumen	7	7.95455	0.999964	ENSG00000160201, ENSG00000163682, ENSG00000113643, ENSG00000107937, ENSG00000169045, ENSG00000167085, ENSG00000083520	85	289	1308	0.372725	1	1	100

## Sheet: Cluster D
Annotation Cluster 1	Enrichment Score: 2.2635046518215978
Category	Term	Count	%	PValue	Genes	List Total	Pop Hits	Pop Total	Fold Enrichment	Bonferroni	Benjamini	FDR
GOTERM_MF_FAT	GO:0000166~nucleotide binding	57	35.8491	2.97295e-05	ENSG00000123983, ENSG00000161547, ENSG00000021826, ENSG00000080503, ENSG00000128641, ENSG00000151923, ENSG00000110619, ENSG00000068366, ENSG00000100764, ENSG00000198563, ENSG00000018510, ENSG00000184743, ENSG00000138758, ENSG00000126602, ENSG00000177733, ENSG00000104388, ENSG00000177646, ENSG00000125944, ENSG00000106344, ENSG00000179115, ENSG00000141543, ENSG00000103769, ENSG00000120254, ENSG0000…	124	364	1256	1.58614	0.00964516	0.00964516	0.0402234
GOTERM_MF_FAT	GO:0001883~purine nucleoside binding	36	22.6415	0.00161952	ENSG00000119912, ENSG00000123983, ENSG00000021826, ENSG00000153147, ENSG00000080503, ENSG00000128641, ENSG00000110619, ENSG00000068366, ENSG00000018510, ENSG00000100764, ENSG00000198563, ENSG00000126602, ENSG00000177646, ENSG00000100519, ENSG00000165029, ENSG00000173110, ENSG00000100297, ENSG00000058668, ENSG00000141543, ENSG00000179115, ENSG00000109606, ENSG00000120254, ENSG00000060237, ENSG0000…	124	225	1256	1.62065	0.410448	0.232177	2.16948
GOTERM_MF_FAT	GO:0001882~nucleoside binding	36	22.6415	0.00191584	ENSG00000119912, ENSG00000123983, ENSG00000021826, ENSG00000153147, ENSG00000080503, ENSG00000128641, ENSG00000110619, ENSG00000068366, ENSG00000018510, ENSG00000100764, ENSG00000198563, ENSG00000126602, ENSG00000177646, ENSG00000100519, ENSG00000165029, ENSG00000173110, ENSG00000100297, ENSG00000058668, ENSG00000141543, ENSG00000179115, ENSG00000109606, ENSG00000120254, ENSG00000060237, ENSG0000…	124	227	1256	1.60637	0.464825	0.188107	2.56167
GOTERM_MF_FAT	GO:0030554~adenyl nucleotide binding	35	22.0126	0.00236991	ENSG00000119912, ENSG00000123983, ENSG00000021826, ENSG00000153147, ENSG00000080503, ENSG00000128641, ENSG00000110619, ENSG00000068366, ENSG00000018510, ENSG00000100764, ENSG00000198563, ENSG00000126602, ENSG00000177646, ENSG00000100519, ENSG00000165029, ENSG00000173110, ENSG00000100297, ENSG00000058668, ENSG00000141543, ENSG00000179115, ENSG00000109606, ENSG00000120254, ENSG00000060237, ENSG0000…	124	221	1256	1.60415	0.538608	0.175828	3.15983
GOTERM_MF_FAT	GO:0017076~purine nucleotide binding	41	25.7862	0.00310678	ENSG00000119912, ENSG00000123983, ENSG00000021826, ENSG00000153147, ENSG00000080503, ENSG00000128641, ENSG00000110619, ENSG00000068366, ENSG00000018510, ENSG00000100764, ENSG00000198563, ENSG00000184743, ENSG00000138758, ENSG00000126602, ENSG00000104388, ENSG00000177646, ENSG00000100519, ENSG00000165029, ENSG00000173110, ENSG00000100297, ENSG00000058668, ENSG00000141543, ENSG00000179115, ENSG0000…	124	277	1256	1.49924	0.637376	0.183622	4.12331
GOTERM_MF_FAT	GO:0005524~ATP binding	32	20.1258	0.00604305	ENSG00000119912, ENSG00000123983, ENSG00000021826, ENSG00000153147, ENSG00000080503, ENSG00000128641, ENSG00000110619, ENSG00000068366, ENSG00000100764, ENSG00000198563, ENSG00000126602, ENSG00000100519, ENSG00000165029, ENSG00000173110, ENSG00000100297, ENSG00000058668, ENSG00000141543, ENSG00000179115, ENSG00000109606, ENSG00000120254, ENSG00000060237, ENSG00000107625, ENSG00000162368, ENSG0000…	124	207	1256	1.56584	0.861379	0.280598	7.87504
GOTERM_MF_FAT	GO:0032559~adenyl ribonucleotide binding	32	20.1258	0.00702921	ENSG00000119912, ENSG00000123983, ENSG00000021826, ENSG00000153147, ENSG00000080503, ENSG00000128641, ENSG00000110619, ENSG00000068366, ENSG00000100764, ENSG00000198563, ENSG00000126602, ENSG00000100519, ENSG00000165029, ENSG00000173110, ENSG00000100297, ENSG00000058668, ENSG00000141543, ENSG00000179115, ENSG00000109606, ENSG00000120254, ENSG00000060237, ENSG00000107625, ENSG00000162368, ENSG0000…	124	209	1256	1.55086	0.899702	0.280009	9.10427
GOTERM_MF_FAT	GO:0032555~purine ribonucleotide binding	38	23.8994	0.00865539	ENSG00000119912, ENSG00000123983, ENSG00000021826, ENSG00000153147, ENSG00000080503, ENSG00000128641, ENSG00000110619, ENSG00000068366, ENSG00000100764, ENSG00000198563, ENSG00000184743, ENSG00000138758, ENSG00000126602, ENSG00000104388, ENSG00000100519, ENSG00000165029, ENSG00000173110, ENSG00000100297, ENSG00000058668, ENSG00000141543, ENSG00000179115, ENSG00000075886, ENSG00000109606, ENSG0000…	124	265	1256	1.45247	0.941219	0.298295	11.0981
GOTERM_MF_FAT	GO:0032553~ribonucleotide binding	38	23.8994	0.00865539	ENSG00000119912, ENSG00000123983, ENSG00000021826, ENSG00000153147, ENSG00000080503, ENSG00000128641, ENSG00000110619, ENSG00000068366, ENSG00000100764, ENSG00000198563, ENSG00000184743, ENSG00000138758, ENSG00000126602, ENSG00000104388, ENSG00000100519, ENSG00000165029, ENSG00000173110, ENSG00000100297, ENSG00000058668, ENSG00000141543, ENSG00000179115, ENSG00000075886, ENSG00000109606, ENSG0000…	124	265	1256	1.45247	0.941219	0.298295	11.0981
GOTERM_MF_FAT	GO:0016887~ATPase activity	16	10.0629	0.0128137	ENSG00000119912, ENSG00000109606, ENSG00000080503, ENSG00000153147, ENSG00000198563, ENSG00000100764, ENSG00000107625, ENSG00000100519, ENSG00000165029, ENSG00000039123, ENSG00000123064, ENSG00000058668, ENSG00000112159, ENSG00000141543, ENSG00000163399, ENSG00000070961	124	84	1256	1.92934	0.985068	0.373208	16.0139
SP_PIR_KEYWORDS	atp-binding	30	18.8679	0.0159775	ENSG00000119912, ENSG00000123983, ENSG00000021826, ENSG00000153147, ENSG00000080503, ENSG00000128641, ENSG00000110619, ENSG00000068366, ENSG00000100764, ENSG00000198563, ENSG00000126602, ENSG00000100519, ENSG00000165029, ENSG00000173110, ENSG00000100297, ENSG00000058668, ENSG00000141543, ENSG00000179115, ENSG00000109606, ENSG00000120254, ENSG00000060237, ENSG00000107625, ENSG00000156515, ENSG0000…	159	191	1529	1.51042	0.987077	0.886321	19.085
SP_PIR_KEYWORDS	nucleotide-binding	36	22.6415	0.0324867	ENSG00000119912, ENSG00000123983, ENSG00000021826, ENSG00000153147, ENSG00000080503, ENSG00000128641, ENSG00000110619, ENSG00000068366, ENSG00000100764, ENSG00000198563, ENSG00000184743, ENSG00000138758, ENSG00000126602, ENSG00000104388, ENSG00000100519, ENSG00000165029, ENSG00000173110, ENSG00000100297, ENSG00000058668, ENSG00000141543, ENSG00000179115, ENSG00000075886, ENSG00000109606, ENSG0000…	159	253	1529	1.36833	0.999866	0.831935	35.2238
UP_SEQ_FEATURE	nucleotide phosphate-binding region:ATP	16	10.0629	0.261119	ENSG00000109606, ENSG00000120254, ENSG00000080503, ENSG00000060237, ENSG00000153147, ENSG00000198563, ENSG00000100764, ENSG00000107625, ENSG00000162368, ENSG00000100519, ENSG00000039123, ENSG00000100297, ENSG00000123064, ENSG00000076003, ENSG00000112159, ENSG00000141543	159	121	1528	1.27075	1	0.999597	98.6611
Annotation Cluster 2	Enrichment Score: 2.0055662174843016
Category	Term	Count	%	PValue	Genes	List Total	Pop Hits	Pop Total	Fold Enrichment	Bonferroni	Benjamini	FDR
UP_SEQ_FEATURE	transmembrane region	35	22.0126	0.00104727	ENSG00000123983, ENSG00000084073, ENSG00000164828, ENSG00000136521, ENSG00000128567, ENSG00000072042, ENSG00000068366, ENSG00000184743, ENSG00000137409, ENSG00000105197, ENSG00000090054, ENSG00000142949, ENSG00000124155, ENSG00000165029, ENSG00000058668, ENSG00000058262, ENSG00000179085, ENSG00000129255, ENSG00000185896, ENSG00000147475, ENSG00000138119, ENSG00000115310, ENSG00000115275, ENSG0000…	159	198	1528	1.69875	0.385678	0.385678	1.48241
SP_PIR_KEYWORDS	transmembrane	35	22.0126	0.00125075	ENSG00000123983, ENSG00000084073, ENSG00000164828, ENSG00000136521, ENSG00000128567, ENSG00000072042, ENSG00000068366, ENSG00000184743, ENSG00000137409, ENSG00000105197, ENSG00000090054, ENSG00000142949, ENSG00000124155, ENSG00000165029, ENSG00000058668, ENSG00000058262, ENSG00000179085, ENSG00000129255, ENSG00000185896, ENSG00000147475, ENSG00000138119, ENSG00000115310, ENSG00000115275, ENSG0000…	159	200	1529	1.68286	0.286744	0.286744	1.63208
UP_SEQ_FEATURE	topological domain:Cytoplasmic	19	11.9497	0.0135943	ENSG00000147475, ENSG00000138119, ENSG00000123983, ENSG00000115310, ENSG00000115275, ENSG00000128567, ENSG00000072042, ENSG00000068366, ENSG00000184743, ENSG00000123146, ENSG00000101294, ENSG00000142949, ENSG00000124155, ENSG00000106803, ENSG00000058262, ENSG00000058668, ENSG00000163399, ENSG00000070961, ENSG00000185896	159	102	1528	1.79011	0.998279	0.796314	17.7243
GOTERM_CC_FAT	GO:0031224~intrinsic to membrane	39	24.5283	0.0136257	ENSG00000123983, ENSG00000084073, ENSG00000164828, ENSG00000175445, ENSG00000136521, ENSG00000128567, ENSG00000072042, ENSG00000068366, ENSG00000184743, ENSG00000137409, ENSG00000113569, ENSG00000105197, ENSG00000090054, ENSG00000142949, ENSG00000104388, ENSG00000124155, ENSG00000165029, ENSG00000058668, ENSG00000058262, ENSG00000179085, ENSG00000129255, ENSG00000185896, ENSG00000147475, ENSG0000…	135	268	1308	1.40995	0.960207	0.658595	16.1794
GOTERM_CC_FAT	GO:0016021~integral to membrane	37	23.2704	0.0147845	ENSG00000123983, ENSG00000084073, ENSG00000164828, ENSG00000136521, ENSG00000128567, ENSG00000072042, ENSG00000068366, ENSG00000184743, ENSG00000137409, ENSG00000113569, ENSG00000105197, ENSG00000090054, ENSG00000142949, ENSG00000124155, ENSG00000165029, ENSG00000058668, ENSG00000058262, ENSG00000179085, ENSG00000129255, ENSG00000185896, ENSG00000147475, ENSG00000138119, ENSG00000115310, ENSG0000…	135	252	1308	1.42257	0.969812	0.583169	17.4375
SP_PIR_KEYWORDS	membrane	52	32.7044	0.0197565	ENSG00000123983, ENSG00000084073, ENSG00000164828, ENSG00000136521, ENSG00000072042, ENSG00000068366, ENSG00000018510, ENSG00000184743, ENSG00000102189, ENSG00000083444, ENSG00000104388, ENSG00000124155, ENSG00000128609, ENSG00000179085, ENSG00000132842, ENSG00000147475, ENSG00000103769, ENSG00000115310, ENSG00000125755, ENSG00000165264, ENSG00000211456, ENSG00000156471, ENSG00000184076, ENSG0000…	159	384	1529	1.30221	0.995427	0.83402	23.0767
SP_PIR_KEYWORDS	endoplasmic reticulum	20	12.5786	0.0308928	ENSG00000147475, ENSG00000123983, ENSG00000115310, ENSG00000150961, ENSG00000084073, ENSG00000115275, ENSG00000072042, ENSG00000068366, ENSG00000184743, ENSG00000101294, ENSG00000083444, ENSG00000102158, ENSG00000090054, ENSG00000211456, ENSG00000104388, ENSG00000124155, ENSG00000106803, ENSG00000058262, ENSG00000179085, ENSG00000148248	159	119	1529	1.61619	0.999791	0.879746	33.8066
GOTERM_CC_FAT	GO:0005783~endoplasmic reticulum	23	14.4654	0.0412239	ENSG00000147475, ENSG00000123983, ENSG00000084073, ENSG00000115310, ENSG00000150961, ENSG00000115275, ENSG00000072042, ENSG00000122218, ENSG00000068366, ENSG00000184743, ENSG00000101294, ENSG00000083444, ENSG00000102158, ENSG00000090054, ENSG00000211456, ENSG00000104388, ENSG00000124155, ENSG00000106803, ENSG00000058262, ENSG00000108588, ENSG00000129255, ENSG00000179085, ENSG00000148248	135	149	1308	1.4956	0.999949	0.709636	41.8162
Annotation Cluster 3	Enrichment Score: 1.3249906249535077
Category	Term	Count	%	PValue	Genes	List Total	Pop Hits	Pop Total	Fold Enrichment	Bonferroni	Benjamini	FDR
UP_SEQ_FEATURE	domain:RRM 1	10	6.28931	0.00174616	ENSG00000063244, ENSG00000125944, ENSG00000170144, ENSG00000106344, ENSG00000096746, ENSG00000151923, ENSG00000100650, ENSG00000015479, ENSG00000147140, ENSG00000177733	159	29	1528	3.31381	0.556331	0.333915	2.46029
UP_SEQ_FEATURE	domain:RRM 2	10	6.28931	0.00174616	ENSG00000063244, ENSG00000125944, ENSG00000170144, ENSG00000106344, ENSG00000096746, ENSG00000151923, ENSG00000100650, ENSG00000015479, ENSG00000147140, ENSG00000177733	159	29	1528	3.31381	0.556331	0.333915	2.46029
SMART	SM00360:RRM	14	8.80503	0.00499886	ENSG00000161547, ENSG00000213079, ENSG00000119707, ENSG00000100650, ENSG00000151923, ENSG00000177733, ENSG00000063244, ENSG00000125944, ENSG00000170144, ENSG00000096746, ENSG00000106344, ENSG00000089280, ENSG00000015479, ENSG00000147140	65	62	639	2.21985	0.225534	0.225534	4.73236
INTERPRO	IPR012677:Nucleotide-binding, alpha-beta plait	14	8.80503	0.0105257	ENSG00000161547, ENSG00000213079, ENSG00000119707, ENSG00000100650, ENSG00000151923, ENSG00000177733, ENSG00000063244, ENSG00000125944, ENSG00000170144, ENSG00000096746, ENSG00000106344, ENSG00000089280, ENSG00000015479, ENSG00000147140	157	62	1470	2.11424	0.980889	0.980889	13.597
INTERPRO	IPR000504:RNA recognition motif, RNP-1	14	8.80503	0.0105257	ENSG00000161547, ENSG00000213079, ENSG00000119707, ENSG00000100650, ENSG00000151923, ENSG00000177733, ENSG00000063244, ENSG00000125944, ENSG00000170144, ENSG00000096746, ENSG00000106344, ENSG00000089280, ENSG00000015479, ENSG00000147140	157	62	1470	2.11424	0.980889	0.980889	13.597
GOTERM_BP_FAT	GO:0006397~mRNA processing	19	11.9497	0.0130545	ENSG00000109606, ENSG00000161547, ENSG00000213079, ENSG00000119707, ENSG00000100650, ENSG00000198563, ENSG00000074201, ENSG00000117360, ENSG00000177733, ENSG00000060339, ENSG00000063244, ENSG00000125944, ENSG00000039123, ENSG00000170144, ENSG00000106344, ENSG00000096746, ENSG00000089280, ENSG00000147140, ENSG00000141543	139	101	1322	1.78916	0.999999	0.999104	18.8894
GOTERM_BP_FAT	GO:0008380~RNA splicing	18	11.3208	0.0246597	ENSG00000109606, ENSG00000161547, ENSG00000119707, ENSG00000100650, ENSG00000198563, ENSG00000074201, ENSG00000117360, ENSG00000177733, ENSG00000060339, ENSG00000063244, ENSG00000125944, ENSG00000039123, ENSG00000170144, ENSG00000106344, ENSG00000096746, ENSG00000089280, ENSG00000147140, ENSG00000141543	139	100	1322	1.71194	1	0.999862	32.8208
GOTERM_BP_FAT	GO:0016071~mRNA metabolic process	19	11.9497	0.0253259	ENSG00000109606, ENSG00000161547, ENSG00000213079, ENSG00000119707, ENSG00000100650, ENSG00000198563, ENSG00000074201, ENSG00000117360, ENSG00000177733, ENSG00000060339, ENSG00000063244, ENSG00000125944, ENSG00000039123, ENSG00000170144, ENSG00000106344, ENSG00000096746, ENSG00000089280, ENSG00000147140, ENSG00000141543	139	108	1322	1.67319	1	0.99894	33.5483
SP_PIR_KEYWORDS	mrna processing	15	9.43396	0.0440922	ENSG00000109606, ENSG00000161547, ENSG00000125755, ENSG00000119707, ENSG00000100650, ENSG00000198563, ENSG00000117360, ENSG00000063244, ENSG00000125944, ENSG00000039123, ENSG00000170144, ENSG00000106344, ENSG00000096746, ENSG00000147140, ENSG00000141543	159	84	1529	1.71721	0.999995	0.781707	44.7278
GOTERM_BP_FAT	GO:0000375~RNA splicing, via transesterification reactions	13	8.1761	0.0754694	ENSG00000161547, ENSG00000119707, ENSG00000100650, ENSG00000198563, ENSG00000074201, ENSG00000117360, ENSG00000177733, ENSG00000060339, ENSG00000063244, ENSG00000125944, ENSG00000170144, ENSG00000096746, ENSG00000089280	139	74	1322	1.67081	1	0.999771	71.3548
GOTERM_BP_FAT	GO:0000377~RNA splicing, via transesterification reactions with bulged adenosine as nucleophile	13	8.1761	0.0754694	ENSG00000161547, ENSG00000119707, ENSG00000100650, ENSG00000198563, ENSG00000074201, ENSG00000117360, ENSG00000177733, ENSG00000060339, ENSG00000063244, ENSG00000125944, ENSG00000170144, ENSG00000096746, ENSG00000089280	139	74	1322	1.67081	1	0.999771	71.3548
GOTERM_BP_FAT	GO:0000398~nuclear mRNA splicing, via spliceosome	13	8.1761	0.0754694	ENSG00000161547, ENSG00000119707, ENSG00000100650, ENSG00000198563, ENSG00000074201, ENSG00000117360, ENSG00000177733, ENSG00000060339, ENSG00000063244, ENSG00000125944, ENSG00000170144, ENSG00000096746, ENSG00000089280	139	74	1322	1.67081	1	0.999771	71.3548
SP_PIR_KEYWORDS	mrna splicing	13	8.1761	0.0914175	ENSG00000109606, ENSG00000161547, ENSG00000119707, ENSG00000100650, ENSG00000198563, ENSG00000117360, ENSG00000063244, ENSG00000125944, ENSG00000039123, ENSG00000170144, ENSG00000106344, ENSG00000147140, ENSG00000141543	159	77	1529	1.62354	1	0.842592	71.649
UP_SEQ_FEATURE	domain:RRM 3	4	2.51572	0.0962465	ENSG00000063244, ENSG00000125944, ENSG00000106344, ENSG00000151923	159	11	1528	3.49457	1	0.997211	76.3647
GOTERM_CC_FAT	GO:0005681~spliceosome	9	5.66038	0.154501	ENSG00000109606, ENSG00000063244, ENSG00000125944, ENSG00000039123, ENSG00000170144, ENSG00000106344, ENSG00000198563, ENSG00000141543, ENSG00000117360	135	52	1308	1.67692	1	0.888206	88.4562
GOTERM_BP_FAT	GO:0006396~RNA processing	22	13.8365	0.154751	ENSG00000174173, ENSG00000109606, ENSG00000161547, ENSG00000213079, ENSG00000119707, ENSG00000100650, ENSG00000198563, ENSG00000074201, ENSG00000117360, ENSG00000177733, ENSG00000060339, ENSG00000148843, ENSG00000063244, ENSG00000125944, ENSG00000039123, ENSG00000170144, ENSG00000106344, ENSG00000123064, ENSG00000096746, ENSG00000089280, ENSG00000147140, ENSG00000141543	139	161	1322	1.29961	1	0.999921	93.1339
SP_PIR_KEYWORDS	Spliceosome	8	5.03145	0.236609	ENSG00000063244, ENSG00000125944, ENSG00000039123, ENSG00000170144, ENSG00000106344, ENSG00000198563, ENSG00000141543, ENSG00000117360	159	49	1529	1.57002	1	0.939414	97.127
SP_PIR_KEYWORDS	rna-binding	20	12.5786	0.258659	ENSG00000198034, ENSG00000161547, ENSG00000141499, ENSG00000213079, ENSG00000100650, ENSG00000151923, ENSG00000198563, ENSG00000107625, ENSG00000105197, ENSG00000177733, ENSG00000063244, ENSG00000125944, ENSG00000170144, ENSG00000106344, ENSG00000123064, ENSG00000096746, ENSG00000089280, ENSG00000015479, ENSG00000147140, ENSG00000141543	159	157	1529	1.22501	1	0.944204	98.0458
KEGG_PATHWAY	hsa03040:Spliceosome	10	6.28931	0.268375	ENSG00000109606, ENSG00000063244, ENSG00000161547, ENSG00000173110, ENSG00000119707, ENSG00000170144, ENSG00000100650, ENSG00000198563, ENSG00000141543, ENSG00000117360	74	65	669	1.39085	1	0.999244	96.0222
GOTERM_MF_FAT	GO:0003723~RNA binding	25	15.7233	0.306878	ENSG00000161547, ENSG00000141499, ENSG00000119707, ENSG00000110619, ENSG00000100650, ENSG00000151923, ENSG00000198563, ENSG00000105197, ENSG00000177733, ENSG00000063244, ENSG00000148843, ENSG00000125944, ENSG00000106344, ENSG00000179115, ENSG00000141543, ENSG00000198034, ENSG00000213079, ENSG00000107625, ENSG00000140988, ENSG00000170144, ENSG00000096746, ENSG00000123064, ENSG00000089280, ENSG0000…	124	220	1256	1.15103	1	0.993119	99.2989
GOTERM_CC_FAT	GO:0030529~ribonucleoprotein complex	22	13.8365	0.541024	ENSG00000198034, ENSG00000109606, ENSG00000113048, ENSG00000141499, ENSG00000119707, ENSG00000112996, ENSG00000213741, ENSG00000198563, ENSG00000117360, ENSG00000177733, ENSG00000177954, ENSG00000063244, ENSG00000171858, ENSG00000125944, ENSG00000039123, ENSG00000140988, ENSG00000170144, ENSG00000106344, ENSG00000096746, ENSG00000188536, ENSG00000141543, ENSG00000203624	135	205	1308	1.03978	1	0.987188	99.9955
Annotation Cluster 4	Enrichment Score: 1.323789904512483
Category	Term	Count	%	PValue	Genes	List Total	Pop Hits	Pop Total	Fold Enrichment	Bonferroni	Benjamini	FDR
GOTERM_BP_FAT	GO:0046486~glycerolipid metabolic process	6	3.77358	0.00317332	ENSG00000124155, ENSG00000021826, ENSG00000175445, ENSG00000179085, ENSG00000211456, ENSG00000156471	139	11	1322	5.1877	0.966442	0.966442	4.93775
GOTERM_CC_FAT	GO:0005789~endoplasmic reticulum membrane	11	6.91824	0.00904678	ENSG00000147475, ENSG00000124155, ENSG00000115310, ENSG00000150961, ENSG00000106803, ENSG00000058262, ENSG00000129255, ENSG00000179085, ENSG00000102158, ENSG00000090054, ENSG00000211456	135	43	1308	2.47855	0.881834	0.881834	11.0336
GOTERM_CC_FAT	GO:0030176~integral to endoplasmic reticulum membrane	5	3.14465	0.0135441	ENSG00000124155, ENSG00000115310, ENSG00000058262, ENSG00000179085, ENSG00000211456	135	10	1308	4.84444	0.959425	0.798568	16.0902
GOTERM_CC_FAT	GO:0031227~intrinsic to endoplasmic reticulum membrane	5	3.14465	0.0135441	ENSG00000124155, ENSG00000115310, ENSG00000058262, ENSG00000179085, ENSG00000211456	135	10	1308	4.84444	0.959425	0.798568	16.0902
GOTERM_CC_FAT	GO:0042175~nuclear envelope-endoplasmic reticulum network	11	6.91824	0.0226484	ENSG00000147475, ENSG00000124155, ENSG00000115310, ENSG00000150961, ENSG00000106803, ENSG00000058262, ENSG00000129255, ENSG00000179085, ENSG00000102158, ENSG00000090054, ENSG00000211456	135	49	1308	2.17506	0.995409	0.592316	25.5252
GOTERM_BP_FAT	GO:0006650~glycerophospholipid metabolic process	4	2.51572	0.0284342	ENSG00000124155, ENSG00000179085, ENSG00000211456, ENSG00000156471	139	7	1322	5.43474	1	0.997891	36.8453
GOTERM_BP_FAT	GO:0045017~glycerolipid biosynthetic process	4	2.51572	0.0284342	ENSG00000124155, ENSG00000175445, ENSG00000179085, ENSG00000156471	139	7	1322	5.43474	1	0.997891	36.8453
GOTERM_CC_FAT	GO:0031301~integral to organelle membrane	6	3.77358	0.0373792	ENSG00000124155, ENSG00000115310, ENSG00000164828, ENSG00000058262, ENSG00000179085, ENSG00000211456	135	19	1308	3.05965	0.999871	0.721664	38.7422
GOTERM_CC_FAT	GO:0005783~endoplasmic reticulum	23	14.4654	0.0412239	ENSG00000147475, ENSG00000123983, ENSG00000084073, ENSG00000115310, ENSG00000150961, ENSG00000115275, ENSG00000072042, ENSG00000122218, ENSG00000068366, ENSG00000184743, ENSG00000101294, ENSG00000083444, ENSG00000102158, ENSG00000090054, ENSG00000211456, ENSG00000104388, ENSG00000124155, ENSG00000106803, ENSG00000058262, ENSG00000108588, ENSG00000129255, ENSG00000179085, ENSG00000148248	135	149	1308	1.4956	0.999949	0.709636	41.8162
GOTERM_CC_FAT	GO:0031300~intrinsic to organelle membrane	6	3.77358	0.0458591	ENSG00000124155, ENSG00000115310, ENSG00000164828, ENSG00000058262, ENSG00000179085, ENSG00000211456	135	20	1308	2.90667	0.999984	0.706465	45.3328
GOTERM_BP_FAT	GO:0006644~phospholipid metabolic process	5	3.14465	0.0923063	ENSG00000124155, ENSG00000175445, ENSG00000179085, ENSG00000211456, ENSG00000156471	139	17	1322	2.79729	1	0.999819	78.6262
GOTERM_CC_FAT	GO:0044432~endoplasmic reticulum part	11	6.91824	0.0933579	ENSG00000147475, ENSG00000124155, ENSG00000115310, ENSG00000150961, ENSG00000106803, ENSG00000058262, ENSG00000129255, ENSG00000179085, ENSG00000102158, ENSG00000090054, ENSG00000211456	135	62	1308	1.719	1	0.900059	71.6576
GOTERM_BP_FAT	GO:0046474~glycerophospholipid biosynthetic process	3	1.88679	0.122638	ENSG00000124155, ENSG00000179085, ENSG00000156471	139	6	1322	4.7554	1	0.999839	87.5629
GOTERM_BP_FAT	GO:0030384~phosphoinositide metabolic process	3	1.88679	0.122638	ENSG00000124155, ENSG00000179085, ENSG00000211456	139	6	1322	4.7554	1	0.999839	87.5629
GOTERM_BP_FAT	GO:0019637~organophosphate metabolic process	5	3.14465	0.127959	ENSG00000124155, ENSG00000175445, ENSG00000179085, ENSG00000211456, ENSG00000156471	139	19	1322	2.50284	1	0.999816	88.7118
GOTERM_BP_FAT	GO:0008610~lipid biosynthetic process	7	4.40252	0.214987	ENSG00000124155, ENSG00000123983, ENSG00000175445, ENSG00000018510, ENSG00000179085, ENSG00000090054, ENSG00000156471	139	39	1322	1.70707	1	0.999968	97.8857
GOTERM_CC_FAT	GO:0012505~endomembrane system	18	11.3208	0.217659	ENSG00000147475, ENSG00000138119, ENSG00000115310, ENSG00000150961, ENSG00000164828, ENSG00000122218, ENSG00000102158, ENSG00000090054, ENSG00000113569, ENSG00000211456, ENSG00000166710, ENSG00000124155, ENSG00000153207, ENSG00000106803, ENSG00000058262, ENSG00000015479, ENSG00000129255, ENSG00000179085	135	136	1308	1.28235	1	0.927343	95.7479
GOTERM_BP_FAT	GO:0008654~phospholipid biosynthetic process	3	1.88679	0.280843	ENSG00000124155, ENSG00000179085, ENSG00000156471	139	10	1322	2.85324	1	0.999999	99.4765
Annotation Cluster 5	Enrichment Score: 1.2962954815460375
Category	Term	Count	%	PValue	Genes	List Total	Pop Hits	Pop Total	Fold Enrichment	Bonferroni	Benjamini	FDR
SMART	SM00490:HELICc	8	5.03145	0.0102831	ENSG00000109606, ENSG00000039123, ENSG00000153147, ENSG00000123064, ENSG00000080503, ENSG00000198563, ENSG00000141543, ENSG00000107625	65	26	639	3.02485	0.409718	0.231702	9.51568
SMART	SM00487:DEXDc	8	5.03145	0.0102831	ENSG00000109606, ENSG00000039123, ENSG00000153147, ENSG00000123064, ENSG00000080503, ENSG00000198563, ENSG00000141543, ENSG00000107625	65	26	639	3.02485	0.409718	0.231702	9.51568
GOTERM_MF_FAT	GO:0016887~ATPase activity	16	10.0629	0.0128137	ENSG00000119912, ENSG00000109606, ENSG00000080503, ENSG00000153147, ENSG00000198563, ENSG00000100764, ENSG00000107625, ENSG00000100519, ENSG00000165029, ENSG00000039123, ENSG00000123064, ENSG00000058668, ENSG00000112159, ENSG00000141543, ENSG00000163399, ENSG00000070961	124	84	1256	1.92934	0.985068	0.373208	16.0139
UP_SEQ_FEATURE	domain:Helicase C-terminal	8	5.03145	0.0133427	ENSG00000109606, ENSG00000039123, ENSG00000153147, ENSG00000123064, ENSG00000080503, ENSG00000198563, ENSG00000141543, ENSG00000107625	159	26	1528	2.95694	0.998062	0.875325	17.4247
UP_SEQ_FEATURE	domain:Helicase ATP-binding	8	5.03145	0.0133427	ENSG00000109606, ENSG00000039123, ENSG00000153147, ENSG00000123064, ENSG00000080503, ENSG00000198563, ENSG00000141543, ENSG00000107625	159	26	1528	2.95694	0.998062	0.875325	17.4247
INTERPRO	IPR014021:Helicase, superfamily 1 and 2, ATP-binding	8	5.03145	0.0152667	ENSG00000109606, ENSG00000039123, ENSG00000153147, ENSG00000123064, ENSG00000080503, ENSG00000198563, ENSG00000141543, ENSG00000107625	157	26	1470	2.88094	0.996829	0.94369	19.1426
INTERPRO	IPR014001:DEAD-like helicase, N-terminal	8	5.03145	0.0152667	ENSG00000109606, ENSG00000039123, ENSG00000153147, ENSG00000123064, ENSG00000080503, ENSG00000198563, ENSG00000141543, ENSG00000107625	157	26	1470	2.88094	0.996829	0.94369	19.1426
INTERPRO	IPR001650:DNA/RNA helicase, C-terminal	8	5.03145	0.0152667	ENSG00000109606, ENSG00000039123, ENSG00000153147, ENSG00000123064, ENSG00000080503, ENSG00000198563, ENSG00000141543, ENSG00000107625	157	26	1470	2.88094	0.996829	0.94369	19.1426
GOTERM_MF_FAT	GO:0004386~helicase activity	9	5.66038	0.0163546	ENSG00000109606, ENSG00000039123, ENSG00000153147, ENSG00000076003, ENSG00000123064, ENSG00000080503, ENSG00000198563, ENSG00000141543, ENSG00000107625	124	35	1256	2.60461	0.995372	0.415833	20.0001
SP_PIR_KEYWORDS	helicase	8	5.03145	0.0400736	ENSG00000109606, ENSG00000039123, ENSG00000153147, ENSG00000123064, ENSG00000080503, ENSG00000198563, ENSG00000141543, ENSG00000107625	159	32	1529	2.40409	0.999984	0.793513	41.5934
SP_PIR_KEYWORDS	hydrolase	24	15.0943	0.0550607	ENSG00000109606, ENSG00000119912, ENSG00000130313, ENSG00000138777, ENSG00000084073, ENSG00000115275, ENSG00000175445, ENSG00000153147, ENSG00000080503, ENSG00000152684, ENSG00000198563, ENSG00000184743, ENSG00000101294, ENSG00000105854, ENSG00000107625, ENSG00000142949, ENSG00000211456, ENSG00000134900, ENSG00000039123, ENSG00000123064, ENSG00000058668, ENSG00000141543, ENSG00000163399, ENSG0000…	159	160	1529	1.44245	1	0.81714	52.5094
GOTERM_MF_FAT	GO:0003724~RNA helicase activity	4	2.51572	0.104705	ENSG00000109606, ENSG00000123064, ENSG00000198563, ENSG00000141543	124	12	1256	3.37634	1	0.909622	77.6132
GOTERM_MF_FAT	GO:0070035~purine NTP-dependent helicase activity	6	3.77358	0.116203	ENSG00000109606, ENSG00000039123, ENSG00000123064, ENSG00000198563, ENSG00000141543, ENSG00000107625	124	27	1256	2.2509	1	0.919289	81.2057
GOTERM_MF_FAT	GO:0008026~ATP-dependent helicase activity	6	3.77358	0.116203	ENSG00000109606, ENSG00000039123, ENSG00000123064, ENSG00000198563, ENSG00000141543, ENSG00000107625	124	27	1256	2.2509	1	0.919289	81.2057
INTERPRO	IPR011545:DNA/RNA helicase, DEAD/DEAH box type, N-terminal	5	3.14465	0.134031	ENSG00000039123, ENSG00000123064, ENSG00000198563, ENSG00000141543, ENSG00000107625	157	19	1470	2.46396	1	0.999542	86.2973
GOTERM_MF_FAT	GO:0042623~ATPase activity, coupled	10	6.28931	0.177283	ENSG00000109606, ENSG00000039123, ENSG00000123064, ENSG00000080503, ENSG00000058668, ENSG00000198563, ENSG00000141543, ENSG00000107625, ENSG00000163399, ENSG00000070961	124	65	1256	1.55831	1	0.964854	92.8691
UP_SEQ_FEATURE	short sequence motif:Q motif	4	2.51572	0.196606	ENSG00000123064, ENSG00000198563, ENSG00000141543, ENSG00000107625	159	15	1528	2.56268	1	0.999305	95.5853
GOTERM_MF_FAT	GO:0004004~ATP-dependent RNA helicase activity	3	1.88679	0.217749	ENSG00000123064, ENSG00000198563, ENSG00000141543	124	9	1256	3.37634	1	0.977903	96.3964
GOTERM_MF_FAT	GO:0008186~RNA-dependent ATPase activity	3	1.88679	0.217749	ENSG00000123064, ENSG00000198563, ENSG00000141543	124	9	1256	3.37634	1	0.977903	96.3964
INTERPRO	IPR014014:RNA helicase, DEAD-box type, Q motif	4	2.51572	0.236692	ENSG00000123064, ENSG00000198563, ENSG00000141543, ENSG00000107625	157	16	1470	2.34076	1	0.999897	97.6017
UP_SEQ_FEATURE	nucleotide phosphate-binding region:ATP	16	10.0629	0.261119	ENSG00000109606, ENSG00000120254, ENSG00000080503, ENSG00000060237, ENSG00000153147, ENSG00000198563, ENSG00000100764, ENSG00000107625, ENSG00000162368, ENSG00000100519, ENSG00000039123, ENSG00000100297, ENSG00000123064, ENSG00000076003, ENSG00000112159, ENSG00000141543	159	121	1528	1.27075	1	0.999597	98.6611
Annotation Cluster 6	Enrichment Score: 0.8291916648504893
Category	Term	Count	%	PValue	Genes	List Total	Pop Hits	Pop Total	Fold Enrichment	Bonferroni	Benjamini	FDR
UP_SEQ_FEATURE	repeat:WD 6	7	4.40252	0.0707702	ENSG00000065268, ENSG00000140395, ENSG00000132716, ENSG00000141499, ENSG00000122218, ENSG00000172354, ENSG00000115368	159	29	1528	2.31967	1	0.996615	64.8726
INTERPRO	IPR019775:WD40 repeat, conserved site	8	5.03145	0.0886496	ENSG00000065268, ENSG00000140395, ENSG00000132716, ENSG00000141499, ENSG00000153207, ENSG00000122218, ENSG00000172354, ENSG00000115368	157	37	1470	2.02444	1	0.99983	72.2546
UP_SEQ_FEATURE	repeat:WD 5	7	4.40252	0.117388	ENSG00000065268, ENSG00000140395, ENSG00000132716, ENSG00000141499, ENSG00000122218, ENSG00000172354, ENSG00000115368	159	33	1528	2.0385	1	0.998422	83.1332
INTERPRO	IPR019782:WD40 repeat 2	7	4.40252	0.128796	ENSG00000065268, ENSG00000140395, ENSG00000132716, ENSG00000141499, ENSG00000122218, ENSG00000172354, ENSG00000115368	157	33	1470	1.9861	1	0.999815	85.1078
SMART	SM00320:WD40	7	4.40252	0.140119	ENSG00000065268, ENSG00000140395, ENSG00000132716, ENSG00000141499, ENSG00000122218, ENSG00000172354, ENSG00000115368	65	36	639	1.91154	0.999547	0.85409	76.7856
UP_SEQ_FEATURE	repeat:WD 4	7	4.40252	0.145312	ENSG00000065268, ENSG00000140395, ENSG00000132716, ENSG00000141499, ENSG00000122218, ENSG00000172354, ENSG00000115368	159	35	1528	1.92201	1	0.99869	89.3335
INTERPRO	IPR019781:WD40 repeat, subgroup	7	4.40252	0.158766	ENSG00000065268, ENSG00000140395, ENSG00000132716, ENSG00000141499, ENSG00000122218, ENSG00000172354, ENSG00000115368	157	35	1470	1.87261	1	0.999242	90.817
INTERPRO	IPR017986:WD40 repeat, region	7	4.40252	0.158766	ENSG00000065268, ENSG00000140395, ENSG00000132716, ENSG00000141499, ENSG00000122218, ENSG00000172354, ENSG00000115368	157	35	1470	1.87261	1	0.999242	90.817
SP_PIR_KEYWORDS	wd repeat	7	4.40252	0.159968	ENSG00000065268, ENSG00000140395, ENSG00000132716, ENSG00000141499, ENSG00000122218, ENSG00000172354, ENSG00000115368	159	36	1529	1.86985	1	0.916015	89.8929
UP_SEQ_FEATURE	repeat:WD 1	7	4.40252	0.160322	ENSG00000065268, ENSG00000140395, ENSG00000132716, ENSG00000141499, ENSG00000122218, ENSG00000172354, ENSG00000115368	159	36	1528	1.86862	1	0.99807	91.7139
UP_SEQ_FEATURE	repeat:WD 2	7	4.40252	0.160322	ENSG00000065268, ENSG00000140395, ENSG00000132716, ENSG00000141499, ENSG00000122218, ENSG00000172354, ENSG00000115368	159	36	1528	1.86862	1	0.99807	91.7139
UP_SEQ_FEATURE	repeat:WD 3	7	4.40252	0.160322	ENSG00000065268, ENSG00000140395, ENSG00000132716, ENSG00000141499, ENSG00000122218, ENSG00000172354, ENSG00000115368	159	36	1528	1.86862	1	0.99807	91.7139
INTERPRO	IPR015943:WD40/YVTN repeat-like	7	4.40252	0.174802	ENSG00000065268, ENSG00000140395, ENSG00000132716, ENSG00000141499, ENSG00000122218, ENSG00000172354, ENSG00000115368	157	36	1470	1.82059	1	0.999243	92.9606
INTERPRO	IPR001680:WD40 repeat	7	4.40252	0.174802	ENSG00000065268, ENSG00000140395, ENSG00000132716, ENSG00000141499, ENSG00000122218, ENSG00000172354, ENSG00000115368	157	36	1470	1.82059	1	0.999243	92.9606
UP_SEQ_FEATURE	repeat:WD 7	4	2.51572	0.372094	ENSG00000140395, ENSG00000132716, ENSG00000172354, ENSG00000115368	159	21	1528	1.83049	1	0.999879	99.8684
Annotation Cluster 7	Enrichment Score: 0.8009646014517425
Category	Term	Count	%	PValue	Genes	List Total	Pop Hits	Pop Total	Fold Enrichment	Bonferroni	Benjamini	FDR
GOTERM_BP_FAT	GO:0009100~glycoprotein metabolic process	5	3.14465	0.109474	ENSG00000119912, ENSG00000115275, ENSG00000129255, ENSG00000179085, ENSG00000102158	139	18	1322	2.64189	1	0.999856	84.2326
GOTERM_BP_FAT	GO:0006487~protein amino acid N-linked glycosylation	3	1.88679	0.160319	ENSG00000115275, ENSG00000129255, ENSG00000102158	139	7	1322	4.07605	1	0.999911	93.8202
GOTERM_BP_FAT	GO:0070085~glycosylation	4	2.51572	0.172774	ENSG00000115275, ENSG00000129255, ENSG00000179085, ENSG00000102158	139	14	1322	2.71737	1	0.999935	95.1295
GOTERM_BP_FAT	GO:0006486~protein amino acid glycosylation	4	2.51572	0.172774	ENSG00000115275, ENSG00000129255, ENSG00000179085, ENSG00000102158	139	14	1322	2.71737	1	0.999935	95.1295
GOTERM_BP_FAT	GO:0043413~biopolymer glycosylation	4	2.51572	0.172774	ENSG00000115275, ENSG00000129255, ENSG00000179085, ENSG00000102158	139	14	1322	2.71737	1	0.999935	95.1295
GOTERM_BP_FAT	GO:0009101~glycoprotein biosynthetic process	4	2.51572	0.172774	ENSG00000115275, ENSG00000129255, ENSG00000179085, ENSG00000102158	139	14	1322	2.71737	1	0.999935	95.1295
Annotation Cluster 8	Enrichment Score: 0.7794737762460785
Category	Term	Count	%	PValue	Genes	List Total	Pop Hits	Pop Total	Fold Enrichment	Bonferroni	Benjamini	FDR
GOTERM_CC_FAT	GO:0031090~organelle membrane	31	19.4969	0.01589	ENSG00000123983, ENSG00000150961, ENSG00000164828, ENSG00000021826, ENSG00000136521, ENSG00000146701, ENSG00000122218, ENSG00000068366, ENSG00000018510, ENSG00000137409, ENSG00000090054, ENSG00000105197, ENSG00000166710, ENSG00000124155, ENSG00000128609, ENSG00000058262, ENSG00000129255, ENSG00000179085, ENSG00000147475, ENSG00000115310, ENSG00000165264, ENSG00000102158, ENSG00000134108, ENSG0000…	135	202	1308	1.48691	0.976812	0.528966	18.6213
GOTERM_MF_FAT	GO:0050136~NADH dehydrogenase (quinone) activity	5	3.14465	0.0232866	ENSG00000128609, ENSG00000136521, ENSG00000130414, ENSG00000165264, ENSG00000164182	124	12	1256	4.22043	0.999539	0.502565	27.3013
GOTERM_MF_FAT	GO:0003954~NADH dehydrogenase activity	5	3.14465	0.0232866	ENSG00000128609, ENSG00000136521, ENSG00000130414, ENSG00000165264, ENSG00000164182	124	12	1256	4.22043	0.999539	0.502565	27.3013
GOTERM_MF_FAT	GO:0008137~NADH dehydrogenase (ubiquinone) activity	5	3.14465	0.0232866	ENSG00000128609, ENSG00000136521, ENSG00000130414, ENSG00000165264, ENSG00000164182	124	12	1256	4.22043	0.999539	0.502565	27.3013
GOTERM_MF_FAT	GO:0016655~oxidoreductase activity, acting on NADH or NADPH, quinone or similar compound as acceptor	5	3.14465	0.040373	ENSG00000128609, ENSG00000136521, ENSG00000130414, ENSG00000165264, ENSG00000164182	124	14	1256	3.61751	0.999999	0.673575	42.7461
GOTERM_BP_FAT	GO:0015980~energy derivation by oxidation of organic compounds	9	5.66038	0.0558647	ENSG00000128609, ENSG00000184076, ENSG00000021826, ENSG00000136521, ENSG00000146701, ENSG00000130414, ENSG00000166411, ENSG00000165264, ENSG00000091483	139	41	1322	2.08773	1	0.999845	59.9833
GOTERM_BP_FAT	GO:0045333~cellular respiration	8	5.03145	0.0559691	ENSG00000128609, ENSG00000184076, ENSG00000136521, ENSG00000146701, ENSG00000130414, ENSG00000166411, ENSG00000165264, ENSG00000091483	139	34	1322	2.23783	1	0.999542	60.0538
GOTERM_BP_FAT	GO:0055114~oxidation reduction	18	11.3208	0.0651033	ENSG00000136521, ENSG00000146701, ENSG00000072042, ENSG00000166411, ENSG00000165264, ENSG00000083444, ENSG00000175029, ENSG00000183010, ENSG00000123131, ENSG00000161533, ENSG00000177646, ENSG00000106853, ENSG00000184076, ENSG00000128609, ENSG00000130414, ENSG00000119471, ENSG00000131828, ENSG00000173221	139	112	1322	1.52852	1	0.999661	65.7862
GOTERM_BP_FAT	GO:0006091~generation of precursor metabolites and energy	14	8.80503	0.0889767	ENSG00000021826, ENSG00000136521, ENSG00000146701, ENSG00000166411, ENSG00000165264, ENSG00000161533, ENSG00000066926, ENSG00000156515, ENSG00000184076, ENSG00000128609, ENSG00000130414, ENSG00000091483, ENSG00000131828, ENSG00000173221	139	84	1322	1.58513	1	0.999882	77.3422
GOTERM_BP_FAT	GO:0042775~mitochondrial ATP synthesis coupled electron transport	5	3.14465	0.0923063	ENSG00000128609, ENSG00000184076, ENSG00000136521, ENSG00000130414, ENSG00000165264	139	17	1322	2.79729	1	0.999819	78.6262
GOTERM_BP_FAT	GO:0042773~ATP synthesis coupled electron transport	5	3.14465	0.0923063	ENSG00000128609, ENSG00000184076, ENSG00000136521, ENSG00000130414, ENSG00000165264	139	17	1322	2.79729	1	0.999819	78.6262
GOTERM_CC_FAT	GO:0005747~mitochondrial respiratory chain complex I	4	2.51572	0.0940238	ENSG00000128609, ENSG00000136521, ENSG00000130414, ENSG00000165264	135	11	1308	3.52323	1	0.878701	71.9242
GOTERM_CC_FAT	GO:0045271~respiratory chain complex I	4	2.51572	0.0940238	ENSG00000128609, ENSG00000136521, ENSG00000130414, ENSG00000165264	135	11	1308	3.52323	1	0.878701	71.9242
GOTERM_CC_FAT	GO:0030964~NADH dehydrogenase complex	4	2.51572	0.0940238	ENSG00000128609, ENSG00000136521, ENSG00000130414, ENSG00000165264	135	11	1308	3.52323	1	0.878701	71.9242
GOTERM_BP_FAT	GO:0006120~mitochondrial electron transport, NADH to ubiquinone	4	2.51572	0.121465	ENSG00000128609, ENSG00000136521, ENSG00000130414, ENSG00000165264	139	12	1322	3.17026	1	0.999901	87.2953
SP_PIR_KEYWORDS	oxidoreductase	15	9.43396	0.125509	ENSG00000136521, ENSG00000146701, ENSG00000166411, ENSG00000072042, ENSG00000083444, ENSG00000175029, ENSG00000123131, ENSG00000183010, ENSG00000161533, ENSG00000177646, ENSG00000106853, ENSG00000128609, ENSG00000130414, ENSG00000119471, ENSG00000131828	159	98	1529	1.47189	1	0.881166	82.8528
SP_PIR_KEYWORDS	electron transport	6	3.77358	0.138338	ENSG00000128609, ENSG00000184076, ENSG00000136521, ENSG00000130414, ENSG00000165264, ENSG00000173221	159	27	1529	2.13697	1	0.892834	85.8811
GOTERM_BP_FAT	GO:0022904~respiratory electron transport chain	5	3.14465	0.147652	ENSG00000128609, ENSG00000184076, ENSG00000136521, ENSG00000130414, ENSG00000165264	139	20	1322	2.3777	1	0.999924	92.1552
GOTERM_MF_FAT	GO:0016651~oxidoreductase activity, acting on NADH or NADPH	5	3.14465	0.161293	ENSG00000128609, ENSG00000136521, ENSG00000130414, ENSG00000165264, ENSG00000164182	124	22	1256	2.30205	1	0.958648	90.7473
SP_PIR_KEYWORDS	respiratory chain	5	3.14465	0.164247	ENSG00000128609, ENSG00000184076, ENSG00000136521, ENSG00000130414, ENSG00000165264	159	21	1529	2.28961	1	0.911274	90.5492
GOTERM_CC_FAT	GO:0070469~respiratory chain	5	3.14465	0.181321	ENSG00000128609, ENSG00000184076, ENSG00000136521, ENSG00000130414, ENSG00000165264	135	22	1308	2.20202	1	0.915792	92.3747
GOTERM_BP_FAT	GO:0022900~electron transport chain	6	3.77358	0.196501	ENSG00000128609, ENSG00000184076, ENSG00000136521, ENSG00000130414, ENSG00000165264, ENSG00000173221	139	30	1322	1.90216	1	0.999961	96.9366
SP_PIR_KEYWORDS	nad	7	4.40252	0.208611	ENSG00000128609, ENSG00000136521, ENSG00000146701, ENSG00000130414, ENSG00000166411, ENSG00000119471, ENSG00000175029	159	39	1529	1.72601	1	0.935852	95.3867
GOTERM_CC_FAT	GO:0005746~mitochondrial respiratory chain	4	2.51572	0.220491	ENSG00000128609, ENSG00000136521, ENSG00000130414, ENSG00000165264	135	16	1308	2.42222	1	0.921532	95.9417
KEGG_PATHWAY	hsa05010:Alzheimer's disease	7	4.40252	0.224966	ENSG00000119912, ENSG00000128609, ENSG00000184076, ENSG00000175445, ENSG00000136521, ENSG00000130414, ENSG00000165264	74	38	669	1.66536	1	0.999848	92.79
SP_PIR_KEYWORDS	ubiquinone	3	1.88679	0.236488	ENSG00000136521, ENSG00000130414, ENSG00000165264	159	9	1529	3.20545	1	0.945748	97.121
GOTERM_BP_FAT	GO:0006796~phosphate metabolic process	11	6.91824	0.305218	ENSG00000138777, ENSG00000128609, ENSG00000184076, ENSG00000136521, ENSG00000060237, ENSG00000130414, ENSG00000165264, ENSG00000105197, ENSG00000142949, ENSG00000123131, ENSG00000211456	139	79	1322	1.32429	1	0.999996	99.6978
GOTERM_BP_FAT	GO:0006793~phosphorus metabolic process	11	6.91824	0.305218	ENSG00000138777, ENSG00000128609, ENSG00000184076, ENSG00000136521, ENSG00000060237, ENSG00000130414, ENSG00000165264, ENSG00000105197, ENSG00000142949, ENSG00000123131, ENSG00000211456	139	79	1322	1.32429	1	0.999996	99.6978
KEGG_PATHWAY	hsa00190:Oxidative phosphorylation	6	3.77358	0.331895	ENSG00000138777, ENSG00000128609, ENSG00000184076, ENSG00000136521, ENSG00000130414, ENSG00000165264	74	35	669	1.54981	1	0.996173	98.4418
GOTERM_CC_FAT	GO:0031966~mitochondrial membrane	13	8.1761	0.348214	ENSG00000123983, ENSG00000021826, ENSG00000136521, ENSG00000146701, ENSG00000165264, ENSG00000068366, ENSG00000137409, ENSG00000105197, ENSG00000066926, ENSG00000156515, ENSG00000184076, ENSG00000128609, ENSG00000130414	135	102	1308	1.23486	1	0.975899	99.594
GOTERM_CC_FAT	GO:0019866~organelle inner membrane	12	7.54717	0.379629	ENSG00000066926, ENSG00000164828, ENSG00000128609, ENSG00000184076, ENSG00000021826, ENSG00000136521, ENSG00000146701, ENSG00000130414, ENSG00000165264, ENSG00000015479, ENSG00000137409, ENSG00000105197	135	95	1308	1.22386	1	0.979119	99.7849
GOTERM_BP_FAT	GO:0006119~oxidative phosphorylation	5	3.14465	0.383744	ENSG00000128609, ENSG00000184076, ENSG00000136521, ENSG00000130414, ENSG00000165264	139	30	1322	1.58513	1	0.999999	99.9553
GOTERM_CC_FAT	GO:0005740~mitochondrial envelope	13	8.1761	0.401516	ENSG00000123983, ENSG00000021826, ENSG00000136521, ENSG00000146701, ENSG00000165264, ENSG00000068366, ENSG00000137409, ENSG00000105197, ENSG00000066926, ENSG00000156515, ENSG00000184076, ENSG00000128609, ENSG00000130414	135	106	1308	1.18826	1	0.979587	99.8645
SP_PIR_KEYWORDS	mitochondrion inner membrane	7	4.40252	0.414927	ENSG00000066926, ENSG00000128609, ENSG00000184076, ENSG00000136521, ENSG00000165264, ENSG00000137409, ENSG00000105197	159	50	1529	1.34629	1	0.973167	99.9131
GOTERM_CC_FAT	GO:0031967~organelle envelope	19	11.9497	0.457978	ENSG00000138119, ENSG00000123983, ENSG00000115310, ENSG00000164828, ENSG00000021826, ENSG00000136521, ENSG00000146701, ENSG00000165264, ENSG00000068366, ENSG00000137409, ENSG00000113569, ENSG00000105197, ENSG00000066926, ENSG00000156515, ENSG00000153207, ENSG00000184076, ENSG00000128609, ENSG00000130414, ENSG00000015479	135	168	1308	1.09577	1	0.985493	99.9621
GOTERM_CC_FAT	GO:0031975~envelope	19	11.9497	0.457978	ENSG00000138119, ENSG00000123983, ENSG00000115310, ENSG00000164828, ENSG00000021826, ENSG00000136521, ENSG00000146701, ENSG00000165264, ENSG00000068366, ENSG00000137409, ENSG00000113569, ENSG00000105197, ENSG00000066926, ENSG00000156515, ENSG00000153207, ENSG00000184076, ENSG00000128609, ENSG00000130414, ENSG00000015479	135	168	1308	1.09577	1	0.985493	99.9621
GOTERM_CC_FAT	GO:0044429~mitochondrial part	18	11.3208	0.48817	ENSG00000123983, ENSG00000021826, ENSG00000136521, ENSG00000146701, ENSG00000166411, ENSG00000165264, ENSG00000068366, ENSG00000137409, ENSG00000105197, ENSG00000066926, ENSG00000156515, ENSG00000128609, ENSG00000184076, ENSG00000130414, ENSG00000091483, ENSG00000065154, ENSG00000131828, ENSG00000203624	135	161	1308	1.08323	1	0.988857	99.9819
GOTERM_CC_FAT	GO:0044455~mitochondrial membrane part	5	3.14465	0.512952	ENSG00000128609, ENSG00000136521, ENSG00000130414, ENSG00000165264, ENSG00000105197	135	36	1308	1.34568	1	0.989633	99.9904
GOTERM_CC_FAT	GO:0005743~mitochondrial inner membrane	10	6.28931	0.528454	ENSG00000066926, ENSG00000128609, ENSG00000184076, ENSG00000021826, ENSG00000136521, ENSG00000146701, ENSG00000130414, ENSG00000165264, ENSG00000137409, ENSG00000105197	135	86	1308	1.12661	1	0.989216	99.9937
KEGG_PATHWAY	hsa05012:Parkinson's disease	5	3.14465	0.590882	ENSG00000128609, ENSG00000184076, ENSG00000136521, ENSG00000130414, ENSG00000165264	74	37	669	1.22169	1	0.999851	99.9901
GOTERM_BP_FAT	GO:0016310~phosphorylation	7	4.40252	0.659845	ENSG00000128609, ENSG00000184076, ENSG00000136521, ENSG00000060237, ENSG00000130414, ENSG00000165264, ENSG00000123131	139	63	1322	1.05675	1	1	100
KEGG_PATHWAY	hsa05016:Huntington's disease	5	3.14465	0.865194	ENSG00000128609, ENSG00000184076, ENSG00000136521, ENSG00000130414, ENSG00000165264	74	54	669	0.837087	1	0.999999	100
Annotation Cluster 9	Enrichment Score: 0.763192742176736
Category	Term	Count	%	PValue	Genes	List Total	Pop Hits	Pop Total	Fold Enrichment	Bonferroni	Benjamini	FDR
GOTERM_BP_FAT	GO:0006497~protein amino acid lipidation	3	1.88679	0.160319	ENSG00000124155, ENSG00000165029, ENSG00000179085	139	7	1322	4.07605	1	0.999911	93.8202
GOTERM_BP_FAT	GO:0042158~lipoprotein biosynthetic process	3	1.88679	0.160319	ENSG00000124155, ENSG00000165029, ENSG00000179085	139	7	1322	4.07605	1	0.999911	93.8202
GOTERM_BP_FAT	GO:0042157~lipoprotein metabolic process	3	1.88679	0.199734	ENSG00000124155, ENSG00000165029, ENSG00000179085	139	8	1322	3.56655	1	0.999951	97.1271
Annotation Cluster 10	Enrichment Score: 0.7207746468288543
Category	Term	Count	%	PValue	Genes	List Total	Pop Hits	Pop Total	Fold Enrichment	Bonferroni	Benjamini	FDR
KEGG_PATHWAY	hsa03320:PPAR signaling pathway	4	2.51572	0.0466886	ENSG00000123983, ENSG00000175445, ENSG00000068366, ENSG00000161533	74	8	669	4.52027	0.963085	0.963085	38.9436
SP_PIR_KEYWORDS	peroxisome	5	3.14465	0.0897916	ENSG00000123983, ENSG00000119471, ENSG00000068366, ENSG00000018510, ENSG00000161533	159	17	1529	2.82834	1	0.858294	70.9746
GOTERM_CC_FAT	GO:0042579~microbody	5	3.14465	0.121461	ENSG00000123983, ENSG00000119912, ENSG00000068366, ENSG00000018510, ENSG00000161533	135	19	1308	2.54971	1	0.903757	81.0976
GOTERM_CC_FAT	GO:0005777~peroxisome	5	3.14465	0.121461	ENSG00000123983, ENSG00000119912, ENSG00000068366, ENSG00000018510, ENSG00000161533	135	19	1308	2.54971	1	0.903757	81.0976
GOTERM_BP_FAT	GO:0006631~fatty acid metabolic process	6	3.77358	0.17774	ENSG00000123983, ENSG00000106853, ENSG00000175445, ENSG00000068366, ENSG00000173757, ENSG00000161533	139	29	1322	1.96775	1	0.999925	95.575
SP_PIR_KEYWORDS	lipid metabolism	4	2.51572	0.282691	ENSG00000123983, ENSG00000165029, ENSG00000068366, ENSG00000161533	159	18	1529	2.13697	1	0.944634	98.7329
GOTERM_CC_FAT	GO:0044439~peroxisomal part	3	1.88679	0.313106	ENSG00000119912, ENSG00000018510, ENSG00000161533	135	11	1308	2.64242	1	0.966447	99.2026
GOTERM_CC_FAT	GO:0044438~microbody part	3	1.88679	0.313106	ENSG00000119912, ENSG00000018510, ENSG00000161533	135	11	1308	2.64242	1	0.966447	99.2026
SP_PIR_KEYWORDS	fatty acid metabolism	3	1.88679	0.356523	ENSG00000123983, ENSG00000068366, ENSG00000161533	159	12	1529	2.40409	1	0.963356	99.6962
KEGG_PATHWAY	hsa00071:Fatty acid metabolism	3	1.88679	0.570643	ENSG00000123983, ENSG00000068366, ENSG00000161533	74	17	669	1.59539	1	0.99994	99.9837
Annotation Cluster 11	Enrichment Score: 0.6591542412796061
Category	Term	Count	%	PValue	Genes	List Total	Pop Hits	Pop Total	Fold Enrichment	Bonferroni	Benjamini	FDR
SP_PIR_KEYWORDS	transit peptide	19	11.9497	0.0648305	ENSG00000174173, ENSG00000120254, ENSG00000138777, ENSG00000021826, ENSG00000136521, ENSG00000146701, ENSG00000166411, ENSG00000018510, ENSG00000105197, ENSG00000126602, ENSG00000066926, ENSG00000177646, ENSG00000130414, ENSG00000091483, ENSG00000065154, ENSG00000148187, ENSG00000203624, ENSG00000131828, ENSG00000164182	159	121	1529	1.51001	1	0.836304	58.5751
SP_PIR_KEYWORDS	mitochondrion	28	17.6101	0.0724807	ENSG00000174173, ENSG00000123983, ENSG00000138777, ENSG00000113048, ENSG00000021826, ENSG00000136521, ENSG00000112996, ENSG00000146701, ENSG00000166411, ENSG00000068366, ENSG00000137409, ENSG00000105197, ENSG00000126602, ENSG00000177646, ENSG00000128609, ENSG00000091483, ENSG00000065154, ENSG00000131828, ENSG00000203624, ENSG00000164182, ENSG00000120254, ENSG00000165264, ENSG00000183010, ENSG0000…	159	199	1529	1.35305	1	0.842265	62.8159
GOTERM_BP_FAT	GO:0006091~generation of precursor metabolites and energy	14	8.80503	0.0889767	ENSG00000021826, ENSG00000136521, ENSG00000146701, ENSG00000166411, ENSG00000165264, ENSG00000161533, ENSG00000066926, ENSG00000156515, ENSG00000184076, ENSG00000128609, ENSG00000130414, ENSG00000091483, ENSG00000131828, ENSG00000173221	139	84	1322	1.58513	1	0.999882	77.3422
UP_SEQ_FEATURE	transit peptide:Mitochondrion	17	10.6918	0.141879	ENSG00000174173, ENSG00000120254, ENSG00000138777, ENSG00000021826, ENSG00000136521, ENSG00000146701, ENSG00000166411, ENSG00000105197, ENSG00000126602, ENSG00000066926, ENSG00000177646, ENSG00000130414, ENSG00000091483, ENSG00000148187, ENSG00000131828, ENSG00000203624, ENSG00000164182	159	117	1528	1.39633	1	0.999187	88.7063
GOTERM_CC_FAT	GO:0005739~mitochondrion	32	20.1258	0.145466	ENSG00000174173, ENSG00000123983, ENSG00000138777, ENSG00000113048, ENSG00000021826, ENSG00000136521, ENSG00000112996, ENSG00000146701, ENSG00000166411, ENSG00000068366, ENSG00000018510, ENSG00000137409, ENSG00000123131, ENSG00000105197, ENSG00000126602, ENSG00000177646, ENSG00000128609, ENSG00000119471, ENSG00000091483, ENSG00000065154, ENSG00000131828, ENSG00000203624, ENSG00000164182, ENSG0000…	135	253	1308	1.22547	1	0.900626	86.7647
GOTERM_CC_FAT	GO:0031966~mitochondrial membrane	13	8.1761	0.348214	ENSG00000123983, ENSG00000021826, ENSG00000136521, ENSG00000146701, ENSG00000165264, ENSG00000068366, ENSG00000137409, ENSG00000105197, ENSG00000066926, ENSG00000156515, ENSG00000184076, ENSG00000128609, ENSG00000130414	135	102	1308	1.23486	1	0.975899	99.594
GOTERM_CC_FAT	GO:0005740~mitochondrial envelope	13	8.1761	0.401516	ENSG00000123983, ENSG00000021826, ENSG00000136521, ENSG00000146701, ENSG00000165264, ENSG00000068366, ENSG00000137409, ENSG00000105197, ENSG00000066926, ENSG00000156515, ENSG00000184076, ENSG00000128609, ENSG00000130414	135	106	1308	1.18826	1	0.979587	99.8645
GOTERM_CC_FAT	GO:0044429~mitochondrial part	18	11.3208	0.48817	ENSG00000123983, ENSG00000021826, ENSG00000136521, ENSG00000146701, ENSG00000166411, ENSG00000165264, ENSG00000068366, ENSG00000137409, ENSG00000105197, ENSG00000066926, ENSG00000156515, ENSG00000128609, ENSG00000184076, ENSG00000130414, ENSG00000091483, ENSG00000065154, ENSG00000131828, ENSG00000203624	135	161	1308	1.08323	1	0.988857	99.9819
GOTERM_CC_FAT	GO:0031980~mitochondrial lumen	9	5.66038	0.659461	ENSG00000066926, ENSG00000021826, ENSG00000146701, ENSG00000130414, ENSG00000166411, ENSG00000091483, ENSG00000065154, ENSG00000131828, ENSG00000203624	135	85	1308	1.02588	1	0.994294	99.9999
GOTERM_CC_FAT	GO:0005759~mitochondrial matrix	9	5.66038	0.659461	ENSG00000066926, ENSG00000021826, ENSG00000146701, ENSG00000130414, ENSG00000166411, ENSG00000091483, ENSG00000065154, ENSG00000131828, ENSG00000203624	135	85	1308	1.02588	1	0.994294	99.9999
Annotation Cluster 12	Enrichment Score: 0.6324283832224239
Category	Term	Count	%	PValue	Genes	List Total	Pop Hits	Pop Total	Fold Enrichment	Bonferroni	Benjamini	FDR
GOTERM_BP_FAT	GO:0043603~cellular amide metabolic process	5	3.14465	0.0384367	ENSG00000130313, ENSG00000021826, ENSG00000146701, ENSG00000166411, ENSG00000173757	139	13	1322	3.658	1	0.999067	46.4449
GOTERM_BP_FAT	GO:0019748~secondary metabolic process	4	2.51572	0.121465	ENSG00000130313, ENSG00000146701, ENSG00000166411, ENSG00000072042	139	12	1322	3.17026	1	0.999901	87.2953
GOTERM_BP_FAT	GO:0046496~nicotinamide nucleotide metabolic process	3	1.88679	0.280843	ENSG00000130313, ENSG00000146701, ENSG00000166411	139	10	1322	2.85324	1	0.999999	99.4765
GOTERM_BP_FAT	GO:0006769~nicotinamide metabolic process	3	1.88679	0.280843	ENSG00000130313, ENSG00000146701, ENSG00000166411	139	10	1322	2.85324	1	0.999999	99.4765
GOTERM_BP_FAT	GO:0009820~alkaloid metabolic process	3	1.88679	0.280843	ENSG00000130313, ENSG00000146701, ENSG00000166411	139	10	1322	2.85324	1	0.999999	99.4765
GOTERM_BP_FAT	GO:0019362~pyridine nucleotide metabolic process	3	1.88679	0.280843	ENSG00000130313, ENSG00000146701, ENSG00000166411	139	10	1322	2.85324	1	0.999999	99.4765
GOTERM_BP_FAT	GO:0006733~oxidoreduction coenzyme metabolic process	3	1.88679	0.280843	ENSG00000130313, ENSG00000146701, ENSG00000166411	139	10	1322	2.85324	1	0.999999	99.4765
GOTERM_BP_FAT	GO:0051186~cofactor metabolic process	6	3.77358	0.493227	ENSG00000066926, ENSG00000130313, ENSG00000120254, ENSG00000146701, ENSG00000166411, ENSG00000091483	139	44	1322	1.29693	1	1	99.998
GOTERM_BP_FAT	GO:0006732~coenzyme metabolic process	5	3.14465	0.50534	ENSG00000130313, ENSG00000120254, ENSG00000146701, ENSG00000166411, ENSG00000091483	139	35	1322	1.35868	1	1	99.9987
Annotation Cluster 13	Enrichment Score: 0.559979549767342
Category	Term	Count	%	PValue	Genes	List Total	Pop Hits	Pop Total	Fold Enrichment	Bonferroni	Benjamini	FDR
GOTERM_CC_FAT	GO:0016607~nuclear speck	6	3.77358	0.134326	ENSG00000161547, ENSG00000119707, ENSG00000198563, ENSG00000141543, ENSG00000105197, ENSG00000117360	135	27	1308	2.15309	1	0.895636	84.365
GOTERM_CC_FAT	GO:0016604~nuclear body	7	4.40252	0.254894	ENSG00000161547, ENSG00000141499, ENSG00000119707, ENSG00000198563, ENSG00000141543, ENSG00000105197, ENSG00000117360	135	42	1308	1.61481	1	0.937071	97.7293
KEGG_PATHWAY	hsa03040:Spliceosome	10	6.28931	0.268375	ENSG00000109606, ENSG00000063244, ENSG00000161547, ENSG00000173110, ENSG00000119707, ENSG00000170144, ENSG00000100650, ENSG00000198563, ENSG00000141543, ENSG00000117360	74	65	669	1.39085	1	0.999244	96.0222
GOTERM_CC_FAT	GO:0044451~nucleoplasm part	10	6.28931	0.389868	ENSG00000137309, ENSG00000161547, ENSG00000141499, ENSG00000119707, ENSG00000198563, ENSG00000107223, ENSG00000141543, ENSG00000175029, ENSG00000105197, ENSG00000117360	135	77	1308	1.2583	1	0.979148	99.8264
GOTERM_CC_FAT	GO:0005654~nucleoplasm	18	11.3208	0.442508	ENSG00000161547, ENSG00000141499, ENSG00000125755, ENSG00000119707, ENSG00000153147, ENSG00000080503, ENSG00000198563, ENSG00000107223, ENSG00000175029, ENSG00000105197, ENSG00000117360, ENSG00000137309, ENSG00000125944, ENSG00000153207, ENSG00000140988, ENSG00000100297, ENSG00000076003, ENSG00000141543	135	157	1308	1.11083	1	0.984408	99.9456
Annotation Cluster 14	Enrichment Score: 0.5248597382756239
Category	Term	Count	%	PValue	Genes	List Total	Pop Hits	Pop Total	Fold Enrichment	Bonferroni	Benjamini	FDR
PIR_SUPERFAMILY	PIRSF001297:Na(+)/K(+)-transporting ATPase alpha chain	3	1.88679	0.0479913	ENSG00000058668, ENSG00000163399, ENSG00000070961	83	4	855	7.7259	0.993372	0.993372	42.1845
UP_SEQ_FEATURE	active site:4-aspartylphosphate intermediate	3	1.88679	0.0554257	ENSG00000058668, ENSG00000163399, ENSG00000070961	159	4	1528	7.20755	1	0.995023	55.636
INTERPRO	IPR018303:ATPase, P-type phosphorylation site	3	1.88679	0.0581547	ENSG00000058668, ENSG00000163399, ENSG00000070961	157	4	1470	7.02229	1	0.99943	56.2864
INTERPRO	IPR006068:ATPase, P-type cation-transporter, C-terminal	3	1.88679	0.0581547	ENSG00000058668, ENSG00000163399, ENSG00000070961	157	4	1470	7.02229	1	0.99943	56.2864
INTERPRO	IPR005834:Haloacid dehalogenase-like hydrolase	3	1.88679	0.0581547	ENSG00000058668, ENSG00000163399, ENSG00000070961	157	4	1470	7.02229	1	0.99943	56.2864
INTERPRO	IPR008250:ATPase, P-type, ATPase-associated region	3	1.88679	0.0581547	ENSG00000058668, ENSG00000163399, ENSG00000070961	157	4	1470	7.02229	1	0.99943	56.2864
INTERPRO	IPR001757:ATPase, P-type, K/Mg/Cd/Cu/Zn/Na/Ca/Na/H-transporter	3	1.88679	0.0581547	ENSG00000058668, ENSG00000163399, ENSG00000070961	157	4	1470	7.02229	1	0.99943	56.2864
INTERPRO	IPR004014:ATPase, P-type cation-transporter, N-terminal	3	1.88679	0.0581547	ENSG00000058668, ENSG00000163399, ENSG00000070961	157	4	1470	7.02229	1	0.99943	56.2864
GOTERM_MF_FAT	GO:0000287~magnesium ion binding	8	5.03145	0.0879806	ENSG00000123983, ENSG00000138777, ENSG00000058668, ENSG00000166411, ENSG00000068366, ENSG00000163399, ENSG00000070961, ENSG00000128059	124	40	1256	2.02581	1	0.88287	71.2416
SP_PIR_KEYWORDS	magnesium	8	5.03145	0.0890373	ENSG00000123983, ENSG00000138777, ENSG00000058668, ENSG00000166411, ENSG00000068366, ENSG00000163399, ENSG00000070961, ENSG00000128059	159	38	1529	2.0245	1	0.877323	70.6568
UP_SEQ_FEATURE	topological domain:Extracellular	7	4.40252	0.145312	ENSG00000138119, ENSG00000165029, ENSG00000128567, ENSG00000058668, ENSG00000123146, ENSG00000142949, ENSG00000070961	159	35	1528	1.92201	1	0.99869	89.3335
GOTERM_MF_FAT	GO:0015405~P-P-bond-hydrolysis-driven transmembrane transporter activity	5	3.14465	0.161293	ENSG00000106803, ENSG00000058262, ENSG00000058668, ENSG00000163399, ENSG00000070961	124	22	1256	2.30205	1	0.958648	90.7473
GOTERM_MF_FAT	GO:0015399~primary active transmembrane transporter activity	5	3.14465	0.161293	ENSG00000106803, ENSG00000058262, ENSG00000058668, ENSG00000163399, ENSG00000070961	124	22	1256	2.30205	1	0.958648	90.7473
GOTERM_MF_FAT	GO:0015662~ATPase activity, coupled to transmembrane movement of ions, phosphorylative mechanism	3	1.88679	0.180383	ENSG00000058668, ENSG00000163399, ENSG00000070961	124	8	1256	3.79839	1	0.960929	93.2243
GOTERM_CC_FAT	GO:0005887~integral to plasma membrane	8	5.03145	0.198527	ENSG00000165029, ENSG00000128567, ENSG00000058668, ENSG00000123146, ENSG00000142949, ENSG00000163399, ENSG00000070961, ENSG00000185896	135	47	1308	1.64917	1	0.925751	94.1979
GOTERM_CC_FAT	GO:0031226~intrinsic to plasma membrane	8	5.03145	0.213765	ENSG00000165029, ENSG00000128567, ENSG00000058668, ENSG00000123146, ENSG00000142949, ENSG00000163399, ENSG00000070961, ENSG00000185896	135	48	1308	1.61481	1	0.932208	95.4675
UP_SEQ_FEATURE	metal ion-binding site:Magnesium	4	2.51572	0.22477	ENSG00000058668, ENSG00000163399, ENSG00000070961, ENSG00000128059	159	16	1528	2.40252	1	0.999388	97.3453
SP_PIR_KEYWORDS	ATP	7	4.40252	0.261781	ENSG00000156515, ENSG00000173110, ENSG00000021826, ENSG00000058668, ENSG00000141543, ENSG00000163399, ENSG00000070961	159	42	1529	1.60273	1	0.94074	98.1512
GOTERM_BP_FAT	GO:0044271~nitrogen compound biosynthetic process	9	5.66038	0.283897	ENSG00000066926, ENSG00000162368, ENSG00000021826, ENSG00000058668, ENSG00000083444, ENSG00000183010, ENSG00000163399, ENSG00000070961, ENSG00000128059	139	60	1322	1.42662	1	0.999998	99.5108
GOTERM_BP_FAT	GO:0009259~ribonucleotide metabolic process	6	3.77358	0.298605	ENSG00000162368, ENSG00000103769, ENSG00000058668, ENSG00000163399, ENSG00000070961, ENSG00000128059	139	35	1322	1.63042	1	0.999997	99.6486
GOTERM_BP_FAT	GO:0009150~purine ribonucleotide metabolic process	5	3.14465	0.358778	ENSG00000103769, ENSG00000058668, ENSG00000163399, ENSG00000070961, ENSG00000128059	139	29	1322	1.63979	1	0.999999	99.9158
GOTERM_BP_FAT	GO:0009260~ribonucleotide biosynthetic process	5	3.14465	0.358778	ENSG00000162368, ENSG00000058668, ENSG00000163399, ENSG00000070961, ENSG00000128059	139	29	1322	1.63979	1	0.999999	99.9158
GOTERM_BP_FAT	GO:0009152~purine ribonucleotide biosynthetic process	4	2.51572	0.465641	ENSG00000058668, ENSG00000163399, ENSG00000070961, ENSG00000128059	139	24	1322	1.58513	1	1	99.9954
GOTERM_BP_FAT	GO:0009144~purine nucleoside triphosphate metabolic process	4	2.51572	0.465641	ENSG00000103769, ENSG00000058668, ENSG00000163399, ENSG00000070961	139	24	1322	1.58513	1	1	99.9954
GOTERM_BP_FAT	GO:0009205~purine ribonucleoside triphosphate metabolic process	4	2.51572	0.465641	ENSG00000103769, ENSG00000058668, ENSG00000163399, ENSG00000070961	139	24	1322	1.58513	1	1	99.9954
GOTERM_MF_FAT	GO:0042625~ATPase activity, coupled to transmembrane movement of ions	3	1.88679	0.474885	ENSG00000058668, ENSG00000163399, ENSG00000070961	124	16	1256	1.89919	1	0.999283	99.9836
GOTERM_BP_FAT	GO:0006163~purine nucleotide metabolic process	5	3.14465	0.481714	ENSG00000103769, ENSG00000058668, ENSG00000163399, ENSG00000070961, ENSG00000128059	139	34	1322	1.39865	1	1	99.9972
GOTERM_BP_FAT	GO:0009199~ribonucleoside triphosphate metabolic process	4	2.51572	0.49369	ENSG00000103769, ENSG00000058668, ENSG00000163399, ENSG00000070961	139	25	1322	1.52173	1	1	99.998
GOTERM_MF_FAT	GO:0022890~inorganic cation transmembrane transporter activity	4	2.51572	0.527755	ENSG00000184076, ENSG00000058668, ENSG00000163399, ENSG00000070961	124	28	1256	1.447	1	0.999521	99.9961
GOTERM_BP_FAT	GO:0006164~purine nucleotide biosynthetic process	4	2.51572	0.547514	ENSG00000058668, ENSG00000163399, ENSG00000070961, ENSG00000128059	139	27	1322	1.40901	1	1	99.9997
GOTERM_BP_FAT	GO:0009141~nucleoside triphosphate metabolic process	4	2.51572	0.547514	ENSG00000103769, ENSG00000058668, ENSG00000163399, ENSG00000070961	139	27	1322	1.40901	1	1	99.9997
GOTERM_MF_FAT	GO:0043492~ATPase activity, coupled to movement of substances	3	1.88679	0.569597	ENSG00000058668, ENSG00000163399, ENSG00000070961	124	19	1256	1.59932	1	0.999691	99.9989
GOTERM_MF_FAT	GO:0042626~ATPase activity, coupled to transmembrane movement of substances	3	1.88679	0.569597	ENSG00000058668, ENSG00000163399, ENSG00000070961	124	19	1256	1.59932	1	0.999691	99.9989
GOTERM_MF_FAT	GO:0016820~hydrolase activity, acting on acid anhydrides, catalyzing transmembrane movement of substances	3	1.88679	0.569597	ENSG00000058668, ENSG00000163399, ENSG00000070961	124	19	1256	1.59932	1	0.999691	99.9989
GOTERM_BP_FAT	GO:0009165~nucleotide biosynthetic process	5	3.14465	0.573169	ENSG00000162368, ENSG00000058668, ENSG00000163399, ENSG00000070961, ENSG00000128059	139	38	1322	1.25142	1	1	99.9999
GOTERM_BP_FAT	GO:0006754~ATP biosynthetic process	3	1.88679	0.606102	ENSG00000058668, ENSG00000163399, ENSG00000070961	139	19	1322	1.5017	1	1	100
GOTERM_BP_FAT	GO:0009145~purine nucleoside triphosphate biosynthetic process	3	1.88679	0.606102	ENSG00000058668, ENSG00000163399, ENSG00000070961	139	19	1322	1.5017	1	1	100
GOTERM_BP_FAT	GO:0009206~purine ribonucleoside triphosphate biosynthetic process	3	1.88679	0.606102	ENSG00000058668, ENSG00000163399, ENSG00000070961	139	19	1322	1.5017	1	1	100
GOTERM_BP_FAT	GO:0034404~nucleobase, nucleoside and nucleotide biosynthetic process	5	3.14465	0.615419	ENSG00000162368, ENSG00000058668, ENSG00000163399, ENSG00000070961, ENSG00000128059	139	40	1322	1.18885	1	1	100
GOTERM_BP_FAT	GO:0034654~nucleobase, nucleoside, nucleotide and nucleic acid biosynthetic process	5	3.14465	0.615419	ENSG00000162368, ENSG00000058668, ENSG00000163399, ENSG00000070961, ENSG00000128059	139	40	1322	1.18885	1	1	100
GOTERM_BP_FAT	GO:0009201~ribonucleoside triphosphate biosynthetic process	3	1.88679	0.634769	ENSG00000058668, ENSG00000163399, ENSG00000070961	139	20	1322	1.42662	1	1	100
GOTERM_BP_FAT	GO:0009142~nucleoside triphosphate biosynthetic process	3	1.88679	0.661793	ENSG00000058668, ENSG00000163399, ENSG00000070961	139	21	1322	1.35868	1	1	100
GOTERM_BP_FAT	GO:0030001~metal ion transport	3	1.88679	0.687202	ENSG00000058668, ENSG00000163399, ENSG00000070961	139	22	1322	1.29693	1	1	100
GOTERM_BP_FAT	GO:0046034~ATP metabolic process	3	1.88679	0.711036	ENSG00000058668, ENSG00000163399, ENSG00000070961	139	23	1322	1.24054	1	1	100
GOTERM_CC_FAT	GO:0044459~plasma membrane part	15	9.43396	0.734586	ENSG00000125755, ENSG00000128567, ENSG00000122218, ENSG00000123146, ENSG00000102189, ENSG00000175029, ENSG00000142949, ENSG00000113569, ENSG00000166710, ENSG00000165029, ENSG00000058668, ENSG00000132842, ENSG00000163399, ENSG00000070961, ENSG00000185896	135	154	1308	0.943723	1	0.996176	100
SP_PIR_KEYWORDS	ion transport	3	1.88679	0.81911	ENSG00000058668, ENSG00000163399, ENSG00000070961	159	29	1529	0.994795	1	0.9985	100
GOTERM_BP_FAT	GO:0006811~ion transport	5	3.14465	0.822942	ENSG00000060237, ENSG00000058668, ENSG00000074201, ENSG00000163399, ENSG00000070961	139	53	1322	0.897244	1	1	100
GOTERM_CC_FAT	GO:0005886~plasma membrane	22	13.8365	0.854396	ENSG00000138119, ENSG00000103769, ENSG00000115310, ENSG00000125755, ENSG00000175445, ENSG00000128567, ENSG00000122218, ENSG00000068366, ENSG00000074201, ENSG00000123146, ENSG00000105854, ENSG00000102189, ENSG00000175029, ENSG00000113569, ENSG00000142949, ENSG00000166710, ENSG00000165029, ENSG00000058668, ENSG00000132842, ENSG00000163399, ENSG00000070961, ENSG00000185896	135	244	1308	0.873588	1	0.998952	100
GOTERM_BP_FAT	GO:0006812~cation transport	3	1.88679	0.913173	ENSG00000058668, ENSG00000163399, ENSG00000070961	139	37	1322	0.771145	1	1	100
Annotation Cluster 15	Enrichment Score: 0.4991591420478335
Category	Term	Count	%	PValue	Genes	List Total	Pop Hits	Pop Total	Fold Enrichment	Bonferroni	Benjamini	FDR
GOTERM_BP_FAT	GO:0002237~response to molecule of bacterial origin	3	1.88679	0.160319	ENSG00000021826, ENSG00000173757, ENSG00000166710	139	7	1322	4.07605	1	0.999911	93.8202
GOTERM_BP_FAT	GO:0009617~response to bacterium	3	1.88679	0.199734	ENSG00000021826, ENSG00000173757, ENSG00000166710	139	8	1322	3.56655	1	0.999951	97.1271
GOTERM_BP_FAT	GO:0010033~response to organic substance	5	3.14465	0.993312	ENSG00000173110, ENSG00000021826, ENSG00000172354, ENSG00000173757, ENSG00000166710	139	95	1322	0.500568	1	1	100
Annotation Cluster 16	Enrichment Score: 0.48384025682786586
Category	Term	Count	%	PValue	Genes	List Total	Pop Hits	Pop Total	Fold Enrichment	Bonferroni	Benjamini	FDR
SP_PIR_KEYWORDS	Flavoprotein	5	3.14465	0.164247	ENSG00000177646, ENSG00000130414, ENSG00000018510, ENSG00000131828, ENSG00000161533	159	21	1529	2.28961	1	0.911274	90.5492
GOTERM_MF_FAT	GO:0050660~FAD binding	3	1.88679	0.293785	ENSG00000177646, ENSG00000018510, ENSG00000161533	124	11	1256	2.76246	1	0.992775	99.0968
SP_PIR_KEYWORDS	FAD	4	2.51572	0.312329	ENSG00000177646, ENSG00000130414, ENSG00000018510, ENSG00000161533	159	19	1529	2.0245	1	0.948877	99.2725
GOTERM_MF_FAT	GO:0048037~cofactor binding	7	4.40252	0.419347	ENSG00000177646, ENSG00000166411, ENSG00000065154, ENSG00000018510, ENSG00000175029, ENSG00000090054, ENSG00000161533	124	53	1256	1.3378	1	0.998589	99.9361
GOTERM_MF_FAT	GO:0050662~coenzyme binding	5	3.14465	0.602678	ENSG00000177646, ENSG00000166411, ENSG00000018510, ENSG00000175029, ENSG00000161533	124	42	1256	1.20584	1	0.999636	99.9996
Annotation Cluster 17	Enrichment Score: 0.4743996323018383
Category	Term	Count	%	PValue	Genes	List Total	Pop Hits	Pop Total	Fold Enrichment	Bonferroni	Benjamini	FDR
GOTERM_CC_FAT	GO:0042598~vesicular fraction	7	4.40252	0.126316	ENSG00000123983, ENSG00000060237, ENSG00000108588, ENSG00000122218, ENSG00000068366, ENSG00000142949, ENSG00000163399	135	34	1308	1.99477	1	0.896344	82.3981
GOTERM_CC_FAT	GO:0005792~microsome	6	3.77358	0.243881	ENSG00000123983, ENSG00000108588, ENSG00000122218, ENSG00000068366, ENSG00000142949, ENSG00000163399	135	33	1308	1.76162	1	0.935256	97.2576
GOTERM_CC_FAT	GO:0005624~membrane fraction	12	7.54717	0.379629	ENSG00000123983, ENSG00000165029, ENSG00000084073, ENSG00000115275, ENSG00000060237, ENSG00000108588, ENSG00000122218, ENSG00000068366, ENSG00000102189, ENSG00000142949, ENSG00000163399, ENSG00000185896	135	95	1308	1.22386	1	0.979119	99.7849
GOTERM_CC_FAT	GO:0005626~insoluble fraction	12	7.54717	0.491735	ENSG00000123983, ENSG00000165029, ENSG00000084073, ENSG00000115275, ENSG00000060237, ENSG00000108588, ENSG00000122218, ENSG00000068366, ENSG00000102189, ENSG00000142949, ENSG00000163399, ENSG00000185896	135	103	1308	1.1288	1	0.987938	99.9834
GOTERM_CC_FAT	GO:0000267~cell fraction	14	8.80503	0.738374	ENSG00000119912, ENSG00000123983, ENSG00000084073, ENSG00000115275, ENSG00000060237, ENSG00000122218, ENSG00000068366, ENSG00000102189, ENSG00000142949, ENSG00000165029, ENSG00000108588, ENSG00000179115, ENSG00000163399, ENSG00000185896	135	144	1308	0.941975	1	0.996026	100
Annotation Cluster 18	Enrichment Score: 0.4421845168790323
Category	Term	Count	%	PValue	Genes	List Total	Pop Hits	Pop Total	Fold Enrichment	Bonferroni	Benjamini	FDR
GOTERM_BP_FAT	GO:0045333~cellular respiration	8	5.03145	0.0559691	ENSG00000128609, ENSG00000184076, ENSG00000136521, ENSG00000146701, ENSG00000130414, ENSG00000166411, ENSG00000165264, ENSG00000091483	139	34	1322	2.23783	1	0.999542	60.0538
GOTERM_BP_FAT	GO:0043648~dicarboxylic acid metabolic process	4	2.51572	0.0983227	ENSG00000146701, ENSG00000166411, ENSG00000091483, ENSG00000173757	139	11	1322	3.45847	1	0.999797	80.775
KEGG_PATHWAY	hsa00020:Citrate cycle (TCA cycle)	4	2.51572	0.280558	ENSG00000146701, ENSG00000166411, ENSG00000091483, ENSG00000131828	74	17	669	2.12719	1	0.996587	96.655
SP_PIR_KEYWORDS	tricarboxylic acid cycle	3	1.88679	0.395302	ENSG00000146701, ENSG00000166411, ENSG00000091483	159	13	1529	2.21916	1	0.974542	99.8658
GOTERM_BP_FAT	GO:0046356~acetyl-CoA catabolic process	3	1.88679	0.438437	ENSG00000146701, ENSG00000166411, ENSG00000091483	139	14	1322	2.03803	1	1	99.9898
GOTERM_BP_FAT	GO:0009109~coenzyme catabolic process	3	1.88679	0.438437	ENSG00000146701, ENSG00000166411, ENSG00000091483	139	14	1322	2.03803	1	1	99.9898
GOTERM_BP_FAT	GO:0006099~tricarboxylic acid cycle	3	1.88679	0.438437	ENSG00000146701, ENSG00000166411, ENSG00000091483	139	14	1322	2.03803	1	1	99.9898
GOTERM_BP_FAT	GO:0051186~cofactor metabolic process	6	3.77358	0.493227	ENSG00000066926, ENSG00000130313, ENSG00000120254, ENSG00000146701, ENSG00000166411, ENSG00000091483	139	44	1322	1.29693	1	1	99.998
GOTERM_BP_FAT	GO:0006732~coenzyme metabolic process	5	3.14465	0.50534	ENSG00000130313, ENSG00000120254, ENSG00000146701, ENSG00000166411, ENSG00000091483	139	35	1322	1.35868	1	1	99.9987
GOTERM_BP_FAT	GO:0009060~aerobic respiration	3	1.88679	0.510213	ENSG00000146701, ENSG00000166411, ENSG00000091483	139	16	1322	1.78327	1	1	99.9988
GOTERM_BP_FAT	GO:0051187~cofactor catabolic process	3	1.88679	0.543806	ENSG00000146701, ENSG00000166411, ENSG00000091483	139	17	1322	1.67837	1	1	99.9996
GOTERM_BP_FAT	GO:0006084~acetyl-CoA metabolic process	3	1.88679	0.575779	ENSG00000146701, ENSG00000166411, ENSG00000091483	139	18	1322	1.58513	1	1	99.9999
UP_SEQ_FEATURE	binding site:Substrate	4	2.51572	0.871453	ENSG00000146701, ENSG00000166411, ENSG00000072042, ENSG00000091483	159	46	1528	0.835658	1	1	100
Annotation Cluster 19	Enrichment Score: 0.3676980208069597
Category	Term	Count	%	PValue	Genes	List Total	Pop Hits	Pop Total	Fold Enrichment	Bonferroni	Benjamini	FDR
GOTERM_BP_FAT	GO:0044275~cellular carbohydrate catabolic process	5	3.14465	0.284278	ENSG00000156515, ENSG00000130313, ENSG00000021826, ENSG00000146701, ENSG00000131828	139	26	1322	1.829	1	0.999997	99.515
GOTERM_BP_FAT	GO:0016052~carbohydrate catabolic process	5	3.14465	0.333808	ENSG00000156515, ENSG00000130313, ENSG00000021826, ENSG00000146701, ENSG00000131828	139	28	1322	1.69836	1	0.999998	99.8453
GOTERM_BP_FAT	GO:0006007~glucose catabolic process	4	2.51572	0.378044	ENSG00000156515, ENSG00000130313, ENSG00000146701, ENSG00000131828	139	21	1322	1.81158	1	0.999999	99.9482
GOTERM_BP_FAT	GO:0019320~hexose catabolic process	4	2.51572	0.378044	ENSG00000156515, ENSG00000130313, ENSG00000146701, ENSG00000131828	139	21	1322	1.81158	1	0.999999	99.9482
GOTERM_BP_FAT	GO:0006006~glucose metabolic process	5	3.14465	0.408607	ENSG00000156515, ENSG00000130313, ENSG00000021826, ENSG00000146701, ENSG00000131828	139	31	1322	1.534	1	0.999999	99.9768
GOTERM_BP_FAT	GO:0046365~monosaccharide catabolic process	4	2.51572	0.436945	ENSG00000156515, ENSG00000130313, ENSG00000146701, ENSG00000131828	139	23	1322	1.65405	1	1	99.9894
GOTERM_BP_FAT	GO:0019318~hexose metabolic process	5	3.14465	0.50534	ENSG00000156515, ENSG00000130313, ENSG00000021826, ENSG00000146701, ENSG00000131828	139	35	1322	1.35868	1	1	99.9987
GOTERM_BP_FAT	GO:0046164~alcohol catabolic process	4	2.51572	0.521005	ENSG00000156515, ENSG00000130313, ENSG00000146701, ENSG00000131828	139	26	1322	1.4632	1	1	99.9992
GOTERM_BP_FAT	GO:0005996~monosaccharide metabolic process	5	3.14465	0.573169	ENSG00000156515, ENSG00000130313, ENSG00000021826, ENSG00000146701, ENSG00000131828	139	38	1322	1.25142	1	1	99.9999
GOTERM_BP_FAT	GO:0006096~glycolysis	3	1.88679	0.575779	ENSG00000156515, ENSG00000146701, ENSG00000131828	139	18	1322	1.58513	1	1	99.9999
Annotation Cluster 20	Enrichment Score: 0.3194333781716406
Category	Term	Count	%	PValue	Genes	List Total	Pop Hits	Pop Total	Fold Enrichment	Bonferroni	Benjamini	FDR
SP_PIR_KEYWORDS	cell division	6	3.77358	0.398554	ENSG00000153207, ENSG00000100297, ENSG00000180198, ENSG00000152684, ENSG00000134108, ENSG00000138758	159	40	1529	1.44245	1	0.973014	99.875
SP_PIR_KEYWORDS	cell cycle	8	5.03145	0.409916	ENSG00000060339, ENSG00000103769, ENSG00000153207, ENSG00000076003, ENSG00000180198, ENSG00000152684, ENSG00000134108, ENSG00000138758	159	59	1529	1.30391	1	0.974057	99.9027
GOTERM_BP_FAT	GO:0051301~cell division	5	3.14465	0.67378	ENSG00000153207, ENSG00000100297, ENSG00000180198, ENSG00000152684, ENSG00000138758	139	43	1322	1.10591	1	1	100
Annotation Cluster 21	Enrichment Score: 0.3069983101413644
Category	Term	Count	%	PValue	Genes	List Total	Pop Hits	Pop Total	Fold Enrichment	Bonferroni	Benjamini	FDR
SP_PIR_KEYWORDS	glycoprotein	17	10.6918	0.229764	ENSG00000147475, ENSG00000115275, ENSG00000175445, ENSG00000060237, ENSG00000128567, ENSG00000123146, ENSG00000101294, ENSG00000083444, ENSG00000105854, ENSG00000113569, ENSG00000142949, ENSG00000166710, ENSG00000124155, ENSG00000165029, ENSG00000108588, ENSG00000188536, ENSG00000185896	159	127	1529	1.28723	1	0.94697	96.7692
UP_SEQ_FEATURE	disulfide bond	10	6.28931	0.369953	ENSG00000124155, ENSG00000165029, ENSG00000175445, ENSG00000123146, ENSG00000105854, ENSG00000142949, ENSG00000123131, ENSG00000166710, ENSG00000173221, ENSG00000185896	159	75	1528	1.28134	1	0.999912	99.8618
UP_SEQ_FEATURE	glycosylation site:N-linked (GlcNAc...)	13	8.1761	0.428474	ENSG00000147475, ENSG00000115275, ENSG00000175445, ENSG00000128567, ENSG00000101294, ENSG00000123146, ENSG00000105854, ENSG00000083444, ENSG00000142949, ENSG00000124155, ENSG00000165029, ENSG00000108588, ENSG00000185896	159	107	1528	1.16758	1	0.999955	99.9656
SP_PIR_KEYWORDS	disulfide bond	10	6.28931	0.462769	ENSG00000124155, ENSG00000165029, ENSG00000175445, ENSG00000123146, ENSG00000105854, ENSG00000142949, ENSG00000123131, ENSG00000166710, ENSG00000173221, ENSG00000185896	159	81	1529	1.1872	1	0.979786	99.9717
GOTERM_CC_FAT	GO:0005615~extracellular space	5	3.14465	0.535501	ENSG00000119912, ENSG00000175445, ENSG00000122218, ENSG00000123146, ENSG00000123131	135	37	1308	1.30931	1	0.987662	99.9948
SP_PIR_KEYWORDS	Secreted	5	3.14465	0.564367	ENSG00000175445, ENSG00000122218, ENSG00000123146, ENSG00000123131, ENSG00000166710	159	38	1529	1.26531	1	0.990666	99.9982
SP_PIR_KEYWORDS	signal	12	7.54717	0.571436	ENSG00000124155, ENSG00000175445, ENSG00000128567, ENSG00000108588, ENSG00000123146, ENSG00000083444, ENSG00000102158, ENSG00000105854, ENSG00000142949, ENSG00000123131, ENSG00000166710, ENSG00000185896	159	108	1529	1.06848	1	0.989699	99.9985
UP_SEQ_FEATURE	signal peptide	12	7.54717	0.572374	ENSG00000124155, ENSG00000175445, ENSG00000128567, ENSG00000108588, ENSG00000123146, ENSG00000083444, ENSG00000102158, ENSG00000105854, ENSG00000142949, ENSG00000123131, ENSG00000166710, ENSG00000185896	159	108	1528	1.06778	1	0.999997	99.9994
GOTERM_CC_FAT	GO:0044421~extracellular region part	5	3.14465	0.676969	ENSG00000119912, ENSG00000175445, ENSG00000122218, ENSG00000123146, ENSG00000123131	135	44	1308	1.10101	1	0.994521	100
GOTERM_CC_FAT	GO:0005576~extracellular region	7	4.40252	0.754677	ENSG00000119912, ENSG00000175445, ENSG00000122218, ENSG00000123146, ENSG00000105854, ENSG00000123131, ENSG00000166710	135	71	1308	0.955243	1	0.996632	100
Annotation Cluster 22	Enrichment Score: 0.29303028609260684
Category	Term	Count	%	PValue	Genes	List Total	Pop Hits	Pop Total	Fold Enrichment	Bonferroni	Benjamini	FDR
GOTERM_CC_FAT	GO:0031981~nuclear lumen	32	20.1258	0.416129	ENSG00000161547, ENSG00000141499, ENSG00000119707, ENSG00000053372, ENSG00000153147, ENSG00000080503, ENSG00000100764, ENSG00000198563, ENSG00000117360, ENSG00000105197, ENSG00000137309, ENSG00000148843, ENSG00000125944, ENSG00000113460, ENSG00000100297, ENSG00000106344, ENSG00000141543, ENSG00000115368, ENSG00000125755, ENSG00000112578, ENSG00000107223, ENSG00000175029, ENSG00000107625, ENSG0000…	135	289	1308	1.07282	1	0.980774	99.9014
GOTERM_CC_FAT	GO:0005654~nucleoplasm	18	11.3208	0.442508	ENSG00000161547, ENSG00000141499, ENSG00000125755, ENSG00000119707, ENSG00000153147, ENSG00000080503, ENSG00000198563, ENSG00000107223, ENSG00000175029, ENSG00000105197, ENSG00000117360, ENSG00000137309, ENSG00000125944, ENSG00000153207, ENSG00000140988, ENSG00000100297, ENSG00000076003, ENSG00000141543	135	157	1308	1.11083	1	0.984408	99.9456
GOTERM_CC_FAT	GO:0070013~intracellular organelle lumen	42	26.4151	0.517513	ENSG00000119912, ENSG00000161547, ENSG00000141499, ENSG00000021826, ENSG00000119707, ENSG00000053372, ENSG00000153147, ENSG00000146701, ENSG00000080503, ENSG00000166411, ENSG00000100764, ENSG00000198563, ENSG00000105197, ENSG00000117360, ENSG00000137309, ENSG00000148843, ENSG00000125944, ENSG00000113460, ENSG00000100297, ENSG00000106344, ENSG00000091483, ENSG00000065154, ENSG00000141543, ENSG0000…	135	398	1308	1.02245	1	0.988969	99.9915
GOTERM_CC_FAT	GO:0043233~organelle lumen	42	26.4151	0.533676	ENSG00000119912, ENSG00000161547, ENSG00000141499, ENSG00000021826, ENSG00000119707, ENSG00000053372, ENSG00000153147, ENSG00000146701, ENSG00000080503, ENSG00000166411, ENSG00000100764, ENSG00000198563, ENSG00000105197, ENSG00000117360, ENSG00000137309, ENSG00000148843, ENSG00000125944, ENSG00000113460, ENSG00000100297, ENSG00000106344, ENSG00000091483, ENSG00000065154, ENSG00000141543, ENSG0000…	135	400	1308	1.01733	1	0.988688	99.9945
SP_PIR_KEYWORDS	nucleus	53	33.3333	0.574566	ENSG00000161547, ENSG00000164828, ENSG00000062650, ENSG00000080503, ENSG00000100764, ENSG00000198563, ENSG00000169641, ENSG00000117360, ENSG00000177733, ENSG00000124802, ENSG00000125944, ENSG00000106344, ENSG00000173757, ENSG00000141543, ENSG00000125755, ENSG00000152684, ENSG00000107223, ENSG00000107625, ENSG00000162368, ENSG00000039123, ENSG00000153207, ENSG00000170144, ENSG00000167721, ENSG0000…	159	509	1529	1.00131	1	0.989161	99.9987
GOTERM_CC_FAT	GO:0031974~membrane-enclosed lumen	42	26.4151	0.597213	ENSG00000119912, ENSG00000161547, ENSG00000141499, ENSG00000021826, ENSG00000119707, ENSG00000053372, ENSG00000153147, ENSG00000146701, ENSG00000080503, ENSG00000166411, ENSG00000100764, ENSG00000198563, ENSG00000105197, ENSG00000117360, ENSG00000137309, ENSG00000148843, ENSG00000125944, ENSG00000113460, ENSG00000100297, ENSG00000106344, ENSG00000091483, ENSG00000065154, ENSG00000141543, ENSG0000…	135	408	1308	0.997386	1	0.992224	99.9992
Annotation Cluster 23	Enrichment Score: 0.26392379534921206
Category	Term	Count	%	PValue	Genes	List Total	Pop Hits	Pop Total	Fold Enrichment	Bonferroni	Benjamini	FDR
GOTERM_BP_FAT	GO:0008219~cell death	11	6.91824	0.468661	ENSG00000124155, ENSG00000060339, ENSG00000115310, ENSG00000112996, ENSG00000110321, ENSG00000136270, ENSG00000089280, ENSG00000151923, ENSG00000130939, ENSG00000114209, ENSG00000137409	139	90	1322	1.16243	1	1	99.9958
GOTERM_BP_FAT	GO:0016265~death	11	6.91824	0.483552	ENSG00000124155, ENSG00000060339, ENSG00000115310, ENSG00000112996, ENSG00000110321, ENSG00000136270, ENSG00000089280, ENSG00000151923, ENSG00000130939, ENSG00000114209, ENSG00000137409	139	91	1322	1.14966	1	1	99.9973
GOTERM_BP_FAT	GO:0006915~apoptosis	9	5.66038	0.500113	ENSG00000124155, ENSG00000060339, ENSG00000115310, ENSG00000112996, ENSG00000136270, ENSG00000151923, ENSG00000130939, ENSG00000114209, ENSG00000137409	139	73	1322	1.17256	1	1	99.9984
GOTERM_BP_FAT	GO:0012501~programmed cell death	9	5.66038	0.548664	ENSG00000124155, ENSG00000060339, ENSG00000115310, ENSG00000112996, ENSG00000136270, ENSG00000151923, ENSG00000130939, ENSG00000114209, ENSG00000137409	139	76	1322	1.12628	1	1	99.9997
SP_PIR_KEYWORDS	Apoptosis	4	2.51572	0.77038	ENSG00000060339, ENSG00000151923, ENSG00000114209, ENSG00000137409	159	38	1529	1.01225	1	0.99734	100
Annotation Cluster 24	Enrichment Score: 0.2634155473181269
Category	Term	Count	%	PValue	Genes	List Total	Pop Hits	Pop Total	Fold Enrichment	Bonferroni	Benjamini	FDR
SP_PIR_KEYWORDS	ribosome biogenesis	4	2.51572	0.342053	ENSG00000113460, ENSG00000167721, ENSG00000053372, ENSG00000112578	159	20	1529	1.92327	1	0.96042	99.593
GOTERM_BP_FAT	GO:0042254~ribosome biogenesis	6	3.77358	0.66537	ENSG00000148843, ENSG00000113460, ENSG00000167721, ENSG00000053372, ENSG00000112578, ENSG00000141543	139	53	1322	1.07669	1	1	100
GOTERM_BP_FAT	GO:0022613~ribonucleoprotein complex biogenesis	8	5.03145	0.712191	ENSG00000148843, ENSG00000113460, ENSG00000167721, ENSG00000053372, ENSG00000112578, ENSG00000100650, ENSG00000074201, ENSG00000141543	139	77	1322	0.988134	1	1	100
Annotation Cluster 25	Enrichment Score: 0.22225250275293204
Category	Term	Count	%	PValue	Genes	List Total	Pop Hits	Pop Total	Fold Enrichment	Bonferroni	Benjamini	FDR
GOTERM_MF_FAT	GO:0042802~identical protein binding	10	6.28931	0.500092	ENSG00000119912, ENSG00000120254, ENSG00000076003, ENSG00000110619, ENSG00000198563, ENSG00000147140, ENSG00000184743, ENSG00000083444, ENSG00000105854, ENSG00000102189	124	88	1256	1.15103	1	0.999466	99.9916
GOTERM_MF_FAT	GO:0042803~protein homodimerization activity	5	3.14465	0.520134	ENSG00000119912, ENSG00000120254, ENSG00000110619, ENSG00000083444, ENSG00000102189	124	38	1256	1.33277	1	0.999557	99.9952
GOTERM_MF_FAT	GO:0046983~protein dimerization activity	5	3.14465	0.828088	ENSG00000119912, ENSG00000120254, ENSG00000110619, ENSG00000083444, ENSG00000102189	124	57	1256	0.888512	1	0.999965	100
Annotation Cluster 26	Enrichment Score: 0.21922905511753493
Category	Term	Count	%	PValue	Genes	List Total	Pop Hits	Pop Total	Fold Enrichment	Bonferroni	Benjamini	FDR
GOTERM_CC_FAT	GO:0015935~small ribosomal subunit	7	4.40252	0.113082	ENSG00000198034, ENSG00000177954, ENSG00000171858, ENSG00000140988, ENSG00000213741, ENSG00000188536, ENSG00000203624	135	33	1308	2.05522	1	0.904636	78.6424
GOTERM_CC_FAT	GO:0022627~cytosolic small ribosomal subunit	6	3.77358	0.150792	ENSG00000198034, ENSG00000177954, ENSG00000171858, ENSG00000140988, ENSG00000213741, ENSG00000188536	135	28	1308	2.07619	1	0.895594	87.7874
SP_PIR_KEYWORDS	protein biosynthesis	11	6.91824	0.583665	ENSG00000198034, ENSG00000177954, ENSG00000171858, ENSG00000140988, ENSG00000110321, ENSG00000213741, ENSG00000110619, ENSG00000148187, ENSG00000141543, ENSG00000179115, ENSG00000124802	159	99	1529	1.06848	1	0.989431	99.999
GOTERM_CC_FAT	GO:0022626~cytosolic ribosome	6	3.77358	0.630957	ENSG00000198034, ENSG00000177954, ENSG00000171858, ENSG00000140988, ENSG00000213741, ENSG00000188536	135	52	1308	1.11795	1	0.993155	99.9997
GOTERM_CC_FAT	GO:0044445~cytosolic part	7	4.40252	0.686959	ENSG00000198034, ENSG00000177954, ENSG00000119912, ENSG00000171858, ENSG00000140988, ENSG00000213741, ENSG00000188536	135	66	1308	1.02761	1	0.994746	100
GOTERM_BP_FAT	GO:0006412~translation	14	8.80503	0.715204	ENSG00000198034, ENSG00000139726, ENSG00000112996, ENSG00000110321, ENSG00000110619, ENSG00000152684, ENSG00000213741, ENSG00000124802, ENSG00000177954, ENSG00000171858, ENSG00000140988, ENSG00000148187, ENSG00000179115, ENSG00000203624	139	139	1322	0.957921	1	1	100
GOTERM_CC_FAT	GO:0033279~ribosomal subunit	7	4.40252	0.715392	ENSG00000198034, ENSG00000177954, ENSG00000171858, ENSG00000140988, ENSG00000213741, ENSG00000188536, ENSG00000203624	135	68	1308	0.997386	1	0.995343	100
SP_PIR_KEYWORDS	ribonucleoprotein	13	8.1761	0.770192	ENSG00000198034, ENSG00000113048, ENSG00000112996, ENSG00000119707, ENSG00000213741, ENSG00000177733, ENSG00000177954, ENSG00000125944, ENSG00000171858, ENSG00000140988, ENSG00000170144, ENSG00000096746, ENSG00000203624	159	136	1529	0.91921	1	0.99756	100
SP_PIR_KEYWORDS	ribosome	5	3.14465	0.777607	ENSG00000198034, ENSG00000177954, ENSG00000171858, ENSG00000140988, ENSG00000213741	159	50	1529	0.961635	1	0.997443	100
GOTERM_MF_FAT	GO:0003735~structural constituent of ribosome	7	4.40252	0.785557	ENSG00000198034, ENSG00000177954, ENSG00000171858, ENSG00000140988, ENSG00000112996, ENSG00000213741, ENSG00000203624	124	77	1256	0.920821	1	0.999964	100
SP_PIR_KEYWORDS	ribosomal protein	8	5.03145	0.81494	ENSG00000198034, ENSG00000177954, ENSG00000171858, ENSG00000113048, ENSG00000140988, ENSG00000112996, ENSG00000213741, ENSG00000203624	159	87	1529	0.884262	1	0.998507	100
GOTERM_CC_FAT	GO:0005840~ribosome	9	5.66038	0.817302	ENSG00000198034, ENSG00000177954, ENSG00000171858, ENSG00000113048, ENSG00000140988, ENSG00000112996, ENSG00000213741, ENSG00000188536, ENSG00000203624	135	99	1308	0.880808	1	0.997858	100
KEGG_PATHWAY	hsa03010:Ribosome	5	3.14465	0.900433	ENSG00000198034, ENSG00000177954, ENSG00000171858, ENSG00000140988, ENSG00000213741	74	58	669	0.779357	1	0.999998	100
GOTERM_MF_FAT	GO:0005198~structural molecule activity	11	6.91824	0.906971	ENSG00000198034, ENSG00000177954, ENSG00000171858, ENSG00000140988, ENSG00000112996, ENSG00000213741, ENSG00000122218, ENSG00000015479, ENSG00000203624, ENSG00000113569, ENSG00000075886	124	141	1256	0.790208	1	0.999998	100
GOTERM_BP_FAT	GO:0006414~translational elongation	5	3.14465	0.911247	ENSG00000198034, ENSG00000177954, ENSG00000171858, ENSG00000140988, ENSG00000213741	139	63	1322	0.754825	1	1	100
Annotation Cluster 27	Enrichment Score: 0.1986105281109904
Category	Term	Count	%	PValue	Genes	List Total	Pop Hits	Pop Total	Fold Enrichment	Bonferroni	Benjamini	FDR
GOTERM_CC_FAT	GO:0005764~lysosome	3	1.88679	0.624065	ENSG00000151923, ENSG00000134108, ENSG00000185896	135	20	1308	1.45333	1	0.993249	99.9997
GOTERM_CC_FAT	GO:0000323~lytic vacuole	3	1.88679	0.624065	ENSG00000151923, ENSG00000134108, ENSG00000185896	135	20	1308	1.45333	1	0.993249	99.9997
GOTERM_CC_FAT	GO:0005773~vacuole	3	1.88679	0.651193	ENSG00000151923, ENSG00000134108, ENSG00000185896	135	21	1308	1.38413	1	0.994238	99.9999
Annotation Cluster 28	Enrichment Score: 0.15292331071038476
Category	Term	Count	%	PValue	Genes	List Total	Pop Hits	Pop Total	Fold Enrichment	Bonferroni	Benjamini	FDR
SP_PIR_KEYWORDS	mitochondrion outer membrane	3	1.88679	0.569757	ENSG00000156515, ENSG00000123983, ENSG00000068366	159	18	1529	1.60273	1	0.990413	99.9985
GOTERM_CC_FAT	GO:0005741~mitochondrial outer membrane	3	1.88679	0.700787	ENSG00000156515, ENSG00000123983, ENSG00000068366	135	23	1308	1.26377	1	0.994757	100
GOTERM_CC_FAT	GO:0019867~outer membrane	3	1.88679	0.782556	ENSG00000156515, ENSG00000123983, ENSG00000068366	135	27	1308	1.07654	1	0.9972	100
GOTERM_CC_FAT	GO:0031968~organelle outer membrane	3	1.88679	0.782556	ENSG00000156515, ENSG00000123983, ENSG00000068366	135	27	1308	1.07654	1	0.9972	100
Annotation Cluster 29	Enrichment Score: 0.15013709747856022
Category	Term	Count	%	PValue	Genes	List Total	Pop Hits	Pop Total	Fold Enrichment	Bonferroni	Benjamini	FDR
GOTERM_MF_FAT	GO:0003714~transcription corepressor activity	3	1.88679	0.405259	ENSG00000161547, ENSG00000123064, ENSG00000175029	124	14	1256	2.17051	1	0.998859	99.9117
GOTERM_MF_FAT	GO:0003712~transcription cofactor activity	6	3.77358	0.414703	ENSG00000137309, ENSG00000161547, ENSG00000123064, ENSG00000080503, ENSG00000107223, ENSG00000175029	124	43	1256	1.41335	1	0.998789	99.9289
SP_PIR_KEYWORDS	transcription regulation	12	7.54717	0.461823	ENSG00000137309, ENSG00000060339, ENSG00000029363, ENSG00000100297, ENSG00000076003, ENSG00000123064, ENSG00000080503, ENSG00000147140, ENSG00000107223, ENSG00000173757, ENSG00000175029, ENSG00000102804	159	100	1529	1.15396	1	0.981369	99.971
GOTERM_BP_FAT	GO:0006350~transcription	14	8.80503	0.515693	ENSG00000213079, ENSG00000080503, ENSG00000153147, ENSG00000107223, ENSG00000102804, ENSG00000137309, ENSG00000060339, ENSG00000153207, ENSG00000029363, ENSG00000100297, ENSG00000123064, ENSG00000076003, ENSG00000147140, ENSG00000173757	139	122	1322	1.0914	1	1	99.999
SP_PIR_KEYWORDS	Transcription	12	7.54717	0.571436	ENSG00000137309, ENSG00000060339, ENSG00000029363, ENSG00000100297, ENSG00000076003, ENSG00000123064, ENSG00000080503, ENSG00000147140, ENSG00000107223, ENSG00000173757, ENSG00000175029, ENSG00000102804	159	108	1529	1.06848	1	0.989699	99.9985
GOTERM_MF_FAT	GO:0016564~transcription repressor activity	4	2.51572	0.59937	ENSG00000161547, ENSG00000029363, ENSG00000123064, ENSG00000175029	124	31	1256	1.30697	1	0.999747	99.9996
GOTERM_MF_FAT	GO:0030528~transcription regulator activity	11	6.91824	0.604454	ENSG00000137309, ENSG00000161547, ENSG00000029363, ENSG00000153147, ENSG00000123064, ENSG00000080503, ENSG00000151923, ENSG00000107223, ENSG00000173757, ENSG00000175029, ENSG00000102804	124	106	1256	1.05113	1	0.99957	99.9996
GOTERM_MF_FAT	GO:0008134~transcription factor binding	7	4.40252	0.642414	ENSG00000137309, ENSG00000148843, ENSG00000161547, ENSG00000123064, ENSG00000080503, ENSG00000107223, ENSG00000175029	124	66	1256	1.07429	1	0.999771	99.9999
GOTERM_MF_FAT	GO:0003700~transcription factor activity	4	2.51572	0.702146	ENSG00000137309, ENSG00000107223, ENSG00000173757, ENSG00000102804	124	36	1256	1.12545	1	0.999917	100
GOTERM_MF_FAT	GO:0003713~transcription coactivator activity	3	1.88679	0.760021	ENSG00000137309, ENSG00000080503, ENSG00000107223	124	27	1256	1.12545	1	0.999968	100
GOTERM_MF_FAT	GO:0043565~sequence-specific DNA binding	3	1.88679	0.810184	ENSG00000137309, ENSG00000107223, ENSG00000173757	124	30	1256	1.0129	1	0.99997	100
GOTERM_MF_FAT	GO:0016563~transcription activator activity	4	2.51572	0.823362	ENSG00000137309, ENSG00000153147, ENSG00000080503, ENSG00000107223	124	44	1256	0.920821	1	0.999972	100
GOTERM_MF_FAT	GO:0003677~DNA binding	14	8.80503	0.860775	ENSG00000038219, ENSG00000080503, ENSG00000153147, ENSG00000107223, ENSG00000102804, ENSG00000137309, ENSG00000177954, ENSG00000153207, ENSG00000029363, ENSG00000100297, ENSG00000076003, ENSG00000089280, ENSG00000147140, ENSG00000173757	124	167	1256	0.84914	1	0.999985	100
SP_PIR_KEYWORDS	dna-binding	10	6.28931	0.880869	ENSG00000137309, ENSG00000153207, ENSG00000029363, ENSG00000100297, ENSG00000076003, ENSG00000080503, ENSG00000089280, ENSG00000147140, ENSG00000107223, ENSG00000173757	159	118	1529	0.814945	1	0.999478	100
GOTERM_BP_FAT	GO:0045449~regulation of transcription	14	8.80503	0.894892	ENSG00000080503, ENSG00000153147, ENSG00000151923, ENSG00000107223, ENSG00000175029, ENSG00000102804, ENSG00000137309, ENSG00000060339, ENSG00000029363, ENSG00000100297, ENSG00000123064, ENSG00000076003, ENSG00000147140, ENSG00000173757	139	163	1322	0.816878	1	1	100
GOTERM_BP_FAT	GO:0006355~regulation of transcription, DNA-dependent	8	5.03145	0.899701	ENSG00000137309, ENSG00000153147, ENSG00000080503, ENSG00000151923, ENSG00000107223, ENSG00000173757, ENSG00000175029, ENSG00000102804	139	97	1322	0.784395	1	1	100
GOTERM_BP_FAT	GO:0006357~regulation of transcription from RNA polymerase II promoter	4	2.51572	0.944457	ENSG00000153147, ENSG00000080503, ENSG00000151923, ENSG00000173757	139	56	1322	0.679342	1	1	100
GOTERM_BP_FAT	GO:0051252~regulation of RNA metabolic process	8	5.03145	0.945833	ENSG00000137309, ENSG00000153147, ENSG00000080503, ENSG00000151923, ENSG00000107223, ENSG00000173757, ENSG00000175029, ENSG00000102804	139	107	1322	0.711087	1	1	100
GOTERM_BP_FAT	GO:0051276~chromosome organization	5	3.14465	0.974114	ENSG00000137309, ENSG00000141499, ENSG00000153147, ENSG00000080503, ENSG00000152684	139	79	1322	0.601949	1	1	100
GOTERM_BP_FAT	GO:0006325~chromatin organization	3	1.88679	0.987133	ENSG00000137309, ENSG00000153147, ENSG00000080503	139	57	1322	0.500568	1	1	100
Annotation Cluster 30	Enrichment Score: 0.1489855801578674
Category	Term	Count	%	PValue	Genes	List Total	Pop Hits	Pop Total	Fold Enrichment	Bonferroni	Benjamini	FDR
SP_PIR_KEYWORDS	metal-binding	19	11.9497	0.539868	ENSG00000119912, ENSG00000138777, ENSG00000084073, ENSG00000110619, ENSG00000152684, ENSG00000166411, ENSG00000213741, ENSG00000083444, ENSG00000102189, ENSG00000105854, ENSG00000066926, ENSG00000177954, ENSG00000089280, ENSG00000058668, ENSG00000188536, ENSG00000015479, ENSG00000163399, ENSG00000070961, ENSG00000128059	159	174	1529	1.05006	1	0.989498	99.9963
GOTERM_MF_FAT	GO:0043167~ion binding	27	16.9811	0.596922	ENSG00000123983, ENSG00000119912, ENSG00000138777, ENSG00000150961, ENSG00000084073, ENSG00000122218, ENSG00000110619, ENSG00000166411, ENSG00000068366, ENSG00000083444, ENSG00000102189, ENSG00000142949, ENSG00000177954, ENSG00000106853, ENSG00000058668, ENSG00000188536, ENSG00000173757, ENSG00000152684, ENSG00000213741, ENSG00000123146, ENSG00000066926, ENSG00000089280, ENSG00000108588, ENSG0000…	124	272	1256	1.00546	1	0.999789	99.9995
GOTERM_MF_FAT	GO:0046872~metal ion binding	26	16.3522	0.599945	ENSG00000123983, ENSG00000119912, ENSG00000138777, ENSG00000150961, ENSG00000084073, ENSG00000122218, ENSG00000110619, ENSG00000166411, ENSG00000068366, ENSG00000083444, ENSG00000102189, ENSG00000177954, ENSG00000106853, ENSG00000058668, ENSG00000188536, ENSG00000173757, ENSG00000152684, ENSG00000213741, ENSG00000123146, ENSG00000066926, ENSG00000089280, ENSG00000108588, ENSG00000015479, ENSG0000…	124	262	1256	1.00517	1	0.999688	99.9996
GOTERM_MF_FAT	GO:0043169~cation binding	26	16.3522	0.643022	ENSG00000123983, ENSG00000119912, ENSG00000138777, ENSG00000150961, ENSG00000084073, ENSG00000122218, ENSG00000110619, ENSG00000166411, ENSG00000068366, ENSG00000083444, ENSG00000102189, ENSG00000177954, ENSG00000106853, ENSG00000058668, ENSG00000188536, ENSG00000173757, ENSG00000152684, ENSG00000213741, ENSG00000123146, ENSG00000066926, ENSG00000089280, ENSG00000108588, ENSG00000015479, ENSG0000…	124	267	1256	0.986348	1	0.999723	99.9999
GOTERM_MF_FAT	GO:0008270~zinc ion binding	10	6.28931	0.781953	ENSG00000177954, ENSG00000106853, ENSG00000119912, ENSG00000084073, ENSG00000150961, ENSG00000089280, ENSG00000213741, ENSG00000110619, ENSG00000015479, ENSG00000102189	124	111	1256	0.912525	1	0.999974	100
GOTERM_MF_FAT	GO:0046914~transition metal ion binding	15	9.43396	0.792323	ENSG00000119912, ENSG00000150961, ENSG00000084073, ENSG00000110619, ENSG00000166411, ENSG00000213741, ENSG00000102189, ENSG00000083444, ENSG00000066926, ENSG00000177954, ENSG00000106853, ENSG00000089280, ENSG00000188536, ENSG00000015479, ENSG00000128059	124	168	1256	0.904378	1	0.999965	100
SP_PIR_KEYWORDS	zinc-finger	4	2.51572	0.912305	ENSG00000177954, ENSG00000089280, ENSG00000015479, ENSG00000102189	159	51	1529	0.754224	1	0.9997	100
SP_PIR_KEYWORDS	zinc	8	5.03145	0.914851	ENSG00000177954, ENSG00000119912, ENSG00000084073, ENSG00000089280, ENSG00000213741, ENSG00000110619, ENSG00000015479, ENSG00000102189	159	101	1529	0.761691	1	0.9997	100
Annotation Cluster 31	Enrichment Score: 0.14834540423163228
Category	Term	Count	%	PValue	Genes	List Total	Pop Hits	Pop Total	Fold Enrichment	Bonferroni	Benjamini	FDR
GOTERM_BP_FAT	GO:0016050~vesicle organization	3	1.88679	0.361391	ENSG00000165029, ENSG00000122218, ENSG00000102189	139	12	1322	2.3777	1	0.999999	99.9211
GOTERM_BP_FAT	GO:0016044~membrane organization	8	5.03145	0.712191	ENSG00000165029, ENSG00000084073, ENSG00000150961, ENSG00000122218, ENSG00000137409, ENSG00000102189, ENSG00000105197, ENSG00000132842	139	77	1322	0.988134	1	1	100
GOTERM_BP_FAT	GO:0010324~membrane invagination	3	1.88679	0.864332	ENSG00000165029, ENSG00000102189, ENSG00000132842	139	32	1322	0.891637	1	1	100
GOTERM_BP_FAT	GO:0006897~endocytosis	3	1.88679	0.864332	ENSG00000165029, ENSG00000102189, ENSG00000132842	139	32	1322	0.891637	1	1	100
GOTERM_BP_FAT	GO:0016192~vesicle-mediated transport	7	4.40252	0.942624	ENSG00000165029, ENSG00000150961, ENSG00000122218, ENSG00000184743, ENSG00000102189, ENSG00000132842, ENSG00000104388	139	94	1322	0.70825	1	1	100
Annotation Cluster 32	Enrichment Score: 0.14294434316062
Category	Term	Count	%	PValue	Genes	List Total	Pop Hits	Pop Total	Fold Enrichment	Bonferroni	Benjamini	FDR
SP_PIR_KEYWORDS	transport	24	15.0943	0.245743	ENSG00000103769, ENSG00000150961, ENSG00000136521, ENSG00000165264, ENSG00000122218, ENSG00000198563, ENSG00000137409, ENSG00000113569, ENSG00000105197, ENSG00000104388, ENSG00000165029, ENSG00000128609, ENSG00000153207, ENSG00000184076, ENSG00000106803, ENSG00000130414, ENSG00000058262, ENSG00000058668, ENSG00000188536, ENSG00000141543, ENSG00000132842, ENSG00000163399, ENSG00000070961, ENSG0000…	159	192	1529	1.20204	1	0.940407	97.5475
SP_PIR_KEYWORDS	translocation	5	3.14465	0.302337	ENSG00000153207, ENSG00000106803, ENSG00000058262, ENSG00000105197, ENSG00000113569	159	27	1529	1.78081	1	0.94743	99.1205
GOTERM_BP_FAT	GO:0006888~ER to Golgi vesicle-mediated transport	3	1.88679	0.400485	ENSG00000150961, ENSG00000184743, ENSG00000104388	139	13	1322	2.1948	1	0.999999	99.9712
GOTERM_MF_FAT	GO:0043021~ribonucleoprotein binding	3	1.88679	0.53942	ENSG00000106803, ENSG00000058262, ENSG00000105197	124	18	1256	1.68817	1	0.999528	99.9972
GOTERM_MF_FAT	GO:0008565~protein transporter activity	3	1.88679	0.569597	ENSG00000106803, ENSG00000058262, ENSG00000132842	124	19	1256	1.59932	1	0.999691	99.9989
GOTERM_CC_FAT	GO:0031410~cytoplasmic vesicle	10	6.28931	0.614945	ENSG00000138119, ENSG00000124155, ENSG00000103769, ENSG00000165029, ENSG00000150961, ENSG00000122218, ENSG00000163399, ENSG00000132842, ENSG00000104388, ENSG00000185896	135	92	1308	1.05314	1	0.993153	99.9995
SP_PIR_KEYWORDS	protein transport	10	6.28931	0.651624	ENSG00000103769, ENSG00000150961, ENSG00000153207, ENSG00000106803, ENSG00000058262, ENSG00000122218, ENSG00000105197, ENSG00000113569, ENSG00000132842, ENSG00000104388	159	94	1529	1.02302	1	0.993227	99.9999
GOTERM_CC_FAT	GO:0030117~membrane coat	3	1.88679	0.676756	ENSG00000150961, ENSG00000122218, ENSG00000132842	135	22	1308	1.32121	1	0.995048	100
GOTERM_CC_FAT	GO:0048475~coated membrane	3	1.88679	0.676756	ENSG00000150961, ENSG00000122218, ENSG00000132842	135	22	1308	1.32121	1	0.995048	100
SP_PIR_KEYWORDS	er-golgi transport	3	1.88679	0.681231	ENSG00000150961, ENSG00000122218, ENSG00000104388	159	22	1529	1.31132	1	0.99417	100
SP_PIR_KEYWORDS	golgi apparatus	6	3.77358	0.68844	ENSG00000084073, ENSG00000150961, ENSG00000122218, ENSG00000148248, ENSG00000132842, ENSG00000104388	159	55	1529	1.04906	1	0.994268	100
GOTERM_CC_FAT	GO:0005794~Golgi apparatus	10	6.28931	0.692873	ENSG00000060339, ENSG00000103769, ENSG00000165029, ENSG00000084073, ENSG00000150961, ENSG00000122218, ENSG00000132842, ENSG00000166710, ENSG00000211456, ENSG00000104388	135	98	1308	0.988662	1	0.994669	100
GOTERM_CC_FAT	GO:0031982~vesicle	10	6.28931	0.692873	ENSG00000138119, ENSG00000124155, ENSG00000103769, ENSG00000165029, ENSG00000150961, ENSG00000122218, ENSG00000163399, ENSG00000132842, ENSG00000104388, ENSG00000185896	135	98	1308	0.988662	1	0.994669	100
GOTERM_BP_FAT	GO:0016044~membrane organization	8	5.03145	0.712191	ENSG00000165029, ENSG00000084073, ENSG00000150961, ENSG00000122218, ENSG00000137409, ENSG00000102189, ENSG00000105197, ENSG00000132842	139	77	1322	0.988134	1	1	100
GOTERM_BP_FAT	GO:0048193~Golgi vesicle transport	4	2.51572	0.74401	ENSG00000150961, ENSG00000122218, ENSG00000184743, ENSG00000104388	139	36	1322	1.05675	1	1	100
GOTERM_CC_FAT	GO:0016023~cytoplasmic membrane-bounded vesicle	8	5.03145	0.778198	ENSG00000124155, ENSG00000103769, ENSG00000165029, ENSG00000150961, ENSG00000122218, ENSG00000163399, ENSG00000104388, ENSG00000185896	135	84	1308	0.922751	1	0.997517	100
GOTERM_CC_FAT	GO:0031988~membrane-bounded vesicle	8	5.03145	0.799129	ENSG00000124155, ENSG00000103769, ENSG00000165029, ENSG00000150961, ENSG00000122218, ENSG00000163399, ENSG00000104388, ENSG00000185896	135	86	1308	0.901292	1	0.997721	100
GOTERM_CC_FAT	GO:0044431~Golgi apparatus part	4	2.51572	0.8098	ENSG00000103769, ENSG00000150961, ENSG00000122218, ENSG00000166710	135	41	1308	0.945257	1	0.997952	100
GOTERM_BP_FAT	GO:0046907~intracellular transport	12	7.54717	0.904279	ENSG00000103769, ENSG00000165029, ENSG00000150961, ENSG00000106803, ENSG00000058262, ENSG00000122218, ENSG00000198563, ENSG00000184743, ENSG00000102189, ENSG00000113569, ENSG00000132842, ENSG00000104388	139	143	1322	0.798108	1	1	100
GOTERM_BP_FAT	GO:0055085~transmembrane transport	5	3.14465	0.904608	ENSG00000106803, ENSG00000058262, ENSG00000137409, ENSG00000105197, ENSG00000113569	139	62	1322	0.766999	1	1	100
GOTERM_CC_FAT	GO:0048770~pigment granule	3	1.88679	0.922573	ENSG00000163399, ENSG00000104388, ENSG00000185896	135	39	1308	0.745299	1	0.999814	100
GOTERM_CC_FAT	GO:0042470~melanosome	3	1.88679	0.922573	ENSG00000163399, ENSG00000104388, ENSG00000185896	135	39	1308	0.745299	1	0.999814	100
GOTERM_BP_FAT	GO:0016192~vesicle-mediated transport	7	4.40252	0.942624	ENSG00000165029, ENSG00000150961, ENSG00000122218, ENSG00000184743, ENSG00000102189, ENSG00000132842, ENSG00000104388	139	94	1322	0.70825	1	1	100
GOTERM_BP_FAT	GO:0006886~intracellular protein transport	6	3.77358	0.947992	ENSG00000103769, ENSG00000150961, ENSG00000106803, ENSG00000058262, ENSG00000122218, ENSG00000132842	139	83	1322	0.687527	1	1	100
GOTERM_BP_FAT	GO:0015031~protein transport	10	6.28931	0.960815	ENSG00000103769, ENSG00000165029, ENSG00000150961, ENSG00000106803, ENSG00000058262, ENSG00000122218, ENSG00000105197, ENSG00000113569, ENSG00000132842, ENSG00000104388	139	136	1322	0.699323	1	1	100
GOTERM_BP_FAT	GO:0034613~cellular protein localization	6	3.77358	0.961114	ENSG00000103769, ENSG00000150961, ENSG00000106803, ENSG00000058262, ENSG00000122218, ENSG00000132842	139	87	1322	0.655917	1	1	100
GOTERM_BP_FAT	GO:0070727~cellular macromolecule localization	6	3.77358	0.961114	ENSG00000103769, ENSG00000150961, ENSG00000106803, ENSG00000058262, ENSG00000122218, ENSG00000132842	139	87	1322	0.655917	1	1	100
GOTERM_BP_FAT	GO:0045184~establishment of protein localization	10	6.28931	0.963171	ENSG00000103769, ENSG00000165029, ENSG00000150961, ENSG00000106803, ENSG00000058262, ENSG00000122218, ENSG00000105197, ENSG00000113569, ENSG00000132842, ENSG00000104388	139	137	1322	0.694218	1	1	100
GOTERM_BP_FAT	GO:0006605~protein targeting	3	1.88679	0.97679	ENSG00000106803, ENSG00000058262, ENSG00000132842	139	51	1322	0.559458	1	1	100
GOTERM_BP_FAT	GO:0008104~protein localization	10	6.28931	0.983081	ENSG00000103769, ENSG00000165029, ENSG00000150961, ENSG00000106803, ENSG00000058262, ENSG00000122218, ENSG00000105197, ENSG00000113569, ENSG00000132842, ENSG00000104388	139	149	1322	0.638308	1	1	100
Annotation Cluster 33	Enrichment Score: 0.125403582321196
Category	Term	Count	%	PValue	Genes	List Total	Pop Hits	Pop Total	Fold Enrichment	Bonferroni	Benjamini	FDR
GOTERM_MF_FAT	GO:0004175~endopeptidase activity	4	2.51572	0.59937	ENSG00000134900, ENSG00000119912, ENSG00000084073, ENSG00000101294	124	31	1256	1.30697	1	0.999747	99.9996
GOTERM_MF_FAT	GO:0070011~peptidase activity, acting on L-amino acid peptides	4	2.51572	0.797722	ENSG00000134900, ENSG00000119912, ENSG00000084073, ENSG00000101294	124	42	1256	0.96467	1	0.999963	100
SP_PIR_KEYWORDS	Protease	4	2.51572	0.800291	ENSG00000134900, ENSG00000119912, ENSG00000084073, ENSG00000101294	159	40	1529	0.961635	1	0.99817	100
GOTERM_MF_FAT	GO:0008233~peptidase activity	4	2.51572	0.823362	ENSG00000134900, ENSG00000119912, ENSG00000084073, ENSG00000101294	124	44	1256	0.920821	1	0.999972	100
Annotation Cluster 34	Enrichment Score: 0.1202667792360484
Category	Term	Count	%	PValue	Genes	List Total	Pop Hits	Pop Total	Fold Enrichment	Bonferroni	Benjamini	FDR
GOTERM_MF_FAT	GO:0003924~GTPase activity	6	3.77358	0.455224	ENSG00000103769, ENSG00000172354, ENSG00000184743, ENSG00000134108, ENSG00000075886, ENSG00000104388	124	45	1256	1.35054	1	0.999151	99.9731
UP_SEQ_FEATURE	nucleotide phosphate-binding region:GTP	6	3.77358	0.672845	ENSG00000103769, ENSG00000184743, ENSG00000134108, ENSG00000138758, ENSG00000075886, ENSG00000104388	159	54	1528	1.06778	1	1	100
SP_PIR_KEYWORDS	gtp-binding	6	3.77358	0.761184	ENSG00000103769, ENSG00000184743, ENSG00000134108, ENSG00000138758, ENSG00000075886, ENSG00000104388	159	60	1529	0.961635	1	0.99739	100
INTERPRO	IPR005225:Small GTP-binding protein	3	1.88679	0.762381	ENSG00000103769, ENSG00000134108, ENSG00000104388	157	25	1470	1.12357	1	1	100
GOTERM_MF_FAT	GO:0032561~guanyl ribonucleotide binding	6	3.77358	0.782403	ENSG00000103769, ENSG00000184743, ENSG00000134108, ENSG00000138758, ENSG00000075886, ENSG00000104388	124	65	1256	0.934988	1	0.999968	100
GOTERM_MF_FAT	GO:0019001~guanyl nucleotide binding	6	3.77358	0.782403	ENSG00000103769, ENSG00000184743, ENSG00000134108, ENSG00000138758, ENSG00000075886, ENSG00000104388	124	65	1256	0.934988	1	0.999968	100
GOTERM_MF_FAT	GO:0005525~GTP binding	6	3.77358	0.782403	ENSG00000103769, ENSG00000184743, ENSG00000134108, ENSG00000138758, ENSG00000075886, ENSG00000104388	124	65	1256	0.934988	1	0.999968	100
GOTERM_BP_FAT	GO:0007264~small GTPase mediated signal transduction	4	2.51572	0.820197	ENSG00000103769, ENSG00000165029, ENSG00000134108, ENSG00000104388	139	41	1322	0.927882	1	1	100
GOTERM_BP_FAT	GO:0007242~intracellular signaling cascade	9	5.66038	0.90266	ENSG00000103769, ENSG00000165029, ENSG00000060237, ENSG00000123064, ENSG00000172354, ENSG00000173757, ENSG00000134108, ENSG00000123131, ENSG00000104388	139	109	1322	0.785295	1	1	100
GOTERM_CC_FAT	GO:0044430~cytoskeletal part	5	3.14465	0.994937	ENSG00000138119, ENSG00000128641, ENSG00000134108, ENSG00000138758, ENSG00000075886	135	100	1308	0.484444	1	1	100
Annotation Cluster 35	Enrichment Score: 0.11493299928226844
Category	Term	Count	%	PValue	Genes	List Total	Pop Hits	Pop Total	Fold Enrichment	Bonferroni	Benjamini	FDR
SP_PIR_KEYWORDS	cell adhesion	3	1.88679	0.748534	ENSG00000125755, ENSG00000123146, ENSG00000142949	159	25	1529	1.15396	1	0.997305	100
GOTERM_BP_FAT	GO:0022610~biological adhesion	4	2.51572	0.777132	ENSG00000125755, ENSG00000112578, ENSG00000123146, ENSG00000142949	139	38	1322	1.00114	1	1	100
GOTERM_BP_FAT	GO:0007155~cell adhesion	4	2.51572	0.777132	ENSG00000125755, ENSG00000112578, ENSG00000123146, ENSG00000142949	139	38	1322	1.00114	1	1	100
Annotation Cluster 36	Enrichment Score: 0.09473631827978578
Category	Term	Count	%	PValue	Genes	List Total	Pop Hits	Pop Total	Fold Enrichment	Bonferroni	Benjamini	FDR
GOTERM_BP_FAT	GO:0043065~positive regulation of apoptosis	5	3.14465	0.691835	ENSG00000029363, ENSG00000151923, ENSG00000137409, ENSG00000142949, ENSG00000124802	139	44	1322	1.08077	1	1	100
GOTERM_BP_FAT	GO:0043068~positive regulation of programmed cell death	5	3.14465	0.691835	ENSG00000029363, ENSG00000151923, ENSG00000137409, ENSG00000142949, ENSG00000124802	139	44	1322	1.08077	1	1	100
GOTERM_BP_FAT	GO:0010942~positive regulation of cell death	5	3.14465	0.691835	ENSG00000029363, ENSG00000151923, ENSG00000137409, ENSG00000142949, ENSG00000124802	139	44	1322	1.08077	1	1	100
GOTERM_BP_FAT	GO:0042981~regulation of apoptosis	7	4.40252	0.930028	ENSG00000115310, ENSG00000029363, ENSG00000151923, ENSG00000173757, ENSG00000137409, ENSG00000142949, ENSG00000124802	139	91	1322	0.731599	1	1	100
GOTERM_BP_FAT	GO:0043067~regulation of programmed cell death	7	4.40252	0.934472	ENSG00000115310, ENSG00000029363, ENSG00000151923, ENSG00000173757, ENSG00000137409, ENSG00000142949, ENSG00000124802	139	92	1322	0.723647	1	1	100
GOTERM_BP_FAT	GO:0010941~regulation of cell death	7	4.40252	0.938667	ENSG00000115310, ENSG00000029363, ENSG00000151923, ENSG00000173757, ENSG00000137409, ENSG00000142949, ENSG00000124802	139	93	1322	0.715866	1	1	100
Annotation Cluster 37	Enrichment Score: 0.08957196562888414
Category	Term	Count	%	PValue	Genes	List Total	Pop Hits	Pop Total	Fold Enrichment	Bonferroni	Benjamini	FDR
GOTERM_BP_FAT	GO:0006261~DNA-dependent DNA replication	3	1.88679	0.575779	ENSG00000137309, ENSG00000100297, ENSG00000076003	139	18	1322	1.58513	1	1	99.9999
GOTERM_BP_FAT	GO:0006260~DNA replication	3	1.88679	0.945225	ENSG00000137309, ENSG00000100297, ENSG00000076003	139	42	1322	0.679342	1	1	100
GOTERM_BP_FAT	GO:0006259~DNA metabolic process	5	3.14465	0.989676	ENSG00000137309, ENSG00000141499, ENSG00000100297, ENSG00000076003, ENSG00000147140	139	90	1322	0.528377	1	1	100
Annotation Cluster 38	Enrichment Score: 0.07165612751701608
Category	Term	Count	%	PValue	Genes	List Total	Pop Hits	Pop Total	Fold Enrichment	Bonferroni	Benjamini	FDR
SP_PIR_KEYWORDS	mRNA transport	4	2.51572	0.590335	ENSG00000153207, ENSG00000198563, ENSG00000141543, ENSG00000113569	159	29	1529	1.32639	1	0.989393	99.9992
GOTERM_BP_FAT	GO:0051028~mRNA transport	3	1.88679	0.864332	ENSG00000198563, ENSG00000141543, ENSG00000113569	139	32	1322	0.891637	1	1	100
GOTERM_BP_FAT	GO:0051236~establishment of RNA localization	3	1.88679	0.904949	ENSG00000198563, ENSG00000141543, ENSG00000113569	139	36	1322	0.792566	1	1	100
GOTERM_BP_FAT	GO:0050657~nucleic acid transport	3	1.88679	0.904949	ENSG00000198563, ENSG00000141543, ENSG00000113569	139	36	1322	0.792566	1	1	100
GOTERM_BP_FAT	GO:0050658~RNA transport	3	1.88679	0.904949	ENSG00000198563, ENSG00000141543, ENSG00000113569	139	36	1322	0.792566	1	1	100
GOTERM_BP_FAT	GO:0006403~RNA localization	3	1.88679	0.904949	ENSG00000198563, ENSG00000141543, ENSG00000113569	139	36	1322	0.792566	1	1	100
GOTERM_BP_FAT	GO:0015931~nucleobase, nucleoside, nucleotide and nucleic acid transport	3	1.88679	0.920731	ENSG00000198563, ENSG00000141543, ENSG00000113569	139	38	1322	0.750852	1	1	100
Annotation Cluster 39	Enrichment Score: 0.07089865125697208
Category	Term	Count	%	PValue	Genes	List Total	Pop Hits	Pop Total	Fold Enrichment	Bonferroni	Benjamini	FDR
GOTERM_BP_FAT	GO:0043933~macromolecular complex subunit organization	14	8.80503	0.763218	ENSG00000119912, ENSG00000175445, ENSG00000153147, ENSG00000100650, ENSG00000074201, ENSG00000184743, ENSG00000138758, ENSG00000137309, ENSG00000165029, ENSG00000153207, ENSG00000167721, ENSG00000112159, ENSG00000148187, ENSG00000075886	139	144	1322	0.92466	1	1	100
GOTERM_BP_FAT	GO:0022618~ribonucleoprotein complex assembly	3	1.88679	0.824117	ENSG00000167721, ENSG00000100650, ENSG00000074201	139	29	1322	0.983875	1	1	100
GOTERM_BP_FAT	GO:0006461~protein complex assembly	8	5.03145	0.824536	ENSG00000137309, ENSG00000119912, ENSG00000153207, ENSG00000153147, ENSG00000112159, ENSG00000184743, ENSG00000138758, ENSG00000075886	139	87	1322	0.874556	1	1	100
GOTERM_BP_FAT	GO:0070271~protein complex biogenesis	8	5.03145	0.824536	ENSG00000137309, ENSG00000119912, ENSG00000153207, ENSG00000153147, ENSG00000112159, ENSG00000184743, ENSG00000138758, ENSG00000075886	139	87	1322	0.874556	1	1	100
GOTERM_BP_FAT	GO:0051259~protein oligomerization	3	1.88679	0.864332	ENSG00000119912, ENSG00000184743, ENSG00000138758	139	32	1322	0.891637	1	1	100
GOTERM_BP_FAT	GO:0065003~macromolecular complex assembly	12	7.54717	0.864989	ENSG00000137309, ENSG00000119912, ENSG00000165029, ENSG00000153207, ENSG00000167721, ENSG00000153147, ENSG00000100650, ENSG00000112159, ENSG00000074201, ENSG00000184743, ENSG00000138758, ENSG00000075886	139	136	1322	0.839187	1	1	100
GOTERM_BP_FAT	GO:0034621~cellular macromolecular complex subunit organization	8	5.03145	0.887294	ENSG00000137309, ENSG00000153207, ENSG00000167721, ENSG00000153147, ENSG00000100650, ENSG00000148187, ENSG00000074201, ENSG00000075886	139	95	1322	0.800909	1	1	100
GOTERM_BP_FAT	GO:0034622~cellular macromolecular complex assembly	6	3.77358	0.954982	ENSG00000153207, ENSG00000167721, ENSG00000153147, ENSG00000100650, ENSG00000074201, ENSG00000075886	139	85	1322	0.67135	1	1	100
Annotation Cluster 40	Enrichment Score: 0.07002535096011143
Category	Term	Count	%	PValue	Genes	List Total	Pop Hits	Pop Total	Fold Enrichment	Bonferroni	Benjamini	FDR
GOTERM_CC_FAT	GO:0000793~condensed chromosome	4	2.51572	0.559761	ENSG00000153207, ENSG00000062650, ENSG00000153147, ENSG00000180198	135	28	1308	1.38413	1	0.988709	99.9974
GOTERM_CC_FAT	GO:0000785~chromatin	3	1.88679	0.946149	ENSG00000137309, ENSG00000153207, ENSG00000180198	135	43	1308	0.675969	1	0.999928	100
GOTERM_CC_FAT	GO:0044427~chromosomal part	4	2.51572	0.994227	ENSG00000137309, ENSG00000153207, ENSG00000062650, ENSG00000180198	135	83	1308	0.466934	1	1	100
GOTERM_CC_FAT	GO:0005694~chromosome	5	3.14465	0.99644	ENSG00000137309, ENSG00000153207, ENSG00000062650, ENSG00000153147, ENSG00000180198	135	104	1308	0.465812	1	1	100
Annotation Cluster 41	Enrichment Score: 0.06374756963209341
Category	Term	Count	%	PValue	Genes	List Total	Pop Hits	Pop Total	Fold Enrichment	Bonferroni	Benjamini	FDR
GOTERM_BP_FAT	GO:0010498~proteasomal protein catabolic process	4	2.51572	0.777132	ENSG00000147475, ENSG00000100519, ENSG00000106803, ENSG00000100764	139	38	1322	1.00114	1	1	100
GOTERM_BP_FAT	GO:0043161~proteasomal ubiquitin-dependent protein catabolic process	4	2.51572	0.777132	ENSG00000147475, ENSG00000100519, ENSG00000106803, ENSG00000100764	139	38	1322	1.00114	1	1	100
COG_ONTOLOGY	Posttranslational modification, protein turnover, chaperones	3	1.88679	0.787558	ENSG00000100519, ENSG00000119912, ENSG00000100764	20	26	184	1.06154	1	1	99.9909
GOTERM_BP_FAT	GO:0051603~proteolysis involved in cellular protein catabolic process	7	4.40252	0.815536	ENSG00000147475, ENSG00000100519, ENSG00000119912, ENSG00000084073, ENSG00000106803, ENSG00000130939, ENSG00000100764	139	75	1322	0.887674	1	1	100
GOTERM_BP_FAT	GO:0044257~cellular protein catabolic process	7	4.40252	0.815536	ENSG00000147475, ENSG00000100519, ENSG00000119912, ENSG00000084073, ENSG00000106803, ENSG00000130939, ENSG00000100764	139	75	1322	0.887674	1	1	100
GOTERM_BP_FAT	GO:0006511~ubiquitin-dependent protein catabolic process	5	3.14465	0.822942	ENSG00000147475, ENSG00000100519, ENSG00000106803, ENSG00000130939, ENSG00000100764	139	53	1322	0.897244	1	1	100
GOTERM_BP_FAT	GO:0030163~protein catabolic process	7	4.40252	0.835124	ENSG00000147475, ENSG00000100519, ENSG00000119912, ENSG00000084073, ENSG00000106803, ENSG00000130939, ENSG00000100764	139	77	1322	0.864617	1	1	100
GOTERM_BP_FAT	GO:0009057~macromolecule catabolic process	9	5.66038	0.841729	ENSG00000147475, ENSG00000100519, ENSG00000119912, ENSG00000084073, ENSG00000021826, ENSG00000106803, ENSG00000130939, ENSG00000100764, ENSG00000141543	139	100	1322	0.855971	1	1	100
GOTERM_CC_FAT	GO:0000502~proteasome complex	3	1.88679	0.856899	ENSG00000100519, ENSG00000119912, ENSG00000100764	135	32	1308	0.908333	1	0.998907	100
GOTERM_BP_FAT	GO:0044265~cellular macromolecule catabolic process	8	5.03145	0.899701	ENSG00000147475, ENSG00000100519, ENSG00000119912, ENSG00000084073, ENSG00000106803, ENSG00000130939, ENSG00000100764, ENSG00000141543	139	97	1322	0.784395	1	1	100
GOTERM_BP_FAT	GO:0019941~modification-dependent protein catabolic process	6	3.77358	0.903127	ENSG00000147475, ENSG00000100519, ENSG00000084073, ENSG00000106803, ENSG00000130939, ENSG00000100764	139	74	1322	0.771145	1	1	100
GOTERM_BP_FAT	GO:0043632~modification-dependent macromolecule catabolic process	6	3.77358	0.903127	ENSG00000147475, ENSG00000100519, ENSG00000084073, ENSG00000106803, ENSG00000130939, ENSG00000100764	139	74	1322	0.771145	1	1	100
GOTERM_BP_FAT	GO:0032269~negative regulation of cellular protein metabolic process	4	2.51572	0.909533	ENSG00000100519, ENSG00000119912, ENSG00000100764, ENSG00000141543	139	50	1322	0.760863	1	1	100
GOTERM_BP_FAT	GO:0051248~negative regulation of protein metabolic process	4	2.51572	0.916471	ENSG00000100519, ENSG00000119912, ENSG00000100764, ENSG00000141543	139	51	1322	0.745944	1	1	100
GOTERM_BP_FAT	GO:0006508~proteolysis	8	5.03145	0.925798	ENSG00000147475, ENSG00000134900, ENSG00000100519, ENSG00000119912, ENSG00000084073, ENSG00000106803, ENSG00000130939, ENSG00000100764	139	102	1322	0.745944	1	1	100
GOTERM_BP_FAT	GO:0032268~regulation of cellular protein metabolic process	6	3.77358	0.958149	ENSG00000198034, ENSG00000100519, ENSG00000119912, ENSG00000110321, ENSG00000100764, ENSG00000141543	139	86	1322	0.663544	1	1	100
GOTERM_BP_FAT	GO:0010605~negative regulation of macromolecule metabolic process	7	4.40252	0.969234	ENSG00000100519, ENSG00000119912, ENSG00000029363, ENSG00000080503, ENSG00000100764, ENSG00000141543, ENSG00000175029	139	103	1322	0.646364	1	1	100
Annotation Cluster 42	Enrichment Score: 0.05668667501450961
Category	Term	Count	%	PValue	Genes	List Total	Pop Hits	Pop Total	Fold Enrichment	Bonferroni	Benjamini	FDR
UP_SEQ_FEATURE	cross-link:Glycyl lysine isopeptide (Lys-Gly) (interchain with G-Cter in ubiquitin)	5	3.14465	0.733998	ENSG00000134900, ENSG00000060339, ENSG00000038219, ENSG00000119707, ENSG00000100764	159	47	1528	1.02235	1	1	100
SP_PIR_KEYWORDS	isopeptide bond	5	3.14465	0.934712	ENSG00000134900, ENSG00000060339, ENSG00000038219, ENSG00000119707, ENSG00000100764	159	68	1529	0.707085	1	0.999828	100
SP_PIR_KEYWORDS	ubl conjugation	5	3.14465	0.985297	ENSG00000134900, ENSG00000060339, ENSG00000038219, ENSG00000119707, ENSG00000100764	159	87	1529	0.552664	1	0.999996	100
Annotation Cluster 43	Enrichment Score: 0.041451569610852404
Category	Term	Count	%	PValue	Genes	List Total	Pop Hits	Pop Total	Fold Enrichment	Bonferroni	Benjamini	FDR
GOTERM_BP_FAT	GO:0009891~positive regulation of biosynthetic process	5	3.14465	0.834217	ENSG00000198034, ENSG00000137309, ENSG00000165029, ENSG00000080503, ENSG00000173757	139	54	1322	0.880629	1	1	100
GOTERM_BP_FAT	GO:0031328~positive regulation of cellular biosynthetic process	5	3.14465	0.834217	ENSG00000198034, ENSG00000137309, ENSG00000165029, ENSG00000080503, ENSG00000173757	139	54	1322	0.880629	1	1	100
GOTERM_BP_FAT	GO:0045935~positive regulation of nucleobase, nucleoside, nucleotide and nucleic acid metabolic process	4	2.51572	0.885516	ENSG00000137309, ENSG00000165029, ENSG00000080503, ENSG00000173757	139	47	1322	0.809429	1	1	100
GOTERM_BP_FAT	GO:0010557~positive regulation of macromolecule biosynthetic process	4	2.51572	0.894086	ENSG00000198034, ENSG00000137309, ENSG00000080503, ENSG00000173757	139	48	1322	0.792566	1	1	100
GOTERM_BP_FAT	GO:0045893~positive regulation of transcription, DNA-dependent	3	1.88679	0.92767	ENSG00000137309, ENSG00000080503, ENSG00000173757	139	39	1322	0.731599	1	1	100
GOTERM_BP_FAT	GO:0051173~positive regulation of nitrogen compound metabolic process	4	2.51572	0.934495	ENSG00000137309, ENSG00000165029, ENSG00000080503, ENSG00000173757	139	54	1322	0.704503	1	1	100
GOTERM_BP_FAT	GO:0051254~positive regulation of RNA metabolic process	3	1.88679	0.939876	ENSG00000137309, ENSG00000080503, ENSG00000173757	139	41	1322	0.695912	1	1	100
GOTERM_BP_FAT	GO:0045941~positive regulation of transcription	3	1.88679	0.945225	ENSG00000137309, ENSG00000080503, ENSG00000173757	139	42	1322	0.679342	1	1	100
GOTERM_BP_FAT	GO:0010628~positive regulation of gene expression	3	1.88679	0.950122	ENSG00000137309, ENSG00000080503, ENSG00000173757	139	43	1322	0.663544	1	1	100
GOTERM_BP_FAT	GO:0010604~positive regulation of macromolecule metabolic process	6	3.77358	0.954982	ENSG00000198034, ENSG00000137309, ENSG00000100519, ENSG00000080503, ENSG00000100764, ENSG00000173757	139	85	1322	0.67135	1	1	100
Annotation Cluster 44	Enrichment Score: 0.037173963184619054
Category	Term	Count	%	PValue	Genes	List Total	Pop Hits	Pop Total	Fold Enrichment	Bonferroni	Benjamini	FDR
GOTERM_BP_FAT	GO:0006417~regulation of translation	3	1.88679	0.864332	ENSG00000198034, ENSG00000110321, ENSG00000141543	139	32	1322	0.891637	1	1	100
GOTERM_BP_FAT	GO:0010608~posttranscriptional regulation of gene expression	3	1.88679	0.934038	ENSG00000198034, ENSG00000110321, ENSG00000141543	139	40	1322	0.713309	1	1	100
GOTERM_BP_FAT	GO:0032268~regulation of cellular protein metabolic process	6	3.77358	0.958149	ENSG00000198034, ENSG00000100519, ENSG00000119912, ENSG00000110321, ENSG00000100764, ENSG00000141543	139	86	1322	0.663544	1	1	100
Annotation Cluster 45	Enrichment Score: 0.03126174690920863
Category	Term	Count	%	PValue	Genes	List Total	Pop Hits	Pop Total	Fold Enrichment	Bonferroni	Benjamini	FDR
GOTERM_CC_FAT	GO:0005730~nucleolus	15	9.43396	0.809843	ENSG00000153147, ENSG00000053372, ENSG00000112578, ENSG00000100764, ENSG00000107625, ENSG00000148843, ENSG00000039123, ENSG00000140988, ENSG00000113460, ENSG00000170144, ENSG00000167721, ENSG00000123064, ENSG00000106344, ENSG00000089280, ENSG00000115368	135	163	1308	0.891616	1	0.997746	100
GOTERM_CC_FAT	GO:0043232~intracellular non-membrane-bounded organelle	37	23.2704	0.997486	ENSG00000113048, ENSG00000021826, ENSG00000062650, ENSG00000112996, ENSG00000053372, ENSG00000153147, ENSG00000128641, ENSG00000074201, ENSG00000100764, ENSG00000138758, ENSG00000137309, ENSG00000177954, ENSG00000148843, ENSG00000171858, ENSG00000113460, ENSG00000106344, ENSG00000188536, ENSG00000103187, ENSG00000203624, ENSG00000115368, ENSG00000075886, ENSG00000198034, ENSG00000138119, ENSG0000…	135	489	1308	0.733106	1	1	100
GOTERM_CC_FAT	GO:0043228~non-membrane-bounded organelle	37	23.2704	0.997486	ENSG00000113048, ENSG00000021826, ENSG00000062650, ENSG00000112996, ENSG00000053372, ENSG00000153147, ENSG00000128641, ENSG00000074201, ENSG00000100764, ENSG00000138758, ENSG00000137309, ENSG00000177954, ENSG00000148843, ENSG00000171858, ENSG00000113460, ENSG00000106344, ENSG00000188536, ENSG00000103187, ENSG00000203624, ENSG00000115368, ENSG00000075886, ENSG00000198034, ENSG00000138119, ENSG0000…	135	489	1308	0.733106	1	1	100
Annotation Cluster 46	Enrichment Score: 0.026888703386625894
Category	Term	Count	%	PValue	Genes	List Total	Pop Hits	Pop Total	Fold Enrichment	Bonferroni	Benjamini	FDR
GOTERM_BP_FAT	GO:0031327~negative regulation of cellular biosynthetic process	5	3.14465	0.854991	ENSG00000029363, ENSG00000080503, ENSG00000141543, ENSG00000175029, ENSG00000163399	139	56	1322	0.849178	1	1	100
GOTERM_BP_FAT	GO:0009890~negative regulation of biosynthetic process	5	3.14465	0.873535	ENSG00000029363, ENSG00000080503, ENSG00000141543, ENSG00000175029, ENSG00000163399	139	58	1322	0.819896	1	1	100
GOTERM_BP_FAT	GO:0010558~negative regulation of macromolecule biosynthetic process	4	2.51572	0.939664	ENSG00000029363, ENSG00000080503, ENSG00000141543, ENSG00000175029	139	55	1322	0.691694	1	1	100
GOTERM_BP_FAT	GO:0016481~negative regulation of transcription	3	1.88679	0.954602	ENSG00000029363, ENSG00000080503, ENSG00000175029	139	44	1322	0.648463	1	1	100
GOTERM_BP_FAT	GO:0010629~negative regulation of gene expression	3	1.88679	0.965861	ENSG00000029363, ENSG00000080503, ENSG00000175029	139	47	1322	0.607072	1	1	100
GOTERM_BP_FAT	GO:0010605~negative regulation of macromolecule metabolic process	7	4.40252	0.969234	ENSG00000100519, ENSG00000119912, ENSG00000029363, ENSG00000080503, ENSG00000100764, ENSG00000141543, ENSG00000175029	139	103	1322	0.646364	1	1	100
GOTERM_BP_FAT	GO:0045934~negative regulation of nucleobase, nucleoside, nucleotide and nucleic acid metabolic process	3	1.88679	0.984315	ENSG00000029363, ENSG00000080503, ENSG00000175029	139	55	1322	0.51877	1	1	100
GOTERM_BP_FAT	GO:0051172~negative regulation of nitrogen compound metabolic process	3	1.88679	0.987133	ENSG00000029363, ENSG00000080503, ENSG00000175029	139	57	1322	0.500568	1	1	100
Annotation Cluster 47	Enrichment Score: 0.024460628263502374
Category	Term	Count	%	PValue	Genes	List Total	Pop Hits	Pop Total	Fold Enrichment	Bonferroni	Benjamini	FDR
GOTERM_BP_FAT	GO:0032270~positive regulation of cellular protein metabolic process	3	1.88679	0.934038	ENSG00000198034, ENSG00000100519, ENSG00000100764	139	40	1322	0.713309	1	1	100
GOTERM_BP_FAT	GO:0051247~positive regulation of protein metabolic process	3	1.88679	0.934038	ENSG00000198034, ENSG00000100519, ENSG00000100764	139	40	1322	0.713309	1	1	100
GOTERM_BP_FAT	GO:0010604~positive regulation of macromolecule metabolic process	6	3.77358	0.954982	ENSG00000198034, ENSG00000137309, ENSG00000100519, ENSG00000080503, ENSG00000100764, ENSG00000173757	139	85	1322	0.67135	1	1	100
GOTERM_BP_FAT	GO:0032268~regulation of cellular protein metabolic process	6	3.77358	0.958149	ENSG00000198034, ENSG00000100519, ENSG00000119912, ENSG00000110321, ENSG00000100764, ENSG00000141543	139	86	1322	0.663544	1	1	100
Annotation Cluster 48	Enrichment Score: 0.016401591706684836
Category	Term	Count	%	PValue	Genes	List Total	Pop Hits	Pop Total	Fold Enrichment	Bonferroni	Benjamini	FDR
GOTERM_BP_FAT	GO:0009725~response to hormone stimulus	3	1.88679	0.92767	ENSG00000021826, ENSG00000172354, ENSG00000173757	139	39	1322	0.731599	1	1	100
GOTERM_BP_FAT	GO:0009719~response to endogenous stimulus	3	1.88679	0.968982	ENSG00000021826, ENSG00000172354, ENSG00000173757	139	48	1322	0.594424	1	1	100
GOTERM_BP_FAT	GO:0010033~response to organic substance	5	3.14465	0.993312	ENSG00000173110, ENSG00000021826, ENSG00000172354, ENSG00000173757, ENSG00000166710	139	95	1322	0.500568	1	1	100
Annotation Cluster 49	Enrichment Score: 0.015374457519908867
Category	Term	Count	%	PValue	Genes	List Total	Pop Hits	Pop Total	Fold Enrichment	Bonferroni	Benjamini	FDR
SP_PIR_KEYWORDS	cytoskeleton	6	3.77358	0.915628	ENSG00000125755, ENSG00000074201, ENSG00000103187, ENSG00000134108, ENSG00000138758, ENSG00000146112	159	77	1529	0.749326	1	0.999679	100
GOTERM_MF_FAT	GO:0008092~cytoskeletal protein binding	4	2.51572	0.985283	ENSG00000128641, ENSG00000103187, ENSG00000134108, ENSG00000146112	124	76	1256	0.533107	1	1	100
GOTERM_CC_FAT	GO:0005856~cytoskeleton	9	5.66038	0.996774	ENSG00000138119, ENSG00000125755, ENSG00000128641, ENSG00000074201, ENSG00000103187, ENSG00000134108, ENSG00000138758, ENSG00000146112, ENSG00000075886	135	162	1308	0.538272	1	1	100
Annotation Cluster 50	Enrichment Score: 0.011530757294523415
Category	Term	Count	%	PValue	Genes	List Total	Pop Hits	Pop Total	Fold Enrichment	Bonferroni	Benjamini	FDR
SP_PIR_KEYWORDS	actin-binding	3	1.88679	0.96037	ENSG00000128641, ENSG00000103187, ENSG00000146112	159	46	1529	0.627153	1	0.99995	100
GOTERM_MF_FAT	GO:0003779~actin binding	3	1.88679	0.975907	ENSG00000128641, ENSG00000103187, ENSG00000146112	124	54	1256	0.562724	1	1	100
GOTERM_MF_FAT	GO:0008092~cytoskeletal protein binding	4	2.51572	0.985283	ENSG00000128641, ENSG00000103187, ENSG00000134108, ENSG00000146112	124	76	1256	0.533107	1	1	100
Annotation Cluster 51	Enrichment Score: 0.0067162695890090034
Category	Term	Count	%	PValue	Genes	List Total	Pop Hits	Pop Total	Fold Enrichment	Bonferroni	Benjamini	FDR
GOTERM_BP_FAT	GO:0007049~cell cycle	9	5.66038	0.967574	ENSG00000060339, ENSG00000100519, ENSG00000076003, ENSG00000110321, ENSG00000136270, ENSG00000180198, ENSG00000152684, ENSG00000100764, ENSG00000138758	139	127	1322	0.673993	1	1	100
GOTERM_BP_FAT	GO:0000278~mitotic cell cycle	4	2.51572	0.992739	ENSG00000100519, ENSG00000136270, ENSG00000180198, ENSG00000100764	139	79	1322	0.481559	1	1	100
GOTERM_BP_FAT	GO:0022402~cell cycle process	5	3.14465	0.993875	ENSG00000100519, ENSG00000110321, ENSG00000136270, ENSG00000180198, ENSG00000100764	139	96	1322	0.495354	1	1	100

## Sheet: Cluster E
Annotation Cluster 1	Enrichment Score: 5.041633666743844
Category	Term	Count	%	PValue	Genes	List Total	Pop Hits	Pop Total	Fold Enrichment	Bonferroni	Benjamini	FDR
GOTERM_CC_FAT	GO:0005856~cytoskeleton	65	18.7861	1.94492e-08	ENSG00000100823, ENSG00000170759, ENSG00000184640, ENSG00000138107, ENSG00000122786, ENSG00000115306, ENSG00000113448, ENSG00000050405, ENSG00000198898, ENSG00000173801, ENSG00000077380, ENSG00000168036, ENSG00000134318, ENSG00000136068, ENSG00000107438, ENSG00000089159, ENSG00000122545, ENSG00000137824, ENSG00000183311, ENSG00000133026, ENSG00000162614, ENSG00000044115, ENSG00000131747, ENSG0000…	283	162	1308	1.85447	8.05192e-06	8.05192e-06	2.72636e-05
GOTERM_CC_FAT	GO:0015629~actin cytoskeleton	27	7.80347	2.14437e-06	ENSG00000138107, ENSG00000184640, ENSG00000122786, ENSG00000115306, ENSG00000198898, ENSG00000050405, ENSG00000173801, ENSG00000077380, ENSG00000129116, ENSG00000115091, ENSG00000163110, ENSG00000136068, ENSG00000175203, ENSG00000122545, ENSG00000133026, ENSG00000044115, ENSG00000125753, ENSG00000042493, ENSG00000160808, ENSG00000197694, ENSG00000180370, ENSG00000075618, ENSG00000140416, ENSG0000…	283	51	1308	2.44689	0.000887376	0.000443787	0.00300591
GOTERM_CC_FAT	GO:0044430~cytoskeletal part	42	12.1387	3.655e-06	ENSG00000100823, ENSG00000138107, ENSG00000170759, ENSG00000184640, ENSG00000122786, ENSG00000113448, ENSG00000115306, ENSG00000168385, ENSG00000122565, ENSG00000198898, ENSG00000050405, ENSG00000077380, ENSG00000168036, ENSG00000129116, ENSG00000115091, ENSG00000204843, ENSG00000135525, ENSG00000134318, ENSG00000175203, ENSG00000026025, ENSG00000089159, ENSG00000122545, ENSG00000095906, ENSG0000…	283	100	1308	1.9412	0.00151203	0.000504264	0.00512341
SP_PIR_KEYWORDS	cytoskeleton	36	10.4046	4.13176e-06	ENSG00000138107, ENSG00000170759, ENSG00000184640, ENSG00000122786, ENSG00000113448, ENSG00000115306, ENSG00000168385, ENSG00000050405, ENSG00000173801, ENSG00000168036, ENSG00000129116, ENSG00000115091, ENSG00000172725, ENSG00000204843, ENSG00000136068, ENSG00000107438, ENSG00000175203, ENSG00000089159, ENSG00000122545, ENSG00000095906, ENSG00000137824, ENSG00000100401, ENSG00000162614, ENSG0000…	346	77	1529	2.06606	0.00149046	0.000745506	0.00567676
GOTERM_MF_FAT	GO:0008092~cytoskeletal protein binding	36	10.4046	6.21348e-06	ENSG00000149115, ENSG00000170759, ENSG00000122786, ENSG00000100242, ENSG00000115306, ENSG00000064042, ENSG00000198898, ENSG00000050405, ENSG00000173801, ENSG00000129116, ENSG00000115091, ENSG00000172725, ENSG00000163110, ENSG00000162909, ENSG00000136068, ENSG00000089159, ENSG00000014216, ENSG00000133026, ENSG00000162614, ENSG00000152767, ENSG00000044115, ENSG00000125753, ENSG00000042493, ENSG0000…	295	76	1256	2.01677	0.0033249	0.0033249	0.00903473
GOTERM_CC_FAT	GO:0015630~microtubule cytoskeleton	28	8.09249	2.73249e-05	ENSG00000100823, ENSG00000138107, ENSG00000184640, ENSG00000170759, ENSG00000113448, ENSG00000168385, ENSG00000122565, ENSG00000077380, ENSG00000168036, ENSG00000204843, ENSG00000135525, ENSG00000134318, ENSG00000175203, ENSG00000089159, ENSG00000122545, ENSG00000095906, ENSG00000137824, ENSG00000183311, ENSG00000133026, ENSG00000131747, ENSG00000113575, ENSG00000106211, ENSG00000177565, ENSG0000…	283	60	1308	2.15689	0.0112489	0.00282417	0.0382968
GOTERM_MF_FAT	GO:0003779~actin binding	25	7.22543	0.000397122	ENSG00000122786, ENSG00000115306, ENSG00000064042, ENSG00000198898, ENSG00000050405, ENSG00000129116, ENSG00000115091, ENSG00000172725, ENSG00000136068, ENSG00000163110, ENSG00000133026, ENSG00000162614, ENSG00000125753, ENSG00000042493, ENSG00000137710, ENSG00000154380, ENSG00000160808, ENSG00000136153, ENSG00000197694, ENSG00000075618, ENSG00000178209, ENSG00000140416, ENSG00000196924, ENSG0000…	295	54	1256	1.97112	0.191763	0.10098	0.57591
SP_PIR_KEYWORDS	actin-binding	21	6.06936	0.00109368	ENSG00000162614, ENSG00000125753, ENSG00000122786, ENSG00000042493, ENSG00000115306, ENSG00000137710, ENSG00000050405, ENSG00000198898, ENSG00000154380, ENSG00000115091, ENSG00000129116, ENSG00000172725, ENSG00000136068, ENSG00000197694, ENSG00000178209, ENSG00000075618, ENSG00000140416, ENSG00000196924, ENSG00000102119, ENSG00000198467, ENSG00000133026	346	46	1529	2.0174	0.326344	0.0759666	1.49226
Annotation Cluster 2	Enrichment Score: 3.095969278054538
Category	Term	Count	%	PValue	Genes	List Total	Pop Hits	Pop Total	Fold Enrichment	Bonferroni	Benjamini	FDR
GOTERM_CC_FAT	GO:0005856~cytoskeleton	65	18.7861	1.94492e-08	ENSG00000100823, ENSG00000170759, ENSG00000184640, ENSG00000138107, ENSG00000122786, ENSG00000115306, ENSG00000113448, ENSG00000050405, ENSG00000198898, ENSG00000173801, ENSG00000077380, ENSG00000168036, ENSG00000134318, ENSG00000136068, ENSG00000107438, ENSG00000089159, ENSG00000122545, ENSG00000137824, ENSG00000183311, ENSG00000133026, ENSG00000162614, ENSG00000044115, ENSG00000131747, ENSG0000…	283	162	1308	1.85447	8.05192e-06	8.05192e-06	2.72636e-05
GOTERM_CC_FAT	GO:0043232~intracellular non-membrane-bounded organelle	114	32.948	0.162778	ENSG00000138385, ENSG00000184640, ENSG00000170759, ENSG00000138107, ENSG00000115306, ENSG00000113448, ENSG00000050405, ENSG00000077380, ENSG00000173801, ENSG00000115415, ENSG00000177971, ENSG00000134318, ENSG00000107438, ENSG00000130726, ENSG00000089159, ENSG00000102103, ENSG00000113387, ENSG00000122545, ENSG00000184357, ENSG00000137824, ENSG00000113580, ENSG00000183311, ENSG00000100401, ENSG0000…	283	489	1308	1.0775	1	0.7979	91.7131
GOTERM_CC_FAT	GO:0043228~non-membrane-bounded organelle	114	32.948	0.162778	ENSG00000138385, ENSG00000184640, ENSG00000170759, ENSG00000138107, ENSG00000115306, ENSG00000113448, ENSG00000050405, ENSG00000077380, ENSG00000173801, ENSG00000115415, ENSG00000177971, ENSG00000134318, ENSG00000107438, ENSG00000130726, ENSG00000089159, ENSG00000102103, ENSG00000113387, ENSG00000122545, ENSG00000184357, ENSG00000137824, ENSG00000113580, ENSG00000183311, ENSG00000100401, ENSG0000…	283	489	1308	1.0775	1	0.7979	91.7131
Annotation Cluster 3	Enrichment Score: 2.725660701233157
Category	Term	Count	%	PValue	Genes	List Total	Pop Hits	Pop Total	Fold Enrichment	Bonferroni	Benjamini	FDR
GOTERM_CC_FAT	GO:0015630~microtubule cytoskeleton	28	8.09249	2.73249e-05	ENSG00000100823, ENSG00000138107, ENSG00000184640, ENSG00000170759, ENSG00000113448, ENSG00000168385, ENSG00000122565, ENSG00000077380, ENSG00000168036, ENSG00000204843, ENSG00000135525, ENSG00000134318, ENSG00000175203, ENSG00000089159, ENSG00000122545, ENSG00000095906, ENSG00000137824, ENSG00000183311, ENSG00000133026, ENSG00000131747, ENSG00000113575, ENSG00000106211, ENSG00000177565, ENSG0000…	283	60	1308	2.15689	0.0112489	0.00282417	0.0382968
GOTERM_CC_FAT	GO:0005815~microtubule organizing center	10	2.89017	0.0156038	ENSG00000100823, ENSG00000134318, ENSG00000131747, ENSG00000138107, ENSG00000113448, ENSG00000175203, ENSG00000175216, ENSG00000095906, ENSG00000168036, ENSG00000111057	283	20	1308	2.31095	0.998513	0.277866	19.7847
GOTERM_CC_FAT	GO:0005813~centrosome	10	2.89017	0.0156038	ENSG00000100823, ENSG00000134318, ENSG00000131747, ENSG00000138107, ENSG00000113448, ENSG00000175203, ENSG00000175216, ENSG00000095906, ENSG00000168036, ENSG00000111057	283	20	1308	2.31095	0.998513	0.277866	19.7847
Annotation Cluster 4	Enrichment Score: 2.5291212490797608
Category	Term	Count	%	PValue	Genes	List Total	Pop Hits	Pop Total	Fold Enrichment	Bonferroni	Benjamini	FDR
GOTERM_CC_FAT	GO:0043292~contractile fiber	13	3.75723	0.000362375	ENSG00000115306, ENSG00000114416, ENSG00000106211, ENSG00000173801, ENSG00000168036, ENSG00000160808, ENSG00000136068, ENSG00000163110, ENSG00000197694, ENSG00000140416, ENSG00000178209, ENSG00000198467, ENSG00000143632	283	21	1308	2.86118	0.139335	0.0295642	0.506776
GOTERM_CC_FAT	GO:0030016~myofibril	12	3.46821	0.00100192	ENSG00000160808, ENSG00000163110, ENSG00000136068, ENSG00000115306, ENSG00000197694, ENSG00000114416, ENSG00000140416, ENSG00000106211, ENSG00000173801, ENSG00000198467, ENSG00000168036, ENSG00000143632	283	20	1308	2.77314	0.339661	0.0668291	1.39535
GOTERM_CC_FAT	GO:0044449~contractile fiber part	12	3.46821	0.00100192	ENSG00000160808, ENSG00000163110, ENSG00000136068, ENSG00000115306, ENSG00000197694, ENSG00000114416, ENSG00000140416, ENSG00000106211, ENSG00000173801, ENSG00000198467, ENSG00000168036, ENSG00000143632	283	20	1308	2.77314	0.339661	0.0668291	1.39535
GOTERM_CC_FAT	GO:0030017~sarcomere	11	3.17919	0.00155644	ENSG00000160808, ENSG00000163110, ENSG00000136068, ENSG00000115306, ENSG00000197694, ENSG00000140416, ENSG00000106211, ENSG00000173801, ENSG00000198467, ENSG00000168036, ENSG00000143632	283	18	1308	2.8245	0.475268	0.0774451	2.15983
GOTERM_CC_FAT	GO:0031674~I band	7	2.02312	0.0270939	ENSG00000160808, ENSG00000163110, ENSG00000136068, ENSG00000197694, ENSG00000106211, ENSG00000173801, ENSG00000168036	283	12	1308	2.69611	0.999988	0.37738	31.9576
[truncated: 1,436 more rows]

## Sheet: Cluster F
Annotation Cluster 1	Enrichment Score: 1.6133036473512483
[truncated: 726 more rows]
