# Supplementary material for: Differential dynamics of the mammalian mRNA and protein expression response to misfolding stress
Source: Mol Syst Biol. 2016 Jan 20;12(1):855. doi: 10.15252/msb.20156423 (PMC4731011; doi:10.15252/msb.20156423)
Supplement: Supplementary file 3 — Dataset EV2 [file MSB-12-855-s003.zip › Cheng_Dataset_EV2_GO_Enrichment/GO_total_RNA.xlsx]

## Sheet: Cluster A
Annotation Cluster 1	Enrichment Score: 5.640806272519109
Category	Term	Count	%	PValue	Genes	List Total	Pop Hits	Pop Total	Fold Enrichment	Bonferroni	Benjamini	FDR
SP_PIR_KEYWORDS	lysosome	31	2.17239	7.09095e-07	ENSG00000211584, ENSG00000198715, ENSG00000215305, ENSG00000188603, ENSG00000167705, ENSG00000135047, ENSG00000038002, ENSG00000216490, ENSG00000127415, ENSG00000117984, ENSG00000117472, ENSG00000119899, ENSG00000117592, ENSG00000174080, ENSG00000170088, ENSG00000168216, ENSG00000102393, ENSG00000163131, ENSG00000141458, ENSG00000129226, ENSG00000135677, ENSG00000049860, ENSG00000110446, ENSG0000…	1375	120	14313	2.68911	0.000398432	0.000132828	0.00103789
GOTERM_CC_FAT	GO:0005764~lysosome	40	2.80308	1.36035e-06	ENSG00000198715, ENSG00000211584, ENSG00000215305, ENSG00000122862, ENSG00000188603, ENSG00000167705, ENSG00000135047, ENSG00000038002, ENSG00000216490, ENSG00000117472, ENSG00000117984, ENSG00000127415, ENSG00000162736, ENSG00000170310, ENSG00000136710, ENSG00000119899, ENSG00000117592, ENSG00000174080, ENSG00000107521, ENSG00000170088, ENSG00000168216, ENSG00000102393, ENSG00000163131, ENSG0000…	980	173	9588	2.26212	0.000684024	0.00017105	0.00196059
GOTERM_CC_FAT	GO:0000323~lytic vacuole	40	2.80308	1.36035e-06	ENSG00000198715, ENSG00000211584, ENSG00000215305, ENSG00000122862, ENSG00000188603, ENSG00000167705, ENSG00000135047, ENSG00000038002, ENSG00000216490, ENSG00000117472, ENSG00000117984, ENSG00000127415, ENSG00000162736, ENSG00000170310, ENSG00000136710, ENSG00000119899, ENSG00000117592, ENSG00000174080, ENSG00000107521, ENSG00000170088, ENSG00000168216, ENSG00000102393, ENSG00000163131, ENSG0000…	980	173	9588	2.26212	0.000684024	0.00017105	0.00196059
GOTERM_CC_FAT	GO:0005773~vacuole	43	3.01331	5.69544e-06	ENSG00000198715, ENSG00000211584, ENSG00000215305, ENSG00000122862, ENSG00000188603, ENSG00000167705, ENSG00000133812, ENSG00000135047, ENSG00000038002, ENSG00000216490, ENSG00000117472, ENSG00000117984, ENSG00000127415, ENSG00000162736, ENSG00000170310, ENSG00000136710, ENSG00000119899, ENSG00000117592, ENSG00000174080, ENSG00000107521, ENSG00000170088, ENSG00000168216, ENSG00000102393, ENSG0000…	980	203	9588	2.0724	0.00286071	0.000572799	0.00820825
KEGG_PATHWAY	hsa04142:Lysosome	25	1.75193	8.36439e-06	ENSG00000177879, ENSG00000188603, ENSG00000135047, ENSG00000038002, ENSG00000127415, ENSG00000117984, ENSG00000103365, ENSG00000119899, ENSG00000174080, ENSG00000197217, ENSG00000102393, ENSG00000163131, ENSG00000141458, ENSG00000129226, ENSG00000135677, ENSG00000049860, ENSG00000166340, ENSG00000040531, ENSG00000071553, ENSG00000171298, ENSG00000107331, ENSG00000064601, ENSG00000135535, ENSG0000…	371	97	3859	2.68083	0.00143765	0.00143765	0.0102241
Annotation Cluster 2	Enrichment Score: 4.290655973199994
Category	Term	Count	%	PValue	Genes	List Total	Pop Hits	Pop Total	Fold Enrichment	Bonferroni	Benjamini	FDR
UP_SEQ_FEATURE	transmembrane region	432	30.2733	1.41512e-07	ENSG00000198715, ENSG00000113583, ENSG00000101337, ENSG00000184154, ENSG00000171227, ENSG00000130733, ENSG00000170382, ENSG00000163785, ENSG00000144120, ENSG00000074855, ENSG00000113248, ENSG00000163681, ENSG00000102078, ENSG00000163686, ENSG00000099203, ENSG00000121318, ENSG00000169855, ENSG00000185000, ENSG00000170088, ENSG00000111321, ENSG00000204370, ENSG00000141458, ENSG00000163982, ENSG0000…	1374	3646	14299	1.23307	0.000431095	0.000215571	0.000255258
SP_PIR_KEYWORDS	transmembrane	434	30.4135	1.47993e-07	ENSG00000198715, ENSG00000113583, ENSG00000101337, ENSG00000184154, ENSG00000171227, ENSG00000130733, ENSG00000170382, ENSG00000163785, ENSG00000144120, ENSG00000074855, ENSG00000113248, ENSG00000163681, ENSG00000102078, ENSG00000163686, ENSG00000099203, ENSG00000121318, ENSG00000169855, ENSG00000185000, ENSG00000170088, ENSG00000111321, ENSG00000204370, ENSG00000141458, ENSG00000163982, ENSG0000…	1375	3668	14313	1.23165	8.31685e-05	8.31685e-05	0.000216616
SP_PIR_KEYWORDS	membrane	517	36.2299	2.73562e-05	ENSG00000067177, ENSG00000198715, ENSG00000113583, ENSG00000215305, ENSG00000101337, ENSG00000184154, ENSG00000171227, ENSG00000015413, ENSG00000130733, ENSG00000170382, ENSG00000163785, ENSG00000144120, ENSG00000074855, ENSG00000167705, ENSG00000188906, ENSG00000113248, ENSG00000163681, ENSG00000102078, ENSG00000099203, ENSG00000163686, ENSG00000064199, ENSG00000121318, ENSG00000169855, ENSG0000…	1375	4670	14313	1.1524	0.0152568	0.00307016	0.0400337
GOTERM_CC_FAT	GO:0016021~integral to membrane	447	31.3245	0.000350056	ENSG00000198715, ENSG00000113583, ENSG00000101337, ENSG00000184154, ENSG00000171227, ENSG00000130733, ENSG00000170382, ENSG00000163785, ENSG00000144120, ENSG00000074855, ENSG00000113248, ENSG00000163681, ENSG00000102078, ENSG00000163686, ENSG00000099203, ENSG00000121318, ENSG00000169855, ENSG00000185000, ENSG00000170088, ENSG00000111321, ENSG00000204370, ENSG00000141458, ENSG00000163982, ENSG0000…	980	3879	9588	1.12743	0.161473	0.0125004	0.503336
GOTERM_CC_FAT	GO:0031224~intrinsic to membrane	458	32.0953	0.000972382	ENSG00000198715, ENSG00000113583, ENSG00000101337, ENSG00000184154, ENSG00000171227, ENSG00000015413, ENSG00000130733, ENSG00000170382, ENSG00000163785, ENSG00000144120, ENSG00000074855, ENSG00000113248, ENSG00000163681, ENSG00000102078, ENSG00000099203, ENSG00000163686, ENSG00000121318, ENSG00000169855, ENSG00000185000, ENSG00000170088, ENSG00000111321, ENSG00000204370, ENSG00000141458, ENSG0000…	980	4026	9588	1.113	0.386973	0.0320967	1.39235
UP_SEQ_FEATURE	topological domain:Cytoplasmic	255	17.8697	0.0924696	ENSG00000198715, ENSG00000197324, ENSG00000113583, ENSG00000165474, ENSG00000130733, ENSG00000170382, ENSG00000118600, ENSG00000163785, ENSG00000115107, ENSG00000074855, ENSG00000174804, ENSG00000113248, ENSG00000175294, ENSG00000163681, ENSG00000163686, ENSG00000099203, ENSG00000121318, ENSG00000131233, ENSG00000088836, ENSG00000169855, ENSG00000205730, ENSG00000111321, ENSG00000170088, ENSG0000…	1374	2457	14299	1.08008	1	0.999928	82.6258
Annotation Cluster 3	Enrichment Score: 4.273381181758654
Category	Term	Count	%	PValue	Genes	List Total	Pop Hits	Pop Total	Fold Enrichment	Bonferroni	Benjamini	FDR
GOTERM_CC_FAT	GO:0044429~mitochondrial part	86	6.02663	2.00135e-08	ENSG00000115657, ENSG00000166136, ENSG00000184584, ENSG00000120333, ENSG00000178741, ENSG00000136521, ENSG00000128731, ENSG00000115204, ENSG00000125901, ENSG00000180185, ENSG00000079215, ENSG00000055950, ENSG00000214253, ENSG00000142082, ENSG00000188906, ENSG00000153291, ENSG00000102078, ENSG00000082212, ENSG00000116221, ENSG00000176171, ENSG00000117118, ENSG00000005882, ENSG00000177542, ENSG0000…	980	457	9588	1.84113	1.00667e-05	1.00667e-05	2.88445e-05
GOTERM_CC_FAT	GO:0005739~mitochondrion	134	9.39033	6.47263e-08	ENSG00000166136, ENSG00000183605, ENSG00000099968, ENSG00000115204, ENSG00000180185, ENSG00000055950, ENSG00000214253, ENSG00000188906, ENSG00000113845, ENSG00000121310, ENSG00000075240, ENSG00000102078, ENSG00000136877, ENSG00000109511, ENSG00000117118, ENSG00000204370, ENSG00000184428, ENSG00000148334, ENSG00000145247, ENSG00000161513, ENSG00000182154, ENSG00000166340, ENSG00000148672, ENSG0000…	980	838	9588	1.56445	3.25568e-05	1.62785e-05	9.32869e-05
SP_PIR_KEYWORDS	mitochondrion	104	7.28802	1.56025e-07	ENSG00000166136, ENSG00000183605, ENSG00000099968, ENSG00000115204, ENSG00000055950, ENSG00000214253, ENSG00000121310, ENSG00000075240, ENSG00000102078, ENSG00000136877, ENSG00000117118, ENSG00000204370, ENSG00000184428, ENSG00000182154, ENSG00000161513, ENSG00000148672, ENSG00000162851, ENSG00000174100, ENSG00000167468, ENSG00000086504, ENSG00000076043, ENSG00000111275, ENSG00000185608, ENSG0000…	1375	648	14313	1.67065	8.76823e-05	4.38421e-05	0.000228373
GOTERM_CC_FAT	GO:0031090~organelle membrane	125	8.75964	1.02522e-05	ENSG00000166136, ENSG00000215305, ENSG00000165474, ENSG00000115204, ENSG00000180185, ENSG00000167705, ENSG00000214253, ENSG00000188906, ENSG00000140464, ENSG00000102078, ENSG00000174227, ENSG00000088832, ENSG00000111885, ENSG00000117118, ENSG00000204370, ENSG00000145247, ENSG00000161513, ENSG00000160870, ENSG00000163463, ENSG00000102007, ENSG00000151665, ENSG00000114902, ENSG00000119537, ENSG0000…	980	842	9588	1.45245	0.00514359	0.000859108	0.0147749
GOTERM_CC_FAT	GO:0005740~mitochondrial envelope	56	3.92432	5.90183e-05	ENSG00000115657, ENSG00000166136, ENSG00000178741, ENSG00000184584, ENSG00000136521, ENSG00000128731, ENSG00000115204, ENSG00000180185, ENSG00000214253, ENSG00000079215, ENSG00000188906, ENSG00000153291, ENSG00000102078, ENSG00000176171, ENSG00000117118, ENSG00000177542, ENSG00000112096, ENSG00000204370, ENSG00000145247, ENSG00000131269, ENSG00000161513, ENSG00000122873, ENSG00000102967, ENSG0000…	980	318	9588	1.72291	0.0292507	0.00370401	0.0850266
GOTERM_CC_FAT	GO:0031980~mitochondrial lumen	36	2.52278	0.000113503	ENSG00000162433, ENSG00000172053, ENSG00000120333, ENSG00000125901, ENSG00000174547, ENSG00000103507, ENSG00000117054, ENSG00000055950, ENSG00000142082, ENSG00000169288, ENSG00000082212, ENSG00000116221, ENSG00000135929, ENSG00000005882, ENSG00000107959, ENSG00000106028, ENSG00000112096, ENSG00000214026, ENSG00000184428, ENSG00000161513, ENSG00000116898, ENSG00000182154, ENSG00000108179, ENSG0000…	980	179	9588	1.96767	0.055496	0.00632385	0.163462
GOTERM_CC_FAT	GO:0005759~mitochondrial matrix	36	2.52278	0.000113503	ENSG00000162433, ENSG00000172053, ENSG00000120333, ENSG00000125901, ENSG00000174547, ENSG00000103507, ENSG00000117054, ENSG00000055950, ENSG00000142082, ENSG00000169288, ENSG00000082212, ENSG00000116221, ENSG00000135929, ENSG00000005882, ENSG00000107959, ENSG00000106028, ENSG00000112096, ENSG00000214026, ENSG00000184428, ENSG00000161513, ENSG00000116898, ENSG00000182154, ENSG00000108179, ENSG0000…	980	179	9588	1.96767	0.055496	0.00632385	0.163462
GOTERM_CC_FAT	GO:0031975~envelope	75	5.25578	0.00011397	ENSG00000115657, ENSG00000166136, ENSG00000184584, ENSG00000178741, ENSG00000136521, ENSG00000128731, ENSG00000115204, ENSG00000180185, ENSG00000214253, ENSG00000079215, ENSG00000188906, ENSG00000110628, ENSG00000153291, ENSG00000140464, ENSG00000102078, ENSG00000176171, ENSG00000117118, ENSG00000177542, ENSG00000204370, ENSG00000112096, ENSG00000141458, ENSG00000138279, ENSG00000131269, ENSG0000…	980	474	9588	1.54805	0.0557179	0.00571663	0.164135
SP_PIR_KEYWORDS	transit peptide	60	4.20463	0.000139627	ENSG00000181867, ENSG00000166136, ENSG00000178741, ENSG00000136521, ENSG00000125901, ENSG00000055950, ENSG00000142082, ENSG00000121310, ENSG00000082212, ENSG00000107537, ENSG00000116221, ENSG00000136877, ENSG00000005882, ENSG00000117118, ENSG00000163050, ENSG00000106028, ENSG00000112096, ENSG00000204370, ENSG00000169230, ENSG00000184428, ENSG00000059691, ENSG00000135070, ENSG00000131269, ENSG0000…	1375	380	14313	1.6436	0.0754756	0.0129941	0.204177
GOTERM_CC_FAT	GO:0031966~mitochondrial membrane	52	3.64401	0.000139992	ENSG00000115657, ENSG00000166136, ENSG00000178741, ENSG00000184584, ENSG00000136521, ENSG00000128731, ENSG00000115204, ENSG00000180185, ENSG00000214253, ENSG00000079215, ENSG00000188906, ENSG00000153291, ENSG00000102078, ENSG00000176171, ENSG00000117118, ENSG00000177542, ENSG00000112096, ENSG00000204370, ENSG00000145247, ENSG00000131269, ENSG00000161513, ENSG00000122873, ENSG00000102967, ENSG0000…	980	298	9588	1.70722	0.0679986	0.00638146	0.201575
GOTERM_CC_FAT	GO:0031967~organelle envelope	74	5.1857	0.000174343	ENSG00000115657, ENSG00000166136, ENSG00000184584, ENSG00000178741, ENSG00000136521, ENSG00000128731, ENSG00000115204, ENSG00000180185, ENSG00000214253, ENSG00000079215, ENSG00000188906, ENSG00000110628, ENSG00000153291, ENSG00000140464, ENSG00000102078, ENSG00000176171, ENSG00000117118, ENSG00000177542, ENSG00000204370, ENSG00000112096, ENSG00000141458, ENSG00000138279, ENSG00000131269, ENSG0000…	980	472	9588	1.53388	0.0839661	0.0067236	0.250978
UP_SEQ_FEATURE	transit peptide:Mitochondrion	58	4.06447	0.000275466	ENSG00000181867, ENSG00000166136, ENSG00000178741, ENSG00000136521, ENSG00000125901, ENSG00000055950, ENSG00000142082, ENSG00000121310, ENSG00000082212, ENSG00000116221, ENSG00000136877, ENSG00000005882, ENSG00000117118, ENSG00000163050, ENSG00000106028, ENSG00000112096, ENSG00000204370, ENSG00000169230, ENSG00000184428, ENSG00000059691, ENSG00000135070, ENSG00000131269, ENSG00000161513, ENSG0000…	1374	373	14299	1.61822	0.568057	0.24408	0.495719
GOTERM_CC_FAT	GO:0019866~organelle inner membrane	41	2.87316	0.0028204	ENSG00000072210, ENSG00000166136, ENSG00000084092, ENSG00000178741, ENSG00000136521, ENSG00000128731, ENSG00000115204, ENSG00000173915, ENSG00000180185, ENSG00000079215, ENSG00000153291, ENSG00000102078, ENSG00000135929, ENSG00000166816, ENSG00000143224, ENSG00000074582, ENSG00000169100, ENSG00000117118, ENSG00000177542, ENSG00000204370, ENSG00000112096, ENSG00000145247, ENSG00000131269, ENSG0000…	980	251	9588	1.59813	0.758447	0.080172	3.98891
GOTERM_CC_FAT	GO:0005743~mitochondrial inner membrane	39	2.73301	0.00295904	ENSG00000072210, ENSG00000166136, ENSG00000084092, ENSG00000178741, ENSG00000136521, ENSG00000128731, ENSG00000115204, ENSG00000173915, ENSG00000180185, ENSG00000079215, ENSG00000153291, ENSG00000102078, ENSG00000135929, ENSG00000166816, ENSG00000143224, ENSG00000074582, ENSG00000169100, ENSG00000117118, ENSG00000177542, ENSG00000204370, ENSG00000112096, ENSG00000145247, ENSG00000131269, ENSG0000…	980	236	9588	1.61679	0.774763	0.0794751	4.18112
SP_PIR_KEYWORDS	mitochondrion inner membrane	22	1.5417	0.0563727	ENSG00000074582, ENSG00000169100, ENSG00000117118, ENSG00000166136, ENSG00000177542, ENSG00000204370, ENSG00000178741, ENSG00000136521, ENSG00000131269, ENSG00000115204, ENSG00000102967, ENSG00000184752, ENSG00000099795, ENSG00000066926, ENSG00000013306, ENSG00000184903, ENSG00000125375, ENSG00000153291, ENSG00000102078, ENSG00000184983, ENSG00000143224, ENSG00000088766	1375	152	14313	1.50663	1	0.757754	57.2283
Annotation Cluster 4	Enrichment Score: 2.9756814835119956
Category	Term	Count	%	PValue	Genes	List Total	Pop Hits	Pop Total	Fold Enrichment	Bonferroni	Benjamini	FDR
GOTERM_CC_FAT	GO:0000313~organellar ribosome	14	0.981079	4.15911e-05	ENSG00000120333, ENSG00000214026, ENSG00000125901, ENSG00000182154, ENSG00000116898, ENSG00000174547, ENSG00000055950, ENSG00000169288, ENSG00000116221, ENSG00000086504, ENSG00000114686, ENSG00000185608, ENSG00000173141, ENSG00000131368	980	37	9588	3.70193	0.0207034	0.00298422	0.0599266
GOTERM_CC_FAT	GO:0005761~mitochondrial ribosome	14	0.981079	4.15911e-05	ENSG00000120333, ENSG00000214026, ENSG00000125901, ENSG00000182154, ENSG00000116898, ENSG00000174547, ENSG00000055950, ENSG00000169288, ENSG00000116221, ENSG00000086504, ENSG00000114686, ENSG00000185608, ENSG00000173141, ENSG00000131368	980	37	9588	3.70193	0.0207034	0.00298422	0.0599266
GOTERM_BP_FAT	GO:0006412~translation	44	3.08339	5.53013e-05	ENSG00000187024, ENSG00000165496, ENSG00000108107, ENSG00000172053, ENSG00000120333, ENSG00000100129, ENSG00000101210, ENSG00000130811, ENSG00000175581, ENSG00000055332, ENSG00000174547, ENSG00000055950, ENSG00000109475, ENSG00000104408, ENSG00000105364, ENSG00000103707, ENSG00000090621, ENSG00000169288, ENSG00000167658, ENSG00000116221, ENSG00000174748, ENSG00000089157, ENSG00000100316, ENSG0000…	950	250	10171	1.88431	0.159596	0.159596	0.100052
GOTERM_CC_FAT	GO:0005840~ribosome	33	2.31254	0.000142074	ENSG00000165496, ENSG00000108107, ENSG00000120333, ENSG00000125901, ENSG00000175581, ENSG00000174547, ENSG00000055950, ENSG00000109475, ENSG00000177971, ENSG00000181163, ENSG00000105364, ENSG00000213339, ENSG00000169288, ENSG00000116221, ENSG00000174748, ENSG00000089157, ENSG00000100316, ENSG00000168066, ENSG00000214026, ENSG00000116898, ENSG00000182154, ENSG00000169297, ENSG00000087086, ENSG0000…	980	160	9588	2.01788	0.0689742	0.00593799	0.20457
GOTERM_MF_FAT	GO:0003735~structural constituent of ribosome	25	1.75193	0.000240291	ENSG00000165496, ENSG00000108107, ENSG00000120333, ENSG00000175581, ENSG00000174547, ENSG00000055950, ENSG00000109475, ENSG00000105364, ENSG00000169288, ENSG00000116221, ENSG00000174748, ENSG00000089157, ENSG00000100316, ENSG00000214026, ENSG00000116898, ENSG00000182154, ENSG00000163923, ENSG00000168028, ENSG00000146223, ENSG00000214289, ENSG00000174100, ENSG00000086504, ENSG00000114686, ENSG0000…	879	124	9766	2.23999	0.226927	0.226927	0.382284
SP_PIR_KEYWORDS	ribosomal protein	28	1.96216	0.000463765	ENSG00000165496, ENSG00000108107, ENSG00000120333, ENSG00000125901, ENSG00000175581, ENSG00000174547, ENSG00000055950, ENSG00000109475, ENSG00000177971, ENSG00000105364, ENSG00000169288, ENSG00000116221, ENSG00000174748, ENSG00000089157, ENSG00000100316, ENSG00000214026, ENSG00000116898, ENSG00000182154, ENSG00000163923, ENSG00000168028, ENSG00000146223, ENSG00000214289, ENSG00000174100, ENSG0000…	1375	143	14313	2.03821	0.229485	0.0365574	0.676669
GOTERM_CC_FAT	GO:0015934~large ribosomal subunit	14	0.981079	0.00143724	ENSG00000165496, ENSG00000108107, ENSG00000214026, ENSG00000182154, ENSG00000174547, ENSG00000163923, ENSG00000055950, ENSG00000146223, ENSG00000109475, ENSG00000181163, ENSG00000169288, ENSG00000089157, ENSG00000114686, ENSG00000100316	980	51	9588	2.68571	0.514925	0.0442087	2.05158
SP_PIR_KEYWORDS	ribonucleoprotein	34	2.38262	0.00458779	ENSG00000165496, ENSG00000108107, ENSG00000120333, ENSG00000125901, ENSG00000175581, ENSG00000174547, ENSG00000055950, ENSG00000109475, ENSG00000136718, ENSG00000119285, ENSG00000177971, ENSG00000105364, ENSG00000164934, ENSG00000169288, ENSG00000116221, ENSG00000174748, ENSG00000089157, ENSG00000100316, ENSG00000214026, ENSG00000116898, ENSG00000182154, ENSG00000164346, ENSG00000163923, ENSG0000…	1375	215	14313	1.64615	0.924549	0.249594	6.50908
GOTERM_CC_FAT	GO:0030529~ribonucleoprotein complex	57	3.99439	0.0054662	ENSG00000109971, ENSG00000183751, ENSG00000120333, ENSG00000105171, ENSG00000125901, ENSG00000055950, ENSG00000177971, ENSG00000124787, ENSG00000164934, ENSG00000116221, ENSG00000174748, ENSG00000089157, ENSG00000126749, ENSG00000182154, ENSG00000164346, ENSG00000087086, ENSG00000013364, ENSG00000039123, ENSG00000174100, ENSG00000096746, ENSG00000065183, ENSG00000086504, ENSG00000065978, ENSG0000…	980	391	9588	1.42626	0.936521	0.135071	7.59581
GOTERM_CC_FAT	GO:0000315~organellar large ribosomal subunit	6	0.420463	0.00702039	ENSG00000214026, ENSG00000169288, ENSG00000182154, ENSG00000174547, ENSG00000114686, ENSG00000055950	980	13	9588	4.51554	0.971094	0.162376	9.65536
GOTERM_CC_FAT	GO:0005762~mitochondrial large ribosomal subunit	6	0.420463	0.00702039	ENSG00000214026, ENSG00000169288, ENSG00000182154, ENSG00000174547, ENSG00000114686, ENSG00000055950	980	13	9588	4.51554	0.971094	0.162376	9.65536
GOTERM_CC_FAT	GO:0033279~ribosomal subunit	19	1.33146	0.00866754	ENSG00000165496, ENSG00000108107, ENSG00000214026, ENSG00000125901, ENSG00000182154, ENSG00000116898, ENSG00000174547, ENSG00000087086, ENSG00000163923, ENSG00000168028, ENSG00000055950, ENSG00000146223, ENSG00000109475, ENSG00000181163, ENSG00000169288, ENSG00000114686, ENSG00000089157, ENSG00000100316, ENSG00000131368	980	97	9588	1.91639	0.987459	0.18821	11.7914
GOTERM_MF_FAT	GO:0005198~structural molecule activity	52	3.64401	0.0888009	ENSG00000185640, ENSG00000120333, ENSG00000154358, ENSG00000055950, ENSG00000148798, ENSG00000172037, ENSG00000116221, ENSG00000174748, ENSG00000089157, ENSG00000135406, ENSG00000157224, ENSG00000135070, ENSG00000182154, ENSG00000105669, ENSG00000126216, ENSG00000106330, ENSG00000174100, ENSG00000086504, ENSG00000114686, ENSG00000188770, ENSG00000131738, ENSG00000213937, ENSG00000103429, ENSG0000…	879	470	9766	1.22923	1	0.946566	77.2844
Annotation Cluster 5	Enrichment Score: 1.8173664294830059
Category	Term	Count	%	PValue	Genes	List Total	Pop Hits	Pop Total	Fold Enrichment	Bonferroni	Benjamini	FDR
GOTERM_BP_FAT	GO:0000041~transition metal ion transport	13	0.911002	0.000977084	ENSG00000147804, ENSG00000181867, ENSG00000132446, ENSG00000183605, ENSG00000141424, ENSG00000004478, ENSG00000087086, ENSG00000115107, ENSG00000138495, ENSG00000141873, ENSG00000133195, ENSG00000169446, ENSG00000138821	950	47	10171	2.96132	0.953739	0.641019	1.7539
INTERPRO	IPR003689:Zinc/iron permease	5	0.350385	0.0165003	ENSG00000147804, ENSG00000133195, ENSG00000141424, ENSG00000138821, ENSG00000141873	1213	11	12529	4.69497	1	0.999933	24.5162
GOTERM_BP_FAT	GO:0006829~zinc ion transport	5	0.350385	0.0552669	ENSG00000147804, ENSG00000133195, ENSG00000141424, ENSG00000138821, ENSG00000141873	950	16	10171	3.34572	1	0.958906	64.2664
SP_PIR_KEYWORDS	zinc transport	5	0.350385	0.0603456	ENSG00000147804, ENSG00000133195, ENSG00000141424, ENSG00000138821, ENSG00000141873	1375	16	14313	3.25295	1	0.767189	59.7898
Annotation Cluster 6	Enrichment Score: 1.725291126138038
Category	Term	Count	%	PValue	Genes	List Total	Pop Hits	Pop Total	Fold Enrichment	Bonferroni	Benjamini	FDR
GOTERM_CC_FAT	GO:0005765~lysosomal membrane	7	0.49054	0.0123241	ENSG00000162736, ENSG00000170310, ENSG00000107331, ENSG00000119899, ENSG00000110446, ENSG00000167705, ENSG00000040531	980	20	9588	3.42429	0.998045	0.237534	16.3664
GOTERM_CC_FAT	GO:0005774~vacuolar membrane	10	0.700771	0.0173542	ENSG00000170296, ENSG00000215305, ENSG00000162736, ENSG00000170310, ENSG00000107331, ENSG00000119899, ENSG00000110446, ENSG00000167705, ENSG00000133812, ENSG00000040531	980	40	9588	2.44592	0.99985	0.296883	22.2999
GOTERM_CC_FAT	GO:0044437~vacuolar part	10	0.700771	0.0311865	ENSG00000170296, ENSG00000215305, ENSG00000162736, ENSG00000170310, ENSG00000107331, ENSG00000119899, ENSG00000110446, ENSG00000167705, ENSG00000133812, ENSG00000040531	980	44	9588	2.22356	1	0.401953	36.6588
Annotation Cluster 7	Enrichment Score: 1.6922814339296166
Category	Term	Count	%	PValue	Genes	List Total	Pop Hits	Pop Total	Fold Enrichment	Bonferroni	Benjamini	FDR
SMART	SM00256:FBOX	11	0.770848	0.0100143	ENSG00000153832, ENSG00000145743, ENSG00000116661, ENSG00000132004, ENSG00000135722, ENSG00000112146, ENSG00000011007, ENSG00000112234, ENSG00000165355, ENSG00000108306, ENSG00000166167	537	55	6779	2.52477	0.944903	0.515514	12.5111
UP_SEQ_FEATURE	domain:F-box	12	0.840925	0.0206623	ENSG00000153832, ENSG00000145743, ENSG00000116661, ENSG00000132004, ENSG00000135722, ENSG00000112146, ENSG00000011007, ENSG00000112234, ENSG00000127585, ENSG00000165355, ENSG00000108306, ENSG00000166167	1374	58	14299	2.15314	1	0.998274	31.3815
INTERPRO	IPR001810:Cyclin-like F-box	11	0.770848	0.0404907	ENSG00000153832, ENSG00000145743, ENSG00000116661, ENSG00000132004, ENSG00000135722, ENSG00000112146, ENSG00000011007, ENSG00000112234, ENSG00000165355, ENSG00000108306, ENSG00000166167	1213	56	12529	2.0289	1	0.998509	50.2774
Annotation Cluster 8	Enrichment Score: 1.543459311740975
Category	Term	Count	%	PValue	Genes	List Total	Pop Hits	Pop Total	Fold Enrichment	Bonferroni	Benjamini	FDR
GOTERM_BP_FAT	GO:0007040~lysosome organization	8	0.560617	0.00157285	ENSG00000107521, ENSG00000171298, ENSG00000127415, ENSG00000086065, ENSG00000049860, ENSG00000188603, ENSG00000166340, ENSG00000103174	950	20	10171	4.28253	0.992909	0.561687	2.80901
GOTERM_BP_FAT	GO:0007033~vacuole organization	9	0.630694	0.00770542	ENSG00000107521, ENSG00000171298, ENSG00000127415, ENSG00000117984, ENSG00000086065, ENSG00000049860, ENSG00000188603, ENSG00000166340, ENSG00000103174	950	32	10171	3.01115	1	0.781283	13.0654
GOTERM_BP_FAT	GO:0050905~neuromuscular process	8	0.560617	0.181094	ENSG00000171298, ENSG00000135049, ENSG00000154277, ENSG00000049860, ENSG00000180818, ENSG00000188603, ENSG00000166340, ENSG00000079215	950	50	10171	1.71301	1	0.991422	97.3118
GOTERM_BP_FAT	GO:0050885~neuromuscular process controlling balance	5	0.350385	0.305334	ENSG00000171298, ENSG00000049860, ENSG00000188603, ENSG00000166340, ENSG00000079215	950	30	10171	1.78439	1	0.996744	99.8632
Annotation Cluster 9	Enrichment Score: 1.532552691184464
Category	Term	Count	%	PValue	Genes	List Total	Pop Hits	Pop Total	Fold Enrichment	Bonferroni	Benjamini	FDR
GOTERM_BP_FAT	GO:0006457~protein folding	24	1.68185	0.00559176	ENSG00000109971, ENSG00000163468, ENSG00000080824, ENSG00000105176, ENSG00000136816, ENSG00000197930, ENSG00000132141, ENSG00000004478, ENSG00000108179, ENSG00000188603, ENSG00000135392, ENSG00000187726, ENSG00000158874, ENSG00000105701, ENSG00000183291, ENSG00000134285, ENSG00000163681, ENSG00000185250, ENSG00000100380, ENSG00000171497, ENSG00000155959, ENSG00000088832, ENSG00000101132, ENSG0000…	950	141	10171	1.82235	1	0.742347	9.65179
GOTERM_MF_FAT	GO:0051082~unfolded protein binding	16	1.12123	0.0112726	ENSG00000109971, ENSG00000163468, ENSG00000080824, ENSG00000105176, ENSG00000173726, ENSG00000136816, ENSG00000132141, ENSG00000188603, ENSG00000135392, ENSG00000187726, ENSG00000181163, ENSG00000163681, ENSG00000112493, ENSG00000155959, ENSG00000101132, ENSG00000114650	879	88	9766	2.02006	0.999995	0.740515	16.5298
SP_PIR_KEYWORDS	Chaperone	14	0.981079	0.400654	ENSG00000109971, ENSG00000163468, ENSG00000074582, ENSG00000080824, ENSG00000163050, ENSG00000136816, ENSG00000132141, ENSG00000135392, ENSG00000138495, ENSG00000187726, ENSG00000181163, ENSG00000100380, ENSG00000155959, ENSG00000101132	1375	123	14313	1.18482	1	0.968765	99.9443
Annotation Cluster 10	Enrichment Score: 1.4450017858576039
Category	Term	Count	%	PValue	Genes	List Total	Pop Hits	Pop Total	Fold Enrichment	Bonferroni	Benjamini	FDR
GOTERM_CC_FAT	GO:0005789~endoplasmic reticulum membrane	31	2.17239	0.0288007	ENSG00000175826, ENSG00000167323, ENSG00000197930, ENSG00000188603, ENSG00000100596, ENSG00000177669, ENSG00000112493, ENSG00000174227, ENSG00000088832, ENSG00000171903, ENSG00000142892, ENSG00000133027, ENSG00000138678, ENSG00000147475, ENSG00000164197, ENSG00000103512, ENSG00000163463, ENSG00000160870, ENSG00000102007, ENSG00000151665, ENSG00000105701, ENSG00000114902, ENSG00000119537, ENSG0000…	980	206	9588	1.4723	1	0.387363	34.3732
GOTERM_CC_FAT	GO:0012505~endomembrane system	77	5.39594	0.033713	ENSG00000197324, ENSG00000167323, ENSG00000165474, ENSG00000005243, ENSG00000085365, ENSG00000188603, ENSG00000117620, ENSG00000167705, ENSG00000172915, ENSG00000112493, ENSG00000110628, ENSG00000140464, ENSG00000174227, ENSG00000088832, ENSG00000171903, ENSG00000176171, ENSG00000133027, ENSG00000135702, ENSG00000111885, ENSG00000147475, ENSG00000175040, ENSG00000141458, ENSG00000138279, ENSG0000…	980	607	9588	1.24109	1	0.416707	38.9983
GOTERM_CC_FAT	GO:0042175~nuclear envelope-endoplasmic reticulum network	32	2.24247	0.0395647	ENSG00000175826, ENSG00000167323, ENSG00000197930, ENSG00000188603, ENSG00000100596, ENSG00000177669, ENSG00000112493, ENSG00000174227, ENSG00000088832, ENSG00000171903, ENSG00000142892, ENSG00000133027, ENSG00000138678, ENSG00000147475, ENSG00000164197, ENSG00000103512, ENSG00000163463, ENSG00000160870, ENSG00000102007, ENSG00000151665, ENSG00000105701, ENSG00000159461, ENSG00000114902, ENSG0000…	980	220	9588	1.42308	1	0.45953	44.1117
GOTERM_CC_FAT	GO:0044432~endoplasmic reticulum part	37	2.59285	0.0432	ENSG00000175826, ENSG00000136816, ENSG00000167323, ENSG00000197930, ENSG00000188603, ENSG00000100596, ENSG00000183291, ENSG00000177669, ENSG00000112493, ENSG00000167123, ENSG00000174227, ENSG00000088832, ENSG00000171903, ENSG00000102595, ENSG00000142892, ENSG00000133027, ENSG00000138678, ENSG00000147475, ENSG00000164197, ENSG00000103512, ENSG00000163463, ENSG00000160870, ENSG00000102007, ENSG0000…	980	264	9588	1.3712	1	0.479685	47.0843
Annotation Cluster 11	Enrichment Score: 1.4436573051697978
Category	Term	Count	%	PValue	Genes	List Total	Pop Hits	Pop Total	Fold Enrichment	Bonferroni	Benjamini	FDR
GOTERM_BP_FAT	GO:0055072~iron ion homeostasis	9	0.630694	0.00189069	ENSG00000181867, ENSG00000132446, ENSG00000115657, ENSG00000112096, ENSG00000100292, ENSG00000131269, ENSG00000103274, ENSG00000087086, ENSG00000131507	950	26	10171	3.70603	0.997394	0.524669	3.36752
GOTERM_BP_FAT	GO:0006879~cellular iron ion homeostasis	7	0.49054	0.0201963	ENSG00000181867, ENSG00000132446, ENSG00000115657, ENSG00000131269, ENSG00000103274, ENSG00000087086, ENSG00000131507	950	24	10171	3.12268	1	0.915178	30.8789
GOTERM_BP_FAT	GO:0006826~iron ion transport	6	0.420463	0.026877	ENSG00000181867, ENSG00000132446, ENSG00000183605, ENSG00000169446, ENSG00000087086, ENSG00000115107	950	19	10171	3.38094	1	0.901241	38.9301
SP_PIR_KEYWORDS	iron storage	3	0.210231	0.0484463	ENSG00000181867, ENSG00000132446, ENSG00000087086	1375	4	14313	7.80709	1	0.752272	51.6575
UP_SEQ_FEATURE	domain:Ferritin-like diiron	3	0.210231	0.048469	ENSG00000181867, ENSG00000132446, ENSG00000087086	1374	4	14299	7.80513	1	0.999922	59.1873
INTERPRO	IPR009040:Ferritin-like	3	0.210231	0.0491407	ENSG00000181867, ENSG00000132446, ENSG00000087086	1213	4	12529	7.7467	1	0.997027	57.3351
INTERPRO	IPR001519:Ferritin, N-terminal	3	0.210231	0.0491407	ENSG00000181867, ENSG00000132446, ENSG00000087086	1213	4	12529	7.7467	1	0.997027	57.3351
INTERPRO	IPR012347:Ferritin-related	3	0.210231	0.0491407	ENSG00000181867, ENSG00000132446, ENSG00000087086	1213	4	12529	7.7467	1	0.997027	57.3351
INTERPRO	IPR008331:Ferritin and Dps	3	0.210231	0.0491407	ENSG00000181867, ENSG00000132446, ENSG00000087086	1213	4	12529	7.7467	1	0.997027	57.3351
INTERPRO	IPR014034:Ferritin, conserved site	3	0.210231	0.0491407	ENSG00000181867, ENSG00000132446, ENSG00000087086	1213	4	12529	7.7467	1	0.997027	57.3351
GOTERM_MF_FAT	GO:0008199~ferric iron binding	3	0.210231	0.190795	ENSG00000181867, ENSG00000132446, ENSG00000087086	879	9	9766	3.70345	1	0.987225	96.5751
Annotation Cluster 12	Enrichment Score: 1.442532800192202
Category	Term	Count	%	PValue	Genes	List Total	Pop Hits	Pop Total	Fold Enrichment	Bonferroni	Benjamini	FDR
SMART	SM00568:GRAM	6	0.420463	0.00228571	ENSG00000100241, ENSG00000075240, ENSG00000204634, ENSG00000171100, ENSG00000035681, ENSG00000133812	537	13	6779	5.82639	0.482651	0.482651	2.99314
INTERPRO	IPR004182:GRAM	6	0.420463	0.00557264	ENSG00000100241, ENSG00000075240, ENSG00000204634, ENSG00000171100, ENSG00000035681, ENSG00000133812	1213	13	12529	4.7672	0.999937	0.999937	9.01405
UP_SEQ_FEATURE	domain:GRAM	5	0.350385	0.0110698	ENSG00000100241, ENSG00000075240, ENSG00000171100, ENSG00000035681, ENSG00000133812	1374	10	14299	5.20342	1	0.992136	18.1916
UP_SEQ_FEATURE	domain:Myotubularin phosphatase	3	0.210231	0.248505	ENSG00000100241, ENSG00000171100, ENSG00000133812	1374	10	14299	3.12205	1	1	99.4219
INTERPRO	IPR017906:Myotubularin phosphatase	3	0.210231	0.251259	ENSG00000100241, ENSG00000171100, ENSG00000133812	1213	10	12529	3.09868	1	0.999971	99.249
INTERPRO	IPR010569:Myotubularin-related	3	0.210231	0.251259	ENSG00000100241, ENSG00000171100, ENSG00000133812	1213	10	12529	3.09868	1	0.999971	99.249
Annotation Cluster 13	Enrichment Score: 1.4180014181029186
Category	Term	Count	%	PValue	Genes	List Total	Pop Hits	Pop Total	Fold Enrichment	Bonferroni	Benjamini	FDR
GOTERM_BP_FAT	GO:0032270~positive regulation of cellular protein metabolic process	31	2.17239	0.00131575	ENSG00000095261, ENSG00000105329, ENSG00000175756, ENSG00000101843, ENSG00000092010, ENSG00000131507, ENSG00000188906, ENSG00000176386, ENSG00000100519, ENSG00000140464, ENSG00000100030, ENSG00000136930, ENSG00000129084, ENSG00000184371, ENSG00000088832, ENSG00000100911, ENSG00000133027, ENSG00000125818, ENSG00000163794, ENSG00000164197, ENSG00000142507, ENSG00000160712, ENSG00000126067, ENSG0000…	950	181	10171	1.83368	0.984068	0.644724	2.355
GOTERM_BP_FAT	GO:0031398~positive regulation of protein ubiquitination	16	1.12123	0.00170242	ENSG00000095261, ENSG00000125818, ENSG00000142507, ENSG00000126067, ENSG00000101843, ENSG00000131507, ENSG00000092010, ENSG00000166167, ENSG00000176386, ENSG00000188906, ENSG00000100519, ENSG00000041357, ENSG00000129084, ENSG00000136930, ENSG00000088832, ENSG00000100911	950	70	10171	2.44716	0.995285	0.534797	3.03705
GOTERM_BP_FAT	GO:0051247~positive regulation of protein metabolic process	31	2.17239	0.00283718	ENSG00000095261, ENSG00000105329, ENSG00000175756, ENSG00000101843, ENSG00000092010, ENSG00000131507, ENSG00000188906, ENSG00000176386, ENSG00000100519, ENSG00000140464, ENSG00000100030, ENSG00000136930, ENSG00000129084, ENSG00000184371, ENSG00000088832, ENSG00000100911, ENSG00000133027, ENSG00000125818, ENSG00000163794, ENSG00000164197, ENSG00000142507, ENSG00000160712, ENSG00000126067, ENSG0000…	950	190	10171	1.74682	0.999868	0.556062	5.01281
GOTERM_BP_FAT	GO:0031396~regulation of protein ubiquitination	17	1.19131	0.00429646	ENSG00000095261, ENSG00000125818, ENSG00000116661, ENSG00000142507, ENSG00000126067, ENSG00000101843, ENSG00000131507, ENSG00000092010, ENSG00000166167, ENSG00000188906, ENSG00000176386, ENSG00000100519, ENSG00000041357, ENSG00000129084, ENSG00000136930, ENSG00000088832, ENSG00000100911	950	84	10171	2.16675	0.999999	0.676352	7.4977
GOTERM_BP_FAT	GO:0051437~positive regulation of ubiquitin-protein ligase activity during mitotic cell cycle	13	0.911002	0.00642674	ENSG00000095261, ENSG00000125818, ENSG00000142507, ENSG00000126067, ENSG00000101843, ENSG00000092010, ENSG00000166167, ENSG00000176386, ENSG00000100519, ENSG00000041357, ENSG00000129084, ENSG00000136930, ENSG00000100911	950	58	10171	2.39969	1	0.764941	11.0152
GOTERM_BP_FAT	GO:0051443~positive regulation of ubiquitin-protein ligase activity	13	0.911002	0.0084879	ENSG00000095261, ENSG00000125818, ENSG00000142507, ENSG00000126067, ENSG00000101843, ENSG00000092010, ENSG00000166167, ENSG00000176386, ENSG00000100519, ENSG00000041357, ENSG00000129084, ENSG00000136930, ENSG00000100911	950	60	10171	2.3197	1	0.793295	14.2979
GOTERM_BP_FAT	GO:0051351~positive regulation of ligase activity	13	0.911002	0.0084879	ENSG00000095261, ENSG00000125818, ENSG00000142507, ENSG00000126067, ENSG00000101843, ENSG00000092010, ENSG00000166167, ENSG00000176386, ENSG00000100519, ENSG00000041357, ENSG00000129084, ENSG00000136930, ENSG00000100911	950	60	10171	2.3197	1	0.793295	14.2979
GOTERM_BP_FAT	GO:0051439~regulation of ubiquitin-protein ligase activity during mitotic cell cycle	13	0.911002	0.00969529	ENSG00000095261, ENSG00000125818, ENSG00000142507, ENSG00000126067, ENSG00000101843, ENSG00000092010, ENSG00000166167, ENSG00000176386, ENSG00000100519, ENSG00000041357, ENSG00000129084, ENSG00000136930, ENSG00000100911	950	61	10171	2.28167	1	0.817628	16.1674
GOTERM_BP_FAT	GO:0010498~proteasomal protein catabolic process	16	1.12123	0.0126534	ENSG00000095261, ENSG00000147475, ENSG00000125818, ENSG00000116661, ENSG00000142507, ENSG00000036257, ENSG00000126067, ENSG00000101843, ENSG00000092010, ENSG00000176386, ENSG00000100519, ENSG00000041357, ENSG00000159461, ENSG00000129084, ENSG00000136930, ENSG00000100911	950	86	10171	1.99187	1	0.864908	20.5861
GOTERM_BP_FAT	GO:0043161~proteasomal ubiquitin-dependent protein catabolic process	16	1.12123	0.0126534	ENSG00000095261, ENSG00000147475, ENSG00000125818, ENSG00000116661, ENSG00000142507, ENSG00000036257, ENSG00000126067, ENSG00000101843, ENSG00000092010, ENSG00000176386, ENSG00000100519, ENSG00000041357, ENSG00000159461, ENSG00000129084, ENSG00000136930, ENSG00000100911	950	86	10171	1.99187	1	0.864908	20.5861
GOTERM_BP_FAT	GO:0051444~negative regulation of ubiquitin-protein ligase activity	12	0.840925	0.0131291	ENSG00000125818, ENSG00000095261, ENSG00000041357, ENSG00000100519, ENSG00000142507, ENSG00000136930, ENSG00000129084, ENSG00000126067, ENSG00000100911, ENSG00000101843, ENSG00000092010, ENSG00000176386	950	56	10171	2.29421	1	0.861742	21.2759
GOTERM_BP_FAT	GO:0051352~negative regulation of ligase activity	12	0.840925	0.0131291	ENSG00000125818, ENSG00000095261, ENSG00000041357, ENSG00000100519, ENSG00000142507, ENSG00000136930, ENSG00000129084, ENSG00000126067, ENSG00000100911, ENSG00000101843, ENSG00000092010, ENSG00000176386	950	56	10171	2.29421	1	0.861742	21.2759
GOTERM_BP_FAT	GO:0051436~negative regulation of ubiquitin-protein ligase activity during mitotic cell cycle	12	0.840925	0.0131291	ENSG00000125818, ENSG00000095261, ENSG00000041357, ENSG00000100519, ENSG00000142507, ENSG00000136930, ENSG00000129084, ENSG00000126067, ENSG00000100911, ENSG00000101843, ENSG00000092010, ENSG00000176386	950	56	10171	2.29421	1	0.861742	21.2759
GOTERM_BP_FAT	GO:0031145~anaphase-promoting complex-dependent proteasomal ubiquitin-dependent protein catabolic process	12	0.840925	0.0131291	ENSG00000125818, ENSG00000095261, ENSG00000041357, ENSG00000100519, ENSG00000142507, ENSG00000136930, ENSG00000129084, ENSG00000126067, ENSG00000100911, ENSG00000101843, ENSG00000092010, ENSG00000176386	950	56	10171	2.29421	1	0.861742	21.2759
GOTERM_BP_FAT	GO:0051438~regulation of ubiquitin-protein ligase activity	13	0.911002	0.0159017	ENSG00000095261, ENSG00000125818, ENSG00000142507, ENSG00000126067, ENSG00000101843, ENSG00000092010, ENSG00000166167, ENSG00000176386, ENSG00000100519, ENSG00000041357, ENSG00000129084, ENSG00000136930, ENSG00000100911	950	65	10171	2.14126	1	0.888214	25.1846
GOTERM_BP_FAT	GO:0051340~regulation of ligase activity	13	0.911002	0.0159017	ENSG00000095261, ENSG00000125818, ENSG00000142507, ENSG00000126067, ENSG00000101843, ENSG00000092010, ENSG00000166167, ENSG00000176386, ENSG00000100519, ENSG00000041357, ENSG00000129084, ENSG00000136930, ENSG00000100911	950	65	10171	2.14126	1	0.888214	25.1846
SP_PIR_KEYWORDS	proteasome	11	0.770848	0.0164147	ENSG00000125818, ENSG00000095261, ENSG00000041357, ENSG00000100519, ENSG00000142507, ENSG00000136930, ENSG00000129084, ENSG00000126067, ENSG00000100911, ENSG00000101843, ENSG00000092010	1375	49	14313	2.33682	0.999909	0.539359	21.5144
GOTERM_CC_FAT	GO:0005839~proteasome core complex	6	0.420463	0.0239234	ENSG00000125818, ENSG00000041357, ENSG00000142507, ENSG00000136930, ENSG00000129084, ENSG00000126067	980	17	9588	3.45306	0.999995	0.352729	29.4598
GOTERM_BP_FAT	GO:0044092~negative regulation of molecular function	36	2.52278	0.0255949	ENSG00000185187, ENSG00000095261, ENSG00000100292, ENSG00000188603, ENSG00000101843, ENSG00000141404, ENSG00000163932, ENSG00000092010, ENSG00000131507, ENSG00000176386, ENSG00000100519, ENSG00000136930, ENSG00000129084, ENSG00000181019, ENSG00000101439, ENSG00000088832, ENSG00000100911, ENSG00000167815, ENSG00000125818, ENSG00000183691, ENSG00000102393, ENSG00000142507, ENSG00000110245, ENSG0000…	950	268	10171	1.43816	1	0.896107	37.4572
KEGG_PATHWAY	hsa03050:Proteasome	9	0.630694	0.0287372	ENSG00000125818, ENSG00000041357, ENSG00000100519, ENSG00000142507, ENSG00000136930, ENSG00000129084, ENSG00000126067, ENSG00000100911, ENSG00000092010	371	39	3859	2.40037	0.993364	0.714583	29.9827
GOTERM_BP_FAT	GO:0031397~negative regulation of protein ubiquitination	12	0.840925	0.029968	ENSG00000125818, ENSG00000095261, ENSG00000041357, ENSG00000100519, ENSG00000142507, ENSG00000136930, ENSG00000129084, ENSG00000126067, ENSG00000100911, ENSG00000101843, ENSG00000092010, ENSG00000176386	950	63	10171	2.0393	1	0.908507	42.3475
GOTERM_CC_FAT	GO:0000502~proteasome complex	11	0.770848	0.0444058	ENSG00000125818, ENSG00000095261, ENSG00000041357, ENSG00000100519, ENSG00000142507, ENSG00000136930, ENSG00000129084, ENSG00000126067, ENSG00000100911, ENSG00000101843, ENSG00000092010	980	54	9588	1.99297	1	0.479403	48.0373
GOTERM_BP_FAT	GO:0031400~negative regulation of protein modification process	15	1.05116	0.0453217	ENSG00000095261, ENSG00000125818, ENSG00000105329, ENSG00000142507, ENSG00000126067, ENSG00000101843, ENSG00000163932, ENSG00000092010, ENSG00000176386, ENSG00000100519, ENSG00000041357, ENSG00000129084, ENSG00000136930, ENSG00000088832, ENSG00000100911	950	92	10171	1.74559	1	0.939448	56.8085
GOTERM_MF_FAT	GO:0070003~threonine-type peptidase activity	5	0.350385	0.0599903	ENSG00000041357, ENSG00000142507, ENSG00000136930, ENSG00000129084, ENSG00000126067	879	17	9766	3.26775	1	0.906176	62.6932
GOTERM_MF_FAT	GO:0004298~threonine-type endopeptidase activity	5	0.350385	0.0599903	ENSG00000041357, ENSG00000142507, ENSG00000136930, ENSG00000129084, ENSG00000126067	879	17	9766	3.26775	1	0.906176	62.6932
INTERPRO	IPR001353:Proteasome, subunit alpha/beta	5	0.350385	0.061757	ENSG00000041357, ENSG00000142507, ENSG00000136930, ENSG00000129084, ENSG00000126067	1213	16	12529	3.22779	1	0.998488	65.9584
INTERPRO	IPR016050:Proteasome, beta-type subunit, conserved site	4	0.280308	0.0646081	ENSG00000041357, ENSG00000142507, ENSG00000136930, ENSG00000126067	1213	10	12529	4.13157	1	0.998382	67.6654
GOTERM_BP_FAT	GO:0032269~negative regulation of cellular protein metabolic process	20	1.40154	0.0727353	ENSG00000095261, ENSG00000125818, ENSG00000105329, ENSG00000142507, ENSG00000126067, ENSG00000188603, ENSG00000101843, ENSG00000163932, ENSG00000092010, ENSG00000176386, ENSG00000094631, ENSG00000100519, ENSG00000041357, ENSG00000104408, ENSG00000140464, ENSG00000129084, ENSG00000136930, ENSG00000088832, ENSG00000100911, ENSG00000102265	950	143	10171	1.49739	1	0.969545	74.5104
SP_PIR_KEYWORDS	threonine protease	5	0.350385	0.0731404	ENSG00000041357, ENSG00000142507, ENSG00000136930, ENSG00000129084, ENSG00000126067	1375	17	14313	3.0616	1	0.770516	67.1009
INTERPRO	IPR001353:Proteasome, alpha and beta subunits	4	0.280308	0.0826485	ENSG00000142507, ENSG00000136930, ENSG00000129084, ENSG00000126067	1213	11	12529	3.75598	1	0.999187	76.7355
GOTERM_BP_FAT	GO:0051248~negative regulation of protein metabolic process	20	1.40154	0.104585	ENSG00000095261, ENSG00000125818, ENSG00000105329, ENSG00000142507, ENSG00000126067, ENSG00000188603, ENSG00000101843, ENSG00000163932, ENSG00000092010, ENSG00000176386, ENSG00000094631, ENSG00000100519, ENSG00000041357, ENSG00000104408, ENSG00000140464, ENSG00000129084, ENSG00000136930, ENSG00000088832, ENSG00000100911, ENSG00000102265	950	150	10171	1.42751	1	0.979806	86.4603
GOTERM_BP_FAT	GO:0043086~negative regulation of catalytic activity	27	1.89208	0.105779	ENSG00000095261, ENSG00000188603, ENSG00000141404, ENSG00000101843, ENSG00000092010, ENSG00000176386, ENSG00000100519, ENSG00000129084, ENSG00000136930, ENSG00000181019, ENSG00000101439, ENSG00000088832, ENSG00000100911, ENSG00000125818, ENSG00000102393, ENSG00000142507, ENSG00000110245, ENSG00000126067, ENSG00000112679, ENSG00000134248, ENSG00000158874, ENSG00000094631, ENSG00000041357, ENSG0000…	950	216	10171	1.33829	1	0.979872	86.7835
GOTERM_BP_FAT	GO:0032268~regulation of cellular protein metabolic process	43	3.01331	0.11561	ENSG00000095261, ENSG00000105329, ENSG00000174130, ENSG00000188603, ENSG00000175756, ENSG00000101843, ENSG00000163932, ENSG00000092010, ENSG00000131507, ENSG00000176386, ENSG00000188906, ENSG00000134627, ENSG00000100519, ENSG00000104408, ENSG00000140464, ENSG00000100030, ENSG00000136930, ENSG00000129084, ENSG00000184371, ENSG00000100911, ENSG00000088832, ENSG00000102265, ENSG00000133027, ENSG0000…	950	374	10171	1.23094	1	0.978168	89.1804
GOTERM_BP_FAT	GO:0031401~positive regulation of protein modification process	19	1.33146	0.116816	ENSG00000095261, ENSG00000125818, ENSG00000105329, ENSG00000142507, ENSG00000160712, ENSG00000126067, ENSG00000101843, ENSG00000131507, ENSG00000166167, ENSG00000092010, ENSG00000188906, ENSG00000176386, ENSG00000100519, ENSG00000041357, ENSG00000140464, ENSG00000129084, ENSG00000136930, ENSG00000088832, ENSG00000100911	950	143	10171	1.42252	1	0.977445	89.4444
GOTERM_BP_FAT	GO:0031399~regulation of protein modification process	25	1.75193	0.304094	ENSG00000095261, ENSG00000105329, ENSG00000174130, ENSG00000101843, ENSG00000163932, ENSG00000131507, ENSG00000092010, ENSG00000188906, ENSG00000176386, ENSG00000100519, ENSG00000140464, ENSG00000129084, ENSG00000136930, ENSG00000088832, ENSG00000100911, ENSG00000125818, ENSG00000116661, ENSG00000142507, ENSG00000135272, ENSG00000160712, ENSG00000123143, ENSG00000126067, ENSG00000166167, ENSG0000…	950	229	10171	1.16881	1	0.996746	99.8587
GOTERM_BP_FAT	GO:0006511~ubiquitin-dependent protein catabolic process	22	1.5417	0.316739	ENSG00000125818, ENSG00000095261, ENSG00000147475, ENSG00000116661, ENSG00000115464, ENSG00000112659, ENSG00000142507, ENSG00000036257, ENSG00000126067, ENSG00000154277, ENSG00000101843, ENSG00000166167, ENSG00000092010, ENSG00000176386, ENSG00000159461, ENSG00000100519, ENSG00000041357, ENSG00000103404, ENSG00000129084, ENSG00000136930, ENSG00000112234, ENSG00000100911	950	200	10171	1.17769	1	0.99684	99.8986
SP_PIR_KEYWORDS	proteinase	3	0.210231	0.394706	ENSG00000041357, ENSG00000142507, ENSG00000126067	1375	14	14313	2.2306	1	0.969294	99.9356
GOTERM_BP_FAT	GO:0022402~cell cycle process	37	2.59285	0.901069	ENSG00000095261, ENSG00000071246, ENSG00000105329, ENSG00000068903, ENSG00000101843, ENSG00000185324, ENSG00000092010, ENSG00000176386, ENSG00000134627, ENSG00000100519, ENSG00000181163, ENSG00000140464, ENSG00000136930, ENSG00000129084, ENSG00000101224, ENSG00000100911, ENSG00000140854, ENSG00000125818, ENSG00000168066, ENSG00000188130, ENSG00000160188, ENSG00000100029, ENSG00000142507, ENSG0000…	950	464	10171	0.853736	1	0.999997	100
GOTERM_BP_FAT	GO:0000278~mitotic cell cycle	24	1.68185	0.901962	ENSG00000125818, ENSG00000095261, ENSG00000100029, ENSG00000142507, ENSG00000119638, ENSG00000036257, ENSG00000126067, ENSG00000068903, ENSG00000101843, ENSG00000185324, ENSG00000090061, ENSG00000166167, ENSG00000092010, ENSG00000176386, ENSG00000100519, ENSG00000041357, ENSG00000136930, ENSG00000129084, ENSG00000119414, ENSG00000141759, ENSG00000101224, ENSG00000147400, ENSG00000100911, ENSG0000…	950	310	10171	0.828876	1	0.999997	100
GOTERM_BP_FAT	GO:0007049~cell cycle	47	3.29362	0.972188	ENSG00000095261, ENSG00000071246, ENSG00000105329, ENSG00000132819, ENSG00000100865, ENSG00000068903, ENSG00000101843, ENSG00000115107, ENSG00000185324, ENSG00000092010, ENSG00000152804, ENSG00000136044, ENSG00000176386, ENSG00000134627, ENSG00000100519, ENSG00000102882, ENSG00000181163, ENSG00000140464, ENSG00000100030, ENSG00000136930, ENSG00000129084, ENSG00000101224, ENSG00000100911, ENSG0000…	950	629	10171	0.799995	1	1	100
GOTERM_BP_FAT	GO:0022403~cell cycle phase	16	1.12123	0.99984	ENSG00000160188, ENSG00000100029, ENSG00000147082, ENSG00000036257, ENSG00000119638, ENSG00000068903, ENSG00000185324, ENSG00000090061, ENSG00000176386, ENSG00000134627, ENSG00000141696, ENSG00000119414, ENSG00000101224, ENSG00000141759, ENSG00000147400, ENSG00000140854	950	341	10171	0.502349	1	1	100
Annotation Cluster 14	Enrichment Score: 1.3664789176586254
Category	Term	Count	%	PValue	Genes	List Total	Pop Hits	Pop Total	Fold Enrichment	Bonferroni	Benjamini	FDR
GOTERM_CC_FAT	GO:0031300~intrinsic to organelle membrane	21	1.47162	0.0120067	ENSG00000175040, ENSG00000164197, ENSG00000167323, ENSG00000131779, ENSG00000115204, ENSG00000188603, ENSG00000214253, ENSG00000105701, ENSG00000114902, ENSG00000159461, ENSG00000177669, ENSG00000136213, ENSG00000157350, ENSG00000198363, ENSG00000162694, ENSG00000176171, ENSG00000174106, ENSG00000143224, ENSG00000142892, ENSG00000135702, ENSG00000197217	980	115	9588	1.78658	0.997702	0.241322	15.9782
GOTERM_CC_FAT	GO:0031301~integral to organelle membrane	16	1.12123	0.0531209	ENSG00000167323, ENSG00000131779, ENSG00000115204, ENSG00000188603, ENSG00000214253, ENSG00000105701, ENSG00000114902, ENSG00000159461, ENSG00000177669, ENSG00000136213, ENSG00000157350, ENSG00000198363, ENSG00000176171, ENSG00000174106, ENSG00000142892, ENSG00000197217	980	94	9588	1.66531	1	0.533575	54.4651
GOTERM_CC_FAT	GO:0030176~integral to endoplasmic reticulum membrane	8	0.560617	0.0684276	ENSG00000159461, ENSG00000114902, ENSG00000105701, ENSG00000177669, ENSG00000167323, ENSG00000198363, ENSG00000188603, ENSG00000142892	980	36	9588	2.17415	1	0.563579	63.9974
GOTERM_CC_FAT	GO:0031227~intrinsic to endoplasmic reticulum membrane	10	0.700771	0.0783728	ENSG00000159461, ENSG00000114902, ENSG00000105701, ENSG00000164197, ENSG00000177669, ENSG00000167323, ENSG00000198363, ENSG00000162694, ENSG00000188603, ENSG00000142892	980	52	9588	1.88148	1	0.598388	69.1573
Annotation Cluster 15	Enrichment Score: 1.3321870514389151
Category	Term	Count	%	PValue	Genes	List Total	Pop Hits	Pop Total	Fold Enrichment	Bonferroni	Benjamini	FDR
GOTERM_BP_FAT	GO:0008643~carbohydrate transport	12	0.840925	0.00749588	ENSG00000164414, ENSG00000148803, ENSG00000176105, ENSG00000119899, ENSG00000117394, ENSG00000117620, ENSG00000160326, ENSG00000157800, ENSG00000138459, ENSG00000163933, ENSG00000141349, ENSG00000178301	950	52	10171	2.47069	1	0.793417	12.7325
GOTERM_MF_FAT	GO:0005402~cation:sugar symporter activity	6	0.420463	0.00811325	ENSG00000164414, ENSG00000119899, ENSG00000117394, ENSG00000117620, ENSG00000160326, ENSG00000138459	879	15	9766	4.44414	0.999837	0.825346	12.176
GOTERM_MF_FAT	GO:0005351~sugar:hydrogen symporter activity	6	0.420463	0.00811325	ENSG00000164414, ENSG00000119899, ENSG00000117394, ENSG00000117620, ENSG00000160326, ENSG00000138459	879	15	9766	4.44414	0.999837	0.825346	12.176
GOTERM_MF_FAT	GO:0015295~solute:hydrogen symporter activity	7	0.49054	0.0110343	ENSG00000164414, ENSG00000119899, ENSG00000117394, ENSG00000117620, ENSG00000110446, ENSG00000160326, ENSG00000138459	879	22	9766	3.53511	0.999993	0.773593	16.2086
GOTERM_MF_FAT	GO:0051119~sugar transmembrane transporter activity	6	0.420463	0.0586454	ENSG00000164414, ENSG00000119899, ENSG00000117394, ENSG00000117620, ENSG00000160326, ENSG00000138459	879	24	9766	2.77759	1	0.909034	61.8334
INTERPRO	IPR007271:Nucleotide-sugar transporter	3	0.210231	0.0767179	ENSG00000164414, ENSG00000117620, ENSG00000138459	1213	5	12529	6.19736	1	0.999308	74.058
INTERPRO	IPR004689:UDP-galactose transporter	3	0.210231	0.0767179	ENSG00000164414, ENSG00000117620, ENSG00000138459	1213	5	12529	6.19736	1	0.999308	74.058
PIR_SUPERFAMILY	PIRSF005799:nucleotide-sugar transporter	3	0.210231	0.0771958	ENSG00000164414, ENSG00000117620, ENSG00000138459	537	5	5520	6.1676	1	1	69.5134
SP_PIR_KEYWORDS	sugar transport	7	0.49054	0.0910233	ENSG00000164414, ENSG00000117394, ENSG00000117620, ENSG00000160326, ENSG00000157800, ENSG00000138459, ENSG00000163933	1375	33	14313	2.20807	1	0.812896	75.2635
GOTERM_BP_FAT	GO:0015780~nucleotide-sugar transport	3	0.210231	0.101289	ENSG00000164414, ENSG00000117620, ENSG00000138459	950	6	10171	5.35316	1	0.979843	85.5294
GOTERM_MF_FAT	GO:0005338~nucleotide-sugar transmembrane transporter activity	3	0.210231	0.15735	ENSG00000164414, ENSG00000117620, ENSG00000138459	879	8	9766	4.16638	1	0.978072	93.469
GOTERM_MF_FAT	GO:0015145~monosaccharide transmembrane transporter activity	3	0.210231	0.490454	ENSG00000119899, ENSG00000117394, ENSG00000160326	879	18	9766	1.85173	1	0.998322	99.9978
Annotation Cluster 16	Enrichment Score: 1.3239917825234684
Category	Term	Count	%	PValue	Genes	List Total	Pop Hits	Pop Total	Fold Enrichment	Bonferroni	Benjamini	FDR
GOTERM_BP_FAT	GO:0009611~response to wounding	49	3.43378	0.021557	ENSG00000174130, ENSG00000123609, ENSG00000079215, ENSG00000148798, ENSG00000172037, ENSG00000129277, ENSG00000137462, ENSG00000028137, ENSG00000171903, ENSG00000003436, ENSG00000123610, ENSG00000163794, ENSG00000167815, ENSG00000175040, ENSG00000112096, ENSG00000183691, ENSG00000115486, ENSG00000074181, ENSG00000006074, ENSG00000139187, ENSG00000197249, ENSG00000164171, ENSG00000186350, ENSG0000…	950	384	10171	1.36617	1	0.898112	32.5959
GOTERM_BP_FAT	GO:0006954~inflammatory response	32	2.24247	0.0318317	ENSG00000185187, ENSG00000105329, ENSG00000091106, ENSG00000111144, ENSG00000100292, ENSG00000174130, ENSG00000123609, ENSG00000088812, ENSG00000129277, ENSG00000137462, ENSG00000188379, ENSG00000139178, ENSG00000028137, ENSG00000000971, ENSG00000171903, ENSG00000123610, ENSG00000163794, ENSG00000167815, ENSG00000150455, ENSG00000175040, ENSG00000126432, ENSG00000160712, ENSG00000119714, ENSG0000…	950	236	10171	1.4517	1	0.916311	44.3199
GOTERM_BP_FAT	GO:0006952~defense response	49	3.43378	0.155445	ENSG00000184584, ENSG00000174130, ENSG00000123609, ENSG00000164871, ENSG00000183542, ENSG00000129277, ENSG00000137462, ENSG00000167634, ENSG00000137161, ENSG00000112493, ENSG00000028137, ENSG00000101439, ENSG00000171903, ENSG00000176171, ENSG00000123610, ENSG00000163794, ENSG00000167815, ENSG00000175040, ENSG00000164615, ENSG00000205777, ENSG00000006074, ENSG00000171532, ENSG00000139187, ENSG0000…	950	444	10171	1.18155	1	0.989735	95.302
Annotation Cluster 17	Enrichment Score: 1.3221362414273496
Category	Term	Count	%	PValue	Genes	List Total	Pop Hits	Pop Total	Fold Enrichment	Bonferroni	Benjamini	FDR
GOTERM_BP_FAT	GO:0051604~protein maturation	16	1.12123	0.0126534	ENSG00000182220, ENSG00000122862, ENSG00000188603, ENSG00000187240, ENSG00000038002, ENSG00000114902, ENSG00000184903, ENSG00000138613, ENSG00000131187, ENSG00000139178, ENSG00000185920, ENSG00000162736, ENSG00000032742, ENSG00000000971, ENSG00000088832, ENSG00000091583	950	86	10171	1.99187	1	0.864908	20.5861
GOTERM_BP_FAT	GO:0016485~protein processing	14	0.981079	0.0275064	ENSG00000182220, ENSG00000122862, ENSG00000188603, ENSG00000187240, ENSG00000184903, ENSG00000114902, ENSG00000138613, ENSG00000131187, ENSG00000139178, ENSG00000185920, ENSG00000162736, ENSG00000032742, ENSG00000000971, ENSG00000091583	950	78	10171	1.92165	1	0.894443	39.6411
GOTERM_BP_FAT	GO:0051605~protein maturation by peptide bond cleavage	8	0.560617	0.310421	ENSG00000114902, ENSG00000182220, ENSG00000131187, ENSG00000139178, ENSG00000162736, ENSG00000122862, ENSG00000000971, ENSG00000091583	950	59	10171	1.4517	1	0.996837	99.8803
Annotation Cluster 18	Enrichment Score: 1.3098088908790562
Category	Term	Count	%	PValue	Genes	List Total	Pop Hits	Pop Total	Fold Enrichment	Bonferroni	Benjamini	FDR
GOTERM_BP_FAT	GO:0034660~ncRNA metabolic process	27	1.89208	0.0236592	ENSG00000183751, ENSG00000172053, ENSG00000105171, ENSG00000183520, ENSG00000160193, ENSG00000134744, ENSG00000134627, ENSG00000077348, ENSG00000136718, ENSG00000119285, ENSG00000177971, ENSG00000124787, ENSG00000213339, ENSG00000164934, ENSG00000126749, ENSG00000137411, ENSG00000100029, ENSG00000104613, ENSG00000164346, ENSG00000143374, ENSG00000169972, ENSG00000154743, ENSG00000124608, ENSG0000…	950	186	10171	1.55414	1	0.897835	35.1697
GOTERM_BP_FAT	GO:0042254~ribosome biogenesis	17	1.19131	0.0242974	ENSG00000183751, ENSG00000100029, ENSG00000105171, ENSG00000183520, ENSG00000164346, ENSG00000136718, ENSG00000077348, ENSG00000119285, ENSG00000130119, ENSG00000177971, ENSG00000181163, ENSG00000162851, ENSG00000164934, ENSG00000126005, ENSG00000065183, ENSG00000089157, ENSG00000126749	950	101	10171	1.80205	1	0.897156	35.9324
GOTERM_BP_FAT	GO:0006364~rRNA processing	13	0.911002	0.0402235	ENSG00000183751, ENSG00000100029, ENSG00000105171, ENSG00000183520, ENSG00000164346, ENSG00000136718, ENSG00000077348, ENSG00000119285, ENSG00000177971, ENSG00000162851, ENSG00000164934, ENSG00000065183, ENSG00000126749	950	74	10171	1.88084	1	0.932058	52.4374
GOTERM_BP_FAT	GO:0034470~ncRNA processing	22	1.5417	0.0409736	ENSG00000183751, ENSG00000100029, ENSG00000105171, ENSG00000183520, ENSG00000160193, ENSG00000104613, ENSG00000164346, ENSG00000134744, ENSG00000169972, ENSG00000154743, ENSG00000136718, ENSG00000077348, ENSG00000119285, ENSG00000177971, ENSG00000124787, ENSG00000162851, ENSG00000164934, ENSG00000213339, ENSG00000167112, ENSG00000065183, ENSG00000126814, ENSG00000126749	950	151	10171	1.55986	1	0.931736	53.1057
SP_PIR_KEYWORDS	rrna processing	10	0.700771	0.0414134	ENSG00000077348, ENSG00000136718, ENSG00000119285, ENSG00000177971, ENSG00000162851, ENSG00000164934, ENSG00000100029, ENSG00000183520, ENSG00000164346, ENSG00000126749	1375	49	14313	2.12438	1	0.733013	46.1558
GOTERM_BP_FAT	GO:0016072~rRNA metabolic process	13	0.911002	0.0522525	ENSG00000183751, ENSG00000100029, ENSG00000105171, ENSG00000183520, ENSG00000164346, ENSG00000136718, ENSG00000077348, ENSG00000119285, ENSG00000177971, ENSG00000162851, ENSG00000164934, ENSG00000065183, ENSG00000126749	950	77	10171	1.80756	1	0.953477	62.1453
SP_PIR_KEYWORDS	ribosome biogenesis	8	0.560617	0.0931537	ENSG00000136718, ENSG00000130119, ENSG00000119285, ENSG00000177971, ENSG00000164934, ENSG00000100029, ENSG00000164346, ENSG00000126749	1375	41	14313	2.03111	1	0.801365	76.0987
GOTERM_BP_FAT	GO:0022613~ribonucleoprotein complex biogenesis	19	1.33146	0.173995	ENSG00000168066, ENSG00000183751, ENSG00000100029, ENSG00000105171, ENSG00000183520, ENSG00000164346, ENSG00000136718, ENSG00000077348, ENSG00000119285, ENSG00000130119, ENSG00000177971, ENSG00000181163, ENSG00000162851, ENSG00000164934, ENSG00000065183, ENSG00000126005, ENSG00000141759, ENSG00000089157, ENSG00000126749	950	152	10171	1.33829	1	0.990861	96.8571
Annotation Cluster 19	Enrichment Score: 1.3060867043459654
Category	Term	Count	%	PValue	Genes	List Total	Pop Hits	Pop Total	Fold Enrichment	Bonferroni	Benjamini	FDR
GOTERM_BP_FAT	GO:0008202~steroid metabolic process	22	1.5417	0.0361694	ENSG00000141458, ENSG00000108786, ENSG00000151632, ENSG00000110245, ENSG00000161513, ENSG00000149084, ENSG00000169297, ENSG00000163344, ENSG00000012174, ENSG00000187134, ENSG00000021762, ENSG00000006025, ENSG00000158874, ENSG00000100300, ENSG00000167315, ENSG00000107331, ENSG00000135929, ENSG00000198189, ENSG00000121691, ENSG00000186350, ENSG00000114650, ENSG00000198074	950	149	10171	1.5808	1	0.92376	48.6665
GOTERM_BP_FAT	GO:0008203~cholesterol metabolic process	12	0.840925	0.0446332	ENSG00000021762, ENSG00000158874, ENSG00000167315, ENSG00000107331, ENSG00000110245, ENSG00000135929, ENSG00000161513, ENSG00000163344, ENSG00000121691, ENSG00000012174, ENSG00000186350, ENSG00000114650	950	67	10171	1.91755	1	0.943363	56.2413
GOTERM_BP_FAT	GO:0016125~sterol metabolic process	12	0.840925	0.0747722	ENSG00000021762, ENSG00000158874, ENSG00000167315, ENSG00000107331, ENSG00000110245, ENSG00000135929, ENSG00000161513, ENSG00000163344, ENSG00000121691, ENSG00000012174, ENSG00000186350, ENSG00000114650	950	73	10171	1.75994	1	0.969515	75.5051
Annotation Cluster 20	Enrichment Score: 1.256773479085674
Category	Term	Count	%	PValue	Genes	List Total	Pop Hits	Pop Total	Fold Enrichment	Bonferroni	Benjamini	FDR
GOTERM_MF_FAT	GO:0016628~oxidoreductase activity, acting on the CH-CH group of donors, NAD or NADP as acceptor	7	0.49054	0.00269946	ENSG00000090013, ENSG00000196139, ENSG00000106605, ENSG00000106853, ENSG00000151632, ENSG00000104325, ENSG00000187134	879	17	9766	4.57485	0.944703	0.764846	4.21669
GOTERM_MF_FAT	GO:0004033~aldo-keto reductase activity	5	0.350385	0.0178581	ENSG00000196139, ENSG00000198099, ENSG00000108602, ENSG00000187134, ENSG00000198074	879	12	9766	4.62931	1	0.799761	24.9632
INTERPRO	IPR018170:Aldo/keto reductase, conserved site	4	0.280308	0.0348798	ENSG00000196139, ENSG00000151632, ENSG00000187134, ENSG00000198074	1213	8	12529	5.16447	1	0.998922	45.1269
GOTERM_MF_FAT	GO:0033764~steroid dehydrogenase activity, acting on the CH-OH group of donors, NAD or NADP as acceptor	6	0.420463	0.0421203	ENSG00000196139, ENSG00000108786, ENSG00000151632, ENSG00000198189, ENSG00000149084, ENSG00000187134	879	22	9766	3.0301	1	0.911585	49.634
GOTERM_MF_FAT	GO:0047115~trans-1,2-dihydrobenzene-1,2-diol dehydrogenase activity	3	0.210231	0.0428454	ENSG00000196139, ENSG00000151632, ENSG00000187134	879	4	9766	8.33276	1	0.90415	50.2382
GOTERM_MF_FAT	GO:0016229~steroid dehydrogenase activity	6	0.420463	0.0586454	ENSG00000196139, ENSG00000108786, ENSG00000151632, ENSG00000198189, ENSG00000149084, ENSG00000187134	879	24	9766	2.77759	1	0.909034	61.8334
UP_SEQ_FEATURE	site:Lowers pKa of active site Tyr	4	0.280308	0.0634416	ENSG00000196139, ENSG00000151632, ENSG00000187134, ENSG00000198074	1374	10	14299	4.16274	1	0.999954	69.3417
INTERPRO	IPR001395:Aldo/keto reductase	4	0.280308	0.124163	ENSG00000196139, ENSG00000151632, ENSG00000187134, ENSG00000198074	1213	13	12529	3.17813	1	0.999235	89.3659
KEGG_PATHWAY	hsa00140:Steroid hormone biosynthesis	6	0.420463	0.222362	ENSG00000196139, ENSG00000108786, ENSG00000151632, ENSG00000149084, ENSG00000160870, ENSG00000187134	371	34	3859	1.83558	1	0.885003	95.3776
GOTERM_BP_FAT	GO:0007586~digestion	5	0.350385	0.867999	ENSG00000163794, ENSG00000151632, ENSG00000145384, ENSG00000187134, ENSG00000198074	950	65	10171	0.823563	1	0.999992	100
Annotation Cluster 21	Enrichment Score: 1.2422755532518674
Category	Term	Count	%	PValue	Genes	List Total	Pop Hits	Pop Total	Fold Enrichment	Bonferroni	Benjamini	FDR
SMART	SM00028:TPR	16	1.12123	0.00478587	ENSG00000171853, ENSG00000004478, ENSG00000052841, ENSG00000196659, ENSG00000163728, ENSG00000119041, ENSG00000149292, ENSG00000105701, ENSG00000198730, ENSG00000032742, ENSG00000100380, ENSG00000198363, ENSG00000171497, ENSG00000197557, ENSG00000198677, ENSG00000143643	537	91	6779	2.21958	0.748834	0.498835	6.17211
SP_PIR_KEYWORDS	tpr repeat	21	1.47162	0.0143283	ENSG00000171853, ENSG00000116698, ENSG00000052841, ENSG00000004478, ENSG00000196659, ENSG00000163728, ENSG00000214253, ENSG00000119041, ENSG00000149292, ENSG00000187535, ENSG00000105701, ENSG00000198730, ENSG00000112146, ENSG00000032742, ENSG00000197969, ENSG00000100380, ENSG00000171497, ENSG00000198363, ENSG00000197557, ENSG00000198677, ENSG00000143643	1375	124	14313	1.76289	0.9997	0.521617	19.042
INTERPRO	IPR001440:Tetratricopeptide TPR-1	15	1.05116	0.0184121	ENSG00000171853, ENSG00000004478, ENSG00000052841, ENSG00000196659, ENSG00000163728, ENSG00000119041, ENSG00000149292, ENSG00000105701, ENSG00000032742, ENSG00000198730, ENSG00000100380, ENSG00000171497, ENSG00000197557, ENSG00000198677, ENSG00000143643	1213	79	12529	1.96119	1	0.99968	26.9587
UP_SEQ_FEATURE	repeat:TPR 3	18	1.26139	0.0239565	ENSG00000171853, ENSG00000052841, ENSG00000004478, ENSG00000196659, ENSG00000163728, ENSG00000119041, ENSG00000149292, ENSG00000187535, ENSG00000105701, ENSG00000198730, ENSG00000032742, ENSG00000197969, ENSG00000100380, ENSG00000171497, ENSG00000198363, ENSG00000197557, ENSG00000198677, ENSG00000143643	1374	106	14299	1.7672	1	0.99879	35.4278
INTERPRO	IPR019734:Tetratricopeptide repeat	16	1.12123	0.0276438	ENSG00000171853, ENSG00000004478, ENSG00000052841, ENSG00000196659, ENSG00000163728, ENSG00000119041, ENSG00000149292, ENSG00000105701, ENSG00000198730, ENSG00000032742, ENSG00000100380, ENSG00000198363, ENSG00000171497, ENSG00000197557, ENSG00000198677, ENSG00000143643	1213	91	12529	1.81608	1	0.999694	37.7418
UP_SEQ_FEATURE	repeat:TPR 1	19	1.33146	0.032422	ENSG00000171853, ENSG00000116698, ENSG00000052841, ENSG00000004478, ENSG00000196659, ENSG00000163728, ENSG00000119041, ENSG00000149292, ENSG00000187535, ENSG00000105701, ENSG00000198730, ENSG00000032742, ENSG00000197969, ENSG00000100380, ENSG00000171497, ENSG00000198363, ENSG00000197557, ENSG00000198677, ENSG00000143643	1374	118	14299	1.67568	1	0.999768	44.817
UP_SEQ_FEATURE	repeat:TPR 2	19	1.33146	0.032422	ENSG00000171853, ENSG00000116698, ENSG00000052841, ENSG00000004478, ENSG00000196659, ENSG00000163728, ENSG00000119041, ENSG00000149292, ENSG00000187535, ENSG00000105701, ENSG00000198730, ENSG00000032742, ENSG00000197969, ENSG00000100380, ENSG00000171497, ENSG00000198363, ENSG00000197557, ENSG00000198677, ENSG00000143643	1374	118	14299	1.67568	1	0.999768	44.817
INTERPRO	IPR013026:Tetratricopeptide region	16	1.12123	0.0328974	ENSG00000171853, ENSG00000004478, ENSG00000052841, ENSG00000196659, ENSG00000163728, ENSG00000119041, ENSG00000149292, ENSG00000105701, ENSG00000198730, ENSG00000032742, ENSG00000100380, ENSG00000198363, ENSG00000171497, ENSG00000197557, ENSG00000198677, ENSG00000143643	1213	93	12529	1.77702	1	0.999746	43.1902
INTERPRO	IPR011990:Tetratricopeptide-like helical	19	1.33146	0.0490006	ENSG00000171853, ENSG00000052841, ENSG00000004478, ENSG00000196659, ENSG00000105669, ENSG00000163728, ENSG00000214253, ENSG00000119041, ENSG00000149292, ENSG00000091490, ENSG00000105701, ENSG00000198730, ENSG00000032742, ENSG00000100380, ENSG00000171497, ENSG00000198363, ENSG00000197557, ENSG00000198677, ENSG00000143643	1213	123	12529	1.59553	1	0.998761	57.2287
UP_SEQ_FEATURE	repeat:TPR 4	13	0.911002	0.0626281	ENSG00000171853, ENSG00000052841, ENSG00000196659, ENSG00000163728, ENSG00000119041, ENSG00000187535, ENSG00000032742, ENSG00000198730, ENSG00000198363, ENSG00000197969, ENSG00000197557, ENSG00000198677, ENSG00000143643	1374	77	14299	1.757	1	0.999982	68.8578
UP_SEQ_FEATURE	repeat:TPR 6	10	0.700771	0.0921797	ENSG00000187535, ENSG00000198730, ENSG00000032742, ENSG00000052841, ENSG00000197969, ENSG00000196659, ENSG00000198677, ENSG00000197557, ENSG00000143643, ENSG00000119041	1374	57	14299	1.82576	1	0.999946	82.5254
UP_SEQ_FEATURE	repeat:TPR 11	4	0.280308	0.100819	ENSG00000198730, ENSG00000032742, ENSG00000198677, ENSG00000119041	1374	12	14299	3.46895	1	0.999945	85.294
UP_SEQ_FEATURE	repeat:TPR 10	5	0.350385	0.102502	ENSG00000198730, ENSG00000032742, ENSG00000197969, ENSG00000198677, ENSG00000119041	1374	19	14299	2.73864	1	0.999918	85.7826
UP_SEQ_FEATURE	repeat:TPR 8	8	0.560617	0.103123	ENSG00000187535, ENSG00000198730, ENSG00000032742, ENSG00000197969, ENSG00000196659, ENSG00000198677, ENSG00000197557, ENSG00000119041	1374	42	14299	1.98226	1	0.9999	85.9589
UP_SEQ_FEATURE	repeat:TPR 7	9	0.630694	0.11166	ENSG00000187535, ENSG00000198730, ENSG00000032742, ENSG00000197969, ENSG00000196659, ENSG00000198677, ENSG00000197557, ENSG00000143643, ENSG00000119041	1374	51	14299	1.8365	1	0.999904	88.1838
UP_SEQ_FEATURE	repeat:TPR 9	6	0.420463	0.139903	ENSG00000187535, ENSG00000198730, ENSG00000032742, ENSG00000197969, ENSG00000198677, ENSG00000119041	1374	29	14299	2.15314	1	0.999963	93.4027
UP_SEQ_FEATURE	repeat:TPR 5	10	0.700771	0.146851	ENSG00000187535, ENSG00000198730, ENSG00000032742, ENSG00000052841, ENSG00000197969, ENSG00000196659, ENSG00000198677, ENSG00000197557, ENSG00000143643, ENSG00000119041	1374	63	14299	1.65188	1	0.999973	94.3006
UP_SEQ_FEATURE	repeat:TPR 12	3	0.210231	0.211492	ENSG00000198730, ENSG00000032742, ENSG00000198677	1374	9	14299	3.46895	1	0.999999	98.6241
INTERPRO	IPR013105:Tetratricopeptide TPR2	3	0.210231	0.589528	ENSG00000196659, ENSG00000197557, ENSG00000119041	1213	20	12529	1.54934	1	1	100
Annotation Cluster 22	Enrichment Score: 1.2364598092605006
Category	Term	Count	%	PValue	Genes	List Total	Pop Hits	Pop Total	Fold Enrichment	Bonferroni	Benjamini	FDR
SMART	SM00320:WD40	28	1.96216	0.00826489	ENSG00000183751, ENSG00000206530, ENSG00000140395, ENSG00000184465, ENSG00000176871, ENSG00000161996, ENSG00000160193, ENSG00000101940, ENSG00000188906, ENSG00000164287, ENSG00000172915, ENSG00000164934, ENSG00000144451, ENSG00000131653, ENSG00000035681, ENSG00000140854, ENSG00000114650, ENSG00000084623, ENSG00000130429, ENSG00000094914, ENSG00000073536, ENSG00000166167, ENSG00000187535, ENSG0000…	537	211	6779	1.6752	0.908387	0.549198	10.4356
INTERPRO	IPR019782:WD40 repeat 2	26	1.822	0.0344495	ENSG00000183751, ENSG00000206530, ENSG00000140395, ENSG00000184465, ENSG00000176871, ENSG00000160193, ENSG00000161996, ENSG00000101940, ENSG00000164287, ENSG00000164934, ENSG00000144451, ENSG00000131653, ENSG00000035681, ENSG00000140854, ENSG00000114650, ENSG00000084623, ENSG00000130429, ENSG00000094914, ENSG00000073536, ENSG00000166167, ENSG00000187535, ENSG00000149499, ENSG00000068885, ENSG0000…	1213	177	12529	1.51724	1	0.999494	44.7119
INTERPRO	IPR017986:WD40 repeat, region	27	1.89208	0.0394974	ENSG00000183751, ENSG00000206530, ENSG00000140395, ENSG00000184465, ENSG00000176871, ENSG00000161996, ENSG00000160193, ENSG00000101940, ENSG00000164287, ENSG00000172915, ENSG00000164934, ENSG00000144451, ENSG00000131653, ENSG00000035681, ENSG00000140854, ENSG00000114650, ENSG00000084623, ENSG00000130429, ENSG00000094914, ENSG00000073536, ENSG00000166167, ENSG00000187535, ENSG00000149499, ENSG0000…	1213	188	12529	1.48341	1	0.999069	49.4001
UP_SEQ_FEATURE	repeat:WD 4	28	1.96216	0.0415476	ENSG00000183751, ENSG00000206530, ENSG00000140395, ENSG00000184465, ENSG00000176871, ENSG00000128731, ENSG00000161996, ENSG00000160193, ENSG00000101940, ENSG00000164287, ENSG00000172915, ENSG00000164934, ENSG00000144451, ENSG00000131653, ENSG00000035681, ENSG00000140854, ENSG00000114650, ENSG00000084623, ENSG00000130429, ENSG00000094914, ENSG00000073536, ENSG00000166167, ENSG00000187535, ENSG0000…	1374	199	14299	1.46428	1	0.999952	53.4874
UP_SEQ_FEATURE	repeat:WD 5	26	1.822	0.047732	ENSG00000183751, ENSG00000206530, ENSG00000140395, ENSG00000184465, ENSG00000176871, ENSG00000128731, ENSG00000161996, ENSG00000101940, ENSG00000164287, ENSG00000172915, ENSG00000164934, ENSG00000144451, ENSG00000131653, ENSG00000035681, ENSG00000140854, ENSG00000114650, ENSG00000084623, ENSG00000130429, ENSG00000073536, ENSG00000166167, ENSG00000187535, ENSG00000149499, ENSG00000068885, ENSG0000…	1374	184	14299	1.47053	1	0.999952	58.6133
INTERPRO	IPR019781:WD40 repeat, subgroup	27	1.89208	0.0491003	ENSG00000183751, ENSG00000206530, ENSG00000140395, ENSG00000184465, ENSG00000176871, ENSG00000161996, ENSG00000160193, ENSG00000101940, ENSG00000164287, ENSG00000172915, ENSG00000164934, ENSG00000144451, ENSG00000131653, ENSG00000035681, ENSG00000140854, ENSG00000114650, ENSG00000084623, ENSG00000130429, ENSG00000094914, ENSG00000073536, ENSG00000166167, ENSG00000187535, ENSG00000149499, ENSG0000…	1213	192	12529	1.45251	1	0.998028	57.3045
UP_SEQ_FEATURE	repeat:WD 7	17	1.19131	0.0689885	ENSG00000183751, ENSG00000206530, ENSG00000140395, ENSG00000184465, ENSG00000161996, ENSG00000073536, ENSG00000166167, ENSG00000149499, ENSG00000068885, ENSG00000132004, ENSG00000164287, ENSG00000164934, ENSG00000127837, ENSG00000144451, ENSG00000065183, ENSG00000131653, ENSG00000114650	1374	112	14299	1.57961	1	0.99995	72.4568
UP_SEQ_FEATURE	repeat:WD 3	28	1.96216	0.0717061	ENSG00000183751, ENSG00000206530, ENSG00000140395, ENSG00000184465, ENSG00000176871, ENSG00000128731, ENSG00000161996, ENSG00000160193, ENSG00000101940, ENSG00000164287, ENSG00000172915, ENSG00000164934, ENSG00000144451, ENSG00000131653, ENSG00000035681, ENSG00000140854, ENSG00000114650, ENSG00000084623, ENSG00000130429, ENSG00000094914, ENSG00000073536, ENSG00000166167, ENSG00000187535, ENSG0000…	1374	210	14299	1.38758	1	0.999948	73.8715
UP_SEQ_FEATURE	repeat:WD 6	21	1.47162	0.0738754	ENSG00000183751, ENSG00000206530, ENSG00000130429, ENSG00000140395, ENSG00000184465, ENSG00000128731, ENSG00000161996, ENSG00000073536, ENSG00000166167, ENSG00000149499, ENSG00000068885, ENSG00000132004, ENSG00000164287, ENSG00000164934, ENSG00000127837, ENSG00000144451, ENSG00000065183, ENSG00000131653, ENSG00000035681, ENSG00000140854, ENSG00000114650	1374	148	14299	1.47665	1	0.999941	74.9512
INTERPRO	IPR001680:WD40 repeat	28	1.96216	0.0802211	ENSG00000183751, ENSG00000206530, ENSG00000140395, ENSG00000184465, ENSG00000176871, ENSG00000161996, ENSG00000160193, ENSG00000101940, ENSG00000188906, ENSG00000164287, ENSG00000172915, ENSG00000164934, ENSG00000144451, ENSG00000131653, ENSG00000035681, ENSG00000140854, ENSG00000114650, ENSG00000084623, ENSG00000130429, ENSG00000094914, ENSG00000073536, ENSG00000166167, ENSG00000187535, ENSG0000…	1213	211	12529	1.37066	1	0.999284	75.6727
INTERPRO	IPR019775:WD40 repeat, conserved site	29	2.03224	0.0836031	ENSG00000183751, ENSG00000206530, ENSG00000140395, ENSG00000184465, ENSG00000176871, ENSG00000128731, ENSG00000161996, ENSG00000160193, ENSG00000101940, ENSG00000164287, ENSG00000172915, ENSG00000164934, ENSG00000162736, ENSG00000144451, ENSG00000131653, ENSG00000035681, ENSG00000140854, ENSG00000114650, ENSG00000084623, ENSG00000130429, ENSG00000094914, ENSG00000073536, ENSG00000166167, ENSG0000…	1213	221	12529	1.35538	1	0.998965	77.1414
INTERPRO	IPR015943:WD40/YVTN repeat-like	31	2.17239	0.0936405	ENSG00000183751, ENSG00000206530, ENSG00000140395, ENSG00000184465, ENSG00000176871, ENSG00000170381, ENSG00000161996, ENSG00000160193, ENSG00000101940, ENSG00000188906, ENSG00000164287, ENSG00000172915, ENSG00000164934, ENSG00000144451, ENSG00000131653, ENSG00000198753, ENSG00000035681, ENSG00000140854, ENSG00000114650, ENSG00000084623, ENSG00000130429, ENSG00000094914, ENSG00000073536, ENSG0000…	1213	242	12529	1.32313	1	0.999171	81.0245
UP_SEQ_FEATURE	repeat:WD 1	28	1.96216	0.10145	ENSG00000183751, ENSG00000206530, ENSG00000140395, ENSG00000184465, ENSG00000176871, ENSG00000128731, ENSG00000161996, ENSG00000160193, ENSG00000101940, ENSG00000164287, ENSG00000172915, ENSG00000164934, ENSG00000144451, ENSG00000131653, ENSG00000035681, ENSG00000140854, ENSG00000114650, ENSG00000084623, ENSG00000130429, ENSG00000094914, ENSG00000073536, ENSG00000166167, ENSG00000187535, ENSG0000…	1374	218	14299	1.33666	1	0.999931	85.4788
UP_SEQ_FEATURE	repeat:WD 2	28	1.96216	0.10145	ENSG00000183751, ENSG00000206530, ENSG00000140395, ENSG00000184465, ENSG00000176871, ENSG00000128731, ENSG00000161996, ENSG00000160193, ENSG00000101940, ENSG00000164287, ENSG00000172915, ENSG00000164934, ENSG00000144451, ENSG00000131653, ENSG00000035681, ENSG00000140854, ENSG00000114650, ENSG00000084623, ENSG00000130429, ENSG00000094914, ENSG00000073536, ENSG00000166167, ENSG00000187535, ENSG0000…	1374	218	14299	1.33666	1	0.999931	85.4788
SP_PIR_KEYWORDS	wd repeat	28	1.96216	0.10974	ENSG00000183751, ENSG00000206530, ENSG00000140395, ENSG00000184465, ENSG00000176871, ENSG00000128731, ENSG00000161996, ENSG00000160193, ENSG00000101940, ENSG00000164287, ENSG00000172915, ENSG00000164934, ENSG00000144451, ENSG00000131653, ENSG00000035681, ENSG00000140854, ENSG00000114650, ENSG00000084623, ENSG00000130429, ENSG00000094914, ENSG00000073536, ENSG00000166167, ENSG00000187535, ENSG0000…	1375	220	14313	1.32484	1	0.828919	81.7577
Annotation Cluster 23	Enrichment Score: 1.2109189272019993
Category	Term	Count	%	PValue	Genes	List Total	Pop Hits	Pop Total	Fold Enrichment	Bonferroni	Benjamini	FDR
SP_PIR_KEYWORDS	nadp	22	1.5417	0.0111221	ENSG00000196139, ENSG00000106605, ENSG00000104524, ENSG00000108786, ENSG00000151632, ENSG00000161513, ENSG00000149084, ENSG00000187134, ENSG00000148672, ENSG00000090013, ENSG00000119537, ENSG00000106853, ENSG00000121039, ENSG00000181019, ENSG00000135929, ENSG00000198189, ENSG00000159228, ENSG00000121691, ENSG00000009765, ENSG00000104325, ENSG00000108602, ENSG00000198074	1375	129	14313	1.77526	0.998137	0.466644	15.1009
UP_SEQ_FEATURE	nucleotide phosphate-binding region:NADP	13	0.911002	0.0121121	ENSG00000196139, ENSG00000108786, ENSG00000151632, ENSG00000161513, ENSG00000149084, ENSG00000187134, ENSG00000119537, ENSG00000106853, ENSG00000121039, ENSG00000198189, ENSG00000159228, ENSG00000104325, ENSG00000198074	1374	61	14299	2.21785	1	0.983847	19.7329
INTERPRO	IPR016040:NAD(P)-binding domain	18	1.26139	0.10512	ENSG00000106605, ENSG00000104524, ENSG00000203797, ENSG00000108786, ENSG00000149084, ENSG00000115107, ENSG00000148672, ENSG00000138400, ENSG00000090013, ENSG00000119537, ENSG00000106853, ENSG00000105655, ENSG00000121039, ENSG00000100612, ENSG00000082212, ENSG00000198189, ENSG00000159228, ENSG00000104325	1213	127	12529	1.46394	1	0.999195	84.7027
INTERPRO	IPR002198:Short-chain dehydrogenase/reductase SDR	9	0.630694	0.105575	ENSG00000119537, ENSG00000121039, ENSG00000108786, ENSG00000105699, ENSG00000100612, ENSG00000198189, ENSG00000149084, ENSG00000159228, ENSG00000104325	1213	50	12529	1.85921	1	0.998994	84.8334
INTERPRO	IPR002347:Glucose/ribitol dehydrogenase	8	0.560617	0.139764	ENSG00000119537, ENSG00000121039, ENSG00000108786, ENSG00000100612, ENSG00000198189, ENSG00000149084, ENSG00000159228, ENSG00000104325	1213	45	12529	1.83626	1	0.999419	92.1521
GOTERM_MF_FAT	GO:0004303~estradiol 17-beta-dehydrogenase activity	3	0.210231	0.25968	ENSG00000108786, ENSG00000198189, ENSG00000149084	879	11	9766	3.0301	1	0.993471	99.1705
Annotation Cluster 24	Enrichment Score: 1.1945234405832232
Category	Term	Count	%	PValue	Genes	List Total	Pop Hits	Pop Total	Fold Enrichment	Bonferroni	Benjamini	FDR
GOTERM_BP_FAT	GO:0034599~cellular response to oxidative stress	9	0.630694	0.00770542	ENSG00000167815, ENSG00000094631, ENSG00000126432, ENSG00000112096, ENSG00000140464, ENSG00000100292, ENSG00000167468, ENSG00000117592, ENSG00000121691	950	32	10171	3.01115	1	0.781283	13.0654
GOTERM_MF_FAT	GO:0016684~oxidoreductase activity, acting on peroxide as acceptor	8	0.560617	0.00829415	ENSG00000167815, ENSG00000183291, ENSG00000126432, ENSG00000167468, ENSG00000164294, ENSG00000100577, ENSG00000117592, ENSG00000121691	879	27	9766	3.29196	0.999866	0.773878	12.4309
GOTERM_MF_FAT	GO:0004601~peroxidase activity	8	0.560617	0.00829415	ENSG00000167815, ENSG00000183291, ENSG00000126432, ENSG00000167468, ENSG00000164294, ENSG00000100577, ENSG00000117592, ENSG00000121691	879	27	9766	3.29196	0.999866	0.773878	12.4309
GOTERM_MF_FAT	GO:0016209~antioxidant activity	9	0.630694	0.0108601	ENSG00000167815, ENSG00000183291, ENSG00000126432, ENSG00000112096, ENSG00000167468, ENSG00000164294, ENSG00000100577, ENSG00000117592, ENSG00000121691	879	35	9766	2.85695	0.999992	0.81188	15.973
GOTERM_MF_FAT	GO:0051920~peroxiredoxin activity	4	0.280308	0.0192338	ENSG00000167815, ENSG00000183291, ENSG00000126432, ENSG00000117592	879	7	9766	6.34877	1	0.798106	26.621
GOTERM_BP_FAT	GO:0034614~cellular response to reactive oxygen species	7	0.49054	0.0201963	ENSG00000167815, ENSG00000094631, ENSG00000126432, ENSG00000112096, ENSG00000167468, ENSG00000117592, ENSG00000121691	950	24	10171	3.12268	1	0.915178	30.8789
GOTERM_BP_FAT	GO:0010035~response to inorganic substance	24	1.68185	0.0223623	ENSG00000167815, ENSG00000126432, ENSG00000112096, ENSG00000186919, ENSG00000167323, ENSG00000141458, ENSG00000101210, ENSG00000100292, ENSG00000165272, ENSG00000079215, ENSG00000120899, ENSG00000157103, ENSG00000094631, ENSG00000122986, ENSG00000167468, ENSG00000197584, ENSG00000071967, ENSG00000198356, ENSG00000121691, ENSG00000197249, ENSG00000117592, ENSG00000186350, ENSG00000100983, ENSG0000…	950	159	10171	1.61605	1	0.899109	33.5931
GOTERM_MF_FAT	GO:0004602~glutathione peroxidase activity	4	0.280308	0.0287456	ENSG00000167468, ENSG00000164294, ENSG00000100577, ENSG00000117592	879	8	9766	5.55518	1	0.840787	37.1774
GOTERM_BP_FAT	GO:0070301~cellular response to hydrogen peroxide	5	0.350385	0.0352653	ENSG00000167815, ENSG00000094631, ENSG00000167468, ENSG00000117592, ENSG00000121691	950	14	10171	3.82368	1	0.92311	47.7879
SP_PIR_KEYWORDS	peroxidase	6	0.420463	0.0369708	ENSG00000167815, ENSG00000126432, ENSG00000167468, ENSG00000164294, ENSG00000117592, ENSG00000121691	1375	20	14313	3.12284	1	0.733722	42.3856
INTERPRO	IPR012335:Thioredoxin fold	13	0.911002	0.046517	ENSG00000167815, ENSG00000126432, ENSG00000148334, ENSG00000134202, ENSG00000142669, ENSG00000164294, ENSG00000100577, ENSG00000184674, ENSG00000108010, ENSG00000136940, ENSG00000155962, ENSG00000167468, ENSG00000117592	1213	73	12529	1.8394	1	0.998967	55.3008
UP_SEQ_FEATURE	active site:Cysteine sulfenic acid (-SOH) intermediate	3	0.210231	0.0757055	ENSG00000167815, ENSG00000126432, ENSG00000117592	1374	5	14299	6.2441	1	0.999861	75.8292
SP_PIR_KEYWORDS	antioxidant	3	0.210231	0.106439	ENSG00000167815, ENSG00000126432, ENSG00000117592	1375	6	14313	5.20473	1	0.82742	80.7423
INTERPRO	IPR000866:Alkyl hydroperoxide reductase/ Thiol specific antioxidant/ Mal allergen	3	0.210231	0.107859	ENSG00000167815, ENSG00000126432, ENSG00000117592	1213	6	12529	5.16447	1	0.998904	85.4751
GOTERM_BP_FAT	GO:0006979~response to oxidative stress	17	1.19131	0.108023	ENSG00000167815, ENSG00000163794, ENSG00000126432, ENSG00000112096, ENSG00000100292, ENSG00000164294, ENSG00000184752, ENSG00000120899, ENSG00000088812, ENSG00000094631, ENSG00000140464, ENSG00000181019, ENSG00000167468, ENSG00000184983, ENSG00000117592, ENSG00000121691, ENSG00000100983	950	123	10171	1.47973	1	0.979891	87.3711
GOTERM_BP_FAT	GO:0042743~hydrogen peroxide metabolic process	5	0.350385	0.109723	ENSG00000167815, ENSG00000112096, ENSG00000167468, ENSG00000117592, ENSG00000121691	950	20	10171	2.67658	1	0.980339	87.7999
GOTERM_BP_FAT	GO:0042744~hydrogen peroxide catabolic process	4	0.280308	0.114346	ENSG00000167815, ENSG00000167468, ENSG00000117592, ENSG00000121691	950	13	10171	3.29425	1	0.978854	88.8971
GOTERM_BP_FAT	GO:0042542~response to hydrogen peroxide	8	0.560617	0.132607	ENSG00000167815, ENSG00000094631, ENSG00000112096, ENSG00000100292, ENSG00000167468, ENSG00000117592, ENSG00000121691, ENSG00000120899	950	46	10171	1.86197	1	0.984704	92.3852
GOTERM_BP_FAT	GO:0006800~oxygen and reactive oxygen species metabolic process	8	0.560617	0.194248	ENSG00000167815, ENSG00000112096, ENSG00000167468, ENSG00000115204, ENSG00000117592, ENSG00000121691, ENSG00000176171, ENSG00000120899	950	51	10171	1.67942	1	0.9919	97.9947
GOTERM_BP_FAT	GO:0000302~response to reactive oxygen species	9	0.630694	0.205614	ENSG00000167815, ENSG00000094631, ENSG00000126432, ENSG00000112096, ENSG00000100292, ENSG00000167468, ENSG00000117592, ENSG00000121691, ENSG00000120899	950	61	10171	1.57962	1	0.992478	98.4494
GOTERM_BP_FAT	GO:0045454~cell redox homeostasis	6	0.420463	0.354272	ENSG00000167815, ENSG00000126432, ENSG00000148334, ENSG00000142669, ENSG00000117592, ENSG00000108010	950	42	10171	1.52947	1	0.997468	99.9635
UP_SEQ_FEATURE	domain:Thioredoxin	4	0.280308	0.409177	ENSG00000167815, ENSG00000126432, ENSG00000117592, ENSG00000108010	1374	24	14299	1.73447	1	1	99.9925
INTERPRO	IPR017936:Thioredoxin-like	4	0.280308	0.466849	ENSG00000167815, ENSG00000126432, ENSG00000117592, ENSG00000108010	1213	26	12529	1.58907	1	1	99.9976
SP_PIR_KEYWORDS	Redox-active center	4	0.280308	0.582769	ENSG00000167815, ENSG00000126432, ENSG00000197930, ENSG00000117592	1375	31	14313	1.34316	1	0.985519	99.9997
Annotation Cluster 25	Enrichment Score: 1.16932855832819
Category	Term	Count	%	PValue	Genes	List Total	Pop Hits	Pop Total	Fold Enrichment	Bonferroni	Benjamini	FDR
GOTERM_BP_FAT	GO:0006040~amino sugar metabolic process	6	0.420463	0.0482763	ENSG00000175040, ENSG00000157350, ENSG00000049860, ENSG00000162694, ENSG00000117620, ENSG00000135702	950	22	10171	2.9199	1	0.943914	59.1651
GOTERM_BP_FAT	GO:0006041~glucosamine metabolic process	5	0.350385	0.0801937	ENSG00000175040, ENSG00000049860, ENSG00000162694, ENSG00000117620, ENSG00000135702	950	18	10171	2.97398	1	0.969929	77.977
GOTERM_BP_FAT	GO:0006044~N-acetylglucosamine metabolic process	5	0.350385	0.0801937	ENSG00000175040, ENSG00000049860, ENSG00000162694, ENSG00000117620, ENSG00000135702	950	18	10171	2.97398	1	0.969929	77.977
Annotation Cluster 26	Enrichment Score: 1.159838537999809
Category	Term	Count	%	PValue	Genes	List Total	Pop Hits	Pop Total	Fold Enrichment	Bonferroni	Benjamini	FDR
GOTERM_BP_FAT	GO:0044246~regulation of multicellular organismal metabolic process	7	0.49054	0.00155287	ENSG00000163794, ENSG00000105329, ENSG00000166603, ENSG00000160712, ENSG00000196591, ENSG00000101439, ENSG00000164171	950	15	10171	4.99628	0.992449	0.623638	2.7738
GOTERM_BP_FAT	GO:0010712~regulation of collagen metabolic process	6	0.420463	0.00200181	ENSG00000163794, ENSG00000105329, ENSG00000160712, ENSG00000196591, ENSG00000101439, ENSG00000164171	950	11	10171	5.83981	0.998164	0.503414	3.56207
GOTERM_BP_FAT	GO:0032965~regulation of collagen biosynthetic process	5	0.350385	0.00999409	ENSG00000163794, ENSG00000105329, ENSG00000160712, ENSG00000196591, ENSG00000164171	950	10	10171	5.35316	1	0.810256	16.6241
GOTERM_BP_FAT	GO:0044253~positive regulation of multicellular organismal metabolic process	5	0.350385	0.0145611	ENSG00000163794, ENSG00000105329, ENSG00000166603, ENSG00000196591, ENSG00000164171	950	11	10171	4.86651	1	0.877079	23.3181
GOTERM_BP_FAT	GO:0032967~positive regulation of collagen biosynthetic process	4	0.280308	0.021274	ENSG00000163794, ENSG00000105329, ENSG00000196591, ENSG00000164171	950	7	10171	6.11789	1	0.910592	32.2422
GOTERM_BP_FAT	GO:0010714~positive regulation of collagen metabolic process	4	0.280308	0.021274	ENSG00000163794, ENSG00000105329, ENSG00000196591, ENSG00000164171	950	7	10171	6.11789	1	0.910592	32.2422
GOTERM_BP_FAT	GO:0050921~positive regulation of chemotaxis	5	0.350385	0.0671296	ENSG00000107175, ENSG00000105329, ENSG00000160712, ENSG00000145147, ENSG00000164171	950	17	10171	3.14892	1	0.970512	71.5722
GOTERM_BP_FAT	GO:0050920~regulation of chemotaxis	5	0.350385	0.0944115	ENSG00000107175, ENSG00000105329, ENSG00000160712, ENSG00000145147, ENSG00000164171	950	19	10171	2.81745	1	0.975567	83.3882
GOTERM_BP_FAT	GO:0048520~positive regulation of behavior	5	0.350385	0.126061	ENSG00000107175, ENSG00000105329, ENSG00000160712, ENSG00000145147, ENSG00000164171	950	21	10171	2.54912	1	0.982308	91.2749
GOTERM_BP_FAT	GO:0040017~positive regulation of locomotion	10	0.700771	0.20262	ENSG00000094631, ENSG00000107175, ENSG00000105329, ENSG00000160712, ENSG00000127837, ENSG00000100030, ENSG00000145147, ENSG00000184371, ENSG00000164171, ENSG00000120899	950	70	10171	1.52947	1	0.992114	98.3401
GOTERM_BP_FAT	GO:0030335~positive regulation of cell migration	9	0.630694	0.299439	ENSG00000094631, ENSG00000107175, ENSG00000105329, ENSG00000160712, ENSG00000127837, ENSG00000100030, ENSG00000184371, ENSG00000164171, ENSG00000120899	950	68	10171	1.41701	1	0.996585	99.8406
GOTERM_BP_FAT	GO:0050795~regulation of behavior	5	0.350385	0.327221	ENSG00000107175, ENSG00000105329, ENSG00000160712, ENSG00000145147, ENSG00000164171	950	31	10171	1.72683	1	0.997121	99.9234
GOTERM_BP_FAT	GO:0051272~positive regulation of cell motion	9	0.630694	0.400773	ENSG00000094631, ENSG00000107175, ENSG00000105329, ENSG00000160712, ENSG00000127837, ENSG00000100030, ENSG00000184371, ENSG00000164171, ENSG00000120899	950	75	10171	1.28476	1	0.997906	99.9906
GOTERM_BP_FAT	GO:0032101~regulation of response to external stimulus	12	0.840925	0.463824	ENSG00000107175, ENSG00000131187, ENSG00000105329, ENSG00000141458, ENSG00000160712, ENSG00000028137, ENSG00000167468, ENSG00000145147, ENSG00000188603, ENSG00000091583, ENSG00000164171, ENSG00000131507	950	111	10171	1.15744	1	0.998607	99.9987
GOTERM_BP_FAT	GO:0032103~positive regulation of response to external stimulus	5	0.350385	0.578983	ENSG00000107175, ENSG00000105329, ENSG00000160712, ENSG00000145147, ENSG00000164171	950	43	10171	1.24492	1	0.999454	100
GOTERM_BP_FAT	GO:0048584~positive regulation of response to stimulus	14	0.981079	0.792726	ENSG00000105329, ENSG00000160712, ENSG00000174130, ENSG00000145147, ENSG00000112679, ENSG00000086730, ENSG00000163322, ENSG00000105393, ENSG00000107175, ENSG00000137462, ENSG00000139178, ENSG00000100030, ENSG00000000971, ENSG00000164171	950	167	10171	0.897535	1	0.99996	100
Annotation Cluster 27	Enrichment Score: 1.1497331745148347
Category	Term	Count	%	PValue	Genes	List Total	Pop Hits	Pop Total	Fold Enrichment	Bonferroni	Benjamini	FDR
GOTERM_MF_FAT	GO:0008238~exopeptidase activity	13	0.911002	0.00634934	ENSG00000121064, ENSG00000186094, ENSG00000123992, ENSG00000135049, ENSG00000154277, ENSG00000015413, ENSG00000166340, ENSG00000135047, ENSG00000102174, ENSG00000131187, ENSG00000133313, ENSG00000064601, ENSG00000196236	879	60	9766	2.40724	0.99891	0.897094	9.65344
SP_PIR_KEYWORDS	carboxypeptidase	5	0.350385	0.214425	ENSG00000121064, ENSG00000186094, ENSG00000133313, ENSG00000135049, ENSG00000064601	1375	25	14313	2.08189	1	0.91508	97.0768
GOTERM_MF_FAT	GO:0004180~carboxypeptidase activity	5	0.350385	0.261094	ENSG00000121064, ENSG00000186094, ENSG00000133313, ENSG00000135049, ENSG00000064601	879	29	9766	1.91558	1	0.992628	99.1954
Annotation Cluster 28	Enrichment Score: 1.1420998384755516
Category	Term	Count	%	PValue	Genes	List Total	Pop Hits	Pop Total	Fold Enrichment	Bonferroni	Benjamini	FDR
GOTERM_CC_FAT	GO:0044431~Golgi apparatus part	33	2.31254	0.0577168	ENSG00000054116, ENSG00000196968, ENSG00000105329, ENSG00000165474, ENSG00000005243, ENSG00000085365, ENSG00000125037, ENSG00000188603, ENSG00000117620, ENSG00000188906, ENSG00000172915, ENSG00000112493, ENSG00000157350, ENSG00000103365, ENSG00000135702, ENSG00000197217, ENSG00000168067, ENSG00000111885, ENSG00000176022, ENSG00000175040, ENSG00000087460, ENSG00000011347, ENSG00000105669, ENSG0000…	980	236	9588	1.36806	1	0.535477	57.5488
GOTERM_CC_FAT	GO:0005794~Golgi apparatus	82	5.74632	0.0655741	ENSG00000135916, ENSG00000188706, ENSG00000105404, ENSG00000177879, ENSG00000165474, ENSG00000005243, ENSG00000085365, ENSG00000125037, ENSG00000188603, ENSG00000117620, ENSG00000143183, ENSG00000131507, ENSG00000188906, ENSG00000167779, ENSG00000107175, ENSG00000172915, ENSG00000112493, ENSG00000165905, ENSG00000103365, ENSG00000169223, ENSG00000007255, ENSG00000182022, ENSG00000149823, ENSG0000…	980	674	9588	1.1903	1	0.564853	62.375
SP_PIR_KEYWORDS	golgi apparatus	53	3.71409	0.099007	ENSG00000188706, ENSG00000105404, ENSG00000177879, ENSG00000005243, ENSG00000085365, ENSG00000117620, ENSG00000143183, ENSG00000131507, ENSG00000165905, ENSG00000169223, ENSG00000103365, ENSG00000182022, ENSG00000007255, ENSG00000149823, ENSG00000196371, ENSG00000135702, ENSG00000111885, ENSG00000089597, ENSG00000175040, ENSG00000148334, ENSG00000036257, ENSG00000136156, ENSG00000105669, ENSG0000…	1375	453	14313	1.21788	1	0.81252	78.26
Annotation Cluster 29	Enrichment Score: 1.1001263451798653
Category	Term	Count	%	PValue	Genes	List Total	Pop Hits	Pop Total	Fold Enrichment	Bonferroni	Benjamini	FDR
GOTERM_CC_FAT	GO:0042579~microbody	15	1.05116	0.0227026	ENSG00000126432, ENSG00000203797, ENSG00000104823, ENSG00000116906, ENSG00000131779, ENSG00000115204, ENSG00000163344, ENSG00000214253, ENSG00000066583, ENSG00000104883, ENSG00000107537, ENSG00000124587, ENSG00000121691, ENSG00000156521, ENSG00000156968	980	77	9588	1.90591	0.99999	0.348068	28.1775
GOTERM_CC_FAT	GO:0005777~peroxisome	15	1.05116	0.0227026	ENSG00000126432, ENSG00000203797, ENSG00000104823, ENSG00000116906, ENSG00000131779, ENSG00000115204, ENSG00000163344, ENSG00000214253, ENSG00000066583, ENSG00000104883, ENSG00000107537, ENSG00000124587, ENSG00000121691, ENSG00000156521, ENSG00000156968	980	77	9588	1.90591	0.99999	0.348068	28.1775
GOTERM_BP_FAT	GO:0016559~peroxisome fission	3	0.210231	0.0244723	ENSG00000131779, ENSG00000104883, ENSG00000214253	950	3	10171	10.7063	1	0.892004	36.14
SP_PIR_KEYWORDS	peroxisome	13	0.911002	0.0301902	ENSG00000126432, ENSG00000203797, ENSG00000104823, ENSG00000116906, ENSG00000131779, ENSG00000163344, ENSG00000214253, ENSG00000104883, ENSG00000107537, ENSG00000124587, ENSG00000121691, ENSG00000156521, ENSG00000156968	1375	69	14313	1.9612	1	0.682905	36.1543
GOTERM_CC_FAT	GO:0005778~peroxisomal membrane	6	0.420463	0.0666407	ENSG00000131779, ENSG00000104883, ENSG00000115204, ENSG00000124587, ENSG00000121691, ENSG00000214253	980	22	9588	2.66827	1	0.562176	62.9892
GOTERM_CC_FAT	GO:0031903~microbody membrane	6	0.420463	0.0666407	ENSG00000131779, ENSG00000104883, ENSG00000115204, ENSG00000124587, ENSG00000121691, ENSG00000214253	980	22	9588	2.66827	1	0.562176	62.9892
GOTERM_BP_FAT	GO:0007031~peroxisome organization	4	0.280308	0.182609	ENSG00000131779, ENSG00000104883, ENSG00000124587, ENSG00000214253	950	16	10171	2.67658	1	0.99149	97.4004
GOTERM_CC_FAT	GO:0044438~microbody part	6	0.420463	0.186123	ENSG00000131779, ENSG00000104883, ENSG00000115204, ENSG00000124587, ENSG00000121691, ENSG00000214253	980	30	9588	1.95673	1	0.832379	94.8605
GOTERM_CC_FAT	GO:0044439~peroxisomal part	6	0.420463	0.186123	ENSG00000131779, ENSG00000104883, ENSG00000115204, ENSG00000124587, ENSG00000121691, ENSG00000214253	980	30	9588	1.95673	1	0.832379	94.8605
GOTERM_CC_FAT	GO:0005779~integral to peroxisomal membrane	3	0.210231	0.272056	ENSG00000131779, ENSG00000115204, ENSG00000214253	980	10	9588	2.9351	1	0.907805	98.9708
GOTERM_CC_FAT	GO:0031231~intrinsic to peroxisomal membrane	3	0.210231	0.272056	ENSG00000131779, ENSG00000115204, ENSG00000214253	980	10	9588	2.9351	1	0.907805	98.9708
Annotation Cluster 30	Enrichment Score: 1.0685855265769726
Category	Term	Count	%	PValue	Genes	List Total	Pop Hits	Pop Total	Fold Enrichment	Bonferroni	Benjamini	FDR
GOTERM_CC_FAT	GO:0005741~mitochondrial outer membrane	12	0.840925	0.0633474	ENSG00000115657, ENSG00000184584, ENSG00000100300, ENSG00000173726, ENSG00000173171, ENSG00000064012, ENSG00000122873, ENSG00000121057, ENSG00000176171, ENSG00000159399, ENSG00000214253, ENSG00000171109	980	65	9588	1.80622	1	0.560863	61.0619
GOTERM_CC_FAT	GO:0019867~outer membrane	14	0.981079	0.0714567	ENSG00000115657, ENSG00000184584, ENSG00000173726, ENSG00000173171, ENSG00000122873, ENSG00000159399, ENSG00000214253, ENSG00000100300, ENSG00000064012, ENSG00000176171, ENSG00000121057, ENSG00000164171, ENSG00000101890, ENSG00000171109	980	82	9588	1.67038	1	0.57153	65.6483
GOTERM_CC_FAT	GO:0031968~organelle outer membrane	13	0.911002	0.0967735	ENSG00000115657, ENSG00000184584, ENSG00000173726, ENSG00000173171, ENSG00000122873, ENSG00000159399, ENSG00000214253, ENSG00000100300, ENSG00000064012, ENSG00000176171, ENSG00000121057, ENSG00000101890, ENSG00000171109	980	78	9588	1.63061	1	0.663542	76.9369
SP_PIR_KEYWORDS	mitochondrion outer membrane	9	0.630694	0.121375	ENSG00000115657, ENSG00000184584, ENSG00000173726, ENSG00000173171, ENSG00000122873, ENSG00000121057, ENSG00000159399, ENSG00000214253, ENSG00000171109	1375	52	14313	1.80164	1	0.845049	84.9529
Annotation Cluster 31	Enrichment Score: 1.0458695271826974
Category	Term	Count	%	PValue	Genes	List Total	Pop Hits	Pop Total	Fold Enrichment	Bonferroni	Benjamini	FDR
GOTERM_MF_FAT	GO:0004030~aldehyde dehydrogenase [NAD(P)+] activity	4	0.280308	0.0117706	ENSG00000072210, ENSG00000111275, ENSG00000108602, ENSG00000006534	879	6	9766	7.4069	0.999997	0.718636	17.1973
INTERPRO	IPR016160:Aldehyde dehydrogenase, conserved site	7	0.49054	0.0193708	ENSG00000072210, ENSG00000137462, ENSG00000177685, ENSG00000161618, ENSG00000111275, ENSG00000108602, ENSG00000006534	1213	23	12529	3.14359	1	0.998859	28.1553
GOTERM_MF_FAT	GO:0004028~3-chloroallyl aldehyde dehydrogenase activity	3	0.210231	0.0428454	ENSG00000072210, ENSG00000108602, ENSG00000006534	879	4	9766	8.33276	1	0.90415	50.2382
INTERPRO	IPR012394:Aldehyde dehydrogenase NAD(P)-dependent	3	0.210231	0.0491407	ENSG00000072210, ENSG00000108602, ENSG00000006534	1213	4	12529	7.7467	1	0.997027	57.3351
PIR_SUPERFAMILY	PIRSF036492:ALDH	3	0.210231	0.0494535	ENSG00000072210, ENSG00000108602, ENSG00000006534	537	4	5520	7.7095	1	1	52.7596
INTERPRO	IPR015590:Aldehyde dehydrogenase	5	0.350385	0.0500185	ENSG00000072210, ENSG00000161618, ENSG00000111275, ENSG00000108602, ENSG00000006534	1213	15	12529	3.44298	1	0.99613	57.9961
INTERPRO	IPR016162:Aldehyde dehydrogenase, N-terminal	5	0.350385	0.061757	ENSG00000072210, ENSG00000161618, ENSG00000111275, ENSG00000108602, ENSG00000006534	1213	16	12529	3.22779	1	0.998488	65.9584
GOTERM_MF_FAT	GO:0016620~oxidoreductase activity, acting on the aldehyde or oxo group of donors, NAD or NADP as acceptor	5	0.350385	0.0848146	ENSG00000198099, ENSG00000072210, ENSG00000111275, ENSG00000108602, ENSG00000006534	879	19	9766	2.92378	1	0.943663	75.6477
UP_SEQ_FEATURE	nucleotide phosphate-binding region:NAD	10	0.700771	0.108852	ENSG00000198099, ENSG00000072210, ENSG00000100612, ENSG00000082212, ENSG00000068903, ENSG00000111275, ENSG00000108602, ENSG00000148672, ENSG00000006534, ENSG00000142082	1374	59	14299	1.76387	1	0.999903	87.4916
GOTERM_MF_FAT	GO:0004029~aldehyde dehydrogenase (NAD) activity	3	0.210231	0.125199	ENSG00000072210, ENSG00000111275, ENSG00000108602	879	7	9766	4.76158	1	0.972163	88.1379
GOTERM_BP_FAT	GO:0006081~cellular aldehyde metabolic process	5	0.350385	0.161497	ENSG00000198099, ENSG00000072210, ENSG00000108602, ENSG00000006534, ENSG00000198074	950	23	10171	2.32746	1	0.990096	95.8755
KEGG_PATHWAY	hsa00982:Drug metabolism	7	0.49054	0.210102	ENSG00000198099, ENSG00000134202, ENSG00000100577, ENSG00000160870, ENSG00000108602, ENSG00000184674, ENSG00000006534	371	42	3859	1.7336	1	0.89499	94.4035
KEGG_PATHWAY	hsa00010:Glycolysis / Gluconeogenesis	6	0.420463	0.396252	ENSG00000198099, ENSG00000072210, ENSG00000111275, ENSG00000159399, ENSG00000108602, ENSG00000006534	371	43	3859	1.45139	1	0.910262	99.7905
KEGG_PATHWAY	hsa00350:Tyrosine metabolism	5	0.350385	0.413762	ENSG00000198099, ENSG00000173418, ENSG00000100577, ENSG00000108602, ENSG00000006534	371	34	3859	1.52965	1	0.899372	99.8538
KEGG_PATHWAY	hsa00340:Histidine metabolism	4	0.280308	0.43494	ENSG00000072210, ENSG00000111275, ENSG00000108602, ENSG00000006534	371	25	3859	1.66426	1	0.892622	99.9068
Annotation Cluster 32	Enrichment Score: 1.0213695878145648
Category	Term	Count	%	PValue	Genes	List Total	Pop Hits	Pop Total	Fold Enrichment	Bonferroni	Benjamini	FDR
GOTERM_BP_FAT	GO:0051186~cofactor metabolic process	23	1.61177	0.0175716	ENSG00000106605, ENSG00000117118, ENSG00000164172, ENSG00000112096, ENSG00000204370, ENSG00000100292, ENSG00000135070, ENSG00000103274, ENSG00000106927, ENSG00000184674, ENSG00000138400, ENSG00000040531, ENSG00000066926, ENSG00000198099, ENSG00000100300, ENSG00000167468, ENSG00000136877, ENSG00000159228, ENSG00000106733, ENSG00000116984, ENSG00000143224, ENSG00000100983, ENSG00000172890	950	147	10171	1.67514	1	0.892413	27.4495
GOTERM_BP_FAT	GO:0051188~cofactor biosynthetic process	11	0.770848	0.139644	ENSG00000066926, ENSG00000164172, ENSG00000100300, ENSG00000135070, ENSG00000103274, ENSG00000136877, ENSG00000106733, ENSG00000116984, ENSG00000143224, ENSG00000100983, ENSG00000172890	950	73	10171	1.61328	1	0.985333	93.429
GOTERM_BP_FAT	GO:0006732~coenzyme metabolic process	13	0.911002	0.351608	ENSG00000117118, ENSG00000164172, ENSG00000204370, ENSG00000112096, ENSG00000184674, ENSG00000138400, ENSG00000040531, ENSG00000167468, ENSG00000106733, ENSG00000136877, ENSG00000116984, ENSG00000100983, ENSG00000172890	950	112	10171	1.2427	1	0.997457	99.9607
Annotation Cluster 33	Enrichment Score: 1.0042586744545432
Category	Term	Count	%	PValue	Genes	List Total	Pop Hits	Pop Total	Fold Enrichment	Bonferroni	Benjamini	FDR
GOTERM_BP_FAT	GO:0032368~regulation of lipid transport	7	0.49054	0.0164084	ENSG00000158874, ENSG00000131408, ENSG00000100300, ENSG00000107331, ENSG00000110245, ENSG00000105221, ENSG00000135124	950	23	10171	3.25844	1	0.885517	25.8787
GOTERM_BP_FAT	GO:0032371~regulation of sterol transport	5	0.350385	0.0552669	ENSG00000158874, ENSG00000131408, ENSG00000100300, ENSG00000107331, ENSG00000110245	950	16	10171	3.34572	1	0.958906	64.2664
GOTERM_BP_FAT	GO:0032374~regulation of cholesterol transport	5	0.350385	0.0552669	ENSG00000158874, ENSG00000131408, ENSG00000100300, ENSG00000107331, ENSG00000110245	950	16	10171	3.34572	1	0.958906	64.2664
GOTERM_BP_FAT	GO:0032369~negative regulation of lipid transport	4	0.280308	0.0757313	ENSG00000158874, ENSG00000131408, ENSG00000110245, ENSG00000105221	950	11	10171	3.89321	1	0.967899	75.9606
GOTERM_MF_FAT	GO:0032934~sterol binding	4	0.280308	0.146425	ENSG00000021762, ENSG00000158874, ENSG00000100300, ENSG00000110245	879	15	9766	2.96276	1	0.976903	91.9806
GOTERM_MF_FAT	GO:0015485~cholesterol binding	3	0.210231	0.328792	ENSG00000158874, ENSG00000100300, ENSG00000110245	879	13	9766	2.56393	1	0.995505	99.826
GOTERM_BP_FAT	GO:0050994~regulation of lipid catabolic process	3	0.210231	0.510953	ENSG00000158874, ENSG00000110245, ENSG00000105221	950	18	10171	1.78439	1	0.999053	99.9998
Annotation Cluster 34	Enrichment Score: 1.0007811591584803
Category	Term	Count	%	PValue	Genes	List Total	Pop Hits	Pop Total	Fold Enrichment	Bonferroni	Benjamini	FDR
GOTERM_BP_FAT	GO:0006516~glycoprotein catabolic process	5	0.350385	0.0446395	ENSG00000038002, ENSG00000116661, ENSG00000162736, ENSG00000088832, ENSG00000188603	950	15	10171	3.56877	1	0.940108	56.2465
GOTERM_BP_FAT	GO:0042987~amyloid precursor protein catabolic process	3	0.210231	0.133295	ENSG00000162736, ENSG00000088832, ENSG00000188603	950	7	10171	4.58842	1	0.984463	92.4937
GOTERM_BP_FAT	GO:0042982~amyloid precursor protein metabolic process	3	0.210231	0.167156	ENSG00000162736, ENSG00000088832, ENSG00000188603	950	8	10171	4.01487	1	0.990678	96.3513
Annotation Cluster 35	Enrichment Score: 0.991463669417878
Category	Term	Count	%	PValue	Genes	List Total	Pop Hits	Pop Total	Fold Enrichment	Bonferroni	Benjamini	FDR
GOTERM_BP_FAT	GO:0006458~'de novo' protein folding	5	0.350385	0.0202567	ENSG00000109971, ENSG00000183291, ENSG00000136816, ENSG00000197930, ENSG00000088832	950	12	10171	4.46096	1	0.907726	30.9559
GOTERM_BP_FAT	GO:0051084~'de novo' posttranslational protein folding	4	0.280308	0.0590485	ENSG00000109971, ENSG00000183291, ENSG00000136816, ENSG00000197930	950	10	10171	4.28253	1	0.963088	66.7687
GOTERM_BP_FAT	GO:0051085~chaperone mediated protein folding requiring cofactor	3	0.210231	0.167156	ENSG00000109971, ENSG00000136816, ENSG00000197930	950	8	10171	4.01487	1	0.990678	96.3513
GOTERM_BP_FAT	GO:0006986~response to unfolded protein	6	0.420463	0.54106	ENSG00000109971, ENSG00000080824, ENSG00000159461, ENSG00000136816, ENSG00000197930, ENSG00000055332	950	52	10171	1.23534	1	0.999173	99.9999
Annotation Cluster 36	Enrichment Score: 0.9758170750116028
Category	Term	Count	%	PValue	Genes	List Total	Pop Hits	Pop Total	Fold Enrichment	Bonferroni	Benjamini	FDR
GOTERM_MF_FAT	GO:0042802~identical protein binding	58	4.06447	0.0230366	ENSG00000105404, ENSG00000184489, ENSG00000143727, ENSG00000105171, ENSG00000160310, ENSG00000166436, ENSG00000171222, ENSG00000090554, ENSG00000106927, ENSG00000135124, ENSG00000188906, ENSG00000107175, ENSG00000140464, ENSG00000131653, ENSG00000176171, ENSG00000169855, ENSG00000005882, ENSG00000164172, ENSG00000183691, ENSG00000118777, ENSG00000157224, ENSG00000087086, ENSG00000148672, ENSG0000…	879	488	9766	1.32049	1	0.831853	31.0265
GOTERM_MF_FAT	GO:0042803~protein homodimerization activity	30	2.10231	0.11042	ENSG00000080824, ENSG00000100058, ENSG00000105329, ENSG00000091106, ENSG00000166436, ENSG00000090554, ENSG00000106927, ENSG00000133812, ENSG00000135124, ENSG00000188906, ENSG00000181163, ENSG00000107175, ENSG00000140464, ENSG00000184371, ENSG00000176171, ENSG00000100983, ENSG00000005882, ENSG00000118777, ENSG00000183691, ENSG00000102393, ENSG00000065361, ENSG00000160712, ENSG00000169297, ENSG0000…	879	255	9766	1.3071	1	0.966185	84.5076
GOTERM_MF_FAT	GO:0046983~protein dimerization activity	39	2.73301	0.464603	ENSG00000080824, ENSG00000100058, ENSG00000105329, ENSG00000091106, ENSG00000166436, ENSG00000090554, ENSG00000133812, ENSG00000106927, ENSG00000188906, ENSG00000135124, ENSG00000181163, ENSG00000107175, ENSG00000140464, ENSG00000159346, ENSG00000133313, ENSG00000184371, ENSG00000176171, ENSG00000140854, ENSG00000100983, ENSG00000063438, ENSG00000169855, ENSG00000107521, ENSG00000005882, ENSG0000…	879	413	9766	1.04916	1	0.998186	99.9953
Annotation Cluster 37	Enrichment Score: 0.9644736859869509
Category	Term	Count	%	PValue	Genes	List Total	Pop Hits	Pop Total	Fold Enrichment	Bonferroni	Benjamini	FDR
GOTERM_MF_FAT	GO:0015293~symporter activity	19	1.33146	0.00739842	ENSG00000131389, ENSG00000177542, ENSG00000180773, ENSG00000221955, ENSG00000168575, ENSG00000117394, ENSG00000110446, ENSG00000160326, ENSG00000117620, ENSG00000079215, ENSG00000157103, ENSG00000164414, ENSG00000110628, ENSG00000106688, ENSG00000064651, ENSG00000119899, ENSG00000126903, ENSG00000138459, ENSG00000088836	879	108	9766	1.9546	0.999648	0.863071	11.1618
GOTERM_MF_FAT	GO:0015295~solute:hydrogen symporter activity	7	0.49054	0.0110343	ENSG00000164414, ENSG00000119899, ENSG00000117394, ENSG00000117620, ENSG00000110446, ENSG00000160326, ENSG00000138459	879	22	9766	3.53511	0.999993	0.773593	16.2086
GOTERM_MF_FAT	GO:0015294~solute:cation symporter activity	14	0.981079	0.0123999	ENSG00000131389, ENSG00000168575, ENSG00000117394, ENSG00000110446, ENSG00000160326, ENSG00000117620, ENSG00000079215, ENSG00000157103, ENSG00000164414, ENSG00000106688, ENSG00000064651, ENSG00000119899, ENSG00000126903, ENSG00000138459	879	73	9766	2.13075	0.999998	0.703243	18.0337
GOTERM_BP_FAT	GO:0015800~acidic amino acid transport	5	0.350385	0.0202567	ENSG00000157103, ENSG00000177542, ENSG00000106688, ENSG00000144746, ENSG00000079215	950	12	10171	4.46096	1	0.907726	30.9559
SP_PIR_KEYWORDS	Symport	14	0.981079	0.0612689	ENSG00000131389, ENSG00000177542, ENSG00000180773, ENSG00000221955, ENSG00000168575, ENSG00000110446, ENSG00000079215, ENSG00000157103, ENSG00000110628, ENSG00000106688, ENSG00000064651, ENSG00000119899, ENSG00000126903, ENSG00000088836	1375	85	14313	1.7145	1	0.758606	60.3643
GOTERM_MF_FAT	GO:0005343~organic acid:sodium symporter activity	5	0.350385	0.0718543	ENSG00000131389, ENSG00000157103, ENSG00000106688, ENSG00000126903, ENSG00000079215	879	18	9766	3.08621	1	0.923934	69.53
GOTERM_BP_FAT	GO:0015813~L-glutamate transport	4	0.280308	0.0757313	ENSG00000177542, ENSG00000106688, ENSG00000144746, ENSG00000079215	950	11	10171	3.89321	1	0.967899	75.9606
GOTERM_BP_FAT	GO:0006865~amino acid transport	11	0.770848	0.0775816	ENSG00000131389, ENSG00000157103, ENSG00000157637, ENSG00000177542, ENSG00000180773, ENSG00000106688, ENSG00000144746, ENSG00000188603, ENSG00000110203, ENSG00000079215, ENSG00000040531	950	65	10171	1.81184	1	0.967647	76.817
GOTERM_BP_FAT	GO:0046942~carboxylic acid transport	16	1.12123	0.0915624	ENSG00000131389, ENSG00000177542, ENSG00000180773, ENSG00000144746, ENSG00000188603, ENSG00000187134, ENSG00000079215, ENSG00000040531, ENSG00000108846, ENSG00000157637, ENSG00000157103, ENSG00000147872, ENSG00000106688, ENSG00000119899, ENSG00000110203, ENSG00000145384	950	111	10171	1.54325	1	0.977039	82.4163
GOTERM_BP_FAT	GO:0015849~organic acid transport	16	1.12123	0.0915624	ENSG00000131389, ENSG00000177542, ENSG00000180773, ENSG00000144746, ENSG00000188603, ENSG00000187134, ENSG00000079215, ENSG00000040531, ENSG00000108846, ENSG00000157637, ENSG00000157103, ENSG00000147872, ENSG00000106688, ENSG00000119899, ENSG00000110203, ENSG00000145384	950	111	10171	1.54325	1	0.977039	82.4163
GOTERM_BP_FAT	GO:0015711~organic anion transport	7	0.49054	0.0917266	ENSG00000177542, ENSG00000106688, ENSG00000144746, ENSG00000111700, ENSG00000126903, ENSG00000079215, ENSG00000088836	950	34	10171	2.20424	1	0.976112	82.4737
GOTERM_BP_FAT	GO:0043092~L-amino acid import	3	0.210231	0.101289	ENSG00000157103, ENSG00000106688, ENSG00000079215	950	6	10171	5.35316	1	0.979843	85.5294
GOTERM_BP_FAT	GO:0043090~amino acid import	3	0.210231	0.101289	ENSG00000157103, ENSG00000106688, ENSG00000079215	950	6	10171	5.35316	1	0.979843	85.5294
GOTERM_BP_FAT	GO:0015807~L-amino acid transport	4	0.280308	0.158732	ENSG00000157103, ENSG00000106688, ENSG00000079215, ENSG00000040531	950	15	10171	2.85502	1	0.990001	95.6222
GOTERM_MF_FAT	GO:0015179~L-amino acid transmembrane transporter activity	5	0.350385	0.220829	ENSG00000157103, ENSG00000177542, ENSG00000106688, ENSG00000079215, ENSG00000040531	879	27	9766	2.05747	1	0.990024	98.1256
GOTERM_MF_FAT	GO:0015172~acidic amino acid transmembrane transporter activity	3	0.210231	0.225043	ENSG00000177542, ENSG00000106688, ENSG00000079215	879	10	9766	3.33311	1	0.989441	98.2808
GOTERM_MF_FAT	GO:0005313~L-glutamate transmembrane transporter activity	3	0.210231	0.225043	ENSG00000177542, ENSG00000106688, ENSG00000079215	879	10	9766	3.33311	1	0.989441	98.2808
GOTERM_BP_FAT	GO:0015837~amine transport	11	0.770848	0.291832	ENSG00000131389, ENSG00000157103, ENSG00000157637, ENSG00000177542, ENSG00000180773, ENSG00000106688, ENSG00000144746, ENSG00000188603, ENSG00000110203, ENSG00000079215, ENSG00000040531	950	87	10171	1.35367	1	0.996485	99.8062
GOTERM_BP_FAT	GO:0015718~monocarboxylic acid transport	6	0.420463	0.335134	ENSG00000131389, ENSG00000147872, ENSG00000119899, ENSG00000145384, ENSG00000187134, ENSG00000108846	950	41	10171	1.56678	1	0.997298	99.9381
GOTERM_MF_FAT	GO:0015171~amino acid transmembrane transporter activity	6	0.420463	0.361896	ENSG00000131389, ENSG00000157103, ENSG00000177542, ENSG00000106688, ENSG00000079215, ENSG00000040531	879	44	9766	1.51505	1	0.99652	99.9223
GOTERM_MF_FAT	GO:0015370~solute:sodium symporter activity	5	0.350385	0.470017	ENSG00000131389, ENSG00000157103, ENSG00000106688, ENSG00000126903, ENSG00000079215	879	39	9766	1.4244	1	0.998157	99.996
GOTERM_MF_FAT	GO:0005275~amine transmembrane transporter activity	6	0.420463	0.60651	ENSG00000131389, ENSG00000157103, ENSG00000177542, ENSG00000106688, ENSG00000079215, ENSG00000040531	879	58	9766	1.14935	1	0.999162	100
GOTERM_BP_FAT	GO:0006836~neurotransmitter transport	5	0.350385	0.875625	ENSG00000131389, ENSG00000157103, ENSG00000177380, ENSG00000168993, ENSG00000079215	950	66	10171	0.811085	1	0.999994	100
Annotation Cluster 38	Enrichment Score: 0.9586373407087531
Category	Term	Count	%	PValue	Genes	List Total	Pop Hits	Pop Total	Fold Enrichment	Bonferroni	Benjamini	FDR
GOTERM_BP_FAT	GO:0031330~negative regulation of cellular catabolic process	5	0.350385	0.0271444	ENSG00000141458, ENSG00000110245, ENSG00000101439, ENSG00000188603, ENSG00000102265	950	13	10171	4.11781	1	0.897396	39.2331
GOTERM_BP_FAT	GO:0009895~negative regulation of catabolic process	6	0.420463	0.0888462	ENSG00000158874, ENSG00000141458, ENSG00000110245, ENSG00000101439, ENSG00000188603, ENSG00000102265	950	26	10171	2.47069	1	0.975348	81.4399
GOTERM_BP_FAT	GO:0031329~regulation of cellular catabolic process	7	0.49054	0.193514	ENSG00000164197, ENSG00000141458, ENSG00000110245, ENSG00000105221, ENSG00000101439, ENSG00000188603, ENSG00000102265	950	42	10171	1.78439	1	0.992012	97.9614
GOTERM_BP_FAT	GO:0009894~regulation of catabolic process	9	0.630694	0.313631	ENSG00000158874, ENSG00000164197, ENSG00000141458, ENSG00000110245, ENSG00000105221, ENSG00000101439, ENSG00000188603, ENSG00000102265, ENSG00000131507	950	69	10171	1.39648	1	0.996886	99.89
Annotation Cluster 39	Enrichment Score: 0.9464388443734573
Category	Term	Count	%	PValue	Genes	List Total	Pop Hits	Pop Total	Fold Enrichment	Bonferroni	Benjamini	FDR
GOTERM_BP_FAT	GO:0075136~response to host	3	0.210231	0.101289	ENSG00000137462, ENSG00000105329, ENSG00000174130	950	6	10171	5.35316	1	0.979843	85.5294
GOTERM_BP_FAT	GO:0052173~response to defenses of other organism during symbiotic interaction	3	0.210231	0.101289	ENSG00000137462, ENSG00000105329, ENSG00000174130	950	6	10171	5.35316	1	0.979843	85.5294
GOTERM_BP_FAT	GO:0052200~response to host defenses	3	0.210231	0.101289	ENSG00000137462, ENSG00000105329, ENSG00000174130	950	6	10171	5.35316	1	0.979843	85.5294
GOTERM_BP_FAT	GO:0002274~myeloid leukocyte activation	6	0.420463	0.1576	ENSG00000137462, ENSG00000105329, ENSG00000174130, ENSG00000184371, ENSG00000086730, ENSG00000174125	950	31	10171	2.07219	1	0.990034	95.5144
Annotation Cluster 40	Enrichment Score: 0.9439245415263002
Category	Term	Count	%	PValue	Genes	List Total	Pop Hits	Pop Total	Fold Enrichment	Bonferroni	Benjamini	FDR
GOTERM_BP_FAT	GO:0046149~pigment catabolic process	3	0.210231	0.0244723	ENSG00000106605, ENSG00000100292, ENSG00000106927	950	3	10171	10.7063	1	0.892004	36.14
GOTERM_BP_FAT	GO:0042167~heme catabolic process	3	0.210231	0.0244723	ENSG00000106605, ENSG00000100292, ENSG00000106927	950	3	10171	10.7063	1	0.892004	36.14
GOTERM_BP_FAT	GO:0033015~tetrapyrrole catabolic process	3	0.210231	0.0244723	ENSG00000106605, ENSG00000100292, ENSG00000106927	950	3	10171	10.7063	1	0.892004	36.14
GOTERM_BP_FAT	GO:0006787~porphyrin catabolic process	3	0.210231	0.0244723	ENSG00000106605, ENSG00000100292, ENSG00000106927	950	3	10171	10.7063	1	0.892004	36.14
GOTERM_BP_FAT	GO:0042168~heme metabolic process	6	0.420463	0.0331635	ENSG00000066926, ENSG00000106605, ENSG00000100300, ENSG00000100292, ENSG00000143224, ENSG00000106927	950	20	10171	3.21189	1	0.919911	45.6901
GOTERM_BP_FAT	GO:0051187~cofactor catabolic process	6	0.420463	0.0668474	ENSG00000106605, ENSG00000117118, ENSG00000204370, ENSG00000100292, ENSG00000106927, ENSG00000138400	950	24	10171	2.67658	1	0.97173	71.4162
GOTERM_BP_FAT	GO:0042440~pigment metabolic process	8	0.560617	0.07424	ENSG00000066926, ENSG00000106605, ENSG00000198931, ENSG00000099977, ENSG00000100300, ENSG00000100292, ENSG00000143224, ENSG00000106927	950	40	10171	2.14126	1	0.97025	75.2488
GOTERM_BP_FAT	GO:0033013~tetrapyrrole metabolic process	6	0.420463	0.0774252	ENSG00000066926, ENSG00000106605, ENSG00000100300, ENSG00000100292, ENSG00000143224, ENSG00000106927	950	25	10171	2.56952	1	0.968906	76.7457
GOTERM_BP_FAT	GO:0006778~porphyrin metabolic process	6	0.420463	0.0774252	ENSG00000066926, ENSG00000106605, ENSG00000100300, ENSG00000100292, ENSG00000143224, ENSG00000106927	950	25	10171	2.56952	1	0.968906	76.7457
KEGG_PATHWAY	hsa00860:Porphyrin and chlorophyll metabolism	6	0.420463	0.0845169	ENSG00000090013, ENSG00000181867, ENSG00000066926, ENSG00000106605, ENSG00000100292, ENSG00000143224	371	25	3859	2.49639	1	0.815032	66.0205
GOTERM_BP_FAT	GO:0018130~heterocycle biosynthetic process	8	0.560617	0.194248	ENSG00000066926, ENSG00000198931, ENSG00000164172, ENSG00000104524, ENSG00000100300, ENSG00000132570, ENSG00000136877, ENSG00000143224	950	51	10171	1.67942	1	0.9919	97.9947
GOTERM_BP_FAT	GO:0046148~pigment biosynthetic process	5	0.350385	0.414922	ENSG00000066926, ENSG00000198931, ENSG00000099977, ENSG00000100300, ENSG00000143224	950	35	10171	1.52947	1	0.998098	99.9939
GOTERM_BP_FAT	GO:0006783~heme biosynthetic process	3	0.210231	0.447964	ENSG00000066926, ENSG00000100300, ENSG00000143224	950	16	10171	2.00743	1	0.998475	99.9979
GOTERM_BP_FAT	GO:0033014~tetrapyrrole biosynthetic process	3	0.210231	0.510953	ENSG00000066926, ENSG00000100300, ENSG00000143224	950	18	10171	1.78439	1	0.999053	99.9998
GOTERM_BP_FAT	GO:0006779~porphyrin biosynthetic process	3	0.210231	0.510953	ENSG00000066926, ENSG00000100300, ENSG00000143224	950	18	10171	1.78439	1	0.999053	99.9998
GOTERM_BP_FAT	GO:0044270~nitrogen compound catabolic process	6	0.420463	0.523314	ENSG00000106605, ENSG00000103152, ENSG00000165609, ENSG00000100292, ENSG00000106927, ENSG00000197217	950	51	10171	1.25957	1	0.99914	99.9999
GOTERM_BP_FAT	GO:0046700~heterocycle catabolic process	6	0.420463	0.608696	ENSG00000106605, ENSG00000103152, ENSG00000165609, ENSG00000100292, ENSG00000106927, ENSG00000197217	950	56	10171	1.14711	1	0.999592	100
Annotation Cluster 41	Enrichment Score: 0.9072784984627177
Category	Term	Count	%	PValue	Genes	List Total	Pop Hits	Pop Total	Fold Enrichment	Bonferroni	Benjamini	FDR
SP_PIR_KEYWORDS	laminin egf-like domain	7	0.49054	0.039536	ENSG00000088812, ENSG00000105429, ENSG00000075275, ENSG00000142233, ENSG00000162631, ENSG00000196878, ENSG00000172037	1375	27	14313	2.69875	1	0.73646	44.5915
SMART	SM00180:EGF_Lam	7	0.49054	0.0478213	ENSG00000088812, ENSG00000105429, ENSG00000075275, ENSG00000142233, ENSG00000162631, ENSG00000196878, ENSG00000172037	537	34	6779	2.59903	0.999999	0.940546	47.8343
UP_SEQ_FEATURE	domain:Laminin EGF-like 1	6	0.420463	0.063311	ENSG00000088812, ENSG00000105429, ENSG00000142233, ENSG00000162631, ENSG00000196878, ENSG00000172037	1374	23	14299	2.71483	1	0.999972	69.2645
UP_SEQ_FEATURE	domain:Laminin EGF-like 2	6	0.420463	0.0739157	ENSG00000088812, ENSG00000105429, ENSG00000142233, ENSG00000162631, ENSG00000196878, ENSG00000172037	1374	24	14299	2.60171	1	0.999914	74.9709
UP_SEQ_FEATURE	domain:Laminin EGF-like 3	5	0.350385	0.102502	ENSG00000105429, ENSG00000142233, ENSG00000162631, ENSG00000196878, ENSG00000172037	1374	19	14299	2.73864	1	0.999918	85.7826
INTERPRO	IPR002049:EGF-like, laminin	7	0.49054	0.104887	ENSG00000088812, ENSG00000105429, ENSG00000075275, ENSG00000142233, ENSG00000162631, ENSG00000196878, ENSG00000172037	1213	34	12529	2.12655	1	0.999377	84.635
UP_SEQ_FEATURE	domain:Laminin EGF-like 4	3	0.210231	0.248505	ENSG00000105429, ENSG00000196878, ENSG00000172037	1374	10	14299	3.12205	1	1	99.4219
SMART	SM00136:LamNT	3	0.210231	0.274706	ENSG00000162631, ENSG00000196878, ENSG00000172037	537	13	6779	2.91319	1	0.987781	98.5951
UP_SEQ_FEATURE	domain:Laminin N-terminal	3	0.210231	0.35912	ENSG00000162631, ENSG00000196878, ENSG00000172037	1374	13	14299	2.40158	1	1	99.9673
INTERPRO	IPR008211:Laminin, N-terminal	3	0.210231	0.362651	ENSG00000162631, ENSG00000196878, ENSG00000172037	1213	13	12529	2.3836	1	0.999999	99.9507
Annotation Cluster 42	Enrichment Score: 0.8907381897106899
Category	Term	Count	%	PValue	Genes	List Total	Pop Hits	Pop Total	Fold Enrichment	Bonferroni	Benjamini	FDR
GOTERM_BP_FAT	GO:0031647~regulation of protein stability	7	0.49054	0.0722381	ENSG00000134086, ENSG00000158874, ENSG00000216490, ENSG00000140464, ENSG00000132819, ENSG00000124587, ENSG00000163932	950	32	10171	2.34201	1	0.970355	74.2619
GOTERM_BP_FAT	GO:0050821~protein stabilization	6	0.420463	0.0774252	ENSG00000134086, ENSG00000216490, ENSG00000140464, ENSG00000132819, ENSG00000124587, ENSG00000163932	950	25	10171	2.56952	1	0.968906	76.7457
GOTERM_BP_FAT	GO:0010608~posttranscriptional regulation of gene expression	18	1.26139	0.380309	ENSG00000163794, ENSG00000188613, ENSG00000132819, ENSG00000134744, ENSG00000163932, ENSG00000120899, ENSG00000134627, ENSG00000134086, ENSG00000158874, ENSG00000104408, ENSG00000216490, ENSG00000178982, ENSG00000140464, ENSG00000100030, ENSG00000028137, ENSG00000124587, ENSG00000065978, ENSG00000164171	950	166	10171	1.16093	1	0.997737	99.9827
Annotation Cluster 43	Enrichment Score: 0.8809560463619787
Category	Term	Count	%	PValue	Genes	List Total	Pop Hits	Pop Total	Fold Enrichment	Bonferroni	Benjamini	FDR
GOTERM_MF_FAT	GO:0016776~phosphotransferase activity, phosphate group as acceptor	6	0.420463	0.0681102	ENSG00000162368, ENSG00000162433, ENSG00000147044, ENSG00000161647, ENSG00000106992, ENSG00000163344	879	25	9766	2.66648	1	0.919404	67.5109
GOTERM_MF_FAT	GO:0019201~nucleotide kinase activity	5	0.350385	0.0848146	ENSG00000162368, ENSG00000162433, ENSG00000147044, ENSG00000161647, ENSG00000106992	879	19	9766	2.92378	1	0.943663	75.6477
INTERPRO	IPR000850:Adenylate kinase	3	0.210231	0.141617	ENSG00000162368, ENSG00000162433, ENSG00000106992	1213	7	12529	4.42669	1	0.999355	92.433
GOTERM_MF_FAT	GO:0019205~nucleobase, nucleoside, nucleotide kinase activity	5	0.350385	0.365912	ENSG00000162368, ENSG00000162433, ENSG00000147044, ENSG00000161647, ENSG00000106992	879	34	9766	1.63388	1	0.996332	99.9297
Annotation Cluster 44	Enrichment Score: 0.8680694433372554
Category	Term	Count	%	PValue	Genes	List Total	Pop Hits	Pop Total	Fold Enrichment	Bonferroni	Benjamini	FDR
GOTERM_MF_FAT	GO:0008233~peptidase activity	49	3.43378	0.0513592	ENSG00000015413, ENSG00000138613, ENSG00000136930, ENSG00000196236, ENSG00000196954, ENSG00000142507, ENSG00000123992, ENSG00000126067, ENSG00000012174, ENSG00000166340, ENSG00000182362, ENSG00000114948, ENSG00000114902, ENSG00000102174, ENSG00000064601, ENSG00000197249, ENSG00000104368, ENSG00000162600, ENSG00000111144, ENSG00000135049, ENSG00000154277, ENSG00000101844, ENSG00000171551, ENSG0000…	879	422	9766	1.29006	1	0.904903	56.8428
SP_PIR_KEYWORDS	Protease	45	3.15347	0.0554354	ENSG00000104368, ENSG00000162600, ENSG00000111144, ENSG00000135049, ENSG00000015413, ENSG00000154277, ENSG00000101844, ENSG00000171551, ENSG00000135047, ENSG00000139178, ENSG00000117984, ENSG00000136930, ENSG00000133313, ENSG00000129084, ENSG00000064012, ENSG00000196236, ENSG00000196954, ENSG00000156521, ENSG00000142892, ENSG00000174080, ENSG00000121064, ENSG00000107959, ENSG00000186094, ENSG0000…	1375	359	14313	1.30481	1	0.76704	56.6023
GOTERM_BP_FAT	GO:0006508~proteolysis	86	6.02663	0.107875	ENSG00000095261, ENSG00000128731, ENSG00000185019, ENSG00000015413, ENSG00000086758, ENSG00000176386, ENSG00000153832, ENSG00000138613, ENSG00000136930, ENSG00000162413, ENSG00000131653, ENSG00000196954, ENSG00000145495, ENSG00000196372, ENSG00000125818, ENSG00000147475, ENSG00000182220, ENSG00000112659, ENSG00000123992, ENSG00000142507, ENSG00000036257, ENSG00000126067, ENSG00000166340, ENSG0000…	950	800	10171	1.15093	1	0.980626	87.3333
GOTERM_MF_FAT	GO:0070011~peptidase activity, acting on L-amino acid peptides	41	2.87316	0.271432	ENSG00000104368, ENSG00000162600, ENSG00000111144, ENSG00000135049, ENSG00000015413, ENSG00000154277, ENSG00000101844, ENSG00000171551, ENSG00000135047, ENSG00000139178, ENSG00000117984, ENSG00000136930, ENSG00000133313, ENSG00000129084, ENSG00000064012, ENSG00000196236, ENSG00000196954, ENSG00000156521, ENSG00000142892, ENSG00000174080, ENSG00000121064, ENSG00000107959, ENSG00000186094, ENSG0000…	879	402	9766	1.13315	1	0.992667	99.3572
GOTERM_MF_FAT	GO:0004175~endopeptidase activity	25	1.75193	0.547854	ENSG00000104368, ENSG00000162600, ENSG00000154277, ENSG00000171551, ENSG00000135047, ENSG00000117984, ENSG00000139178, ENSG00000129084, ENSG00000136930, ENSG00000064012, ENSG00000156521, ENSG00000196954, ENSG00000142892, ENSG00000174080, ENSG00000107959, ENSG00000142507, ENSG00000163131, ENSG00000126067, ENSG00000166340, ENSG00000012174, ENSG00000157837, ENSG00000114948, ENSG00000102174, ENSG0000…	879	269	9766	1.03256	1	0.998626	99.9997
Annotation Cluster 45	Enrichment Score: 0.8633564286961003
Category	Term	Count	%	PValue	Genes	List Total	Pop Hits	Pop Total	Fold Enrichment	Bonferroni	Benjamini	FDR
GOTERM_MF_FAT	GO:0031406~carboxylic acid binding	15	1.05116	0.0817492	ENSG00000185000, ENSG00000151632, ENSG00000106397, ENSG00000187134, ENSG00000148672, ENSG00000079215, ENSG00000084774, ENSG00000138029, ENSG00000106688, ENSG00000137880, ENSG00000107537, ENSG00000116984, ENSG00000110203, ENSG00000145384, ENSG00000100983	879	104	9766	1.60245	1	0.942408	74.3147
GOTERM_MF_FAT	GO:0016597~amino acid binding	8	0.560617	0.135792	ENSG00000084774, ENSG00000106688, ENSG00000137880, ENSG00000116984, ENSG00000110203, ENSG00000079215, ENSG00000148672, ENSG00000100983	879	48	9766	1.85173	1	0.971343	90.2313
GOTERM_MF_FAT	GO:0043176~amine binding	11	0.770848	0.231512	ENSG00000158874, ENSG00000131389, ENSG00000084774, ENSG00000106688, ENSG00000137880, ENSG00000168539, ENSG00000116984, ENSG00000110203, ENSG00000079215, ENSG00000148672, ENSG00000100983	879	85	9766	1.43781	1	0.988628	98.4958
Annotation Cluster 46	Enrichment Score: 0.8623727281335553
Category	Term	Count	%	PValue	Genes	List Total	Pop Hits	Pop Total	Fold Enrichment	Bonferroni	Benjamini	FDR
GOTERM_CC_FAT	GO:0005626~insoluble fraction	75	5.25578	0.116692	ENSG00000023839, ENSG00000188603, ENSG00000163785, ENSG00000136026, ENSG00000079215, ENSG00000106927, ENSG00000188906, ENSG00000106537, ENSG00000112493, ENSG00000140464, ENSG00000100030, ENSG00000028137, ENSG00000064651, ENSG00000088832, ENSG00000171903, ENSG00000143819, ENSG00000133027, ENSG00000196371, ENSG00000130270, ENSG00000099866, ENSG00000111885, ENSG00000107521, ENSG00000185000, ENSG0000…	980	633	9588	1.1592	1	0.712995	83.276
GOTERM_CC_FAT	GO:0000267~cell fraction	94	6.58725	0.13693	ENSG00000143727, ENSG00000023839, ENSG00000188603, ENSG00000163785, ENSG00000136026, ENSG00000090554, ENSG00000079215, ENSG00000106927, ENSG00000188906, ENSG00000106537, ENSG00000112493, ENSG00000140464, ENSG00000100030, ENSG00000064651, ENSG00000028137, ENSG00000147437, ENSG00000088832, ENSG00000171903, ENSG00000035681, ENSG00000116984, ENSG00000143819, ENSG00000133027, ENSG00000196371, ENSG0000…	980	815	9588	1.12842	1	0.759359	88.0253
GOTERM_CC_FAT	GO:0005624~membrane fraction	71	4.97547	0.161936	ENSG00000023839, ENSG00000188603, ENSG00000163785, ENSG00000136026, ENSG00000079215, ENSG00000106927, ENSG00000188906, ENSG00000106537, ENSG00000112493, ENSG00000028137, ENSG00000064651, ENSG00000088832, ENSG00000171903, ENSG00000143819, ENSG00000133027, ENSG00000196371, ENSG00000130270, ENSG00000099866, ENSG00000111885, ENSG00000107521, ENSG00000185000, ENSG00000115486, ENSG00000129226, ENSG0000…	980	609	9588	1.14063	1	0.807096	92.1616
Annotation Cluster 47	Enrichment Score: 0.8593898517532872
Category	Term	Count	%	PValue	Genes	List Total	Pop Hits	Pop Total	Fold Enrichment	Bonferroni	Benjamini	FDR
GOTERM_MF_FAT	GO:0016859~cis-trans isomerase activity	8	0.560617	0.0249174	ENSG00000105701, ENSG00000134285, ENSG00000185250, ENSG00000004478, ENSG00000108179, ENSG00000171497, ENSG00000088832, ENSG00000100577	879	33	9766	2.69342	1	0.815303	33.1126
GOTERM_MF_FAT	GO:0003755~peptidyl-prolyl cis-trans isomerase activity	7	0.49054	0.0547023	ENSG00000105701, ENSG00000134285, ENSG00000185250, ENSG00000004478, ENSG00000108179, ENSG00000171497, ENSG00000088832	879	31	9766	2.50879	1	0.90146	59.2041
SP_PIR_KEYWORDS	Isomerase	15	1.05116	0.0643116	ENSG00000104823, ENSG00000184428, ENSG00000148334, ENSG00000004478, ENSG00000108179, ENSG00000169972, ENSG00000100577, ENSG00000105701, ENSG00000105655, ENSG00000134285, ENSG00000167112, ENSG00000185250, ENSG00000171497, ENSG00000088832, ENSG00000132199	1375	94	14313	1.66108	1	0.74933	62.2037
SP_PIR_KEYWORDS	Rotamase	7	0.49054	0.0710755	ENSG00000105701, ENSG00000134285, ENSG00000185250, ENSG00000004478, ENSG00000108179, ENSG00000171497, ENSG00000088832	1375	31	14313	2.35052	1	0.772322	66.0116
INTERPRO	IPR001179:Peptidyl-prolyl cis-trans isomerase, FKBP-type	4	0.280308	0.19685	ENSG00000105701, ENSG00000134285, ENSG00000004478, ENSG00000088832	1213	16	12529	2.58223	1	0.999881	97.5416
UP_SEQ_FEATURE	domain:PPIase FKBP-type	3	0.210231	0.211492	ENSG00000105701, ENSG00000134285, ENSG00000088832	1374	9	14299	3.46895	1	0.999999	98.6241
GOTERM_MF_FAT	GO:0008144~drug binding	6	0.420463	0.288744	ENSG00000168539, ENSG00000004478, ENSG00000108179, ENSG00000171497, ENSG00000088832, ENSG00000135124	879	40	9766	1.66655	1	0.99414	99.5619
UP_SEQ_FEATURE	domain:PPIase cyclophilin-type	3	0.210231	0.463274	ENSG00000185250, ENSG00000108179, ENSG00000171497	1374	16	14299	1.95128	1	1	99.9987
INTERPRO	IPR002130:Peptidyl-prolyl cis-trans isomerase, cyclophilin-type	3	0.210231	0.531123	ENSG00000185250, ENSG00000108179, ENSG00000171497	1213	18	12529	1.72149	1	1	99.9997
Annotation Cluster 48	Enrichment Score: 0.8319369007205722
Category	Term	Count	%	PValue	Genes	List Total	Pop Hits	Pop Total	Fold Enrichment	Bonferroni	Benjamini	FDR
GOTERM_MF_FAT	GO:0042813~Wnt receptor activity	4	0.280308	0.0287456	ENSG00000155760, ENSG00000163785, ENSG00000174804, ENSG00000177283	879	8	9766	5.55518	1	0.840787	37.1774
UP_SEQ_FEATURE	short sequence motif:Lys-Thr-X-X-X-Trp motif	4	0.280308	0.0477301	ENSG00000155760, ENSG00000157240, ENSG00000174804, ENSG00000177283	1374	9	14299	4.62526	1	0.999976	58.6118
UP_SEQ_FEATURE	domain:FZ	5	0.350385	0.0603917	ENSG00000030304, ENSG00000155760, ENSG00000157240, ENSG00000174804, ENSG00000177283	1374	16	14299	3.25214	1	0.999986	67.4899
INTERPRO	IPR000539:Frizzled protein	4	0.280308	0.0646081	ENSG00000155760, ENSG00000157240, ENSG00000174804, ENSG00000177283	1213	10	12529	4.13157	1	0.998382	67.6654
KEGG_PATHWAY	hsa04916:Melanogenesis	12	0.840925	0.0672644	ENSG00000087460, ENSG00000102882, ENSG00000178363, ENSG00000107175, ENSG00000155760, ENSG00000121281, ENSG00000142875, ENSG00000100030, ENSG00000157240, ENSG00000111186, ENSG00000174804, ENSG00000177283	371	70	3859	1.78313	0.999994	0.864144	57.3095
INTERPRO	IPR017981:GPCR, family 2-like	8	0.560617	0.116857	ENSG00000155760, ENSG00000075275, ENSG00000106018, ENSG00000157240, ENSG00000123146, ENSG00000174804, ENSG00000156920, ENSG00000177283	1213	43	12529	1.92166	1	0.999234	87.7625
INTERPRO	IPR015526:Frizzled related	4	0.280308	0.124163	ENSG00000155760, ENSG00000157240, ENSG00000174804, ENSG00000177283	1213	13	12529	3.17813	1	0.999235	89.3659
INTERPRO	IPR000024:Frizzled cysteine-rich domain	4	0.280308	0.147219	ENSG00000155760, ENSG00000157240, ENSG00000174804, ENSG00000177283	1213	14	12529	2.95112	1	0.999296	93.2259
KEGG_PATHWAY	hsa05210:Colorectal cancer	10	0.700771	0.188175	ENSG00000102882, ENSG00000155760, ENSG00000105329, ENSG00000100485, ENSG00000100030, ENSG00000157240, ENSG00000105221, ENSG00000174804, ENSG00000177283, ENSG00000160271	371	67	3859	1.55248	1	0.922788	92.1787
UP_SEQ_FEATURE	short sequence motif:PDZ-binding	8	0.560617	0.273877	ENSG00000157103, ENSG00000155760, ENSG00000131188, ENSG00000157240, ENSG00000090776, ENSG00000196411, ENSG00000174804, ENSG00000177283	1374	55	14299	1.51372	1	1	99.6889
KEGG_PATHWAY	hsa05217:Basal cell carcinoma	6	0.420463	0.336891	ENSG00000155760, ENSG00000185920, ENSG00000157240, ENSG00000111186, ENSG00000174804, ENSG00000177283	371	40	3859	1.56024	1	0.905139	99.3407
GOTERM_BP_FAT	GO:0016055~Wnt receptor signaling pathway	11	0.770848	0.406478	ENSG00000181274, ENSG00000155760, ENSG00000109062, ENSG00000157240, ENSG00000163785, ENSG00000111186, ENSG00000012822, ENSG00000174804, ENSG00000166167, ENSG00000177283, ENSG00000152804	950	96	10171	1.22677	1	0.998089	99.9921
SP_PIR_KEYWORDS	wnt signaling pathway	10	0.700771	0.472932	ENSG00000181274, ENSG00000155760, ENSG00000109062, ENSG00000157240, ENSG00000111186, ENSG00000012822, ENSG00000174804, ENSG00000166167, ENSG00000177283, ENSG00000152804	1375	88	14313	1.18289	1	0.977373	99.9915
KEGG_PATHWAY	hsa04310:Wnt signaling pathway	8	0.560617	0.877839	ENSG00000181274, ENSG00000155760, ENSG00000142875, ENSG00000157240, ENSG00000111186, ENSG00000174804, ENSG00000166167, ENSG00000177283	371	103	3859	0.807893	1	0.975959	100
Annotation Cluster 49	Enrichment Score: 0.8011945948437778
Category	Term	Count	%	PValue	Genes	List Total	Pop Hits	Pop Total	Fold Enrichment	Bonferroni	Benjamini	FDR
GOTERM_MF_FAT	GO:0033558~protein deacetylase activity	4	0.280308	0.125076	ENSG00000094631, ENSG00000147099, ENSG00000196591, ENSG00000068903	879	14	9766	3.17439	1	0.976854	88.1113
GOTERM_MF_FAT	GO:0004407~histone deacetylase activity	4	0.280308	0.125076	ENSG00000094631, ENSG00000147099, ENSG00000196591, ENSG00000068903	879	14	9766	3.17439	1	0.976854	88.1113
GOTERM_MF_FAT	GO:0016811~hydrolase activity, acting on carbon-nitrogen (but not peptide) bonds, in linear amides	8	0.560617	0.125086	ENSG00000038002, ENSG00000094631, ENSG00000147099, ENSG00000196591, ENSG00000068903, ENSG00000121691, ENSG00000157045, ENSG00000142082	879	47	9766	1.89112	1	0.974515	88.1134
GOTERM_BP_FAT	GO:0006476~protein amino acid deacetylation	5	0.350385	0.126061	ENSG00000094631, ENSG00000147099, ENSG00000196591, ENSG00000068903, ENSG00000142082	950	21	10171	2.54912	1	0.982308	91.2749
GOTERM_CC_FAT	GO:0016585~chromatin remodeling complex	10	0.700771	0.165692	ENSG00000094631, ENSG00000147099, ENSG00000104472, ENSG00000094916, ENSG00000071655, ENSG00000196591, ENSG00000068903, ENSG00000136518, ENSG00000135365, ENSG00000136044	980	61	9588	1.60388	1	0.803509	92.6529
GOTERM_CC_FAT	GO:0000118~histone deacetylase complex	7	0.49054	0.170793	ENSG00000094631, ENSG00000147099, ENSG00000094916, ENSG00000071655, ENSG00000196591, ENSG00000135365, ENSG00000136044	980	37	9588	1.85097	1	0.80847	93.2744
GOTERM_BP_FAT	GO:0016575~histone deacetylation	4	0.280308	0.182609	ENSG00000094631, ENSG00000147099, ENSG00000196591, ENSG00000068903	950	16	10171	2.67658	1	0.99149	97.4004
GOTERM_MF_FAT	GO:0019213~deacetylase activity	4	0.280308	0.192175	ENSG00000094631, ENSG00000147099, ENSG00000196591, ENSG00000068903	879	17	9766	2.6142	1	0.9866	96.667
INTERPRO	IPR000286:Histone deacetylase superfamily	3	0.210231	0.251259	ENSG00000094631, ENSG00000147099, ENSG00000196591	1213	10	12529	3.09868	1	0.999971	99.249
Annotation Cluster 50	Enrichment Score: 0.7791951881100823
Category	Term	Count	%	PValue	Genes	List Total	Pop Hits	Pop Total	Fold Enrichment	Bonferroni	Benjamini	FDR
GOTERM_BP_FAT	GO:0032371~regulation of sterol transport	5	0.350385	0.0552669	ENSG00000158874, ENSG00000131408, ENSG00000100300, ENSG00000107331, ENSG00000110245	950	16	10171	3.34572	1	0.958906	64.2664
GOTERM_BP_FAT	GO:0032374~regulation of cholesterol transport	5	0.350385	0.0552669	ENSG00000158874, ENSG00000131408, ENSG00000100300, ENSG00000107331, ENSG00000110245	950	16	10171	3.34572	1	0.958906	64.2664
GOTERM_CC_FAT	GO:0042627~chylomicron	4	0.280308	0.0557482	ENSG00000158874, ENSG00000105699, ENSG00000110245, ENSG00000091583	980	9	9588	4.3483	1	0.532005	56.2526
GOTERM_BP_FAT	GO:0006641~triglyceride metabolic process	7	0.49054	0.0634754	ENSG00000158874, ENSG00000185000, ENSG00000131408, ENSG00000110245, ENSG00000121691, ENSG00000091583, ENSG00000138678	950	31	10171	2.41756	1	0.967819	69.4876
GOTERM_BP_FAT	GO:0032369~negative regulation of lipid transport	4	0.280308	0.0757313	ENSG00000158874, ENSG00000131408, ENSG00000110245, ENSG00000105221	950	11	10171	3.89321	1	0.967899	75.9606
GOTERM_BP_FAT	GO:0051004~regulation of lipoprotein lipase activity	4	0.280308	0.0942228	ENSG00000131408, ENSG00000110245, ENSG00000088832, ENSG00000091583	950	12	10171	3.56877	1	0.97645	83.3254
GOTERM_BP_FAT	GO:0006639~acylglycerol metabolic process	7	0.49054	0.102433	ENSG00000158874, ENSG00000185000, ENSG00000131408, ENSG00000110245, ENSG00000121691, ENSG00000091583, ENSG00000138678	950	35	10171	2.14126	1	0.979866	85.8593
GOTERM_BP_FAT	GO:0006638~neutral lipid metabolic process	7	0.49054	0.102433	ENSG00000158874, ENSG00000185000, ENSG00000131408, ENSG00000110245, ENSG00000121691, ENSG00000091583, ENSG00000138678	950	35	10171	2.14126	1	0.979866	85.8593
GOTERM_BP_FAT	GO:0006662~glycerol ether metabolic process	7	0.49054	0.113763	ENSG00000158874, ENSG00000185000, ENSG00000131408, ENSG00000110245, ENSG00000121691, ENSG00000091583, ENSG00000138678	950	36	10171	2.08178	1	0.980846	88.7638
GOTERM_BP_FAT	GO:0018904~organic ether metabolic process	7	0.49054	0.138208	ENSG00000158874, ENSG00000185000, ENSG00000131408, ENSG00000110245, ENSG00000121691, ENSG00000091583, ENSG00000138678	950	38	10171	1.97222	1	0.985754	93.2277
GOTERM_CC_FAT	GO:0034385~triglyceride-rich lipoprotein particle	4	0.280308	0.192123	ENSG00000158874, ENSG00000105699, ENSG00000110245, ENSG00000091583	980	15	9588	2.60898	1	0.832796	95.3803
GOTERM_CC_FAT	GO:0034361~very-low-density lipoprotein particle	4	0.280308	0.192123	ENSG00000158874, ENSG00000105699, ENSG00000110245, ENSG00000091583	980	15	9588	2.60898	1	0.832796	95.3803
SP_PIR_KEYWORDS	vldl	3	0.210231	0.21141	ENSG00000105699, ENSG00000110245, ENSG00000091583	1375	9	14313	3.46982	1	0.919419	96.9082
SP_PIR_KEYWORDS	chylomicron	3	0.210231	0.21141	ENSG00000105699, ENSG00000110245, ENSG00000091583	1375	9	14313	3.46982	1	0.919419	96.9082
GOTERM_BP_FAT	GO:0065005~protein-lipid complex assembly	3	0.210231	0.238049	ENSG00000158874, ENSG00000185000, ENSG00000110245	950	10	10171	3.21189	1	0.993829	99.2709
GOTERM_BP_FAT	GO:0034377~plasma lipoprotein particle assembly	3	0.210231	0.238049	ENSG00000158874, ENSG00000185000, ENSG00000110245	950	10	10171	3.21189	1	0.993829	99.2709
GOTERM_CC_FAT	GO:0032994~protein-lipid complex	4	0.280308	0.477311	ENSG00000158874, ENSG00000105699, ENSG00000110245, ENSG00000091583	980	25	9588	1.56539	1	0.966602	99.9913
GOTERM_CC_FAT	GO:0034358~plasma lipoprotein particle	4	0.280308	0.477311	ENSG00000158874, ENSG00000105699, ENSG00000110245, ENSG00000091583	980	25	9588	1.56539	1	0.966602	99.9913
SP_PIR_KEYWORDS	plasma	7	0.49054	0.487701	ENSG00000104368, ENSG00000158874, ENSG00000131187, ENSG00000110245, ENSG00000091583, ENSG00000197249, ENSG00000106927	1375	58	14313	1.25631	1	0.978412	99.9944
GOTERM_CC_FAT	GO:0034364~high-density lipoprotein particle	3	0.210231	0.530112	ENSG00000158874, ENSG00000110245, ENSG00000091583	980	17	9588	1.72653	1	0.971288	99.9981
GOTERM_BP_FAT	GO:0060191~regulation of lipase activity	7	0.49054	0.618618	ENSG00000158874, ENSG00000131408, ENSG00000171596, ENSG00000110245, ENSG00000168539, ENSG00000088832, ENSG00000091583	950	68	10171	1.10212	1	0.999603	100
Annotation Cluster 51	Enrichment Score: 0.7661506350235894
Category	Term	Count	%	PValue	Genes	List Total	Pop Hits	Pop Total	Fold Enrichment	Bonferroni	Benjamini	FDR
GOTERM_BP_FAT	GO:0006839~mitochondrial transport	11	0.770848	0.022991	ENSG00000080824, ENSG00000169100, ENSG00000184903, ENSG00000100300, ENSG00000153291, ENSG00000173726, ENSG00000102078, ENSG00000173171, ENSG00000108179, ENSG00000176171, ENSG00000079215	950	53	10171	2.22207	1	0.89825	34.3618
GOTERM_BP_FAT	GO:0006626~protein targeting to mitochondrion	4	0.280308	0.46773	ENSG00000184903, ENSG00000100300, ENSG00000173726, ENSG00000173171	950	27	10171	1.58612	1	0.998591	99.9989
GOTERM_BP_FAT	GO:0070585~protein localization in mitochondrion	4	0.280308	0.46773	ENSG00000184903, ENSG00000100300, ENSG00000173726, ENSG00000173171	950	27	10171	1.58612	1	0.998591	99.9989
Annotation Cluster 52	Enrichment Score: 0.7564284534356708
Category	Term	Count	%	PValue	Genes	List Total	Pop Hits	Pop Total	Fold Enrichment	Bonferroni	Benjamini	FDR
SMART	SM00211:TY	4	0.280308	0.109778	ENSG00000167779, ENSG00000119888, ENSG00000198732, ENSG00000152377	537	15	6779	3.36636	1	0.952381	78.6524
INTERPRO	IPR000716:Thyroglobulin type-1	4	0.280308	0.17152	ENSG00000167779, ENSG00000119888, ENSG00000198732, ENSG00000152377	1213	15	12529	2.75438	1	0.999711	95.8446
UP_SEQ_FEATURE	domain:Thyroglobulin type-1	3	0.210231	0.285684	ENSG00000167779, ENSG00000119888, ENSG00000152377	1374	11	14299	2.83823	1	1	99.7685
Annotation Cluster 53	Enrichment Score: 0.748118236531327
Category	Term	Count	%	PValue	Genes	List Total	Pop Hits	Pop Total	Fold Enrichment	Bonferroni	Benjamini	FDR
GOTERM_BP_FAT	GO:0006869~lipid transport	16	1.12123	0.0862313	ENSG00000197324, ENSG00000141458, ENSG00000221963, ENSG00000110245, ENSG00000187134, ENSG00000163933, ENSG00000006025, ENSG00000021762, ENSG00000158874, ENSG00000100336, ENSG00000147872, ENSG00000144452, ENSG00000149823, ENSG00000091583, ENSG00000145384, ENSG00000130270	950	110	10171	1.55728	1	0.974829	80.4518
GOTERM_BP_FAT	GO:0010876~lipid localization	17	1.19131	0.0864241	ENSG00000197324, ENSG00000141458, ENSG00000221963, ENSG00000110245, ENSG00000049860, ENSG00000187134, ENSG00000163933, ENSG00000021762, ENSG00000006025, ENSG00000158874, ENSG00000100336, ENSG00000147872, ENSG00000144452, ENSG00000149823, ENSG00000091583, ENSG00000145384, ENSG00000130270	950	119	10171	1.52947	1	0.973836	80.5263
SP_PIR_KEYWORDS	lipid transport	7	0.49054	0.260404	ENSG00000021762, ENSG00000006025, ENSG00000158874, ENSG00000100336, ENSG00000221963, ENSG00000110245, ENSG00000149823	1375	45	14313	1.61925	1	0.937909	98.7909
GOTERM_MF_FAT	GO:0005319~lipid transporter activity	6	0.420463	0.524299	ENSG00000158874, ENSG00000221963, ENSG00000141458, ENSG00000145384, ENSG00000163933, ENSG00000130270	879	53	9766	1.25778	1	0.998607	99.9993
Annotation Cluster 54	Enrichment Score: 0.7328131953282129
Category	Term	Count	%	PValue	Genes	List Total	Pop Hits	Pop Total	Fold Enrichment	Bonferroni	Benjamini	FDR
KEGG_PATHWAY	hsa02010:ABC transporters	8	0.560617	0.0739498	ENSG00000154258, ENSG00000115657, ENSG00000118777, ENSG00000144452, ENSG00000107331, ENSG00000131269, ENSG00000023839, ENSG00000108846	371	39	3859	2.13367	0.999998	0.808291	60.903
SMART	SM00382:AAA	14	0.981079	0.0926738	ENSG00000154258, ENSG00000074582, ENSG00000115657, ENSG00000118777, ENSG00000136816, ENSG00000131269, ENSG00000023839, ENSG00000103274, ENSG00000108846, ENSG00000187240, ENSG00000100519, ENSG00000144452, ENSG00000107331, ENSG00000124587	537	110	6779	1.60667	1	0.955493	72.5143
INTERPRO	IPR003439:ABC transporter-like	8	0.560617	0.0960797	ENSG00000154258, ENSG00000115657, ENSG00000118777, ENSG00000144452, ENSG00000107331, ENSG00000131269, ENSG00000023839, ENSG00000108846	1213	41	12529	2.0154	1	0.999087	81.8695
UP_SEQ_FEATURE	nucleotide phosphate-binding region:ATP 2	6	0.420463	0.125087	ENSG00000154258, ENSG00000144452, ENSG00000107331, ENSG00000023839, ENSG00000159399, ENSG00000108846	1374	28	14299	2.23004	1	0.999951	91.0222
UP_SEQ_FEATURE	nucleotide phosphate-binding region:ATP 1	6	0.420463	0.125087	ENSG00000154258, ENSG00000144452, ENSG00000107331, ENSG00000023839, ENSG00000159399, ENSG00000108846	1374	28	14299	2.23004	1	0.999951	91.0222
INTERPRO	IPR017871:ABC transporter, conserved site	8	0.560617	0.191362	ENSG00000154258, ENSG00000115657, ENSG00000118777, ENSG00000144452, ENSG00000107331, ENSG00000131269, ENSG00000023839, ENSG00000108846	1213	49	12529	1.68636	1	0.999873	97.2417
UP_SEQ_FEATURE	domain:ABC transporter 2	5	0.350385	0.257475	ENSG00000154258, ENSG00000144452, ENSG00000107331, ENSG00000023839, ENSG00000108846	1374	27	14299	1.92719	1	1	99.5345
UP_SEQ_FEATURE	domain:ABC transporter 1	5	0.350385	0.257475	ENSG00000154258, ENSG00000144452, ENSG00000107331, ENSG00000023839, ENSG00000108846	1374	27	14299	1.92719	1	1	99.5345
INTERPRO	IPR003593:ATPase, AAA+ type, core	14	0.981079	0.264485	ENSG00000154258, ENSG00000074582, ENSG00000115657, ENSG00000118777, ENSG00000136816, ENSG00000131269, ENSG00000023839, ENSG00000103274, ENSG00000108846, ENSG00000187240, ENSG00000100519, ENSG00000144452, ENSG00000107331, ENSG00000124587	1213	110	12529	1.31459	1	0.999976	99.4443
INTERPRO	IPR001140:ABC transporter, transmembrane region	4	0.280308	0.304459	ENSG00000115657, ENSG00000131269, ENSG00000023839, ENSG00000108846	1213	20	12529	2.06579	1	0.999994	99.7839
INTERPRO	IPR017940:ABC transporter integral membrane type 1	4	0.280308	0.386922	ENSG00000115657, ENSG00000131269, ENSG00000023839, ENSG00000108846	1213	23	12529	1.79634	1	1	99.9744
UP_SEQ_FEATURE	domain:ABC transporter	3	0.210231	0.394832	ENSG00000115657, ENSG00000118777, ENSG00000131269	1374	14	14299	2.23004	1	1	99.9884
Annotation Cluster 55	Enrichment Score: 0.7299842454036446
Category	Term	Count	%	PValue	Genes	List Total	Pop Hits	Pop Total	Fold Enrichment	Bonferroni	Benjamini	FDR
GOTERM_BP_FAT	GO:0009895~negative regulation of catabolic process	6	0.420463	0.0888462	ENSG00000158874, ENSG00000141458, ENSG00000110245, ENSG00000101439, ENSG00000188603, ENSG00000102265	950	26	10171	2.47069	1	0.975348	81.4399
GOTERM_BP_FAT	GO:0042632~cholesterol homeostasis	6	0.420463	0.127911	ENSG00000158874, ENSG00000141458, ENSG00000107331, ENSG00000110245, ENSG00000144063, ENSG00000187134	950	29	10171	2.2151	1	0.982741	91.6034
GOTERM_BP_FAT	GO:0055092~sterol homeostasis	6	0.420463	0.127911	ENSG00000158874, ENSG00000141458, ENSG00000107331, ENSG00000110245, ENSG00000144063, ENSG00000187134	950	29	10171	2.2151	1	0.982741	91.6034
GOTERM_MF_FAT	GO:0032934~sterol binding	4	0.280308	0.146425	ENSG00000021762, ENSG00000158874, ENSG00000100300, ENSG00000110245	879	15	9766	2.96276	1	0.976903	91.9806
GOTERM_MF_FAT	GO:0005496~steroid binding	8	0.560617	0.146931	ENSG00000021762, ENSG00000158874, ENSG00000100300, ENSG00000151632, ENSG00000110245, ENSG00000186350, ENSG00000187134, ENSG00000173153	879	49	9766	1.81394	1	0.97325	92.056
GOTERM_BP_FAT	GO:0030301~cholesterol transport	5	0.350385	0.240991	ENSG00000021762, ENSG00000158874, ENSG00000141458, ENSG00000110245, ENSG00000187134	950	27	10171	1.98265	1	0.993716	99.3202
GOTERM_BP_FAT	GO:0015918~sterol transport	5	0.350385	0.240991	ENSG00000021762, ENSG00000158874, ENSG00000141458, ENSG00000110245, ENSG00000187134	950	27	10171	1.98265	1	0.993716	99.3202
SP_PIR_KEYWORDS	lipid transport	7	0.49054	0.260404	ENSG00000021762, ENSG00000006025, ENSG00000158874, ENSG00000100336, ENSG00000221963, ENSG00000110245, ENSG00000149823	1375	45	14313	1.61925	1	0.937909	98.7909
GOTERM_BP_FAT	GO:0055088~lipid homeostasis	6	0.420463	0.27848	ENSG00000158874, ENSG00000141458, ENSG00000107331, ENSG00000110245, ENSG00000144063, ENSG00000187134	950	38	10171	1.69047	1	0.996216	99.7282
GOTERM_BP_FAT	GO:0033344~cholesterol efflux	3	0.210231	0.380653	ENSG00000158874, ENSG00000141458, ENSG00000110245	950	14	10171	2.29421	1	0.997697	99.9829
Annotation Cluster 56	Enrichment Score: 0.7233043978076337
Category	Term	Count	%	PValue	Genes	List Total	Pop Hits	Pop Total	Fold Enrichment	Bonferroni	Benjamini	FDR
GOTERM_CC_FAT	GO:0005852~eukaryotic translation initiation factor 3 complex	5	0.350385	0.019828	ENSG00000104408, ENSG00000178982, ENSG00000100129, ENSG00000130811, ENSG00000084623	980	11	9588	4.44712	0.999958	0.321214	25.072
GOTERM_MF_FAT	GO:0008135~translation factor activity, nucleic acid binding	10	0.700771	0.218165	ENSG00000104408, ENSG00000204219, ENSG00000178982, ENSG00000100129, ENSG00000059691, ENSG00000101210, ENSG00000130811, ENSG00000126005, ENSG00000167658, ENSG00000084623	879	74	9766	1.5014	1	0.990189	98.0208
SP_PIR_KEYWORDS	protein biosynthesis	18	1.26139	0.280338	ENSG00000172053, ENSG00000100129, ENSG00000137411, ENSG00000059691, ENSG00000101210, ENSG00000130811, ENSG00000143374, ENSG00000168028, ENSG00000124608, ENSG00000104408, ENSG00000103707, ENSG00000178982, ENSG00000167658, ENSG00000126005, ENSG00000114686, ENSG00000089157, ENSG00000100316, ENSG00000084623	1375	151	14313	1.24086	1	0.934051	99.1894
SP_PIR_KEYWORDS	Initiation factor	6	0.420463	0.318423	ENSG00000104408, ENSG00000178982, ENSG00000100129, ENSG00000130811, ENSG00000126005, ENSG00000084623	1375	39	14313	1.60145	1	0.947725	99.6343
GOTERM_BP_FAT	GO:0006413~translational initiation	5	0.350385	0.327221	ENSG00000104408, ENSG00000178982, ENSG00000100129, ENSG00000130811, ENSG00000084623	950	31	10171	1.72683	1	0.997121	99.9234
GOTERM_MF_FAT	GO:0003743~translation initiation factor activity	6	0.420463	0.361896	ENSG00000104408, ENSG00000178982, ENSG00000100129, ENSG00000130811, ENSG00000126005, ENSG00000084623	879	44	9766	1.51505	1	0.99652	99.9223
Annotation Cluster 57	Enrichment Score: 0.7230141025121808
Category	Term	Count	%	PValue	Genes	List Total	Pop Hits	Pop Total	Fold Enrichment	Bonferroni	Benjamini	FDR
GOTERM_BP_FAT	GO:0051259~protein oligomerization	19	1.33146	0.0687051	ENSG00000112096, ENSG00000166337, ENSG00000187134, ENSG00000133812, ENSG00000135124, ENSG00000178301, ENSG00000134086, ENSG00000157103, ENSG00000159461, ENSG00000181163, ENSG00000130558, ENSG00000106688, ENSG00000132570, ENSG00000137880, ENSG00000103197, ENSG00000064012, ENSG00000121691, ENSG00000112304, ENSG00000104325	950	133	10171	1.52947	1	0.971338	72.4288
GOTERM_BP_FAT	GO:0006461~protein complex assembly	45	3.15347	0.110488	ENSG00000174446, ENSG00000080824, ENSG00000100385, ENSG00000105329, ENSG00000166337, ENSG00000112282, ENSG00000133812, ENSG00000135124, ENSG00000030304, ENSG00000157103, ENSG00000181163, ENSG00000105926, ENSG00000112493, ENSG00000140464, ENSG00000120656, ENSG00000064012, ENSG00000088832, ENSG00000127946, ENSG00000104325, ENSG00000112304, ENSG00000065150, ENSG00000074582, ENSG00000077809, ENSG0000…	950	392	10171	1.22904	1	0.98008	87.9882
GOTERM_BP_FAT	GO:0070271~protein complex biogenesis	45	3.15347	0.110488	ENSG00000174446, ENSG00000080824, ENSG00000100385, ENSG00000105329, ENSG00000166337, ENSG00000112282, ENSG00000133812, ENSG00000135124, ENSG00000030304, ENSG00000157103, ENSG00000181163, ENSG00000105926, ENSG00000112493, ENSG00000140464, ENSG00000120656, ENSG00000064012, ENSG00000088832, ENSG00000127946, ENSG00000104325, ENSG00000112304, ENSG00000065150, ENSG00000074582, ENSG00000077809, ENSG0000…	950	392	10171	1.22904	1	0.98008	87.9882
GOTERM_BP_FAT	GO:0065003~macromolecular complex assembly	51	3.57393	0.45307	ENSG00000100385, ENSG00000166337, ENSG00000135124, ENSG00000105926, ENSG00000140464, ENSG00000112493, ENSG00000088832, ENSG00000077809, ENSG00000169891, ENSG00000185000, ENSG00000112096, ENSG00000197780, ENSG00000004478, ENSG00000132141, ENSG00000187134, ENSG00000134086, ENSG00000047315, ENSG00000130558, ENSG00000106688, ENSG00000109062, ENSG00000123545, ENSG00000174446, ENSG00000080824, ENSG0000…	950	523	10171	1.04402	1	0.998526	99.9982
GOTERM_BP_FAT	GO:0043933~macromolecular complex subunit organization	51	3.57393	0.638475	ENSG00000100385, ENSG00000166337, ENSG00000135124, ENSG00000105926, ENSG00000140464, ENSG00000112493, ENSG00000088832, ENSG00000077809, ENSG00000169891, ENSG00000185000, ENSG00000112096, ENSG00000197780, ENSG00000004478, ENSG00000132141, ENSG00000187134, ENSG00000134086, ENSG00000047315, ENSG00000130558, ENSG00000106688, ENSG00000109062, ENSG00000123545, ENSG00000174446, ENSG00000080824, ENSG0000…	950	557	10171	0.980291	1	0.99969	100
Annotation Cluster 58	Enrichment Score: 0.7172384593548173
Category	Term	Count	%	PValue	Genes	List Total	Pop Hits	Pop Total	Fold Enrichment	Bonferroni	Benjamini	FDR
SMART	SM00255:TIR	5	0.350385	0.0485592	ENSG00000185187, ENSG00000150455, ENSG00000137462, ENSG00000174130, ENSG00000174125	537	18	6779	3.50662	0.999999	0.908309	48.3686
INTERPRO	IPR017241:Toll-like receptor	3	0.210231	0.0491407	ENSG00000137462, ENSG00000174130, ENSG00000174125	1213	4	12529	7.7467	1	0.997027	57.3351
PIR_SUPERFAMILY	PIRSF037595:Toll-like_receptor	3	0.210231	0.0494535	ENSG00000137462, ENSG00000174130, ENSG00000174125	537	4	5520	7.7095	1	1	52.7596
INTERPRO	IPR000157:Toll-Interleukin receptor	5	0.350385	0.0891289	ENSG00000185187, ENSG00000150455, ENSG00000137462, ENSG00000174130, ENSG00000174125	1213	18	12529	2.86915	1	0.999115	79.3629
UP_SEQ_FEATURE	domain:TIR	5	0.350385	0.102502	ENSG00000185187, ENSG00000150455, ENSG00000137462, ENSG00000174130, ENSG00000174125	1374	19	14299	2.73864	1	0.999918	85.7826
INTERPRO	IPR004075:Interleukin-1 receptor, type I/Toll precursor	4	0.280308	0.124163	ENSG00000185187, ENSG00000137462, ENSG00000174130, ENSG00000174125	1213	13	12529	3.17813	1	0.999235	89.3659
GOTERM_BP_FAT	GO:0002274~myeloid leukocyte activation	6	0.420463	0.1576	ENSG00000137462, ENSG00000105329, ENSG00000174130, ENSG00000184371, ENSG00000086730, ENSG00000174125	950	31	10171	2.07219	1	0.990034	95.5144
GOTERM_BP_FAT	GO:0042116~macrophage activation	3	0.210231	0.202249	ENSG00000137462, ENSG00000174130, ENSG00000174125	950	9	10171	3.56877	1	0.992295	98.3261
GOTERM_BP_FAT	GO:0032675~regulation of interleukin-6 production	5	0.350385	0.283612	ENSG00000163794, ENSG00000137462, ENSG00000160712, ENSG00000174130, ENSG00000174125	950	29	10171	1.84592	1	0.996439	99.7612
SP_PIR_KEYWORDS	inflammatory response	8	0.560617	0.304908	ENSG00000088812, ENSG00000150455, ENSG00000175040, ENSG00000129277, ENSG00000137462, ENSG00000174130, ENSG00000174125, ENSG00000006074	1375	57	14313	1.46098	1	0.941514	99.5125
SP_PIR_KEYWORDS	innate immunity	7	0.49054	0.382346	ENSG00000137462, ENSG00000139178, ENSG00000184584, ENSG00000137161, ENSG00000174130, ENSG00000000971, ENSG00000174125	1375	52	14313	1.40127	1	0.967538	99.9135
GOTERM_BP_FAT	GO:0045087~innate immune response	11	0.770848	0.393514	ENSG00000185187, ENSG00000150455, ENSG00000137462, ENSG00000131187, ENSG00000139178, ENSG00000184584, ENSG00000105329, ENSG00000137161, ENSG00000174130, ENSG00000000971, ENSG00000174125	950	95	10171	1.23968	1	0.997848	99.9883
BIOCARTA	h_tollPathway:Toll-Like Receptor Pathway	4	0.280308	0.570425	ENSG00000150455, ENSG00000137462, ENSG00000174130, ENSG00000055332	110	28	1049	1.36234	1	0.999992	99.9973
GOTERM_BP_FAT	GO:0042035~regulation of cytokine biosynthetic process	6	0.420463	0.684538	ENSG00000185187, ENSG00000158874, ENSG00000105246, ENSG00000100292, ENSG00000174130, ENSG00000174125	950	61	10171	1.05308	1	0.9998	100
GOTERM_BP_FAT	GO:0007249~I-kappaB kinase/NF-kappaB cascade	4	0.280308	0.804299	ENSG00000150455, ENSG00000137462, ENSG00000174130, ENSG00000174125	950	45	10171	0.951673	1	0.999967	100
Annotation Cluster 59	Enrichment Score: 0.6859708758677522
Category	Term	Count	%	PValue	Genes	List Total	Pop Hits	Pop Total	Fold Enrichment	Bonferroni	Benjamini	FDR
GOTERM_BP_FAT	GO:0006508~proteolysis	86	6.02663	0.107875	ENSG00000095261, ENSG00000128731, ENSG00000185019, ENSG00000015413, ENSG00000086758, ENSG00000176386, ENSG00000153832, ENSG00000138613, ENSG00000136930, ENSG00000162413, ENSG00000131653, ENSG00000196954, ENSG00000145495, ENSG00000196372, ENSG00000125818, ENSG00000147475, ENSG00000182220, ENSG00000112659, ENSG00000123992, ENSG00000142507, ENSG00000036257, ENSG00000126067, ENSG00000166340, ENSG0000…	950	800	10171	1.15093	1	0.980626	87.3333
GOTERM_BP_FAT	GO:0009057~macromolecule catabolic process	68	4.76524	0.116865	ENSG00000095261, ENSG00000185019, ENSG00000128731, ENSG00000086758, ENSG00000188603, ENSG00000176386, ENSG00000106399, ENSG00000038002, ENSG00000153832, ENSG00000104408, ENSG00000138613, ENSG00000136930, ENSG00000162413, ENSG00000088832, ENSG00000131653, ENSG00000176171, ENSG00000145495, ENSG00000196372, ENSG00000125818, ENSG00000147475, ENSG00000112659, ENSG00000142507, ENSG00000036257, ENSG0000…	950	623	10171	1.16859	1	0.976646	89.4549
GOTERM_BP_FAT	GO:0030163~protein catabolic process	55	3.85424	0.151283	ENSG00000095261, ENSG00000185019, ENSG00000128731, ENSG00000086758, ENSG00000188603, ENSG00000176386, ENSG00000153832, ENSG00000138613, ENSG00000136930, ENSG00000162413, ENSG00000131653, ENSG00000145495, ENSG00000196372, ENSG00000147475, ENSG00000125818, ENSG00000112659, ENSG00000142507, ENSG00000036257, ENSG00000126067, ENSG00000166340, ENSG00000134086, ENSG00000132004, ENSG00000078967, ENSG0000…	950	503	10171	1.17067	1	0.988717	94.8648
GOTERM_BP_FAT	GO:0051603~proteolysis involved in cellular protein catabolic process	53	3.71409	0.166465	ENSG00000095261, ENSG00000185019, ENSG00000128731, ENSG00000086758, ENSG00000176386, ENSG00000153832, ENSG00000138613, ENSG00000136930, ENSG00000162413, ENSG00000131653, ENSG00000145495, ENSG00000196372, ENSG00000147475, ENSG00000125818, ENSG00000112659, ENSG00000142507, ENSG00000036257, ENSG00000126067, ENSG00000134086, ENSG00000132004, ENSG00000078967, ENSG00000107874, ENSG00000127585, ENSG0000…	950	487	10171	1.16516	1	0.990834	96.2961
GOTERM_BP_FAT	GO:0044257~cellular protein catabolic process	53	3.71409	0.177795	ENSG00000095261, ENSG00000185019, ENSG00000128731, ENSG00000086758, ENSG00000176386, ENSG00000153832, ENSG00000138613, ENSG00000136930, ENSG00000162413, ENSG00000131653, ENSG00000145495, ENSG00000196372, ENSG00000147475, ENSG00000125818, ENSG00000112659, ENSG00000142507, ENSG00000036257, ENSG00000126067, ENSG00000134086, ENSG00000132004, ENSG00000078967, ENSG00000107874, ENSG00000127585, ENSG0000…	950	490	10171	1.15803	1	0.99153	97.1088
GOTERM_BP_FAT	GO:0044265~cellular macromolecule catabolic process	61	4.2747	0.224809	ENSG00000095261, ENSG00000185019, ENSG00000128731, ENSG00000086758, ENSG00000176386, ENSG00000106399, ENSG00000153832, ENSG00000104408, ENSG00000138613, ENSG00000136930, ENSG00000162413, ENSG00000131653, ENSG00000176171, ENSG00000145495, ENSG00000196372, ENSG00000125818, ENSG00000147475, ENSG00000112659, ENSG00000142507, ENSG00000036257, ENSG00000126067, ENSG00000134086, ENSG00000132004, ENSG0000…	950	584	10171	1.1183	1	0.99286	99.0041
GOTERM_BP_FAT	GO:0019941~modification-dependent protein catabolic process	49	3.43378	0.256171	ENSG00000095261, ENSG00000185019, ENSG00000128731, ENSG00000086758, ENSG00000176386, ENSG00000153832, ENSG00000136930, ENSG00000162413, ENSG00000131653, ENSG00000145495, ENSG00000196372, ENSG00000147475, ENSG00000125818, ENSG00000112659, ENSG00000142507, ENSG00000036257, ENSG00000126067, ENSG00000134086, ENSG00000132004, ENSG00000078967, ENSG00000107874, ENSG00000127585, ENSG00000120686, ENSG0000…	950	467	10171	1.12336	1	0.995384	99.5284
GOTERM_BP_FAT	GO:0043632~modification-dependent macromolecule catabolic process	49	3.43378	0.256171	ENSG00000095261, ENSG00000185019, ENSG00000128731, ENSG00000086758, ENSG00000176386, ENSG00000153832, ENSG00000136930, ENSG00000162413, ENSG00000131653, ENSG00000145495, ENSG00000196372, ENSG00000147475, ENSG00000125818, ENSG00000112659, ENSG00000142507, ENSG00000036257, ENSG00000126067, ENSG00000134086, ENSG00000132004, ENSG00000078967, ENSG00000107874, ENSG00000127585, ENSG00000120686, ENSG0000…	950	467	10171	1.12336	1	0.995384	99.5284
GOTERM_BP_FAT	GO:0006511~ubiquitin-dependent protein catabolic process	22	1.5417	0.316739	ENSG00000125818, ENSG00000095261, ENSG00000147475, ENSG00000116661, ENSG00000115464, ENSG00000112659, ENSG00000142507, ENSG00000036257, ENSG00000126067, ENSG00000154277, ENSG00000101843, ENSG00000166167, ENSG00000092010, ENSG00000176386, ENSG00000159461, ENSG00000100519, ENSG00000041357, ENSG00000103404, ENSG00000129084, ENSG00000136930, ENSG00000112234, ENSG00000100911	950	200	10171	1.17769	1	0.99684	99.8986
SP_PIR_KEYWORDS	ubl conjugation pathway	40	2.80308	0.523692	ENSG00000176871, ENSG00000128731, ENSG00000185019, ENSG00000154277, ENSG00000086758, ENSG00000163162, ENSG00000101844, ENSG00000176386, ENSG00000153832, ENSG00000145743, ENSG00000164934, ENSG00000135722, ENSG00000112146, ENSG00000162413, ENSG00000126107, ENSG00000163840, ENSG00000131653, ENSG00000165355, ENSG00000145495, ENSG00000196372, ENSG00000143222, ENSG00000116661, ENSG00000115464, ENSG0000…	1375	406	14313	1.02556	1	0.982523	99.9981
Annotation Cluster 60	Enrichment Score: 0.6783978010711996
Category	Term	Count	%	PValue	Genes	List Total	Pop Hits	Pop Total	Fold Enrichment	Bonferroni	Benjamini	FDR
GOTERM_BP_FAT	GO:0042558~pteridine and derivative metabolic process	4	0.280308	0.158732	ENSG00000164172, ENSG00000132570, ENSG00000136877, ENSG00000116984	950	15	10171	2.85502	1	0.990001	95.6222
GOTERM_BP_FAT	GO:0018130~heterocycle biosynthetic process	8	0.560617	0.194248	ENSG00000066926, ENSG00000198931, ENSG00000164172, ENSG00000104524, ENSG00000100300, ENSG00000132570, ENSG00000136877, ENSG00000143224	950	51	10171	1.67942	1	0.9919	97.9947
GOTERM_BP_FAT	GO:0042559~pteridine and derivative biosynthetic process	3	0.210231	0.202249	ENSG00000164172, ENSG00000132570, ENSG00000136877	950	9	10171	3.56877	1	0.992295	98.3261
GOTERM_BP_FAT	GO:0019438~aromatic compound biosynthetic process	3	0.210231	0.310099	ENSG00000164172, ENSG00000132570, ENSG00000136877	950	12	10171	2.67658	1	0.996904	99.8792
Annotation Cluster 61	Enrichment Score: 0.676531529826072
Category	Term	Count	%	PValue	Genes	List Total	Pop Hits	Pop Total	Fold Enrichment	Bonferroni	Benjamini	FDR
GOTERM_BP_FAT	GO:0006749~glutathione metabolic process	5	0.350385	0.0552669	ENSG00000112096, ENSG00000167468, ENSG00000184674, ENSG00000100983, ENSG00000040531	950	16	10171	3.34572	1	0.958906	64.2664
GOTERM_BP_FAT	GO:0006790~sulfur metabolic process	12	0.840925	0.148241	ENSG00000175040, ENSG00000164172, ENSG00000112096, ENSG00000136213, ENSG00000167468, ENSG00000136720, ENSG00000116984, ENSG00000184674, ENSG00000133027, ENSG00000100983, ENSG00000040531, ENSG00000135702	950	83	10171	1.5479	1	0.988027	94.5213
GOTERM_BP_FAT	GO:0006732~coenzyme metabolic process	13	0.911002	0.351608	ENSG00000117118, ENSG00000164172, ENSG00000204370, ENSG00000112096, ENSG00000184674, ENSG00000138400, ENSG00000040531, ENSG00000167468, ENSG00000106733, ENSG00000136877, ENSG00000116984, ENSG00000100983, ENSG00000172890	950	112	10171	1.2427	1	0.997457	99.9607
GOTERM_BP_FAT	GO:0006575~cellular amino acid derivative metabolic process	11	0.770848	0.682938	ENSG00000158874, ENSG00000112096, ENSG00000184154, ENSG00000167468, ENSG00000136877, ENSG00000184674, ENSG00000133027, ENSG00000079215, ENSG00000100983, ENSG00000117054, ENSG00000040531	950	119	10171	0.989659	1	0.9998	100
Annotation Cluster 62	Enrichment Score: 0.67292354825001
Category	Term	Count	%	PValue	Genes	List Total	Pop Hits	Pop Total	Fold Enrichment	Bonferroni	Benjamini	FDR
UP_SEQ_FEATURE	domain:BPTI/Kunitz inhibitor 2	3	0.210231	0.106486	ENSG00000167642, ENSG00000003436, ENSG00000106927	1374	6	14299	5.20342	1	0.999906	86.8788
UP_SEQ_FEATURE	domain:BPTI/Kunitz inhibitor 1	3	0.210231	0.106486	ENSG00000167642, ENSG00000003436, ENSG00000106927	1374	6	14299	5.20342	1	0.999906	86.8788
SP_PIR_KEYWORDS	Serine protease inhibitor	9	0.630694	0.228004	ENSG00000124570, ENSG00000167642, ENSG00000122711, ENSG00000124107, ENSG00000168703, ENSG00000135919, ENSG00000003436, ENSG00000197249, ENSG00000106927	1375	61	14313	1.53582	1	0.922031	97.7352
GOTERM_MF_FAT	GO:0004867~serine-type endopeptidase inhibitor activity	9	0.630694	0.291856	ENSG00000124570, ENSG00000167642, ENSG00000122711, ENSG00000124107, ENSG00000168703, ENSG00000135919, ENSG00000003436, ENSG00000197249, ENSG00000106927	879	70	9766	1.42847	1	0.993674	99.5914
SMART	SM00131:KU	3	0.210231	0.304983	ENSG00000167642, ENSG00000003436, ENSG00000106927	537	14	6779	2.70511	1	0.989492	99.2025
INTERPRO	IPR002223:Proteinase inhibitor I2, Kunitz metazoa	3	0.210231	0.398556	ENSG00000167642, ENSG00000003436, ENSG00000106927	1213	14	12529	2.21334	1	1	99.9815
Annotation Cluster 63	Enrichment Score: 0.6532348900738831
Category	Term	Count	%	PValue	Genes	List Total	Pop Hits	Pop Total	Fold Enrichment	Bonferroni	Benjamini	FDR
UP_SEQ_FEATURE	binding site:FAD	5	0.350385	0.0872514	ENSG00000203797, ENSG00000197930, ENSG00000181019, ENSG00000161513, ENSG00000124588	1374	18	14299	2.89079	1	0.999932	80.7328
SP_PIR_KEYWORDS	Flavoprotein	13	0.911002	0.13524	ENSG00000203797, ENSG00000215883, ENSG00000197930, ENSG00000161513, ENSG00000102967, ENSG00000105379, ENSG00000115107, ENSG00000117054, ENSG00000181019, ENSG00000124588, ENSG00000009765, ENSG00000143224, ENSG00000166816	1375	88	14313	1.53776	1	0.856912	88.0782
SP_PIR_KEYWORDS	FAD	13	0.911002	0.179122	ENSG00000203797, ENSG00000215883, ENSG00000197930, ENSG00000161513, ENSG00000102967, ENSG00000105379, ENSG00000115107, ENSG00000117054, ENSG00000184719, ENSG00000181019, ENSG00000124588, ENSG00000143224, ENSG00000166816	1375	93	14313	1.45509	1	0.900838	94.4371
UP_SEQ_FEATURE	nucleotide phosphate-binding region:FAD	7	0.49054	0.329498	ENSG00000203797, ENSG00000215883, ENSG00000181019, ENSG00000161513, ENSG00000124588, ENSG00000143224, ENSG00000117054	1374	49	14299	1.48669	1	1	99.9261
GOTERM_MF_FAT	GO:0050660~FAD binding	5	0.350385	0.77794	ENSG00000197930, ENSG00000115107, ENSG00000166816, ENSG00000143224, ENSG00000117054	879	58	9766	0.957789	1	0.999883	100
Annotation Cluster 64	Enrichment Score: 0.6523528596840038
Category	Term	Count	%	PValue	Genes	List Total	Pop Hits	Pop Total	Fold Enrichment	Bonferroni	Benjamini	FDR
GOTERM_MF_FAT	GO:0016811~hydrolase activity, acting on carbon-nitrogen (but not peptide) bonds, in linear amides	8	0.560617	0.125086	ENSG00000038002, ENSG00000094631, ENSG00000147099, ENSG00000196591, ENSG00000068903, ENSG00000121691, ENSG00000157045, ENSG00000142082	879	47	9766	1.89112	1	0.974515	88.1134
GOTERM_BP_FAT	GO:0006476~protein amino acid deacetylation	5	0.350385	0.126061	ENSG00000094631, ENSG00000147099, ENSG00000196591, ENSG00000068903, ENSG00000142082	950	21	10171	2.54912	1	0.982308	91.2749
GOTERM_BP_FAT	GO:0006342~chromatin silencing	4	0.280308	0.135914	ENSG00000071655, ENSG00000196591, ENSG00000068903, ENSG00000142082	950	14	10171	3.05895	1	0.985207	92.8938
GOTERM_BP_FAT	GO:0045814~negative regulation of gene expression, epigenetic	4	0.280308	0.207355	ENSG00000071655, ENSG00000196591, ENSG00000068903, ENSG00000142082	950	17	10171	2.51913	1	0.992578	98.5098
GOTERM_BP_FAT	GO:0016458~gene silencing	6	0.420463	0.39263	ENSG00000134627, ENSG00000071655, ENSG00000196591, ENSG00000068903, ENSG00000134744, ENSG00000142082	950	44	10171	1.45995	1	0.997862	99.988
GOTERM_BP_FAT	GO:0040029~regulation of gene expression, epigenetic	6	0.420463	0.698449	ENSG00000134627, ENSG00000071655, ENSG00000196591, ENSG00000068903, ENSG00000134744, ENSG00000142082	950	62	10171	1.0361	1	0.99985	100
Annotation Cluster 65	Enrichment Score: 0.6318572584219428
Category	Term	Count	%	PValue	Genes	List Total	Pop Hits	Pop Total	Fold Enrichment	Bonferroni	Benjamini	FDR
GOTERM_BP_FAT	GO:0016525~negative regulation of angiogenesis	6	0.420463	0.0214053	ENSG00000173482, ENSG00000071246, ENSG00000140464, ENSG00000091583, ENSG00000136110, ENSG00000152804	950	18	10171	3.56877	1	0.904232	32.4065
GOTERM_BP_FAT	GO:0010596~negative regulation of endothelial cell migration	4	0.280308	0.135914	ENSG00000173482, ENSG00000071246, ENSG00000105329, ENSG00000091583	950	14	10171	3.05895	1	0.985207	92.8938
GOTERM_BP_FAT	GO:0045765~regulation of angiogenesis	8	0.560617	0.168331	ENSG00000173482, ENSG00000071246, ENSG00000140464, ENSG00000100292, ENSG00000091583, ENSG00000196411, ENSG00000136110, ENSG00000152804	950	49	10171	1.74797	1	0.99066	96.4433
GOTERM_BP_FAT	GO:0010594~regulation of endothelial cell migration	5	0.350385	0.180427	ENSG00000173482, ENSG00000071246, ENSG00000105329, ENSG00000127837, ENSG00000091583	950	24	10171	2.23048	1	0.991565	97.2718
GOTERM_BP_FAT	GO:0001937~negative regulation of endothelial cell proliferation	3	0.210231	0.310099	ENSG00000173482, ENSG00000071246, ENSG00000091583	950	12	10171	2.67658	1	0.996904	99.8792
GOTERM_BP_FAT	GO:0030334~regulation of cell migration	15	1.05116	0.34787	ENSG00000173482, ENSG00000173611, ENSG00000071246, ENSG00000105329, ENSG00000160712, ENSG00000100292, ENSG00000120899, ENSG00000094631, ENSG00000107175, ENSG00000127837, ENSG00000100030, ENSG00000184371, ENSG00000135919, ENSG00000091583, ENSG00000164171	950	132	10171	1.21663	1	0.997387	99.9564
GOTERM_BP_FAT	GO:0051271~negative regulation of cell motion	7	0.49054	0.3565	ENSG00000173482, ENSG00000173611, ENSG00000071246, ENSG00000105329, ENSG00000148498, ENSG00000100292, ENSG00000091583	950	52	10171	1.44123	1	0.997521	99.9658
GOTERM_BP_FAT	GO:0030336~negative regulation of cell migration	6	0.420463	0.449702	ENSG00000173482, ENSG00000173611, ENSG00000071246, ENSG00000105329, ENSG00000100292, ENSG00000091583	950	47	10171	1.36676	1	0.998493	99.998
GOTERM_BP_FAT	GO:0040013~negative regulation of locomotion	6	0.420463	0.505277	ENSG00000173482, ENSG00000173611, ENSG00000071246, ENSG00000105329, ENSG00000100292, ENSG00000091583	950	50	10171	1.28476	1	0.999028	99.9997
GOTERM_BP_FAT	GO:0001936~regulation of endothelial cell proliferation	3	0.210231	0.621937	ENSG00000173482, ENSG00000071246, ENSG00000091583	950	22	10171	1.45995	1	0.999615	100
Annotation Cluster 66	Enrichment Score: 0.610290500732251
Category	Term	Count	%	PValue	Genes	List Total	Pop Hits	Pop Total	Fold Enrichment	Bonferroni	Benjamini	FDR
GOTERM_CC_FAT	GO:0030424~axon	20	1.40154	0.0532538	ENSG00000169855, ENSG00000163794, ENSG00000215305, ENSG00000105329, ENSG00000168539, ENSG00000154277, ENSG00000136999, ENSG00000120899, ENSG00000135124, ENSG00000188906, ENSG00000187164, ENSG00000157103, ENSG00000099250, ENSG00000100030, ENSG00000173267, ENSG00000170017, ENSG00000166206, ENSG00000186350, ENSG00000164171, ENSG00000140854	980	126	9588	1.55296	1	0.524768	54.5571
GOTERM_CC_FAT	GO:0043005~neuron projection	31	2.17239	0.23684	ENSG00000117013, ENSG00000105329, ENSG00000215305, ENSG00000168539, ENSG00000154277, ENSG00000188603, ENSG00000136999, ENSG00000079215, ENSG00000188906, ENSG00000135124, ENSG00000187164, ENSG00000157103, ENSG00000100030, ENSG00000170017, ENSG00000128564, ENSG00000176171, ENSG00000140854, ENSG00000169855, ENSG00000163794, ENSG00000116661, ENSG00000131558, ENSG00000120899, ENSG00000178301, ENSG0000…	980	256	9588	1.18474	1	0.884445	97.9667
GOTERM_CC_FAT	GO:0043025~cell soma	15	1.05116	0.363643	ENSG00000163794, ENSG00000131558, ENSG00000215305, ENSG00000105329, ENSG00000204311, ENSG00000101210, ENSG00000154277, ENSG00000136999, ENSG00000079215, ENSG00000135124, ENSG00000100030, ENSG00000173267, ENSG00000103197, ENSG00000170017, ENSG00000128564	980	122	9588	1.20291	1	0.937501	99.8518
GOTERM_CC_FAT	GO:0042995~cell projection	51	3.57393	0.78951	ENSG00000215305, ENSG00000015413, ENSG00000188603, ENSG00000079215, ENSG00000135124, ENSG00000188906, ENSG00000187164, ENSG00000175294, ENSG00000100030, ENSG00000176171, ENSG00000145384, ENSG00000133027, ENSG00000163794, ENSG00000169855, ENSG00000196659, ENSG00000163191, ENSG00000116544, ENSG00000158195, ENSG00000109062, ENSG00000173267, ENSG00000166206, ENSG00000164171, ENSG00000186350, ENSG0000…	980	539	9588	0.925728	1	0.995994	100
Annotation Cluster 67	Enrichment Score: 0.6043629461027699
Category	Term	Count	%	PValue	Genes	List Total	Pop Hits	Pop Total	Fold Enrichment	Bonferroni	Benjamini	FDR
GOTERM_BP_FAT	GO:0046519~sphingoid metabolic process	8	0.560617	0.0399771	ENSG00000126821, ENSG00000172292, ENSG00000102393, ENSG00000049860, ENSG00000188603, ENSG00000035681, ENSG00000130283, ENSG00000135587	950	35	10171	2.44716	1	0.934724	52.2158
KEGG_PATHWAY	hsa00600:Sphingolipid metabolism	7	0.49054	0.0701569	ENSG00000126821, ENSG00000119537, ENSG00000102393, ENSG00000141934, ENSG00000118276, ENSG00000100596, ENSG00000135587	371	31	3859	2.34875	0.999996	0.83259	58.8999
GOTERM_BP_FAT	GO:0006672~ceramide metabolic process	7	0.49054	0.0917266	ENSG00000172292, ENSG00000102393, ENSG00000049860, ENSG00000188603, ENSG00000035681, ENSG00000130283, ENSG00000135587	950	34	10171	2.20424	1	0.976112	82.4737
GOTERM_BP_FAT	GO:0006665~sphingolipid metabolic process	9	0.630694	0.193257	ENSG00000126821, ENSG00000172292, ENSG00000102393, ENSG00000049860, ENSG00000188603, ENSG00000100596, ENSG00000035681, ENSG00000130283, ENSG00000135587	950	60	10171	1.60595	1	0.992229	97.9496
GOTERM_BP_FAT	GO:0006643~membrane lipid metabolic process	9	0.630694	0.271535	ENSG00000126821, ENSG00000172292, ENSG00000102393, ENSG00000049860, ENSG00000188603, ENSG00000100596, ENSG00000035681, ENSG00000130283, ENSG00000135587	950	66	10171	1.45995	1	0.996287	99.6768
GOTERM_BP_FAT	GO:0046513~ceramide biosynthetic process	3	0.210231	0.380653	ENSG00000172292, ENSG00000130283, ENSG00000135587	950	14	10171	2.29421	1	0.997697	99.9829
GOTERM_BP_FAT	GO:0046520~sphingoid biosynthetic process	3	0.210231	0.380653	ENSG00000172292, ENSG00000130283, ENSG00000135587	950	14	10171	2.29421	1	0.997697	99.9829
GOTERM_BP_FAT	GO:0030148~sphingolipid biosynthetic process	4	0.280308	0.46773	ENSG00000172292, ENSG00000100596, ENSG00000130283, ENSG00000135587	950	27	10171	1.58612	1	0.998591	99.9989
GOTERM_BP_FAT	GO:0046467~membrane lipid biosynthetic process	4	0.280308	0.539954	ENSG00000172292, ENSG00000100596, ENSG00000130283, ENSG00000135587	950	30	10171	1.42751	1	0.999222	99.9999
GOTERM_BP_FAT	GO:0006687~glycosphingolipid metabolic process	3	0.210231	0.621937	ENSG00000102393, ENSG00000049860, ENSG00000188603	950	22	10171	1.45995	1	0.999615	100
GOTERM_BP_FAT	GO:0006664~glycolipid metabolic process	3	0.210231	0.732002	ENSG00000102393, ENSG00000049860, ENSG00000188603	950	27	10171	1.18959	1	0.999903	100
Annotation Cluster 68	Enrichment Score: 0.5954057620543063
Category	Term	Count	%	PValue	Genes	List Total	Pop Hits	Pop Total	Fold Enrichment	Bonferroni	Benjamini	FDR
SMART	SM00423:PSI	7	0.49054	0.0754377	ENSG00000088812, ENSG00000012171, ENSG00000183255, ENSG00000105429, ENSG00000170381, ENSG00000164078, ENSG00000198753	537	38	6779	2.32544	1	0.940611	64.711
INTERPRO	IPR003659:Plexin/semaphorin/integrin	7	0.49054	0.156322	ENSG00000088812, ENSG00000012171, ENSG00000183255, ENSG00000105429, ENSG00000170381, ENSG00000164078, ENSG00000198753	1213	38	12529	1.9027	1	0.999473	94.3497
INTERPRO	IPR002165:Plexin	5	0.350385	0.261831	ENSG00000088812, ENSG00000012171, ENSG00000105429, ENSG00000164078, ENSG00000198753	1213	27	12529	1.91277	1	0.999978	99.4094
SMART	SM00630:Sema	4	0.280308	0.36118	ENSG00000012171, ENSG00000170381, ENSG00000164078, ENSG00000198753	537	27	6779	1.8702	1	0.986459	99.7397
UP_SEQ_FEATURE	domain:Sema	4	0.280308	0.487335	ENSG00000012171, ENSG00000170381, ENSG00000164078, ENSG00000198753	1374	27	14299	1.54175	1	1	99.9994
INTERPRO	IPR001627:Semaphorin/CD100 antigen	4	0.280308	0.492476	ENSG00000012171, ENSG00000170381, ENSG00000164078, ENSG00000198753	1213	27	12529	1.53021	1	1	99.999
Annotation Cluster 69	Enrichment Score: 0.5937132125585162
Category	Term	Count	%	PValue	Genes	List Total	Pop Hits	Pop Total	Fold Enrichment	Bonferroni	Benjamini	FDR
SP_PIR_KEYWORDS	cyclin	7	0.49054	0.138886	ENSG00000118816, ENSG00000147082, ENSG00000100292, ENSG00000147382, ENSG00000112486, ENSG00000185324, ENSG00000090061	1375	37	14313	1.96936	1	0.858337	88.7931
INTERPRO	IPR006671:Cyclin, N-terminal	5	0.350385	0.239885	ENSG00000118816, ENSG00000147082, ENSG00000147382, ENSG00000112486, ENSG00000090061	1213	26	12529	1.98633	1	0.999967	99.0309
SMART	SM00385:CYCLIN	5	0.350385	0.244213	ENSG00000118816, ENSG00000147082, ENSG00000147382, ENSG00000112486, ENSG00000090061	537	32	6779	1.97247	1	0.988666	97.5725
INTERPRO	IPR013763:Cyclin-related	5	0.350385	0.352264	ENSG00000118816, ENSG00000147082, ENSG00000147382, ENSG00000112486, ENSG00000090061	1213	31	12529	1.66596	1	0.999999	99.9352
INTERPRO	IPR006670:Cyclin	5	0.350385	0.37509	ENSG00000118816, ENSG00000147082, ENSG00000147382, ENSG00000112486, ENSG00000090061	1213	32	12529	1.6139	1	1	99.9646
Annotation Cluster 70	Enrichment Score: 0.5883079702548524
Category	Term	Count	%	PValue	Genes	List Total	Pop Hits	Pop Total	Fold Enrichment	Bonferroni	Benjamini	FDR
INTERPRO	IPR010990:Transcription elongation factor, TFIIS/elongin A/CRSP70, N-terminal	3	0.210231	0.213929	ENSG00000204219, ENSG00000116205, ENSG00000011007	1213	9	12529	3.44298	1	0.999938	98.2906
INTERPRO	IPR014765:Transcription elongation factor, TFIIS/CRSP70, N-terminal	3	0.210231	0.251259	ENSG00000204219, ENSG00000116205, ENSG00000011007	1213	10	12529	3.09868	1	0.999971	99.249
UP_SEQ_FEATURE	domain:TFIIS N-terminal	3	0.210231	0.285684	ENSG00000204219, ENSG00000116205, ENSG00000011007	1374	11	14299	2.83823	1	1	99.7685
INTERPRO	IPR017923:TFIIS N-terminal	3	0.210231	0.288729	ENSG00000204219, ENSG00000116205, ENSG00000011007	1213	11	12529	2.81698	1	0.999991	99.6847
Annotation Cluster 71	Enrichment Score: 0.5803298898241301
Category	Term	Count	%	PValue	Genes	List Total	Pop Hits	Pop Total	Fold Enrichment	Bonferroni	Benjamini	FDR
SMART	SM00698:MORN	3	0.210231	0.214168	ENSG00000171160, ENSG00000145391, ENSG00000160188	537	11	6779	3.44286	1	0.99022	95.9262
UP_SEQ_FEATURE	repeat:MORN 3	3	0.210231	0.248505	ENSG00000171160, ENSG00000145391, ENSG00000160188	1374	10	14299	3.12205	1	1	99.4219
UP_SEQ_FEATURE	repeat:MORN 1	3	0.210231	0.285684	ENSG00000171160, ENSG00000145391, ENSG00000160188	1374	11	14299	2.83823	1	1	99.7685
UP_SEQ_FEATURE	repeat:MORN 2	3	0.210231	0.285684	ENSG00000171160, ENSG00000145391, ENSG00000160188	1374	11	14299	2.83823	1	1	99.7685
INTERPRO	IPR003409:MORN motif	3	0.210231	0.288729	ENSG00000171160, ENSG00000145391, ENSG00000160188	1213	11	12529	2.81698	1	0.999991	99.6847
Annotation Cluster 72	Enrichment Score: 0.575048139922334
Category	Term	Count	%	PValue	Genes	List Total	Pop Hits	Pop Total	Fold Enrichment	Bonferroni	Benjamini	FDR
GOTERM_BP_FAT	GO:0032409~regulation of transporter activity	6	0.420463	0.0888462	ENSG00000158874, ENSG00000175294, ENSG00000109062, ENSG00000167323, ENSG00000088832, ENSG00000131507	950	26	10171	2.47069	1	0.975348	81.4399
GOTERM_BP_FAT	GO:0022898~regulation of transmembrane transporter activity	5	0.350385	0.126061	ENSG00000158874, ENSG00000175294, ENSG00000109062, ENSG00000167323, ENSG00000088832	950	21	10171	2.54912	1	0.982308	91.2749
GOTERM_BP_FAT	GO:0034762~regulation of transmembrane transport	5	0.350385	0.126061	ENSG00000158874, ENSG00000175294, ENSG00000109062, ENSG00000167323, ENSG00000088832	950	21	10171	2.54912	1	0.982308	91.2749
GOTERM_BP_FAT	GO:0032412~regulation of ion transmembrane transporter activity	4	0.280308	0.258732	ENSG00000175294, ENSG00000109062, ENSG00000167323, ENSG00000088832	950	19	10171	2.25396	1	0.995527	99.557
GOTERM_BP_FAT	GO:0034765~regulation of ion transmembrane transport	4	0.280308	0.258732	ENSG00000175294, ENSG00000109062, ENSG00000167323, ENSG00000088832	950	19	10171	2.25396	1	0.995527	99.557
GOTERM_BP_FAT	GO:0043270~positive regulation of ion transport	5	0.350385	0.327221	ENSG00000107175, ENSG00000167323, ENSG00000105221, ENSG00000182500, ENSG00000135124	950	31	10171	1.72683	1	0.997121	99.9234
GOTERM_BP_FAT	GO:0010959~regulation of metal ion transport	8	0.560617	0.341488	ENSG00000175294, ENSG00000107175, ENSG00000105329, ENSG00000167323, ENSG00000105221, ENSG00000088832, ENSG00000182500, ENSG00000135124	950	61	10171	1.40411	1	0.997447	99.948
GOTERM_BP_FAT	GO:0051924~regulation of calcium ion transport	7	0.49054	0.3565	ENSG00000175294, ENSG00000107175, ENSG00000105329, ENSG00000167323, ENSG00000088832, ENSG00000182500, ENSG00000135124	950	52	10171	1.44123	1	0.997521	99.9658
GOTERM_BP_FAT	GO:0043269~regulation of ion transport	9	0.630694	0.356908	ENSG00000175294, ENSG00000107175, ENSG00000105329, ENSG00000109062, ENSG00000167323, ENSG00000105221, ENSG00000088832, ENSG00000182500, ENSG00000135124	950	72	10171	1.33829	1	0.997478	99.9661
GOTERM_BP_FAT	GO:0051928~positive regulation of calcium ion transport	4	0.280308	0.41689	ENSG00000107175, ENSG00000167323, ENSG00000182500, ENSG00000135124	950	25	10171	1.71301	1	0.998084	99.9942
GOTERM_BP_FAT	GO:0051050~positive regulation of transport	13	0.911002	0.843566	ENSG00000105329, ENSG00000167323, ENSG00000065361, ENSG00000148672, ENSG00000135124, ENSG00000182500, ENSG00000071553, ENSG00000131408, ENSG00000107175, ENSG00000105221, ENSG00000127946, ENSG00000164171, ENSG00000128989	950	163	10171	0.853878	1	0.999985	100
Annotation Cluster 73	Enrichment Score: 0.5678742832524116
Category	Term	Count	%	PValue	Genes	List Total	Pop Hits	Pop Total	Fold Enrichment	Bonferroni	Benjamini	FDR
GOTERM_BP_FAT	GO:0060537~muscle tissue development	13	0.911002	0.138929	ENSG00000124006, ENSG00000065361, ENSG00000126778, ENSG00000117054, ENSG00000128709, ENSG00000030304, ENSG00000171298, ENSG00000168899, ENSG00000162729, ENSG00000129170, ENSG00000107372, ENSG00000088832, ENSG00000186350	950	91	10171	1.52947	1	0.985545	93.3296
GOTERM_BP_FAT	GO:0014706~striated muscle tissue development	12	0.840925	0.195315	ENSG00000030304, ENSG00000168899, ENSG00000171298, ENSG00000162729, ENSG00000129170, ENSG00000124006, ENSG00000065361, ENSG00000088832, ENSG00000186350, ENSG00000128709, ENSG00000126778, ENSG00000117054	950	88	10171	1.45995	1	0.991863	98.0422
GOTERM_BP_FAT	GO:0007519~skeletal muscle tissue development	7	0.49054	0.271981	ENSG00000030304, ENSG00000168899, ENSG00000162729, ENSG00000129170, ENSG00000065361, ENSG00000128709, ENSG00000126778	950	47	10171	1.59456	1	0.99621	99.6803
GOTERM_BP_FAT	GO:0060538~skeletal muscle organ development	7	0.49054	0.271981	ENSG00000030304, ENSG00000168899, ENSG00000162729, ENSG00000129170, ENSG00000065361, ENSG00000128709, ENSG00000126778	950	47	10171	1.59456	1	0.99621	99.6803
GOTERM_BP_FAT	GO:0048738~cardiac muscle tissue development	6	0.420463	0.373453	ENSG00000171298, ENSG00000129170, ENSG00000124006, ENSG00000088832, ENSG00000186350, ENSG00000117054	950	43	10171	1.4939	1	0.99764	99.9789
GOTERM_BP_FAT	GO:0007517~muscle organ development	16	1.12123	0.522289	ENSG00000188130, ENSG00000124006, ENSG00000065361, ENSG00000171100, ENSG00000163132, ENSG00000126778, ENSG00000117054, ENSG00000128709, ENSG00000030304, ENSG00000168899, ENSG00000171298, ENSG00000162729, ENSG00000129170, ENSG00000107372, ENSG00000088832, ENSG00000186350	950	159	10171	1.07737	1	0.999141	99.9998
Annotation Cluster 74	Enrichment Score: 0.5595223323429657
Category	Term	Count	%	PValue	Genes	List Total	Pop Hits	Pop Total	Fold Enrichment	Bonferroni	Benjamini	FDR
INTERPRO	IPR002109:Glutaredoxin	3	0.210231	0.107859	ENSG00000148334, ENSG00000142669, ENSG00000108010	1213	6	12529	5.16447	1	0.998904	85.4751
GOTERM_MF_FAT	GO:0015035~protein disulfide oxidoreductase activity	3	0.210231	0.25968	ENSG00000148334, ENSG00000142669, ENSG00000108010	879	11	9766	3.0301	1	0.993471	99.1705
GOTERM_BP_FAT	GO:0045454~cell redox homeostasis	6	0.420463	0.354272	ENSG00000167815, ENSG00000126432, ENSG00000148334, ENSG00000142669, ENSG00000117592, ENSG00000108010	950	42	10171	1.52947	1	0.997468	99.9635
GOTERM_MF_FAT	GO:0015036~disulfide oxidoreductase activity	3	0.210231	0.362745	ENSG00000148334, ENSG00000142669, ENSG00000108010	879	14	9766	2.38079	1	0.996344	99.9239
GOTERM_MF_FAT	GO:0016667~oxidoreductase activity, acting on sulfur group of donors	4	0.280308	0.442748	ENSG00000148334, ENSG00000142669, ENSG00000197930, ENSG00000108010	879	27	9766	1.64598	1	0.997972	99.991
Annotation Cluster 75	Enrichment Score: 0.5588148733584892
Category	Term	Count	%	PValue	Genes	List Total	Pop Hits	Pop Total	Fold Enrichment	Bonferroni	Benjamini	FDR
UP_SEQ_FEATURE	metal ion-binding site:Magnesium	14	0.981079	0.11427	ENSG00000178425, ENSG00000135587, ENSG00000006007, ENSG00000163283, ENSG00000075673, ENSG00000106733, ENSG00000105726, ENSG00000168268, ENSG00000132199, ENSG00000185100, ENSG00000100983, ENSG00000163399, ENSG00000130270, ENSG00000125877	1374	94	14299	1.54996	1	0.999903	88.7945
GOTERM_MF_FAT	GO:0000287~magnesium ion binding	35	2.4527	0.36109	ENSG00000154358, ENSG00000091106, ENSG00000141401, ENSG00000180185, ENSG00000163283, ENSG00000142875, ENSG00000075673, ENSG00000144199, ENSG00000106733, ENSG00000183828, ENSG00000130270, ENSG00000197217, ENSG00000213889, ENSG00000188130, ENSG00000165609, ENSG00000133065, ENSG00000119638, ENSG00000118276, ENSG00000178425, ENSG00000135587, ENSG00000006007, ENSG00000153531, ENSG00000047315, ENSG0000…	879	353	9766	1.10159	1	0.996694	99.9207
SP_PIR_KEYWORDS	magnesium	35	2.4527	0.510515	ENSG00000154358, ENSG00000141401, ENSG00000163785, ENSG00000180185, ENSG00000163283, ENSG00000142875, ENSG00000075673, ENSG00000106733, ENSG00000144199, ENSG00000100983, ENSG00000183828, ENSG00000130270, ENSG00000197217, ENSG00000213889, ENSG00000188130, ENSG00000165609, ENSG00000133065, ENSG00000119638, ENSG00000118276, ENSG00000178425, ENSG00000135587, ENSG00000006007, ENSG00000047315, ENSG0000…	1375	352	14313	1.03503	1	0.982673	99.9971
Annotation Cluster 76	Enrichment Score: 0.5497690132675445
Category	Term	Count	%	PValue	Genes	List Total	Pop Hits	Pop Total	Fold Enrichment	Bonferroni	Benjamini	FDR
SP_PIR_KEYWORDS	cytoplasmic vesicle	22	1.5417	0.210043	ENSG00000139684, ENSG00000087460, ENSG00000143545, ENSG00000105404, ENSG00000177879, ENSG00000005243, ENSG00000174130, ENSG00000011347, ENSG00000105669, ENSG00000143858, ENSG00000167705, ENSG00000170412, ENSG00000108639, ENSG00000158109, ENSG00000187239, ENSG00000131653, ENSG00000128564, ENSG00000127946, ENSG00000117592, ENSG00000174125, ENSG00000114650, ENSG00000197217	1375	181	14313	1.26524	1	0.921777	96.8288
GOTERM_CC_FAT	GO:0016023~cytoplasmic membrane-bounded vesicle	48	3.3637	0.245024	ENSG00000109971, ENSG00000104368, ENSG00000147804, ENSG00000080824, ENSG00000105404, ENSG00000122862, ENSG00000105329, ENSG00000177879, ENSG00000005243, ENSG00000125037, ENSG00000085365, ENSG00000146802, ENSG00000130733, ENSG00000188603, ENSG00000167705, ENSG00000188906, ENSG00000138613, ENSG00000158109, ENSG00000117984, ENSG00000162736, ENSG00000105221, ENSG00000119899, ENSG00000131653, ENSG0000…	980	414	9588	1.13434	1	0.890193	98.2594
GOTERM_CC_FAT	GO:0031410~cytoplasmic vesicle	54	3.78416	0.306912	ENSG00000109971, ENSG00000105404, ENSG00000177879, ENSG00000005243, ENSG00000174130, ENSG00000085365, ENSG00000125037, ENSG00000146802, ENSG00000130733, ENSG00000188603, ENSG00000167705, ENSG00000188906, ENSG00000138613, ENSG00000131653, ENSG00000117592, ENSG00000130270, ENSG00000089597, ENSG00000107521, ENSG00000143545, ENSG00000151914, ENSG00000105514, ENSG00000105669, ENSG00000166340, ENSG0000…	980	482	9588	1.0961	1	0.92278	99.4926
GOTERM_CC_FAT	GO:0031988~membrane-bounded vesicle	48	3.3637	0.330161	ENSG00000109971, ENSG00000104368, ENSG00000147804, ENSG00000080824, ENSG00000105404, ENSG00000122862, ENSG00000105329, ENSG00000177879, ENSG00000005243, ENSG00000125037, ENSG00000085365, ENSG00000146802, ENSG00000130733, ENSG00000188603, ENSG00000167705, ENSG00000188906, ENSG00000138613, ENSG00000158109, ENSG00000117984, ENSG00000162736, ENSG00000105221, ENSG00000119899, ENSG00000131653, ENSG0000…	980	429	9588	1.09468	1	0.927028	99.6897
GOTERM_CC_FAT	GO:0031982~vesicle	56	3.92432	0.3419	ENSG00000109971, ENSG00000105404, ENSG00000177879, ENSG00000005243, ENSG00000174130, ENSG00000146802, ENSG00000085365, ENSG00000125037, ENSG00000130733, ENSG00000188603, ENSG00000167705, ENSG00000188906, ENSG00000138613, ENSG00000131653, ENSG00000117592, ENSG00000130270, ENSG00000089597, ENSG00000107521, ENSG00000143545, ENSG00000138279, ENSG00000151914, ENSG00000105514, ENSG00000105669, ENSG0000…	980	507	9588	1.08064	1	0.93033	99.7595
Annotation Cluster 77	Enrichment Score: 0.5472352105476911
Category	Term	Count	%	PValue	Genes	List Total	Pop Hits	Pop Total	Fold Enrichment	Bonferroni	Benjamini	FDR
INTERPRO	IPR017933:Glutathione S-transferase/chloride channel, C-terminal	5	0.350385	0.139009	ENSG00000155962, ENSG00000134202, ENSG00000148334, ENSG00000100577, ENSG00000184674	1213	21	12529	2.45927	1	0.999512	92.0348
INTERPRO	IPR004046:Glutathione S-transferase, C-terminal	4	0.280308	0.147219	ENSG00000134202, ENSG00000148334, ENSG00000100577, ENSG00000184674	1213	14	12529	2.95112	1	0.999296	93.2259
UP_SEQ_FEATURE	domain:GST C-terminal	5	0.350385	0.193893	ENSG00000155962, ENSG00000134202, ENSG00000148334, ENSG00000100577, ENSG00000184674	1374	24	14299	2.16809	1	0.999997	97.9511
KEGG_PATHWAY	hsa00982:Drug metabolism	7	0.49054	0.210102	ENSG00000198099, ENSG00000134202, ENSG00000100577, ENSG00000160870, ENSG00000108602, ENSG00000184674, ENSG00000006534	371	42	3859	1.7336	1	0.89499	94.4035
GOTERM_MF_FAT	GO:0004364~glutathione transferase activity	3	0.210231	0.328792	ENSG00000134202, ENSG00000100577, ENSG00000184674	879	13	9766	2.56393	1	0.995505	99.826
UP_SEQ_FEATURE	domain:GST N-terminal	3	0.210231	0.35912	ENSG00000134202, ENSG00000100577, ENSG00000184674	1374	13	14299	2.40158	1	1	99.9673
INTERPRO	IPR004045:Glutathione S-transferase, N-terminal	3	0.210231	0.362651	ENSG00000134202, ENSG00000100577, ENSG00000184674	1213	13	12529	2.3836	1	0.999999	99.9507
GOTERM_MF_FAT	GO:0016765~transferase activity, transferring alkyl or aryl (other than methyl) groups	5	0.350385	0.387026	ENSG00000134202, ENSG00000117682, ENSG00000100577, ENSG00000116984, ENSG00000184674	879	35	9766	1.58719	1	0.997232	99.959
KEGG_PATHWAY	hsa00480:Glutathione metabolism	5	0.350385	0.413762	ENSG00000134202, ENSG00000167468, ENSG00000100577, ENSG00000184674, ENSG00000100983	371	34	3859	1.52965	1	0.899372	99.8538
INTERPRO	IPR010987:Glutathione S-transferase, C-terminal-like	3	0.210231	0.589528	ENSG00000155962, ENSG00000100577, ENSG00000184674	1213	20	12529	1.54934	1	1	100
Annotation Cluster 78	Enrichment Score: 0.5458541319288903
Category	Term	Count	%	PValue	Genes	List Total	Pop Hits	Pop Total	Fold Enrichment	Bonferroni	Benjamini	FDR
GOTERM_CC_FAT	GO:0005680~anaphase-promoting complex	4	0.280308	0.116194	ENSG00000112659, ENSG00000128731, ENSG00000126107, ENSG00000176386	980	12	9588	3.26122	1	0.718591	83.1395
UP_SEQ_FEATURE	domain:DOC	3	0.210231	0.139879	ENSG00000112659, ENSG00000128731, ENSG00000126107	1374	7	14299	4.46007	1	0.999971	93.3993
INTERPRO	IPR004939:Anaphase-promoting complex, subunit 10	3	0.210231	0.141617	ENSG00000112659, ENSG00000128731, ENSG00000126107	1213	7	12529	4.42669	1	0.999355	92.433
GOTERM_CC_FAT	GO:0000152~nuclear ubiquitin ligase complex	4	0.280308	0.165516	ENSG00000112659, ENSG00000128731, ENSG00000126107, ENSG00000176386	980	14	9588	2.79534	1	0.808868	92.6305
GOTERM_CC_FAT	GO:0000151~ubiquitin ligase complex	10	0.700771	0.327064	ENSG00000134086, ENSG00000112659, ENSG00000112146, ENSG00000128731, ENSG00000036257, ENSG00000185019, ENSG00000112234, ENSG00000126107, ENSG00000131653, ENSG00000176386	980	73	9588	1.34023	1	0.927313	99.6684
GOTERM_BP_FAT	GO:0030071~regulation of mitotic metaphase/anaphase transition	3	0.210231	0.569026	ENSG00000112659, ENSG00000128731, ENSG00000126107	950	20	10171	1.60595	1	0.999384	100
GOTERM_BP_FAT	GO:0051783~regulation of nuclear division	4	0.280308	0.778495	ENSG00000112659, ENSG00000128731, ENSG00000126107, ENSG00000175756	950	43	10171	0.995936	1	0.999952	100
GOTERM_BP_FAT	GO:0007088~regulation of mitosis	4	0.280308	0.778495	ENSG00000112659, ENSG00000128731, ENSG00000126107, ENSG00000175756	950	43	10171	0.995936	1	0.999952	100
Annotation Cluster 79	Enrichment Score: 0.5428635636105869
Category	Term	Count	%	PValue	Genes	List Total	Pop Hits	Pop Total	Fold Enrichment	Bonferroni	Benjamini	FDR
GOTERM_BP_FAT	GO:0006977~DNA damage response, signal transduction by p53 class mediator resulting in cell cycle arrest	3	0.210231	0.0718773	ENSG00000140464, ENSG00000132819, ENSG00000170855	950	5	10171	6.42379	1	0.971369	74.0801
GOTERM_BP_FAT	GO:0031575~G1/S transition checkpoint	4	0.280308	0.114346	ENSG00000105329, ENSG00000140464, ENSG00000132819, ENSG00000170855	950	13	10171	3.29425	1	0.978854	88.8971
GOTERM_BP_FAT	GO:0031571~G1 DNA damage checkpoint	3	0.210231	0.167156	ENSG00000140464, ENSG00000132819, ENSG00000170855	950	8	10171	4.01487	1	0.990678	96.3513
GOTERM_BP_FAT	GO:0030330~DNA damage response, signal transduction by p53 class mediator	4	0.280308	0.182609	ENSG00000163565, ENSG00000140464, ENSG00000132819, ENSG00000170855	950	16	10171	2.67658	1	0.99149	97.4004
GOTERM_BP_FAT	GO:0042770~DNA damage response, signal transduction	7	0.49054	0.442477	ENSG00000163565, ENSG00000105393, ENSG00000140464, ENSG00000100292, ENSG00000132819, ENSG00000170855, ENSG00000163322	950	57	10171	1.31481	1	0.998483	99.9974
GOTERM_BP_FAT	GO:0000077~DNA damage checkpoint	5	0.350385	0.479065	ENSG00000105393, ENSG00000140464, ENSG00000132819, ENSG00000170855, ENSG00000163322	950	38	10171	1.40873	1	0.998742	99.9993
GOTERM_BP_FAT	GO:0031570~DNA integrity checkpoint	5	0.350385	0.540284	ENSG00000105393, ENSG00000140464, ENSG00000132819, ENSG00000170855, ENSG00000163322	950	41	10171	1.30565	1	0.999211	99.9999
GOTERM_BP_FAT	GO:0007093~mitotic cell cycle checkpoint	4	0.280308	0.646693	ENSG00000105329, ENSG00000140464, ENSG00000132819, ENSG00000170855	950	35	10171	1.22358	1	0.999713	100
GOTERM_BP_FAT	GO:0000075~cell cycle checkpoint	7	0.49054	0.700106	ENSG00000105393, ENSG00000105329, ENSG00000140464, ENSG00000139579, ENSG00000132819, ENSG00000170855, ENSG00000163322	950	74	10171	1.01276	1	0.99985	100
Annotation Cluster 80	Enrichment Score: 0.541063943955964
Category	Term	Count	%	PValue	Genes	List Total	Pop Hits	Pop Total	Fold Enrichment	Bonferroni	Benjamini	FDR
INTERPRO	IPR010703:Dedicator of cytokinesis	3	0.210231	0.107859	ENSG00000088387, ENSG00000147251, ENSG00000130158	1213	6	12529	5.16447	1	0.998904	85.4751
UP_SEQ_FEATURE	domain:DHR-1	3	0.210231	0.175101	ENSG00000088387, ENSG00000147251, ENSG00000130158	1374	8	14299	3.90257	1	0.999994	96.8951
UP_SEQ_FEATURE	domain:DHR-2	3	0.210231	0.175101	ENSG00000088387, ENSG00000147251, ENSG00000130158	1374	8	14299	3.90257	1	0.999994	96.8951
GOTERM_MF_FAT	GO:0051020~GTPase binding	8	0.560617	0.652222	ENSG00000088387, ENSG00000147251, ENSG00000205517, ENSG00000147202, ENSG00000103365, ENSG00000167705, ENSG00000065150, ENSG00000130158	879	85	9766	1.04568	1	0.999495	100
SP_PIR_KEYWORDS	guanine-nucleotide releasing factor	7	0.49054	0.913806	ENSG00000159842, ENSG00000088387, ENSG00000147251, ENSG00000205517, ENSG00000100485, ENSG00000160271, ENSG00000130158	1375	97	14313	0.751198	1	0.999368	100
Annotation Cluster 81	Enrichment Score: 0.5365250872837024
Category	Term	Count	%	PValue	Genes	List Total	Pop Hits	Pop Total	Fold Enrichment	Bonferroni	Benjamini	FDR
GOTERM_MF_FAT	GO:0009982~pseudouridine synthase activity	3	0.210231	0.190795	ENSG00000167112, ENSG00000156990, ENSG00000169972	879	9	9766	3.70345	1	0.987225	96.5751
GOTERM_BP_FAT	GO:0001522~pseudouridine synthesis	3	0.210231	0.27412	ENSG00000167112, ENSG00000156990, ENSG00000169972	950	11	10171	2.9199	1	0.99617	99.6969
GOTERM_BP_FAT	GO:0009451~RNA modification	6	0.420463	0.27848	ENSG00000162851, ENSG00000213339, ENSG00000167112, ENSG00000160193, ENSG00000156990, ENSG00000169972	950	38	10171	1.69047	1	0.996216	99.7282
GOTERM_MF_FAT	GO:0016866~intramolecular transferase activity	3	0.210231	0.490454	ENSG00000167112, ENSG00000156990, ENSG00000169972	879	18	9766	1.85173	1	0.998322	99.9978
Annotation Cluster 82	Enrichment Score: 0.5347710785703375
Category	Term	Count	%	PValue	Genes	List Total	Pop Hits	Pop Total	Fold Enrichment	Bonferroni	Benjamini	FDR
UP_SEQ_FEATURE	repeat:LRR 7	20	1.40154	0.0958039	ENSG00000173621, ENSG00000177731, ENSG00000146006, ENSG00000204950, ENSG00000091106, ENSG00000174130, ENSG00000145147, ENSG00000170382, ENSG00000188906, ENSG00000106809, ENSG00000137462, ENSG00000146242, ENSG00000167634, ENSG00000165300, ENSG00000181143, ENSG00000112234, ENSG00000127585, ENSG00000188770, ENSG00000108306, ENSG00000174125	1374	144	14299	1.44539	1	0.999932	83.7419
UP_SEQ_FEATURE	repeat:LRR 6	22	1.5417	0.126598	ENSG00000173621, ENSG00000177731, ENSG00000146006, ENSG00000204950, ENSG00000091106, ENSG00000174130, ENSG00000188993, ENSG00000145147, ENSG00000170382, ENSG00000188906, ENSG00000106809, ENSG00000137462, ENSG00000126243, ENSG00000146242, ENSG00000167634, ENSG00000165300, ENSG00000181143, ENSG00000112234, ENSG00000127585, ENSG00000188770, ENSG00000108306, ENSG00000174125	1374	168	14299	1.3628	1	0.999946	91.2979
UP_SEQ_FEATURE	repeat:LRR 4	25	1.75193	0.138681	ENSG00000173621, ENSG00000177731, ENSG00000204950, ENSG00000091106, ENSG00000184154, ENSG00000188993, ENSG00000174130, ENSG00000170382, ENSG00000188906, ENSG00000137462, ENSG00000126243, ENSG00000167634, ENSG00000146242, ENSG00000181143, ENSG00000146006, ENSG00000145147, ENSG00000010626, ENSG00000106809, ENSG00000165300, ENSG00000148814, ENSG00000112234, ENSG00000127585, ENSG00000188770, ENSG0000…	1374	198	14299	1.314	1	0.999975	93.2315
UP_SEQ_FEATURE	repeat:LRR 5	23	1.61177	0.153991	ENSG00000173621, ENSG00000177731, ENSG00000146006, ENSG00000204950, ENSG00000091106, ENSG00000174130, ENSG00000188993, ENSG00000145147, ENSG00000170382, ENSG00000188906, ENSG00000010626, ENSG00000106809, ENSG00000137462, ENSG00000126243, ENSG00000146242, ENSG00000167634, ENSG00000165300, ENSG00000181143, ENSG00000112234, ENSG00000127585, ENSG00000188770, ENSG00000108306, ENSG00000174125	1374	182	14299	1.31515	1	0.999975	95.1023
SMART	SM00369:LRR_TYP	12	0.840925	0.180839	ENSG00000173621, ENSG00000177731, ENSG00000146006, ENSG00000137462, ENSG00000126243, ENSG00000146242, ENSG00000165300, ENSG00000148814, ENSG00000145147, ENSG00000170382, ENSG00000188770, ENSG00000188906	537	102	6779	1.48516	1	0.987955	92.9277
SMART	SM00082:LRRCT	9	0.630694	0.186093	ENSG00000173621, ENSG00000137462, ENSG00000126243, ENSG00000146242, ENSG00000165300, ENSG00000174130, ENSG00000145147, ENSG00000170382, ENSG00000174125	537	70	6779	1.62306	1	0.985532	93.5069
INTERPRO	IPR001611:Leucine-rich repeat	20	1.40154	0.228024	ENSG00000173621, ENSG00000177731, ENSG00000146006, ENSG00000204950, ENSG00000174130, ENSG00000188993, ENSG00000184154, ENSG00000145147, ENSG00000170382, ENSG00000188906, ENSG00000010626, ENSG00000106809, ENSG00000137462, ENSG00000126243, ENSG00000146242, ENSG00000165300, ENSG00000148814, ENSG00000188770, ENSG00000174125, ENSG00000127399	1213	163	12529	1.26735	1	0.999953	98.741
UP_SEQ_FEATURE	repeat:LRR 1	28	1.96216	0.245502	ENSG00000173621, ENSG00000177731, ENSG00000204950, ENSG00000091106, ENSG00000184154, ENSG00000188993, ENSG00000174130, ENSG00000170382, ENSG00000188906, ENSG00000137462, ENSG00000126243, ENSG00000146242, ENSG00000167634, ENSG00000181143, ENSG00000120952, ENSG00000146006, ENSG00000145147, ENSG00000128596, ENSG00000010626, ENSG00000106809, ENSG00000165300, ENSG00000148814, ENSG00000112234, ENSG0000…	1374	244	14299	1.19423	1	1	99.3788
SMART	SM00013:LRRNT	9	0.630694	0.250601	ENSG00000173621, ENSG00000106809, ENSG00000146006, ENSG00000126243, ENSG00000146242, ENSG00000165300, ENSG00000145147, ENSG00000170382, ENSG00000188770	537	76	6779	1.49493	1	0.987384	97.8312
UP_SEQ_FEATURE	repeat:LRR 8	15	1.05116	0.250787	ENSG00000177731, ENSG00000146006, ENSG00000204950, ENSG00000091106, ENSG00000174130, ENSG00000145147, ENSG00000170382, ENSG00000188906, ENSG00000137462, ENSG00000167634, ENSG00000165300, ENSG00000112234, ENSG00000181143, ENSG00000174125, ENSG00000108306	1374	119	14299	1.31179	1	1	99.4528
UP_SEQ_FEATURE	repeat:LRR 2	28	1.96216	0.252346	ENSG00000173621, ENSG00000177731, ENSG00000204950, ENSG00000091106, ENSG00000184154, ENSG00000188993, ENSG00000174130, ENSG00000170382, ENSG00000188906, ENSG00000137462, ENSG00000126243, ENSG00000146242, ENSG00000167634, ENSG00000181143, ENSG00000120952, ENSG00000146006, ENSG00000145147, ENSG00000128596, ENSG00000010626, ENSG00000106809, ENSG00000165300, ENSG00000148814, ENSG00000112234, ENSG0000…	1374	245	14299	1.18935	1	1	99.473
UP_SEQ_FEATURE	repeat:LRR 3	26	1.822	0.263592	ENSG00000173621, ENSG00000177731, ENSG00000204950, ENSG00000091106, ENSG00000184154, ENSG00000188993, ENSG00000174130, ENSG00000170382, ENSG00000188906, ENSG00000137462, ENSG00000126243, ENSG00000167634, ENSG00000146242, ENSG00000181143, ENSG00000120952, ENSG00000146006, ENSG00000145147, ENSG00000010626, ENSG00000106809, ENSG00000165300, ENSG00000148814, ENSG00000112234, ENSG00000127585, ENSG0000…	1374	227	14299	1.19197	1	1	99.599
SP_PIR_KEYWORDS	leucine-rich repeat	28	1.96216	0.272903	ENSG00000173621, ENSG00000177731, ENSG00000204950, ENSG00000091106, ENSG00000184154, ENSG00000188993, ENSG00000174130, ENSG00000170382, ENSG00000188906, ENSG00000137462, ENSG00000126243, ENSG00000146242, ENSG00000167634, ENSG00000181143, ENSG00000120952, ENSG00000146006, ENSG00000145147, ENSG00000128596, ENSG00000010626, ENSG00000106809, ENSG00000165300, ENSG00000148814, ENSG00000112234, ENSG0000…	1375	248	14313	1.17526	1	0.936422	99.0578
UP_SEQ_FEATURE	repeat:LRR 14	7	0.49054	0.347124	ENSG00000177731, ENSG00000137462, ENSG00000165300, ENSG00000091106, ENSG00000181143, ENSG00000145147, ENSG00000188906	1374	50	14299	1.45696	1	1	99.9543
INTERPRO	IPR000483:Cysteine-rich flanking region, C-terminal	9	0.630694	0.365235	ENSG00000173621, ENSG00000137462, ENSG00000126243, ENSG00000146242, ENSG00000165300, ENSG00000174130, ENSG00000145147, ENSG00000170382, ENSG00000174125	1213	70	12529	1.32801	1	0.999999	99.9539
INTERPRO	IPR003591:Leucine-rich repeat, typical subtype	12	0.840925	0.399228	ENSG00000173621, ENSG00000177731, ENSG00000146006, ENSG00000137462, ENSG00000126243, ENSG00000146242, ENSG00000165300, ENSG00000148814, ENSG00000145147, ENSG00000170382, ENSG00000188770, ENSG00000188906	1213	102	12529	1.21517	1	0.999999	99.9818
UP_SEQ_FEATURE	repeat:LRR 13	8	0.560617	0.418118	ENSG00000177731, ENSG00000137462, ENSG00000165300, ENSG00000091106, ENSG00000174130, ENSG00000181143, ENSG00000145147, ENSG00000188906	1374	64	14299	1.30086	1	1	99.9943
UP_SEQ_FEATURE	repeat:LRR 11	10	0.700771	0.431099	ENSG00000177731, ENSG00000137462, ENSG00000165300, ENSG00000091106, ENSG00000174130, ENSG00000181143, ENSG00000145147, ENSG00000170382, ENSG00000108306, ENSG00000188906	1374	85	14299	1.22433	1	1	99.9962
UP_SEQ_FEATURE	repeat:LRR 10	11	0.770848	0.442718	ENSG00000177731, ENSG00000146006, ENSG00000137462, ENSG00000165300, ENSG00000091106, ENSG00000174130, ENSG00000181143, ENSG00000145147, ENSG00000170382, ENSG00000108306, ENSG00000188906	1374	96	14299	1.19245	1	1	99.9974
UP_SEQ_FEATURE	repeat:LRR 12	9	0.630694	0.447777	ENSG00000177731, ENSG00000137462, ENSG00000165300, ENSG00000091106, ENSG00000174130, ENSG00000181143, ENSG00000145147, ENSG00000108306, ENSG00000188906	1374	76	14299	1.23239	1	1	99.9978
INTERPRO	IPR000372:Leucine-rich repeat, cysteine-rich flanking region, N-terminal	9	0.630694	0.456281	ENSG00000173621, ENSG00000106809, ENSG00000146006, ENSG00000126243, ENSG00000146242, ENSG00000165300, ENSG00000145147, ENSG00000170382, ENSG00000188770	1213	76	12529	1.22316	1	1	99.9966
UP_SEQ_FEATURE	repeat:LRR 9	12	0.840925	0.465591	ENSG00000177731, ENSG00000146006, ENSG00000137462, ENSG00000165300, ENSG00000167634, ENSG00000091106, ENSG00000174130, ENSG00000181143, ENSG00000145147, ENSG00000170382, ENSG00000108306, ENSG00000188906	1374	108	14299	1.15632	1	1	99.9988
UP_SEQ_FEATURE	repeat:LRR 15	4	0.280308	0.767572	ENSG00000177731, ENSG00000165300, ENSG00000145147, ENSG00000188906	1374	41	14299	1.0153	1	1	100
UP_SEQ_FEATURE	repeat:LRR 16	3	0.210231	0.891641	ENSG00000165300, ENSG00000145147, ENSG00000188906	1374	38	14299	0.821593	1	1	100
Annotation Cluster 83	Enrichment Score: 0.5213329817775074
Category	Term	Count	%	PValue	Genes	List Total	Pop Hits	Pop Total	Fold Enrichment	Bonferroni	Benjamini	FDR
GOTERM_BP_FAT	GO:0006915~apoptosis	47	3.29362	0.251992	ENSG00000172667, ENSG00000185043, ENSG00000184584, ENSG00000122862, ENSG00000188761, ENSG00000154358, ENSG00000091106, ENSG00000099968, ENSG00000055332, ENSG00000115107, ENSG00000149089, ENSG00000214253, ENSG00000187726, ENSG00000126821, ENSG00000138613, ENSG00000162736, ENSG00000075240, ENSG00000140464, ENSG00000028137, ENSG00000064012, ENSG00000071994, ENSG00000131653, ENSG00000127946, ENSG0000…	950	446	10171	1.12824	1	0.995044	99.4781
GOTERM_BP_FAT	GO:0008219~cell death	55	3.85424	0.272962	ENSG00000172667, ENSG00000184584, ENSG00000154358, ENSG00000099968, ENSG00000188603, ENSG00000115107, ENSG00000214253, ENSG00000187726, ENSG00000138613, ENSG00000075240, ENSG00000140464, ENSG00000028137, ENSG00000071994, ENSG00000131653, ENSG00000196954, ENSG00000176171, ENSG00000170855, ENSG00000063438, ENSG00000111321, ENSG00000163050, ENSG00000173530, ENSG00000112096, ENSG00000182154, ENSG0000…	950	532	10171	1.10686	1	0.996182	99.6881
GOTERM_BP_FAT	GO:0012501~programmed cell death	47	3.29362	0.291862	ENSG00000172667, ENSG00000185043, ENSG00000184584, ENSG00000122862, ENSG00000188761, ENSG00000154358, ENSG00000091106, ENSG00000099968, ENSG00000055332, ENSG00000115107, ENSG00000149089, ENSG00000214253, ENSG00000187726, ENSG00000126821, ENSG00000138613, ENSG00000162736, ENSG00000075240, ENSG00000140464, ENSG00000028137, ENSG00000064012, ENSG00000071994, ENSG00000131653, ENSG00000127946, ENSG0000…	950	453	10171	1.11081	1	0.996383	99.8063
GOTERM_BP_FAT	GO:0016265~death	55	3.85424	0.293359	ENSG00000172667, ENSG00000184584, ENSG00000154358, ENSG00000099968, ENSG00000188603, ENSG00000115107, ENSG00000214253, ENSG00000187726, ENSG00000138613, ENSG00000075240, ENSG00000140464, ENSG00000028137, ENSG00000071994, ENSG00000131653, ENSG00000196954, ENSG00000176171, ENSG00000170855, ENSG00000063438, ENSG00000111321, ENSG00000163050, ENSG00000173530, ENSG00000112096, ENSG00000182154, ENSG0000…	950	536	10171	1.0986	1	0.996402	99.8136
SP_PIR_KEYWORDS	Apoptosis	30	2.10231	0.29565	ENSG00000172667, ENSG00000188761, ENSG00000122862, ENSG00000184584, ENSG00000091106, ENSG00000099968, ENSG00000115107, ENSG00000149089, ENSG00000214253, ENSG00000075240, ENSG00000028137, ENSG00000064012, ENSG00000071994, ENSG00000131653, ENSG00000196954, ENSG00000176171, ENSG00000127946, ENSG00000170855, ENSG00000063438, ENSG00000169100, ENSG00000111321, ENSG00000173530, ENSG00000139644, ENSG0000…	1375	271	14313	1.15234	1	0.940027	99.4083
GOTERM_BP_FAT	GO:0043067~regulation of programmed cell death	60	4.20463	0.328568	ENSG00000100385, ENSG00000172667, ENSG00000154358, ENSG00000099968, ENSG00000188603, ENSG00000171222, ENSG00000135124, ENSG00000188906, ENSG00000138613, ENSG00000137462, ENSG00000140464, ENSG00000100030, ENSG00000147437, ENSG00000131653, ENSG00000181284, ENSG00000060138, ENSG00000196954, ENSG00000176171, ENSG00000170855, ENSG00000063438, ENSG00000167815, ENSG00000163794, ENSG00000173530, ENSG0000…	950	595	10171	1.07963	1	0.997047	99.9261
GOTERM_BP_FAT	GO:0010941~regulation of cell death	60	4.20463	0.341616	ENSG00000100385, ENSG00000172667, ENSG00000154358, ENSG00000099968, ENSG00000188603, ENSG00000171222, ENSG00000135124, ENSG00000188906, ENSG00000138613, ENSG00000137462, ENSG00000140464, ENSG00000100030, ENSG00000147437, ENSG00000131653, ENSG00000181284, ENSG00000060138, ENSG00000196954, ENSG00000176171, ENSG00000170855, ENSG00000063438, ENSG00000167815, ENSG00000163794, ENSG00000173530, ENSG0000…	950	598	10171	1.07421	1	0.997384	99.9482
GOTERM_BP_FAT	GO:0042981~regulation of apoptosis	59	4.13455	0.345404	ENSG00000100385, ENSG00000172667, ENSG00000154358, ENSG00000099968, ENSG00000188603, ENSG00000171222, ENSG00000135124, ENSG00000138613, ENSG00000137462, ENSG00000140464, ENSG00000100030, ENSG00000147437, ENSG00000131653, ENSG00000181284, ENSG00000060138, ENSG00000196954, ENSG00000176171, ENSG00000170855, ENSG00000063438, ENSG00000167815, ENSG00000163794, ENSG00000173530, ENSG00000112096, ENSG0000…	950	589	10171	1.07245	1	0.997388	99.9533
Annotation Cluster 84	Enrichment Score: 0.5123265510852563
Category	Term	Count	%	PValue	Genes	List Total	Pop Hits	Pop Total	Fold Enrichment	Bonferroni	Benjamini	FDR
INTERPRO	IPR013201:Proteinase inhibitor I29, cathepsin propeptide	3	0.210231	0.141617	ENSG00000163131, ENSG00000174080, ENSG00000135047	1213	7	12529	4.42669	1	0.999355	92.433
SMART	SM00645:Pept_C1	3	0.210231	0.214168	ENSG00000163131, ENSG00000174080, ENSG00000135047	537	11	6779	3.44286	1	0.99022	95.9262
GOTERM_MF_FAT	GO:0004197~cysteine-type endopeptidase activity	7	0.49054	0.25993	ENSG00000163131, ENSG00000154277, ENSG00000064012, ENSG00000196954, ENSG00000142892, ENSG00000174080, ENSG00000135047	879	48	9766	1.62026	1	0.992985	99.1749
INTERPRO	IPR000668:Peptidase C1A, papain C-terminal	3	0.210231	0.288729	ENSG00000163131, ENSG00000174080, ENSG00000135047	1213	11	12529	2.81698	1	0.999991	99.6847
INTERPRO	IPR013128:Peptidase C1A, papain	3	0.210231	0.288729	ENSG00000163131, ENSG00000174080, ENSG00000135047	1213	11	12529	2.81698	1	0.999991	99.6847
INTERPRO	IPR000169:Peptidase, cysteine peptidase active site	4	0.280308	0.44066	ENSG00000163131, ENSG00000105639, ENSG00000174080, ENSG00000135047	1213	25	12529	1.65263	1	1	99.9946
UP_SEQ_FEATURE	propeptide:Activation peptide	4	0.280308	0.895166	ENSG00000117984, ENSG00000163131, ENSG00000174080, ENSG00000135047	1374	53	14299	0.785422	1	1	100
Annotation Cluster 85	Enrichment Score: 0.5005547011617479
Category	Term	Count	%	PValue	Genes	List Total	Pop Hits	Pop Total	Fold Enrichment	Bonferroni	Benjamini	FDR
GOTERM_BP_FAT	GO:0032369~negative regulation of lipid transport	4	0.280308	0.0757313	ENSG00000158874, ENSG00000131408, ENSG00000110245, ENSG00000105221	950	11	10171	3.89321	1	0.967899	75.9606
GOTERM_BP_FAT	GO:0045833~negative regulation of lipid metabolic process	4	0.280308	0.285028	ENSG00000158874, ENSG00000110245, ENSG00000163399, ENSG00000114650	950	20	10171	2.14126	1	0.996342	99.7696
GOTERM_BP_FAT	GO:0010565~regulation of cellular ketone metabolic process	6	0.420463	0.297186	ENSG00000131408, ENSG00000102547, ENSG00000110245, ENSG00000105221, ENSG00000128989, ENSG00000114650	950	39	10171	1.64713	1	0.996507	99.8311
GOTERM_BP_FAT	GO:0051055~negative regulation of lipid biosynthetic process	3	0.210231	0.310099	ENSG00000110245, ENSG00000163399, ENSG00000114650	950	12	10171	2.67658	1	0.996904	99.8792
GOTERM_BP_FAT	GO:0046890~regulation of lipid biosynthetic process	5	0.350385	0.37118	ENSG00000168066, ENSG00000131408, ENSG00000110245, ENSG00000163399, ENSG00000114650	950	33	10171	1.62217	1	0.997705	99.9774
GOTERM_BP_FAT	GO:0019216~regulation of lipid metabolic process	10	0.700771	0.383387	ENSG00000158874, ENSG00000168066, ENSG00000131408, ENSG00000102547, ENSG00000105329, ENSG00000105699, ENSG00000110245, ENSG00000105221, ENSG00000163399, ENSG00000114650	950	84	10171	1.27456	1	0.997713	99.9842
GOTERM_BP_FAT	GO:0019217~regulation of fatty acid metabolic process	5	0.350385	0.414922	ENSG00000131408, ENSG00000102547, ENSG00000110245, ENSG00000105221, ENSG00000114650	950	35	10171	1.52947	1	0.998098	99.9939
GOTERM_BP_FAT	GO:0019218~regulation of steroid metabolic process	4	0.280308	0.46773	ENSG00000158874, ENSG00000168066, ENSG00000163399, ENSG00000114650	950	27	10171	1.58612	1	0.998591	99.9989
GOTERM_BP_FAT	GO:0050810~regulation of steroid biosynthetic process	3	0.210231	0.569026	ENSG00000168066, ENSG00000163399, ENSG00000114650	950	20	10171	1.60595	1	0.999384	100
Annotation Cluster 86	Enrichment Score: 0.4906481675494616
Category	Term	Count	%	PValue	Genes	List Total	Pop Hits	Pop Total	Fold Enrichment	Bonferroni	Benjamini	FDR
SP_PIR_KEYWORDS	serine proteinase inhibitor	5	0.350385	0.0603456	ENSG00000124570, ENSG00000135919, ENSG00000003436, ENSG00000197249, ENSG00000106927	1375	16	14313	3.25295	1	0.767189	59.7898
UP_SEQ_FEATURE	site:Reactive bond	6	0.420463	0.205871	ENSG00000124570, ENSG00000167642, ENSG00000122711, ENSG00000135919, ENSG00000003436, ENSG00000197249	1374	33	14299	1.89215	1	0.999999	98.436
GOTERM_MF_FAT	GO:0004866~endopeptidase inhibitor activity	13	0.911002	0.222889	ENSG00000126432, ENSG00000124570, ENSG00000122711, ENSG00000168703, ENSG00000106927, ENSG00000167642, ENSG00000124107, ENSG00000101439, ENSG00000135919, ENSG00000003436, ENSG00000197249, ENSG00000102265, ENSG00000170855	879	104	9766	1.38879	1	0.98972	98.203
SP_PIR_KEYWORDS	Serine protease inhibitor	9	0.630694	0.228004	ENSG00000124570, ENSG00000167642, ENSG00000122711, ENSG00000124107, ENSG00000168703, ENSG00000135919, ENSG00000003436, ENSG00000197249, ENSG00000106927	1375	61	14313	1.53582	1	0.922031	97.7352
GOTERM_MF_FAT	GO:0030414~peptidase inhibitor activity	13	0.911002	0.273313	ENSG00000126432, ENSG00000124570, ENSG00000122711, ENSG00000168703, ENSG00000106927, ENSG00000167642, ENSG00000124107, ENSG00000101439, ENSG00000135919, ENSG00000003436, ENSG00000197249, ENSG00000102265, ENSG00000170855	879	109	9766	1.32509	1	0.992438	99.3831
GOTERM_MF_FAT	GO:0004867~serine-type endopeptidase inhibitor activity	9	0.630694	0.291856	ENSG00000124570, ENSG00000167642, ENSG00000122711, ENSG00000124107, ENSG00000168703, ENSG00000135919, ENSG00000003436, ENSG00000197249, ENSG00000106927	879	70	9766	1.42847	1	0.993674	99.5914
SP_PIR_KEYWORDS	protease inhibitor	10	0.700771	0.332349	ENSG00000124570, ENSG00000167642, ENSG00000122711, ENSG00000124107, ENSG00000168703, ENSG00000135919, ENSG00000101439, ENSG00000003436, ENSG00000197249, ENSG00000106927	1375	78	14313	1.33455	1	0.949582	99.7296
GOTERM_MF_FAT	GO:0004857~enzyme inhibitor activity	18	1.26139	0.59937	ENSG00000124570, ENSG00000126432, ENSG00000173457, ENSG00000122711, ENSG00000110245, ENSG00000168703, ENSG00000106927, ENSG00000158874, ENSG00000167642, ENSG00000124107, ENSG00000137880, ENSG00000135919, ENSG00000101439, ENSG00000003436, ENSG00000197249, ENSG00000170855, ENSG00000102265, ENSG00000065150	879	196	9766	1.02034	1	0.999174	100
SMART	SM00093:SERPIN	3	0.210231	0.698527	ENSG00000124570, ENSG00000135919, ENSG00000197249	537	30	6779	1.26238	1	0.998124	100
PIR_SUPERFAMILY	PIRSF001630:serpin	3	0.210231	0.713702	ENSG00000124570, ENSG00000135919, ENSG00000197249	537	25	5520	1.23352	1	1	100
INTERPRO	IPR000215:Protease inhibitor I4, serpin	3	0.210231	0.801273	ENSG00000124570, ENSG00000135919, ENSG00000197249	1213	30	12529	1.03289	1	1	100
Annotation Cluster 87	Enrichment Score: 0.4834853733714281
Category	Term	Count	%	PValue	Genes	List Total	Pop Hits	Pop Total	Fold Enrichment	Bonferroni	Benjamini	FDR
GOTERM_BP_FAT	GO:0010627~regulation of protein kinase cascade	23	1.61177	0.140535	ENSG00000116729, ENSG00000111321, ENSG00000182220, ENSG00000105329, ENSG00000065361, ENSG00000160712, ENSG00000135272, ENSG00000100292, ENSG00000174130, ENSG00000123143, ENSG00000112679, ENSG00000106927, ENSG00000131507, ENSG00000120899, ENSG00000102871, ENSG00000141574, ENSG00000165233, ENSG00000105221, ENSG00000103197, ENSG00000064012, ENSG00000131653, ENSG00000088832, ENSG00000121691	950	185	10171	1.33106	1	0.985208	93.5512
GOTERM_BP_FAT	GO:0010740~positive regulation of protein kinase cascade	15	1.05116	0.285615	ENSG00000116729, ENSG00000111321, ENSG00000105329, ENSG00000065361, ENSG00000160712, ENSG00000174130, ENSG00000100292, ENSG00000112679, ENSG00000131507, ENSG00000102871, ENSG00000141574, ENSG00000064012, ENSG00000131653, ENSG00000088832, ENSG00000121691	950	126	10171	1.27456	1	0.996283	99.773
GOTERM_BP_FAT	GO:0043122~regulation of I-kappaB kinase/NF-kappaB cascade	10	0.700771	0.302329	ENSG00000102871, ENSG00000116729, ENSG00000111321, ENSG00000141574, ENSG00000165233, ENSG00000100292, ENSG00000174130, ENSG00000064012, ENSG00000088832, ENSG00000131507	950	78	10171	1.3726	1	0.996709	99.8521
GOTERM_BP_FAT	GO:0043123~positive regulation of I-kappaB kinase/NF-kappaB cascade	9	0.630694	0.342388	ENSG00000102871, ENSG00000116729, ENSG00000111321, ENSG00000141574, ENSG00000100292, ENSG00000174130, ENSG00000064012, ENSG00000088832, ENSG00000131507	950	71	10171	1.35714	1	0.997357	99.9493
GOTERM_BP_FAT	GO:0009967~positive regulation of signal transduction	21	1.47162	0.531938	ENSG00000116729, ENSG00000111321, ENSG00000105329, ENSG00000065361, ENSG00000160712, ENSG00000100292, ENSG00000174130, ENSG00000112679, ENSG00000131507, ENSG00000135124, ENSG00000152804, ENSG00000102871, ENSG00000094631, ENSG00000105701, ENSG00000141574, ENSG00000184371, ENSG00000143772, ENSG00000064012, ENSG00000131653, ENSG00000088832, ENSG00000121691	950	214	10171	1.05062	1	0.999195	99.9999
GOTERM_BP_FAT	GO:0010647~positive regulation of cell communication	23	1.61177	0.56841	ENSG00000116729, ENSG00000111321, ENSG00000105329, ENSG00000065361, ENSG00000160712, ENSG00000100292, ENSG00000174130, ENSG00000112679, ENSG00000131507, ENSG00000079215, ENSG00000135124, ENSG00000152804, ENSG00000102871, ENSG00000094631, ENSG00000105701, ENSG00000141574, ENSG00000184371, ENSG00000143772, ENSG00000064012, ENSG00000131653, ENSG00000088832, ENSG00000121691, ENSG00000164171	950	240	10171	1.02602	1	0.999389	100
Annotation Cluster 88	Enrichment Score: 0.47708283934752715
Category	Term	Count	%	PValue	Genes	List Total	Pop Hits	Pop Total	Fold Enrichment	Bonferroni	Benjamini	FDR
GOTERM_BP_FAT	GO:0040017~positive regulation of locomotion	10	0.700771	0.20262	ENSG00000094631, ENSG00000107175, ENSG00000105329, ENSG00000160712, ENSG00000127837, ENSG00000100030, ENSG00000145147, ENSG00000184371, ENSG00000164171, ENSG00000120899	950	70	10171	1.52947	1	0.992114	98.3401
GOTERM_BP_FAT	GO:0051270~regulation of cell motion	18	1.26139	0.268087	ENSG00000173482, ENSG00000173611, ENSG00000071246, ENSG00000105329, ENSG00000160712, ENSG00000100292, ENSG00000120899, ENSG00000094631, ENSG00000099250, ENSG00000186635, ENSG00000107175, ENSG00000100030, ENSG00000127837, ENSG00000148498, ENSG00000184371, ENSG00000135919, ENSG00000091583, ENSG00000164171	950	154	10171	1.25139	1	0.996088	99.6479
GOTERM_BP_FAT	GO:0040012~regulation of locomotion	17	1.19131	0.276797	ENSG00000173482, ENSG00000173611, ENSG00000071246, ENSG00000105329, ENSG00000160712, ENSG00000100292, ENSG00000168539, ENSG00000145147, ENSG00000120899, ENSG00000094631, ENSG00000107175, ENSG00000100030, ENSG00000127837, ENSG00000184371, ENSG00000135919, ENSG00000091583, ENSG00000164171	950	145	10171	1.25522	1	0.99618	99.7165
GOTERM_BP_FAT	GO:0030335~positive regulation of cell migration	9	0.630694	0.299439	ENSG00000094631, ENSG00000107175, ENSG00000105329, ENSG00000160712, ENSG00000127837, ENSG00000100030, ENSG00000184371, ENSG00000164171, ENSG00000120899	950	68	10171	1.41701	1	0.996585	99.8406
GOTERM_BP_FAT	GO:0030334~regulation of cell migration	15	1.05116	0.34787	ENSG00000173482, ENSG00000173611, ENSG00000071246, ENSG00000105329, ENSG00000160712, ENSG00000100292, ENSG00000120899, ENSG00000094631, ENSG00000107175, ENSG00000127837, ENSG00000100030, ENSG00000184371, ENSG00000135919, ENSG00000091583, ENSG00000164171	950	132	10171	1.21663	1	0.997387	99.9564
GOTERM_BP_FAT	GO:0051271~negative regulation of cell motion	7	0.49054	0.3565	ENSG00000173482, ENSG00000173611, ENSG00000071246, ENSG00000105329, ENSG00000148498, ENSG00000100292, ENSG00000091583	950	52	10171	1.44123	1	0.997521	99.9658
GOTERM_BP_FAT	GO:0051272~positive regulation of cell motion	9	0.630694	0.400773	ENSG00000094631, ENSG00000107175, ENSG00000105329, ENSG00000160712, ENSG00000127837, ENSG00000100030, ENSG00000184371, ENSG00000164171, ENSG00000120899	950	75	10171	1.28476	1	0.997906	99.9906
GOTERM_BP_FAT	GO:0030336~negative regulation of cell migration	6	0.420463	0.449702	ENSG00000173482, ENSG00000173611, ENSG00000071246, ENSG00000105329, ENSG00000100292, ENSG00000091583	950	47	10171	1.36676	1	0.998493	99.998
GOTERM_BP_FAT	GO:0040013~negative regulation of locomotion	6	0.420463	0.505277	ENSG00000173482, ENSG00000173611, ENSG00000071246, ENSG00000105329, ENSG00000100292, ENSG00000091583	950	50	10171	1.28476	1	0.999028	99.9997
Annotation Cluster 89	Enrichment Score: 0.471290315891894
Category	Term	Count	%	PValue	Genes	List Total	Pop Hits	Pop Total	Fold Enrichment	Bonferroni	Benjamini	FDR
GOTERM_BP_FAT	GO:0035108~limb morphogenesis	10	0.700771	0.169289	ENSG00000187240, ENSG00000087460, ENSG00000183691, ENSG00000127415, ENSG00000185920, ENSG00000163132, ENSG00000032742, ENSG00000180818, ENSG00000198363, ENSG00000128709	950	67	10171	1.59796	1	0.990581	96.5167
GOTERM_BP_FAT	GO:0035107~appendage morphogenesis	10	0.700771	0.169289	ENSG00000187240, ENSG00000087460, ENSG00000183691, ENSG00000127415, ENSG00000185920, ENSG00000163132, ENSG00000032742, ENSG00000180818, ENSG00000198363, ENSG00000128709	950	67	10171	1.59796	1	0.990581	96.5167
GOTERM_BP_FAT	GO:0060173~limb development	10	0.700771	0.191217	ENSG00000187240, ENSG00000087460, ENSG00000183691, ENSG00000127415, ENSG00000185920, ENSG00000163132, ENSG00000032742, ENSG00000180818, ENSG00000198363, ENSG00000128709	950	69	10171	1.55164	1	0.992329	97.8537
GOTERM_BP_FAT	GO:0048736~appendage development	10	0.700771	0.191217	ENSG00000187240, ENSG00000087460, ENSG00000183691, ENSG00000127415, ENSG00000185920, ENSG00000163132, ENSG00000032742, ENSG00000180818, ENSG00000198363, ENSG00000128709	950	69	10171	1.55164	1	0.992329	97.8537
GOTERM_BP_FAT	GO:0030326~embryonic limb morphogenesis	8	0.560617	0.310421	ENSG00000187240, ENSG00000087460, ENSG00000183691, ENSG00000185920, ENSG00000163132, ENSG00000032742, ENSG00000180818, ENSG00000128709	950	59	10171	1.4517	1	0.996837	99.8803
GOTERM_BP_FAT	GO:0035113~embryonic appendage morphogenesis	8	0.560617	0.310421	ENSG00000187240, ENSG00000087460, ENSG00000183691, ENSG00000185920, ENSG00000163132, ENSG00000032742, ENSG00000180818, ENSG00000128709	950	59	10171	1.4517	1	0.996837	99.8803
GOTERM_BP_FAT	GO:0035137~hindlimb morphogenesis	3	0.210231	0.569026	ENSG00000087460, ENSG00000185920, ENSG00000128709	950	20	10171	1.60595	1	0.999384	100
GOTERM_BP_FAT	GO:0009953~dorsal/ventral pattern formation	5	0.350385	0.666997	ENSG00000187240, ENSG00000105701, ENSG00000183691, ENSG00000185920, ENSG00000032742	950	48	10171	1.11524	1	0.999754	100
GOTERM_BP_FAT	GO:0003002~regionalization	14	0.981079	0.67114	ENSG00000106006, ENSG00000183691, ENSG00000105997, ENSG00000179981, ENSG00000128709, ENSG00000152804, ENSG00000090932, ENSG00000187240, ENSG00000105701, ENSG00000115507, ENSG00000185920, ENSG00000032742, ENSG00000179111, ENSG00000180818	950	152	10171	0.986108	1	0.999767	100
GOTERM_BP_FAT	GO:0007389~pattern specification process	18	1.26139	0.753036	ENSG00000106006, ENSG00000183691, ENSG00000105997, ENSG00000179981, ENSG00000128709, ENSG00000126778, ENSG00000152804, ENSG00000187240, ENSG00000090932, ENSG00000105701, ENSG00000099250, ENSG00000115507, ENSG00000185920, ENSG00000032742, ENSG00000179111, ENSG00000198363, ENSG00000180818, ENSG00000090776	950	208	10171	0.926508	1	0.999928	100
Annotation Cluster 90	Enrichment Score: 0.4568008430636449
Category	Term	Count	%	PValue	Genes	List Total	Pop Hits	Pop Total	Fold Enrichment	Bonferroni	Benjamini	FDR
GOTERM_MF_FAT	GO:0015399~primary active transmembrane transporter activity	16	1.12123	0.0238188	ENSG00000115657, ENSG00000118777, ENSG00000173726, ENSG00000131269, ENSG00000023839, ENSG00000108846, ENSG00000071553, ENSG00000112493, ENSG00000174100, ENSG00000107331, ENSG00000075673, ENSG00000205464, ENSG00000105726, ENSG00000198356, ENSG00000163399, ENSG00000130270	879	96	9766	1.85173	1	0.821156	31.9014
GOTERM_MF_FAT	GO:0015405~P-P-bond-hydrolysis-driven transmembrane transporter activity	16	1.12123	0.0238188	ENSG00000115657, ENSG00000118777, ENSG00000173726, ENSG00000131269, ENSG00000023839, ENSG00000108846, ENSG00000071553, ENSG00000112493, ENSG00000174100, ENSG00000107331, ENSG00000075673, ENSG00000205464, ENSG00000105726, ENSG00000198356, ENSG00000163399, ENSG00000130270	879	96	9766	1.85173	1	0.821156	31.9014
GOTERM_MF_FAT	GO:0042626~ATPase activity, coupled to transmembrane movement of substances	14	0.981079	0.0463742	ENSG00000115657, ENSG00000118777, ENSG00000023839, ENSG00000131269, ENSG00000108846, ENSG00000071553, ENSG00000112493, ENSG00000107331, ENSG00000075673, ENSG00000205464, ENSG00000105726, ENSG00000198356, ENSG00000163399, ENSG00000130270	879	87	9766	1.78787	1	0.911228	53.083
GOTERM_MF_FAT	GO:0043492~ATPase activity, coupled to movement of substances	14	0.981079	0.0501372	ENSG00000115657, ENSG00000118777, ENSG00000023839, ENSG00000131269, ENSG00000108846, ENSG00000071553, ENSG00000112493, ENSG00000107331, ENSG00000075673, ENSG00000205464, ENSG00000105726, ENSG00000198356, ENSG00000163399, ENSG00000130270	879	88	9766	1.76756	1	0.908847	55.9483
GOTERM_MF_FAT	GO:0016820~hydrolase activity, acting on acid anhydrides, catalyzing transmembrane movement of substances	14	0.981079	0.054105	ENSG00000115657, ENSG00000118777, ENSG00000023839, ENSG00000131269, ENSG00000108846, ENSG00000071553, ENSG00000112493, ENSG00000107331, ENSG00000075673, ENSG00000205464, ENSG00000105726, ENSG00000198356, ENSG00000163399, ENSG00000130270	879	89	9766	1.7477	1	0.907719	58.7913
GOTERM_BP_FAT	GO:0044271~nitrogen compound biosynthetic process	32	2.24247	0.0954643	ENSG00000104524, ENSG00000105329, ENSG00000079215, ENSG00000135124, ENSG00000198931, ENSG00000213339, ENSG00000181019, ENSG00000075673, ENSG00000185875, ENSG00000136877, ENSG00000106733, ENSG00000116984, ENSG00000143224, ENSG00000130270, ENSG00000172890, ENSG00000164172, ENSG00000102967, ENSG00000148672, ENSG00000066926, ENSG00000162368, ENSG00000071553, ENSG00000125375, ENSG00000100300, ENSG0000…	950	261	10171	1.31265	1	0.975551	83.7343
GOTERM_MF_FAT	GO:0042623~ATPase activity, coupled	25	1.75193	0.126387	ENSG00000109971, ENSG00000115657, ENSG00000108406, ENSG00000023839, ENSG00000112493, ENSG00000163214, ENSG00000075673, ENSG00000124587, ENSG00000198356, ENSG00000140854, ENSG00000130270, ENSG00000118777, ENSG00000182150, ENSG00000131269, ENSG00000118197, ENSG00000156414, ENSG00000108846, ENSG00000071553, ENSG00000039123, ENSG00000107331, ENSG00000123064, ENSG00000105726, ENSG00000147400, ENSG0000…	879	209	9766	1.32899	1	0.970682	88.3921
GOTERM_MF_FAT	GO:0016887~ATPase activity	29	2.03224	0.1808	ENSG00000109971, ENSG00000154258, ENSG00000108406, ENSG00000115657, ENSG00000023839, ENSG00000187240, ENSG00000100519, ENSG00000112493, ENSG00000144452, ENSG00000163214, ENSG00000075673, ENSG00000124587, ENSG00000198356, ENSG00000140854, ENSG00000130270, ENSG00000118777, ENSG00000182150, ENSG00000131269, ENSG00000118197, ENSG00000108846, ENSG00000156414, ENSG00000071553, ENSG00000039123, ENSG0000…	879	260	9766	1.23923	1	0.984823	95.8349
GOTERM_BP_FAT	GO:0009259~ribonucleotide metabolic process	15	1.05116	0.183163	ENSG00000165609, ENSG00000105329, ENSG00000102967, ENSG00000106992, ENSG00000040531, ENSG00000071553, ENSG00000162368, ENSG00000125375, ENSG00000075673, ENSG00000205464, ENSG00000105726, ENSG00000185100, ENSG00000163399, ENSG00000130270, ENSG00000197217	950	115	10171	1.39648	1	0.991321	97.432
GOTERM_BP_FAT	GO:0034654~nucleobase, nucleoside, nucleotide and nucleic acid biosynthetic process	18	1.26139	0.295095	ENSG00000105329, ENSG00000102967, ENSG00000071553, ENSG00000198931, ENSG00000162368, ENSG00000125375, ENSG00000084774, ENSG00000121281, ENSG00000213339, ENSG00000075673, ENSG00000105726, ENSG00000106733, ENSG00000205464, ENSG00000185100, ENSG00000101890, ENSG00000163399, ENSG00000130270, ENSG00000172890	950	157	10171	1.22748	1	0.99644	99.8217
GOTERM_BP_FAT	GO:0034404~nucleobase, nucleoside and nucleotide biosynthetic process	18	1.26139	0.295095	ENSG00000105329, ENSG00000102967, ENSG00000071553, ENSG00000198931, ENSG00000162368, ENSG00000125375, ENSG00000084774, ENSG00000121281, ENSG00000213339, ENSG00000075673, ENSG00000105726, ENSG00000106733, ENSG00000205464, ENSG00000185100, ENSG00000101890, ENSG00000163399, ENSG00000130270, ENSG00000172890	950	157	10171	1.22748	1	0.99644	99.8217
GOTERM_BP_FAT	GO:0046034~ATP metabolic process	10	0.700771	0.328988	ENSG00000071553, ENSG00000125375, ENSG00000105329, ENSG00000075673, ENSG00000105726, ENSG00000106992, ENSG00000205464, ENSG00000130270, ENSG00000163399, ENSG00000040531	950	80	10171	1.33829	1	0.996994	99.9269
GOTERM_BP_FAT	GO:0009165~nucleotide biosynthetic process	16	1.12123	0.428914	ENSG00000105329, ENSG00000102967, ENSG00000071553, ENSG00000162368, ENSG00000125375, ENSG00000084774, ENSG00000121281, ENSG00000075673, ENSG00000106733, ENSG00000205464, ENSG00000105726, ENSG00000185100, ENSG00000101890, ENSG00000163399, ENSG00000130270, ENSG00000172890	950	150	10171	1.14201	1	0.998308	99.9961
GOTERM_BP_FAT	GO:0015992~proton transport	6	0.420463	0.430796	ENSG00000071553, ENSG00000125375, ENSG00000122986, ENSG00000075673, ENSG00000205464, ENSG00000088836	950	46	10171	1.39648	1	0.998332	99.9963
GOTERM_BP_FAT	GO:0009260~ribonucleotide biosynthetic process	11	0.770848	0.432416	ENSG00000071553, ENSG00000162368, ENSG00000125375, ENSG00000105329, ENSG00000075673, ENSG00000105726, ENSG00000102967, ENSG00000205464, ENSG00000185100, ENSG00000130270, ENSG00000163399	950	98	10171	1.20173	1	0.998309	99.9965
GOTERM_MF_FAT	GO:0042625~ATPase activity, coupled to transmembrane movement of ions	7	0.49054	0.439826	ENSG00000071553, ENSG00000075673, ENSG00000105726, ENSG00000205464, ENSG00000198356, ENSG00000130270, ENSG00000163399	879	59	9766	1.31818	1	0.997984	99.9903
GOTERM_BP_FAT	GO:0009205~purine ribonucleoside triphosphate metabolic process	10	0.700771	0.451966	ENSG00000071553, ENSG00000125375, ENSG00000105329, ENSG00000075673, ENSG00000105726, ENSG00000106992, ENSG00000205464, ENSG00000130270, ENSG00000163399, ENSG00000040531	950	89	10171	1.20296	1	0.998527	99.9981
GOTERM_BP_FAT	GO:0009199~ribonucleoside triphosphate metabolic process	10	0.700771	0.465594	ENSG00000071553, ENSG00000125375, ENSG00000105329, ENSG00000075673, ENSG00000105726, ENSG00000106992, ENSG00000205464, ENSG00000130270, ENSG00000163399, ENSG00000040531	950	90	10171	1.18959	1	0.998624	99.9988
GOTERM_BP_FAT	GO:0006754~ATP biosynthetic process	8	0.560617	0.467243	ENSG00000071553, ENSG00000125375, ENSG00000105329, ENSG00000075673, ENSG00000105726, ENSG00000205464, ENSG00000130270, ENSG00000163399	950	69	10171	1.24131	1	0.998608	99.9989
GOTERM_BP_FAT	GO:0006818~hydrogen transport	6	0.420463	0.468441	ENSG00000071553, ENSG00000125375, ENSG00000122986, ENSG00000075673, ENSG00000205464, ENSG00000088836	950	48	10171	1.33829	1	0.99858	99.9989
GOTERM_BP_FAT	GO:0009144~purine nucleoside triphosphate metabolic process	10	0.700771	0.50603	ENSG00000071553, ENSG00000125375, ENSG00000105329, ENSG00000075673, ENSG00000105726, ENSG00000106992, ENSG00000205464, ENSG00000130270, ENSG00000163399, ENSG00000040531	950	93	10171	1.15122	1	0.999021	99.9997
GOTERM_BP_FAT	GO:0009150~purine ribonucleotide metabolic process	11	0.770848	0.534367	ENSG00000071553, ENSG00000125375, ENSG00000105329, ENSG00000075673, ENSG00000105726, ENSG00000106992, ENSG00000205464, ENSG00000185100, ENSG00000130270, ENSG00000163399, ENSG00000040531	950	106	10171	1.11103	1	0.999183	99.9999
GOTERM_BP_FAT	GO:0006163~purine nucleotide metabolic process	14	0.981079	0.539484	ENSG00000105329, ENSG00000106992, ENSG00000040531, ENSG00000071553, ENSG00000103152, ENSG00000125375, ENSG00000121281, ENSG00000075673, ENSG00000205464, ENSG00000105726, ENSG00000101890, ENSG00000185100, ENSG00000163399, ENSG00000130270	950	139	10171	1.07833	1	0.999231	99.9999
GOTERM_BP_FAT	GO:0009206~purine ribonucleoside triphosphate biosynthetic process	8	0.560617	0.572265	ENSG00000071553, ENSG00000125375, ENSG00000105329, ENSG00000075673, ENSG00000105726, ENSG00000205464, ENSG00000130270, ENSG00000163399	950	76	10171	1.12698	1	0.999386	100
GOTERM_BP_FAT	GO:0009201~ribonucleoside triphosphate biosynthetic process	8	0.560617	0.586485	ENSG00000071553, ENSG00000125375, ENSG00000105329, ENSG00000075673, ENSG00000105726, ENSG00000205464, ENSG00000130270, ENSG00000163399	950	77	10171	1.11234	1	0.999492	100
GOTERM_BP_FAT	GO:0009145~purine nucleoside triphosphate biosynthetic process	8	0.560617	0.586485	ENSG00000071553, ENSG00000125375, ENSG00000105329, ENSG00000075673, ENSG00000105726, ENSG00000205464, ENSG00000130270, ENSG00000163399	950	77	10171	1.11234	1	0.999492	100
INTERPRO	IPR008250:ATPase, P-type, ATPase-associated region	4	0.280308	0.588227	ENSG00000075673, ENSG00000105726, ENSG00000130270, ENSG00000163399	1213	31	12529	1.33277	1	1	100
INTERPRO	IPR018303:ATPase, P-type phosphorylation site	4	0.280308	0.588227	ENSG00000075673, ENSG00000105726, ENSG00000130270, ENSG00000163399	1213	31	12529	1.33277	1	1	100
INTERPRO	IPR001757:ATPase, P-type, K/Mg/Cd/Cu/Zn/Na/Ca/Na/H-transporter	4	0.280308	0.588227	ENSG00000075673, ENSG00000105726, ENSG00000130270, ENSG00000163399	1213	31	12529	1.33277	1	1	100
GOTERM_BP_FAT	GO:0009141~nucleoside triphosphate metabolic process	10	0.700771	0.596132	ENSG00000071553, ENSG00000125375, ENSG00000105329, ENSG00000075673, ENSG00000105726, ENSG00000106992, ENSG00000205464, ENSG00000130270, ENSG00000163399, ENSG00000040531	950	100	10171	1.07063	1	0.99952	100
INTERPRO	IPR005834:Haloacid dehalogenase-like hydrolase	4	0.280308	0.610275	ENSG00000107902, ENSG00000075673, ENSG00000105726, ENSG00000163399	1213	32	12529	1.29112	1	1	100
GOTERM_BP_FAT	GO:0009152~purine ribonucleotide biosynthetic process	9	0.630694	0.623588	ENSG00000071553, ENSG00000125375, ENSG00000105329, ENSG00000075673, ENSG00000105726, ENSG00000205464, ENSG00000185100, ENSG00000130270, ENSG00000163399	950	91	10171	1.05887	1	0.999621	100
GOTERM_BP_FAT	GO:0009142~nucleoside triphosphate biosynthetic process	8	0.560617	0.627678	ENSG00000071553, ENSG00000125375, ENSG00000105329, ENSG00000075673, ENSG00000105726, ENSG00000205464, ENSG00000130270, ENSG00000163399	950	80	10171	1.07063	1	0.999631	100
UP_SEQ_FEATURE	active site:4-aspartylphosphate intermediate	4	0.280308	0.646748	ENSG00000075673, ENSG00000105726, ENSG00000130270, ENSG00000163399	1374	34	14299	1.22433	1	1	100
GOTERM_BP_FAT	GO:0006164~purine nucleotide biosynthetic process	11	0.770848	0.651248	ENSG00000071553, ENSG00000125375, ENSG00000121281, ENSG00000105329, ENSG00000075673, ENSG00000105726, ENSG00000205464, ENSG00000101890, ENSG00000185100, ENSG00000130270, ENSG00000163399	950	116	10171	1.01525	1	0.999719	100
GOTERM_MF_FAT	GO:0015662~ATPase activity, coupled to transmembrane movement of ions, phosphorylative mechanism	4	0.280308	0.782847	ENSG00000075673, ENSG00000105726, ENSG00000130270, ENSG00000163399	879	45	9766	0.987587	1	0.999887	100
GOTERM_MF_FAT	GO:0022890~inorganic cation transmembrane transporter activity	9	0.630694	0.837043	ENSG00000147804, ENSG00000071553, ENSG00000125375, ENSG00000178741, ENSG00000169446, ENSG00000075673, ENSG00000205464, ENSG00000163399, ENSG00000141873	879	117	9766	0.854643	1	0.999945	100
SP_PIR_KEYWORDS	Hydrogen ion transport	3	0.210231	0.872847	ENSG00000071553, ENSG00000125375, ENSG00000075673	1375	36	14313	0.867455	1	0.998514	100
GOTERM_CC_FAT	GO:0016469~proton-transporting two-sector ATPase complex	3	0.210231	0.875469	ENSG00000071553, ENSG00000125375, ENSG00000205464	980	34	9588	0.863265	1	0.998682	100
GOTERM_MF_FAT	GO:0015077~monovalent inorganic cation transmembrane transporter activity	6	0.420463	0.884368	ENSG00000071553, ENSG00000125375, ENSG00000178741, ENSG00000075673, ENSG00000205464, ENSG00000163399	879	84	9766	0.793597	1	0.999982	100
GOTERM_MF_FAT	GO:0015078~hydrogen ion transmembrane transporter activity	5	0.350385	0.909648	ENSG00000071553, ENSG00000125375, ENSG00000178741, ENSG00000075673, ENSG00000205464	879	74	9766	0.7507	1	0.999992	100
Annotation Cluster 91	Enrichment Score: 0.4559894370607069
Category	Term	Count	%	PValue	Genes	List Total	Pop Hits	Pop Total	Fold Enrichment	Bonferroni	Benjamini	FDR
SMART	SM00280:KAZAL	5	0.350385	0.298318	ENSG00000122711, ENSG00000152583, ENSG00000198732, ENSG00000111700, ENSG00000152377	537	35	6779	1.80341	1	0.990321	99.0947
UP_SEQ_FEATURE	domain:Kazal-like	5	0.350385	0.324411	ENSG00000122711, ENSG00000152583, ENSG00000198732, ENSG00000111700, ENSG00000152377	1374	30	14299	1.73447	1	1	99.9153
INTERPRO	IPR002350:Proteinase inhibitor I1, Kazal	5	0.350385	0.44285	ENSG00000122711, ENSG00000152583, ENSG00000198732, ENSG00000111700, ENSG00000152377	1213	35	12529	1.47556	1	1	99.9949
Annotation Cluster 92	Enrichment Score: 0.4500963200746473
Category	Term	Count	%	PValue	Genes	List Total	Pop Hits	Pop Total	Fold Enrichment	Bonferroni	Benjamini	FDR
INTERPRO	IPR016060:Complement control module	7	0.49054	0.142552	ENSG00000104368, ENSG00000139178, ENSG00000102359, ENSG00000116785, ENSG00000000971, ENSG00000100647, ENSG00000091583	1213	37	12529	1.95412	1	0.999253	92.5711
UP_SEQ_FEATURE	domain:Sushi 3	4	0.280308	0.246228	ENSG00000102359, ENSG00000116785, ENSG00000000971, ENSG00000091583	1374	18	14299	2.31263	1	1	99.3895
SMART	SM00032:CCP	5	0.350385	0.316691	ENSG00000102359, ENSG00000116785, ENSG00000000971, ENSG00000100647, ENSG00000091583	537	36	6779	1.75331	1	0.987561	99.3636
SP_PIR_KEYWORDS	sushi	5	0.350385	0.458871	ENSG00000102359, ENSG00000116785, ENSG00000000971, ENSG00000100647, ENSG00000091583	1375	36	14313	1.44576	1	0.975547	99.9875
UP_SEQ_FEATURE	domain:Sushi 2	4	0.280308	0.461795	ENSG00000102359, ENSG00000116785, ENSG00000000971, ENSG00000091583	1374	26	14299	1.60105	1	1	99.9986
UP_SEQ_FEATURE	domain:Sushi 1	4	0.280308	0.461795	ENSG00000102359, ENSG00000116785, ENSG00000000971, ENSG00000091583	1374	26	14299	1.60105	1	1	99.9986
INTERPRO	IPR000436:Sushi/SCR/CCP	5	0.350385	0.46498	ENSG00000102359, ENSG00000116785, ENSG00000000971, ENSG00000100647, ENSG00000091583	1213	36	12529	1.43457	1	1	99.9974
UP_SEQ_FEATURE	domain:Sushi 4	3	0.210231	0.495747	ENSG00000116785, ENSG00000000971, ENSG00000091583	1374	17	14299	1.8365	1	1	99.9996
Annotation Cluster 93	Enrichment Score: 0.449171342974365
Category	Term	Count	%	PValue	Genes	List Total	Pop Hits	Pop Total	Fold Enrichment	Bonferroni	Benjamini	FDR
GOTERM_BP_FAT	GO:0043279~response to alkaloid	7	0.49054	0.223872	ENSG00000157103, ENSG00000100292, ENSG00000196591, ENSG00000088832, ENSG00000111275, ENSG00000141404, ENSG00000120899	950	44	10171	1.70328	1	0.993338	98.9821
GOTERM_BP_FAT	GO:0014073~response to tropane	3	0.210231	0.447964	ENSG00000157103, ENSG00000196591, ENSG00000120899	950	16	10171	2.00743	1	0.998475	99.9979
GOTERM_BP_FAT	GO:0042220~response to cocaine	3	0.210231	0.447964	ENSG00000157103, ENSG00000196591, ENSG00000120899	950	16	10171	2.00743	1	0.998475	99.9979
Annotation Cluster 94	Enrichment Score: 0.44780655870262187
Category	Term	Count	%	PValue	Genes	List Total	Pop Hits	Pop Total	Fold Enrichment	Bonferroni	Benjamini	FDR
GOTERM_BP_FAT	GO:0006091~generation of precursor metabolites and energy	31	2.17239	0.0569873	ENSG00000067177, ENSG00000166136, ENSG00000104823, ENSG00000136521, ENSG00000197930, ENSG00000079215, ENSG00000138400, ENSG00000153291, ENSG00000102078, ENSG00000071967, ENSG00000128564, ENSG00000087460, ENSG00000117118, ENSG00000221968, ENSG00000112096, ENSG00000204370, ENSG00000166603, ENSG00000161513, ENSG00000105379, ENSG00000184752, ENSG00000159399, ENSG00000138495, ENSG00000099795, ENSG0000…	950	239	10171	1.38869	1	0.960696	65.4261
GOTERM_BP_FAT	GO:0015980~energy derivation by oxidation of organic compounds	17	1.19131	0.0596117	ENSG00000067177, ENSG00000087460, ENSG00000117118, ENSG00000166136, ENSG00000112096, ENSG00000204370, ENSG00000136521, ENSG00000166603, ENSG00000079215, ENSG00000138400, ENSG00000099795, ENSG00000171298, ENSG00000102893, ENSG00000163754, ENSG00000102078, ENSG00000184983, ENSG00000121691	950	113	10171	1.61068	1	0.962191	67.1269
GOTERM_BP_FAT	GO:0022900~electron transport chain	14	0.981079	0.0687068	ENSG00000117118, ENSG00000221968, ENSG00000166136, ENSG00000204370, ENSG00000112096, ENSG00000136521, ENSG00000197930, ENSG00000161513, ENSG00000105379, ENSG00000184752, ENSG00000079215, ENSG00000099795, ENSG00000071967, ENSG00000184983	950	89	10171	1.68414	1	0.969705	72.4297
SP_PIR_KEYWORDS	electron transport	12	0.840925	0.142191	ENSG00000117118, ENSG00000221968, ENSG00000166136, ENSG00000204370, ENSG00000136521, ENSG00000197930, ENSG00000161513, ENSG00000071967, ENSG00000105379, ENSG00000184983, ENSG00000184752, ENSG00000099795	1375	80	14313	1.56142	1	0.852727	89.4064
GOTERM_MF_FAT	GO:0016655~oxidoreductase activity, acting on NADH or NADPH, quinone or similar compound as acceptor	7	0.49054	0.17175	ENSG00000198099, ENSG00000166136, ENSG00000136521, ENSG00000181019, ENSG00000184983, ENSG00000184752, ENSG00000099795	879	42	9766	1.85173	1	0.982339	95.0378
GOTERM_BP_FAT	GO:0045333~cellular respiration	11	0.770848	0.18852	ENSG00000117118, ENSG00000166136, ENSG00000112096, ENSG00000204370, ENSG00000136521, ENSG00000102078, ENSG00000184983, ENSG00000121691, ENSG00000138400, ENSG00000079215, ENSG00000099795	950	78	10171	1.50987	1	0.992007	97.7204
GOTERM_MF_FAT	GO:0016651~oxidoreductase activity, acting on NADH or NADPH	9	0.630694	0.226678	ENSG00000198099, ENSG00000166136, ENSG00000136521, ENSG00000215883, ENSG00000181019, ENSG00000124588, ENSG00000184983, ENSG00000184752, ENSG00000099795	879	65	9766	1.53836	1	0.989038	98.3377
KEGG_PATHWAY	hsa05016:Huntington's disease	17	1.19131	0.27378	ENSG00000169100, ENSG00000117118, ENSG00000166136, ENSG00000112096, ENSG00000204370, ENSG00000178741, ENSG00000136521, ENSG00000185633, ENSG00000196591, ENSG00000099795, ENSG00000047315, ENSG00000107175, ENSG00000064012, ENSG00000171497, ENSG00000184983, ENSG00000127946, ENSG00000141384	371	141	3859	1.2541	1	0.8893	97.9969
GOTERM_CC_FAT	GO:0044455~mitochondrial membrane part	13	0.911002	0.334227	ENSG00000074582, ENSG00000169100, ENSG00000166136, ENSG00000173726, ENSG00000136521, ENSG00000214253, ENSG00000099795, ENSG00000188906, ENSG00000184903, ENSG00000174100, ENSG00000184983, ENSG00000176171, ENSG00000143224	980	101	9588	1.25928	1	0.927443	99.7158
GOTERM_BP_FAT	GO:0022904~respiratory electron transport chain	7	0.49054	0.3565	ENSG00000117118, ENSG00000166136, ENSG00000112096, ENSG00000136521, ENSG00000184983, ENSG00000079215, ENSG00000099795	950	52	10171	1.44123	1	0.997521	99.9658
GOTERM_MF_FAT	GO:0003954~NADH dehydrogenase activity	5	0.350385	0.408046	ENSG00000166136, ENSG00000136521, ENSG00000184983, ENSG00000184752, ENSG00000099795	879	36	9766	1.5431	1	0.997456	99.9765
GOTERM_MF_FAT	GO:0050136~NADH dehydrogenase (quinone) activity	5	0.350385	0.408046	ENSG00000166136, ENSG00000136521, ENSG00000184983, ENSG00000184752, ENSG00000099795	879	36	9766	1.5431	1	0.997456	99.9765
GOTERM_MF_FAT	GO:0008137~NADH dehydrogenase (ubiquinone) activity	5	0.350385	0.408046	ENSG00000166136, ENSG00000136521, ENSG00000184983, ENSG00000184752, ENSG00000099795	879	36	9766	1.5431	1	0.997456	99.9765
KEGG_PATHWAY	hsa05012:Parkinson's disease	12	0.840925	0.412872	ENSG00000169100, ENSG00000117118, ENSG00000166136, ENSG00000204370, ENSG00000178741, ENSG00000136521, ENSG00000185633, ENSG00000154277, ENSG00000171497, ENSG00000184983, ENSG00000188906, ENSG00000099795	371	104	3859	1.20019	1	0.904489	99.8511
KEGG_PATHWAY	hsa00190:Oxidative phosphorylation	12	0.840925	0.425661	ENSG00000071553, ENSG00000117118, ENSG00000166136, ENSG00000204370, ENSG00000178741, ENSG00000136521, ENSG00000107902, ENSG00000185633, ENSG00000075673, ENSG00000184983, ENSG00000138495, ENSG00000099795	371	105	3859	1.18876	1	0.891189	99.8862
KEGG_PATHWAY	hsa05010:Alzheimer's disease	13	0.911002	0.520606	ENSG00000117118, ENSG00000166136, ENSG00000204370, ENSG00000178741, ENSG00000136521, ENSG00000185633, ENSG00000099795, ENSG00000102882, ENSG00000178363, ENSG00000162736, ENSG00000100030, ENSG00000064012, ENSG00000184983	371	123	3859	1.09936	1	0.908006	99.9875
GOTERM_BP_FAT	GO:0006120~mitochondrial electron transport, NADH to ubiquinone	4	0.280308	0.626827	ENSG00000166136, ENSG00000136521, ENSG00000184983, ENSG00000099795	950	34	10171	1.25957	1	0.999631	100
SP_PIR_KEYWORDS	respiratory chain	6	0.420463	0.680459	ENSG00000166136, ENSG00000178741, ENSG00000136521, ENSG00000184983, ENSG00000184752, ENSG00000099795	1375	59	14313	1.05859	1	0.991645	100
GOTERM_CC_FAT	GO:0005747~mitochondrial respiratory chain complex I	4	0.280308	0.689172	ENSG00000166136, ENSG00000136521, ENSG00000184983, ENSG00000099795	980	34	9588	1.15102	1	0.990924	100
GOTERM_CC_FAT	GO:0030964~NADH dehydrogenase complex	4	0.280308	0.689172	ENSG00000166136, ENSG00000136521, ENSG00000184983, ENSG00000099795	980	34	9588	1.15102	1	0.990924	100
GOTERM_CC_FAT	GO:0045271~respiratory chain complex I	4	0.280308	0.689172	ENSG00000166136, ENSG00000136521, ENSG00000184983, ENSG00000099795	980	34	9588	1.15102	1	0.990924	100
GOTERM_CC_FAT	GO:0070469~respiratory chain	6	0.420463	0.747001	ENSG00000074582, ENSG00000166136, ENSG00000136521, ENSG00000184983, ENSG00000184752, ENSG00000099795	980	60	9588	0.978367	1	0.994253	100
GOTERM_CC_FAT	GO:0005746~mitochondrial respiratory chain	5	0.350385	0.804006	ENSG00000074582, ENSG00000166136, ENSG00000136521, ENSG00000184983, ENSG00000099795	980	53	9588	0.922988	1	0.996356	100
GOTERM_BP_FAT	GO:0042775~mitochondrial ATP synthesis coupled electron transport	4	0.280308	0.804299	ENSG00000166136, ENSG00000136521, ENSG00000184983, ENSG00000099795	950	45	10171	0.951673	1	0.999967	100
GOTERM_BP_FAT	GO:0042773~ATP synthesis coupled electron transport	4	0.280308	0.804299	ENSG00000166136, ENSG00000136521, ENSG00000184983, ENSG00000099795	950	45	10171	0.951673	1	0.999967	100
GOTERM_BP_FAT	GO:0006119~oxidative phosphorylation	6	0.420463	0.849219	ENSG00000071553, ENSG00000166136, ENSG00000136521, ENSG00000205464, ENSG00000184983, ENSG00000099795	950	76	10171	0.845235	1	0.999987	100
Annotation Cluster 95	Enrichment Score: 0.443232176644728
Category	Term	Count	%	PValue	Genes	List Total	Pop Hits	Pop Total	Fold Enrichment	Bonferroni	Benjamini	FDR
GOTERM_BP_FAT	GO:0051100~negative regulation of binding	8	0.560617	0.194248	ENSG00000185187, ENSG00000167815, ENSG00000183691, ENSG00000100292, ENSG00000196591, ENSG00000169297, ENSG00000121691, ENSG00000163932	950	51	10171	1.67942	1	0.9919	97.9947
GOTERM_BP_FAT	GO:0051098~regulation of binding	14	0.981079	0.274439	ENSG00000167815, ENSG00000185187, ENSG00000183691, ENSG00000105329, ENSG00000100292, ENSG00000196591, ENSG00000169297, ENSG00000163932, ENSG00000181163, ENSG00000137462, ENSG00000088832, ENSG00000121691, ENSG00000164171, ENSG00000139908	950	115	10171	1.30338	1	0.996081	99.6993
GOTERM_BP_FAT	GO:0043433~negative regulation of transcription factor activity	6	0.420463	0.27848	ENSG00000185187, ENSG00000167815, ENSG00000100292, ENSG00000196591, ENSG00000169297, ENSG00000121691	950	38	10171	1.69047	1	0.996216	99.7282
GOTERM_BP_FAT	GO:0051090~regulation of transcription factor activity	10	0.700771	0.289197	ENSG00000185187, ENSG00000167815, ENSG00000181163, ENSG00000137462, ENSG00000105329, ENSG00000100292, ENSG00000196591, ENSG00000169297, ENSG00000121691, ENSG00000139908	950	77	10171	1.39043	1	0.996372	99.7927
GOTERM_BP_FAT	GO:0051101~regulation of DNA binding	11	0.770848	0.316706	ENSG00000185187, ENSG00000167815, ENSG00000181163, ENSG00000137462, ENSG00000105329, ENSG00000100292, ENSG00000196591, ENSG00000169297, ENSG00000121691, ENSG00000139908, ENSG00000164171	950	89	10171	1.32325	1	0.996924	99.8985
GOTERM_BP_FAT	GO:0043392~negative regulation of DNA binding	6	0.420463	0.373453	ENSG00000185187, ENSG00000167815, ENSG00000100292, ENSG00000196591, ENSG00000169297, ENSG00000121691	950	43	10171	1.4939	1	0.99764	99.9789
GOTERM_BP_FAT	GO:0051099~positive regulation of binding	7	0.49054	0.425368	ENSG00000181163, ENSG00000137462, ENSG00000105329, ENSG00000088832, ENSG00000121691, ENSG00000139908, ENSG00000164171	950	56	10171	1.33829	1	0.998306	99.9956
GOTERM_BP_FAT	GO:0043388~positive regulation of DNA binding	6	0.420463	0.505277	ENSG00000181163, ENSG00000137462, ENSG00000105329, ENSG00000121691, ENSG00000139908, ENSG00000164171	950	50	10171	1.28476	1	0.999028	99.9997
GOTERM_BP_FAT	GO:0051091~positive regulation of transcription factor activity	5	0.350385	0.578983	ENSG00000181163, ENSG00000137462, ENSG00000105329, ENSG00000121691, ENSG00000139908	950	43	10171	1.24492	1	0.999454	100
GOTERM_BP_FAT	GO:0051092~positive regulation of NF-kappaB transcription factor activity	4	0.280308	0.584839	ENSG00000181163, ENSG00000137462, ENSG00000105329, ENSG00000121691	950	32	10171	1.33829	1	0.999496	100
Annotation Cluster 96	Enrichment Score: 0.44250619759608323
Category	Term	Count	%	PValue	Genes	List Total	Pop Hits	Pop Total	Fold Enrichment	Bonferroni	Benjamini	FDR
SP_PIR_KEYWORDS	2Fe-2S	3	0.210231	0.285582	ENSG00000066926, ENSG00000117118, ENSG00000122873	1375	11	14313	2.83894	1	0.935367	99.2717
GOTERM_MF_FAT	GO:0051537~2 iron, 2 sulfur cluster binding	3	0.210231	0.328792	ENSG00000066926, ENSG00000117118, ENSG00000122873	879	13	9766	2.56393	1	0.995505	99.826
SP_PIR_KEYWORDS	iron-sulfur	5	0.350385	0.392102	ENSG00000066926, ENSG00000117118, ENSG00000135070, ENSG00000103274, ENSG00000122873	1375	33	14313	1.57719	1	0.969702	99.9315
GOTERM_MF_FAT	GO:0051540~metal cluster binding	5	0.350385	0.408046	ENSG00000066926, ENSG00000117118, ENSG00000135070, ENSG00000103274, ENSG00000122873	879	36	9766	1.5431	1	0.997456	99.9765
GOTERM_MF_FAT	GO:0051536~iron-sulfur cluster binding	5	0.350385	0.408046	ENSG00000066926, ENSG00000117118, ENSG00000135070, ENSG00000103274, ENSG00000122873	879	36	9766	1.5431	1	0.997456	99.9765
Annotation Cluster 97	Enrichment Score: 0.4396076922724058
Category	Term	Count	%	PValue	Genes	List Total	Pop Hits	Pop Total	Fold Enrichment	Bonferroni	Benjamini	FDR
SMART	SM00724:TLC	3	0.210231	0.304983	ENSG00000172292, ENSG00000160606, ENSG00000130283	537	14	6779	2.70511	1	0.989492	99.2025
UP_SEQ_FEATURE	domain:TLC	3	0.210231	0.394832	ENSG00000172292, ENSG00000160606, ENSG00000130283	1374	14	14299	2.23004	1	1	99.9884
INTERPRO	IPR006634:TRAM, LAG1 and CLN8 homology	3	0.210231	0.398556	ENSG00000172292, ENSG00000160606, ENSG00000130283	1213	14	12529	2.21334	1	1	99.9815
Annotation Cluster 98	Enrichment Score: 0.43819138721019957
Category	Term	Count	%	PValue	Genes	List Total	Pop Hits	Pop Total	Fold Enrichment	Bonferroni	Benjamini	FDR
UP_SEQ_FEATURE	domain:CARD	4	0.280308	0.246228	ENSG00000132357, ENSG00000165233, ENSG00000091106, ENSG00000196954	1374	18	14299	2.31263	1	1	99.3895
SMART	SM00114:CARD	3	0.210231	0.393767	ENSG00000132357, ENSG00000091106, ENSG00000196954	537	17	6779	2.22774	1	0.98894	99.8701
INTERPRO	IPR001315:Caspase Recruitment	3	0.210231	0.499862	ENSG00000132357, ENSG00000091106, ENSG00000196954	1213	17	12529	1.82275	1	1	99.9992
Annotation Cluster 99	Enrichment Score: 0.43572930130924076
Category	Term	Count	%	PValue	Genes	List Total	Pop Hits	Pop Total	Fold Enrichment	Bonferroni	Benjamini	FDR
GOTERM_BP_FAT	GO:0033559~unsaturated fatty acid metabolic process	6	0.420463	0.27848	ENSG00000196139, ENSG00000106853, ENSG00000221968, ENSG00000148334, ENSG00000111144, ENSG00000151632	950	38	10171	1.69047	1	0.996216	99.7282
GOTERM_BP_FAT	GO:0006693~prostaglandin metabolic process	3	0.210231	0.345691	ENSG00000196139, ENSG00000148334, ENSG00000151632	950	13	10171	2.47069	1	0.997334	99.9537
GOTERM_BP_FAT	GO:0006692~prostanoid metabolic process	3	0.210231	0.345691	ENSG00000196139, ENSG00000148334, ENSG00000151632	950	13	10171	2.47069	1	0.997334	99.9537
GOTERM_BP_FAT	GO:0006690~icosanoid metabolic process	5	0.350385	0.414922	ENSG00000196139, ENSG00000106853, ENSG00000148334, ENSG00000111144, ENSG00000151632	950	35	10171	1.52947	1	0.998098	99.9939
KEGG_PATHWAY	hsa00590:Arachidonic acid metabolism	5	0.350385	0.479975	ENSG00000196139, ENSG00000148334, ENSG00000111144, ENSG00000167468, ENSG00000159228	371	37	3859	1.40562	1	0.899264	99.9662
Annotation Cluster 100	Enrichment Score: 0.43296736910823047
Category	Term	Count	%	PValue	Genes	List Total	Pop Hits	Pop Total	Fold Enrichment	Bonferroni	Benjamini	FDR
GOTERM_BP_FAT	GO:0007219~Notch signaling pathway	7	0.49054	0.178961	ENSG00000090932, ENSG00000138613, ENSG00000162775, ENSG00000162736, ENSG00000179111, ENSG00000074181, ENSG00000073536	950	41	10171	1.82791	1	0.99151	97.1821
KEGG_PATHWAY	hsa04330:Notch signaling pathway	5	0.350385	0.501417	ENSG00000090932, ENSG00000162736, ENSG00000196591, ENSG00000074181, ENSG00000163840	371	38	3859	1.36863	1	0.904368	99.9798
SP_PIR_KEYWORDS	notch signaling pathway	4	0.280308	0.559939	ENSG00000090932, ENSG00000138613, ENSG00000162736, ENSG00000074181	1375	30	14313	1.38793	1	0.983737	99.9994
Annotation Cluster 101	Enrichment Score: 0.42886778368977047
Category	Term	Count	%	PValue	Genes	List Total	Pop Hits	Pop Total	Fold Enrichment	Bonferroni	Benjamini	FDR
GOTERM_MF_FAT	GO:0016791~phosphatase activity	26	1.822	0.0464446	ENSG00000173482, ENSG00000160075, ENSG00000184489, ENSG00000175826, ENSG00000100241, ENSG00000143727, ENSG00000171100, ENSG00000132793, ENSG00000141934, ENSG00000105520, ENSG00000141401, ENSG00000133812, ENSG00000126821, ENSG00000163283, ENSG00000101224, ENSG00000164086, ENSG00000213889, ENSG00000184007, ENSG00000112679, ENSG00000054148, ENSG00000158716, ENSG00000119414, ENSG00000104331, ENSG0000…	879	196	9766	1.47382	1	0.901254	53.1382
GOTERM_MF_FAT	GO:0004721~phosphoprotein phosphatase activity	17	1.19131	0.110274	ENSG00000213889, ENSG00000184007, ENSG00000173482, ENSG00000160075, ENSG00000175826, ENSG00000100241, ENSG00000184489, ENSG00000143727, ENSG00000171100, ENSG00000141934, ENSG00000112679, ENSG00000054148, ENSG00000158716, ENSG00000119414, ENSG00000101224, ENSG00000184924, ENSG00000164086	879	128	9766	1.47559	1	0.96907	84.4669
GOTERM_BP_FAT	GO:0016311~dephosphorylation	15	1.05116	0.183163	ENSG00000184007, ENSG00000173482, ENSG00000175826, ENSG00000100241, ENSG00000184489, ENSG00000143727, ENSG00000171100, ENSG00000112679, ENSG00000054148, ENSG00000158716, ENSG00000133812, ENSG00000119414, ENSG00000101224, ENSG00000184924, ENSG00000164086	950	115	10171	1.39648	1	0.991321	97.432
SP_PIR_KEYWORDS	protein phosphatase	14	0.981079	0.205733	ENSG00000213889, ENSG00000184007, ENSG00000173482, ENSG00000160075, ENSG00000175826, ENSG00000184489, ENSG00000143727, ENSG00000171100, ENSG00000112679, ENSG00000054148, ENSG00000158716, ENSG00000119414, ENSG00000101224, ENSG00000164086	1375	105	14313	1.38793	1	0.920992	96.5659
GOTERM_BP_FAT	GO:0006470~protein amino acid dephosphorylation	13	0.911002	0.220518	ENSG00000184007, ENSG00000173482, ENSG00000175826, ENSG00000100241, ENSG00000184489, ENSG00000143727, ENSG00000171100, ENSG00000112679, ENSG00000158716, ENSG00000119414, ENSG00000101224, ENSG00000184924, ENSG00000164086	950	100	10171	1.39182	1	0.993611	98.8994
GOTERM_MF_FAT	GO:0004725~protein tyrosine phosphatase activity	10	0.700771	0.229718	ENSG00000173482, ENSG00000184007, ENSG00000184489, ENSG00000143727, ENSG00000171100, ENSG00000101224, ENSG00000112679, ENSG00000184924, ENSG00000158716, ENSG00000164086	879	75	9766	1.48138	1	0.988985	98.4388
UP_SEQ_FEATURE	active site:Phosphocysteine intermediate	7	0.49054	0.521909	ENSG00000173482, ENSG00000184007, ENSG00000184489, ENSG00000171100, ENSG00000112679, ENSG00000158716, ENSG00000164086	1374	60	14299	1.21413	1	1	99.9998
INTERPRO	IPR000387:Protein-tyrosine phosphatase	7	0.49054	0.546122	ENSG00000173482, ENSG00000184007, ENSG00000184489, ENSG00000171100, ENSG00000112679, ENSG00000158716, ENSG00000164086	1213	61	12529	1.18529	1	1	99.9998
INTERPRO	IPR000387:Dual-specific/protein-tyrosine phosphatase, conserved region	7	0.49054	0.546122	ENSG00000173482, ENSG00000184007, ENSG00000184489, ENSG00000171100, ENSG00000112679, ENSG00000158716, ENSG00000164086	1213	61	12529	1.18529	1	1	99.9998
SMART	SM00194:PTPc	3	0.210231	0.599138	ENSG00000173482, ENSG00000184007, ENSG00000184489	537	25	6779	1.51486	1	0.995359	99.9995
INTERPRO	IPR016130:Protein-tyrosine phosphatase, active site	7	0.49054	0.625061	ENSG00000173482, ENSG00000184007, ENSG00000184489, ENSG00000171100, ENSG00000112679, ENSG00000158716, ENSG00000164086	1213	66	12529	1.09549	1	1	100
GOTERM_MF_FAT	GO:0008138~protein tyrosine/serine/threonine phosphatase activity	4	0.280308	0.658767	ENSG00000100241, ENSG00000112679, ENSG00000158716, ENSG00000164086	879	37	9766	1.20112	1	0.999537	100
UP_SEQ_FEATURE	domain:Tyrosine-protein phosphatase	5	0.350385	0.705076	ENSG00000184007, ENSG00000184489, ENSG00000112679, ENSG00000158716, ENSG00000164086	1374	49	14299	1.06192	1	1	100
INTERPRO	IPR000242:Protein-tyrosine phosphatase, receptor/non-receptor type	3	0.210231	0.711286	ENSG00000173482, ENSG00000184007, ENSG00000184489	1213	25	12529	1.23947	1	1	100
INTERPRO	IPR000340:Protein-tyrosine phosphatase, dual specificity	3	0.210231	0.85437	ENSG00000112679, ENSG00000158716, ENSG00000164086	1213	34	12529	0.911377	1	1	100
INTERPRO	IPR000340:Dual specificity phosphatase, catalytic domain	3	0.210231	0.85437	ENSG00000112679, ENSG00000158716, ENSG00000164086	1213	34	12529	0.911377	1	1	100
Annotation Cluster 102	Enrichment Score: 0.42748971572466077
Category	Term	Count	%	PValue	Genes	List Total	Pop Hits	Pop Total	Fold Enrichment	Bonferroni	Benjamini	FDR
GOTERM_BP_FAT	GO:0051187~cofactor catabolic process	6	0.420463	0.0668474	ENSG00000106605, ENSG00000117118, ENSG00000204370, ENSG00000100292, ENSG00000106927, ENSG00000138400	950	24	10171	2.67658	1	0.97173	71.4162
GOTERM_BP_FAT	GO:0009060~aerobic respiration	5	0.350385	0.305334	ENSG00000117118, ENSG00000204370, ENSG00000102078, ENSG00000121691, ENSG00000138400	950	30	10171	1.78439	1	0.996744	99.8632
SP_PIR_KEYWORDS	tricarboxylic acid cycle	3	0.210231	0.463139	ENSG00000117118, ENSG00000204370, ENSG00000138400	1375	16	14313	1.95177	1	0.975738	99.9889
GOTERM_BP_FAT	GO:0006099~tricarboxylic acid cycle	3	0.210231	0.510953	ENSG00000117118, ENSG00000204370, ENSG00000138400	950	18	10171	1.78439	1	0.999053	99.9998
GOTERM_BP_FAT	GO:0046356~acetyl-CoA catabolic process	3	0.210231	0.510953	ENSG00000117118, ENSG00000204370, ENSG00000138400	950	18	10171	1.78439	1	0.999053	99.9998
GOTERM_BP_FAT	GO:0009109~coenzyme catabolic process	3	0.210231	0.596132	ENSG00000117118, ENSG00000204370, ENSG00000138400	950	21	10171	1.52947	1	0.99953	100
GOTERM_BP_FAT	GO:0006084~acetyl-CoA metabolic process	3	0.210231	0.691665	ENSG00000117118, ENSG00000204370, ENSG00000138400	950	25	10171	1.28476	1	0.999827	100
Annotation Cluster 103	Enrichment Score: 0.42639350004855836
Category	Term	Count	%	PValue	Genes	List Total	Pop Hits	Pop Total	Fold Enrichment	Bonferroni	Benjamini	FDR
GOTERM_BP_FAT	GO:0007155~cell adhesion	51	3.57393	0.325209	ENSG00000170382, ENSG00000106927, ENSG00000172037, ENSG00000129277, ENSG00000113248, ENSG00000146242, ENSG00000181143, ENSG00000167123, ENSG00000099866, ENSG00000123610, ENSG00000169855, ENSG00000164035, ENSG00000143545, ENSG00000157224, ENSG00000147044, ENSG00000151914, ENSG00000197479, ENSG00000114948, ENSG00000081818, ENSG00000075275, ENSG00000158258, ENSG00000213937, ENSG00000164171, ENSG0000…	950	500	10171	1.09204	1	0.99723	99.9191
GOTERM_BP_FAT	GO:0022610~biological adhesion	51	3.57393	0.327067	ENSG00000170382, ENSG00000106927, ENSG00000172037, ENSG00000129277, ENSG00000113248, ENSG00000146242, ENSG00000181143, ENSG00000167123, ENSG00000099866, ENSG00000123610, ENSG00000169855, ENSG00000164035, ENSG00000143545, ENSG00000157224, ENSG00000147044, ENSG00000151914, ENSG00000197479, ENSG00000114948, ENSG00000081818, ENSG00000075275, ENSG00000158258, ENSG00000213937, ENSG00000164171, ENSG0000…	950	501	10171	1.08986	1	0.997189	99.9231
GOTERM_BP_FAT	GO:0016337~cell-cell adhesion	21	1.47162	0.35308	ENSG00000169855, ENSG00000171840, ENSG00000173482, ENSG00000164035, ENSG00000173406, ENSG00000157224, ENSG00000120322, ENSG00000197479, ENSG00000113248, ENSG00000116815, ENSG00000081818, ENSG00000075275, ENSG00000105376, ENSG00000148498, ENSG00000167123, ENSG00000158258, ENSG00000131697, ENSG00000213937, ENSG00000135535, ENSG00000102290, ENSG00000076662	950	194	10171	1.15893	1	0.99747	99.9623
SP_PIR_KEYWORDS	cell adhesion	29	2.03224	0.52451	ENSG00000171840, ENSG00000173482, ENSG00000172037, ENSG00000149489, ENSG00000113248, ENSG00000126243, ENSG00000167123, ENSG00000170017, ENSG00000106714, ENSG00000167656, ENSG00000123610, ENSG00000099866, ENSG00000076662, ENSG00000196878, ENSG00000002586, ENSG00000196776, ENSG00000151914, ENSG00000120322, ENSG00000204291, ENSG00000197479, ENSG00000123146, ENSG00000099795, ENSG00000114948, ENSG0000…	1375	291	14313	1.03737	1	0.981998	99.9981
Annotation Cluster 104	Enrichment Score: 0.42033598028512004
Category	Term	Count	%	PValue	Genes	List Total	Pop Hits	Pop Total	Fold Enrichment	Bonferroni	Benjamini	FDR
UP_SEQ_FEATURE	repeat:WD 8	8	0.560617	0.147896	ENSG00000206530, ENSG00000183751, ENSG00000149499, ENSG00000184465, ENSG00000127837, ENSG00000065183, ENSG00000161996, ENSG00000073536	1374	46	14299	1.80989	1	0.999969	94.4252
UP_SEQ_FEATURE	repeat:WD 9	6	0.420463	0.299121	ENSG00000206530, ENSG00000183751, ENSG00000149499, ENSG00000184465, ENSG00000065183, ENSG00000161996	1374	38	14299	1.64319	1	1	99.8357
UP_SEQ_FEATURE	repeat:WD 13	3	0.210231	0.394832	ENSG00000183751, ENSG00000065183, ENSG00000161996	1374	14	14299	2.23004	1	1	99.9884
UP_SEQ_FEATURE	repeat:WD 10	4	0.280308	0.461795	ENSG00000183751, ENSG00000184465, ENSG00000065183, ENSG00000161996	1374	26	14299	1.60105	1	1	99.9986
UP_SEQ_FEATURE	repeat:WD 12	3	0.210231	0.526936	ENSG00000183751, ENSG00000065183, ENSG00000161996	1374	18	14299	1.73447	1	1	99.9999
UP_SEQ_FEATURE	repeat:WD 11	3	0.210231	0.70723	ENSG00000183751, ENSG00000065183, ENSG00000161996	1374	25	14299	1.24882	1	1	100
Annotation Cluster 105	Enrichment Score: 0.41550565002166934
Category	Term	Count	%	PValue	Genes	List Total	Pop Hits	Pop Total	Fold Enrichment	Bonferroni	Benjamini	FDR
GOTERM_BP_FAT	GO:0002573~myeloid leukocyte differentiation	6	0.420463	0.0331635	ENSG00000163565, ENSG00000105329, ENSG00000184371, ENSG00000064012, ENSG00000081087, ENSG00000171222	950	20	10171	3.21189	1	0.919911	45.6901
GOTERM_BP_FAT	GO:0030099~myeloid cell differentiation	9	0.630694	0.231217	ENSG00000150455, ENSG00000163565, ENSG00000105329, ENSG00000140464, ENSG00000184371, ENSG00000064012, ENSG00000081087, ENSG00000171222, ENSG00000102265	950	63	10171	1.52947	1	0.993331	99.143
GOTERM_BP_FAT	GO:0002521~leukocyte differentiation	8	0.560617	0.746773	ENSG00000163565, ENSG00000105329, ENSG00000143772, ENSG00000184371, ENSG00000064012, ENSG00000081087, ENSG00000171222, ENSG00000090554	950	90	10171	0.951673	1	0.999923	100
GOTERM_BP_FAT	GO:0048534~hemopoietic or lymphoid organ development	16	1.12123	0.768338	ENSG00000167815, ENSG00000150455, ENSG00000112096, ENSG00000105329, ENSG00000105997, ENSG00000171222, ENSG00000090554, ENSG00000126778, ENSG00000163565, ENSG00000140464, ENSG00000184371, ENSG00000143772, ENSG00000064012, ENSG00000081087, ENSG00000135535, ENSG00000102265	950	187	10171	0.916048	1	0.999941	100
GOTERM_BP_FAT	GO:0002520~immune system development	16	1.12123	0.825487	ENSG00000167815, ENSG00000150455, ENSG00000112096, ENSG00000105329, ENSG00000105997, ENSG00000171222, ENSG00000090554, ENSG00000126778, ENSG00000163565, ENSG00000140464, ENSG00000184371, ENSG00000143772, ENSG00000064012, ENSG00000081087, ENSG00000135535, ENSG00000102265	950	196	10171	0.873985	1	0.999977	100
GOTERM_BP_FAT	GO:0030097~hemopoiesis	13	0.911002	0.884778	ENSG00000150455, ENSG00000112096, ENSG00000105329, ENSG00000171222, ENSG00000090554, ENSG00000163565, ENSG00000140464, ENSG00000184371, ENSG00000143772, ENSG00000064012, ENSG00000081087, ENSG00000135535, ENSG00000102265	950	171	10171	0.81393	1	0.999995	100
Annotation Cluster 106	Enrichment Score: 0.41372545132045113
Category	Term	Count	%	PValue	Genes	List Total	Pop Hits	Pop Total	Fold Enrichment	Bonferroni	Benjamini	FDR
GOTERM_MF_FAT	GO:0004683~calmodulin-dependent protein kinase activity	4	0.280308	0.125076	ENSG00000067177, ENSG00000102893, ENSG00000004660, ENSG00000137825	879	14	9766	3.17439	1	0.976854	88.1113
UP_SEQ_FEATURE	region of interest:Calmodulin-binding	6	0.420463	0.318613	ENSG00000067177, ENSG00000102893, ENSG00000147044, ENSG00000143772, ENSG00000004660, ENSG00000137825	1374	39	14299	1.60105	1	1	99.9012
GOTERM_MF_FAT	GO:0005516~calmodulin binding	9	0.630694	0.718753	ENSG00000067177, ENSG00000180834, ENSG00000102893, ENSG00000147044, ENSG00000143772, ENSG00000004660, ENSG00000123545, ENSG00000137825, ENSG00000148700	879	103	9766	0.970808	1	0.999747	100
SP_PIR_KEYWORDS	calmodulin-binding	8	0.560617	0.772825	ENSG00000067177, ENSG00000102893, ENSG00000147044, ENSG00000143772, ENSG00000004660, ENSG00000123545, ENSG00000137825, ENSG00000148700	1375	90	14313	0.925285	1	0.995829	100
Annotation Cluster 107	Enrichment Score: 0.4135563715863703
Category	Term	Count	%	PValue	Genes	List Total	Pop Hits	Pop Total	Fold Enrichment	Bonferroni	Benjamini	FDR
GOTERM_BP_FAT	GO:0043627~response to estrogen stimulus	10	0.700771	0.328988	ENSG00000163794, ENSG00000158874, ENSG00000157103, ENSG00000105329, ENSG00000185920, ENSG00000134202, ENSG00000100030, ENSG00000100292, ENSG00000167468, ENSG00000197249	950	80	10171	1.33829	1	0.996994	99.9269
GOTERM_BP_FAT	GO:0009719~response to endogenous stimulus	33	2.31254	0.345403	ENSG00000168243, ENSG00000162433, ENSG00000105329, ENSG00000177879, ENSG00000100292, ENSG00000167414, ENSG00000141404, ENSG00000157103, ENSG00000185920, ENSG00000142875, ENSG00000159346, ENSG00000100030, ENSG00000105221, ENSG00000147437, ENSG00000128564, ENSG00000133027, ENSG00000163794, ENSG00000087460, ENSG00000166603, ENSG00000065361, ENSG00000160712, ENSG00000134202, ENSG00000169297, ENSG0000…	950	317	10171	1.11454	1	0.997456	99.9533
GOTERM_BP_FAT	GO:0032355~response to estradiol stimulus	6	0.420463	0.354272	ENSG00000163794, ENSG00000157103, ENSG00000105329, ENSG00000185920, ENSG00000167468, ENSG00000197249	950	42	10171	1.52947	1	0.997468	99.9635
GOTERM_BP_FAT	GO:0010033~response to organic substance	54	3.78416	0.415282	ENSG00000109971, ENSG00000168243, ENSG00000177879, ENSG00000174130, ENSG00000141404, ENSG00000135124, ENSG00000137462, ENSG00000185920, ENSG00000140464, ENSG00000142875, ENSG00000100030, ENSG00000147437, ENSG00000181284, ENSG00000088832, ENSG00000143819, ENSG00000133027, ENSG00000163794, ENSG00000167815, ENSG00000166603, ENSG00000196591, ENSG00000147872, ENSG00000121281, ENSG00000167468, ENSG0000…	950	549	10171	1.05308	1	0.998067	99.994
GOTERM_BP_FAT	GO:0009725~response to hormone stimulus	29	2.03224	0.423224	ENSG00000168243, ENSG00000105329, ENSG00000177879, ENSG00000100292, ENSG00000167414, ENSG00000157103, ENSG00000185920, ENSG00000142875, ENSG00000159346, ENSG00000100030, ENSG00000105221, ENSG00000147437, ENSG00000128564, ENSG00000163794, ENSG00000087460, ENSG00000065361, ENSG00000166603, ENSG00000160712, ENSG00000134202, ENSG00000169297, ENSG00000120899, ENSG00000158874, ENSG00000121281, ENSG0000…	950	286	10171	1.08561	1	0.998272	99.9953
GOTERM_BP_FAT	GO:0048545~response to steroid hormone stimulus	15	1.05116	0.466557	ENSG00000163794, ENSG00000105329, ENSG00000160712, ENSG00000134202, ENSG00000100292, ENSG00000158874, ENSG00000157103, ENSG00000185920, ENSG00000107331, ENSG00000100030, ENSG00000167468, ENSG00000147437, ENSG00000197249, ENSG00000111275, ENSG00000186350	950	143	10171	1.12304	1	0.99862	99.9989
Annotation Cluster 108	Enrichment Score: 0.4134930338389323
Category	Term	Count	%	PValue	Genes	List Total	Pop Hits	Pop Total	Fold Enrichment	Bonferroni	Benjamini	FDR
GOTERM_BP_FAT	GO:0042060~wound healing	17	1.19131	0.223367	ENSG00000104368, ENSG00000171840, ENSG00000183691, ENSG00000105329, ENSG00000065361, ENSG00000115486, ENSG00000100292, ENSG00000011347, ENSG00000074181, ENSG00000148798, ENSG00000131187, ENSG00000090621, ENSG00000003436, ENSG00000197249, ENSG00000091583, ENSG00000164171, ENSG00000164220	950	139	10171	1.30941	1	0.993462	98.97
GOTERM_BP_FAT	GO:0007599~hemostasis	10	0.700771	0.289197	ENSG00000104368, ENSG00000131187, ENSG00000090621, ENSG00000138279, ENSG00000115486, ENSG00000003436, ENSG00000091583, ENSG00000197249, ENSG00000164171, ENSG00000164220	950	77	10171	1.39043	1	0.996372	99.7927
GOTERM_BP_FAT	GO:0007596~blood coagulation	9	0.630694	0.342388	ENSG00000104368, ENSG00000131187, ENSG00000090621, ENSG00000115486, ENSG00000003436, ENSG00000091583, ENSG00000197249, ENSG00000164171, ENSG00000164220	950	71	10171	1.35714	1	0.997357	99.9493
GOTERM_BP_FAT	GO:0050817~coagulation	9	0.630694	0.342388	ENSG00000104368, ENSG00000131187, ENSG00000090621, ENSG00000115486, ENSG00000003436, ENSG00000091583, ENSG00000197249, ENSG00000164171, ENSG00000164220	950	71	10171	1.35714	1	0.997357	99.9493
GOTERM_BP_FAT	GO:0050878~regulation of body fluid levels	11	0.770848	0.458275	ENSG00000104368, ENSG00000163794, ENSG00000131187, ENSG00000090621, ENSG00000138279, ENSG00000115486, ENSG00000003436, ENSG00000091583, ENSG00000197249, ENSG00000164171, ENSG00000164220	950	100	10171	1.17769	1	0.998577	99.9985
SP_PIR_KEYWORDS	blood coagulation	4	0.280308	0.559939	ENSG00000131187, ENSG00000003436, ENSG00000197249, ENSG00000164220	1375	30	14313	1.38793	1	0.983737	99.9994
KEGG_PATHWAY	hsa04610:Complement and coagulation cascades	5	0.350385	0.65619	ENSG00000104368, ENSG00000131187, ENSG00000000971, ENSG00000003436, ENSG00000197249	371	46	3859	1.13061	1	0.932833	99.9998
Annotation Cluster 109	Enrichment Score: 0.4019712291232139
Category	Term	Count	%	PValue	Genes	List Total	Pop Hits	Pop Total	Fold Enrichment	Bonferroni	Benjamini	FDR
UP_SEQ_FEATURE	domain:CUB	4	0.280308	0.193872	ENSG00000088812, ENSG00000139178, ENSG00000163814, ENSG00000123610	1374	16	14299	2.60171	1	0.999998	97.9501
SMART	SM00042:CUB	6	0.420463	0.235429	ENSG00000088812, ENSG00000197324, ENSG00000099250, ENSG00000139178, ENSG00000105429, ENSG00000123610	537	42	6779	1.80341	1	0.989408	97.1698
INTERPRO	IPR000859:CUB	6	0.420463	0.383912	ENSG00000088812, ENSG00000197324, ENSG00000099250, ENSG00000139178, ENSG00000105429, ENSG00000123610	1213	42	12529	1.47556	1	1	99.9722
UP_SEQ_FEATURE	domain:CUB 2	3	0.210231	0.746911	ENSG00000197324, ENSG00000099250, ENSG00000105429	1374	27	14299	1.15632	1	1	100
UP_SEQ_FEATURE	domain:CUB 1	3	0.210231	0.746911	ENSG00000197324, ENSG00000099250, ENSG00000105429	1374	27	14299	1.15632	1	1	100
Annotation Cluster 110	Enrichment Score: 0.39032151234863915
Category	Term	Count	%	PValue	Genes	List Total	Pop Hits	Pop Total	Fold Enrichment	Bonferroni	Benjamini	FDR
GOTERM_MF_FAT	GO:0003697~single-stranded DNA binding	7	0.49054	0.214264	ENSG00000106028, ENSG00000139579, ENSG00000113387, ENSG00000130511, ENSG00000065978, ENSG00000060138, ENSG00000106399	879	45	9766	1.72828	1	0.990864	97.8574
GOTERM_MF_FAT	GO:0043566~structure-specific DNA binding	11	0.770848	0.534086	ENSG00000163565, ENSG00000148704, ENSG00000106028, ENSG00000139579, ENSG00000113387, ENSG00000169297, ENSG00000130511, ENSG00000065978, ENSG00000060138, ENSG00000186350, ENSG00000106399	879	110	9766	1.11104	1	0.998635	99.9995
INTERPRO	IPR012340:Nucleic acid-binding, OB-fold	5	0.350385	0.589489	ENSG00000106028, ENSG00000139579, ENSG00000065978, ENSG00000060138, ENSG00000106399	1213	42	12529	1.22964	1	1	100
Annotation Cluster 111	Enrichment Score: 0.38761772076568307
Category	Term	Count	%	PValue	Genes	List Total	Pop Hits	Pop Total	Fold Enrichment	Bonferroni	Benjamini	FDR
SP_PIR_KEYWORDS	signal	246	17.239	0.0747819	ENSG00000198715, ENSG00000197324, ENSG00000113583, ENSG00000101337, ENSG00000170381, ENSG00000015413, ENSG00000170382, ENSG00000163785, ENSG00000174804, ENSG00000038002, ENSG00000113248, ENSG00000183291, ENSG00000100336, ENSG00000147437, ENSG00000099203, ENSG00000104213, ENSG00000102595, ENSG00000163794, ENSG00000169855, ENSG00000205730, ENSG00000162078, ENSG00000111321, ENSG00000183691, ENSG0000…	1375	2351	14313	1.08921	1	0.755635	67.9435
UP_SEQ_FEATURE	signal peptide	246	17.239	0.0777137	ENSG00000198715, ENSG00000197324, ENSG00000113583, ENSG00000101337, ENSG00000170381, ENSG00000015413, ENSG00000170382, ENSG00000163785, ENSG00000174804, ENSG00000038002, ENSG00000113248, ENSG00000183291, ENSG00000100336, ENSG00000147437, ENSG00000099203, ENSG00000104213, ENSG00000102595, ENSG00000163794, ENSG00000169855, ENSG00000205730, ENSG00000162078, ENSG00000111321, ENSG00000183691, ENSG0000…	1374	2351	14299	1.08893	1	0.99985	76.7592
SP_PIR_KEYWORDS	glycoprotein	314	22.0042	0.269735	ENSG00000197324, ENSG00000198715, ENSG00000113583, ENSG00000186889, ENSG00000170381, ENSG00000015413, ENSG00000170382, ENSG00000115107, ENSG00000163785, ENSG00000174804, ENSG00000038002, ENSG00000113248, ENSG00000174227, ENSG00000111700, ENSG00000121318, ENSG00000102595, ENSG00000104213, ENSG00000088836, ENSG00000169855, ENSG00000162078, ENSG00000170088, ENSG00000111321, ENSG00000183691, ENSG0000…	1375	3159	14313	1.03468	1	0.936731	98.9959
UP_SEQ_FEATURE	glycosylation site:N-linked (GlcNAc...)	296	20.7428	0.358534	ENSG00000197324, ENSG00000198715, ENSG00000113583, ENSG00000186889, ENSG00000170381, ENSG00000015413, ENSG00000170382, ENSG00000115107, ENSG00000163785, ENSG00000174804, ENSG00000038002, ENSG00000113248, ENSG00000174227, ENSG00000111700, ENSG00000121318, ENSG00000102595, ENSG00000104213, ENSG00000088836, ENSG00000169855, ENSG00000162078, ENSG00000111321, ENSG00000170088, ENSG00000183691, ENSG0000…	1374	3019	14299	1.02035	1	1	99.9667
GOTERM_CC_FAT	GO:0005615~extracellular space	52	3.64401	0.488927	ENSG00000105246, ENSG00000071246, ENSG00000116785, ENSG00000170381, ENSG00000090554, ENSG00000167779, ENSG00000129277, ENSG00000164106, ENSG00000181143, ENSG00000147437, ENSG00000101439, ENSG00000003436, ENSG00000116985, ENSG00000183691, ENSG00000163982, ENSG00000145147, ENSG00000006074, ENSG00000119537, ENSG00000179399, ENSG00000130558, ENSG00000197249, ENSG00000130283, ENSG00000104368, ENSG0000…	980	493	9588	1.03195	1	0.969217	99.9937
GOTERM_CC_FAT	GO:0044421~extracellular region part	71	4.97547	0.595684	ENSG00000105246, ENSG00000071246, ENSG00000116785, ENSG00000170381, ENSG00000090554, ENSG00000079215, ENSG00000172037, ENSG00000167779, ENSG00000129277, ENSG00000164106, ENSG00000181143, ENSG00000147437, ENSG00000101439, ENSG00000003436, ENSG00000116985, ENSG00000183691, ENSG00000163982, ENSG00000145147, ENSG00000151914, ENSG00000006074, ENSG00000119537, ENSG00000106809, ENSG00000179399, ENSG0000…	980	700	9588	0.992344	1	0.980953	99.9998
SP_PIR_KEYWORDS	Secreted	108	7.56833	0.88776	ENSG00000105246, ENSG00000148346, ENSG00000071246, ENSG00000170381, ENSG00000090554, ENSG00000172037, ENSG00000167779, ENSG00000100336, ENSG00000142233, ENSG00000028137, ENSG00000181143, ENSG00000147437, ENSG00000104213, ENSG00000129636, ENSG00000163794, ENSG00000162078, ENSG00000169752, ENSG00000183691, ENSG00000163982, ENSG00000145147, ENSG00000134193, ENSG00000012171, ENSG00000106809, ENSG0000…	1375	1234	14313	0.911038	1	0.998833	100
GOTERM_CC_FAT	GO:0005576~extracellular region	132	9.25018	0.955157	ENSG00000105246, ENSG00000148346, ENSG00000071246, ENSG00000170381, ENSG00000090554, ENSG00000172037, ENSG00000167779, ENSG00000100336, ENSG00000142233, ENSG00000028137, ENSG00000147437, ENSG00000181143, ENSG00000104213, ENSG00000129636, ENSG00000163794, ENSG00000162078, ENSG00000169752, ENSG00000183691, ENSG00000163982, ENSG00000145147, ENSG00000134193, ENSG00000012171, ENSG00000106809, ENSG0000…	980	1453	9588	0.888813	1	0.999837	100
SP_PIR_KEYWORDS	disulfide bond	178	12.4737	0.975101	ENSG00000173621, ENSG00000197324, ENSG00000148346, ENSG00000128218, ENSG00000170381, ENSG00000176904, ENSG00000015413, ENSG00000170382, ENSG00000090554, ENSG00000174804, ENSG00000148680, ENSG00000172037, ENSG00000038002, ENSG00000167779, ENSG00000163283, ENSG00000137161, ENSG00000142233, ENSG00000028137, ENSG00000181143, ENSG00000104213, ENSG00000117592, ENSG00000166527, ENSG00000164520, ENSG0000…	1375	2090	14313	0.886547	1	0.99993	100
UP_SEQ_FEATURE	disulfide bond	169	11.843	0.98261	ENSG00000173621, ENSG00000197324, ENSG00000148346, ENSG00000128218, ENSG00000170381, ENSG00000176904, ENSG00000015413, ENSG00000170382, ENSG00000090554, ENSG00000174804, ENSG00000148680, ENSG00000172037, ENSG00000038002, ENSG00000167779, ENSG00000163283, ENSG00000137161, ENSG00000142233, ENSG00000028137, ENSG00000181143, ENSG00000104213, ENSG00000117592, ENSG00000166527, ENSG00000164520, ENSG0000…	1374	2010	14299	0.875003	1	1	100
Annotation Cluster 112	Enrichment Score: 0.3774253963876821
Category	Term	Count	%	PValue	Genes	List Total	Pop Hits	Pop Total	Fold Enrichment	Bonferroni	Benjamini	FDR
GOTERM_BP_FAT	GO:0006917~induction of apoptosis	26	1.822	0.218041	ENSG00000172667, ENSG00000105329, ENSG00000154358, ENSG00000099968, ENSG00000100292, ENSG00000183520, ENSG00000171222, ENSG00000163565, ENSG00000138613, ENSG00000137462, ENSG00000162736, ENSG00000188379, ENSG00000140464, ENSG00000100030, ENSG00000064012, ENSG00000196954, ENSG00000176171, ENSG00000127946, ENSG00000063438, ENSG00000036257, ENSG00000136156, ENSG00000135587, ENSG00000159842, ENSG0000…	950	227	10171	1.22627	1	0.993617	98.8344
GOTERM_BP_FAT	GO:0012502~induction of programmed cell death	26	1.822	0.224633	ENSG00000172667, ENSG00000105329, ENSG00000154358, ENSG00000099968, ENSG00000100292, ENSG00000183520, ENSG00000171222, ENSG00000163565, ENSG00000138613, ENSG00000137462, ENSG00000162736, ENSG00000188379, ENSG00000140464, ENSG00000100030, ENSG00000064012, ENSG00000196954, ENSG00000176171, ENSG00000127946, ENSG00000063438, ENSG00000036257, ENSG00000136156, ENSG00000135587, ENSG00000159842, ENSG0000…	950	228	10171	1.2209	1	0.993045	99
GOTERM_BP_FAT	GO:0043067~regulation of programmed cell death	60	4.20463	0.328568	ENSG00000100385, ENSG00000172667, ENSG00000154358, ENSG00000099968, ENSG00000188603, ENSG00000171222, ENSG00000135124, ENSG00000188906, ENSG00000138613, ENSG00000137462, ENSG00000140464, ENSG00000100030, ENSG00000147437, ENSG00000131653, ENSG00000181284, ENSG00000060138, ENSG00000196954, ENSG00000176171, ENSG00000170855, ENSG00000063438, ENSG00000167815, ENSG00000163794, ENSG00000173530, ENSG0000…	950	595	10171	1.07963	1	0.997047	99.9261
GOTERM_BP_FAT	GO:0010941~regulation of cell death	60	4.20463	0.341616	ENSG00000100385, ENSG00000172667, ENSG00000154358, ENSG00000099968, ENSG00000188603, ENSG00000171222, ENSG00000135124, ENSG00000188906, ENSG00000138613, ENSG00000137462, ENSG00000140464, ENSG00000100030, ENSG00000147437, ENSG00000131653, ENSG00000181284, ENSG00000060138, ENSG00000196954, ENSG00000176171, ENSG00000170855, ENSG00000063438, ENSG00000167815, ENSG00000163794, ENSG00000173530, ENSG0000…	950	598	10171	1.07421	1	0.997384	99.9482
GOTERM_BP_FAT	GO:0042981~regulation of apoptosis	59	4.13455	0.345404	ENSG00000100385, ENSG00000172667, ENSG00000154358, ENSG00000099968, ENSG00000188603, ENSG00000171222, ENSG00000135124, ENSG00000138613, ENSG00000137462, ENSG00000140464, ENSG00000100030, ENSG00000147437, ENSG00000131653, ENSG00000181284, ENSG00000060138, ENSG00000196954, ENSG00000176171, ENSG00000170855, ENSG00000063438, ENSG00000167815, ENSG00000163794, ENSG00000173530, ENSG00000112096, ENSG0000…	950	589	10171	1.07245	1	0.997388	99.9533
GOTERM_BP_FAT	GO:0043068~positive regulation of programmed cell death	32	2.24247	0.383041	ENSG00000172667, ENSG00000105329, ENSG00000154358, ENSG00000091106, ENSG00000099968, ENSG00000100292, ENSG00000183520, ENSG00000171222, ENSG00000188906, ENSG00000163565, ENSG00000138613, ENSG00000137462, ENSG00000188379, ENSG00000162736, ENSG00000140464, ENSG00000100030, ENSG00000181019, ENSG00000064012, ENSG00000127946, ENSG00000196954, ENSG00000176171, ENSG00000063438, ENSG00000036257, ENSG0000…	950	312	10171	1.09808	1	0.997753	99.984
GOTERM_BP_FAT	GO:0010942~positive regulation of cell death	32	2.24247	0.408791	ENSG00000172667, ENSG00000105329, ENSG00000154358, ENSG00000091106, ENSG00000099968, ENSG00000100292, ENSG00000183520, ENSG00000171222, ENSG00000188906, ENSG00000163565, ENSG00000138613, ENSG00000137462, ENSG00000188379, ENSG00000162736, ENSG00000140464, ENSG00000100030, ENSG00000181019, ENSG00000064012, ENSG00000127946, ENSG00000196954, ENSG00000176171, ENSG00000063438, ENSG00000036257, ENSG0000…	950	314	10171	1.09109	1	0.998087	99.9926
GOTERM_BP_FAT	GO:0043065~positive regulation of apoptosis	31	2.17239	0.442725	ENSG00000172667, ENSG00000105329, ENSG00000154358, ENSG00000091106, ENSG00000099968, ENSG00000100292, ENSG00000183520, ENSG00000171222, ENSG00000163565, ENSG00000138613, ENSG00000137462, ENSG00000188379, ENSG00000162736, ENSG00000140464, ENSG00000100030, ENSG00000181019, ENSG00000064012, ENSG00000196954, ENSG00000176171, ENSG00000127946, ENSG00000063438, ENSG00000036257, ENSG00000136156, ENSG0000…	950	309	10171	1.0741	1	0.99842	99.9975
GOTERM_BP_FAT	GO:0006916~anti-apoptosis	15	1.05116	0.541049	ENSG00000167815, ENSG00000112096, ENSG00000173530, ENSG00000100385, ENSG00000101210, ENSG00000100292, ENSG00000134248, ENSG00000169857, ENSG00000134086, ENSG00000181163, ENSG00000104765, ENSG00000147437, ENSG00000176171, ENSG00000170855, ENSG00000103429	950	150	10171	1.07063	1	0.99919	99.9999
GOTERM_BP_FAT	GO:0043066~negative regulation of apoptosis	23	1.61177	0.731403	ENSG00000167815, ENSG00000126432, ENSG00000112096, ENSG00000100385, ENSG00000173530, ENSG00000065361, ENSG00000139644, ENSG00000101210, ENSG00000163132, ENSG00000100292, ENSG00000188603, ENSG00000134248, ENSG00000169857, ENSG00000134086, ENSG00000181163, ENSG00000104765, ENSG00000147437, ENSG00000060138, ENSG00000121691, ENSG00000176171, ENSG00000091583, ENSG00000170855, ENSG00000103429	950	262	10171	0.939867	1	0.999905	100
GOTERM_BP_FAT	GO:0043069~negative regulation of programmed cell death	23	1.61177	0.750395	ENSG00000167815, ENSG00000126432, ENSG00000112096, ENSG00000100385, ENSG00000173530, ENSG00000065361, ENSG00000139644, ENSG00000101210, ENSG00000163132, ENSG00000100292, ENSG00000188603, ENSG00000134248, ENSG00000169857, ENSG00000134086, ENSG00000181163, ENSG00000104765, ENSG00000147437, ENSG00000060138, ENSG00000121691, ENSG00000176171, ENSG00000091583, ENSG00000170855, ENSG00000103429	950	265	10171	0.929227	1	0.999926	100
GOTERM_BP_FAT	GO:0060548~negative regulation of cell death	23	1.61177	0.756532	ENSG00000167815, ENSG00000126432, ENSG00000112096, ENSG00000100385, ENSG00000173530, ENSG00000065361, ENSG00000139644, ENSG00000101210, ENSG00000163132, ENSG00000100292, ENSG00000188603, ENSG00000134248, ENSG00000169857, ENSG00000134086, ENSG00000181163, ENSG00000104765, ENSG00000147437, ENSG00000060138, ENSG00000121691, ENSG00000176171, ENSG00000091583, ENSG00000170855, ENSG00000103429	950	266	10171	0.925734	1	0.999933	100
Annotation Cluster 113	Enrichment Score: 0.3759501692115562
Category	Term	Count	%	PValue	Genes	List Total	Pop Hits	Pop Total	Fold Enrichment	Bonferroni	Benjamini	FDR
KEGG_PATHWAY	hsa00071:Fatty acid metabolism	6	0.420463	0.187143	ENSG00000198099, ENSG00000072210, ENSG00000138029, ENSG00000167315, ENSG00000111275, ENSG00000117054	371	32	3859	1.9503	1	0.935521	92.0564
KEGG_PATHWAY	hsa00280:Valine, leucine and isoleucine degradation	5	0.350385	0.413762	ENSG00000072210, ENSG00000138029, ENSG00000167315, ENSG00000111275, ENSG00000117054	371	34	3859	1.52965	1	0.899372	99.8538
KEGG_PATHWAY	hsa00410:beta-Alanine metabolism	3	0.210231	0.556365	ENSG00000072210, ENSG00000111275, ENSG00000117054	371	19	3859	1.64236	1	0.910206	99.9952
KEGG_PATHWAY	hsa00640:Propanoate metabolism	3	0.210231	0.727638	ENSG00000072210, ENSG00000111275, ENSG00000117054	371	26	3859	1.20019	1	0.941089	100
Annotation Cluster 114	Enrichment Score: 0.3746408149666726
Category	Term	Count	%	PValue	Genes	List Total	Pop Hits	Pop Total	Fold Enrichment	Bonferroni	Benjamini	FDR
GOTERM_MF_FAT	GO:0004197~cysteine-type endopeptidase activity	7	0.49054	0.25993	ENSG00000163131, ENSG00000154277, ENSG00000064012, ENSG00000196954, ENSG00000142892, ENSG00000174080, ENSG00000135047	879	48	9766	1.62026	1	0.992985	99.1749
SP_PIR_KEYWORDS	thiol protease	10	0.700771	0.514371	ENSG00000115464, ENSG00000103404, ENSG00000163131, ENSG00000154277, ENSG00000064012, ENSG00000196954, ENSG00000101844, ENSG00000142892, ENSG00000174080, ENSG00000135047	1375	91	14313	1.1439	1	0.982033	99.9974
GOTERM_MF_FAT	GO:0008234~cysteine-type peptidase activity	10	0.700771	0.56227	ENSG00000115464, ENSG00000103404, ENSG00000163131, ENSG00000154277, ENSG00000064012, ENSG00000196954, ENSG00000101844, ENSG00000142892, ENSG00000174080, ENSG00000135047	879	101	9766	1.10003	1	0.998709	99.9998
Annotation Cluster 115	Enrichment Score: 0.37270813869782743
Category	Term	Count	%	PValue	Genes	List Total	Pop Hits	Pop Total	Fold Enrichment	Bonferroni	Benjamini	FDR
GOTERM_BP_FAT	GO:0046907~intracellular transport	57	3.99439	0.115914	ENSG00000109971, ENSG00000164188, ENSG00000215305, ENSG00000177879, ENSG00000005243, ENSG00000128731, ENSG00000174891, ENSG00000085365, ENSG00000079215, ENSG00000152804, ENSG00000183255, ENSG00000112493, ENSG00000153291, ENSG00000140464, ENSG00000100030, ENSG00000102078, ENSG00000103365, ENSG00000176171, ENSG00000141458, ENSG00000151914, ENSG00000087086, ENSG00000105669, ENSG00000086065, ENSG0000…	950	512	10171	1.19191	1	0.977573	89.2474
GOTERM_BP_FAT	GO:0017038~protein import	13	0.911002	0.240932	ENSG00000105329, ENSG00000173726, ENSG00000173171, ENSG00000071553, ENSG00000184903, ENSG00000183255, ENSG00000100300, ENSG00000140464, ENSG00000100030, ENSG00000170577, ENSG00000103197, ENSG00000124587, ENSG00000065150	950	102	10171	1.36453	1	0.993892	99.3193
GOTERM_BP_FAT	GO:0006913~nucleocytoplasmic transport	14	0.981079	0.349784	ENSG00000116698, ENSG00000094914, ENSG00000105329, ENSG00000174891, ENSG00000152804, ENSG00000071553, ENSG00000183255, ENSG00000181163, ENSG00000140464, ENSG00000100030, ENSG00000170577, ENSG00000103197, ENSG00000132382, ENSG00000065150	950	122	10171	1.22859	1	0.997425	99.9587
GOTERM_BP_FAT	GO:0051169~nuclear transport	14	0.981079	0.372029	ENSG00000116698, ENSG00000094914, ENSG00000105329, ENSG00000174891, ENSG00000152804, ENSG00000071553, ENSG00000183255, ENSG00000181163, ENSG00000140464, ENSG00000100030, ENSG00000170577, ENSG00000103197, ENSG00000132382, ENSG00000065150	950	124	10171	1.20878	1	0.997688	99.978
GOTERM_BP_FAT	GO:0006605~protein targeting	18	1.26139	0.390033	ENSG00000131558, ENSG00000105329, ENSG00000173726, ENSG00000173171, ENSG00000101844, ENSG00000071553, ENSG00000183255, ENSG00000184903, ENSG00000170296, ENSG00000100300, ENSG00000140464, ENSG00000100030, ENSG00000170577, ENSG00000103197, ENSG00000124587, ENSG00000140854, ENSG00000065150, ENSG00000103174	950	167	10171	1.15397	1	0.997852	99.987
GOTERM_BP_FAT	GO:0033365~protein localization in organelle	13	0.911002	0.398302	ENSG00000122862, ENSG00000105329, ENSG00000173726, ENSG00000173171, ENSG00000071553, ENSG00000184903, ENSG00000183255, ENSG00000100300, ENSG00000140464, ENSG00000100030, ENSG00000170577, ENSG00000103197, ENSG00000065150	950	116	10171	1.19985	1	0.997951	99.9898
GOTERM_BP_FAT	GO:0006606~protein import into nucleus	8	0.560617	0.435989	ENSG00000071553, ENSG00000183255, ENSG00000105329, ENSG00000140464, ENSG00000100030, ENSG00000103197, ENSG00000170577, ENSG00000065150	950	67	10171	1.27837	1	0.998388	99.9969
GOTERM_BP_FAT	GO:0045184~establishment of protein localization	58	4.06447	0.456973	ENSG00000172667, ENSG00000215305, ENSG00000177879, ENSG00000005243, ENSG00000128731, ENSG00000085365, ENSG00000167705, ENSG00000183255, ENSG00000140464, ENSG00000100030, ENSG00000169223, ENSG00000103365, ENSG00000149823, ENSG00000198818, ENSG00000143545, ENSG00000184178, ENSG00000213064, ENSG00000105514, ENSG00000105669, ENSG00000203879, ENSG00000085832, ENSG00000166557, ENSG00000013364, ENSG0000…	950	600	10171	1.03494	1	0.998604	99.9984
GOTERM_BP_FAT	GO:0051170~nuclear import	8	0.560617	0.467243	ENSG00000071553, ENSG00000183255, ENSG00000105329, ENSG00000140464, ENSG00000100030, ENSG00000103197, ENSG00000170577, ENSG00000065150	950	69	10171	1.24131	1	0.998608	99.9989
GOTERM_BP_FAT	GO:0006886~intracellular protein transport	29	2.03224	0.484141	ENSG00000105329, ENSG00000215305, ENSG00000177879, ENSG00000173726, ENSG00000005243, ENSG00000128731, ENSG00000101844, ENSG00000183255, ENSG00000181163, ENSG00000140464, ENSG00000100030, ENSG00000103365, ENSG00000124587, ENSG00000140854, ENSG00000065150, ENSG00000131558, ENSG00000173171, ENSG00000094631, ENSG00000071553, ENSG00000184903, ENSG00000170296, ENSG00000100300, ENSG00000174100, ENSG0000…	950	294	10171	1.05607	1	0.998811	99.9994
GOTERM_BP_FAT	GO:0015031~protein transport	57	3.99439	0.49146	ENSG00000172667, ENSG00000215305, ENSG00000177879, ENSG00000005243, ENSG00000128731, ENSG00000085365, ENSG00000167705, ENSG00000183255, ENSG00000140464, ENSG00000100030, ENSG00000169223, ENSG00000103365, ENSG00000149823, ENSG00000198818, ENSG00000143545, ENSG00000184178, ENSG00000213064, ENSG00000105514, ENSG00000105669, ENSG00000203879, ENSG00000085832, ENSG00000166557, ENSG00000013364, ENSG0000…	950	594	10171	1.02737	1	0.998878	99.9995
GOTERM_BP_FAT	GO:0000060~protein import into nucleus, translocation	4	0.280308	0.516492	ENSG00000071553, ENSG00000105329, ENSG00000140464, ENSG00000100030	950	29	10171	1.47673	1	0.999115	99.9998
GOTERM_BP_FAT	GO:0034504~protein localization in nucleus	8	0.560617	0.528306	ENSG00000071553, ENSG00000183255, ENSG00000105329, ENSG00000140464, ENSG00000100030, ENSG00000103197, ENSG00000170577, ENSG00000065150	950	73	10171	1.17329	1	0.99917	99.9999
SP_PIR_KEYWORDS	protein transport	37	2.59285	0.573144	ENSG00000172667, ENSG00000215305, ENSG00000177879, ENSG00000173726, ENSG00000005243, ENSG00000141971, ENSG00000085365, ENSG00000075336, ENSG00000101844, ENSG00000167705, ENSG00000100196, ENSG00000103365, ENSG00000169223, ENSG00000197969, ENSG00000196313, ENSG00000182473, ENSG00000149823, ENSG00000065150, ENSG00000198818, ENSG00000143545, ENSG00000131558, ENSG00000184178, ENSG00000213064, ENSG0000…	1375	382	14313	1.00825	1	0.984397	99.9996
GOTERM_BP_FAT	GO:0034613~cellular protein localization	30	2.10231	0.609416	ENSG00000215305, ENSG00000105329, ENSG00000122862, ENSG00000177879, ENSG00000173726, ENSG00000005243, ENSG00000128731, ENSG00000101844, ENSG00000183255, ENSG00000181163, ENSG00000140464, ENSG00000100030, ENSG00000103365, ENSG00000124587, ENSG00000140854, ENSG00000065150, ENSG00000131558, ENSG00000173171, ENSG00000094631, ENSG00000071553, ENSG00000184903, ENSG00000170296, ENSG00000100300, ENSG0000…	950	322	10171	0.997483	1	0.99959	100
GOTERM_BP_FAT	GO:0070727~cellular macromolecule localization	30	2.10231	0.616304	ENSG00000215305, ENSG00000105329, ENSG00000122862, ENSG00000177879, ENSG00000173726, ENSG00000005243, ENSG00000128731, ENSG00000101844, ENSG00000183255, ENSG00000181163, ENSG00000140464, ENSG00000100030, ENSG00000103365, ENSG00000124587, ENSG00000140854, ENSG00000065150, ENSG00000131558, ENSG00000173171, ENSG00000094631, ENSG00000071553, ENSG00000184903, ENSG00000170296, ENSG00000100300, ENSG0000…	950	323	10171	0.994395	1	0.999591	100
GOTERM_BP_FAT	GO:0008104~protein localization	63	4.41486	0.627986	ENSG00000172667, ENSG00000215305, ENSG00000177879, ENSG00000005243, ENSG00000128731, ENSG00000085365, ENSG00000167705, ENSG00000183255, ENSG00000172915, ENSG00000140464, ENSG00000100030, ENSG00000169223, ENSG00000103365, ENSG00000149823, ENSG00000198818, ENSG00000143545, ENSG00000184178, ENSG00000213064, ENSG00000105514, ENSG00000105669, ENSG00000203879, ENSG00000085832, ENSG00000166557, ENSG0000…	950	686	10171	0.983233	1	0.999626	100
Annotation Cluster 116	Enrichment Score: 0.3722578641685838
Category	Term	Count	%	PValue	Genes	List Total	Pop Hits	Pop Total	Fold Enrichment	Bonferroni	Benjamini	FDR
GOTERM_BP_FAT	GO:0019953~sexual reproduction	38	2.66293	0.227881	ENSG00000165496, ENSG00000105329, ENSG00000100241, ENSG00000128731, ENSG00000164871, ENSG00000187726, ENSG00000134627, ENSG00000175294, ENSG00000101190, ENSG00000183291, ENSG00000144451, ENSG00000101224, ENSG00000064199, ENSG00000128564, ENSG00000060138, ENSG00000130270, ENSG00000124812, ENSG00000094914, ENSG00000139644, ENSG00000132122, ENSG00000171872, ENSG00000132141, ENSG00000049860, ENSG0000…	950	349	10171	1.16573	1	0.993183	99.0732
GOTERM_BP_FAT	GO:0007276~gamete generation	31	2.17239	0.377888	ENSG00000165496, ENSG00000105329, ENSG00000100241, ENSG00000128731, ENSG00000164871, ENSG00000187726, ENSG00000134627, ENSG00000101190, ENSG00000175294, ENSG00000183291, ENSG00000144451, ENSG00000101224, ENSG00000064199, ENSG00000060138, ENSG00000139644, ENSG00000132122, ENSG00000171872, ENSG00000132141, ENSG00000169297, ENSG00000049860, ENSG00000163923, ENSG00000108175, ENSG00000120899, ENSG0000…	950	301	10171	1.10264	1	0.99768	99.9814
GOTERM_BP_FAT	GO:0007283~spermatogenesis	24	1.68185	0.445244	ENSG00000165496, ENSG00000100241, ENSG00000139644, ENSG00000132122, ENSG00000128731, ENSG00000132141, ENSG00000169297, ENSG00000164871, ENSG00000163923, ENSG00000187726, ENSG00000134627, ENSG00000101190, ENSG00000165209, ENSG00000175294, ENSG00000148200, ENSG00000183291, ENSG00000118816, ENSG00000144451, ENSG00000167468, ENSG00000064199, ENSG00000147400, ENSG00000060138, ENSG00000139908, ENSG0000…	950	236	10171	1.08878	1	0.998427	99.9977
GOTERM_BP_FAT	GO:0048232~male gamete generation	24	1.68185	0.445244	ENSG00000165496, ENSG00000100241, ENSG00000139644, ENSG00000132122, ENSG00000128731, ENSG00000132141, ENSG00000169297, ENSG00000164871, ENSG00000163923, ENSG00000187726, ENSG00000134627, ENSG00000101190, ENSG00000165209, ENSG00000175294, ENSG00000148200, ENSG00000183291, ENSG00000118816, ENSG00000144451, ENSG00000167468, ENSG00000064199, ENSG00000147400, ENSG00000060138, ENSG00000139908, ENSG0000…	950	236	10171	1.08878	1	0.998427	99.9977
GOTERM_BP_FAT	GO:0032504~multicellular organism reproduction	35	2.4527	0.584914	ENSG00000165496, ENSG00000105329, ENSG00000100241, ENSG00000128731, ENSG00000164871, ENSG00000187726, ENSG00000134627, ENSG00000175294, ENSG00000101190, ENSG00000183291, ENSG00000144451, ENSG00000147437, ENSG00000101224, ENSG00000064199, ENSG00000128564, ENSG00000060138, ENSG00000203797, ENSG00000139644, ENSG00000132122, ENSG00000171872, ENSG00000132141, ENSG00000049860, ENSG00000169297, ENSG0000…	950	373	10171	1.00461	1	0.999486	100
GOTERM_BP_FAT	GO:0048609~reproductive process in a multicellular organism	35	2.4527	0.584914	ENSG00000165496, ENSG00000105329, ENSG00000100241, ENSG00000128731, ENSG00000164871, ENSG00000187726, ENSG00000134627, ENSG00000175294, ENSG00000101190, ENSG00000183291, ENSG00000144451, ENSG00000147437, ENSG00000101224, ENSG00000064199, ENSG00000128564, ENSG00000060138, ENSG00000203797, ENSG00000139644, ENSG00000132122, ENSG00000171872, ENSG00000132141, ENSG00000049860, ENSG00000169297, ENSG0000…	950	373	10171	1.00461	1	0.999486	100
Annotation Cluster 117	Enrichment Score: 0.36543951550197024
Category	Term	Count	%	PValue	Genes	List Total	Pop Hits	Pop Total	Fold Enrichment	Bonferroni	Benjamini	FDR
GOTERM_BP_FAT	GO:0006112~energy reserve metabolic process	6	0.420463	0.1576	ENSG00000067177, ENSG00000087460, ENSG00000171298, ENSG00000102893, ENSG00000166603, ENSG00000163754	950	31	10171	2.07219	1	0.990034	95.5144
GOTERM_BP_FAT	GO:0005996~monosaccharide metabolic process	19	1.33146	0.367647	ENSG00000001036, ENSG00000175040, ENSG00000067177, ENSG00000005882, ENSG00000140400, ENSG00000165609, ENSG00000108479, ENSG00000049860, ENSG00000117620, ENSG00000159399, ENSG00000171298, ENSG00000102893, ENSG00000163754, ENSG00000157350, ENSG00000162694, ENSG00000182022, ENSG00000141349, ENSG00000196371, ENSG00000135702	950	175	10171	1.1624	1	0.997711	99.975
GOTERM_BP_FAT	GO:0005976~polysaccharide metabolic process	10	0.700771	0.369697	ENSG00000067177, ENSG00000176022, ENSG00000171298, ENSG00000102893, ENSG00000136213, ENSG00000015532, ENSG00000163754, ENSG00000135677, ENSG00000167123, ENSG00000049860	950	83	10171	1.28992	1	0.997751	99.9765
GOTERM_BP_FAT	GO:0006073~cellular glucan metabolic process	4	0.280308	0.390869	ENSG00000067177, ENSG00000171298, ENSG00000102893, ENSG00000163754	950	24	10171	1.78439	1	0.997836	99.9873
GOTERM_BP_FAT	GO:0005977~glycogen metabolic process	4	0.280308	0.390869	ENSG00000067177, ENSG00000171298, ENSG00000102893, ENSG00000163754	950	24	10171	1.78439	1	0.997836	99.9873
GOTERM_BP_FAT	GO:0044042~glucan metabolic process	4	0.280308	0.390869	ENSG00000067177, ENSG00000171298, ENSG00000102893, ENSG00000163754	950	24	10171	1.78439	1	0.997836	99.9873
GOTERM_BP_FAT	GO:0044264~cellular polysaccharide metabolic process	5	0.350385	0.499851	ENSG00000067177, ENSG00000171298, ENSG00000102893, ENSG00000163754, ENSG00000167123	950	39	10171	1.3726	1	0.998941	99.9996
GOTERM_BP_FAT	GO:0019318~hexose metabolic process	12	0.840925	0.832599	ENSG00000001036, ENSG00000067177, ENSG00000005882, ENSG00000171298, ENSG00000140400, ENSG00000102893, ENSG00000163754, ENSG00000108479, ENSG00000182022, ENSG00000159399, ENSG00000196371, ENSG00000141349	950	149	10171	0.862254	1	0.999981	100
GOTERM_BP_FAT	GO:0006006~glucose metabolic process	7	0.49054	0.965697	ENSG00000067177, ENSG00000005882, ENSG00000171298, ENSG00000102893, ENSG00000163754, ENSG00000159399, ENSG00000141349	950	116	10171	0.646071	1	1	100
Annotation Cluster 118	Enrichment Score: 0.364561849943742
Category	Term	Count	%	PValue	Genes	List Total	Pop Hits	Pop Total	Fold Enrichment	Bonferroni	Benjamini	FDR
SMART	SM00569:L27	4	0.280308	0.0502528	ENSG00000132849, ENSG00000105926, ENSG00000147044, ENSG00000161647	537	11	6779	4.59049	1	0.880124	49.5758
INTERPRO	IPR004172:L27	4	0.280308	0.0826485	ENSG00000132849, ENSG00000105926, ENSG00000147044, ENSG00000161647	1213	11	12529	3.75598	1	0.999187	76.7355
UP_SEQ_FEATURE	domain:L27 2	3	0.210231	0.139879	ENSG00000105926, ENSG00000147044, ENSG00000161647	1374	7	14299	4.46007	1	0.999971	93.3993
UP_SEQ_FEATURE	domain:L27 1	3	0.210231	0.139879	ENSG00000105926, ENSG00000147044, ENSG00000161647	1374	7	14299	4.46007	1	0.999971	93.3993
INTERPRO	IPR014775:L27, C-terminal	3	0.210231	0.213929	ENSG00000105926, ENSG00000147044, ENSG00000161647	1213	9	12529	3.44298	1	0.999938	98.2906
SMART	SM00072:GuKc	3	0.210231	0.42226	ENSG00000105926, ENSG00000147044, ENSG00000161647	537	18	6779	2.10397	1	0.986024	99.9315
UP_SEQ_FEATURE	domain:PDZ 1	4	0.280308	0.461795	ENSG00000132849, ENSG00000109062, ENSG00000148498, ENSG00000186862	1374	26	14299	1.60105	1	1	99.9986
UP_SEQ_FEATURE	domain:PDZ 2	4	0.280308	0.461795	ENSG00000132849, ENSG00000109062, ENSG00000148498, ENSG00000186862	1374	26	14299	1.60105	1	1	99.9986
UP_SEQ_FEATURE	domain:Guanylate kinase-like	3	0.210231	0.526936	ENSG00000105926, ENSG00000147044, ENSG00000161647	1374	18	14299	1.73447	1	1	99.9999
INTERPRO	IPR008144:Guanylate kinase	3	0.210231	0.531123	ENSG00000105926, ENSG00000147044, ENSG00000161647	1213	18	12529	1.72149	1	1	99.9997
INTERPRO	IPR008145:Guanylate kinase/L-type calcium channel region	3	0.210231	0.531123	ENSG00000105926, ENSG00000147044, ENSG00000161647	1213	18	12529	1.72149	1	1	99.9997
SMART	SM00228:PDZ	9	0.630694	0.725931	ENSG00000132849, ENSG00000158352, ENSG00000109062, ENSG00000105926, ENSG00000148498, ENSG00000147044, ENSG00000161647, ENSG00000120509, ENSG00000186862	537	118	6779	0.962835	1	0.998383	100
INTERPRO	IPR001478:PDZ/DHR/GLGF	9	0.630694	0.894849	ENSG00000132849, ENSG00000158352, ENSG00000109062, ENSG00000105926, ENSG00000148498, ENSG00000147044, ENSG00000161647, ENSG00000120509, ENSG00000186862	1213	118	12529	0.7878	1	1	100
INTERPRO	IPR011511:Variant SH3	4	0.280308	0.898161	ENSG00000196622, ENSG00000105926, ENSG00000147044, ENSG00000161647	1213	53	12529	0.779542	1	1	100
UP_SEQ_FEATURE	domain:SH3	9	0.630694	0.933224	ENSG00000187239, ENSG00000105926, ENSG00000154358, ENSG00000147044, ENSG00000148341, ENSG00000151914, ENSG00000161647, ENSG00000176105, ENSG00000160310	1374	128	14299	0.731731	1	1	100
SMART	SM00326:SH3	8	0.560617	0.970257	ENSG00000187239, ENSG00000196622, ENSG00000105926, ENSG00000147044, ENSG00000148341, ENSG00000161647, ENSG00000176105, ENSG00000160310	537	157	6779	0.643253	1	0.999998	100
UP_SEQ_FEATURE	domain:PDZ	5	0.350385	0.982296	ENSG00000158352, ENSG00000105926, ENSG00000147044, ENSG00000161647, ENSG00000120509	1374	93	14299	0.559508	1	1	100
SP_PIR_KEYWORDS	sh3 domain	9	0.630694	0.985142	ENSG00000187239, ENSG00000105926, ENSG00000154358, ENSG00000147044, ENSG00000148341, ENSG00000151914, ENSG00000161647, ENSG00000176105, ENSG00000160310	1375	155	14313	0.60442	1	0.999963	100
INTERPRO	IPR001452:Src homology-3 domain	8	0.560617	0.995212	ENSG00000187239, ENSG00000196622, ENSG00000105926, ENSG00000147044, ENSG00000148341, ENSG00000161647, ENSG00000176105, ENSG00000160310	1213	157	12529	0.526315	1	1	100
Annotation Cluster 119	Enrichment Score: 0.3639946532467353
Category	Term	Count	%	PValue	Genes	List Total	Pop Hits	Pop Total	Fold Enrichment	Bonferroni	Benjamini	FDR
SP_PIR_KEYWORDS	pyrimidine biosynthesis	3	0.210231	0.13982	ENSG00000162368, ENSG00000084774, ENSG00000102967	1375	7	14313	4.46119	1	0.853942	88.9698
GOTERM_BP_FAT	GO:0009218~pyrimidine ribonucleotide metabolic process	3	0.210231	0.380653	ENSG00000162368, ENSG00000102967, ENSG00000197217	950	14	10171	2.29421	1	0.997697	99.9829
GOTERM_BP_FAT	GO:0006220~pyrimidine nucleotide metabolic process	4	0.280308	0.562747	ENSG00000162368, ENSG00000084774, ENSG00000102967, ENSG00000197217	950	31	10171	1.38146	1	0.999342	100
GOTERM_BP_FAT	GO:0006221~pyrimidine nucleotide biosynthetic process	3	0.210231	0.569026	ENSG00000162368, ENSG00000084774, ENSG00000102967	950	20	10171	1.60595	1	0.999384	100
KEGG_PATHWAY	hsa00240:Pyrimidine metabolism	6	0.420463	0.888139	ENSG00000162368, ENSG00000047315, ENSG00000084774, ENSG00000102967, ENSG00000125877, ENSG00000197217	371	79	3859	0.789996	1	0.977757	100
Annotation Cluster 120	Enrichment Score: 0.36385535267774327
Category	Term	Count	%	PValue	Genes	List Total	Pop Hits	Pop Total	Fold Enrichment	Bonferroni	Benjamini	FDR
GOTERM_MF_FAT	GO:0004303~estradiol 17-beta-dehydrogenase activity	3	0.210231	0.25968	ENSG00000108786, ENSG00000198189, ENSG00000149084	879	11	9766	3.0301	1	0.993471	99.1705
SP_PIR_KEYWORDS	lipid synthesis	9	0.630694	0.447491	ENSG00000172292, ENSG00000221968, ENSG00000148334, ENSG00000108786, ENSG00000198189, ENSG00000149084, ENSG00000012660, ENSG00000163344, ENSG00000130283	1375	76	14313	1.2327	1	0.974371	99.9831
SP_PIR_KEYWORDS	Steroid biosynthesis	4	0.280308	0.512096	ENSG00000108786, ENSG00000198189, ENSG00000149084, ENSG00000163344	1375	28	14313	1.48706	1	0.982281	99.9973
GOTERM_BP_FAT	GO:0006694~steroid biosynthetic process	7	0.49054	0.588851	ENSG00000167315, ENSG00000108786, ENSG00000161513, ENSG00000198189, ENSG00000149084, ENSG00000169297, ENSG00000163344	950	66	10171	1.13552	1	0.999507	100
Annotation Cluster 121	Enrichment Score: 0.35962554496036364
Category	Term	Count	%	PValue	Genes	List Total	Pop Hits	Pop Total	Fold Enrichment	Bonferroni	Benjamini	FDR
GOTERM_CC_FAT	GO:0000314~organellar small ribosomal subunit	3	0.210231	0.389001	ENSG00000125901, ENSG00000116898, ENSG00000131368	980	13	9588	2.25777	1	0.943949	99.9175
GOTERM_CC_FAT	GO:0005763~mitochondrial small ribosomal subunit	3	0.210231	0.389001	ENSG00000125901, ENSG00000116898, ENSG00000131368	980	13	9588	2.25777	1	0.943949	99.9175
GOTERM_CC_FAT	GO:0015935~small ribosomal subunit	6	0.420463	0.551089	ENSG00000181163, ENSG00000125901, ENSG00000116898, ENSG00000087086, ENSG00000168028, ENSG00000131368	980	48	9588	1.22296	1	0.972595	99.999
Annotation Cluster 122	Enrichment Score: 0.35149913629057195
Category	Term	Count	%	PValue	Genes	List Total	Pop Hits	Pop Total	Fold Enrichment	Bonferroni	Benjamini	FDR
GOTERM_BP_FAT	GO:0032675~regulation of interleukin-6 production	5	0.350385	0.283612	ENSG00000163794, ENSG00000137462, ENSG00000160712, ENSG00000174130, ENSG00000174125	950	29	10171	1.84592	1	0.996439	99.7612
GOTERM_BP_FAT	GO:0032755~positive regulation of interleukin-6 production	3	0.210231	0.414795	ENSG00000163794, ENSG00000137462, ENSG00000160712	950	15	10171	2.14126	1	0.998137	99.9939
GOTERM_BP_FAT	GO:0001819~positive regulation of cytokine production	6	0.420463	0.749798	ENSG00000163794, ENSG00000182220, ENSG00000137462, ENSG00000142166, ENSG00000105329, ENSG00000160712	950	66	10171	0.973301	1	0.999927	100
Annotation Cluster 123	Enrichment Score: 0.35056506330821063
Category	Term	Count	%	PValue	Genes	List Total	Pop Hits	Pop Total	Fold Enrichment	Bonferroni	Benjamini	FDR
GOTERM_BP_FAT	GO:0042157~lipoprotein metabolic process	10	0.700771	0.158789	ENSG00000158874, ENSG00000151665, ENSG00000143315, ENSG00000100336, ENSG00000177669, ENSG00000180834, ENSG00000221963, ENSG00000110245, ENSG00000174227, ENSG00000142892	950	66	10171	1.62217	1	0.989625	95.6276
SP_PIR_KEYWORDS	gpi-anchor biosynthesis	4	0.280308	0.300269	ENSG00000151665, ENSG00000143315, ENSG00000174227, ENSG00000142892	1375	20	14313	2.08189	1	0.940769	99.4626
GOTERM_BP_FAT	GO:0008654~phospholipid biosynthetic process	10	0.700771	0.302329	ENSG00000158874, ENSG00000151665, ENSG00000105655, ENSG00000143315, ENSG00000174227, ENSG00000049860, ENSG00000142892, ENSG00000133027, ENSG00000088766, ENSG00000138678	950	78	10171	1.3726	1	0.996709	99.8521
GOTERM_BP_FAT	GO:0008610~lipid biosynthetic process	27	1.89208	0.323276	ENSG00000108786, ENSG00000111144, ENSG00000149084, ENSG00000100596, ENSG00000012660, ENSG00000172292, ENSG00000105655, ENSG00000167123, ENSG00000174227, ENSG00000142892, ENSG00000133027, ENSG00000138678, ENSG00000185000, ENSG00000221968, ENSG00000148334, ENSG00000161513, ENSG00000169297, ENSG00000049860, ENSG00000163344, ENSG00000135587, ENSG00000151665, ENSG00000158874, ENSG00000143315, ENSG0000…	950	252	10171	1.14711	1	0.997189	99.9148
KEGG_PATHWAY	hsa00563:Glycosylphosphatidylinositol(GPI)-anchor biosynthesis	4	0.280308	0.354213	ENSG00000151665, ENSG00000143315, ENSG00000174227, ENSG00000142892	371	22	3859	1.8912	1	0.911631	99.523
GOTERM_BP_FAT	GO:0045017~glycerolipid biosynthetic process	8	0.560617	0.372914	ENSG00000158874, ENSG00000151665, ENSG00000185000, ENSG00000143315, ENSG00000174227, ENSG00000142892, ENSG00000133027, ENSG00000138678	950	63	10171	1.35953	1	0.997672	99.9785
GOTERM_BP_FAT	GO:0006497~protein amino acid lipidation	6	0.420463	0.39263	ENSG00000151665, ENSG00000143315, ENSG00000177669, ENSG00000180834, ENSG00000174227, ENSG00000142892	950	44	10171	1.45995	1	0.997862	99.988
GOTERM_BP_FAT	GO:0016254~preassembly of GPI anchor in ER membrane	3	0.210231	0.414795	ENSG00000151665, ENSG00000143315, ENSG00000174227	950	15	10171	2.14126	1	0.998137	99.9939
GOTERM_BP_FAT	GO:0042158~lipoprotein biosynthetic process	6	0.420463	0.486976	ENSG00000151665, ENSG00000143315, ENSG00000177669, ENSG00000180834, ENSG00000174227, ENSG00000142892	950	49	10171	1.31098	1	0.998826	99.9994
GOTERM_BP_FAT	GO:0006644~phospholipid metabolic process	15	1.05116	0.488087	ENSG00000049860, ENSG00000188603, ENSG00000135587, ENSG00000158874, ENSG00000126821, ENSG00000151665, ENSG00000143315, ENSG00000105655, ENSG00000167468, ENSG00000174227, ENSG00000117592, ENSG00000142892, ENSG00000088766, ENSG00000133027, ENSG00000138678	950	145	10171	1.10755	1	0.998826	99.9995
GOTERM_BP_FAT	GO:0006506~GPI anchor biosynthetic process	4	0.280308	0.492401	ENSG00000151665, ENSG00000143315, ENSG00000174227, ENSG00000142892	950	28	10171	1.52947	1	0.998874	99.9995
GOTERM_BP_FAT	GO:0006505~GPI anchor metabolic process	4	0.280308	0.516492	ENSG00000151665, ENSG00000143315, ENSG00000174227, ENSG00000142892	950	29	10171	1.47673	1	0.999115	99.9998
GOTERM_BP_FAT	GO:0046486~glycerolipid metabolic process	12	0.840925	0.547908	ENSG00000158874, ENSG00000151665, ENSG00000185000, ENSG00000131408, ENSG00000143315, ENSG00000110245, ENSG00000174227, ENSG00000121691, ENSG00000091583, ENSG00000142892, ENSG00000133027, ENSG00000138678	950	118	10171	1.08878	1	0.999232	99.9999
GOTERM_BP_FAT	GO:0046474~glycerophospholipid biosynthetic process	6	0.420463	0.558492	ENSG00000158874, ENSG00000151665, ENSG00000143315, ENSG00000174227, ENSG00000142892, ENSG00000133027	950	53	10171	1.21204	1	0.99934	100
GOTERM_BP_FAT	GO:0019637~organophosphate metabolic process	15	1.05116	0.561746	ENSG00000049860, ENSG00000188603, ENSG00000135587, ENSG00000158874, ENSG00000126821, ENSG00000151665, ENSG00000143315, ENSG00000105655, ENSG00000167468, ENSG00000174227, ENSG00000117592, ENSG00000142892, ENSG00000088766, ENSG00000133027, ENSG00000138678	950	152	10171	1.05654	1	0.999342	100
GOTERM_BP_FAT	GO:0046489~phosphoinositide biosynthetic process	4	0.280308	0.562747	ENSG00000151665, ENSG00000143315, ENSG00000174227, ENSG00000142892	950	31	10171	1.38146	1	0.999342	100
GOTERM_BP_FAT	GO:0030384~phosphoinositide metabolic process	4	0.280308	0.904922	ENSG00000151665, ENSG00000143315, ENSG00000174227, ENSG00000142892	950	56	10171	0.764737	1	0.999997	100
GOTERM_BP_FAT	GO:0006650~glycerophospholipid metabolic process	6	0.420463	0.922945	ENSG00000158874, ENSG00000151665, ENSG00000143315, ENSG00000174227, ENSG00000142892, ENSG00000133027	950	88	10171	0.729976	1	0.999999	100
Annotation Cluster 124	Enrichment Score: 0.34997786391695906
Category	Term	Count	%	PValue	Genes	List Total	Pop Hits	Pop Total	Fold Enrichment	Bonferroni	Benjamini	FDR
INTERPRO	IPR015493:Protocadherin beta	4	0.280308	0.124163	ENSG00000113248, ENSG00000081818, ENSG00000120322, ENSG00000197479	1213	13	12529	3.17813	1	0.999235	89.3659
INTERPRO	IPR013164:Cadherin, N-terminal	5	0.350385	0.261831	ENSG00000113248, ENSG00000081818, ENSG00000120322, ENSG00000197479, ENSG00000102290	1213	27	12529	1.91277	1	0.999978	99.4094
GOTERM_BP_FAT	GO:0016337~cell-cell adhesion	21	1.47162	0.35308	ENSG00000169855, ENSG00000171840, ENSG00000173482, ENSG00000164035, ENSG00000173406, ENSG00000157224, ENSG00000120322, ENSG00000197479, ENSG00000113248, ENSG00000116815, ENSG00000081818, ENSG00000075275, ENSG00000105376, ENSG00000148498, ENSG00000167123, ENSG00000158258, ENSG00000131697, ENSG00000213937, ENSG00000135535, ENSG00000102290, ENSG00000076662	950	194	10171	1.15893	1	0.99747	99.9623
UP_SEQ_FEATURE	domain:Cadherin 6	6	0.420463	0.377733	ENSG00000113248, ENSG00000075275, ENSG00000081818, ENSG00000120322, ENSG00000197479, ENSG00000102290	1374	42	14299	1.48669	1	1	99.9808
SMART	SM00112:CA	7	0.49054	0.409466	ENSG00000113248, ENSG00000075275, ENSG00000081818, ENSG00000120322, ENSG00000158258, ENSG00000197479, ENSG00000102290	537	65	6779	1.35949	1	0.98521	99.9083
GOTERM_BP_FAT	GO:0007156~homophilic cell adhesion	9	0.630694	0.530468	ENSG00000173482, ENSG00000169855, ENSG00000113248, ENSG00000075275, ENSG00000081818, ENSG00000120322, ENSG00000158258, ENSG00000197479, ENSG00000102290	950	84	10171	1.14711	1	0.999188	99.9999
UP_SEQ_FEATURE	domain:Cadherin 2	7	0.49054	0.586868	ENSG00000113248, ENSG00000075275, ENSG00000081818, ENSG00000120322, ENSG00000158258, ENSG00000197479, ENSG00000102290	1374	64	14299	1.13825	1	1	100
UP_SEQ_FEATURE	domain:Cadherin 1	7	0.49054	0.586868	ENSG00000113248, ENSG00000075275, ENSG00000081818, ENSG00000120322, ENSG00000158258, ENSG00000197479, ENSG00000102290	1374	64	14299	1.13825	1	1	100
INTERPRO	IPR002126:Cadherin	7	0.49054	0.60991	ENSG00000113248, ENSG00000075275, ENSG00000081818, ENSG00000120322, ENSG00000158258, ENSG00000197479, ENSG00000102290	1213	65	12529	1.11235	1	1	100
UP_SEQ_FEATURE	domain:Cadherin 5	6	0.420463	0.634693	ENSG00000113248, ENSG00000075275, ENSG00000081818, ENSG00000120322, ENSG00000197479, ENSG00000102290	1374	56	14299	1.11502	1	1	100
UP_SEQ_FEATURE	domain:Cadherin 4	6	0.420463	0.709092	ENSG00000113248, ENSG00000075275, ENSG00000081818, ENSG00000120322, ENSG00000197479, ENSG00000102290	1374	61	14299	1.02362	1	1	100
UP_SEQ_FEATURE	domain:Cadherin 3	6	0.420463	0.709092	ENSG00000113248, ENSG00000075275, ENSG00000081818, ENSG00000120322, ENSG00000197479, ENSG00000102290	1374	61	14299	1.02362	1	1	100
Annotation Cluster 125	Enrichment Score: 0.34924865501003405
Category	Term	Count	%	PValue	Genes	List Total	Pop Hits	Pop Total	Fold Enrichment	Bonferroni	Benjamini	FDR
GOTERM_BP_FAT	GO:0006354~RNA elongation	7	0.49054	0.239603	ENSG00000204219, ENSG00000047315, ENSG00000197780, ENSG00000166337, ENSG00000120656, ENSG00000011007, ENSG00000141384	950	45	10171	1.66543	1	0.993877	99.2973
GOTERM_CC_FAT	GO:0016591~DNA-directed RNA polymerase II, holoenzyme	10	0.700771	0.255308	ENSG00000105176, ENSG00000047315, ENSG00000197780, ENSG00000134371, ENSG00000196284, ENSG00000198730, ENSG00000166337, ENSG00000120656, ENSG00000104613, ENSG00000141384	980	68	9588	1.43878	1	0.897836	98.5716
GOTERM_CC_FAT	GO:0005669~transcription factor TFIID complex	4	0.280308	0.276788	ENSG00000197780, ENSG00000166337, ENSG00000120656, ENSG00000141384	980	18	9588	2.17415	1	0.905797	99.0632
KEGG_PATHWAY	hsa03022:Basal transcription factors	5	0.350385	0.278381	ENSG00000077809, ENSG00000197780, ENSG00000166337, ENSG00000120656, ENSG00000141384	371	28	3859	1.85743	1	0.884481	98.1466
GOTERM_BP_FAT	GO:0006368~RNA elongation from RNA polymerase II promoter	6	0.420463	0.354272	ENSG00000047315, ENSG00000197780, ENSG00000166337, ENSG00000120656, ENSG00000011007, ENSG00000141384	950	42	10171	1.52947	1	0.997468	99.9635
GOTERM_BP_FAT	GO:0006352~transcription initiation	9	0.630694	0.356908	ENSG00000174446, ENSG00000077809, ENSG00000047315, ENSG00000197780, ENSG00000166337, ENSG00000120656, ENSG00000137815, ENSG00000112282, ENSG00000141384	950	72	10171	1.33829	1	0.997478	99.9661
INTERPRO	IPR009072:Histone-fold	6	0.420463	0.403799	ENSG00000197780, ENSG00000104472, ENSG00000196284, ENSG00000100485, ENSG00000120656, ENSG00000141384	1213	43	12529	1.44125	1	0.999999	99.984
GOTERM_BP_FAT	GO:0006367~transcription initiation from RNA polymerase II promoter	7	0.49054	0.476358	ENSG00000077809, ENSG00000047315, ENSG00000197780, ENSG00000166337, ENSG00000120656, ENSG00000112282, ENSG00000141384	950	59	10171	1.27024	1	0.998702	99.9992
GOTERM_MF_FAT	GO:0016251~general RNA polymerase II transcription factor activity	5	0.350385	0.585398	ENSG00000077809, ENSG00000197780, ENSG00000166337, ENSG00000120656, ENSG00000161920	879	45	9766	1.23448	1	0.998975	99.9999
GOTERM_BP_FAT	GO:0006351~transcription, DNA-dependent	20	1.40154	0.759304	ENSG00000174446, ENSG00000077809, ENSG00000197780, ENSG00000196284, ENSG00000166337, ENSG00000123609, ENSG00000011007, ENSG00000112282, ENSG00000090061, ENSG00000119041, ENSG00000101190, ENSG00000166200, ENSG00000087842, ENSG00000204219, ENSG00000162851, ENSG00000047315, ENSG00000120656, ENSG00000137815, ENSG00000065978, ENSG00000141384	950	232	10171	0.922958	1	0.999936	100
GOTERM_BP_FAT	GO:0006366~transcription from RNA polymerase II promoter	16	1.12123	0.768338	ENSG00000174446, ENSG00000077809, ENSG00000197780, ENSG00000196284, ENSG00000166337, ENSG00000123609, ENSG00000011007, ENSG00000112282, ENSG00000090061, ENSG00000101190, ENSG00000166200, ENSG00000087842, ENSG00000047315, ENSG00000120656, ENSG00000065978, ENSG00000141384	950	187	10171	0.916048	1	0.999941	100
GOTERM_BP_FAT	GO:0032774~RNA biosynthetic process	20	1.40154	0.784211	ENSG00000174446, ENSG00000077809, ENSG00000197780, ENSG00000196284, ENSG00000166337, ENSG00000123609, ENSG00000011007, ENSG00000112282, ENSG00000090061, ENSG00000119041, ENSG00000101190, ENSG00000166200, ENSG00000087842, ENSG00000204219, ENSG00000162851, ENSG00000047315, ENSG00000120656, ENSG00000137815, ENSG00000065978, ENSG00000141384	950	236	10171	0.907315	1	0.999955	100
GOTERM_CC_FAT	GO:0005667~transcription factor complex	12	0.840925	0.938814	ENSG00000170485, ENSG00000148200, ENSG00000143162, ENSG00000197780, ENSG00000196284, ENSG00000166337, ENSG00000120656, ENSG00000113387, ENSG00000112282, ENSG00000126778, ENSG00000141384, ENSG00000119041	980	158	9588	0.743064	1	0.999703	100
Annotation Cluster 126	Enrichment Score: 0.34623501116418454
Category	Term	Count	%	PValue	Genes	List Total	Pop Hits	Pop Total	Fold Enrichment	Bonferroni	Benjamini	FDR
GOTERM_BP_FAT	GO:0044242~cellular lipid catabolic process	9	0.630694	0.169525	ENSG00000158874, ENSG00000104823, ENSG00000138029, ENSG00000102393, ENSG00000110245, ENSG00000049860, ENSG00000104325, ENSG00000117592, ENSG00000117054	950	58	10171	1.66132	1	0.989934	96.5346
GOTERM_BP_FAT	GO:0006635~fatty acid beta-oxidation	4	0.280308	0.338077	ENSG00000104823, ENSG00000138029, ENSG00000104325, ENSG00000117054	950	22	10171	1.9466	1	0.997324	99.9429
GOTERM_BP_FAT	GO:0019395~fatty acid oxidation	5	0.350385	0.37118	ENSG00000104823, ENSG00000138029, ENSG00000159346, ENSG00000104325, ENSG00000117054	950	33	10171	1.62217	1	0.997705	99.9774
GOTERM_BP_FAT	GO:0034440~lipid oxidation	5	0.350385	0.37118	ENSG00000104823, ENSG00000138029, ENSG00000159346, ENSG00000104325, ENSG00000117054	950	33	10171	1.62217	1	0.997705	99.9774
SP_PIR_KEYWORDS	fatty acid metabolism	7	0.49054	0.435459	ENSG00000121310, ENSG00000104823, ENSG00000138029, ENSG00000167315, ENSG00000159346, ENSG00000132793, ENSG00000117054	1375	55	14313	1.32484	1	0.97185	99.9768
GOTERM_BP_FAT	GO:0009062~fatty acid catabolic process	4	0.280308	0.492401	ENSG00000104823, ENSG00000138029, ENSG00000104325, ENSG00000117054	950	28	10171	1.52947	1	0.998874	99.9995
GOTERM_BP_FAT	GO:0016054~organic acid catabolic process	9	0.630694	0.544324	ENSG00000104823, ENSG00000203797, ENSG00000138029, ENSG00000103507, ENSG00000104325, ENSG00000100577, ENSG00000132199, ENSG00000148672, ENSG00000117054	950	85	10171	1.13361	1	0.999209	99.9999
GOTERM_BP_FAT	GO:0046395~carboxylic acid catabolic process	9	0.630694	0.544324	ENSG00000104823, ENSG00000203797, ENSG00000138029, ENSG00000103507, ENSG00000104325, ENSG00000100577, ENSG00000132199, ENSG00000148672, ENSG00000117054	950	85	10171	1.13361	1	0.999209	99.9999
GOTERM_BP_FAT	GO:0009310~amine catabolic process	6	0.420463	0.608696	ENSG00000203797, ENSG00000184154, ENSG00000103507, ENSG00000100577, ENSG00000132199, ENSG00000148672	950	56	10171	1.14711	1	0.999592	100
GOTERM_BP_FAT	GO:0009063~cellular amino acid catabolic process	5	0.350385	0.713358	ENSG00000203797, ENSG00000103507, ENSG00000100577, ENSG00000132199, ENSG00000148672	950	51	10171	1.04964	1	0.999875	100
GOTERM_BP_FAT	GO:0030258~lipid modification	5	0.350385	0.713358	ENSG00000104823, ENSG00000138029, ENSG00000159346, ENSG00000104325, ENSG00000117054	950	51	10171	1.04964	1	0.999875	100
Annotation Cluster 127	Enrichment Score: 0.34548633393306005
Category	Term	Count	%	PValue	Genes	List Total	Pop Hits	Pop Total	Fold Enrichment	Bonferroni	Benjamini	FDR
UP_SEQ_FEATURE	domain:IPT/TIG 3	3	0.210231	0.285684	ENSG00000148498, ENSG00000164078, ENSG00000198753	1374	11	14299	2.83823	1	1	99.7685
UP_SEQ_FEATURE	domain:IPT/TIG 2	3	0.210231	0.285684	ENSG00000148498, ENSG00000164078, ENSG00000198753	1374	11	14299	2.83823	1	1	99.7685
SMART	SM00429:IPT	3	0.210231	0.661462	ENSG00000148498, ENSG00000164078, ENSG00000198753	537	28	6779	1.35255	1	0.997518	99.9999
INTERPRO	IPR002909:Cell surface receptor IPT/TIG	3	0.210231	0.768737	ENSG00000148498, ENSG00000164078, ENSG00000198753	1213	28	12529	1.10667	1	1	100
Annotation Cluster 128	Enrichment Score: 0.3380451657415054
Category	Term	Count	%	PValue	Genes	List Total	Pop Hits	Pop Total	Fold Enrichment	Bonferroni	Benjamini	FDR
SMART	SM00037:CNX	3	0.210231	0.335014	ENSG00000187535, ENSG00000165474, ENSG00000131233	537	15	6779	2.52477	1	0.987118	99.5564
INTERPRO	IPR013092:Connexin, N-terminal	3	0.210231	0.433485	ENSG00000187535, ENSG00000165474, ENSG00000131233	1213	15	12529	2.06579	1	1	99.9933
INTERPRO	IPR017991:Connexin region	3	0.210231	0.433485	ENSG00000187535, ENSG00000165474, ENSG00000131233	1213	15	12529	2.06579	1	1	99.9933
INTERPRO	IPR017990:Connexin, conserved site	3	0.210231	0.433485	ENSG00000187535, ENSG00000165474, ENSG00000131233	1213	15	12529	2.06579	1	1	99.9933
GOTERM_CC_FAT	GO:0005922~connexon complex	3	0.210231	0.462268	ENSG00000187535, ENSG00000165474, ENSG00000131233	980	15	9588	1.95673	1	0.966357	99.9869
SP_PIR_KEYWORDS	gap junction	3	0.210231	0.526796	ENSG00000187535, ENSG00000165474, ENSG00000131233	1375	18	14313	1.73491	1	0.981772	99.9982
GOTERM_CC_FAT	GO:0005921~gap junction	3	0.210231	0.647385	ENSG00000187535, ENSG00000165474, ENSG00000131233	980	21	9588	1.39767	1	0.98734	100
Annotation Cluster 129	Enrichment Score: 0.32833516182145267
Category	Term	Count	%	PValue	Genes	List Total	Pop Hits	Pop Total	Fold Enrichment	Bonferroni	Benjamini	FDR
SMART	SM00430:HOLI	5	0.350385	0.226686	ENSG00000131408, ENSG00000148200, ENSG00000169297, ENSG00000186350, ENSG00000173153	537	31	6779	2.0361	1	0.990218	96.7085
GOTERM_MF_FAT	GO:0003707~steroid hormone receptor activity	5	0.350385	0.323635	ENSG00000131408, ENSG00000148200, ENSG00000169297, ENSG00000186350, ENSG00000173153	879	32	9766	1.73599	1	0.995955	99.8035
INTERPRO	IPR000536:Nuclear hormone receptor, ligand-binding, core	5	0.350385	0.352264	ENSG00000131408, ENSG00000148200, ENSG00000169297, ENSG00000186350, ENSG00000173153	1213	31	12529	1.66596	1	0.999999	99.9352
INTERPRO	IPR008946:Nuclear hormone receptor, ligand-binding	5	0.350385	0.352264	ENSG00000131408, ENSG00000148200, ENSG00000169297, ENSG00000186350, ENSG00000173153	1213	31	12529	1.66596	1	0.999999	99.9352
INTERPRO	IPR001723:Steroid hormone receptor	5	0.350385	0.352264	ENSG00000131408, ENSG00000148200, ENSG00000169297, ENSG00000186350, ENSG00000173153	1213	31	12529	1.66596	1	0.999999	99.9352
SMART	SM00399:ZnF_C4	4	0.280308	0.405355	ENSG00000131408, ENSG00000148200, ENSG00000186350, ENSG00000173153	537	29	6779	1.74122	1	0.986118	99.8995
GOTERM_MF_FAT	GO:0004879~ligand-dependent nuclear receptor activity	5	0.350385	0.470017	ENSG00000131408, ENSG00000148200, ENSG00000169297, ENSG00000186350, ENSG00000173153	879	39	9766	1.4244	1	0.998157	99.996
GOTERM_MF_FAT	GO:0035258~steroid hormone receptor binding	4	0.280308	0.490742	ENSG00000123064, ENSG00000166337, ENSG00000004478, ENSG00000169297	879	29	9766	1.53246	1	0.998235	99.9979
UP_SEQ_FEATURE	zinc finger region:NR C4-type	4	0.280308	0.512271	ENSG00000131408, ENSG00000148200, ENSG00000186350, ENSG00000173153	1374	28	14299	1.48669	1	1	99.9998
UP_SEQ_FEATURE	DNA-binding region:Nuclear receptor	4	0.280308	0.512271	ENSG00000131408, ENSG00000148200, ENSG00000186350, ENSG00000173153	1374	28	14299	1.48669	1	1	99.9998
UP_SEQ_FEATURE	region of interest:Ligand-binding	3	0.210231	0.526936	ENSG00000131408, ENSG00000169297, ENSG00000186350	1374	18	14299	1.73447	1	1	99.9999
GOTERM_MF_FAT	GO:0035257~nuclear hormone receptor binding	6	0.420463	0.54136	ENSG00000131408, ENSG00000123064, ENSG00000166337, ENSG00000004478, ENSG00000169297, ENSG00000186350	879	54	9766	1.23448	1	0.998674	99.9996
INTERPRO	IPR001628:Zinc finger, nuclear hormone receptor-type	4	0.280308	0.541797	ENSG00000131408, ENSG00000148200, ENSG00000186350, ENSG00000173153	1213	29	12529	1.42468	1	1	99.9998
GOTERM_MF_FAT	GO:0051427~hormone receptor binding	6	0.420463	0.679929	ENSG00000131408, ENSG00000123064, ENSG00000166337, ENSG00000004478, ENSG00000169297, ENSG00000186350	879	63	9766	1.05813	1	0.999578	100
GOTERM_BP_FAT	GO:0030522~intracellular receptor-mediated signaling pathway	5	0.350385	0.779769	ENSG00000131408, ENSG00000140464, ENSG00000123064, ENSG00000012822, ENSG00000186350	950	56	10171	0.955921	1	0.999951	100
INTERPRO	IPR013088:Zinc finger, NHR/GATA-type	3	0.210231	0.86545	ENSG00000131408, ENSG00000148200, ENSG00000173153	1213	35	12529	0.885337	1	1	100
Annotation Cluster 130	Enrichment Score: 0.3248802100994052
Category	Term	Count	%	PValue	Genes	List Total	Pop Hits	Pop Total	Fold Enrichment	Bonferroni	Benjamini	FDR
SP_PIR_KEYWORDS	cytokine receptor	3	0.210231	0.394706	ENSG00000100385, ENSG00000142166, ENSG00000160712	1375	14	14313	2.2306	1	0.969294	99.9356
GOTERM_MF_FAT	GO:0019955~cytokine binding	9	0.630694	0.445292	ENSG00000105246, ENSG00000100385, ENSG00000183691, ENSG00000142166, ENSG00000160712, ENSG00000028137, ENSG00000177663, ENSG00000112486, ENSG00000102007	879	81	9766	1.23448	1	0.997946	99.9917
GOTERM_MF_FAT	GO:0004896~cytokine receptor activity	5	0.350385	0.603171	ENSG00000105246, ENSG00000100385, ENSG00000142166, ENSG00000160712, ENSG00000177663	879	46	9766	1.20765	1	0.99915	100
Annotation Cluster 131	Enrichment Score: 0.323551969569699
Category	Term	Count	%	PValue	Genes	List Total	Pop Hits	Pop Total	Fold Enrichment	Bonferroni	Benjamini	FDR
SP_PIR_KEYWORDS	Hearing	4	0.280308	0.273048	ENSG00000117013, ENSG00000204311, ENSG00000165474, ENSG00000184154	1375	19	14313	2.19146	1	0.933824	99.0606
SP_PIR_KEYWORDS	deafness	9	0.630694	0.432477	ENSG00000074582, ENSG00000117013, ENSG00000183691, ENSG00000204311, ENSG00000165474, ENSG00000184154, ENSG00000107537, ENSG00000136156, ENSG00000126778	1375	75	14313	1.24913	1	0.972042	99.9749
SP_PIR_KEYWORDS	non-syndromic deafness	5	0.350385	0.458871	ENSG00000117013, ENSG00000204311, ENSG00000165474, ENSG00000184154, ENSG00000126778	1375	36	14313	1.44576	1	0.975547	99.9875
GOTERM_BP_FAT	GO:0050954~sensory perception of mechanical stimulus	8	0.560617	0.614202	ENSG00000117013, ENSG00000204311, ENSG00000165474, ENSG00000064651, ENSG00000184154, ENSG00000049860, ENSG00000164171, ENSG00000079215	950	79	10171	1.08418	1	0.999606	100
GOTERM_BP_FAT	GO:0007605~sensory perception of sound	7	0.49054	0.724497	ENSG00000117013, ENSG00000204311, ENSG00000165474, ENSG00000064651, ENSG00000184154, ENSG00000049860, ENSG00000079215	950	76	10171	0.986108	1	0.999896	100
Annotation Cluster 132	Enrichment Score: 0.3118535052810043
Category	Term	Count	%	PValue	Genes	List Total	Pop Hits	Pop Total	Fold Enrichment	Bonferroni	Benjamini	FDR
GOTERM_BP_FAT	GO:0048598~embryonic morphogenesis	23	1.61177	0.398688	ENSG00000106006, ENSG00000087460, ENSG00000117013, ENSG00000043355, ENSG00000183691, ENSG00000163982, ENSG00000163132, ENSG00000036257, ENSG00000105997, ENSG00000179981, ENSG00000145147, ENSG00000128709, ENSG00000126778, ENSG00000187240, ENSG00000115507, ENSG00000185920, ENSG00000075275, ENSG00000032742, ENSG00000103197, ENSG00000170577, ENSG00000064012, ENSG00000180818, ENSG00000168269	950	220	10171	1.1193	1	0.997918	99.99
GOTERM_BP_FAT	GO:0043009~chordate embryonic development	27	1.89208	0.40797	ENSG00000105997, ENSG00000126778, ENSG00000090932, ENSG00000185920, ENSG00000179111, ENSG00000064012, ENSG00000060138, ENSG00000106006, ENSG00000087460, ENSG00000043355, ENSG00000183691, ENSG00000163132, ENSG00000167548, ENSG00000036257, ENSG00000073536, ENSG00000128709, ENSG00000108175, ENSG00000105701, ENSG00000075275, ENSG00000071655, ENSG00000032742, ENSG00000170577, ENSG00000103197, ENSG0000…	950	263	10171	1.09913	1	0.998101	99.9924
GOTERM_BP_FAT	GO:0009792~embryonic development ending in birth or egg hatching	27	1.89208	0.431592	ENSG00000105997, ENSG00000126778, ENSG00000090932, ENSG00000185920, ENSG00000179111, ENSG00000064012, ENSG00000060138, ENSG00000106006, ENSG00000087460, ENSG00000043355, ENSG00000183691, ENSG00000163132, ENSG00000167548, ENSG00000036257, ENSG00000073536, ENSG00000128709, ENSG00000108175, ENSG00000105701, ENSG00000075275, ENSG00000071655, ENSG00000032742, ENSG00000170577, ENSG00000103197, ENSG0000…	950	266	10171	1.08673	1	0.99832	99.9964
GOTERM_BP_FAT	GO:0001701~in utero embryonic development	12	0.840925	0.805843	ENSG00000163132, ENSG00000071655, ENSG00000167548, ENSG00000032742, ENSG00000036257, ENSG00000079999, ENSG00000107372, ENSG00000065978, ENSG00000060138, ENSG00000167136, ENSG00000073536, ENSG00000108175	950	145	10171	0.88604	1	0.999967	100
Annotation Cluster 133	Enrichment Score: 0.30998123322317156
Category	Term	Count	%	PValue	Genes	List Total	Pop Hits	Pop Total	Fold Enrichment	Bonferroni	Benjamini	FDR
GOTERM_BP_FAT	GO:0048738~cardiac muscle tissue development	6	0.420463	0.373453	ENSG00000171298, ENSG00000129170, ENSG00000124006, ENSG00000088832, ENSG00000186350, ENSG00000117054	950	43	10171	1.4939	1	0.99764	99.9789
GOTERM_BP_FAT	GO:0003007~heart morphogenesis	7	0.49054	0.442477	ENSG00000171298, ENSG00000185920, ENSG00000163132, ENSG00000032742, ENSG00000088832, ENSG00000186350, ENSG00000108175	950	57	10171	1.31481	1	0.998483	99.9974
GOTERM_BP_FAT	GO:0055010~ventricular cardiac muscle morphogenesis	3	0.210231	0.480046	ENSG00000171298, ENSG00000088832, ENSG00000186350	950	17	10171	1.88935	1	0.998739	99.9993
GOTERM_BP_FAT	GO:0055008~cardiac muscle tissue morphogenesis	3	0.210231	0.596132	ENSG00000171298, ENSG00000088832, ENSG00000186350	950	21	10171	1.52947	1	0.99953	100
GOTERM_BP_FAT	GO:0060415~muscle tissue morphogenesis	3	0.210231	0.596132	ENSG00000171298, ENSG00000088832, ENSG00000186350	950	21	10171	1.52947	1	0.99953	100
Annotation Cluster 134	Enrichment Score: 0.3066762003242922
Category	Term	Count	%	PValue	Genes	List Total	Pop Hits	Pop Total	Fold Enrichment	Bonferroni	Benjamini	FDR
GOTERM_BP_FAT	GO:0001841~neural tube formation	5	0.350385	0.283612	ENSG00000043355, ENSG00000185920, ENSG00000075275, ENSG00000103197, ENSG00000064012	950	29	10171	1.84592	1	0.996439	99.7612
GOTERM_BP_FAT	GO:0001838~embryonic epithelial tube formation	5	0.350385	0.305334	ENSG00000043355, ENSG00000185920, ENSG00000075275, ENSG00000103197, ENSG00000064012	950	30	10171	1.78439	1	0.996744	99.8632
GOTERM_BP_FAT	GO:0001843~neural tube closure	4	0.280308	0.311522	ENSG00000043355, ENSG00000185920, ENSG00000075275, ENSG00000103197	950	21	10171	2.0393	1	0.996826	99.8837
GOTERM_BP_FAT	GO:0060606~tube closure	4	0.280308	0.311522	ENSG00000043355, ENSG00000185920, ENSG00000075275, ENSG00000103197	950	21	10171	2.0393	1	0.996826	99.8837
GOTERM_BP_FAT	GO:0035148~tube lumen formation	5	0.350385	0.327221	ENSG00000043355, ENSG00000185920, ENSG00000075275, ENSG00000103197, ENSG00000064012	950	31	10171	1.72683	1	0.997121	99.9234
GOTERM_BP_FAT	GO:0014020~primary neural tube formation	4	0.280308	0.390869	ENSG00000043355, ENSG00000185920, ENSG00000075275, ENSG00000103197	950	24	10171	1.78439	1	0.997836	99.9873
GOTERM_BP_FAT	GO:0060562~epithelial tube morphogenesis	6	0.420463	0.411758	ENSG00000043355, ENSG00000185920, ENSG00000075275, ENSG00000103197, ENSG00000064012, ENSG00000126778	950	45	10171	1.42751	1	0.998066	99.9933
GOTERM_BP_FAT	GO:0016331~morphogenesis of embryonic epithelium	5	0.350385	0.540284	ENSG00000043355, ENSG00000185920, ENSG00000075275, ENSG00000103197, ENSG00000064012	950	41	10171	1.30565	1	0.999211	99.9999
GOTERM_BP_FAT	GO:0021915~neural tube development	6	0.420463	0.54106	ENSG00000105701, ENSG00000043355, ENSG00000185920, ENSG00000075275, ENSG00000103197, ENSG00000064012	950	52	10171	1.23534	1	0.999173	99.9999
GOTERM_BP_FAT	GO:0035295~tube development	14	0.981079	0.74049	ENSG00000043355, ENSG00000183691, ENSG00000139644, ENSG00000145147, ENSG00000126778, ENSG00000152804, ENSG00000112406, ENSG00000099250, ENSG00000185920, ENSG00000075275, ENSG00000032742, ENSG00000103197, ENSG00000064012, ENSG00000136720	950	160	10171	0.936803	1	0.999912	100
GOTERM_BP_FAT	GO:0002009~morphogenesis of an epithelium	6	0.420463	0.783838	ENSG00000043355, ENSG00000185920, ENSG00000075275, ENSG00000103197, ENSG00000064012, ENSG00000126778	950	69	10171	0.930984	1	0.999956	100
GOTERM_BP_FAT	GO:0048729~tissue morphogenesis	10	0.700771	0.814972	ENSG00000171298, ENSG00000043355, ENSG00000185920, ENSG00000075275, ENSG00000103197, ENSG00000145147, ENSG00000064012, ENSG00000088832, ENSG00000186350, ENSG00000126778	950	122	10171	0.877567	1	0.999971	100
GOTERM_BP_FAT	GO:0035239~tube morphogenesis	7	0.49054	0.894496	ENSG00000043355, ENSG00000099250, ENSG00000185920, ENSG00000075275, ENSG00000103197, ENSG00000064012, ENSG00000126778	950	96	10171	0.780669	1	0.999996	100
GOTERM_BP_FAT	GO:0060429~epithelium development	11	0.770848	0.929408	ENSG00000043355, ENSG00000185920, ENSG00000078699, ENSG00000075275, ENSG00000134202, ENSG00000103197, ENSG00000157240, ENSG00000064012, ENSG00000187180, ENSG00000099866, ENSG00000126778	950	157	10171	0.750124	1	0.999999	100
Annotation Cluster 135	Enrichment Score: 0.30532481077118295
Category	Term	Count	%	PValue	Genes	List Total	Pop Hits	Pop Total	Fold Enrichment	Bonferroni	Benjamini	FDR
GOTERM_BP_FAT	GO:0000209~protein polyubiquitination	4	0.280308	0.285028	ENSG00000094631, ENSG00000159461, ENSG00000185019, ENSG00000086758	950	20	10171	2.14126	1	0.996342	99.7696
GOTERM_BP_FAT	GO:0070647~protein modification by small protein conjugation or removal	15	1.05116	0.358514	ENSG00000196284, ENSG00000166337, ENSG00000128731, ENSG00000185019, ENSG00000154277, ENSG00000086758, ENSG00000134086, ENSG00000094631, ENSG00000105393, ENSG00000159461, ENSG00000130725, ENSG00000134371, ENSG00000112146, ENSG00000198730, ENSG00000131653	950	133	10171	1.20748	1	0.997433	99.9676
KEGG_PATHWAY	hsa04120:Ubiquitin mediated proteolysis	13	0.911002	0.375025	ENSG00000116661, ENSG00000036257, ENSG00000128731, ENSG00000185019, ENSG00000086758, ENSG00000175931, ENSG00000166167, ENSG00000176386, ENSG00000134086, ENSG00000078967, ENSG00000130725, ENSG00000140464, ENSG00000079999	371	111	3859	1.21821	1	0.9137	99.6804
GOTERM_MF_FAT	GO:0016879~ligase activity, forming carbon-nitrogen bonds	18	1.26139	0.518514	ENSG00000116661, ENSG00000164197, ENSG00000059691, ENSG00000128731, ENSG00000185019, ENSG00000086758, ENSG00000175931, ENSG00000159461, ENSG00000130725, ENSG00000078967, ENSG00000084774, ENSG00000112146, ENSG00000126107, ENSG00000131653, ENSG00000136877, ENSG00000185100, ENSG00000100983, ENSG00000172890	879	187	9766	1.06945	1	0.998685	99.9991
GOTERM_MF_FAT	GO:0004842~ubiquitin-protein ligase activity	12	0.840925	0.519706	ENSG00000116661, ENSG00000159461, ENSG00000130725, ENSG00000078967, ENSG00000164197, ENSG00000112146, ENSG00000128731, ENSG00000185019, ENSG00000086758, ENSG00000126107, ENSG00000131653, ENSG00000175931	879	120	9766	1.11104	1	0.99864	99.9992
GOTERM_BP_FAT	GO:0016567~protein ubiquitination	10	0.700771	0.532479	ENSG00000134086, ENSG00000094631, ENSG00000159461, ENSG00000134371, ENSG00000112146, ENSG00000198730, ENSG00000128731, ENSG00000185019, ENSG00000086758, ENSG00000131653	950	95	10171	1.12698	1	0.999187	99.9999
UP_SEQ_FEATURE	active site:Glycyl thioester intermediate	7	0.49054	0.53855	ENSG00000130725, ENSG00000078967, ENSG00000128731, ENSG00000086758, ENSG00000126107, ENSG00000175931, ENSG00000143222	1374	61	14299	1.19423	1	1	99.9999
SP_PIR_KEYWORDS	ligase	25	1.75193	0.540117	ENSG00000172053, ENSG00000128731, ENSG00000154277, ENSG00000086758, ENSG00000163162, ENSG00000126107, ENSG00000131653, ENSG00000163840, ENSG00000136877, ENSG00000145495, ENSG00000100983, ENSG00000172890, ENSG00000137411, ENSG00000059691, ENSG00000115486, ENSG00000101695, ENSG00000175931, ENSG00000143374, ENSG00000166167, ENSG00000124608, ENSG00000159461, ENSG00000078967, ENSG00000130725, ENSG0000…	1375	251	14313	1.0368	1	0.98244	99.9988
GOTERM_BP_FAT	GO:0032446~protein modification by small protein conjugation	11	0.770848	0.558932	ENSG00000134086, ENSG00000094631, ENSG00000159461, ENSG00000130725, ENSG00000134371, ENSG00000112146, ENSG00000198730, ENSG00000128731, ENSG00000185019, ENSG00000086758, ENSG00000131653	950	108	10171	1.09046	1	0.999332	100
GOTERM_MF_FAT	GO:0019787~small conjugating protein ligase activity	12	0.840925	0.669258	ENSG00000116661, ENSG00000159461, ENSG00000130725, ENSG00000078967, ENSG00000164197, ENSG00000112146, ENSG00000128731, ENSG00000185019, ENSG00000086758, ENSG00000126107, ENSG00000131653, ENSG00000175931	879	134	9766	0.994957	1	0.999589	100
GOTERM_MF_FAT	GO:0016881~acid-amino acid ligase activity	14	0.981079	0.731959	ENSG00000116661, ENSG00000164197, ENSG00000128731, ENSG00000185019, ENSG00000086758, ENSG00000175931, ENSG00000159461, ENSG00000078967, ENSG00000130725, ENSG00000112146, ENSG00000126107, ENSG00000131653, ENSG00000136877, ENSG00000100983	879	165	9766	0.942697	1	0.999774	100
Annotation Cluster 136	Enrichment Score: 0.30527152262771773
Category	Term	Count	%	PValue	Genes	List Total	Pop Hits	Pop Total	Fold Enrichment	Bonferroni	Benjamini	FDR
GOTERM_CC_FAT	GO:0022625~cytosolic large ribosomal subunit	6	0.420463	0.2237	ENSG00000165496, ENSG00000108107, ENSG00000089157, ENSG00000100316, ENSG00000163923, ENSG00000109475	980	32	9588	1.83444	1	0.876064	97.3995
GOTERM_CC_FAT	GO:0044445~cytosolic part	15	1.05116	0.351912	ENSG00000163468, ENSG00000105176, ENSG00000165496, ENSG00000126432, ENSG00000108107, ENSG00000087086, ENSG00000163923, ENSG00000168028, ENSG00000109475, ENSG00000163681, ENSG00000103197, ENSG00000155959, ENSG00000089157, ENSG00000100316, ENSG00000101132	980	121	9588	1.21285	1	0.93235	99.8072
GOTERM_CC_FAT	GO:0022626~cytosolic ribosome	8	0.560617	0.500554	ENSG00000165496, ENSG00000108107, ENSG00000087086, ENSG00000089157, ENSG00000100316, ENSG00000163923, ENSG00000168028, ENSG00000109475	980	65	9588	1.20414	1	0.968493	99.9955
GOTERM_BP_FAT	GO:0006414~translational elongation	8	0.560617	0.614202	ENSG00000108107, ENSG00000101210, ENSG00000167658, ENSG00000174748, ENSG00000089157, ENSG00000100316, ENSG00000168028, ENSG00000109475	950	79	10171	1.08418	1	0.999606	100
KEGG_PATHWAY	hsa03010:Ribosome	7	0.49054	0.661154	ENSG00000165496, ENSG00000108107, ENSG00000174748, ENSG00000089157, ENSG00000100316, ENSG00000168028, ENSG00000109475	371	69	3859	1.05524	1	0.929992	99.9998
SP_PIR_KEYWORDS	ribosome	4	0.280308	0.920886	ENSG00000114686, ENSG00000089157, ENSG00000100316, ENSG00000168028	1375	57	14313	0.730488	1	0.999491	100
Annotation Cluster 137	Enrichment Score: 0.3043804058263147
Category	Term	Count	%	PValue	Genes	List Total	Pop Hits	Pop Total	Fold Enrichment	Bonferroni	Benjamini	FDR
GOTERM_CC_FAT	GO:0016585~chromatin remodeling complex	10	0.700771	0.165692	ENSG00000094631, ENSG00000147099, ENSG00000104472, ENSG00000094916, ENSG00000071655, ENSG00000196591, ENSG00000068903, ENSG00000136518, ENSG00000135365, ENSG00000136044	980	61	9588	1.60388	1	0.803509	92.6529
GOTERM_BP_FAT	GO:0016570~histone modification	13	0.911002	0.28373	ENSG00000147099, ENSG00000196284, ENSG00000166337, ENSG00000196591, ENSG00000086758, ENSG00000068903, ENSG00000136518, ENSG00000094631, ENSG00000134371, ENSG00000071655, ENSG00000198730, ENSG00000120656, ENSG00000137815	950	106	10171	1.31304	1	0.99634	99.7619
GOTERM_BP_FAT	GO:0016569~covalent chromatin modification	13	0.911002	0.30595	ENSG00000147099, ENSG00000196284, ENSG00000166337, ENSG00000196591, ENSG00000086758, ENSG00000068903, ENSG00000136518, ENSG00000094631, ENSG00000134371, ENSG00000071655, ENSG00000198730, ENSG00000120656, ENSG00000137815	950	108	10171	1.28872	1	0.996696	99.8654
GOTERM_BP_FAT	GO:0016568~chromatin modification	21	1.47162	0.641242	ENSG00000126012, ENSG00000145391, ENSG00000147099, ENSG00000196284, ENSG00000167548, ENSG00000166337, ENSG00000196591, ENSG00000086758, ENSG00000068903, ENSG00000136518, ENSG00000163322, ENSG00000094631, ENSG00000105393, ENSG00000134371, ENSG00000104472, ENSG00000198730, ENSG00000071655, ENSG00000120656, ENSG00000137815, ENSG00000176171, ENSG00000135365	950	227	10171	0.990452	1	0.999696	100
GOTERM_BP_FAT	GO:0006325~chromatin organization	25	1.75193	0.834824	ENSG00000126012, ENSG00000147099, ENSG00000196284, ENSG00000166337, ENSG00000086758, ENSG00000068903, ENSG00000105393, ENSG00000181163, ENSG00000183291, ENSG00000198730, ENSG00000120656, ENSG00000176171, ENSG00000135365, ENSG00000145391, ENSG00000094916, ENSG00000167548, ENSG00000196591, ENSG00000136518, ENSG00000163322, ENSG00000094631, ENSG00000104472, ENSG00000134371, ENSG00000071655, ENSG0000…	950	304	10171	0.880454	1	0.999982	100
SP_PIR_KEYWORDS	chromatin regulator	11	0.770848	0.977091	ENSG00000094631, ENSG00000105393, ENSG00000126012, ENSG00000145391, ENSG00000147099, ENSG00000167548, ENSG00000196591, ENSG00000163840, ENSG00000136518, ENSG00000135365, ENSG00000163322	1375	175	14313	0.654309	1	0.999926	100
GOTERM_BP_FAT	GO:0051276~chromosome organization	26	1.822	0.983847	ENSG00000126012, ENSG00000147099, ENSG00000196284, ENSG00000166337, ENSG00000086758, ENSG00000068903, ENSG00000105393, ENSG00000181163, ENSG00000183291, ENSG00000198730, ENSG00000120656, ENSG00000176171, ENSG00000135365, ENSG00000145391, ENSG00000094916, ENSG00000167548, ENSG00000196591, ENSG00000136518, ENSG00000163322, ENSG00000094631, ENSG00000141696, ENSG00000104472, ENSG00000134371, ENSG0000…	950	386	10171	0.721151	1	1	100
Annotation Cluster 138	Enrichment Score: 0.3030987918755411
Category	Term	Count	%	PValue	Genes	List Total	Pop Hits	Pop Total	Fold Enrichment	Bonferroni	Benjamini	FDR
GOTERM_BP_FAT	GO:0030278~regulation of ossification	8	0.560617	0.372914	ENSG00000087460, ENSG00000122862, ENSG00000105329, ENSG00000160712, ENSG00000157240, ENSG00000184371, ENSG00000120899, ENSG00000173153	950	63	10171	1.35953	1	0.997672	99.9785
GOTERM_BP_FAT	GO:0045670~regulation of osteoclast differentiation	3	0.210231	0.480046	ENSG00000087460, ENSG00000184371, ENSG00000173153	950	17	10171	1.88935	1	0.998739	99.9993
GOTERM_BP_FAT	GO:0002761~regulation of myeloid leukocyte differentiation	4	0.280308	0.562747	ENSG00000087460, ENSG00000184371, ENSG00000131507, ENSG00000173153	950	31	10171	1.38146	1	0.999342	100
GOTERM_BP_FAT	GO:0045637~regulation of myeloid cell differentiation	6	0.420463	0.608696	ENSG00000087460, ENSG00000162775, ENSG00000184371, ENSG00000112305, ENSG00000131507, ENSG00000173153	950	56	10171	1.14711	1	0.999592	100
Annotation Cluster 139	Enrichment Score: 0.29859011703919014
Category	Term	Count	%	PValue	Genes	List Total	Pop Hits	Pop Total	Fold Enrichment	Bonferroni	Benjamini	FDR
GOTERM_BP_FAT	GO:0051129~negative regulation of cellular component organization	13	0.911002	0.240932	ENSG00000105329, ENSG00000110245, ENSG00000175756, ENSG00000094631, ENSG00000158874, ENSG00000181163, ENSG00000099250, ENSG00000131408, ENSG00000186635, ENSG00000180834, ENSG00000137877, ENSG00000101439, ENSG00000140854	950	102	10171	1.36453	1	0.993892	99.3193
GOTERM_BP_FAT	GO:0031114~regulation of microtubule depolymerization	3	0.210231	0.345691	ENSG00000094631, ENSG00000180834, ENSG00000140854	950	13	10171	2.47069	1	0.997334	99.9537
GOTERM_BP_FAT	GO:0007026~negative regulation of microtubule depolymerization	3	0.210231	0.345691	ENSG00000094631, ENSG00000180834, ENSG00000140854	950	13	10171	2.47069	1	0.997334	99.9537
GOTERM_BP_FAT	GO:0031111~negative regulation of microtubule polymerization or depolymerization	3	0.210231	0.380653	ENSG00000094631, ENSG00000180834, ENSG00000140854	950	14	10171	2.29421	1	0.997697	99.9829
GOTERM_BP_FAT	GO:0070507~regulation of microtubule cytoskeleton organization	5	0.350385	0.436553	ENSG00000094631, ENSG00000181163, ENSG00000180834, ENSG00000151914, ENSG00000140854	950	36	10171	1.48699	1	0.998369	99.9969
GOTERM_BP_FAT	GO:0031110~regulation of microtubule polymerization or depolymerization	4	0.280308	0.46773	ENSG00000094631, ENSG00000180834, ENSG00000151914, ENSG00000140854	950	27	10171	1.58612	1	0.998591	99.9989
GOTERM_BP_FAT	GO:0010639~negative regulation of organelle organization	7	0.49054	0.476358	ENSG00000094631, ENSG00000181163, ENSG00000180834, ENSG00000186635, ENSG00000137877, ENSG00000175756, ENSG00000140854	950	59	10171	1.27024	1	0.998702	99.9992
GOTERM_BP_FAT	GO:0051494~negative regulation of cytoskeleton organization	5	0.350385	0.520269	ENSG00000094631, ENSG00000180834, ENSG00000186635, ENSG00000137877, ENSG00000140854	950	40	10171	1.33829	1	0.999125	99.9998
GOTERM_BP_FAT	GO:0032886~regulation of microtubule-based process	5	0.350385	0.559864	ENSG00000094631, ENSG00000181163, ENSG00000180834, ENSG00000151914, ENSG00000140854	950	42	10171	1.27456	1	0.999331	100
GOTERM_BP_FAT	GO:0043242~negative regulation of protein complex disassembly	4	0.280308	0.562747	ENSG00000094631, ENSG00000180834, ENSG00000137877, ENSG00000140854	950	31	10171	1.38146	1	0.999342	100
GOTERM_MF_FAT	GO:0008017~microtubule binding	6	0.420463	0.60651	ENSG00000094631, ENSG00000170296, ENSG00000180834, ENSG00000151914, ENSG00000101844, ENSG00000140854	879	58	9766	1.14935	1	0.999162	100
GOTERM_MF_FAT	GO:0015631~tubulin binding	7	0.49054	0.713985	ENSG00000094631, ENSG00000126216, ENSG00000170296, ENSG00000180834, ENSG00000151914, ENSG00000101844, ENSG00000140854	879	78	9766	0.997083	1	0.999732	100
GOTERM_BP_FAT	GO:0043244~regulation of protein complex disassembly	4	0.280308	0.718536	ENSG00000094631, ENSG00000180834, ENSG00000137877, ENSG00000140854	950	39	10171	1.09808	1	0.999881	100
GOTERM_BP_FAT	GO:0033043~regulation of organelle organization	14	0.981079	0.778621	ENSG00000130429, ENSG00000112659, ENSG00000128731, ENSG00000151914, ENSG00000175756, ENSG00000094631, ENSG00000181163, ENSG00000186635, ENSG00000180834, ENSG00000140464, ENSG00000103197, ENSG00000137877, ENSG00000126107, ENSG00000140854	950	165	10171	0.908415	1	0.999951	100
GOTERM_BP_FAT	GO:0051493~regulation of cytoskeleton organization	9	0.630694	0.784256	ENSG00000094631, ENSG00000130429, ENSG00000181163, ENSG00000180834, ENSG00000186635, ENSG00000137877, ENSG00000103197, ENSG00000151914, ENSG00000140854	950	106	10171	0.909027	1	0.999954	100
Annotation Cluster 140	Enrichment Score: 0.29527982028136385
Category	Term	Count	%	PValue	Genes	List Total	Pop Hits	Pop Total	Fold Enrichment	Bonferroni	Benjamini	FDR
GOTERM_BP_FAT	GO:0032990~cell part morphogenesis	23	1.61177	0.364765	ENSG00000169855, ENSG00000173482, ENSG00000106028, ENSG00000065361, ENSG00000145147, ENSG00000154277, ENSG00000162631, ENSG00000151914, ENSG00000163785, ENSG00000214253, ENSG00000172037, ENSG00000187240, ENSG00000012171, ENSG00000148704, ENSG00000099250, ENSG00000165300, ENSG00000148498, ENSG00000032742, ENSG00000170017, ENSG00000090776, ENSG00000186350, ENSG00000175832, ENSG00000171109	950	216	10171	1.14002	1	0.99763	99.9729
GOTERM_BP_FAT	GO:0007409~axonogenesis	18	1.26139	0.370619	ENSG00000173482, ENSG00000169855, ENSG00000065361, ENSG00000145147, ENSG00000154277, ENSG00000162631, ENSG00000151914, ENSG00000163785, ENSG00000172037, ENSG00000012171, ENSG00000148704, ENSG00000099250, ENSG00000165300, ENSG00000148498, ENSG00000170017, ENSG00000090776, ENSG00000186350, ENSG00000175832	950	165	10171	1.16796	1	0.997737	99.9771
GOTERM_BP_FAT	GO:0000904~cell morphogenesis involved in differentiation	22	1.5417	0.376375	ENSG00000169855, ENSG00000173482, ENSG00000183691, ENSG00000105329, ENSG00000065361, ENSG00000036257, ENSG00000145147, ENSG00000154277, ENSG00000162631, ENSG00000151914, ENSG00000163785, ENSG00000079215, ENSG00000172037, ENSG00000012171, ENSG00000148704, ENSG00000099250, ENSG00000165300, ENSG00000148498, ENSG00000170017, ENSG00000090776, ENSG00000186350, ENSG00000175832	950	207	10171	1.13787	1	0.997665	99.9806
GOTERM_BP_FAT	GO:0048667~cell morphogenesis involved in neuron differentiation	19	1.33146	0.386459	ENSG00000169855, ENSG00000173482, ENSG00000065361, ENSG00000145147, ENSG00000154277, ENSG00000162631, ENSG00000151914, ENSG00000163785, ENSG00000079215, ENSG00000172037, ENSG00000012171, ENSG00000148704, ENSG00000099250, ENSG00000165300, ENSG00000148498, ENSG00000170017, ENSG00000090776, ENSG00000186350, ENSG00000175832	950	177	10171	1.14927	1	0.997799	99.9856
GOTERM_BP_FAT	GO:0032989~cellular component morphogenesis	32	2.24247	0.426119	ENSG00000173482, ENSG00000105329, ENSG00000154277, ENSG00000163785, ENSG00000079215, ENSG00000214253, ENSG00000172037, ENSG00000187240, ENSG00000129277, ENSG00000148704, ENSG00000127415, ENSG00000170017, ENSG00000090776, ENSG00000175832, ENSG00000169855, ENSG00000106028, ENSG00000183691, ENSG00000124006, ENSG00000065361, ENSG00000036257, ENSG00000145147, ENSG00000151914, ENSG00000162631, ENSG0000…	950	318	10171	1.07737	1	0.998292	99.9957
GOTERM_BP_FAT	GO:0048812~neuron projection morphogenesis	18	1.26139	0.50721	ENSG00000173482, ENSG00000169855, ENSG00000065361, ENSG00000145147, ENSG00000154277, ENSG00000162631, ENSG00000151914, ENSG00000163785, ENSG00000172037, ENSG00000012171, ENSG00000148704, ENSG00000099250, ENSG00000165300, ENSG00000148498, ENSG00000170017, ENSG00000090776, ENSG00000186350, ENSG00000175832	950	179	10171	1.07661	1	0.999023	99.9997
GOTERM_BP_FAT	GO:0000902~cell morphogenesis	28	1.96216	0.512316	ENSG00000173482, ENSG00000105329, ENSG00000154277, ENSG00000163785, ENSG00000079215, ENSG00000172037, ENSG00000187240, ENSG00000129277, ENSG00000148704, ENSG00000127415, ENSG00000170017, ENSG00000090776, ENSG00000175832, ENSG00000169855, ENSG00000183691, ENSG00000065361, ENSG00000036257, ENSG00000145147, ENSG00000151914, ENSG00000162631, ENSG00000134086, ENSG00000012171, ENSG00000099250, ENSG0000…	950	287	10171	1.04452	1	0.999059	99.9998
GOTERM_BP_FAT	GO:0048858~cell projection morphogenesis	20	1.40154	0.557027	ENSG00000169855, ENSG00000173482, ENSG00000065361, ENSG00000145147, ENSG00000154277, ENSG00000162631, ENSG00000151914, ENSG00000163785, ENSG00000172037, ENSG00000187240, ENSG00000012171, ENSG00000148704, ENSG00000099250, ENSG00000165300, ENSG00000032742, ENSG00000148498, ENSG00000170017, ENSG00000090776, ENSG00000186350, ENSG00000175832	950	206	10171	1.03945	1	0.999334	100
GOTERM_BP_FAT	GO:0031175~neuron projection development	20	1.40154	0.592002	ENSG00000169855, ENSG00000173482, ENSG00000163794, ENSG00000065361, ENSG00000145147, ENSG00000154277, ENSG00000162631, ENSG00000151914, ENSG00000163785, ENSG00000120899, ENSG00000172037, ENSG00000012171, ENSG00000148704, ENSG00000099250, ENSG00000165300, ENSG00000148498, ENSG00000170017, ENSG00000090776, ENSG00000186350, ENSG00000175832	950	210	10171	1.01965	1	0.999508	100
GOTERM_BP_FAT	GO:0007411~axon guidance	9	0.630694	0.648298	ENSG00000173482, ENSG00000169855, ENSG00000012171, ENSG00000148704, ENSG00000099250, ENSG00000145147, ENSG00000170017, ENSG00000090776, ENSG00000175832	950	93	10171	1.0361	1	0.999718	100
GOTERM_BP_FAT	GO:0048666~neuron development	25	1.75193	0.652897	ENSG00000173482, ENSG00000184154, ENSG00000154277, ENSG00000163785, ENSG00000079215, ENSG00000172037, ENSG00000148704, ENSG00000170017, ENSG00000090776, ENSG00000175832, ENSG00000163794, ENSG00000169855, ENSG00000112096, ENSG00000065361, ENSG00000151914, ENSG00000162631, ENSG00000145147, ENSG00000120899, ENSG00000128709, ENSG00000012171, ENSG00000171532, ENSG00000099250, ENSG00000165300, ENSG0000…	950	273	10171	0.980432	1	0.999718	100
GOTERM_BP_FAT	GO:0030030~cell projection organization	27	1.89208	0.665197	ENSG00000173482, ENSG00000154277, ENSG00000163785, ENSG00000172037, ENSG00000187240, ENSG00000148704, ENSG00000144451, ENSG00000170017, ENSG00000090776, ENSG00000175832, ENSG00000169855, ENSG00000163794, ENSG00000065361, ENSG00000145147, ENSG00000151914, ENSG00000162631, ENSG00000196659, ENSG00000120899, ENSG00000012171, ENSG00000099250, ENSG00000158195, ENSG00000165300, ENSG00000032742, ENSG0000…	950	297	10171	0.973301	1	0.999754	100
GOTERM_BP_FAT	GO:0030182~neuron differentiation	31	2.17239	0.717252	ENSG00000173482, ENSG00000135049, ENSG00000184154, ENSG00000154277, ENSG00000163785, ENSG00000089116, ENSG00000079215, ENSG00000172037, ENSG00000148704, ENSG00000125820, ENSG00000170017, ENSG00000090776, ENSG00000180828, ENSG00000175832, ENSG00000169855, ENSG00000163794, ENSG00000112096, ENSG00000065361, ENSG00000145147, ENSG00000151914, ENSG00000162631, ENSG00000074181, ENSG00000128709, ENSG0000…	950	350	10171	0.948274	1	0.99988	100
Annotation Cluster 141	Enrichment Score: 0.29092645368453735
Category	Term	Count	%	PValue	Genes	List Total	Pop Hits	Pop Total	Fold Enrichment	Bonferroni	Benjamini	FDR
GOTERM_CC_FAT	GO:0000145~exocyst	3	0.210231	0.154893	ENSG00000131558, ENSG00000144036, ENSG00000182473	980	7	9588	4.193	1	0.797534	91.1567
SP_PIR_KEYWORDS	exocytosis	5	0.350385	0.522942	ENSG00000131558, ENSG00000105514, ENSG00000144036, ENSG00000182473, ENSG00000168993	1375	39	14313	1.33455	1	0.983057	99.998
GOTERM_BP_FAT	GO:0046903~secretion	20	1.40154	0.65031	ENSG00000163794, ENSG00000087460, ENSG00000185000, ENSG00000131558, ENSG00000184178, ENSG00000166603, ENSG00000091106, ENSG00000148334, ENSG00000100292, ENSG00000165272, ENSG00000085365, ENSG00000105514, ENSG00000086730, ENSG00000110628, ENSG00000032742, ENSG00000177380, ENSG00000144036, ENSG00000128564, ENSG00000182473, ENSG00000168993	950	217	10171	0.986757	1	0.999725	100
GOTERM_BP_FAT	GO:0032940~secretion by cell	14	0.981079	0.652284	ENSG00000185000, ENSG00000087460, ENSG00000131558, ENSG00000184178, ENSG00000166603, ENSG00000091106, ENSG00000085365, ENSG00000105514, ENSG00000086730, ENSG00000177380, ENSG00000144036, ENSG00000128564, ENSG00000182473, ENSG00000168993	950	150	10171	0.999256	1	0.99972	100
GOTERM_BP_FAT	GO:0006887~exocytosis	8	0.560617	0.666471	ENSG00000131558, ENSG00000184178, ENSG00000085365, ENSG00000105514, ENSG00000144036, ENSG00000182473, ENSG00000086730, ENSG00000168993	950	83	10171	1.03193	1	0.999756	100
GOTERM_CC_FAT	GO:0044448~cell cortex part	6	0.420463	0.784544	ENSG00000158352, ENSG00000131558, ENSG00000137877, ENSG00000144036, ENSG00000182473, ENSG00000145384	980	63	9588	0.931778	1	0.995814	100
Annotation Cluster 142	Enrichment Score: 0.29029949937298816
Category	Term	Count	%	PValue	Genes	List Total	Pop Hits	Pop Total	Fold Enrichment	Bonferroni	Benjamini	FDR
GOTERM_BP_FAT	GO:0042770~DNA damage response, signal transduction	7	0.49054	0.442477	ENSG00000163565, ENSG00000105393, ENSG00000140464, ENSG00000100292, ENSG00000132819, ENSG00000170855, ENSG00000163322	950	57	10171	1.31481	1	0.998483	99.9974
GOTERM_BP_FAT	GO:0008630~DNA damage response, signal transduction resulting in induction of apoptosis	3	0.210231	0.540626	ENSG00000163565, ENSG00000140464, ENSG00000100292	950	19	10171	1.69047	1	0.9992	99.9999
GOTERM_BP_FAT	GO:0008629~induction of apoptosis by intracellular signals	4	0.280308	0.562747	ENSG00000163565, ENSG00000140464, ENSG00000100292, ENSG00000036257	950	31	10171	1.38146	1	0.999342	100
Annotation Cluster 143	Enrichment Score: 0.28965063433511173
Category	Term	Count	%	PValue	Genes	List Total	Pop Hits	Pop Total	Fold Enrichment	Bonferroni	Benjamini	FDR
SP_PIR_KEYWORDS	fatty acid metabolism	7	0.49054	0.435459	ENSG00000121310, ENSG00000104823, ENSG00000138029, ENSG00000167315, ENSG00000159346, ENSG00000132793, ENSG00000117054	1375	55	14313	1.32484	1	0.97185	99.9768
GOTERM_BP_FAT	GO:0006631~fatty acid metabolic process	16	1.12123	0.460278	ENSG00000196139, ENSG00000221968, ENSG00000116906, ENSG00000104823, ENSG00000111144, ENSG00000148334, ENSG00000151632, ENSG00000012660, ENSG00000117054, ENSG00000106853, ENSG00000121310, ENSG00000138029, ENSG00000167315, ENSG00000159346, ENSG00000104325, ENSG00000145384	950	153	10171	1.11961	1	0.99857	99.9986
SP_PIR_KEYWORDS	lipid metabolism	12	0.840925	0.674654	ENSG00000121310, ENSG00000104823, ENSG00000138029, ENSG00000167315, ENSG00000159346, ENSG00000132793, ENSG00000151632, ENSG00000110245, ENSG00000161513, ENSG00000012174, ENSG00000117054, ENSG00000114650	1375	126	14313	0.991377	1	0.991303	100
Annotation Cluster 144	Enrichment Score: 0.28854792452209094
Category	Term	Count	%	PValue	Genes	List Total	Pop Hits	Pop Total	Fold Enrichment	Bonferroni	Benjamini	FDR
GOTERM_BP_FAT	GO:0045185~maintenance of protein location	5	0.350385	0.457951	ENSG00000119950, ENSG00000122862, ENSG00000140464, ENSG00000100196, ENSG00000105438	950	37	10171	1.4468	1	0.9986	99.9985
GOTERM_BP_FAT	GO:0051651~maintenance of location in cell	5	0.350385	0.499851	ENSG00000171298, ENSG00000119950, ENSG00000140464, ENSG00000100196, ENSG00000105438	950	39	10171	1.3726	1	0.998941	99.9996
GOTERM_BP_FAT	GO:0051235~maintenance of location	6	0.420463	0.505277	ENSG00000171298, ENSG00000119950, ENSG00000122862, ENSG00000140464, ENSG00000100196, ENSG00000105438	950	50	10171	1.28476	1	0.999028	99.9997
GOTERM_BP_FAT	GO:0032507~maintenance of protein location in cell	4	0.280308	0.606205	ENSG00000119950, ENSG00000140464, ENSG00000100196, ENSG00000105438	950	33	10171	1.29774	1	0.999579	100
Annotation Cluster 145	Enrichment Score: 0.2870588337227441
Category	Term	Count	%	PValue	Genes	List Total	Pop Hits	Pop Total	Fold Enrichment	Bonferroni	Benjamini	FDR
SP_PIR_KEYWORDS	microsome	9	0.630694	0.447491	ENSG00000114902, ENSG00000121039, ENSG00000112493, ENSG00000103043, ENSG00000100292, ENSG00000171903, ENSG00000160870, ENSG00000143819, ENSG00000167600	1375	76	14313	1.2327	1	0.974371	99.9831
GOTERM_CC_FAT	GO:0042598~vesicular fraction	20	1.40154	0.535524	ENSG00000185000, ENSG00000100292, ENSG00000197930, ENSG00000143858, ENSG00000160870, ENSG00000106927, ENSG00000188906, ENSG00000114902, ENSG00000121039, ENSG00000121940, ENSG00000112493, ENSG00000103043, ENSG00000105221, ENSG00000103197, ENSG00000171903, ENSG00000130283, ENSG00000143819, ENSG00000114650, ENSG00000163399, ENSG00000167600	980	186	9588	1.05201	1	0.970001	99.9984
GOTERM_CC_FAT	GO:0005792~microsome	19	1.33146	0.57446	ENSG00000185000, ENSG00000100292, ENSG00000197930, ENSG00000160870, ENSG00000106927, ENSG00000188906, ENSG00000114902, ENSG00000121039, ENSG00000121940, ENSG00000112493, ENSG00000103043, ENSG00000105221, ENSG00000103197, ENSG00000171903, ENSG00000130283, ENSG00000143819, ENSG00000114650, ENSG00000163399, ENSG00000167600	980	180	9588	1.03272	1	0.976944	99.9996
Annotation Cluster 146	Enrichment Score: 0.28603686601413275
Category	Term	Count	%	PValue	Genes	List Total	Pop Hits	Pop Total	Fold Enrichment	Bonferroni	Benjamini	FDR
GOTERM_CC_FAT	GO:0000118~histone deacetylase complex	7	0.49054	0.170793	ENSG00000094631, ENSG00000147099, ENSG00000094916, ENSG00000071655, ENSG00000196591, ENSG00000135365, ENSG00000136044	980	37	9588	1.85097	1	0.80847	93.2744
GOTERM_CC_FAT	GO:0016581~NuRD complex	3	0.210231	0.350712	ENSG00000071655, ENSG00000196591, ENSG00000136044	980	12	9588	2.44592	1	0.933824	99.802
GOTERM_CC_FAT	GO:0017053~transcriptional repressor complex	4	0.280308	0.708223	ENSG00000094916, ENSG00000071655, ENSG00000196591, ENSG00000136044	980	35	9588	1.11813	1	0.991794	100
GOTERM_CC_FAT	GO:0000792~heterochromatin	3	0.210231	0.875469	ENSG00000094916, ENSG00000071655, ENSG00000196591	980	34	9588	0.863265	1	0.998682	100
GOTERM_CC_FAT	GO:0000785~chromatin	5	0.350385	0.999965	ENSG00000104408, ENSG00000094916, ENSG00000071655, ENSG00000196591, ENSG00000012822	980	160	9588	0.30574	1	1	100
Annotation Cluster 147	Enrichment Score: 0.28558656902281976
Category	Term	Count	%	PValue	Genes	List Total	Pop Hits	Pop Total	Fold Enrichment	Bonferroni	Benjamini	FDR
KEGG_PATHWAY	hsa00532:Chondroitin sulfate biosynthesis	4	0.280308	0.272285	ENSG00000176022, ENSG00000136213, ENSG00000015532, ENSG00000182022	371	19	3859	2.18981	1	0.897501	97.9459
GOTERM_BP_FAT	GO:0005976~polysaccharide metabolic process	10	0.700771	0.369697	ENSG00000067177, ENSG00000176022, ENSG00000171298, ENSG00000102893, ENSG00000136213, ENSG00000015532, ENSG00000163754, ENSG00000135677, ENSG00000167123, ENSG00000049860	950	83	10171	1.28992	1	0.997751	99.9765
GOTERM_BP_FAT	GO:0000271~polysaccharide biosynthetic process	5	0.350385	0.499851	ENSG00000176022, ENSG00000136213, ENSG00000015532, ENSG00000163754, ENSG00000167123	950	39	10171	1.3726	1	0.998941	99.9996
GOTERM_BP_FAT	GO:0006024~glycosaminoglycan biosynthetic process	3	0.210231	0.540626	ENSG00000176022, ENSG00000136213, ENSG00000015532	950	19	10171	1.69047	1	0.9992	99.9999
GOTERM_BP_FAT	GO:0006023~aminoglycan biosynthetic process	3	0.210231	0.596132	ENSG00000176022, ENSG00000136213, ENSG00000015532	950	21	10171	1.52947	1	0.99953	100
GOTERM_BP_FAT	GO:0030203~glycosaminoglycan metabolic process	5	0.350385	0.597618	ENSG00000176022, ENSG00000136213, ENSG00000015532, ENSG00000135677, ENSG00000049860	950	44	10171	1.21663	1	0.999525	100
GOTERM_BP_FAT	GO:0006022~aminoglycan metabolic process	5	0.350385	0.698453	ENSG00000176022, ENSG00000136213, ENSG00000015532, ENSG00000135677, ENSG00000049860	950	50	10171	1.07063	1	0.999847	100
GOTERM_BP_FAT	GO:0016051~carbohydrate biosynthetic process	8	0.560617	0.767002	ENSG00000176022, ENSG00000105655, ENSG00000136213, ENSG00000015532, ENSG00000163754, ENSG00000167123, ENSG00000182022, ENSG00000141349	950	92	10171	0.930984	1	0.999943	100
Annotation Cluster 148	Enrichment Score: 0.28462390314818026
Category	Term	Count	%	PValue	Genes	List Total	Pop Hits	Pop Total	Fold Enrichment	Bonferroni	Benjamini	FDR
SP_PIR_KEYWORDS	cilium biogenesis/degradation	4	0.280308	0.168755	ENSG00000187240, ENSG00000144451, ENSG00000196659, ENSG00000197557	1375	15	14313	2.77585	1	0.89031	93.3153
SP_PIR_KEYWORDS	cilium	6	0.420463	0.634466	ENSG00000187240, ENSG00000175294, ENSG00000144451, ENSG00000196659, ENSG00000131697, ENSG00000197557	1375	56	14313	1.1153	1	0.989551	100
SP_PIR_KEYWORDS	cell projection	14	0.981079	0.817373	ENSG00000087460, ENSG00000185043, ENSG00000015413, ENSG00000196659, ENSG00000187240, ENSG00000187164, ENSG00000175294, ENSG00000068885, ENSG00000158195, ENSG00000126243, ENSG00000109062, ENSG00000144451, ENSG00000197557, ENSG00000131697	1375	166	14313	0.877906	1	0.996838	100
GOTERM_CC_FAT	GO:0005929~cilium	9	0.630694	0.830656	ENSG00000187240, ENSG00000175294, ENSG00000068885, ENSG00000144451, ENSG00000032742, ENSG00000196659, ENSG00000147400, ENSG00000131697, ENSG00000197557	980	102	9588	0.863265	1	0.997196	100
Annotation Cluster 149	Enrichment Score: 0.28256575290725183
Category	Term	Count	%	PValue	Genes	List Total	Pop Hits	Pop Total	Fold Enrichment	Bonferroni	Benjamini	FDR
SMART	SM00317:SET	5	0.350385	0.427293	ENSG00000145391, ENSG00000112238, ENSG00000103037, ENSG00000130711, ENSG00000167548	537	42	6779	1.50284	1	0.985365	99.939
UP_SEQ_FEATURE	domain:SET	5	0.350385	0.563769	ENSG00000145391, ENSG00000112238, ENSG00000103037, ENSG00000130711, ENSG00000167548	1374	41	14299	1.26913	1	1	100
INTERPRO	IPR001214:SET	5	0.350385	0.589489	ENSG00000145391, ENSG00000112238, ENSG00000103037, ENSG00000130711, ENSG00000167548	1213	42	12529	1.22964	1	1	100
Annotation Cluster 150	Enrichment Score: 0.2774208671693321
Category	Term	Count	%	PValue	Genes	List Total	Pop Hits	Pop Total	Fold Enrichment	Bonferroni	Benjamini	FDR
UP_SEQ_FEATURE	short sequence motif:TXY	3	0.210231	0.248505	ENSG00000102882, ENSG00000188130, ENSG00000100030	1374	10	14299	3.12205	1	1	99.4219
INTERPRO	IPR003527:MAP kinase, conserved site	3	0.210231	0.251259	ENSG00000102882, ENSG00000188130, ENSG00000100030	1213	10	12529	3.09868	1	0.999971	99.249
KEGG_PATHWAY	hsa04621:NOD-like receptor signaling pathway	7	0.49054	0.292986	ENSG00000080824, ENSG00000132357, ENSG00000102882, ENSG00000188130, ENSG00000091106, ENSG00000100030, ENSG00000064012	371	47	3859	1.54918	1	0.89015	98.5565
GOTERM_MF_FAT	GO:0004707~MAP kinase activity	3	0.210231	0.294358	ENSG00000102882, ENSG00000188130, ENSG00000100030	879	12	9766	2.77759	1	0.993565	99.6138
KEGG_PATHWAY	hsa04664:Fc epsilon RI signaling pathway	6	0.420463	0.634511	ENSG00000102882, ENSG00000188130, ENSG00000100485, ENSG00000100030, ENSG00000105221, ENSG00000163932	371	56	3859	1.11446	1	0.93029	99.9995
KEGG_PATHWAY	hsa04722:Neurotrophin signaling pathway	8	0.560617	0.811351	ENSG00000102882, ENSG00000188130, ENSG00000178363, ENSG00000100485, ENSG00000100030, ENSG00000105221, ENSG00000163932, ENSG00000185634	371	94	3859	0.885244	1	0.961608	100
BIOCARTA	h_mapkPathway:MAPKinase Signaling Pathway	6	0.420463	0.837322	ENSG00000168067, ENSG00000102871, ENSG00000102882, ENSG00000188130, ENSG00000105329, ENSG00000100030	110	66	1049	0.866942	1	1	100
GOTERM_BP_FAT	GO:0007265~Ras protein signal transduction	7	0.49054	0.841581	ENSG00000102882, ENSG00000188130, ENSG00000177105, ENSG00000158195, ENSG00000100030, ENSG00000110245, ENSG00000160271	950	88	10171	0.851639	1	0.999985	100
KEGG_PATHWAY	hsa04370:VEGF signaling pathway	4	0.280308	0.90951	ENSG00000102882, ENSG00000188130, ENSG00000100030, ENSG00000105221	371	55	3859	0.756481	1	0.981902	100
KEGG_PATHWAY	hsa04660:T cell receptor signaling pathway	5	0.350385	0.946602	ENSG00000102882, ENSG00000188130, ENSG00000100485, ENSG00000100030, ENSG00000105221	371	77	3859	0.67543	1	0.990593	100
Annotation Cluster 151	Enrichment Score: 0.2769305104573148
Category	Term	Count	%	PValue	Genes	List Total	Pop Hits	Pop Total	Fold Enrichment	Bonferroni	Benjamini	FDR
GOTERM_BP_FAT	GO:0033273~response to vitamin	7	0.49054	0.288553	ENSG00000105329, ENSG00000185920, ENSG00000165272, ENSG00000126903, ENSG00000164171, ENSG00000186350, ENSG00000133027	950	48	10171	1.56134	1	0.996424	99.7893
GOTERM_BP_FAT	GO:0032526~response to retinoic acid	4	0.280308	0.338077	ENSG00000185920, ENSG00000165272, ENSG00000126903, ENSG00000186350	950	22	10171	1.9466	1	0.997324	99.9429
GOTERM_BP_FAT	GO:0033280~response to vitamin D	3	0.210231	0.414795	ENSG00000105329, ENSG00000165272, ENSG00000186350	950	15	10171	2.14126	1	0.998137	99.9939
GOTERM_BP_FAT	GO:0033189~response to vitamin A	4	0.280308	0.46773	ENSG00000185920, ENSG00000165272, ENSG00000126903, ENSG00000186350	950	27	10171	1.58612	1	0.998591	99.9989
GOTERM_BP_FAT	GO:0031667~response to nutrient levels	12	0.840925	0.798685	ENSG00000094631, ENSG00000112096, ENSG00000117984, ENSG00000105329, ENSG00000185920, ENSG00000100292, ENSG00000165272, ENSG00000188603, ENSG00000126903, ENSG00000164171, ENSG00000186350, ENSG00000133027	950	144	10171	0.892193	1	0.999965	100
GOTERM_BP_FAT	GO:0007584~response to nutrient	8	0.560617	0.850559	ENSG00000105329, ENSG00000185920, ENSG00000100292, ENSG00000165272, ENSG00000126903, ENSG00000164171, ENSG00000186350, ENSG00000133027	950	102	10171	0.839711	1	0.999987	100
GOTERM_BP_FAT	GO:0009991~response to extracellular stimulus	12	0.840925	0.89606	ENSG00000094631, ENSG00000112096, ENSG00000117984, ENSG00000105329, ENSG00000185920, ENSG00000100292, ENSG00000165272, ENSG00000188603, ENSG00000126903, ENSG00000164171, ENSG00000186350, ENSG00000133027	950	161	10171	0.797986	1	0.999997	100
Annotation Cluster 152	Enrichment Score: 0.27542686466903926
Category	Term	Count	%	PValue	Genes	List Total	Pop Hits	Pop Total	Fold Enrichment	Bonferroni	Benjamini	FDR
SP_PIR_KEYWORDS	blocked carboxyl end	3	0.210231	0.285582	ENSG00000163283, ENSG00000015413, ENSG00000167656	1375	11	14313	2.83894	1	0.935367	99.2717
SP_PIR_KEYWORDS	phosphatidylinositol linkage	4	0.280308	0.327614	ENSG00000116815, ENSG00000163283, ENSG00000015413, ENSG00000167656	1375	21	14313	1.98275	1	0.948915	99.7002
UP_SEQ_FEATURE	propeptide:Removed in mature form	17	1.19131	0.58204	ENSG00000168243, ENSG00000143545, ENSG00000177105, ENSG00000142507, ENSG00000015413, ENSG00000162631, ENSG00000167414, ENSG00000166340, ENSG00000116815, ENSG00000116996, ENSG00000163283, ENSG00000179399, ENSG00000167653, ENSG00000136930, ENSG00000188038, ENSG00000167656, ENSG00000120686	1374	171	14299	1.0346	1	1	100
SP_PIR_KEYWORDS	gpi-anchor	8	0.560617	0.782573	ENSG00000116815, ENSG00000163283, ENSG00000179399, ENSG00000167653, ENSG00000188038, ENSG00000015413, ENSG00000162631, ENSG00000167656	1375	91	14313	0.915117	1	0.995901	100
GOTERM_CC_FAT	GO:0031225~anchored to membrane	11	0.770848	0.984682	ENSG00000116815, ENSG00000163283, ENSG00000179399, ENSG00000185043, ENSG00000167653, ENSG00000148498, ENSG00000128266, ENSG00000188038, ENSG00000015413, ENSG00000162631, ENSG00000167656	980	171	9588	0.629359	1	0.999978	100
Annotation Cluster 153	Enrichment Score: 0.2744879943567145
Category	Term	Count	%	PValue	Genes	List Total	Pop Hits	Pop Total	Fold Enrichment	Bonferroni	Benjamini	FDR
PIR_SUPERFAMILY	PIRSF002458:ADP,ATP carrier protein	4	0.280308	0.469574	ENSG00000169100, ENSG00000177542, ENSG00000153291, ENSG00000102078	537	26	5520	1.58144	1	1	99.9915
INTERPRO	IPR001993:Mitochondrial substrate carrier	5	0.350385	0.486788	ENSG00000013306, ENSG00000169100, ENSG00000177542, ENSG00000153291, ENSG00000102078	1213	37	12529	1.3958	1	1	99.9987
UP_SEQ_FEATURE	repeat:Solcar 3	5	0.350385	0.502169	ENSG00000013306, ENSG00000169100, ENSG00000177542, ENSG00000153291, ENSG00000102078	1374	38	14299	1.36932	1	1	99.9997
UP_SEQ_FEATURE	repeat:Solcar 2	5	0.350385	0.543691	ENSG00000013306, ENSG00000169100, ENSG00000177542, ENSG00000153291, ENSG00000102078	1374	40	14299	1.30086	1	1	99.9999
UP_SEQ_FEATURE	repeat:Solcar 1	5	0.350385	0.543691	ENSG00000013306, ENSG00000169100, ENSG00000177542, ENSG00000153291, ENSG00000102078	1374	40	14299	1.30086	1	1	99.9999
INTERPRO	IPR018108:Mitochondrial substrate/solute carrier	5	0.350385	0.549821	ENSG00000013306, ENSG00000169100, ENSG00000177542, ENSG00000153291, ENSG00000102078	1213	40	12529	1.29112	1	1	99.9999
INTERPRO	IPR002113:Adenine nucleotide translocator 1	3	0.210231	0.64234	ENSG00000169100, ENSG00000177542, ENSG00000153291	1213	22	12529	1.40849	1	1	100
Annotation Cluster 154	Enrichment Score: 0.27383384804186506
Category	Term	Count	%	PValue	Genes	List Total	Pop Hits	Pop Total	Fold Enrichment	Bonferroni	Benjamini	FDR
GOTERM_CC_FAT	GO:0030914~STAGA complex	3	0.210231	0.350712	ENSG00000196284, ENSG00000166337, ENSG00000120656	980	12	9588	2.44592	1	0.933824	99.802
GOTERM_BP_FAT	GO:0043543~protein amino acid acylation	7	0.49054	0.373717	ENSG00000177669, ENSG00000180834, ENSG00000196284, ENSG00000071655, ENSG00000166337, ENSG00000120656, ENSG00000136518	950	53	10171	1.41404	1	0.997594	99.979
GOTERM_CC_FAT	GO:0033276~transcription factor TFTC complex	3	0.210231	0.389001	ENSG00000196284, ENSG00000166337, ENSG00000120656	980	13	9588	2.25777	1	0.943949	99.9175
GOTERM_BP_FAT	GO:0016573~histone acetylation	5	0.350385	0.559864	ENSG00000196284, ENSG00000071655, ENSG00000166337, ENSG00000120656, ENSG00000136518	950	42	10171	1.27456	1	0.999331	100
GOTERM_BP_FAT	GO:0006473~protein amino acid acetylation	5	0.350385	0.633365	ENSG00000196284, ENSG00000071655, ENSG00000166337, ENSG00000120656, ENSG00000136518	950	46	10171	1.16373	1	0.99966	100
GOTERM_BP_FAT	GO:0043966~histone H3 acetylation	3	0.210231	0.646449	ENSG00000196284, ENSG00000166337, ENSG00000120656	950	23	10171	1.39648	1	0.999718	100
GOTERM_CC_FAT	GO:0070461~SAGA-type complex	3	0.210231	0.647385	ENSG00000196284, ENSG00000166337, ENSG00000120656	980	21	9588	1.39767	1	0.98734	100
GOTERM_CC_FAT	GO:0000123~histone acetyltransferase complex	4	0.280308	0.852024	ENSG00000196284, ENSG00000166337, ENSG00000120656, ENSG00000136518	980	45	9588	0.86966	1	0.997972	100
Annotation Cluster 155	Enrichment Score: 0.2732493653062864
Category	Term	Count	%	PValue	Genes	List Total	Pop Hits	Pop Total	Fold Enrichment	Bonferroni	Benjamini	FDR
GOTERM_BP_FAT	GO:0030155~regulation of cell adhesion	11	0.770848	0.458275	ENSG00000164035, ENSG00000173406, ENSG00000105329, ENSG00000196776, ENSG00000065361, ENSG00000103197, ENSG00000198732, ENSG00000184371, ENSG00000149084, ENSG00000135535, ENSG00000164171	950	100	10171	1.17769	1	0.998577	99.9985
GOTERM_BP_FAT	GO:0010811~positive regulation of cell-substrate adhesion	3	0.210231	0.540626	ENSG00000198732, ENSG00000184371, ENSG00000149084	950	19	10171	1.69047	1	0.9992	99.9999
GOTERM_BP_FAT	GO:0010810~regulation of cell-substrate adhesion	4	0.280308	0.562747	ENSG00000103197, ENSG00000198732, ENSG00000184371, ENSG00000149084	950	31	10171	1.38146	1	0.999342	100
GOTERM_BP_FAT	GO:0045785~positive regulation of cell adhesion	5	0.350385	0.578983	ENSG00000196776, ENSG00000198732, ENSG00000184371, ENSG00000149084, ENSG00000164171	950	43	10171	1.24492	1	0.999454	100
Annotation Cluster 156	Enrichment Score: 0.2718260109301501
Category	Term	Count	%	PValue	Genes	List Total	Pop Hits	Pop Total	Fold Enrichment	Bonferroni	Benjamini	FDR
GOTERM_BP_FAT	GO:0034620~cellular response to unfolded protein	3	0.210231	0.480046	ENSG00000159461, ENSG00000197930, ENSG00000055332	950	17	10171	1.88935	1	0.998739	99.9993
GOTERM_BP_FAT	GO:0030968~endoplasmic reticulum unfolded protein response	3	0.210231	0.480046	ENSG00000159461, ENSG00000197930, ENSG00000055332	950	17	10171	1.88935	1	0.998739	99.9993
GOTERM_BP_FAT	GO:0006984~ER-nuclear signaling pathway	4	0.280308	0.492401	ENSG00000159461, ENSG00000197930, ENSG00000055332, ENSG00000114650	950	28	10171	1.52947	1	0.998874	99.9995
GOTERM_BP_FAT	GO:0006986~response to unfolded protein	6	0.420463	0.54106	ENSG00000109971, ENSG00000080824, ENSG00000159461, ENSG00000136816, ENSG00000197930, ENSG00000055332	950	52	10171	1.23534	1	0.999173	99.9999
GOTERM_BP_FAT	GO:0034976~response to endoplasmic reticulum stress	3	0.210231	0.712426	ENSG00000159461, ENSG00000197930, ENSG00000055332	950	26	10171	1.23534	1	0.999878	100
Annotation Cluster 157	Enrichment Score: 0.27163332076471913
Category	Term	Count	%	PValue	Genes	List Total	Pop Hits	Pop Total	Fold Enrichment	Bonferroni	Benjamini	FDR
GOTERM_MF_FAT	GO:0030554~adenyl nucleotide binding	114	7.98879	0.324966	ENSG00000109971, ENSG00000115073, ENSG00000115107, ENSG00000163785, ENSG00000188906, ENSG00000073331, ENSG00000117266, ENSG00000185875, ENSG00000136877, ENSG00000137825, ENSG00000105639, ENSG00000163468, ENSG00000182150, ENSG00000112659, ENSG00000184428, ENSG00000132141, ENSG00000136156, ENSG00000148672, ENSG00000162368, ENSG00000139890, ENSG00000121281, ENSG00000136213, ENSG00000123064, ENSG0000…	879	1208	9766	1.04849	1	0.995466	99.8095
GOTERM_MF_FAT	GO:0005524~ATP binding	106	7.42817	0.350664	ENSG00000109971, ENSG00000115073, ENSG00000163785, ENSG00000188906, ENSG00000073331, ENSG00000117266, ENSG00000185875, ENSG00000136877, ENSG00000137825, ENSG00000105639, ENSG00000163468, ENSG00000182150, ENSG00000112659, ENSG00000184428, ENSG00000132141, ENSG00000136156, ENSG00000148672, ENSG00000162368, ENSG00000139890, ENSG00000121281, ENSG00000123064, ENSG00000164078, ENSG00000196411, ENSG0000…	879	1128	9766	1.04406	1	0.996197	99.8974
GOTERM_MF_FAT	GO:0032559~adenyl ribonucleotide binding	107	7.49825	0.380167	ENSG00000109971, ENSG00000115073, ENSG00000163785, ENSG00000188906, ENSG00000073331, ENSG00000117266, ENSG00000185875, ENSG00000136877, ENSG00000137825, ENSG00000105639, ENSG00000163468, ENSG00000182150, ENSG00000112659, ENSG00000184428, ENSG00000132141, ENSG00000136156, ENSG00000148672, ENSG00000162368, ENSG00000139890, ENSG00000121281, ENSG00000123064, ENSG00000164078, ENSG00000196411, ENSG0000…	879	1144	9766	1.03917	1	0.997036	99.9511
GOTERM_MF_FAT	GO:0001882~nucleoside binding	115	8.05886	0.389916	ENSG00000109971, ENSG00000115073, ENSG00000115107, ENSG00000163785, ENSG00000188906, ENSG00000073331, ENSG00000117266, ENSG00000185875, ENSG00000136877, ENSG00000137825, ENSG00000105639, ENSG00000163468, ENSG00000182150, ENSG00000112659, ENSG00000184428, ENSG00000132141, ENSG00000136156, ENSG00000148672, ENSG00000162368, ENSG00000139890, ENSG00000047315, ENSG00000121281, ENSG00000136213, ENSG0000…	879	1237	9766	1.03289	1	0.997207	99.962
GOTERM_MF_FAT	GO:0001883~purine nucleoside binding	114	7.98879	0.406646	ENSG00000109971, ENSG00000115073, ENSG00000115107, ENSG00000163785, ENSG00000188906, ENSG00000073331, ENSG00000117266, ENSG00000185875, ENSG00000136877, ENSG00000137825, ENSG00000105639, ENSG00000163468, ENSG00000182150, ENSG00000112659, ENSG00000184428, ENSG00000132141, ENSG00000136156, ENSG00000148672, ENSG00000162368, ENSG00000139890, ENSG00000121281, ENSG00000136213, ENSG00000123064, ENSG0000…	879	1227	9766	1.03226	1	0.997548	99.9756
GOTERM_MF_FAT	GO:0017076~purine nucleotide binding	133	9.32025	0.508026	ENSG00000109971, ENSG00000115073, ENSG00000115107, ENSG00000163785, ENSG00000188906, ENSG00000073331, ENSG00000117266, ENSG00000185875, ENSG00000136877, ENSG00000137825, ENSG00000105639, ENSG00000163468, ENSG00000143545, ENSG00000112659, ENSG00000182150, ENSG00000184428, ENSG00000132141, ENSG00000136156, ENSG00000148672, ENSG00000162368, ENSG00000139890, ENSG00000121281, ENSG00000136213, ENSG0000…	879	1466	9766	1.00797	1	0.998486	99.9988
GOTERM_MF_FAT	GO:0000166~nucleotide binding	154	10.7919	0.54253	ENSG00000109971, ENSG00000115073, ENSG00000115107, ENSG00000163785, ENSG00000151962, ENSG00000188906, ENSG00000073331, ENSG00000117266, ENSG00000185875, ENSG00000136877, ENSG00000137825, ENSG00000105639, ENSG00000163468, ENSG00000143545, ENSG00000004534, ENSG00000112659, ENSG00000182150, ENSG00000184428, ENSG00000132141, ENSG00000136156, ENSG00000099622, ENSG00000148672, ENSG00000198099, ENSG0000…	879	1710	9766	1.00058	1	0.998633	99.9996
GOTERM_MF_FAT	GO:0032555~purine ribonucleotide binding	126	8.82971	0.550975	ENSG00000109971, ENSG00000115073, ENSG00000163785, ENSG00000188906, ENSG00000073331, ENSG00000117266, ENSG00000185875, ENSG00000136877, ENSG00000137825, ENSG00000105639, ENSG00000163468, ENSG00000143545, ENSG00000112659, ENSG00000182150, ENSG00000184428, ENSG00000132141, ENSG00000136156, ENSG00000148672, ENSG00000162368, ENSG00000139890, ENSG00000121281, ENSG00000123064, ENSG00000128266, ENSG0000…	879	1400	9766	0.999932	1	0.998564	99.9997
GOTERM_MF_FAT	GO:0032553~ribonucleotide binding	126	8.82971	0.550975	ENSG00000109971, ENSG00000115073, ENSG00000163785, ENSG00000188906, ENSG00000073331, ENSG00000117266, ENSG00000185875, ENSG00000136877, ENSG00000137825, ENSG00000105639, ENSG00000163468, ENSG00000143545, ENSG00000112659, ENSG00000182150, ENSG00000184428, ENSG00000132141, ENSG00000136156, ENSG00000148672, ENSG00000162368, ENSG00000139890, ENSG00000121281, ENSG00000123064, ENSG00000128266, ENSG0000…	879	1400	9766	0.999932	1	0.998564	99.9997
SP_PIR_KEYWORDS	atp-binding	95	6.65732	0.7267	ENSG00000109971, ENSG00000154258, ENSG00000108406, ENSG00000115657, ENSG00000115073, ENSG00000154358, ENSG00000023839, ENSG00000163785, ENSG00000188906, ENSG00000117266, ENSG00000142875, ENSG00000167634, ENSG00000100030, ENSG00000136877, ENSG00000106733, ENSG00000137825, ENSG00000105639, ENSG00000130270, ENSG00000172890, ENSG00000163468, ENSG00000005882, ENSG00000163050, ENSG00000118777, ENSG0000…	1375	1032	14313	0.958235	1	0.993891	100
SP_PIR_KEYWORDS	kinase	47	3.29362	0.788641	ENSG00000162433, ENSG00000154358, ENSG00000108479, ENSG00000055332, ENSG00000103507, ENSG00000163785, ENSG00000188266, ENSG00000185324, ENSG00000163932, ENSG00000130175, ENSG00000065357, ENSG00000188906, ENSG00000030304, ENSG00000102882, ENSG00000073331, ENSG00000117266, ENSG00000142875, ENSG00000100030, ENSG00000105221, ENSG00000143772, ENSG00000106733, ENSG00000137825, ENSG00000105639, ENSG0000…	1375	530	14313	0.923103	1	0.995886	100
UP_SEQ_FEATURE	nucleotide phosphate-binding region:ATP	62	4.34478	0.944305	ENSG00000115657, ENSG00000108406, ENSG00000154358, ENSG00000163785, ENSG00000188906, ENSG00000117266, ENSG00000167634, ENSG00000142875, ENSG00000100030, ENSG00000136877, ENSG00000106733, ENSG00000137825, ENSG00000105639, ENSG00000172890, ENSG00000005882, ENSG00000166750, ENSG00000118777, ENSG00000182150, ENSG00000112659, ENSG00000147044, ENSG00000119638, ENSG00000131269, ENSG00000103274, ENSG0000…	1374	759	14299	0.850098	1	1	100
SP_PIR_KEYWORDS	nucleotide-binding	111	7.77856	0.946142	ENSG00000109971, ENSG00000115073, ENSG00000163785, ENSG00000188906, ENSG00000117266, ENSG00000136877, ENSG00000137825, ENSG00000105639, ENSG00000163468, ENSG00000143545, ENSG00000182150, ENSG00000112659, ENSG00000184428, ENSG00000132141, ENSG00000148672, ENSG00000162368, ENSG00000139890, ENSG00000121281, ENSG00000123064, ENSG00000128266, ENSG00000164078, ENSG00000196411, ENSG00000139908, ENSG0000…	1375	1309	14313	0.882696	1	0.999693	100
Annotation Cluster 158	Enrichment Score: 0.2713715797635028
Category	Term	Count	%	PValue	Genes	List Total	Pop Hits	Pop Total	Fold Enrichment	Bonferroni	Benjamini	FDR
GOTERM_BP_FAT	GO:0080135~regulation of cellular response to stress	12	0.840925	0.115383	ENSG00000105393, ENSG00000181163, ENSG00000141458, ENSG00000135272, ENSG00000174130, ENSG00000105221, ENSG00000123143, ENSG00000112679, ENSG00000188603, ENSG00000106927, ENSG00000120899, ENSG00000163322	950	79	10171	1.62628	1	0.978817	89.13
GOTERM_BP_FAT	GO:0046328~regulation of JNK cascade	7	0.49054	0.3565	ENSG00000135272, ENSG00000174130, ENSG00000105221, ENSG00000123143, ENSG00000112679, ENSG00000106927, ENSG00000120899	950	52	10171	1.44123	1	0.997521	99.9658
GOTERM_BP_FAT	GO:0070302~regulation of stress-activated protein kinase signaling pathway	7	0.49054	0.373717	ENSG00000135272, ENSG00000174130, ENSG00000105221, ENSG00000123143, ENSG00000112679, ENSG00000106927, ENSG00000120899	950	53	10171	1.41404	1	0.997594	99.979
GOTERM_BP_FAT	GO:0043408~regulation of MAPKKK cascade	10	0.700771	0.410843	ENSG00000182220, ENSG00000160712, ENSG00000135272, ENSG00000174130, ENSG00000105221, ENSG00000123143, ENSG00000112679, ENSG00000131653, ENSG00000106927, ENSG00000120899	950	86	10171	1.24492	1	0.998076	99.9931
GOTERM_BP_FAT	GO:0043507~positive regulation of JUN kinase activity	4	0.280308	0.46773	ENSG00000135272, ENSG00000174130, ENSG00000123143, ENSG00000120899	950	27	10171	1.58612	1	0.998591	99.9989
GOTERM_BP_FAT	GO:0043506~regulation of JUN kinase activity	4	0.280308	0.516492	ENSG00000135272, ENSG00000174130, ENSG00000123143, ENSG00000120899	950	29	10171	1.47673	1	0.999115	99.9998
GOTERM_BP_FAT	GO:0043405~regulation of MAP kinase activity	8	0.560617	0.876387	ENSG00000167815, ENSG00000105329, ENSG00000135272, ENSG00000174130, ENSG00000103197, ENSG00000123143, ENSG00000112679, ENSG00000120899	950	106	10171	0.808024	1	0.999994	100
GOTERM_BP_FAT	GO:0043406~positive regulation of MAP kinase activity	6	0.420463	0.885133	ENSG00000167815, ENSG00000105329, ENSG00000135272, ENSG00000174130, ENSG00000123143, ENSG00000120899	950	81	10171	0.79306	1	0.999995	100
GOTERM_BP_FAT	GO:0000165~MAPKKK cascade	10	0.700771	0.915298	ENSG00000168067, ENSG00000167815, ENSG00000135272, ENSG00000100030, ENSG00000143772, ENSG00000123143, ENSG00000112679, ENSG00000131653, ENSG00000120899, ENSG00000188906	950	140	10171	0.764737	1	0.999998	100
GOTERM_BP_FAT	GO:0001932~regulation of protein amino acid phosphorylation	8	0.560617	0.966912	ENSG00000105329, ENSG00000160712, ENSG00000135272, ENSG00000174130, ENSG00000123143, ENSG00000088832, ENSG00000163932, ENSG00000120899	950	131	10171	0.653821	1	1	100
GOTERM_BP_FAT	GO:0000187~activation of MAPK activity	3	0.210231	0.988052	ENSG00000167815, ENSG00000135272, ENSG00000123143	950	66	10171	0.486651	1	1	100
Annotation Cluster 159	Enrichment Score: 0.27125287921543895
Category	Term	Count	%	PValue	Genes	List Total	Pop Hits	Pop Total	Fold Enrichment	Bonferroni	Benjamini	FDR
SMART	SM00229:RasGEFN	3	0.210231	0.364651	ENSG00000205517, ENSG00000100485, ENSG00000160271	537	16	6779	2.36697	1	0.985212	99.7579
UP_SEQ_FEATURE	domain:N-terminal Ras-GEF	3	0.210231	0.429599	ENSG00000205517, ENSG00000100485, ENSG00000160271	1374	15	14299	2.08137	1	1	99.996
INTERPRO	IPR000651:Guanine nucleotide exchange factor for Ras-like GTPases, N-terminal	3	0.210231	0.46729	ENSG00000205517, ENSG00000100485, ENSG00000160271	1213	16	12529	1.93668	1	1	99.9976
SMART	SM00147:RasGEF	3	0.210231	0.503246	ENSG00000205517, ENSG00000100485, ENSG00000160271	537	21	6779	1.80341	1	0.991751	99.9908
INTERPRO	IPR019804:Ras guanine-nucleotide exchange factor, conserved site	3	0.210231	0.531123	ENSG00000205517, ENSG00000100485, ENSG00000160271	1213	18	12529	1.72149	1	1	99.9997
INTERPRO	IPR008937:Ras guanine nucleotide exchange factor	3	0.210231	0.561021	ENSG00000205517, ENSG00000100485, ENSG00000160271	1213	19	12529	1.63088	1	1	99.9999
UP_SEQ_FEATURE	domain:Ras-GEF	3	0.210231	0.585278	ENSG00000205517, ENSG00000100485, ENSG00000160271	1374	20	14299	1.56103	1	1	100
INTERPRO	IPR001895:Guanine-nucleotide dissociation stimulator CDC25	3	0.210231	0.616633	ENSG00000205517, ENSG00000100485, ENSG00000160271	1213	21	12529	1.47556	1	1	100
SP_PIR_KEYWORDS	guanine-nucleotide releasing factor	7	0.49054	0.913806	ENSG00000159842, ENSG00000088387, ENSG00000147251, ENSG00000205517, ENSG00000100485, ENSG00000160271, ENSG00000130158	1375	97	14313	0.751198	1	0.999368	100
Annotation Cluster 160	Enrichment Score: 0.2706751218225419
Category	Term	Count	%	PValue	Genes	List Total	Pop Hits	Pop Total	Fold Enrichment	Bonferroni	Benjamini	FDR
SP_PIR_KEYWORDS	metalloprotease	15	1.05116	0.230977	ENSG00000107959, ENSG00000186094, ENSG00000162600, ENSG00000123992, ENSG00000111144, ENSG00000135049, ENSG00000015413, ENSG00000012174, ENSG00000171551, ENSG00000182362, ENSG00000114948, ENSG00000102174, ENSG00000133313, ENSG00000196236, ENSG00000174945	1375	117	14313	1.33455	1	0.921514	97.8596
GOTERM_MF_FAT	GO:0008237~metallopeptidase activity	15	1.05116	0.39969	ENSG00000107959, ENSG00000186094, ENSG00000162600, ENSG00000123992, ENSG00000111144, ENSG00000135049, ENSG00000015413, ENSG00000012174, ENSG00000171551, ENSG00000182362, ENSG00000114948, ENSG00000102174, ENSG00000133313, ENSG00000196236, ENSG00000174945	879	142	9766	1.17363	1	0.99737	99.9706
UP_SEQ_FEATURE	metal ion-binding site:Zinc; catalytic	9	0.630694	0.680228	ENSG00000107959, ENSG00000102174, ENSG00000162600, ENSG00000111144, ENSG00000174945, ENSG00000012174, ENSG00000171551, ENSG00000169239, ENSG00000182362	1374	93	14299	1.00711	1	1	100
INTERPRO	IPR006025:Peptidase M, neutral zinc metallopeptidases, zinc-binding site	6	0.420463	0.838327	ENSG00000102174, ENSG00000162600, ENSG00000111144, ENSG00000174945, ENSG00000012174, ENSG00000171551	1213	72	12529	0.860745	1	1	100
GOTERM_MF_FAT	GO:0004222~metalloendopeptidase activity	6	0.420463	0.84191	ENSG00000107959, ENSG00000102174, ENSG00000162600, ENSG00000012174, ENSG00000171551, ENSG00000114948	879	78	9766	0.854643	1	0.999949	100
Annotation Cluster 161	Enrichment Score: 0.267637610287576
Category	Term	Count	%	PValue	Genes	List Total	Pop Hits	Pop Total	Fold Enrichment	Bonferroni	Benjamini	FDR
SP_PIR_KEYWORDS	chemotaxis	7	0.49054	0.400093	ENSG00000169855, ENSG00000129277, ENSG00000107175, ENSG00000153551, ENSG00000145147, ENSG00000170293, ENSG00000006074	1375	53	14313	1.37483	1	0.969866	99.9435
GOTERM_BP_FAT	GO:0006935~chemotaxis	12	0.840925	0.524299	ENSG00000169855, ENSG00000129277, ENSG00000107175, ENSG00000153551, ENSG00000160712, ENSG00000100030, ENSG00000103197, ENSG00000145147, ENSG00000170293, ENSG00000112486, ENSG00000102007, ENSG00000006074	950	116	10171	1.10755	1	0.99912	99.9999
GOTERM_BP_FAT	GO:0042330~taxis	12	0.840925	0.524299	ENSG00000169855, ENSG00000129277, ENSG00000107175, ENSG00000153551, ENSG00000160712, ENSG00000100030, ENSG00000103197, ENSG00000145147, ENSG00000170293, ENSG00000112486, ENSG00000102007, ENSG00000006074	950	116	10171	1.10755	1	0.99912	99.9999
GOTERM_BP_FAT	GO:0007626~locomotory behavior	20	1.40154	0.54813	ENSG00000169855, ENSG00000112096, ENSG00000160712, ENSG00000145147, ENSG00000154277, ENSG00000049860, ENSG00000112486, ENSG00000102007, ENSG00000128709, ENSG00000157045, ENSG00000006074, ENSG00000129277, ENSG00000171298, ENSG00000170485, ENSG00000107175, ENSG00000153551, ENSG00000100030, ENSG00000173267, ENSG00000103197, ENSG00000170293	950	205	10171	1.04452	1	0.99922	99.9999
GOTERM_BP_FAT	GO:0007610~behavior	31	2.17239	0.761396	ENSG00000154277, ENSG00000188603, ENSG00000079215, ENSG00000157103, ENSG00000129277, ENSG00000198931, ENSG00000170485, ENSG00000107175, ENSG00000100030, ENSG00000169855, ENSG00000163794, ENSG00000112096, ENSG00000203797, ENSG00000094914, ENSG00000166603, ENSG00000160712, ENSG00000145147, ENSG00000049860, ENSG00000112486, ENSG00000128709, ENSG00000157045, ENSG00000102007, ENSG00000006074, ENSG0000…	950	358	10171	0.927083	1	0.999938	100
Annotation Cluster 162	Enrichment Score: 0.2660451474940704
Category	Term	Count	%	PValue	Genes	List Total	Pop Hits	Pop Total	Fold Enrichment	Bonferroni	Benjamini	FDR
GOTERM_BP_FAT	GO:0009119~ribonucleoside metabolic process	5	0.350385	0.457951	ENSG00000198931, ENSG00000213339, ENSG00000102967, ENSG00000133027, ENSG00000197217	950	37	10171	1.4468	1	0.9986	99.9985
GOTERM_BP_FAT	GO:0009116~nucleoside metabolic process	6	0.420463	0.486976	ENSG00000198931, ENSG00000213339, ENSG00000136877, ENSG00000102967, ENSG00000133027, ENSG00000197217	950	49	10171	1.31098	1	0.998826	99.9994
GOTERM_BP_FAT	GO:0042278~purine nucleoside metabolic process	3	0.210231	0.621937	ENSG00000198931, ENSG00000213339, ENSG00000133027	950	22	10171	1.45995	1	0.999615	100
GOTERM_BP_FAT	GO:0046128~purine ribonucleoside metabolic process	3	0.210231	0.621937	ENSG00000198931, ENSG00000213339, ENSG00000133027	950	22	10171	1.45995	1	0.999615	100
Annotation Cluster 163	Enrichment Score: 0.26545088260380145
Category	Term	Count	%	PValue	Genes	List Total	Pop Hits	Pop Total	Fold Enrichment	Bonferroni	Benjamini	FDR
GOTERM_BP_FAT	GO:0016236~macroautophagy	3	0.210231	0.27412	ENSG00000094631, ENSG00000117984, ENSG00000188603	950	11	10171	2.9199	1	0.99617	99.6969
GOTERM_CC_FAT	GO:0005901~caveola	6	0.420463	0.3043	ENSG00000094631, ENSG00000100292, ENSG00000103197, ENSG00000117394, ENSG00000188603, ENSG00000135587	980	36	9588	1.63061	1	0.923505	99.4643
GOTERM_BP_FAT	GO:0006914~autophagy	4	0.280308	0.584839	ENSG00000094631, ENSG00000117984, ENSG00000188603, ENSG00000101844	950	32	10171	1.33829	1	0.999496	100
GOTERM_BP_FAT	GO:0009267~cellular response to starvation	3	0.210231	0.646449	ENSG00000094631, ENSG00000117984, ENSG00000188603	950	23	10171	1.39648	1	0.999718	100
GOTERM_BP_FAT	GO:0031669~cellular response to nutrient levels	4	0.280308	0.646693	ENSG00000094631, ENSG00000117984, ENSG00000100292, ENSG00000188603	950	35	10171	1.22358	1	0.999713	100
GOTERM_BP_FAT	GO:0042594~response to starvation	3	0.210231	0.784034	ENSG00000094631, ENSG00000117984, ENSG00000188603	950	30	10171	1.07063	1	0.999955	100
GOTERM_BP_FAT	GO:0031668~cellular response to extracellular stimulus	4	0.280308	0.866957	ENSG00000094631, ENSG00000117984, ENSG00000100292, ENSG00000188603	950	51	10171	0.839711	1	0.999992	100
Annotation Cluster 164	Enrichment Score: 0.26508773572463656
Category	Term	Count	%	PValue	Genes	List Total	Pop Hits	Pop Total	Fold Enrichment	Bonferroni	Benjamini	FDR
UP_SEQ_FEATURE	metal ion-binding site:Manganese 2	4	0.280308	0.487335	ENSG00000213889, ENSG00000177181, ENSG00000133313, ENSG00000196236	1374	27	14299	1.54175	1	1	99.9994
UP_SEQ_FEATURE	metal ion-binding site:Manganese 1	4	0.280308	0.487335	ENSG00000213889, ENSG00000177181, ENSG00000133313, ENSG00000196236	1374	27	14299	1.54175	1	1	99.9994
SP_PIR_KEYWORDS	manganese	12	0.840925	0.674654	ENSG00000213889, ENSG00000176022, ENSG00000177181, ENSG00000112096, ENSG00000133313, ENSG00000118276, ENSG00000119414, ENSG00000196236, ENSG00000076043, ENSG00000162694, ENSG00000167136, ENSG00000158470	1375	126	14313	0.991377	1	0.991303	100
Annotation Cluster 165	Enrichment Score: 0.2650551536335426
Category	Term	Count	%	PValue	Genes	List Total	Pop Hits	Pop Total	Fold Enrichment	Bonferroni	Benjamini	FDR
SMART	SM00219:TyrKc	10	0.700771	0.258715	ENSG00000030304, ENSG00000065361, ENSG00000164078, ENSG00000176105, ENSG00000163785, ENSG00000196411, ENSG00000101890, ENSG00000105639, ENSG00000168404, ENSG00000120899	537	88	6779	1.43453	1	0.986579	98.1232
GOTERM_MF_FAT	GO:0004714~transmembrane receptor protein tyrosine kinase activity	7	0.49054	0.324159	ENSG00000030304, ENSG00000099250, ENSG00000065361, ENSG00000164078, ENSG00000104213, ENSG00000163785, ENSG00000196411	879	52	9766	1.49562	1	0.995702	99.8059
GOTERM_MF_FAT	GO:0004713~protein tyrosine kinase activity	14	0.981079	0.332779	ENSG00000154358, ENSG00000065361, ENSG00000163785, ENSG00000120899, ENSG00000168404, ENSG00000030304, ENSG00000129277, ENSG00000099250, ENSG00000176105, ENSG00000164078, ENSG00000196411, ENSG00000104213, ENSG00000105639, ENSG00000101890	879	125	9766	1.24436	1	0.995253	99.8418
INTERPRO	IPR001245:Tyrosine protein kinase	10	0.700771	0.482418	ENSG00000030304, ENSG00000065361, ENSG00000164078, ENSG00000176105, ENSG00000163785, ENSG00000196411, ENSG00000101890, ENSG00000105639, ENSG00000168404, ENSG00000120899	1213	88	12529	1.17374	1	1	99.9985
INTERPRO	IPR008266:Tyrosine protein kinase, active site	8	0.560617	0.552844	ENSG00000030304, ENSG00000065361, ENSG00000164078, ENSG00000176105, ENSG00000163785, ENSG00000196411, ENSG00000105639, ENSG00000120899	1213	72	12529	1.14766	1	1	99.9999
SP_PIR_KEYWORDS	tyrosine-protein kinase	8	0.560617	0.670728	ENSG00000030304, ENSG00000065361, ENSG00000164078, ENSG00000176105, ENSG00000163785, ENSG00000196411, ENSG00000105639, ENSG00000120899	1375	81	14313	1.02809	1	0.991483	100
GOTERM_MF_FAT	GO:0004715~non-membrane spanning protein tyrosine kinase activity	3	0.210231	0.731076	ENSG00000176105, ENSG00000105639, ENSG00000120899	879	28	9766	1.19039	1	0.99978	100
GOTERM_BP_FAT	GO:0018212~peptidyl-tyrosine modification	3	0.210231	0.799295	ENSG00000065361, ENSG00000105639, ENSG00000120899	950	31	10171	1.0361	1	0.999964	100
GOTERM_BP_FAT	GO:0018108~peptidyl-tyrosine phosphorylation	3	0.210231	0.799295	ENSG00000065361, ENSG00000105639, ENSG00000120899	950	31	10171	1.0361	1	0.999964	100
INTERPRO	IPR000719:Protein kinase, core	28	1.96216	0.958879	ENSG00000154358, ENSG00000055332, ENSG00000163785, ENSG00000163932, ENSG00000185324, ENSG00000188906, ENSG00000030304, ENSG00000102882, ENSG00000117266, ENSG00000142875, ENSG00000100030, ENSG00000105221, ENSG00000105639, ENSG00000168067, ENSG00000188130, ENSG00000065361, ENSG00000119638, ENSG00000147044, ENSG00000004660, ENSG00000123143, ENSG00000168404, ENSG00000120899, ENSG00000127914, ENSG0000…	1213	372	12529	0.777447	1	1	100
Annotation Cluster 166	Enrichment Score: 0.26458221719939923
Category	Term	Count	%	PValue	Genes	List Total	Pop Hits	Pop Total	Fold Enrichment	Bonferroni	Benjamini	FDR
GOTERM_BP_FAT	GO:0002274~myeloid leukocyte activation	6	0.420463	0.1576	ENSG00000137462, ENSG00000105329, ENSG00000174130, ENSG00000184371, ENSG00000086730, ENSG00000174125	950	31	10171	2.07219	1	0.990034	95.5144
GOTERM_BP_FAT	GO:0002275~myeloid cell activation during immune response	3	0.210231	0.27412	ENSG00000137462, ENSG00000174130, ENSG00000086730	950	11	10171	2.9199	1	0.99617	99.6969
SP_PIR_KEYWORDS	innate immunity	7	0.49054	0.382346	ENSG00000137462, ENSG00000139178, ENSG00000184584, ENSG00000137161, ENSG00000174130, ENSG00000000971, ENSG00000174125	1375	52	14313	1.40127	1	0.967538	99.9135
SP_PIR_KEYWORDS	immune response	14	0.981079	0.5604	ENSG00000150455, ENSG00000184584, ENSG00000101695, ENSG00000174130, ENSG00000086730, ENSG00000182500, ENSG00000137462, ENSG00000139178, ENSG00000137161, ENSG00000129084, ENSG00000170858, ENSG00000000971, ENSG00000174125, ENSG00000166527	1375	137	14313	1.06374	1	0.983221	99.9994
GOTERM_BP_FAT	GO:0002366~leukocyte activation during immune response	3	0.210231	0.646449	ENSG00000137462, ENSG00000174130, ENSG00000086730	950	23	10171	1.39648	1	0.999718	100
GOTERM_BP_FAT	GO:0002263~cell activation during immune response	3	0.210231	0.646449	ENSG00000137462, ENSG00000174130, ENSG00000086730	950	23	10171	1.39648	1	0.999718	100
GOTERM_BP_FAT	GO:0002757~immune response-activating signal transduction	4	0.280308	0.646693	ENSG00000137462, ENSG00000100030, ENSG00000174130, ENSG00000086730	950	35	10171	1.22358	1	0.999713	100
GOTERM_BP_FAT	GO:0002237~response to molecule of bacterial origin	6	0.420463	0.655439	ENSG00000167815, ENSG00000137462, ENSG00000160712, ENSG00000100030, ENSG00000174130, ENSG00000197249	950	59	10171	1.08878	1	0.999717	100
GOTERM_BP_FAT	GO:0002429~immune response-activating cell surface receptor signaling pathway	3	0.210231	0.669683	ENSG00000137462, ENSG00000100030, ENSG00000086730	950	24	10171	1.33829	1	0.999764	100
GOTERM_BP_FAT	GO:0002253~activation of immune response	6	0.420463	0.684538	ENSG00000137462, ENSG00000139178, ENSG00000100030, ENSG00000174130, ENSG00000000971, ENSG00000086730	950	61	10171	1.05308	1	0.9998	100
GOTERM_BP_FAT	GO:0002764~immune response-regulating signal transduction	4	0.280308	0.701714	ENSG00000137462, ENSG00000100030, ENSG00000174130, ENSG00000086730	950	38	10171	1.12698	1	0.999853	100
GOTERM_BP_FAT	GO:0002768~immune response-regulating cell surface receptor signaling pathway	3	0.210231	0.712426	ENSG00000137462, ENSG00000100030, ENSG00000086730	950	26	10171	1.23534	1	0.999878	100
GOTERM_BP_FAT	GO:0050778~positive regulation of immune response	6	0.420463	0.967192	ENSG00000137462, ENSG00000139178, ENSG00000100030, ENSG00000174130, ENSG00000000971, ENSG00000086730	950	102	10171	0.629783	1	1	100
Annotation Cluster 167	Enrichment Score: 0.26296587136778193
Category	Term	Count	%	PValue	Genes	List Total	Pop Hits	Pop Total	Fold Enrichment	Bonferroni	Benjamini	FDR
BIOCARTA	h_barr-mapkPathway:Role of ???-arrestins in the activation and targeting of MAP kinases	3	0.210231	0.319372	ENSG00000087460, ENSG00000102882, ENSG00000100030	110	11	1049	2.60083	1	1	99.1756
BIOCARTA	h_crebPathway:Transcription factor CREB and its extracellular signals	3	0.210231	0.359255	ENSG00000087460, ENSG00000102882, ENSG00000100030	110	12	1049	2.38409	1	1	99.6118
BIOCARTA	h_bArrestin-srcPathway:Roles of ???-arrestin-dependent Recruitment of Src Kinases in GPCR Signaling	3	0.210231	0.436178	ENSG00000087460, ENSG00000102882, ENSG00000100030	110	14	1049	2.04351	1	1	99.9212
SP_PIR_KEYWORDS	signal transduction	4	0.280308	0.487162	ENSG00000087460, ENSG00000102882, ENSG00000100030, ENSG00000128266	1375	27	14313	1.54214	1	0.979123	99.9943
BIOCARTA	h_CCR3Pathway:CCR3 signaling in Eosinophils	3	0.210231	0.507934	ENSG00000087460, ENSG00000102882, ENSG00000100030	110	16	1049	1.78807	1	0.999996	99.9856
BIOCARTA	h_erkPathway:Erk1/Erk2 Mapk Signaling pathway	3	0.210231	0.659781	ENSG00000087460, ENSG00000102882, ENSG00000100030	110	21	1049	1.36234	1	0.999995	99.9999
KEGG_PATHWAY	hsa04270:Vascular smooth muscle contraction	8	0.560617	0.731555	ENSG00000087460, ENSG00000102882, ENSG00000178363, ENSG00000121281, ENSG00000142875, ENSG00000100030, ENSG00000197584, ENSG00000163932	371	86	3859	0.967592	1	0.940839	100
KEGG_PATHWAY	hsa04540:Gap junction	6	0.420463	0.825056	ENSG00000087460, ENSG00000102882, ENSG00000121281, ENSG00000100485, ENSG00000142875, ENSG00000100030	371	71	3859	0.87901	1	0.964265	100
KEGG_PATHWAY	hsa04730:Long-term depression	4	0.280308	0.87163	ENSG00000087460, ENSG00000102882, ENSG00000100030, ENSG00000128266	371	50	3859	0.832129	1	0.975686	100
Annotation Cluster 168	Enrichment Score: 0.2616445223081977
Category	Term	Count	%	PValue	Genes	List Total	Pop Hits	Pop Total	Fold Enrichment	Bonferroni	Benjamini	FDR
GOTERM_BP_FAT	GO:0006399~tRNA metabolic process	12	0.840925	0.25926	ENSG00000124608, ENSG00000124787, ENSG00000172053, ENSG00000213339, ENSG00000167112, ENSG00000137411, ENSG00000105171, ENSG00000160193, ENSG00000169972, ENSG00000143374, ENSG00000154743, ENSG00000126814	950	94	10171	1.36676	1	0.995445	99.5626
KEGG_PATHWAY	hsa00970:Aminoacyl-tRNA biosynthesis	5	0.350385	0.436095	ENSG00000124608, ENSG00000103707, ENSG00000172053, ENSG00000137411, ENSG00000143374	371	35	3859	1.48595	1	0.888043	99.9091
SP_PIR_KEYWORDS	Aminoacyl-tRNA synthetase	4	0.280308	0.60483	ENSG00000124608, ENSG00000172053, ENSG00000137411, ENSG00000143374	1375	32	14313	1.30118	1	0.987534	99.9999
GOTERM_BP_FAT	GO:0006418~tRNA aminoacylation for protein translation	4	0.280308	0.626827	ENSG00000124608, ENSG00000172053, ENSG00000137411, ENSG00000143374	950	34	10171	1.25957	1	0.999631	100
GOTERM_BP_FAT	GO:0043039~tRNA aminoacylation	4	0.280308	0.626827	ENSG00000124608, ENSG00000172053, ENSG00000137411, ENSG00000143374	950	34	10171	1.25957	1	0.999631	100
GOTERM_BP_FAT	GO:0043038~amino acid activation	4	0.280308	0.626827	ENSG00000124608, ENSG00000172053, ENSG00000137411, ENSG00000143374	950	34	10171	1.25957	1	0.999631	100
GOTERM_MF_FAT	GO:0004812~aminoacyl-tRNA ligase activity	4	0.280308	0.640131	ENSG00000124608, ENSG00000172053, ENSG00000137411, ENSG00000143374	879	36	9766	1.23448	1	0.999416	100
GOTERM_MF_FAT	GO:0016875~ligase activity, forming carbon-oxygen bonds	4	0.280308	0.640131	ENSG00000124608, ENSG00000172053, ENSG00000137411, ENSG00000143374	879	36	9766	1.23448	1	0.999416	100
GOTERM_MF_FAT	GO:0016876~ligase activity, forming aminoacyl-tRNA and related compounds	4	0.280308	0.640131	ENSG00000124608, ENSG00000172053, ENSG00000137411, ENSG00000143374	879	36	9766	1.23448	1	0.999416	100
Annotation Cluster 169	Enrichment Score: 0.2616202800106565
Category	Term	Count	%	PValue	Genes	List Total	Pop Hits	Pop Total	Fold Enrichment	Bonferroni	Benjamini	FDR
INTERPRO	IPR017981:GPCR, family 2-like	8	0.560617	0.116857	ENSG00000155760, ENSG00000075275, ENSG00000106018, ENSG00000157240, ENSG00000123146, ENSG00000174804, ENSG00000156920, ENSG00000177283	1213	43	12529	1.92166	1	0.999234	87.7625
PIR_SUPERFAMILY	PIRSF800007:secretin receptor-like G protein-coupled receptors	4	0.280308	0.520348	ENSG00000075275, ENSG00000106018, ENSG00000123146, ENSG00000156920	537	28	5520	1.46848	1	1	99.9981
INTERPRO	IPR000832:GPCR, family 2, secretin-like	4	0.280308	0.631519	ENSG00000075275, ENSG00000106018, ENSG00000123146, ENSG00000156920	1213	33	12529	1.25199	1	1	100
INTERPRO	IPR017983:GPCR, family 2, secretin-like, conserved site	4	0.280308	0.631519	ENSG00000075275, ENSG00000106018, ENSG00000123146, ENSG00000156920	1213	33	12529	1.25199	1	1	100
SMART	SM00303:GPS	3	0.210231	0.680433	ENSG00000075275, ENSG00000123146, ENSG00000156920	537	29	6779	1.30591	1	0.997721	100
UP_SEQ_FEATURE	domain:GPS	3	0.210231	0.76496	ENSG00000075275, ENSG00000123146, ENSG00000156920	1374	28	14299	1.11502	1	1	100
INTERPRO	IPR000203:GPS	3	0.210231	0.785547	ENSG00000075275, ENSG00000123146, ENSG00000156920	1213	29	12529	1.06851	1	1	100
GOTERM_BP_FAT	GO:0007218~neuropeptide signaling pathway	6	0.420463	0.814179	ENSG00000163794, ENSG00000075275, ENSG00000171596, ENSG00000123146, ENSG00000171551, ENSG00000156920	950	72	10171	0.892193	1	0.999971	100
Annotation Cluster 170	Enrichment Score: 0.25958485264024805
Category	Term	Count	%	PValue	Genes	List Total	Pop Hits	Pop Total	Fold Enrichment	Bonferroni	Benjamini	FDR
SP_PIR_KEYWORDS	flagellum	4	0.280308	0.246108	ENSG00000175294, ENSG00000068885, ENSG00000144451, ENSG00000032742	1375	18	14313	2.31321	1	0.932186	98.3998
GOTERM_CC_FAT	GO:0019861~flagellum	4	0.280308	0.669201	ENSG00000175294, ENSG00000068885, ENSG00000144451, ENSG00000032742	980	33	9588	1.1859	1	0.989935	100
GOTERM_CC_FAT	GO:0005930~axoneme	4	0.280308	0.669201	ENSG00000187240, ENSG00000068885, ENSG00000144451, ENSG00000032742	980	33	9588	1.1859	1	0.989935	100
GOTERM_CC_FAT	GO:0005929~cilium	9	0.630694	0.830656	ENSG00000187240, ENSG00000175294, ENSG00000068885, ENSG00000144451, ENSG00000032742, ENSG00000196659, ENSG00000147400, ENSG00000131697, ENSG00000197557	980	102	9588	0.863265	1	0.997196	100
Annotation Cluster 171	Enrichment Score: 0.25900362951822364
Category	Term	Count	%	PValue	Genes	List Total	Pop Hits	Pop Total	Fold Enrichment	Bonferroni	Benjamini	FDR
GOTERM_BP_FAT	GO:0042471~ear morphogenesis	8	0.560617	0.207768	ENSG00000117013, ENSG00000115507, ENSG00000183691, ENSG00000163982, ENSG00000179981, ENSG00000170577, ENSG00000168269, ENSG00000126778	950	52	10171	1.64713	1	0.992415	98.5238
GOTERM_BP_FAT	GO:0043583~ear development	10	0.700771	0.263419	ENSG00000117013, ENSG00000115507, ENSG00000183691, ENSG00000105329, ENSG00000163982, ENSG00000184154, ENSG00000179981, ENSG00000170577, ENSG00000168269, ENSG00000126778	950	75	10171	1.42751	1	0.995753	99.605
GOTERM_BP_FAT	GO:0048704~embryonic skeletal system morphogenesis	7	0.49054	0.271981	ENSG00000106006, ENSG00000087460, ENSG00000183691, ENSG00000105997, ENSG00000170577, ENSG00000128709, ENSG00000126778	950	47	10171	1.59456	1	0.99621	99.6803
GOTERM_BP_FAT	GO:0048705~skeletal system morphogenesis	11	0.770848	0.316706	ENSG00000106006, ENSG00000087460, ENSG00000183691, ENSG00000127415, ENSG00000105329, ENSG00000105997, ENSG00000170577, ENSG00000107372, ENSG00000163785, ENSG00000128709, ENSG00000126778	950	89	10171	1.32325	1	0.996924	99.8985
GOTERM_BP_FAT	GO:0048562~embryonic organ morphogenesis	12	0.840925	0.39	ENSG00000106006, ENSG00000087460, ENSG00000117013, ENSG00000115507, ENSG00000183691, ENSG00000163982, ENSG00000179981, ENSG00000105997, ENSG00000170577, ENSG00000168269, ENSG00000128709, ENSG00000126778	950	105	10171	1.22358	1	0.997902	99.987
SMART	SM00389:HOX	15	1.05116	0.395494	ENSG00000106006, ENSG00000204595, ENSG00000163132, ENSG00000105997, ENSG00000179981, ENSG00000108813, ENSG00000126778, ENSG00000128709, ENSG00000152804, ENSG00000172292, ENSG00000148704, ENSG00000115507, ENSG00000125820, ENSG00000170577, ENSG00000180818	537	161	6779	1.17613	1	0.985929	99.875
GOTERM_BP_FAT	GO:0001656~metanephros development	4	0.280308	0.442537	ENSG00000183691, ENSG00000170577, ENSG00000145147, ENSG00000126778	950	26	10171	1.64713	1	0.998449	99.9975
UP_SEQ_FEATURE	DNA-binding region:Homeobox	15	1.05116	0.478134	ENSG00000106006, ENSG00000204595, ENSG00000163132, ENSG00000105997, ENSG00000108813, ENSG00000089116, ENSG00000126778, ENSG00000128709, ENSG00000152804, ENSG00000172292, ENSG00000148704, ENSG00000115507, ENSG00000125820, ENSG00000170577, ENSG00000180818	1374	140	14299	1.11502	1	1	99.9992
GOTERM_BP_FAT	GO:0048706~embryonic skeletal system development	7	0.49054	0.493076	ENSG00000106006, ENSG00000087460, ENSG00000183691, ENSG00000105997, ENSG00000170577, ENSG00000128709, ENSG00000126778	950	60	10171	1.24907	1	0.998865	99.9995
[truncated: 1,365 more rows]

## Sheet: Cluster B
Annotation Cluster 1	Enrichment Score: 10.408984600700936
[truncated: 3,591 more rows]

[truncated: 4 more sheets: Cluster C, Cluster D, Cluster E, Cluster F]
