# Supplementary material for: Differential dynamics of the mammalian mRNA and protein expression response to misfolding stress
Source: Mol Syst Biol. 2016 Jan 20;12(1):855. doi: 10.15252/msb.20156423 (PMC4731011; doi:10.15252/msb.20156423)
Supplement: Supplementary file 3 — Dataset EV2 [file MSB-12-855-s003.zip › Cheng_Dataset_EV2_GO_Enrichment/GO_tworeps_RNA_protein.xlsx]

## Sheet: GO DAVID Cluster A
Annotation Cluster 1	Enrichment Score: 2.4430542564222595
Category	Term	Count	%	PValue	Genes	List Total	Pop Hits	Pop Total	Fold Enrichment	Bonferroni	Benjamini	FDR
GOTERM_CC_FAT	GO:0005576~extracellular region	12	20.6897	1.48173e-05	ENSG00000158825, ENSG00000117984, ENSG00000100292, ENSG00000131981, ENSG00000137133, ENSG00000163453, ENSG00000146648, ENSG00000175793, ENSG00000187608, ENSG00000074842, ENSG00000133112, ENSG00000115677	50	53	1034	4.68226	0.00261925	0.00261925	0.0181985
GOTERM_CC_FAT	GO:0044421~extracellular region part	8	13.7931	0.000382522	ENSG00000100292, ENSG00000131981, ENSG00000163453, ENSG00000146648, ENSG00000175793, ENSG00000187608, ENSG00000133112, ENSG00000115677	50	31	1034	5.33677	0.0654773	0.0332928	0.468835
GOTERM_CC_FAT	GO:0005615~extracellular space	7	12.069	0.00114917	ENSG00000100292, ENSG00000163453, ENSG00000146648, ENSG00000175793, ENSG00000187608, ENSG00000133112, ENSG00000115677	50	27	1034	5.36148	0.184146	0.0655899	1.4024
GOTERM_BP_FAT	GO:0042127~regulation of cell proliferation	7	12.069	0.0338131	ENSG00000150093, ENSG00000100292, ENSG00000163453, ENSG00000105835, ENSG00000146648, ENSG00000175793, ENSG00000074842	49	55	1057	2.74545	1	0.956479	40.6407
SP_PIR_KEYWORDS	Secreted	5	8.62069	0.0378267	ENSG00000163453, ENSG00000146648, ENSG00000175793, ENSG00000187608, ENSG00000074842	58	28	1221	3.75924	0.997559	0.777731	37.0986
GOTERM_BP_FAT	GO:0008285~negative regulation of cell proliferation	3	5.17241	0.263622	ENSG00000100292, ENSG00000163453, ENSG00000175793	49	22	1057	2.94156	1	0.998294	99.0341
Annotation Cluster 2	Enrichment Score: 2.221595209111411
Category	Term	Count	%	PValue	Genes	List Total	Pop Hits	Pop Total	Fold Enrichment	Bonferroni	Benjamini	FDR
GOTERM_MF_FAT	GO:0016779~nucleotidyltransferase activity	5	8.62069	0.00132829	ENSG00000186184, ENSG00000169764, ENSG00000014138, ENSG00000173540, ENSG00000163882	42	13	1001	9.16667	0.201189	0.201189	1.6069
KEGG_PATHWAY	hsa00240:Pyrimidine metabolism	5	8.62069	0.00430771	ENSG00000186184, ENSG00000025708, ENSG00000158825, ENSG00000014138, ENSG00000163882	25	16	523	6.5375	0.241406	0.241406	4.29089
KEGG_PATHWAY	hsa00230:Purine metabolism	4	6.89655	0.0378159	ENSG00000186184, ENSG00000004455, ENSG00000014138, ENSG00000163882	25	17	523	4.92235	0.915175	0.708753	32.4043
Annotation Cluster 3	Enrichment Score: 1.4488681492604305
Category	Term	Count	%	PValue	Genes	List Total	Pop Hits	Pop Total	Fold Enrichment	Bonferroni	Benjamini	FDR
GOTERM_BP_FAT	GO:0031667~response to nutrient levels	5	8.62069	0.00268363	ENSG00000108448, ENSG00000117984, ENSG00000100292, ENSG00000163453, ENSG00000115919	49	14	1057	7.70408	0.859001	0.859001	3.99265
GOTERM_BP_FAT	GO:0009991~response to extracellular stimulus	5	8.62069	0.00353806	ENSG00000108448, ENSG00000117984, ENSG00000100292, ENSG00000163453, ENSG00000115919	49	15	1057	7.19048	0.924515	0.725254	5.23226
GOTERM_BP_FAT	GO:0007584~response to nutrient	4	6.89655	0.00842945	ENSG00000108448, ENSG00000100292, ENSG00000163453, ENSG00000115919	49	10	1057	8.62857	0.997911	0.872168	12.0458
GOTERM_BP_FAT	GO:0033273~response to vitamin	3	5.17241	0.0185049	ENSG00000108448, ENSG00000163453, ENSG00000115919	49	5	1057	12.9429	0.999999	0.934341	24.6638
GOTERM_BP_FAT	GO:0010033~response to organic substance	6	10.3448	0.21507	ENSG00000108448, ENSG00000100292, ENSG00000163453, ENSG00000146648, ENSG00000115919, ENSG00000102580	49	71	1057	1.82294	1	0.997729	97.4569
GOTERM_BP_FAT	GO:0009725~response to hormone stimulus	3	5.17241	0.432132	ENSG00000108448, ENSG00000100292, ENSG00000163453	49	32	1057	2.02232	1	0.999896	99.9812
GOTERM_BP_FAT	GO:0009719~response to endogenous stimulus	3	5.17241	0.523785	ENSG00000108448, ENSG00000100292, ENSG00000163453	49	38	1057	1.70301	1	0.999975	99.9987
Annotation Cluster 4	Enrichment Score: 1.216094144223602
Category	Term	Count	%	PValue	Genes	List Total	Pop Hits	Pop Total	Fold Enrichment	Bonferroni	Benjamini	FDR
GOTERM_BP_FAT	GO:0070727~cellular macromolecule localization	9	15.5172	0.0118723	ENSG00000095139, ENSG00000174780, ENSG00000126883, ENSG00000025796, ENSG00000067167, ENSG00000110711, ENSG00000146648, ENSG00000014138, ENSG00000157020	49	71	1057	2.73441	0.999835	0.886583	16.5641
GOTERM_BP_FAT	GO:0034613~cellular protein localization	9	15.5172	0.0118723	ENSG00000095139, ENSG00000174780, ENSG00000126883, ENSG00000025796, ENSG00000067167, ENSG00000110711, ENSG00000146648, ENSG00000014138, ENSG00000157020	49	71	1057	2.73441	0.999835	0.886583	16.5641
GOTERM_BP_FAT	GO:0008104~protein localization	11	18.9655	0.0268624	ENSG00000095139, ENSG00000174780, ENSG00000168374, ENSG00000126883, ENSG00000025796, ENSG00000067167, ENSG00000110711, ENSG00000146648, ENSG00000014138, ENSG00000009844, ENSG00000157020	49	114	1057	2.08145	1	0.963426	33.8253
GOTERM_BP_FAT	GO:0006886~intracellular protein transport	8	13.7931	0.0295319	ENSG00000095139, ENSG00000174780, ENSG00000126883, ENSG00000025796, ENSG00000067167, ENSG00000110711, ENSG00000014138, ENSG00000157020	49	68	1057	2.53782	1	0.955925	36.525
GOTERM_BP_FAT	GO:0006605~protein targeting	6	10.3448	0.0408862	ENSG00000174780, ENSG00000126883, ENSG00000025796, ENSG00000067167, ENSG00000110711, ENSG00000014138	49	43	1057	3.00997	1	0.95232	46.8987
GOTERM_BP_FAT	GO:0015031~protein transport	10	17.2414	0.0453885	ENSG00000095139, ENSG00000174780, ENSG00000168374, ENSG00000126883, ENSG00000025796, ENSG00000067167, ENSG00000110711, ENSG00000014138, ENSG00000009844, ENSG00000157020	49	107	1057	2.01602	1	0.953968	50.5551
GOTERM_BP_FAT	GO:0045184~establishment of protein localization	10	17.2414	0.0477986	ENSG00000095139, ENSG00000174780, ENSG00000168374, ENSG00000126883, ENSG00000025796, ENSG00000067167, ENSG00000110711, ENSG00000014138, ENSG00000009844, ENSG00000157020	49	108	1057	1.99735	1	0.948976	52.4145
GOTERM_BP_FAT	GO:0006612~protein targeting to membrane	3	5.17241	0.0855307	ENSG00000174780, ENSG00000025796, ENSG00000067167	49	11	1057	5.88312	1	0.982987	74.2234
SP_PIR_KEYWORDS	protein transport	7	12.069	0.113307	ENSG00000095139, ENSG00000168374, ENSG00000126883, ENSG00000025796, ENSG00000067167, ENSG00000009844, ENSG00000157020	58	72	1221	2.0467	1	0.956137	76.4444
SP_PIR_KEYWORDS	transport	10	17.2414	0.252059	ENSG00000095139, ENSG00000173660, ENSG00000168374, ENSG00000126883, ENSG00000025796, ENSG00000067167, ENSG00000172115, ENSG00000009844, ENSG00000157020, ENSG00000115677	58	149	1221	1.41287	1	0.983737	96.9553
GOTERM_BP_FAT	GO:0046907~intracellular transport	8	13.7931	0.253193	ENSG00000095139, ENSG00000174780, ENSG00000126883, ENSG00000025796, ENSG00000067167, ENSG00000110711, ENSG00000014138, ENSG00000157020	49	114	1057	1.51378	1	0.998088	98.8046
GOTERM_BP_FAT	GO:0033365~protein localization in organelle	3	5.17241	0.415996	ENSG00000174780, ENSG00000110711, ENSG00000014138	49	31	1057	2.08756	1	0.999865	99.9713
Annotation Cluster 5	Enrichment Score: 0.9535709810410866
Category	Term	Count	%	PValue	Genes	List Total	Pop Hits	Pop Total	Fold Enrichment	Bonferroni	Benjamini	FDR
GOTERM_MF_FAT	GO:0046983~protein dimerization activity	6	10.3448	0.0225805	ENSG00000186184, ENSG00000158825, ENSG00000150093, ENSG00000146648, ENSG00000014138, ENSG00000115919	42	41	1001	3.4878	0.978929	0.854841	24.2975
GOTERM_BP_FAT	GO:0007166~cell surface receptor linked signal transduction	5	8.62069	0.126041	ENSG00000070770, ENSG00000158825, ENSG00000150093, ENSG00000168374, ENSG00000146648	49	43	1057	2.50831	1	0.99573	87.0325
GOTERM_MF_FAT	GO:0042802~identical protein binding	4	6.89655	0.48422	ENSG00000158825, ENSG00000150093, ENSG00000146648, ENSG00000115919	42	63	1001	1.51323	1	0.999996	99.9687
Annotation Cluster 6	Enrichment Score: 0.9363279185901429
Category	Term	Count	%	PValue	Genes	List Total	Pop Hits	Pop Total	Fold Enrichment	Bonferroni	Benjamini	FDR
UP_SEQ_FEATURE	disulfide bond	8	13.7931	0.00861581	ENSG00000150093, ENSG00000004455, ENSG00000126432, ENSG00000173660, ENSG00000117984, ENSG00000131981, ENSG00000163453, ENSG00000146648	58	52	1220	3.23607	0.862147	0.862147	10.4936
SP_PIR_KEYWORDS	disulfide bond	8	13.7931	0.0141108	ENSG00000150093, ENSG00000004455, ENSG00000126432, ENSG00000173660, ENSG00000117984, ENSG00000131981, ENSG00000163453, ENSG00000146648	58	57	1221	2.95463	0.891061	0.891061	15.7058
GOTERM_BP_FAT	GO:0042127~regulation of cell proliferation	7	12.069	0.0338131	ENSG00000150093, ENSG00000100292, ENSG00000163453, ENSG00000105835, ENSG00000146648, ENSG00000175793, ENSG00000074842	49	55	1057	2.74545	1	0.956479	40.6407
SP_PIR_KEYWORDS	glycoprotein	8	13.7931	0.136029	ENSG00000150093, ENSG00000183431, ENSG00000130303, ENSG00000117984, ENSG00000126883, ENSG00000067167, ENSG00000163453, ENSG00000146648	58	93	1221	1.8109	1	0.920691	82.7594
UP_SEQ_FEATURE	glycosylation site:N-linked (GlcNAc...)	7	12.069	0.150795	ENSG00000150093, ENSG00000183431, ENSG00000130303, ENSG00000117984, ENSG00000067167, ENSG00000163453, ENSG00000146648	58	78	1220	1.88771	1	0.998047	87.6818
GOTERM_BP_FAT	GO:0008284~positive regulation of cell proliferation	4	6.89655	0.162592	ENSG00000150093, ENSG00000105835, ENSG00000146648, ENSG00000074842	49	31	1057	2.78341	1	0.998447	93.2153
GOTERM_MF_FAT	GO:0032403~protein complex binding	3	5.17241	0.195836	ENSG00000150093, ENSG00000173660, ENSG00000131981	42	20	1001	3.575	1	0.997843	92.9794
SP_PIR_KEYWORDS	signal	6	10.3448	0.315996	ENSG00000150093, ENSG00000117984, ENSG00000163453, ENSG00000146648, ENSG00000074842, ENSG00000102580	58	80	1221	1.57888	1	0.992826	98.9602
UP_SEQ_FEATURE	signal peptide	6	10.3448	0.31662	ENSG00000150093, ENSG00000117984, ENSG00000163453, ENSG00000146648, ENSG00000074842, ENSG00000102580	58	80	1220	1.57759	1	0.999836	99.2383
GOTERM_BP_FAT	GO:0022610~biological adhesion	3	5.17241	0.432132	ENSG00000150093, ENSG00000163453, ENSG00000146648	49	32	1057	2.02232	1	0.999896	99.9812
GOTERM_BP_FAT	GO:0007155~cell adhesion	3	5.17241	0.432132	ENSG00000150093, ENSG00000163453, ENSG00000146648	49	32	1057	2.02232	1	0.999896	99.9812
Annotation Cluster 7	Enrichment Score: 0.8489474082835182
Category	Term	Count	%	PValue	Genes	List Total	Pop Hits	Pop Total	Fold Enrichment	Bonferroni	Benjamini	FDR
GOTERM_CC_FAT	GO:0044421~extracellular region part	8	13.7931	0.000382522	ENSG00000100292, ENSG00000131981, ENSG00000163453, ENSG00000146648, ENSG00000175793, ENSG00000187608, ENSG00000133112, ENSG00000115677	50	31	1034	5.33677	0.0654773	0.0332928	0.468835
GOTERM_CC_FAT	GO:0005615~extracellular space	7	12.069	0.00114917	ENSG00000100292, ENSG00000163453, ENSG00000146648, ENSG00000175793, ENSG00000187608, ENSG00000133112, ENSG00000115677	50	27	1034	5.36148	0.184146	0.0655899	1.4024
GOTERM_BP_FAT	GO:0008283~cell proliferation	5	8.62069	0.142549	ENSG00000130303, ENSG00000100292, ENSG00000091527, ENSG00000146648, ENSG00000175793	49	45	1057	2.39683	1	0.997263	90.2886
GOTERM_BP_FAT	GO:0033554~cellular response to stress	6	10.3448	0.182292	ENSG00000133119, ENSG00000126432, ENSG00000117984, ENSG00000100292, ENSG00000175793, ENSG00000067369	49	67	1057	1.93177	1	0.998303	95.271
GOTERM_BP_FAT	GO:0043066~negative regulation of apoptosis	4	6.89655	0.197332	ENSG00000126432, ENSG00000100292, ENSG00000146648, ENSG00000133112	49	34	1057	2.53782	1	0.998355	96.4312
GOTERM_BP_FAT	GO:0042981~regulation of apoptosis	6	10.3448	0.206691	ENSG00000126432, ENSG00000100292, ENSG00000172115, ENSG00000146648, ENSG00000175793, ENSG00000133112	49	70	1057	1.84898	1	0.998485	97.0126
GOTERM_BP_FAT	GO:0043069~negative regulation of programmed cell death	4	6.89655	0.20931	ENSG00000126432, ENSG00000100292, ENSG00000146648, ENSG00000133112	49	35	1057	2.46531	1	0.998237	97.1587
GOTERM_BP_FAT	GO:0043067~regulation of programmed cell death	6	10.3448	0.21507	ENSG00000126432, ENSG00000100292, ENSG00000172115, ENSG00000146648, ENSG00000175793, ENSG00000133112	49	71	1057	1.82294	1	0.997729	97.4569
GOTERM_BP_FAT	GO:0060548~negative regulation of cell death	4	6.89655	0.221454	ENSG00000126432, ENSG00000100292, ENSG00000146648, ENSG00000133112	49	36	1057	2.39683	1	0.997719	97.7531
GOTERM_BP_FAT	GO:0010941~regulation of cell death	6	10.3448	0.223562	ENSG00000126432, ENSG00000100292, ENSG00000172115, ENSG00000146648, ENSG00000175793, ENSG00000133112	49	72	1057	1.79762	1	0.997395	97.8435
GOTERM_BP_FAT	GO:0051336~regulation of hydrolase activity	3	5.17241	0.246364	ENSG00000172115, ENSG00000146648, ENSG00000175793	49	21	1057	3.08163	1	0.998066	98.6277
GOTERM_BP_FAT	GO:0010035~response to inorganic substance	3	5.17241	0.263622	ENSG00000126432, ENSG00000100292, ENSG00000146648	49	22	1057	2.94156	1	0.998294	99.0341
GOTERM_BP_FAT	GO:0006979~response to oxidative stress	3	5.17241	0.263622	ENSG00000126432, ENSG00000100292, ENSG00000146648	49	22	1057	2.94156	1	0.998294	99.0341
GOTERM_BP_FAT	GO:0016265~death	4	6.89655	0.619708	ENSG00000117984, ENSG00000100292, ENSG00000172115, ENSG00000175793	49	69	1057	1.25052	1	0.999998	100
GOTERM_BP_FAT	GO:0008219~cell death	4	6.89655	0.619708	ENSG00000117984, ENSG00000100292, ENSG00000172115, ENSG00000175793	49	69	1057	1.25052	1	0.999998	100
GOTERM_BP_FAT	GO:0042592~homeostatic process	3	5.17241	0.727419	ENSG00000126432, ENSG00000100292, ENSG00000133112	49	55	1057	1.17662	1	1	100
GOTERM_BP_FAT	GO:0007242~intracellular signaling cascade	4	6.89655	0.744484	ENSG00000168374, ENSG00000100292, ENSG00000146648, ENSG00000175793	49	83	1057	1.03959	1	1	100
Annotation Cluster 8	Enrichment Score: 0.8051191730065828
Category	Term	Count	%	PValue	Genes	List Total	Pop Hits	Pop Total	Fold Enrichment	Bonferroni	Benjamini	FDR
GOTERM_BP_FAT	GO:0010647~positive regulation of cell communication	4	6.89655	0.058184	ENSG00000108448, ENSG00000130303, ENSG00000100292, ENSG00000146648	49	20	1057	4.31429	1	0.965318	59.7042
GOTERM_BP_FAT	GO:0051240~positive regulation of multicellular organismal process	3	5.17241	0.0855307	ENSG00000108448, ENSG00000100292, ENSG00000146648	49	11	1057	5.88312	1	0.982987	74.2234
GOTERM_BP_FAT	GO:0010033~response to organic substance	6	10.3448	0.21507	ENSG00000108448, ENSG00000100292, ENSG00000163453, ENSG00000146648, ENSG00000115919, ENSG00000102580	49	71	1057	1.82294	1	0.997729	97.4569
GOTERM_BP_FAT	GO:0009891~positive regulation of biosynthetic process	4	6.89655	0.29679	ENSG00000108448, ENSG00000100292, ENSG00000146648, ENSG00000067369	49	42	1057	2.05442	1	0.999199	99.5198
GOTERM_BP_FAT	GO:0031328~positive regulation of cellular biosynthetic process	4	6.89655	0.29679	ENSG00000108448, ENSG00000100292, ENSG00000146648, ENSG00000067369	49	42	1057	2.05442	1	0.999199	99.5198
Annotation Cluster 9	Enrichment Score: 0.6636557169990214
Category	Term	Count	%	PValue	Genes	List Total	Pop Hits	Pop Total	Fold Enrichment	Bonferroni	Benjamini	FDR
INTERPRO	IPR013026:Tetratricopeptide region	3	5.17241	0.177038	ENSG00000174780, ENSG00000110711, ENSG00000102580	54	17	1173	3.83333	1	1	90.3919
INTERPRO	IPR019734:Tetratricopeptide repeat	3	5.17241	0.177038	ENSG00000174780, ENSG00000110711, ENSG00000102580	54	17	1173	3.83333	1	1	90.3919
UP_SEQ_FEATURE	repeat:TPR 2	3	5.17241	0.203956	ENSG00000174780, ENSG00000110711, ENSG00000102580	58	18	1220	3.50575	1	0.999426	94.6191
UP_SEQ_FEATURE	repeat:TPR 1	3	5.17241	0.203956	ENSG00000174780, ENSG00000110711, ENSG00000102580	58	18	1220	3.50575	1	0.999426	94.6191
SMART	SM00028:TPR	3	5.17241	0.219961	ENSG00000174780, ENSG00000110711, ENSG00000102580	27	17	499	3.26144	0.99942	0.99942	87.9497
SP_PIR_KEYWORDS	tpr repeat	3	5.17241	0.238831	ENSG00000174780, ENSG00000110711, ENSG00000102580	58	20	1221	3.15776	1	0.985839	96.2408
INTERPRO	IPR011990:Tetratricopeptide-like helical	3	5.17241	0.330192	ENSG00000174780, ENSG00000110711, ENSG00000102580	54	26	1173	2.50641	1	1	99.1919
Annotation Cluster 10	Enrichment Score: 0.6136133778781394
Category	Term	Count	%	PValue	Genes	List Total	Pop Hits	Pop Total	Fold Enrichment	Bonferroni	Benjamini	FDR
GOTERM_CC_FAT	GO:0005657~replication fork	4	6.89655	0.00949393	ENSG00000133119, ENSG00000014138, ENSG00000146676, ENSG00000067369	50	10	1034	8.272	0.815195	0.34434	11.0566
GOTERM_BP_FAT	GO:0006259~DNA metabolic process	5	8.62069	0.340902	ENSG00000025708, ENSG00000133119, ENSG00000172115, ENSG00000014138, ENSG00000067369	49	65	1057	1.65934	1	0.999587	99.8202
GOTERM_CC_FAT	GO:0005694~chromosome	6	10.3448	0.386359	ENSG00000112739, ENSG00000133119, ENSG00000014138, ENSG00000157020, ENSG00000146676, ENSG00000067369	50	86	1034	1.44279	1	0.999996	99.7517
GOTERM_CC_FAT	GO:0044427~chromosomal part	5	8.62069	0.404951	ENSG00000133119, ENSG00000014138, ENSG00000157020, ENSG00000146676, ENSG00000067369	50	68	1034	1.52059	1	0.99999	99.8298
GOTERM_MF_FAT	GO:0003677~DNA binding	7	12.069	0.437549	ENSG00000108448, ENSG00000186184, ENSG00000133119, ENSG00000146648, ENSG00000014138, ENSG00000146676, ENSG00000067369	42	129	1001	1.29328	1	0.999995	99.91
SP_PIR_KEYWORDS	dna-binding	3	5.17241	0.939344	ENSG00000133119, ENSG00000146676, ENSG00000067369	58	92	1221	0.686469	1	0.999996	100
Annotation Cluster 11	Enrichment Score: 0.5261848733296027
Category	Term	Count	%	PValue	Genes	List Total	Pop Hits	Pop Total	Fold Enrichment	Bonferroni	Benjamini	FDR
SP_PIR_KEYWORDS	protein transport	7	12.069	0.113307	ENSG00000095139, ENSG00000168374, ENSG00000126883, ENSG00000025796, ENSG00000067167, ENSG00000009844, ENSG00000157020	58	72	1221	2.0467	1	0.956137	76.4444
GOTERM_CC_FAT	GO:0012505~endomembrane system	7	12.069	0.369823	ENSG00000095139, ENSG00000147649, ENSG00000126883, ENSG00000136193, ENSG00000067167, ENSG00000146648, ENSG00000157020	50	104	1034	1.39192	1	0.999999	99.6558
GOTERM_BP_FAT	GO:0016192~vesicle-mediated transport	4	6.89655	0.629785	ENSG00000095139, ENSG00000168374, ENSG00000136193, ENSG00000157020	49	70	1057	1.23265	1	0.999999	100
Annotation Cluster 12	Enrichment Score: 0.4494180341916092
Category	Term	Count	%	PValue	Genes	List Total	Pop Hits	Pop Total	Fold Enrichment	Bonferroni	Benjamini	FDR
SP_PIR_KEYWORDS	kinase	5	8.62069	0.0472487	ENSG00000112739, ENSG00000070770, ENSG00000004455, ENSG00000137133, ENSG00000146648	58	30	1221	3.50862	0.999474	0.779117	44.1171
GOTERM_MF_FAT	GO:0004672~protein kinase activity	4	6.89655	0.0639124	ENSG00000112739, ENSG00000070770, ENSG00000146648, ENSG00000163882	42	23	1001	4.14493	0.999986	0.975781	55.289
UP_SEQ_FEATURE	domain:Protein kinase	3	5.17241	0.104842	ENSG00000112739, ENSG00000070770, ENSG00000146648	58	12	1220	5.25862	1	0.998237	75.8028
INTERPRO	IPR000719:Protein kinase, core	3	5.17241	0.113677	ENSG00000112739, ENSG00000070770, ENSG00000146648	54	13	1173	5.01282	1	1	76.5623
INTERPRO	IPR017441:Protein kinase, ATP binding site	3	5.17241	0.113677	ENSG00000112739, ENSG00000070770, ENSG00000146648	54	13	1173	5.01282	1	1	76.5623
SP_PIR_KEYWORDS	transferase	8	13.7931	0.11959	ENSG00000112739, ENSG00000070770, ENSG00000025708, ENSG00000169764, ENSG00000004455, ENSG00000105835, ENSG00000146648, ENSG00000173540	58	90	1221	1.87126	1	0.941485	78.3745
SP_PIR_KEYWORDS	phosphotransferase	3	5.17241	0.120137	ENSG00000070770, ENSG00000004455, ENSG00000146648	58	13	1221	4.85809	1	0.917568	78.5354
GOTERM_MF_FAT	GO:0004674~protein serine/threonine kinase activity	3	5.17241	0.122789	ENSG00000112739, ENSG00000070770, ENSG00000146648	42	15	1001	4.76667	1	0.996054	79.7432
GOTERM_BP_FAT	GO:0016310~phosphorylation	5	8.62069	0.236077	ENSG00000112739, ENSG00000070770, ENSG00000169764, ENSG00000173660, ENSG00000146648	49	55	1057	1.96104	1	0.997834	98.3145
GOTERM_BP_FAT	GO:0006468~protein amino acid phosphorylation	3	5.17241	0.3495	ENSG00000112739, ENSG00000070770, ENSG00000146648	49	27	1057	2.39683	1	0.999605	99.8526
GOTERM_BP_FAT	GO:0006793~phosphorus metabolic process	5	8.62069	0.383903	ENSG00000112739, ENSG00000070770, ENSG00000169764, ENSG00000173660, ENSG00000146648	49	69	1057	1.56315	1	0.999777	99.9354
GOTERM_BP_FAT	GO:0006796~phosphate metabolic process	5	8.62069	0.383903	ENSG00000112739, ENSG00000070770, ENSG00000169764, ENSG00000173660, ENSG00000146648	49	69	1057	1.56315	1	0.999777	99.9354
UP_SEQ_FEATURE	binding site:ATP	3	5.17241	0.413597	ENSG00000112739, ENSG00000070770, ENSG00000146648	58	30	1220	2.10345	1	0.999962	99.8928
SP_PIR_KEYWORDS	ATP	3	5.17241	0.429768	ENSG00000070770, ENSG00000004455, ENSG00000146648	58	31	1221	2.03726	1	0.997096	99.8833
UP_SEQ_FEATURE	active site:Proton acceptor	3	5.17241	0.607698	ENSG00000112739, ENSG00000070770, ENSG00000146648	58	43	1220	1.46752	1	1	99.9994
UP_SEQ_FEATURE	nucleotide phosphate-binding region:ATP	5	8.62069	0.687771	ENSG00000112739, ENSG00000070770, ENSG00000004455, ENSG00000146648, ENSG00000124228	58	98	1220	1.07319	1	1	100
GOTERM_MF_FAT	GO:0001882~nucleoside binding	7	12.069	0.771559	ENSG00000112739, ENSG00000070770, ENSG00000133119, ENSG00000158825, ENSG00000004455, ENSG00000146648, ENSG00000124228	42	179	1001	0.93203	1	1	100
GOTERM_MF_FAT	GO:0000166~nucleotide binding	11	18.9655	0.775662	ENSG00000112739, ENSG00000070770, ENSG00000133119, ENSG00000116754, ENSG00000004455, ENSG00000168374, ENSG00000109814, ENSG00000100227, ENSG00000146648, ENSG00000173540, ENSG00000124228	42	285	1001	0.919883	1	1	100
GOTERM_MF_FAT	GO:0032553~ribonucleotide binding	8	13.7931	0.786876	ENSG00000112739, ENSG00000070770, ENSG00000133119, ENSG00000004455, ENSG00000168374, ENSG00000146648, ENSG00000173540, ENSG00000124228	42	209	1001	0.912281	1	1	100
GOTERM_MF_FAT	GO:0032555~purine ribonucleotide binding	8	13.7931	0.786876	ENSG00000112739, ENSG00000070770, ENSG00000133119, ENSG00000004455, ENSG00000168374, ENSG00000146648, ENSG00000173540, ENSG00000124228	42	209	1001	0.912281	1	1	100
GOTERM_MF_FAT	GO:0005524~ATP binding	6	10.3448	0.820956	ENSG00000112739, ENSG00000070770, ENSG00000133119, ENSG00000004455, ENSG00000146648, ENSG00000124228	42	162	1001	0.882716	1	1	100
GOTERM_MF_FAT	GO:0017076~purine nucleotide binding	8	13.7931	0.825125	ENSG00000112739, ENSG00000070770, ENSG00000133119, ENSG00000004455, ENSG00000168374, ENSG00000146648, ENSG00000173540, ENSG00000124228	42	218	1001	0.874618	1	1	100
GOTERM_MF_FAT	GO:0032559~adenyl ribonucleotide binding	6	10.3448	0.829684	ENSG00000112739, ENSG00000070770, ENSG00000133119, ENSG00000004455, ENSG00000146648, ENSG00000124228	42	164	1001	0.871951	1	1	100
SP_PIR_KEYWORDS	atp-binding	6	10.3448	0.842409	ENSG00000112739, ENSG00000070770, ENSG00000133119, ENSG00000004455, ENSG00000146648, ENSG00000124228	58	148	1221	0.853448	1	0.999977	100
SP_PIR_KEYWORDS	nucleotide-binding	8	13.7931	0.844299	ENSG00000112739, ENSG00000070770, ENSG00000133119, ENSG00000004455, ENSG00000168374, ENSG00000146648, ENSG00000173540, ENSG00000124228	58	198	1221	0.850575	1	0.999968	100
GOTERM_MF_FAT	GO:0030554~adenyl nucleotide binding	6	10.3448	0.864963	ENSG00000112739, ENSG00000070770, ENSG00000133119, ENSG00000004455, ENSG00000146648, ENSG00000124228	42	173	1001	0.82659	1	1	100
GOTERM_MF_FAT	GO:0001883~purine nucleoside binding	6	10.3448	0.878651	ENSG00000112739, ENSG00000070770, ENSG00000133119, ENSG00000004455, ENSG00000146648, ENSG00000124228	42	177	1001	0.80791	1	0.999999	100
Annotation Cluster 13	Enrichment Score: 0.3733041238482299
Category	Term	Count	%	PValue	Genes	List Total	Pop Hits	Pop Total	Fold Enrichment	Bonferroni	Benjamini	FDR
UP_SEQ_FEATURE	topological domain:Cytoplasmic	7	12.069	0.125443	ENSG00000150093, ENSG00000147649, ENSG00000130303, ENSG00000108829, ENSG00000025796, ENSG00000067167, ENSG00000146648	58	74	1220	1.98975	1	0.997843	82.0435
SP_PIR_KEYWORDS	glycoprotein	8	13.7931	0.136029	ENSG00000150093, ENSG00000183431, ENSG00000130303, ENSG00000117984, ENSG00000126883, ENSG00000067167, ENSG00000163453, ENSG00000146648	58	93	1221	1.8109	1	0.920691	82.7594
UP_SEQ_FEATURE	glycosylation site:N-linked (GlcNAc...)	7	12.069	0.150795	ENSG00000150093, ENSG00000183431, ENSG00000130303, ENSG00000117984, ENSG00000067167, ENSG00000163453, ENSG00000146648	58	78	1220	1.88771	1	0.998047	87.6818
GOTERM_BP_FAT	GO:0001775~cell activation	3	5.17241	0.178368	ENSG00000150093, ENSG00000130303, ENSG00000146648	49	17	1057	3.80672	1	0.998512	94.915
UP_SEQ_FEATURE	topological domain:Lumenal	4	6.89655	0.234443	ENSG00000147649, ENSG00000108829, ENSG00000025796, ENSG00000067167	58	36	1220	2.33716	1	0.998883	96.7373
UP_SEQ_FEATURE	topological domain:Extracellular	3	5.17241	0.345178	ENSG00000150093, ENSG00000130303, ENSG00000146648	58	26	1220	2.42706	1	0.999851	99.5592
SP_PIR_KEYWORDS	endoplasmic reticulum	6	10.3448	0.402817	ENSG00000147649, ENSG00000108829, ENSG00000025796, ENSG00000100292, ENSG00000067167, ENSG00000102580	58	89	1221	1.41922	1	0.997943	99.7967
SP_PIR_KEYWORDS	transmembrane protein	3	5.17241	0.413184	ENSG00000150093, ENSG00000130303, ENSG00000146648	58	30	1221	2.10517	1	0.997367	99.8353
GOTERM_CC_FAT	GO:0044459~plasma membrane part	6	10.3448	0.59504	ENSG00000095139, ENSG00000150093, ENSG00000147649, ENSG00000130303, ENSG00000100292, ENSG00000146648	50	108	1034	1.14889	1	0.999955	99.9985
GOTERM_CC_FAT	GO:0005783~endoplasmic reticulum	6	10.3448	0.612277	ENSG00000147649, ENSG00000108829, ENSG00000025796, ENSG00000100292, ENSG00000067167, ENSG00000102580	50	110	1034	1.128	1	0.999853	99.9991
GOTERM_CC_FAT	GO:0031224~intrinsic to membrane	10	17.2414	0.668161	ENSG00000150093, ENSG00000147649, ENSG00000162819, ENSG00000130303, ENSG00000108829, ENSG00000126883, ENSG00000025796, ENSG00000067167, ENSG00000146648, ENSG00000157020	50	206	1034	1.00388	1	0.999794	99.9999
GOTERM_CC_FAT	GO:0016021~integral to membrane	9	15.5172	0.724059	ENSG00000150093, ENSG00000147649, ENSG00000130303, ENSG00000108829, ENSG00000126883, ENSG00000025796, ENSG00000067167, ENSG00000146648, ENSG00000157020	50	193	1034	0.964352	1	0.999708	100
UP_SEQ_FEATURE	transmembrane region	7	12.069	0.75345	ENSG00000150093, ENSG00000147649, ENSG00000130303, ENSG00000108829, ENSG00000025796, ENSG00000067167, ENSG00000146648	58	155	1220	0.949944	1	1	100
SP_PIR_KEYWORDS	transmembrane	7	12.069	0.764163	ENSG00000150093, ENSG00000147649, ENSG00000130303, ENSG00000108829, ENSG00000025796, ENSG00000067167, ENSG00000146648	58	157	1221	0.938612	1	0.999964	100
SP_PIR_KEYWORDS	cell membrane	3	5.17241	0.827574	ENSG00000150093, ENSG00000130303, ENSG00000146648	58	66	1221	0.956897	1	0.999974	100
SP_PIR_KEYWORDS	membrane	11	18.9655	0.911656	ENSG00000095139, ENSG00000150093, ENSG00000147649, ENSG00000173660, ENSG00000162819, ENSG00000130303, ENSG00000108829, ENSG00000025796, ENSG00000067167, ENSG00000146648, ENSG00000009844	58	293	1221	0.790338	1	0.99999	100
SP_PIR_KEYWORDS	coiled coil	4	6.89655	0.952121	ENSG00000108448, ENSG00000130303, ENSG00000108829, ENSG00000025796	58	129	1221	0.652767	1	0.999996	100
Annotation Cluster 14	Enrichment Score: 0.3707999262704632
Category	Term	Count	%	PValue	Genes	List Total	Pop Hits	Pop Total	Fold Enrichment	Bonferroni	Benjamini	FDR
UP_SEQ_FEATURE	glycosylation site:N-linked (GlcNAc...)	7	12.069	0.150795	ENSG00000150093, ENSG00000183431, ENSG00000130303, ENSG00000117984, ENSG00000067167, ENSG00000163453, ENSG00000146648	58	78	1220	1.88771	1	0.998047	87.6818
SP_PIR_KEYWORDS	signal	6	10.3448	0.315996	ENSG00000150093, ENSG00000117984, ENSG00000163453, ENSG00000146648, ENSG00000074842, ENSG00000102580	58	80	1221	1.57888	1	0.992826	98.9602
UP_SEQ_FEATURE	signal peptide	6	10.3448	0.31662	ENSG00000150093, ENSG00000117984, ENSG00000163453, ENSG00000146648, ENSG00000074842, ENSG00000102580	58	80	1220	1.57759	1	0.999836	99.2383
GOTERM_CC_FAT	GO:0016023~cytoplasmic membrane-bounded vesicle	4	6.89655	0.551389	ENSG00000095139, ENSG00000150093, ENSG00000117984, ENSG00000146648	50	60	1034	1.37867	1	0.999982	99.9947
GOTERM_CC_FAT	GO:0031988~membrane-bounded vesicle	4	6.89655	0.563022	ENSG00000095139, ENSG00000150093, ENSG00000117984, ENSG00000146648	50	61	1034	1.35607	1	0.999972	99.9962
GOTERM_CC_FAT	GO:0044459~plasma membrane part	6	10.3448	0.59504	ENSG00000095139, ENSG00000150093, ENSG00000147649, ENSG00000130303, ENSG00000100292, ENSG00000146648	50	108	1034	1.14889	1	0.999955	99.9985
GOTERM_CC_FAT	GO:0031410~cytoplasmic vesicle	4	6.89655	0.596859	ENSG00000095139, ENSG00000150093, ENSG00000117984, ENSG00000146648	50	64	1034	1.2925	1	0.999922	99.9986
GOTERM_CC_FAT	GO:0031982~vesicle	4	6.89655	0.649523	ENSG00000095139, ENSG00000150093, ENSG00000117984, ENSG00000146648	50	69	1034	1.19884	1	0.999783	99.9997
Annotation Cluster 15	Enrichment Score: 0.29165475009137365
Category	Term	Count	%	PValue	Genes	List Total	Pop Hits	Pop Total	Fold Enrichment	Bonferroni	Benjamini	FDR
GOTERM_BP_FAT	GO:0009891~positive regulation of biosynthetic process	4	6.89655	0.29679	ENSG00000108448, ENSG00000100292, ENSG00000146648, ENSG00000067369	49	42	1057	2.05442	1	0.999199	99.5198
GOTERM_BP_FAT	GO:0031328~positive regulation of cellular biosynthetic process	4	6.89655	0.29679	ENSG00000108448, ENSG00000100292, ENSG00000146648, ENSG00000067369	49	42	1057	2.05442	1	0.999199	99.5198
GOTERM_MF_FAT	GO:0003677~DNA binding	7	12.069	0.437549	ENSG00000108448, ENSG00000186184, ENSG00000133119, ENSG00000146648, ENSG00000014138, ENSG00000146676, ENSG00000067369	42	129	1001	1.29328	1	0.999995	99.91
GOTERM_BP_FAT	GO:0006355~regulation of transcription, DNA-dependent	5	8.62069	0.447913	ENSG00000108448, ENSG00000147649, ENSG00000100292, ENSG00000146676, ENSG00000067369	49	75	1057	1.4381	1	0.999918	99.9877
GOTERM_BP_FAT	GO:0010557~positive regulation of macromolecule biosynthetic process	3	5.17241	0.494286	ENSG00000108448, ENSG00000100292, ENSG00000067369	49	36	1057	1.79762	1	0.999961	99.9968
GOTERM_BP_FAT	GO:0051252~regulation of RNA metabolic process	5	8.62069	0.52013	ENSG00000108448, ENSG00000147649, ENSG00000100292, ENSG00000146676, ENSG00000067369	49	82	1057	1.31533	1	0.999978	99.9985
GOTERM_BP_FAT	GO:0051173~positive regulation of nitrogen compound metabolic process	3	5.17241	0.552156	ENSG00000108448, ENSG00000146648, ENSG00000067369	49	40	1057	1.61786	1	0.999987	99.9995
GOTERM_MF_FAT	GO:0030528~transcription regulator activity	4	6.89655	0.693602	ENSG00000108448, ENSG00000110711, ENSG00000146676, ENSG00000067369	42	85	1001	1.12157	1	0.999999	99.9999
GOTERM_BP_FAT	GO:0010604~positive regulation of macromolecule metabolic process	3	5.17241	0.829882	ENSG00000108448, ENSG00000100292, ENSG00000067369	49	68	1057	0.951681	1	1	100
GOTERM_BP_FAT	GO:0045449~regulation of transcription	5	8.62069	0.859123	ENSG00000108448, ENSG00000147649, ENSG00000100292, ENSG00000146676, ENSG00000067369	49	129	1057	0.836102	1	1	100
Annotation Cluster 16	Enrichment Score: 0.279121749725657
Category	Term	Count	%	PValue	Genes	List Total	Pop Hits	Pop Total	Fold Enrichment	Bonferroni	Benjamini	FDR
GOTERM_BP_FAT	GO:0034654~nucleobase, nucleoside, nucleotide and nucleic acid biosynthetic process	3	5.17241	0.46371	ENSG00000158825, ENSG00000105835, ENSG00000115919	49	34	1057	1.90336	1	0.999922	99.9921
GOTERM_BP_FAT	GO:0034404~nucleobase, nucleoside and nucleotide biosynthetic process	3	5.17241	0.46371	ENSG00000158825, ENSG00000105835, ENSG00000115919	49	34	1057	1.90336	1	0.999922	99.9921
GOTERM_BP_FAT	GO:0044271~nitrogen compound biosynthetic process	3	5.17241	0.676303	ENSG00000158825, ENSG00000105835, ENSG00000115919	49	50	1057	1.29429	1	1	100
Annotation Cluster 17	Enrichment Score: 0.2060043764586456
Category	Term	Count	%	PValue	Genes	List Total	Pop Hits	Pop Total	Fold Enrichment	Bonferroni	Benjamini	FDR
GOTERM_MF_FAT	GO:0003677~DNA binding	7	12.069	0.437549	ENSG00000108448, ENSG00000186184, ENSG00000133119, ENSG00000146648, ENSG00000014138, ENSG00000146676, ENSG00000067369	42	129	1001	1.29328	1	0.999995	99.91
GOTERM_CC_FAT	GO:0005654~nucleoplasm	7	12.069	0.538189	ENSG00000108448, ENSG00000186184, ENSG00000133119, ENSG00000183431, ENSG00000014138, ENSG00000163882, ENSG00000067369	50	123	1034	1.17691	1	0.999989	99.9924
SP_PIR_KEYWORDS	Transcription	4	6.89655	0.767378	ENSG00000186184, ENSG00000163882, ENSG00000146676, ENSG00000067369	58	84	1221	1.00246	1	0.999949	100
GOTERM_BP_FAT	GO:0006350~transcription	4	6.89655	0.829873	ENSG00000186184, ENSG00000163882, ENSG00000146676, ENSG00000067369	49	96	1057	0.89881	1	1	100
Annotation Cluster 18	Enrichment Score: 0.19466887130038096
Category	Term	Count	%	PValue	Genes	List Total	Pop Hits	Pop Total	Fold Enrichment	Bonferroni	Benjamini	FDR
GOTERM_CC_FAT	GO:0031981~nuclear lumen	13	22.4138	0.458058	ENSG00000108448, ENSG00000186184, ENSG00000147649, ENSG00000116754, ENSG00000100292, ENSG00000130810, ENSG00000164346, ENSG00000014138, ENSG00000163882, ENSG00000067369, ENSG00000133119, ENSG00000163811, ENSG00000183431	50	238	1034	1.12958	1	0.99998	99.946
GOTERM_CC_FAT	GO:0005730~nucleolus	8	13.7931	0.503742	ENSG00000186184, ENSG00000116754, ENSG00000147649, ENSG00000163811, ENSG00000100292, ENSG00000130810, ENSG00000164346, ENSG00000163882	50	140	1034	1.18171	1	0.999987	99.9817
GOTERM_CC_FAT	GO:0005654~nucleoplasm	7	12.069	0.538189	ENSG00000108448, ENSG00000186184, ENSG00000133119, ENSG00000183431, ENSG00000014138, ENSG00000163882, ENSG00000067369	50	123	1034	1.17691	1	0.999989	99.9924
SP_PIR_KEYWORDS	nucleus	20	34.4828	0.562073	ENSG00000112739, ENSG00000186184, ENSG00000116754, ENSG00000147649, ENSG00000126883, ENSG00000100227, ENSG00000130810, ENSG00000164346, ENSG00000175793, ENSG00000014138, ENSG00000163882, ENSG00000115677, ENSG00000067369, ENSG00000146676, ENSG00000133119, ENSG00000163811, ENSG00000183431, ENSG00000131981, ENSG00000120686, ENSG00000124228	58	409	1221	1.02942	1	0.999488	99.9951
GOTERM_CC_FAT	GO:0031974~membrane-enclosed lumen	16	27.5862	0.611086	ENSG00000108448, ENSG00000186184, ENSG00000147649, ENSG00000116754, ENSG00000004455, ENSG00000108829, ENSG00000100292, ENSG00000130810, ENSG00000172115, ENSG00000164346, ENSG00000014138, ENSG00000163882, ENSG00000067369, ENSG00000133119, ENSG00000163811, ENSG00000183431	50	326	1034	1.01497	1	0.999907	99.9991
GOTERM_CC_FAT	GO:0070013~intracellular organelle lumen	15	25.8621	0.695994	ENSG00000108448, ENSG00000186184, ENSG00000147649, ENSG00000116754, ENSG00000108829, ENSG00000100292, ENSG00000130810, ENSG00000172115, ENSG00000164346, ENSG00000014138, ENSG00000163882, ENSG00000067369, ENSG00000133119, ENSG00000163811, ENSG00000183431	50	320	1034	0.969375	1	0.999698	100
GOTERM_CC_FAT	GO:0043233~organelle lumen	15	25.8621	0.701186	ENSG00000108448, ENSG00000186184, ENSG00000147649, ENSG00000116754, ENSG00000108829, ENSG00000100292, ENSG00000130810, ENSG00000172115, ENSG00000164346, ENSG00000014138, ENSG00000163882, ENSG00000067369, ENSG00000133119, ENSG00000163811, ENSG00000183431	50	321	1034	0.966355	1	0.999636	100
GOTERM_CC_FAT	GO:0043232~intracellular non-membrane-bounded organelle	16	27.5862	0.922129	ENSG00000112739, ENSG00000186184, ENSG00000147649, ENSG00000116754, ENSG00000108829, ENSG00000100292, ENSG00000130810, ENSG00000164346, ENSG00000014138, ENSG00000163882, ENSG00000067369, ENSG00000146676, ENSG00000133119, ENSG00000163811, ENSG00000157020, ENSG00000133112	50	405	1034	0.816988	1	0.999998	100
GOTERM_CC_FAT	GO:0043228~non-membrane-bounded organelle	16	27.5862	0.922129	ENSG00000112739, ENSG00000186184, ENSG00000147649, ENSG00000116754, ENSG00000108829, ENSG00000100292, ENSG00000130810, ENSG00000164346, ENSG00000014138, ENSG00000163882, ENSG00000067369, ENSG00000146676, ENSG00000133119, ENSG00000163811, ENSG00000157020, ENSG00000133112	50	405	1034	0.816988	1	0.999998	100
Annotation Cluster 19	Enrichment Score: 0.16423625155905355
Category	Term	Count	%	PValue	Genes	List Total	Pop Hits	Pop Total	Fold Enrichment	Bonferroni	Benjamini	FDR
GOTERM_CC_FAT	GO:0005624~membrane fraction	4	6.89655	0.629032	ENSG00000150093, ENSG00000108829, ENSG00000100292, ENSG00000110711	50	67	1034	1.23463	1	0.999766	99.9995
GOTERM_CC_FAT	GO:0005626~insoluble fraction	4	6.89655	0.678792	ENSG00000150093, ENSG00000108829, ENSG00000100292, ENSG00000110711	50	72	1034	1.14889	1	0.99977	99.9999
GOTERM_CC_FAT	GO:0000267~cell fraction	5	8.62069	0.75315	ENSG00000150093, ENSG00000108829, ENSG00000100292, ENSG00000110711, ENSG00000115919	50	105	1034	0.984762	1	0.999804	100
Annotation Cluster 20	Enrichment Score: 0.15697648161647285
Category	Term	Count	%	PValue	Genes	List Total	Pop Hits	Pop Total	Fold Enrichment	Bonferroni	Benjamini	FDR
GOTERM_BP_FAT	GO:0008380~RNA splicing	5	8.62069	0.458434	ENSG00000112739, ENSG00000116754, ENSG00000183431, ENSG00000130810, ENSG00000163882	49	76	1057	1.41917	1	0.999926	99.9908
GOTERM_BP_FAT	GO:0006397~mRNA processing	4	6.89655	0.6775	ENSG00000112739, ENSG00000116754, ENSG00000183431, ENSG00000163882	49	75	1057	1.15048	1	0.999999	100
GOTERM_BP_FAT	GO:0006396~RNA processing	6	10.3448	0.697747	ENSG00000112739, ENSG00000116754, ENSG00000183431, ENSG00000130810, ENSG00000164346, ENSG00000163882	49	126	1057	1.02721	1	1	100
GOTERM_BP_FAT	GO:0016071~mRNA metabolic process	4	6.89655	0.712427	ENSG00000112739, ENSG00000116754, ENSG00000183431, ENSG00000163882	49	79	1057	1.09222	1	1	100
GOTERM_BP_FAT	GO:0000375~RNA splicing, via transesterification reactions	3	5.17241	0.736808	ENSG00000116754, ENSG00000183431, ENSG00000163882	49	56	1057	1.15561	1	1	100
GOTERM_BP_FAT	GO:0000377~RNA splicing, via transesterification reactions with bulged adenosine as nucleophile	3	5.17241	0.736808	ENSG00000116754, ENSG00000183431, ENSG00000163882	49	56	1057	1.15561	1	1	100
GOTERM_BP_FAT	GO:0000398~nuclear mRNA splicing, via spliceosome	3	5.17241	0.736808	ENSG00000116754, ENSG00000183431, ENSG00000163882	49	56	1057	1.15561	1	1	100
SP_PIR_KEYWORDS	mrna splicing	3	5.17241	0.775796	ENSG00000112739, ENSG00000116754, ENSG00000183431	58	59	1221	1.07043	1	0.99994	100
SP_PIR_KEYWORDS	mrna processing	3	5.17241	0.806819	ENSG00000112739, ENSG00000116754, ENSG00000183431	58	63	1221	1.00246	1	0.999965	100
Annotation Cluster 21	Enrichment Score: 0.14448898544909472
Category	Term	Count	%	PValue	Genes	List Total	Pop Hits	Pop Total	Fold Enrichment	Bonferroni	Benjamini	FDR
GOTERM_CC_FAT	GO:0012505~endomembrane system	7	12.069	0.369823	ENSG00000095139, ENSG00000147649, ENSG00000126883, ENSG00000136193, ENSG00000067167, ENSG00000146648, ENSG00000157020	50	104	1034	1.39192	1	0.999999	99.6558
GOTERM_CC_FAT	GO:0005635~nuclear envelope	4	6.89655	0.413634	ENSG00000147649, ENSG00000126883, ENSG00000136193, ENSG00000157020	50	49	1034	1.68816	1	0.999972	99.858
GOTERM_CC_FAT	GO:0031975~envelope	7	12.069	0.588148	ENSG00000147649, ENSG00000004455, ENSG00000173660, ENSG00000126883, ENSG00000136193, ENSG00000172115, ENSG00000157020	50	129	1034	1.12217	1	0.999972	99.9981
GOTERM_CC_FAT	GO:0031967~organelle envelope	7	12.069	0.588148	ENSG00000147649, ENSG00000004455, ENSG00000173660, ENSG00000126883, ENSG00000136193, ENSG00000172115, ENSG00000157020	50	129	1034	1.12217	1	0.999972	99.9981
GOTERM_CC_FAT	GO:0031090~organelle membrane	7	12.069	0.791537	ENSG00000095139, ENSG00000147649, ENSG00000004455, ENSG00000173660, ENSG00000136193, ENSG00000067167, ENSG00000146648	50	159	1034	0.91044	1	0.999904	100
GOTERM_CC_FAT	GO:0005739~mitochondrion	8	13.7931	0.852279	ENSG00000004455, ENSG00000126432, ENSG00000173660, ENSG00000117984, ENSG00000108829, ENSG00000137133, ENSG00000172115, ENSG00000115919	50	196	1034	0.844082	1	0.999975	100
GOTERM_CC_FAT	GO:0005740~mitochondrial envelope	3	5.17241	0.906674	ENSG00000004455, ENSG00000173660, ENSG00000172115	50	80	1034	0.7755	1	0.999996	100
UP_SEQ_FEATURE	transit peptide:Mitochondrion	3	5.17241	0.939539	ENSG00000126432, ENSG00000173660, ENSG00000137133	58	92	1220	0.685907	1	1	100
GOTERM_CC_FAT	GO:0044429~mitochondrial part	4	6.89655	0.943337	ENSG00000004455, ENSG00000173660, ENSG00000108829, ENSG00000172115	50	122	1034	0.678033	1	0.999999	100
SP_PIR_KEYWORDS	transit peptide	3	5.17241	0.946552	ENSG00000126432, ENSG00000173660, ENSG00000137133	58	95	1221	0.664791	1	0.999997	100
SP_PIR_KEYWORDS	mitochondrion	5	8.62069	0.947996	ENSG00000004455, ENSG00000126432, ENSG00000173660, ENSG00000137133, ENSG00000172115	58	156	1221	0.674735	1	0.999996	100
Annotation Cluster 22	Enrichment Score: 0.08163178450028066
Category	Term	Count	%	PValue	Genes	List Total	Pop Hits	Pop Total	Fold Enrichment	Bonferroni	Benjamini	FDR
GOTERM_MF_FAT	GO:0046914~transition metal ion binding	6	10.3448	0.634013	ENSG00000108448, ENSG00000158825, ENSG00000183431, ENSG00000100292, ENSG00000172115, ENSG00000163882	42	130	1001	1.1	1	1	99.9995
GOTERM_MF_FAT	GO:0008270~zinc ion binding	4	6.89655	0.677377	ENSG00000108448, ENSG00000158825, ENSG00000183431, ENSG00000163882	42	83	1001	1.14859	1	1	99.9999
GOTERM_CC_FAT	GO:0044451~nucleoplasm part	3	5.17241	0.828891	ENSG00000108448, ENSG00000183431, ENSG00000163882	50	65	1034	0.954462	1	0.999958	100
GOTERM_BP_FAT	GO:0006461~protein complex assembly	3	5.17241	0.836155	ENSG00000158825, ENSG00000173660, ENSG00000163882	49	69	1057	0.937888	1	1	100
GOTERM_BP_FAT	GO:0070271~protein complex biogenesis	3	5.17241	0.836155	ENSG00000158825, ENSG00000173660, ENSG00000163882	49	69	1057	0.937888	1	1	100
GOTERM_MF_FAT	GO:0046872~metal ion binding	7	12.069	0.856869	ENSG00000108448, ENSG00000158825, ENSG00000183431, ENSG00000100292, ENSG00000172115, ENSG00000133112, ENSG00000163882	42	199	1001	0.838358	1	1	100
GOTERM_MF_FAT	GO:0043169~cation binding	7	12.069	0.863832	ENSG00000108448, ENSG00000158825, ENSG00000183431, ENSG00000100292, ENSG00000172115, ENSG00000133112, ENSG00000163882	42	201	1001	0.830017	1	1	100
GOTERM_MF_FAT	GO:0043167~ion binding	7	12.069	0.873778	ENSG00000108448, ENSG00000158825, ENSG00000183431, ENSG00000100292, ENSG00000172115, ENSG00000133112, ENSG00000163882	42	204	1001	0.81781	1	1	100
SP_PIR_KEYWORDS	zinc	3	5.17241	0.878523	ENSG00000108448, ENSG00000158825, ENSG00000183431	58	75	1221	0.842069	1	0.999975	100
SP_PIR_KEYWORDS	metal-binding	5	8.62069	0.87926	ENSG00000108448, ENSG00000158825, ENSG00000183431, ENSG00000100292, ENSG00000172115	58	131	1221	0.803501	1	0.999967	100
GOTERM_BP_FAT	GO:0065003~macromolecular complex assembly	4	6.89655	0.9079	ENSG00000158825, ENSG00000173660, ENSG00000183431, ENSG00000163882	49	114	1057	0.756892	1	1	100
GOTERM_BP_FAT	GO:0043933~macromolecular complex subunit organization	4	6.89655	0.928466	ENSG00000158825, ENSG00000173660, ENSG00000183431, ENSG00000163882	49	121	1057	0.713105	1	1	100

## Sheet: GO DAVID Cluster B
Annotation Cluster 1	Enrichment Score: 1.7349194305859894
Category	Term	Count	%	PValue	Genes	List Total	Pop Hits	Pop Total	Fold Enrichment	Bonferroni	Benjamini	FDR
INTERPRO	IPR001478:PDZ/DHR/GLGF	8	2.17984	0.00946464	ENSG00000115806, ENSG00000136153, ENSG00000163110, ENSG00000213463, ENSG00000124942, ENSG00000180900, ENSG00000104067, ENSG00000110801	348	10	1173	2.69655	0.99882	0.965651	13.3816
SMART	SM00228:PDZ	8	2.17984	0.0234806	ENSG00000115806, ENSG00000136153, ENSG00000163110, ENSG00000213463, ENSG00000124942, ENSG00000180900, ENSG00000104067, ENSG00000110801	174	10	499	2.29425	0.95223	0.95223	24.1142
UP_SEQ_FEATURE	domain:PDZ	6	1.63488	0.028082	ENSG00000115806, ENSG00000136153, ENSG00000163110, ENSG00000213463, ENSG00000124942, ENSG00000110801	366	7	1220	2.85714	1	0.999841	36.9859
Annotation Cluster 2	Enrichment Score: 1.4706766952148849
Category	Term	Count	%	PValue	Genes	List Total	Pop Hits	Pop Total	Fold Enrichment	Bonferroni	Benjamini	FDR
GOTERM_BP_FAT	GO:0006508~proteolysis	37	10.0817	0.00362931	ENSG00000131467, ENSG00000154473, ENSG00000116030, ENSG00000198060, ENSG00000124299, ENSG00000103363, ENSG00000126247, ENSG00000033178, ENSG00000086758, ENSG00000092010, ENSG00000126261, ENSG00000133313, ENSG00000109332, ENSG00000109861, ENSG00000141279, ENSG00000100911, ENSG00000143222, ENSG00000185651, ENSG00000135655, ENSG00000081154, ENSG00000126067, ENSG00000101160, ENSG00000175166, ENSG0000…	313	83	1057	1.50541	0.998588	0.806157	5.98953
SP_PIR_KEYWORDS	ubl conjugation pathway	19	5.17711	0.00367096	ENSG00000185651, ENSG00000116030, ENSG00000135655, ENSG00000198060, ENSG00000103363, ENSG00000086758, ENSG00000033178, ENSG00000116161, ENSG00000177565, ENSG00000129559, ENSG00000196510, ENSG00000165280, ENSG00000126261, ENSG00000182446, ENSG00000109332, ENSG00000127481, ENSG00000153201, ENSG00000143222, ENSG00000116750	366	34	1221	1.86427	0.717799	0.223553	4.89323
GOTERM_BP_FAT	GO:0030163~protein catabolic process	29	7.90191	0.0145188	ENSG00000131467, ENSG00000154473, ENSG00000116030, ENSG00000198060, ENSG00000103363, ENSG00000086758, ENSG00000033178, ENSG00000092010, ENSG00000131238, ENSG00000126261, ENSG00000109332, ENSG00000100911, ENSG00000143222, ENSG00000185651, ENSG00000135655, ENSG00000081154, ENSG00000126067, ENSG00000175166, ENSG00000116161, ENSG00000177565, ENSG00000129559, ENSG00000196510, ENSG00000165280, ENSG0000…	313	66	1057	1.48383	1	0.96311	21.9985
GOTERM_BP_FAT	GO:0043632~modification-dependent macromolecule catabolic process	28	7.62943	0.0177246	ENSG00000131467, ENSG00000154473, ENSG00000116030, ENSG00000198060, ENSG00000103363, ENSG00000086758, ENSG00000033178, ENSG00000092010, ENSG00000126261, ENSG00000109332, ENSG00000100911, ENSG00000143222, ENSG00000185651, ENSG00000135655, ENSG00000081154, ENSG00000126067, ENSG00000175166, ENSG00000116161, ENSG00000177565, ENSG00000129559, ENSG00000196510, ENSG00000165280, ENSG00000182446, ENSG0000…	313	64	1057	1.47744	1	0.960363	26.1986
GOTERM_BP_FAT	GO:0019941~modification-dependent protein catabolic process	28	7.62943	0.0177246	ENSG00000131467, ENSG00000154473, ENSG00000116030, ENSG00000198060, ENSG00000103363, ENSG00000086758, ENSG00000033178, ENSG00000092010, ENSG00000126261, ENSG00000109332, ENSG00000100911, ENSG00000143222, ENSG00000185651, ENSG00000135655, ENSG00000081154, ENSG00000126067, ENSG00000175166, ENSG00000116161, ENSG00000177565, ENSG00000129559, ENSG00000196510, ENSG00000165280, ENSG00000182446, ENSG0000…	313	64	1057	1.47744	1	0.960363	26.1986
GOTERM_BP_FAT	GO:0051603~proteolysis involved in cellular protein catabolic process	28	7.62943	0.0222035	ENSG00000131467, ENSG00000154473, ENSG00000116030, ENSG00000198060, ENSG00000103363, ENSG00000086758, ENSG00000033178, ENSG00000092010, ENSG00000126261, ENSG00000109332, ENSG00000100911, ENSG00000143222, ENSG00000185651, ENSG00000135655, ENSG00000081154, ENSG00000126067, ENSG00000175166, ENSG00000116161, ENSG00000177565, ENSG00000129559, ENSG00000196510, ENSG00000165280, ENSG00000182446, ENSG0000…	313	65	1057	1.45471	1	0.965864	31.7113
GOTERM_BP_FAT	GO:0044257~cellular protein catabolic process	28	7.62943	0.0222035	ENSG00000131467, ENSG00000154473, ENSG00000116030, ENSG00000198060, ENSG00000103363, ENSG00000086758, ENSG00000033178, ENSG00000092010, ENSG00000126261, ENSG00000109332, ENSG00000100911, ENSG00000143222, ENSG00000185651, ENSG00000135655, ENSG00000081154, ENSG00000126067, ENSG00000175166, ENSG00000116161, ENSG00000177565, ENSG00000129559, ENSG00000196510, ENSG00000165280, ENSG00000182446, ENSG0000…	313	65	1057	1.45471	1	0.965864	31.7113
GOTERM_BP_FAT	GO:0044265~cellular macromolecule catabolic process	31	8.44687	0.0496571	ENSG00000131467, ENSG00000154473, ENSG00000116030, ENSG00000198060, ENSG00000103363, ENSG00000086758, ENSG00000033178, ENSG00000092010, ENSG00000131238, ENSG00000126261, ENSG00000109332, ENSG00000100911, ENSG00000136937, ENSG00000143222, ENSG00000185651, ENSG00000135655, ENSG00000081154, ENSG00000126067, ENSG00000175166, ENSG00000116161, ENSG00000177565, ENSG00000129559, ENSG00000196510, ENSG0000…	313	78	1057	1.34214	1	0.962497	57.9033
GOTERM_BP_FAT	GO:0009057~macromolecule catabolic process	31	8.44687	0.0586464	ENSG00000131467, ENSG00000154473, ENSG00000116030, ENSG00000198060, ENSG00000103363, ENSG00000086758, ENSG00000033178, ENSG00000092010, ENSG00000131238, ENSG00000126261, ENSG00000109332, ENSG00000100911, ENSG00000136937, ENSG00000143222, ENSG00000185651, ENSG00000135655, ENSG00000081154, ENSG00000126067, ENSG00000175166, ENSG00000116161, ENSG00000177565, ENSG00000129559, ENSG00000196510, ENSG0000…	313	79	1057	1.32515	1	0.97037	64.1794
GOTERM_BP_FAT	GO:0006511~ubiquitin-dependent protein catabolic process	18	4.90463	0.193599	ENSG00000185651, ENSG00000131467, ENSG00000154473, ENSG00000135655, ENSG00000081154, ENSG00000126067, ENSG00000175166, ENSG00000177565, ENSG00000092010, ENSG00000129559, ENSG00000196510, ENSG00000165280, ENSG00000182446, ENSG00000162191, ENSG00000109332, ENSG00000100911, ENSG00000110801, ENSG00000116750	313	47	1057	1.29332	1	0.996106	97.4144
GOTERM_BP_FAT	GO:0010498~proteasomal protein catabolic process	13	3.54223	0.364848	ENSG00000131467, ENSG00000154473, ENSG00000081154, ENSG00000126067, ENSG00000175166, ENSG00000177565, ENSG00000092010, ENSG00000196510, ENSG00000165280, ENSG00000182446, ENSG00000162191, ENSG00000100911, ENSG00000110801	313	36	1057	1.21947	1	0.999864	99.9552
GOTERM_BP_FAT	GO:0043161~proteasomal ubiquitin-dependent protein catabolic process	13	3.54223	0.364848	ENSG00000131467, ENSG00000154473, ENSG00000081154, ENSG00000126067, ENSG00000175166, ENSG00000177565, ENSG00000092010, ENSG00000196510, ENSG00000165280, ENSG00000182446, ENSG00000162191, ENSG00000100911, ENSG00000110801	313	36	1057	1.21947	1	0.999864	99.9552
Annotation Cluster 3	Enrichment Score: 1.4704920050064936
Category	Term	Count	%	PValue	Genes	List Total	Pop Hits	Pop Total	Fold Enrichment	Bonferroni	Benjamini	FDR
INTERPRO	IPR011989:Armadillo-like helical	13	3.54223	0.00421333	ENSG00000108424, ENSG00000205339, ENSG00000133265, ENSG00000173801, ENSG00000105676, ENSG00000140553, ENSG00000182481, ENSG00000175216, ENSG00000065000, ENSG00000082898, ENSG00000196961, ENSG00000086200, ENSG00000025800	348	20	1173	2.19095	0.949891	0.949891	6.17911
UP_SEQ_FEATURE	repeat:ARM 2	6	1.63488	0.0106237	ENSG00000182481, ENSG00000133265, ENSG00000173801, ENSG00000025800, ENSG00000168036, ENSG00000105676	366	6	1220	3.33333	0.999998	0.998581	15.9001
UP_SEQ_FEATURE	repeat:ARM 3	6	1.63488	0.0106237	ENSG00000182481, ENSG00000133265, ENSG00000173801, ENSG00000025800, ENSG00000168036, ENSG00000105676	366	6	1220	3.33333	0.999998	0.998581	15.9001
UP_SEQ_FEATURE	repeat:ARM 4	6	1.63488	0.0106237	ENSG00000182481, ENSG00000133265, ENSG00000173801, ENSG00000025800, ENSG00000168036, ENSG00000105676	366	6	1220	3.33333	0.999998	0.998581	15.9001
INTERPRO	IPR000225:Armadillo	6	1.63488	0.0267143	ENSG00000182481, ENSG00000108424, ENSG00000173801, ENSG00000025800, ENSG00000168036, ENSG00000105676	348	7	1173	2.88916	1	0.998337	33.5716
SMART	SM00185:ARM	6	1.63488	0.0521876	ENSG00000182481, ENSG00000108424, ENSG00000173801, ENSG00000025800, ENSG00000168036, ENSG00000105676	174	7	499	2.45813	0.998952	0.967623	46.3377
UP_SEQ_FEATURE	repeat:ARM 8	4	1.08992	0.082741	ENSG00000182481, ENSG00000173801, ENSG00000025800, ENSG00000168036	366	4	1220	3.33333	1	0.999992	75.3465
UP_SEQ_FEATURE	repeat:ARM 9	4	1.08992	0.082741	ENSG00000182481, ENSG00000173801, ENSG00000025800, ENSG00000168036	366	4	1220	3.33333	1	0.999992	75.3465
UP_SEQ_FEATURE	repeat:ARM 1	4	1.08992	0.082741	ENSG00000133265, ENSG00000173801, ENSG00000168036, ENSG00000105676	366	4	1220	3.33333	1	0.999992	75.3465
UP_SEQ_FEATURE	repeat:ARM 5	4	1.08992	0.082741	ENSG00000182481, ENSG00000173801, ENSG00000025800, ENSG00000168036	366	4	1220	3.33333	1	0.999992	75.3465
UP_SEQ_FEATURE	repeat:ARM 6	4	1.08992	0.082741	ENSG00000182481, ENSG00000173801, ENSG00000025800, ENSG00000168036	366	4	1220	3.33333	1	0.999992	75.3465
UP_SEQ_FEATURE	repeat:ARM 7	4	1.08992	0.082741	ENSG00000182481, ENSG00000173801, ENSG00000025800, ENSG00000168036	366	4	1220	3.33333	1	0.999992	75.3465
Annotation Cluster 4	Enrichment Score: 1.2451011555971296
Category	Term	Count	%	PValue	Genes	List Total	Pop Hits	Pop Total	Fold Enrichment	Bonferroni	Benjamini	FDR
GOTERM_CC_FAT	GO:0015629~actin cytoskeleton	19	5.17711	0.0134839	ENSG00000044115, ENSG00000138107, ENSG00000165458, ENSG00000125753, ENSG00000088256, ENSG00000042493, ENSG00000115306, ENSG00000077380, ENSG00000173801, ENSG00000127603, ENSG00000115091, ENSG00000129116, ENSG00000163110, ENSG00000145703, ENSG00000175203, ENSG00000140575, ENSG00000198467, ENSG00000169504, ENSG00000133026	289	40	1034	1.69948	0.995618	0.539642	17.2506
GOTERM_CC_FAT	GO:0015630~microtubule cytoskeleton	21	5.72207	0.0388423	ENSG00000138107, ENSG00000170759, ENSG00000113448, ENSG00000168385, ENSG00000077380, ENSG00000168036, ENSG00000127603, ENSG00000177565, ENSG00000037042, ENSG00000111057, ENSG00000175203, ENSG00000175216, ENSG00000047849, ENSG00000135720, ENSG00000089159, ENSG00000197102, ENSG00000095906, ENSG00000102119, ENSG00000137824, ENSG00000133026, ENSG00000125971	289	50	1034	1.5027	1	0.652311	42.4535
GOTERM_CC_FAT	GO:0005856~cytoskeleton	46	12.5341	0.0491416	ENSG00000138107, ENSG00000170759, ENSG00000165458, ENSG00000131016, ENSG00000088256, ENSG00000113448, ENSG00000115306, ENSG00000168385, ENSG00000173801, ENSG00000077380, ENSG00000115091, ENSG00000129116, ENSG00000168036, ENSG00000037042, ENSG00000143149, ENSG00000163110, ENSG00000138594, ENSG00000145703, ENSG00000175203, ENSG00000135720, ENSG00000089159, ENSG00000026025, ENSG00000095906, ENSG0000…	289	131	1034	1.25635	1	0.694453	50.4825
GOTERM_CC_FAT	GO:0044430~cytoskeletal part	29	7.90191	0.116858	ENSG00000138107, ENSG00000165458, ENSG00000170759, ENSG00000088256, ENSG00000115306, ENSG00000113448, ENSG00000168385, ENSG00000077380, ENSG00000168036, ENSG00000129116, ENSG00000037042, ENSG00000115091, ENSG00000175203, ENSG00000135720, ENSG00000026025, ENSG00000089159, ENSG00000095906, ENSG00000137824, ENSG00000133026, ENSG00000042493, ENSG00000177565, ENSG00000111057, ENSG00000175216, ENSG0000…	289	82	1034	1.26534	1	0.809274	82.3302
SP_PIR_KEYWORDS	cytoskeleton	23	6.26703	0.197818	ENSG00000100401, ENSG00000044115, ENSG00000138107, ENSG00000125753, ENSG00000165458, ENSG00000170759, ENSG00000131016, ENSG00000115306, ENSG00000113448, ENSG00000168385, ENSG00000173801, ENSG00000168036, ENSG00000127603, ENSG00000115091, ENSG00000129116, ENSG00000113712, ENSG00000138594, ENSG00000175203, ENSG00000089159, ENSG00000127481, ENSG00000095906, ENSG00000198467, ENSG00000137824	366	62	1221	1.23757	1	0.939694	95.0555
Annotation Cluster 5	Enrichment Score: 1.185847892905176
Category	Term	Count	%	PValue	Genes	List Total	Pop Hits	Pop Total	Fold Enrichment	Bonferroni	Benjamini	FDR
GOTERM_BP_FAT	GO:0032446~protein modification by small protein conjugation	9	2.45232	0.0158971	ENSG00000185651, ENSG00000165280, ENSG00000136153, ENSG00000116030, ENSG00000109332, ENSG00000081154, ENSG00000086758, ENSG00000110107, ENSG00000129559	313	13	1057	2.33792	1	0.959799	23.8312
GOTERM_BP_FAT	GO:0070647~protein modification by small protein conjugation or removal	9	2.45232	0.0277312	ENSG00000185651, ENSG00000165280, ENSG00000136153, ENSG00000116030, ENSG00000109332, ENSG00000081154, ENSG00000086758, ENSG00000110107, ENSG00000129559	313	14	1057	2.17093	1	0.958107	37.9811
KEGG_PATHWAY	hsa04120:Ubiquitin mediated proteolysis	8	2.17984	0.042788	ENSG00000196510, ENSG00000185651, ENSG00000126261, ENSG00000103363, ENSG00000109332, ENSG00000086758, ENSG00000110107, ENSG00000033178	136	14	523	2.19748	0.997606	0.778802	40.2304
GOTERM_BP_FAT	GO:0016567~protein ubiquitination	7	1.90736	0.0431215	ENSG00000185651, ENSG00000165280, ENSG00000136153, ENSG00000109332, ENSG00000081154, ENSG00000086758, ENSG00000110107	313	10	1057	2.3639	1	0.973123	52.7055
GOTERM_MF_FAT	GO:0016881~acid-amino acid ligase activity	8	2.17984	0.0530624	ENSG00000185651, ENSG00000136153, ENSG00000109332, ENSG00000086758, ENSG00000110107, ENSG00000127481, ENSG00000100983, ENSG00000102178	293	13	1001	2.10239	1	0.995571	54.3641
GOTERM_MF_FAT	GO:0004842~ubiquitin-protein ligase activity	6	1.63488	0.0880102	ENSG00000185651, ENSG00000136153, ENSG00000109332, ENSG00000086758, ENSG00000110107, ENSG00000127481	293	9	1001	2.27759	1	0.993826	73.434
GOTERM_MF_FAT	GO:0019787~small conjugating protein ligase activity	7	1.90736	0.103817	ENSG00000185651, ENSG00000136153, ENSG00000109332, ENSG00000086758, ENSG00000110107, ENSG00000127481, ENSG00000102178	293	12	1001	1.99289	1	0.989324	79.3429
GOTERM_MF_FAT	GO:0016879~ligase activity, forming carbon-nitrogen bonds	10	2.7248	0.126103	ENSG00000185651, ENSG00000136153, ENSG00000109332, ENSG00000135821, ENSG00000086758, ENSG00000110107, ENSG00000132142, ENSG00000127481, ENSG00000100983, ENSG00000102178	293	21	1001	1.62685	1	0.988508	85.6215
GOTERM_CC_FAT	GO:0000151~ubiquitin ligase complex	3	0.817439	0.427316	ENSG00000185651, ENSG00000136153, ENSG00000110107	289	5	1034	2.14671	1	0.977157	99.958
Annotation Cluster 6	Enrichment Score: 1.1602352646453347
Category	Term	Count	%	PValue	Genes	List Total	Pop Hits	Pop Total	Fold Enrichment	Bonferroni	Benjamini	FDR
KEGG_PATHWAY	hsa04142:Lysosome	9	2.45232	0.00632334	ENSG00000131238, ENSG00000065000, ENSG00000064601, ENSG00000197081, ENSG00000109861, ENSG00000175416, ENSG00000101160, ENSG00000049860, ENSG00000170266	136	13	523	2.66233	0.583301	0.583301	7.19383
SP_PIR_KEYWORDS	lysosome	9	2.45232	0.017305	ENSG00000131238, ENSG00000092929, ENSG00000064601, ENSG00000197081, ENSG00000109861, ENSG00000101160, ENSG00000049860, ENSG00000100926, ENSG00000170266	366	13	1221	2.30958	0.997534	0.420687	21.1904
GOTERM_CC_FAT	GO:0005764~lysosome	10	2.7248	0.0369016	ENSG00000131238, ENSG00000092929, ENSG00000064601, ENSG00000197081, ENSG00000109861, ENSG00000101160, ENSG00000049860, ENSG00000119541, ENSG00000100926, ENSG00000170266	289	18	1034	1.9877	1	0.658455	40.8115
GOTERM_CC_FAT	GO:0000323~lytic vacuole	10	2.7248	0.0369016	ENSG00000131238, ENSG00000092929, ENSG00000064601, ENSG00000197081, ENSG00000109861, ENSG00000101160, ENSG00000049860, ENSG00000119541, ENSG00000100926, ENSG00000170266	289	18	1034	1.9877	1	0.658455	40.8115
GOTERM_CC_FAT	GO:0005773~vacuole	10	2.7248	0.0369016	ENSG00000131238, ENSG00000092929, ENSG00000064601, ENSG00000197081, ENSG00000109861, ENSG00000101160, ENSG00000049860, ENSG00000119541, ENSG00000100926, ENSG00000170266	289	18	1034	1.9877	1	0.658455	40.8115
SP_PIR_KEYWORDS	zymogen	5	1.3624	0.124021	ENSG00000064601, ENSG00000109861, ENSG00000101160, ENSG00000049860, ENSG00000170266	366	7	1221	2.3829	1	0.920386	83.5745
SP_PIR_KEYWORDS	disulfide bond	15	4.08719	0.853428	ENSG00000168542, ENSG00000138448, ENSG00000197081, ENSG00000175416, ENSG00000111799, ENSG00000049860, ENSG00000101160, ENSG00000129116, ENSG00000100575, ENSG00000186298, ENSG00000108946, ENSG00000131238, ENSG00000064601, ENSG00000109861, ENSG00000198910	366	57	1221	0.877912	1	0.99965	100
UP_SEQ_FEATURE	disulfide bond	13	3.54223	0.897847	ENSG00000168542, ENSG00000138448, ENSG00000197081, ENSG00000175416, ENSG00000049860, ENSG00000101160, ENSG00000129116, ENSG00000100575, ENSG00000108946, ENSG00000131238, ENSG00000064601, ENSG00000109861, ENSG00000198910	366	52	1220	0.833333	1	1	100
Annotation Cluster 7	Enrichment Score: 1.1535555505261785
Category	Term	Count	%	PValue	Genes	List Total	Pop Hits	Pop Total	Fold Enrichment	Bonferroni	Benjamini	FDR
GOTERM_BP_FAT	GO:0048666~neuron development	11	2.99728	0.0178275	ENSG00000131238, ENSG00000125753, ENSG00000179295, ENSG00000168385, ENSG00000197956, ENSG00000130638, ENSG00000077097, ENSG00000163558, ENSG00000198910, ENSG00000127603, ENSG00000133026	313	18	1057	2.06372	1	0.94775	26.3298
GOTERM_BP_FAT	GO:0000904~cell morphogenesis involved in differentiation	10	2.7248	0.0222312	ENSG00000153071, ENSG00000125753, ENSG00000179295, ENSG00000117707, ENSG00000197956, ENSG00000077097, ENSG00000198910, ENSG00000168036, ENSG00000127603, ENSG00000133026	313	16	1057	2.11062	1	0.955911	31.7442
GOTERM_BP_FAT	GO:0007409~axonogenesis	7	1.90736	0.0228348	ENSG00000125753, ENSG00000179295, ENSG00000197956, ENSG00000077097, ENSG00000198910, ENSG00000127603, ENSG00000133026	313	9	1057	2.62655	1	0.937939	32.4564
GOTERM_BP_FAT	GO:0000902~cell morphogenesis	12	3.26975	0.0330622	ENSG00000153071, ENSG00000125753, ENSG00000179295, ENSG00000117707, ENSG00000197956, ENSG00000180900, ENSG00000077097, ENSG00000163558, ENSG00000198910, ENSG00000168036, ENSG00000127603, ENSG00000133026	313	22	1057	1.842	1	0.96566	43.5112
GOTERM_BP_FAT	GO:0030182~neuron differentiation	12	3.26975	0.0330622	ENSG00000131238, ENSG00000125753, ENSG00000179295, ENSG00000168610, ENSG00000168385, ENSG00000197956, ENSG00000130638, ENSG00000077097, ENSG00000163558, ENSG00000198910, ENSG00000127603, ENSG00000133026	313	22	1057	1.842	1	0.96566	43.5112
GOTERM_BP_FAT	GO:0048667~cell morphogenesis involved in neuron differentiation	7	1.90736	0.0431215	ENSG00000125753, ENSG00000179295, ENSG00000197956, ENSG00000077097, ENSG00000198910, ENSG00000127603, ENSG00000133026	313	10	1057	2.3639	1	0.973123	52.7055
GOTERM_BP_FAT	GO:0031175~neuron projection development	9	2.45232	0.0445009	ENSG00000125753, ENSG00000179295, ENSG00000168385, ENSG00000197956, ENSG00000130638, ENSG00000077097, ENSG00000198910, ENSG00000127603, ENSG00000133026	313	15	1057	2.0262	1	0.971913	53.8505
GOTERM_BP_FAT	GO:0032989~cellular component morphogenesis	13	3.54223	0.0899001	ENSG00000153071, ENSG00000179295, ENSG00000125753, ENSG00000117707, ENSG00000197956, ENSG00000180900, ENSG00000168036, ENSG00000127603, ENSG00000214253, ENSG00000163558, ENSG00000077097, ENSG00000198910, ENSG00000133026	313	28	1057	1.56789	1	0.973156	79.8146
GOTERM_BP_FAT	GO:0048812~neuron projection morphogenesis	7	1.90736	0.109081	ENSG00000125753, ENSG00000179295, ENSG00000197956, ENSG00000077097, ENSG00000198910, ENSG00000127603, ENSG00000133026	313	12	1057	1.96991	1	0.981853	85.943
GOTERM_BP_FAT	GO:0032990~cell part morphogenesis	8	2.17984	0.120583	ENSG00000125753, ENSG00000179295, ENSG00000197956, ENSG00000077097, ENSG00000198910, ENSG00000127603, ENSG00000214253, ENSG00000133026	313	15	1057	1.80106	1	0.981664	88.7274
GOTERM_BP_FAT	GO:0030030~cell projection organization	10	2.7248	0.134029	ENSG00000125753, ENSG00000179295, ENSG00000042493, ENSG00000168385, ENSG00000197956, ENSG00000130638, ENSG00000077097, ENSG00000198910, ENSG00000127603, ENSG00000133026	313	21	1057	1.60809	1	0.987753	91.3234
GOTERM_BP_FAT	GO:0048858~cell projection morphogenesis	7	1.90736	0.154232	ENSG00000125753, ENSG00000179295, ENSG00000197956, ENSG00000077097, ENSG00000198910, ENSG00000127603, ENSG00000133026	313	13	1057	1.81838	1	0.992963	94.1896
GOTERM_BP_FAT	GO:0007411~axon guidance	3	0.817439	0.209706	ENSG00000125753, ENSG00000198910, ENSG00000133026	313	3	1057	3.377	1	0.997261	98.1647
GOTERM_BP_FAT	GO:0006928~cell motion	11	2.99728	0.727895	ENSG00000086061, ENSG00000125753, ENSG00000136205, ENSG00000168610, ENSG00000180900, ENSG00000026025, ENSG00000077097, ENSG00000198910, ENSG00000127603, ENSG00000115091, ENSG00000133026	313	38	1057	0.977552	1	1	100
Annotation Cluster 8	Enrichment Score: 1.097819378139497
Category	Term	Count	%	PValue	Genes	List Total	Pop Hits	Pop Total	Fold Enrichment	Bonferroni	Benjamini	FDR
SP_PIR_KEYWORDS	transcription regulation	36	9.80926	0.00207486	ENSG00000105323, ENSG00000054118, ENSG00000179950, ENSG00000103363, ENSG00000117707, ENSG00000129351, ENSG00000149136, ENSG00000132275, ENSG00000168036, ENSG00000115415, ENSG00000168610, ENSG00000035928, ENSG00000102103, ENSG00000162961, ENSG00000143621, ENSG00000100410, ENSG00000077809, ENSG00000099956, ENSG00000177425, ENSG00000067334, ENSG00000164985, ENSG00000088247, ENSG00000196591, ENSG0000…	366	77	1221	1.55972	0.51056	0.211927	2.79362
GOTERM_BP_FAT	GO:0006350~transcription	42	11.4441	0.00270285	ENSG00000105323, ENSG00000054118, ENSG00000179950, ENSG00000103363, ENSG00000117707, ENSG00000149136, ENSG00000129351, ENSG00000116747, ENSG00000168036, ENSG00000115415, ENSG00000101191, ENSG00000087842, ENSG00000168610, ENSG00000035928, ENSG00000102103, ENSG00000143621, ENSG00000100410, ENSG00000077809, ENSG00000099956, ENSG00000177425, ENSG00000067334, ENSG00000164985, ENSG00000088247, ENSG0000…	313	96	1057	1.47744	0.992443	0.913067	4.49351
SP_PIR_KEYWORDS	Transcription	38	10.3542	0.00309179	ENSG00000105323, ENSG00000054118, ENSG00000179950, ENSG00000103363, ENSG00000117707, ENSG00000129351, ENSG00000149136, ENSG00000132275, ENSG00000168036, ENSG00000115415, ENSG00000168610, ENSG00000035928, ENSG00000102103, ENSG00000162961, ENSG00000143621, ENSG00000100410, ENSG00000077809, ENSG00000099956, ENSG00000177425, ENSG00000067334, ENSG00000164985, ENSG00000088247, ENSG00000196591, ENSG0000…	366	84	1221	1.50917	0.655349	0.233795	4.13625
GOTERM_BP_FAT	GO:0045449~regulation of transcription	53	14.4414	0.00338256	ENSG00000116030, ENSG00000103363, ENSG00000168036, ENSG00000115415, ENSG00000099246, ENSG00000168610, ENSG00000102103, ENSG00000164104, ENSG00000143621, ENSG00000077809, ENSG00000129515, ENSG00000099956, ENSG00000067334, ENSG00000164985, ENSG00000196591, ENSG00000128708, ENSG00000136518, ENSG00000187735, ENSG00000129559, ENSG00000144580, ENSG00000162521, ENSG00000166200, ENSG00000100603, ENSG0000…	313	129	1057	1.38745	0.997792	0.869792	5.59325
GOTERM_BP_FAT	GO:0010629~negative regulation of gene expression	20	5.44959	0.0109524	ENSG00000150593, ENSG00000073584, ENSG00000102317, ENSG00000116030, ENSG00000129515, ENSG00000177425, ENSG00000117707, ENSG00000129351, ENSG00000196591, ENSG00000128708, ENSG00000149480, ENSG00000168036, ENSG00000177565, ENSG00000175029, ENSG00000166200, ENSG00000130816, ENSG00000100603, ENSG00000168610, ENSG00000064703, ENSG00000164104	313	40	1057	1.6885	1	0.963594	17.062
GOTERM_BP_FAT	GO:0016481~negative regulation of transcription	19	5.17711	0.01365	ENSG00000150593, ENSG00000073584, ENSG00000116030, ENSG00000129515, ENSG00000177425, ENSG00000117707, ENSG00000129351, ENSG00000196591, ENSG00000128708, ENSG00000149480, ENSG00000168036, ENSG00000177565, ENSG00000175029, ENSG00000166200, ENSG00000130816, ENSG00000100603, ENSG00000168610, ENSG00000064703, ENSG00000164104	313	38	1057	1.6885	1	0.971102	20.8221
GOTERM_BP_FAT	GO:0010558~negative regulation of macromolecule biosynthetic process	22	5.99455	0.0226609	ENSG00000150593, ENSG00000073584, ENSG00000138448, ENSG00000116030, ENSG00000129515, ENSG00000177425, ENSG00000117707, ENSG00000129351, ENSG00000196591, ENSG00000128708, ENSG00000149480, ENSG00000168036, ENSG00000177565, ENSG00000175029, ENSG00000115211, ENSG00000166200, ENSG00000130816, ENSG00000100603, ENSG00000168610, ENSG00000064703, ENSG00000070785, ENSG00000164104	313	48	1057	1.54779	1	0.947934	32.252
GOTERM_BP_FAT	GO:0045944~positive regulation of transcription from RNA polymerase II promoter	9	2.45232	0.0277312	ENSG00000168610, ENSG00000054118, ENSG00000099956, ENSG00000196591, ENSG00000164104, ENSG00000149480, ENSG00000168036, ENSG00000177565, ENSG00000187735	313	14	1057	2.17093	1	0.958107	37.9811
GOTERM_BP_FAT	GO:0009890~negative regulation of biosynthetic process	22	5.99455	0.0291218	ENSG00000150593, ENSG00000073584, ENSG00000138448, ENSG00000116030, ENSG00000129515, ENSG00000177425, ENSG00000117707, ENSG00000129351, ENSG00000196591, ENSG00000128708, ENSG00000149480, ENSG00000168036, ENSG00000177565, ENSG00000175029, ENSG00000115211, ENSG00000166200, ENSG00000130816, ENSG00000100603, ENSG00000168610, ENSG00000064703, ENSG00000070785, ENSG00000164104	313	49	1057	1.5162	1	0.956629	39.4708
GOTERM_BP_FAT	GO:0010628~positive regulation of gene expression	15	4.08719	0.044569	ENSG00000054118, ENSG00000099956, ENSG00000117707, ENSG00000129351, ENSG00000196591, ENSG00000149480, ENSG00000168036, ENSG00000177565, ENSG00000187735, ENSG00000130816, ENSG00000168610, ENSG00000164104, ENSG00000143621, ENSG00000110801, ENSG00000100410	313	31	1057	1.63403	1	0.967579	53.9063
GOTERM_BP_FAT	GO:0031327~negative regulation of cellular biosynthetic process	21	5.72207	0.0449865	ENSG00000150593, ENSG00000073584, ENSG00000116030, ENSG00000129515, ENSG00000177425, ENSG00000117707, ENSG00000129351, ENSG00000196591, ENSG00000128708, ENSG00000149480, ENSG00000168036, ENSG00000177565, ENSG00000175029, ENSG00000115211, ENSG00000166200, ENSG00000130816, ENSG00000100603, ENSG00000168610, ENSG00000064703, ENSG00000070785, ENSG00000164104	313	48	1057	1.47744	1	0.963968	54.2472
GOTERM_BP_FAT	GO:0051252~regulation of RNA metabolic process	32	8.71935	0.058379	ENSG00000073584, ENSG00000054118, ENSG00000117707, ENSG00000129351, ENSG00000149480, ENSG00000168036, ENSG00000115415, ENSG00000172239, ENSG00000099246, ENSG00000168610, ENSG00000102103, ENSG00000164104, ENSG00000143621, ENSG00000136937, ENSG00000100410, ENSG00000188529, ENSG00000099956, ENSG00000177425, ENSG00000128708, ENSG00000196591, ENSG00000106245, ENSG00000177565, ENSG00000175029, ENSG0000…	313	82	1057	1.31785	1	0.973195	64.0062
GOTERM_BP_FAT	GO:0006357~regulation of transcription from RNA polymerase II promoter	19	5.17711	0.0666232	ENSG00000073584, ENSG00000054118, ENSG00000099956, ENSG00000177425, ENSG00000117707, ENSG00000196591, ENSG00000149480, ENSG00000106245, ENSG00000168036, ENSG00000177565, ENSG00000129559, ENSG00000187735, ENSG00000108946, ENSG00000130816, ENSG00000100603, ENSG00000168610, ENSG00000064703, ENSG00000164104, ENSG00000080603	313	44	1057	1.45825	1	0.971437	69.0007
GOTERM_BP_FAT	GO:0045934~negative regulation of nucleobase, nucleoside, nucleotide and nucleic acid metabolic process	20	5.44959	0.0677501	ENSG00000150593, ENSG00000073584, ENSG00000116030, ENSG00000129515, ENSG00000177425, ENSG00000117707, ENSG00000129351, ENSG00000196591, ENSG00000128708, ENSG00000149480, ENSG00000168036, ENSG00000177565, ENSG00000175029, ENSG00000166200, ENSG00000130816, ENSG00000100603, ENSG00000168610, ENSG00000064703, ENSG00000164104, ENSG00000188529	313	47	1057	1.43702	1	0.967366	69.6304
GOTERM_BP_FAT	GO:0051172~negative regulation of nitrogen compound metabolic process	20	5.44959	0.0677501	ENSG00000150593, ENSG00000073584, ENSG00000116030, ENSG00000129515, ENSG00000177425, ENSG00000117707, ENSG00000129351, ENSG00000196591, ENSG00000128708, ENSG00000149480, ENSG00000168036, ENSG00000177565, ENSG00000175029, ENSG00000166200, ENSG00000130816, ENSG00000100603, ENSG00000168610, ENSG00000064703, ENSG00000164104, ENSG00000188529	313	47	1057	1.43702	1	0.967366	69.6304
GOTERM_BP_FAT	GO:0045941~positive regulation of transcription	14	3.81471	0.0726092	ENSG00000054118, ENSG00000099956, ENSG00000117707, ENSG00000129351, ENSG00000196591, ENSG00000149480, ENSG00000168036, ENSG00000177565, ENSG00000187735, ENSG00000168610, ENSG00000164104, ENSG00000143621, ENSG00000110801, ENSG00000100410	313	30	1057	1.57593	1	0.966678	72.2102
GOTERM_BP_FAT	GO:0051254~positive regulation of RNA metabolic process	14	3.81471	0.0726092	ENSG00000054118, ENSG00000099956, ENSG00000117707, ENSG00000129351, ENSG00000196591, ENSG00000149480, ENSG00000168036, ENSG00000177565, ENSG00000187735, ENSG00000168610, ENSG00000164104, ENSG00000143621, ENSG00000136937, ENSG00000100410	313	30	1057	1.57593	1	0.966678	72.2102
GOTERM_BP_FAT	GO:0010557~positive regulation of macromolecule biosynthetic process	16	4.35967	0.0777209	ENSG00000054118, ENSG00000099956, ENSG00000177425, ENSG00000117707, ENSG00000129351, ENSG00000196591, ENSG00000149480, ENSG00000168036, ENSG00000177565, ENSG00000187735, ENSG00000170473, ENSG00000168610, ENSG00000164104, ENSG00000143621, ENSG00000110801, ENSG00000100410	313	36	1057	1.50089	1	0.971615	74.7007
GOTERM_BP_FAT	GO:0006355~regulation of transcription, DNA-dependent	29	7.90191	0.0814163	ENSG00000073584, ENSG00000054118, ENSG00000117707, ENSG00000129351, ENSG00000149480, ENSG00000168036, ENSG00000115415, ENSG00000099246, ENSG00000168610, ENSG00000102103, ENSG00000164104, ENSG00000143621, ENSG00000100410, ENSG00000099956, ENSG00000177425, ENSG00000196591, ENSG00000128708, ENSG00000106245, ENSG00000177565, ENSG00000175029, ENSG00000205323, ENSG00000129559, ENSG00000187735, ENSG0000…	313	75	1057	1.30577	1	0.969308	76.3686
GOTERM_BP_FAT	GO:0045893~positive regulation of transcription, DNA-dependent	13	3.54223	0.0899001	ENSG00000054118, ENSG00000099956, ENSG00000117707, ENSG00000129351, ENSG00000196591, ENSG00000149480, ENSG00000177565, ENSG00000168036, ENSG00000187735, ENSG00000168610, ENSG00000164104, ENSG00000143621, ENSG00000100410	313	28	1057	1.56789	1	0.973156	79.8146
GOTERM_BP_FAT	GO:0045892~negative regulation of transcription, DNA-dependent	13	3.54223	0.0899001	ENSG00000073584, ENSG00000177425, ENSG00000117707, ENSG00000129351, ENSG00000196591, ENSG00000128708, ENSG00000149480, ENSG00000177565, ENSG00000168036, ENSG00000175029, ENSG00000130816, ENSG00000168610, ENSG00000064703	313	28	1057	1.56789	1	0.973156	79.8146
GOTERM_BP_FAT	GO:0000122~negative regulation of transcription from RNA polymerase II promoter	9	2.45232	0.0947997	ENSG00000130816, ENSG00000168610, ENSG00000117707, ENSG00000177425, ENSG00000064703, ENSG00000196591, ENSG00000149480, ENSG00000168036, ENSG00000177565	313	17	1057	1.78782	1	0.972554	81.5833
GOTERM_BP_FAT	GO:0051253~negative regulation of RNA metabolic process	14	3.81471	0.116273	ENSG00000073584, ENSG00000177425, ENSG00000117707, ENSG00000129351, ENSG00000196591, ENSG00000128708, ENSG00000149480, ENSG00000177565, ENSG00000168036, ENSG00000175029, ENSG00000130816, ENSG00000168610, ENSG00000064703, ENSG00000188529	313	32	1057	1.47744	1	0.983944	87.7511
GOTERM_BP_FAT	GO:0045935~positive regulation of nucleobase, nucleoside, nucleotide and nucleic acid metabolic process	15	4.08719	0.117685	ENSG00000054118, ENSG00000099956, ENSG00000117707, ENSG00000129351, ENSG00000196591, ENSG00000149480, ENSG00000168036, ENSG00000177565, ENSG00000187735, ENSG00000168610, ENSG00000164104, ENSG00000143621, ENSG00000136937, ENSG00000110801, ENSG00000100410	313	35	1057	1.44728	1	0.983576	88.0794
GOTERM_BP_FAT	GO:0010605~negative regulation of macromolecule metabolic process	32	8.71935	0.119407	ENSG00000073584, ENSG00000131467, ENSG00000138448, ENSG00000154473, ENSG00000116030, ENSG00000117707, ENSG00000129351, ENSG00000149480, ENSG00000168036, ENSG00000092010, ENSG00000168610, ENSG00000070785, ENSG00000164104, ENSG00000100911, ENSG00000188529, ENSG00000150593, ENSG00000102317, ENSG00000129515, ENSG00000177425, ENSG00000126067, ENSG00000196591, ENSG00000128708, ENSG00000175166, ENSG0000…	313	87	1057	1.24211	1	0.982167	88.4685
GOTERM_MF_FAT	GO:0003700~transcription factor activity	12	3.26975	0.162218	ENSG00000077809, ENSG00000115415, ENSG00000168610, ENSG00000117707, ENSG00000101126, ENSG00000196591, ENSG00000164104, ENSG00000149480, ENSG00000106245, ENSG00000168036, ENSG00000172534, ENSG00000100410	293	28	1001	1.46416	1	0.984838	92.1659
GOTERM_MF_FAT	GO:0016564~transcription repressor activity	12	3.26975	0.162218	ENSG00000166200, ENSG00000100603, ENSG00000035928, ENSG00000117707, ENSG00000177425, ENSG00000064703, ENSG00000129351, ENSG00000196591, ENSG00000164104, ENSG00000149480, ENSG00000177565, ENSG00000175029	293	28	1001	1.46416	1	0.984838	92.1659
GOTERM_BP_FAT	GO:0010604~positive regulation of macromolecule metabolic process	25	6.81199	0.172508	ENSG00000131467, ENSG00000054118, ENSG00000129351, ENSG00000117707, ENSG00000149480, ENSG00000168036, ENSG00000092010, ENSG00000168610, ENSG00000164104, ENSG00000100911, ENSG00000143621, ENSG00000136937, ENSG00000100410, ENSG00000099956, ENSG00000177425, ENSG00000126067, ENSG00000196591, ENSG00000180900, ENSG00000175166, ENSG00000177565, ENSG00000187735, ENSG00000196510, ENSG00000170473, ENSG0000…	313	68	1057	1.24154	1	0.993911	95.991
GOTERM_BP_FAT	GO:0010551~regulation of specific transcription from RNA polymerase II promoter	5	1.3624	0.184649	ENSG00000099956, ENSG00000196591, ENSG00000164104, ENSG00000168036, ENSG00000177565	313	8	1057	2.11062	1	0.995205	96.8811
GOTERM_MF_FAT	GO:0008134~transcription factor binding	19	5.17711	0.229879	ENSG00000073584, ENSG00000054118, ENSG00000177425, ENSG00000117707, ENSG00000196591, ENSG00000168036, ENSG00000177565, ENSG00000175029, ENSG00000099246, ENSG00000166200, ENSG00000130816, ENSG00000087842, ENSG00000126261, ENSG00000168610, ENSG00000102103, ENSG00000080603, ENSG00000172534, ENSG00000185721, ENSG00000110801	293	52	1001	1.24829	1	0.991837	97.6677
GOTERM_BP_FAT	GO:0031328~positive regulation of cellular biosynthetic process	16	4.35967	0.230926	ENSG00000054118, ENSG00000099956, ENSG00000177425, ENSG00000117707, ENSG00000129351, ENSG00000196591, ENSG00000149480, ENSG00000168036, ENSG00000177565, ENSG00000187735, ENSG00000170473, ENSG00000168610, ENSG00000164104, ENSG00000143621, ENSG00000110801, ENSG00000100410	313	42	1057	1.28647	1	0.998346	98.8441
GOTERM_BP_FAT	GO:0009891~positive regulation of biosynthetic process	16	4.35967	0.230926	ENSG00000054118, ENSG00000099956, ENSG00000177425, ENSG00000117707, ENSG00000129351, ENSG00000196591, ENSG00000149480, ENSG00000168036, ENSG00000177565, ENSG00000187735, ENSG00000170473, ENSG00000168610, ENSG00000164104, ENSG00000143621, ENSG00000110801, ENSG00000100410	313	42	1057	1.28647	1	0.998346	98.8441
GOTERM_BP_FAT	GO:0010552~positive regulation of specific transcription from RNA polymerase II promoter	4	1.08992	0.246349	ENSG00000099956, ENSG00000196591, ENSG00000164104, ENSG00000168036	313	6	1057	2.25133	1	0.998894	99.1807
GOTERM_BP_FAT	GO:0051173~positive regulation of nitrogen compound metabolic process	15	4.08719	0.270244	ENSG00000054118, ENSG00000099956, ENSG00000117707, ENSG00000129351, ENSG00000196591, ENSG00000149480, ENSG00000168036, ENSG00000177565, ENSG00000187735, ENSG00000168610, ENSG00000164104, ENSG00000143621, ENSG00000136937, ENSG00000110801, ENSG00000100410	313	40	1057	1.26637	1	0.999027	99.526
GOTERM_MF_FAT	GO:0043565~sequence-specific DNA binding	9	2.45232	0.296122	ENSG00000115415, ENSG00000168610, ENSG00000117707, ENSG00000101126, ENSG00000148229, ENSG00000196591, ENSG00000149480, ENSG00000168036, ENSG00000177565	293	22	1001	1.39761	1	0.994951	99.3606
GOTERM_MF_FAT	GO:0003712~transcription cofactor activity	13	3.54223	0.306298	ENSG00000073584, ENSG00000054118, ENSG00000177425, ENSG00000117707, ENSG00000177565, ENSG00000168036, ENSG00000175029, ENSG00000087842, ENSG00000166200, ENSG00000102103, ENSG00000080603, ENSG00000172534, ENSG00000110801	293	35	1001	1.26894	1	0.995232	99.4815
GOTERM_MF_FAT	GO:0030528~transcription regulator activity	28	7.62943	0.33114	ENSG00000073584, ENSG00000054118, ENSG00000117707, ENSG00000129351, ENSG00000149480, ENSG00000168036, ENSG00000115415, ENSG00000087842, ENSG00000168610, ENSG00000035928, ENSG00000102103, ENSG00000164104, ENSG00000143621, ENSG00000100410, ENSG00000077809, ENSG00000177425, ENSG00000196591, ENSG00000106245, ENSG00000177565, ENSG00000175029, ENSG00000187735, ENSG00000166200, ENSG00000100603, ENSG0000…	293	85	1001	1.1254	1	0.996122	99.6932
GOTERM_MF_FAT	GO:0003677~DNA binding	41	11.1717	0.345711	ENSG00000073584, ENSG00000205765, ENSG00000104805, ENSG00000179950, ENSG00000117707, ENSG00000129351, ENSG00000149136, ENSG00000086758, ENSG00000149480, ENSG00000168036, ENSG00000115415, ENSG00000153250, ENSG00000056097, ENSG00000168610, ENSG00000035928, ENSG00000102103, ENSG00000164104, ENSG00000143621, ENSG00000100410, ENSG00000077809, ENSG00000164985, ENSG00000110107, ENSG00000088247, ENSG0000…	293	129	1001	1.08583	1	0.99551	99.7765
GOTERM_MF_FAT	GO:0016563~transcription activator activity	12	3.26975	0.358659	ENSG00000073584, ENSG00000168610, ENSG00000054118, ENSG00000129351, ENSG00000102103, ENSG00000196591, ENSG00000149480, ENSG00000080603, ENSG00000168036, ENSG00000172534, ENSG00000177565, ENSG00000110801	293	33	1001	1.24232	1	0.995991	99.8324
GOTERM_BP_FAT	GO:0032583~regulation of gene-specific transcription	6	1.63488	0.468116	ENSG00000099956, ENSG00000117707, ENSG00000196591, ENSG00000164104, ENSG00000168036, ENSG00000177565	313	15	1057	1.3508	1	0.999984	99.9978
GOTERM_BP_FAT	GO:0043193~positive regulation of gene-specific transcription	5	1.3624	0.49293	ENSG00000099956, ENSG00000117707, ENSG00000196591, ENSG00000164104, ENSG00000168036	313	12	1057	1.40708	1	0.99999	99.999
GOTERM_MF_FAT	GO:0003713~transcription coactivator activity	7	1.90736	0.552515	ENSG00000073584, ENSG00000054118, ENSG00000102103, ENSG00000080603, ENSG00000168036, ENSG00000172534, ENSG00000110801	293	20	1001	1.19573	1	0.999389	99.9991
Annotation Cluster 9	Enrichment Score: 1.0680419632902574
Category	Term	Count	%	PValue	Genes	List Total	Pop Hits	Pop Total	Fold Enrichment	Bonferroni	Benjamini	FDR
GOTERM_BP_FAT	GO:0006886~intracellular protein transport	28	7.62943	0.0410551	ENSG00000100883, ENSG00000150961, ENSG00000105401, ENSG00000131016, ENSG00000115306, ENSG00000205339, ENSG00000110713, ENSG00000100575, ENSG00000086200, ENSG00000108424, ENSG00000129515, ENSG00000175416, ENSG00000182934, ENSG00000127603, ENSG00000111057, ENSG00000176986, ENSG00000165280, ENSG00000182481, ENSG00000065000, ENSG00000064601, ENSG00000082898, ENSG00000196961, ENSG00000163558, ENSG0000…	313	68	1057	1.39053	1	0.981362	50.9403
GOTERM_BP_FAT	GO:0070727~cellular macromolecule localization	29	7.90191	0.0413602	ENSG00000100883, ENSG00000150961, ENSG00000105401, ENSG00000131016, ENSG00000115306, ENSG00000205339, ENSG00000110713, ENSG00000168036, ENSG00000100575, ENSG00000086200, ENSG00000108424, ENSG00000129515, ENSG00000175416, ENSG00000127603, ENSG00000182934, ENSG00000111057, ENSG00000176986, ENSG00000165280, ENSG00000182481, ENSG00000065000, ENSG00000064601, ENSG00000082898, ENSG00000196961, ENSG0000…	313	71	1057	1.37934	1	0.977899	51.2048
GOTERM_BP_FAT	GO:0034613~cellular protein localization	29	7.90191	0.0413602	ENSG00000100883, ENSG00000150961, ENSG00000105401, ENSG00000131016, ENSG00000115306, ENSG00000205339, ENSG00000110713, ENSG00000168036, ENSG00000100575, ENSG00000086200, ENSG00000108424, ENSG00000129515, ENSG00000175416, ENSG00000127603, ENSG00000182934, ENSG00000111057, ENSG00000176986, ENSG00000165280, ENSG00000182481, ENSG00000065000, ENSG00000064601, ENSG00000082898, ENSG00000196961, ENSG0000…	313	71	1057	1.37934	1	0.977899	51.2048
GOTERM_BP_FAT	GO:0046907~intracellular transport	43	11.7166	0.0457539	ENSG00000100883, ENSG00000105401, ENSG00000150961, ENSG00000170759, ENSG00000131016, ENSG00000115306, ENSG00000205339, ENSG00000110713, ENSG00000100575, ENSG00000092108, ENSG00000113282, ENSG00000111581, ENSG00000101986, ENSG00000086200, ENSG00000136937, ENSG00000188529, ENSG00000133026, ENSG00000108424, ENSG00000129515, ENSG00000093000, ENSG00000175416, ENSG00000108179, ENSG00000105669, ENSG0000…	313	114	1057	1.27378	1	0.961278	54.8678
GOTERM_BP_FAT	GO:0008104~protein localization	43	11.7166	0.0457539	ENSG00000100883, ENSG00000105401, ENSG00000150961, ENSG00000131016, ENSG00000115306, ENSG00000205339, ENSG00000110713, ENSG00000138757, ENSG00000168036, ENSG00000100575, ENSG00000163002, ENSG00000092108, ENSG00000125844, ENSG00000099246, ENSG00000131238, ENSG00000111581, ENSG00000086200, ENSG00000147164, ENSG00000108424, ENSG00000129515, ENSG00000093000, ENSG00000175416, ENSG00000105669, ENSG0000…	313	114	1057	1.27378	1	0.961278	54.8678
GOTERM_BP_FAT	GO:0015031~protein transport	40	10.8992	0.0627997	ENSG00000100883, ENSG00000105401, ENSG00000150961, ENSG00000131016, ENSG00000115306, ENSG00000205339, ENSG00000110713, ENSG00000100575, ENSG00000163002, ENSG00000092108, ENSG00000125844, ENSG00000099246, ENSG00000131238, ENSG00000111581, ENSG00000086200, ENSG00000147164, ENSG00000108424, ENSG00000129515, ENSG00000093000, ENSG00000175416, ENSG00000105669, ENSG00000203879, ENSG00000127603, ENSG0000…	313	107	1057	1.26243	1	0.974226	66.7714
GOTERM_BP_FAT	GO:0045184~establishment of protein localization	40	10.8992	0.0718818	ENSG00000100883, ENSG00000105401, ENSG00000150961, ENSG00000131016, ENSG00000115306, ENSG00000205339, ENSG00000110713, ENSG00000100575, ENSG00000163002, ENSG00000092108, ENSG00000125844, ENSG00000099246, ENSG00000131238, ENSG00000111581, ENSG00000086200, ENSG00000147164, ENSG00000108424, ENSG00000129515, ENSG00000093000, ENSG00000175416, ENSG00000105669, ENSG00000203879, ENSG00000127603, ENSG0000…	313	108	1057	1.25074	1	0.968332	71.8376
GOTERM_BP_FAT	GO:0006605~protein targeting	17	4.63215	0.168384	ENSG00000100883, ENSG00000105401, ENSG00000131016, ENSG00000115306, ENSG00000108424, ENSG00000205339, ENSG00000110713, ENSG00000182934, ENSG00000127603, ENSG00000100575, ENSG00000182481, ENSG00000082898, ENSG00000163558, ENSG00000086200, ENSG00000025772, ENSG00000025800, ENSG00000153201	313	43	1057	1.33509	1	0.994025	95.6377
SP_PIR_KEYWORDS	protein transport	26	7.08447	0.213101	ENSG00000150961, ENSG00000205339, ENSG00000110713, ENSG00000100575, ENSG00000163002, ENSG00000125844, ENSG00000092108, ENSG00000099246, ENSG00000111581, ENSG00000086200, ENSG00000147164, ENSG00000108424, ENSG00000129515, ENSG00000093000, ENSG00000105669, ENSG00000119541, ENSG00000176986, ENSG00000182481, ENSG00000086065, ENSG00000065000, ENSG00000082898, ENSG00000196961, ENSG00000025800, ENSG0000…	366	72	1221	1.20469	1	0.947363	96.1967
SP_PIR_KEYWORDS	transport	40	10.8992	0.876456	ENSG00000150961, ENSG00000197081, ENSG00000116171, ENSG00000205339, ENSG00000110713, ENSG00000138757, ENSG00000100575, ENSG00000163002, ENSG00000092108, ENSG00000125844, ENSG00000099246, ENSG00000147416, ENSG00000111581, ENSG00000101986, ENSG00000086200, ENSG00000198356, ENSG00000136937, ENSG00000114573, ENSG00000147164, ENSG00000108424, ENSG00000129515, ENSG00000131100, ENSG00000093000, ENSG0000…	366	149	1221	0.895588	1	0.999691	100
Annotation Cluster 10	Enrichment Score: 1.0679000498967783
Category	Term	Count	%	PValue	Genes	List Total	Pop Hits	Pop Total	Fold Enrichment	Bonferroni	Benjamini	FDR
INTERPRO	IPR019954:Ubiquitin conserved site	6	1.63488	0.0267143	ENSG00000103353, ENSG00000103363, ENSG00000188021, ENSG00000149806, ENSG00000102178, ENSG00000129559	348	7	1173	2.88916	1	0.998337	33.5716
INTERPRO	IPR000626:Ubiquitin	7	1.90736	0.0436476	ENSG00000116030, ENSG00000103353, ENSG00000103363, ENSG00000188021, ENSG00000149806, ENSG00000102178, ENSG00000129559	348	10	1173	2.35948	1	0.999633	49.0426
INTERPRO	IPR019955:Ubiquitin supergroup	7	1.90736	0.0436476	ENSG00000116030, ENSG00000103353, ENSG00000103363, ENSG00000188021, ENSG00000149806, ENSG00000102178, ENSG00000129559	348	10	1173	2.35948	1	0.999633	49.0426
SMART	SM00213:UBQ	7	1.90736	0.088898	ENSG00000116030, ENSG00000103353, ENSG00000103363, ENSG00000188021, ENSG00000149806, ENSG00000102178, ENSG00000129559	174	10	499	2.00747	0.999993	0.98117	66.0814
UP_SEQ_FEATURE	domain:Ubiquitin-like	4	1.08992	0.25379	ENSG00000116030, ENSG00000103363, ENSG00000188021, ENSG00000102178	366	6	1220	2.22222	1	1	99.1317
INTERPRO	IPR019956:Ubiquitin subgroup	3	0.817439	0.340854	ENSG00000149806, ENSG00000102178, ENSG00000129559	348	4	1173	2.52802	1	1	99.8157
Annotation Cluster 11	Enrichment Score: 0.9845003966941825
Category	Term	Count	%	PValue	Genes	List Total	Pop Hits	Pop Total	Fold Enrichment	Bonferroni	Benjamini	FDR
GOTERM_CC_FAT	GO:0005875~microtubule associated complex	9	2.45232	0.00553189	ENSG00000138107, ENSG00000170759, ENSG00000175203, ENSG00000135720, ENSG00000047849, ENSG00000089159, ENSG00000197102, ENSG00000077380, ENSG00000125971	289	12	1034	2.68339	0.891271	0.42577	7.44558
GOTERM_MF_FAT	GO:0003774~motor activity	9	2.45232	0.0625699	ENSG00000170759, ENSG00000088256, ENSG00000175203, ENSG00000135720, ENSG00000197102, ENSG00000077380, ENSG00000072501, ENSG00000133026, ENSG00000125971	293	16	1001	1.92172	1	0.995262	60.5315
GOTERM_BP_FAT	GO:0007017~microtubule-based process	12	3.26975	0.0646923	ENSG00000182481, ENSG00000170759, ENSG00000100242, ENSG00000175203, ENSG00000175216, ENSG00000197102, ENSG00000077380, ENSG00000168036, ENSG00000127603, ENSG00000037042, ENSG00000072501, ENSG00000125971	313	24	1057	1.6885	1	0.974219	67.8932
GOTERM_CC_FAT	GO:0030286~dynein complex	5	1.3624	0.0991856	ENSG00000175203, ENSG00000135720, ENSG00000197102, ENSG00000077380, ENSG00000125971	289	7	1034	2.55561	1	0.78722	76.7056
GOTERM_MF_FAT	GO:0003777~microtubule motor activity	5	1.3624	0.114767	ENSG00000170759, ENSG00000197102, ENSG00000077380, ENSG00000072501, ENSG00000125971	293	7	1001	2.44027	1	0.986801	82.6918
SP_PIR_KEYWORDS	dynein	5	1.3624	0.124021	ENSG00000175203, ENSG00000135720, ENSG00000197102, ENSG00000077380, ENSG00000125971	366	7	1221	2.3829	1	0.920386	83.5745
GOTERM_CC_FAT	GO:0005868~cytoplasmic dynein complex	4	1.08992	0.135341	ENSG00000135720, ENSG00000197102, ENSG00000077380, ENSG00000125971	289	5	1034	2.86228	1	0.819282	86.8444
SP_PIR_KEYWORDS	motor protein	7	1.90736	0.16202	ENSG00000170759, ENSG00000088256, ENSG00000135720, ENSG00000197102, ENSG00000077380, ENSG00000133026, ENSG00000125971	366	13	1221	1.79634	1	0.928905	91.0302
SP_PIR_KEYWORDS	microtubule	10	2.7248	0.181428	ENSG00000170759, ENSG00000175203, ENSG00000135720, ENSG00000047849, ENSG00000197102, ENSG00000102119, ENSG00000077380, ENSG00000037042, ENSG00000137824, ENSG00000125971	366	22	1221	1.51639	1	0.943269	93.4844
GOTERM_CC_FAT	GO:0005874~microtubule	10	2.7248	0.238867	ENSG00000170759, ENSG00000175203, ENSG00000135720, ENSG00000047849, ENSG00000197102, ENSG00000077380, ENSG00000037042, ENSG00000137824, ENSG00000177565, ENSG00000125971	289	25	1034	1.43114	1	0.921058	97.7787
GOTERM_BP_FAT	GO:0007018~microtubule-based movement	5	1.3624	0.49293	ENSG00000170759, ENSG00000197102, ENSG00000077380, ENSG00000127603, ENSG00000125971	313	12	1057	1.40708	1	0.99999	99.999
Annotation Cluster 12	Enrichment Score: 0.9814570369848853
Category	Term	Count	%	PValue	Genes	List Total	Pop Hits	Pop Total	Fold Enrichment	Bonferroni	Benjamini	FDR
GOTERM_CC_FAT	GO:0030054~cell junction	15	4.08719	0.00412736	ENSG00000044115, ENSG00000125753, ENSG00000046604, ENSG00000134765, ENSG00000180900, ENSG00000173801, ENSG00000115091, ENSG00000168036, ENSG00000127603, ENSG00000175029, ENSG00000137337, ENSG00000136153, ENSG00000136205, ENSG00000089159, ENSG00000104067	289	26	1034	2.06415	0.808786	0.56272	5.60554
SP_PIR_KEYWORDS	cell junction	11	2.99728	0.00660233	ENSG00000044115, ENSG00000125753, ENSG00000136205, ENSG00000046604, ENSG00000134765, ENSG00000180900, ENSG00000089159, ENSG00000104067, ENSG00000173801, ENSG00000168036, ENSG00000175029	366	16	1221	2.29355	0.897586	0.247867	8.64025
GOTERM_CC_FAT	GO:0070161~anchoring junction	12	3.26975	0.0142059	ENSG00000137337, ENSG00000044115, ENSG00000125753, ENSG00000136153, ENSG00000136205, ENSG00000046604, ENSG00000134765, ENSG00000180900, ENSG00000089159, ENSG00000104067, ENSG00000173801, ENSG00000168036	289	21	1034	2.04449	0.99673	0.510997	18.0913
GOTERM_CC_FAT	GO:0005912~adherens junction	10	2.7248	0.0369016	ENSG00000137337, ENSG00000044115, ENSG00000125753, ENSG00000136153, ENSG00000136205, ENSG00000180900, ENSG00000089159, ENSG00000104067, ENSG00000173801, ENSG00000168036	289	18	1034	1.9877	1	0.658455	40.8115
SP_PIR_KEYWORDS	cell adhesion	11	2.99728	0.045501	ENSG00000044115, ENSG00000138448, ENSG00000165458, ENSG00000046604, ENSG00000134765, ENSG00000089159, ENSG00000111799, ENSG00000173801, ENSG00000198910, ENSG00000168036, ENSG00000132589	366	20	1221	1.83484	1	0.708373	47.0209
GOTERM_BP_FAT	GO:0016337~cell-cell adhesion	7	1.90736	0.0718368	ENSG00000136153, ENSG00000046604, ENSG00000134765, ENSG00000180900, ENSG00000173801, ENSG00000198910, ENSG00000168036	313	11	1057	2.149	1	0.971016	71.8144
GOTERM_CC_FAT	GO:0005911~cell-cell junction	7	1.90736	0.0855389	ENSG00000136153, ENSG00000046604, ENSG00000134765, ENSG00000180900, ENSG00000104067, ENSG00000173801, ENSG00000168036	289	12	1034	2.08708	1	0.788839	71.2703
GOTERM_CC_FAT	GO:0005913~cell-cell adherens junction	5	1.3624	0.0991856	ENSG00000136153, ENSG00000180900, ENSG00000104067, ENSG00000173801, ENSG00000168036	289	7	1034	2.55561	1	0.78722	76.7056
GOTERM_BP_FAT	GO:0007155~cell adhesion	14	3.81471	0.116273	ENSG00000044115, ENSG00000168542, ENSG00000138448, ENSG00000165458, ENSG00000046604, ENSG00000134765, ENSG00000180900, ENSG00000111799, ENSG00000173801, ENSG00000168036, ENSG00000136153, ENSG00000089159, ENSG00000132589, ENSG00000198910	313	32	1057	1.47744	1	0.983944	87.7511
GOTERM_BP_FAT	GO:0022610~biological adhesion	14	3.81471	0.116273	ENSG00000044115, ENSG00000168542, ENSG00000138448, ENSG00000165458, ENSG00000046604, ENSG00000134765, ENSG00000180900, ENSG00000111799, ENSG00000173801, ENSG00000168036, ENSG00000136153, ENSG00000089159, ENSG00000132589, ENSG00000198910	313	32	1057	1.47744	1	0.983944	87.7511
GOTERM_CC_FAT	GO:0043296~apical junction complex	5	1.3624	0.156154	ENSG00000046604, ENSG00000134765, ENSG00000104067, ENSG00000173801, ENSG00000168036	289	8	1034	2.23616	1	0.840469	90.6349
GOTERM_CC_FAT	GO:0016327~apicolateral plasma membrane	5	1.3624	0.156154	ENSG00000046604, ENSG00000134765, ENSG00000104067, ENSG00000173801, ENSG00000168036	289	8	1034	2.23616	1	0.840469	90.6349
GOTERM_CC_FAT	GO:0030055~cell-substrate junction	6	1.63488	0.281858	ENSG00000137337, ENSG00000125753, ENSG00000136205, ENSG00000089159, ENSG00000127603, ENSG00000115091	289	13	1034	1.65132	1	0.940261	99.0128
GOTERM_CC_FAT	GO:0016323~basolateral plasma membrane	8	2.17984	0.31027	ENSG00000137337, ENSG00000125753, ENSG00000136205, ENSG00000089159, ENSG00000104067, ENSG00000168036, ENSG00000127603, ENSG00000115091	289	20	1034	1.43114	1	0.942579	99.4378
GOTERM_CC_FAT	GO:0030057~desmosome	3	0.817439	0.310526	ENSG00000046604, ENSG00000134765, ENSG00000173801	289	4	1034	2.68339	1	0.939568	99.4407
KEGG_PATHWAY	hsa04520:Adherens junction	5	1.3624	0.376017	ENSG00000044115, ENSG00000136153, ENSG00000104067, ENSG00000168036, ENSG00000140575	136	12	523	1.60233	1	0.973106	99.6115
GOTERM_CC_FAT	GO:0030027~lamellipodium	4	1.08992	0.479158	ENSG00000125753, ENSG00000089159, ENSG00000168036, ENSG00000115091	289	9	1034	1.59016	1	0.981943	99.9888
GOTERM_CC_FAT	GO:0005925~focal adhesion	4	1.08992	0.558702	ENSG00000137337, ENSG00000125753, ENSG00000136205, ENSG00000089159	289	10	1034	1.43114	1	0.99067	99.9989
GOTERM_CC_FAT	GO:0005924~cell-substrate adherens junction	4	1.08992	0.630458	ENSG00000137337, ENSG00000125753, ENSG00000136205, ENSG00000089159	289	11	1034	1.30104	1	0.995397	99.9999
Annotation Cluster 13	Enrichment Score: 0.9792770859928267
Category	Term	Count	%	PValue	Genes	List Total	Pop Hits	Pop Total	Fold Enrichment	Bonferroni	Benjamini	FDR
GOTERM_MF_FAT	GO:0008047~enzyme activator activity	10	2.7248	0.0326291	ENSG00000100401, ENSG00000165219, ENSG00000145703, ENSG00000126261, ENSG00000035928, ENSG00000137055, ENSG00000064601, ENSG00000175220, ENSG00000203879, ENSG00000140575	293	17	1001	2.00964	1	0.999737	37.9547
GOTERM_MF_FAT	GO:0005099~Ras GTPase activator activity	4	1.08992	0.0771603	ENSG00000100401, ENSG00000145703, ENSG00000175220, ENSG00000140575	293	4	1001	3.41638	1	0.996658	68.5059
GOTERM_MF_FAT	GO:0005096~GTPase activator activity	6	1.63488	0.0880102	ENSG00000100401, ENSG00000165219, ENSG00000145703, ENSG00000175220, ENSG00000203879, ENSG00000140575	293	9	1001	2.27759	1	0.993826	73.434
GOTERM_MF_FAT	GO:0030695~GTPase regulator activity	10	2.7248	0.0955981	ENSG00000100401, ENSG00000165219, ENSG00000119718, ENSG00000145703, ENSG00000175220, ENSG00000070785, ENSG00000205339, ENSG00000203879, ENSG00000140575, ENSG00000115211	293	20	1001	1.70819	1	0.989326	76.4431
GOTERM_MF_FAT	GO:0060589~nucleoside-triphosphatase regulator activity	10	2.7248	0.161151	ENSG00000100401, ENSG00000165219, ENSG00000119718, ENSG00000145703, ENSG00000175220, ENSG00000070785, ENSG00000205339, ENSG00000203879, ENSG00000140575, ENSG00000115211	293	22	1001	1.5529	1	0.987307	92.021
SP_PIR_KEYWORDS	GTPase activation	4	1.08992	0.161239	ENSG00000100401, ENSG00000165219, ENSG00000175220, ENSG00000203879	366	5	1221	2.66885	1	0.93603	90.9155
GOTERM_MF_FAT	GO:0005083~small GTPase regulator activity	6	1.63488	0.253733	ENSG00000100401, ENSG00000145703, ENSG00000175220, ENSG00000205339, ENSG00000203879, ENSG00000140575	293	12	1001	1.70819	1	0.990833	98.5169
Annotation Cluster 14	Enrichment Score: 0.9157882753746632
Category	Term	Count	%	PValue	Genes	List Total	Pop Hits	Pop Total	Fold Enrichment	Bonferroni	Benjamini	FDR
GOTERM_CC_FAT	GO:0005643~nuclear pore	14	3.81471	0.00838155	ENSG00000100401, ENSG00000116030, ENSG00000108424, ENSG00000093000, ENSG00000205339, ENSG00000110713, ENSG00000163002, ENSG00000182481, ENSG00000101146, ENSG00000111581, ENSG00000082898, ENSG00000086200, ENSG00000025800, ENSG00000153201	289	25	1034	2.0036	0.965498	0.490003	11.077
GOTERM_CC_FAT	GO:0046930~pore complex	14	3.81471	0.0258982	ENSG00000100401, ENSG00000116030, ENSG00000108424, ENSG00000093000, ENSG00000205339, ENSG00000110713, ENSG00000163002, ENSG00000182481, ENSG00000101146, ENSG00000111581, ENSG00000082898, ENSG00000086200, ENSG00000025800, ENSG00000153201	289	28	1034	1.78893	0.999972	0.649915	30.649
GOTERM_BP_FAT	GO:0006886~intracellular protein transport	28	7.62943	0.0410551	ENSG00000100883, ENSG00000150961, ENSG00000105401, ENSG00000131016, ENSG00000115306, ENSG00000205339, ENSG00000110713, ENSG00000100575, ENSG00000086200, ENSG00000108424, ENSG00000129515, ENSG00000175416, ENSG00000182934, ENSG00000127603, ENSG00000111057, ENSG00000176986, ENSG00000165280, ENSG00000182481, ENSG00000065000, ENSG00000064601, ENSG00000082898, ENSG00000196961, ENSG00000163558, ENSG0000…	313	68	1057	1.39053	1	0.981362	50.9403
GOTERM_BP_FAT	GO:0034613~cellular protein localization	29	7.90191	0.0413602	ENSG00000100883, ENSG00000150961, ENSG00000105401, ENSG00000131016, ENSG00000115306, ENSG00000205339, ENSG00000110713, ENSG00000168036, ENSG00000100575, ENSG00000086200, ENSG00000108424, ENSG00000129515, ENSG00000175416, ENSG00000127603, ENSG00000182934, ENSG00000111057, ENSG00000176986, ENSG00000165280, ENSG00000182481, ENSG00000065000, ENSG00000064601, ENSG00000082898, ENSG00000196961, ENSG0000…	313	71	1057	1.37934	1	0.977899	51.2048
GOTERM_BP_FAT	GO:0070727~cellular macromolecule localization	29	7.90191	0.0413602	ENSG00000100883, ENSG00000150961, ENSG00000105401, ENSG00000131016, ENSG00000115306, ENSG00000205339, ENSG00000110713, ENSG00000168036, ENSG00000100575, ENSG00000086200, ENSG00000108424, ENSG00000129515, ENSG00000175416, ENSG00000127603, ENSG00000182934, ENSG00000111057, ENSG00000176986, ENSG00000165280, ENSG00000182481, ENSG00000065000, ENSG00000064601, ENSG00000082898, ENSG00000196961, ENSG0000…	313	71	1057	1.37934	1	0.977899	51.2048
GOTERM_BP_FAT	GO:0051028~mRNA transport	11	2.99728	0.0416626	ENSG00000101146, ENSG00000111581, ENSG00000093000, ENSG00000082898, ENSG00000088247, ENSG00000138757, ENSG00000110713, ENSG00000136937, ENSG00000153201, ENSG00000163002, ENSG00000188529	313	20	1057	1.85735	1	0.974209	51.4656
GOTERM_BP_FAT	GO:0006403~RNA localization	12	3.26975	0.0470938	ENSG00000175216, ENSG00000101146, ENSG00000111581, ENSG00000093000, ENSG00000082898, ENSG00000088247, ENSG00000138757, ENSG00000110713, ENSG00000136937, ENSG00000153201, ENSG00000163002, ENSG00000188529	313	23	1057	1.76191	1	0.960238	55.9323
GOTERM_BP_FAT	GO:0050657~nucleic acid transport	12	3.26975	0.0470938	ENSG00000175216, ENSG00000101146, ENSG00000111581, ENSG00000093000, ENSG00000082898, ENSG00000088247, ENSG00000138757, ENSG00000110713, ENSG00000136937, ENSG00000153201, ENSG00000163002, ENSG00000188529	313	23	1057	1.76191	1	0.960238	55.9323
GOTERM_BP_FAT	GO:0050658~RNA transport	12	3.26975	0.0470938	ENSG00000175216, ENSG00000101146, ENSG00000111581, ENSG00000093000, ENSG00000082898, ENSG00000088247, ENSG00000138757, ENSG00000110713, ENSG00000136937, ENSG00000153201, ENSG00000163002, ENSG00000188529	313	23	1057	1.76191	1	0.960238	55.9323
GOTERM_BP_FAT	GO:0051236~establishment of RNA localization	12	3.26975	0.0470938	ENSG00000175216, ENSG00000101146, ENSG00000111581, ENSG00000093000, ENSG00000082898, ENSG00000088247, ENSG00000138757, ENSG00000110713, ENSG00000136937, ENSG00000153201, ENSG00000163002, ENSG00000188529	313	23	1057	1.76191	1	0.960238	55.9323
GOTERM_CC_FAT	GO:0005635~nuclear envelope	20	5.44959	0.0596188	ENSG00000100401, ENSG00000116030, ENSG00000144224, ENSG00000100242, ENSG00000108424, ENSG00000197956, ENSG00000197081, ENSG00000093000, ENSG00000205339, ENSG00000116161, ENSG00000110713, ENSG00000163002, ENSG00000182481, ENSG00000101146, ENSG00000111581, ENSG00000082898, ENSG00000102119, ENSG00000086200, ENSG00000025800, ENSG00000153201	289	49	1034	1.46035	1	0.725857	57.5731
GOTERM_BP_FAT	GO:0000059~protein import into nucleus, docking	5	1.3624	0.066152	ENSG00000108424, ENSG00000082898, ENSG00000205339, ENSG00000086200, ENSG00000110713	313	6	1057	2.81416	1	0.973575	68.7338
GOTERM_BP_FAT	GO:0034504~protein localization in nucleus	9	2.45232	0.0667706	ENSG00000182481, ENSG00000108424, ENSG00000115306, ENSG00000082898, ENSG00000205339, ENSG00000086200, ENSG00000110713, ENSG00000025800, ENSG00000153201	313	16	1057	1.89956	1	0.968721	69.0838
GOTERM_BP_FAT	GO:0006606~protein import into nucleus	9	2.45232	0.0667706	ENSG00000182481, ENSG00000108424, ENSG00000115306, ENSG00000082898, ENSG00000205339, ENSG00000086200, ENSG00000110713, ENSG00000025800, ENSG00000153201	313	16	1057	1.89956	1	0.968721	69.0838
GOTERM_CC_FAT	GO:0012505~endomembrane system	37	10.0817	0.0678528	ENSG00000150961, ENSG00000116030, ENSG00000144224, ENSG00000100242, ENSG00000197081, ENSG00000197956, ENSG00000205339, ENSG00000110713, ENSG00000177885, ENSG00000115091, ENSG00000163002, ENSG00000125844, ENSG00000111581, ENSG00000086200, ENSG00000163527, ENSG00000100401, ENSG00000153071, ENSG00000108424, ENSG00000093000, ENSG00000175416, ENSG00000105669, ENSG00000124164, ENSG00000116161, ENSG0000…	289	104	1034	1.27289	1	0.754704	62.4709
GOTERM_BP_FAT	GO:0015931~nucleobase, nucleoside, nucleotide and nucleic acid transport	12	3.26975	0.0860705	ENSG00000175216, ENSG00000101146, ENSG00000111581, ENSG00000093000, ENSG00000082898, ENSG00000088247, ENSG00000138757, ENSG00000110713, ENSG00000136937, ENSG00000153201, ENSG00000163002, ENSG00000188529	313	25	1057	1.62096	1	0.970742	78.3222
GOTERM_BP_FAT	GO:0033365~protein localization in organelle	14	3.81471	0.0928604	ENSG00000100883, ENSG00000115306, ENSG00000108424, ENSG00000205339, ENSG00000110713, ENSG00000182934, ENSG00000127603, ENSG00000100575, ENSG00000182481, ENSG00000082898, ENSG00000025772, ENSG00000086200, ENSG00000025800, ENSG00000153201	313	31	1057	1.5251	1	0.972404	80.9014
GOTERM_BP_FAT	GO:0051170~nuclear import	9	2.45232	0.0947997	ENSG00000182481, ENSG00000108424, ENSG00000115306, ENSG00000082898, ENSG00000205339, ENSG00000086200, ENSG00000110713, ENSG00000025800, ENSG00000153201	313	17	1057	1.78782	1	0.972554	81.5833
GOTERM_BP_FAT	GO:0006913~nucleocytoplasmic transport	13	3.54223	0.114205	ENSG00000115306, ENSG00000108424, ENSG00000205339, ENSG00000110713, ENSG00000182481, ENSG00000101146, ENSG00000111581, ENSG00000082898, ENSG00000086200, ENSG00000025800, ENSG00000136937, ENSG00000153201, ENSG00000188529	313	29	1057	1.51383	1	0.983918	87.2551
GOTERM_BP_FAT	GO:0051169~nuclear transport	13	3.54223	0.114205	ENSG00000115306, ENSG00000108424, ENSG00000205339, ENSG00000110713, ENSG00000182481, ENSG00000101146, ENSG00000111581, ENSG00000082898, ENSG00000086200, ENSG00000025800, ENSG00000136937, ENSG00000153201, ENSG00000188529	313	29	1057	1.51383	1	0.983918	87.2551
SP_PIR_KEYWORDS	mRNA transport	9	2.45232	0.136696	ENSG00000111581, ENSG00000093000, ENSG00000082898, ENSG00000088247, ENSG00000138757, ENSG00000110713, ENSG00000136937, ENSG00000153201, ENSG00000163002	366	18	1221	1.66803	1	0.93014	86.5361
GOTERM_MF_FAT	GO:0008565~protein transporter activity	8	2.17984	0.154552	ENSG00000182481, ENSG00000108424, ENSG00000065000, ENSG00000082898, ENSG00000196961, ENSG00000205339, ENSG00000086200, ENSG00000025800	293	16	1001	1.70819	1	0.987619	91.0688
INTERPRO	IPR001494:Importin-beta, N-terminal	4	1.08992	0.157143	ENSG00000108424, ENSG00000082898, ENSG00000205339, ENSG00000086200	348	5	1173	2.69655	1	1	92.442
UP_SEQ_FEATURE	domain:Importin N-terminal	4	1.08992	0.161562	ENSG00000108424, ENSG00000082898, ENSG00000205339, ENSG00000086200	366	5	1220	2.66667	1	0.999997	94.2558
GOTERM_BP_FAT	GO:0006605~protein targeting	17	4.63215	0.168384	ENSG00000100883, ENSG00000105401, ENSG00000131016, ENSG00000115306, ENSG00000108424, ENSG00000205339, ENSG00000110713, ENSG00000182934, ENSG00000127603, ENSG00000100575, ENSG00000182481, ENSG00000082898, ENSG00000163558, ENSG00000086200, ENSG00000025772, ENSG00000025800, ENSG00000153201	313	43	1057	1.33509	1	0.994025	95.6377
GOTERM_BP_FAT	GO:0017038~protein import	11	2.99728	0.210443	ENSG00000182481, ENSG00000108424, ENSG00000115306, ENSG00000082898, ENSG00000205339, ENSG00000086200, ENSG00000110713, ENSG00000025772, ENSG00000025800, ENSG00000100575, ENSG00000153201	313	26	1057	1.42873	1	0.997098	98.1935
GOTERM_BP_FAT	GO:0006406~mRNA export from nucleus	4	1.08992	0.341763	ENSG00000101146, ENSG00000111581, ENSG00000136937, ENSG00000188529	313	7	1057	1.92971	1	0.999772	99.9178
SP_PIR_KEYWORDS	nuclear pore complex	5	1.3624	0.427299	ENSG00000111581, ENSG00000093000, ENSG00000110713, ENSG00000153201, ENSG00000163002	366	11	1221	1.51639	1	0.987193	99.9501
GOTERM_BP_FAT	GO:0051168~nuclear export	5	1.3624	0.49293	ENSG00000101146, ENSG00000111581, ENSG00000082898, ENSG00000136937, ENSG00000188529	313	12	1057	1.40708	1	0.99999	99.999
GOTERM_BP_FAT	GO:0006405~RNA export from nucleus	4	1.08992	0.524699	ENSG00000101146, ENSG00000111581, ENSG00000136937, ENSG00000188529	313	9	1057	1.50089	1	0.999996	99.9997
SP_PIR_KEYWORDS	translocation	7	1.90736	0.634808	ENSG00000125844, ENSG00000111581, ENSG00000093000, ENSG00000110713, ENSG00000100575, ENSG00000153201, ENSG00000163002	366	21	1221	1.11202	1	0.995161	99.9999
GOTERM_BP_FAT	GO:0043623~cellular protein complex assembly	8	2.17984	0.728892	ENSG00000100883, ENSG00000108424, ENSG00000082898, ENSG00000089159, ENSG00000205339, ENSG00000086200, ENSG00000110713, ENSG00000037042	313	27	1057	1.00059	1	1	100
GOTERM_CC_FAT	GO:0031967~organelle envelope	32	8.71935	0.873704	ENSG00000213463, ENSG00000116030, ENSG00000198060, ENSG00000144224, ENSG00000100242, ENSG00000197956, ENSG00000197081, ENSG00000007923, ENSG00000184117, ENSG00000205339, ENSG00000110713, ENSG00000100575, ENSG00000214253, ENSG00000163002, ENSG00000111581, ENSG00000086200, ENSG00000100401, ENSG00000108424, ENSG00000093000, ENSG00000108179, ENSG00000116161, ENSG00000004961, ENSG00000186298, ENSG0000…	289	129	1034	0.88753	1	0.999909	100
GOTERM_CC_FAT	GO:0031975~envelope	32	8.71935	0.873704	ENSG00000213463, ENSG00000116030, ENSG00000198060, ENSG00000144224, ENSG00000100242, ENSG00000197956, ENSG00000197081, ENSG00000007923, ENSG00000184117, ENSG00000205339, ENSG00000110713, ENSG00000100575, ENSG00000214253, ENSG00000163002, ENSG00000111581, ENSG00000086200, ENSG00000100401, ENSG00000108424, ENSG00000093000, ENSG00000108179, ENSG00000116161, ENSG00000004961, ENSG00000186298, ENSG0000…	289	129	1034	0.88753	1	0.999909	100
GOTERM_BP_FAT	GO:0055085~transmembrane transport	11	2.99728	0.948566	ENSG00000125844, ENSG00000100883, ENSG00000147416, ENSG00000131100, ENSG00000111581, ENSG00000093000, ENSG00000110713, ENSG00000100575, ENSG00000153201, ENSG00000163002, ENSG00000114573	313	49	1057	0.758101	1	1	100
Annotation Cluster 15	Enrichment Score: 0.8931477699073108
Category	Term	Count	%	PValue	Genes	List Total	Pop Hits	Pop Total	Fold Enrichment	Bonferroni	Benjamini	FDR
GOTERM_CC_FAT	GO:0015630~microtubule cytoskeleton	21	5.72207	0.0388423	ENSG00000138107, ENSG00000170759, ENSG00000113448, ENSG00000168385, ENSG00000077380, ENSG00000168036, ENSG00000127603, ENSG00000177565, ENSG00000037042, ENSG00000111057, ENSG00000175203, ENSG00000175216, ENSG00000047849, ENSG00000135720, ENSG00000089159, ENSG00000197102, ENSG00000095906, ENSG00000102119, ENSG00000137824, ENSG00000133026, ENSG00000125971	289	50	1034	1.5027	1	0.652311	42.4535
GOTERM_CC_FAT	GO:0005815~microtubule organizing center	8	2.17984	0.126963	ENSG00000138107, ENSG00000113448, ENSG00000175203, ENSG00000175216, ENSG00000095906, ENSG00000168036, ENSG00000037042, ENSG00000111057	289	16	1034	1.78893	1	0.816808	84.9506
GOTERM_CC_FAT	GO:0005813~centrosome	8	2.17984	0.126963	ENSG00000138107, ENSG00000113448, ENSG00000175203, ENSG00000175216, ENSG00000095906, ENSG00000168036, ENSG00000037042, ENSG00000111057	289	16	1034	1.78893	1	0.816808	84.9506
GOTERM_CC_FAT	GO:0044450~microtubule organizing center part	3	0.817439	0.427316	ENSG00000175216, ENSG00000037042, ENSG00000111057	289	5	1034	2.14671	1	0.977157	99.958
Annotation Cluster 16	Enrichment Score: 0.8099132778975474
Category	Term	Count	%	PValue	Genes	List Total	Pop Hits	Pop Total	Fold Enrichment	Bonferroni	Benjamini	FDR
COG_ONTOLOGY	Intracellular trafficking and secretion	7	1.90736	0.114703	ENSG00000092108, ENSG00000182481, ENSG00000108424, ENSG00000065000, ENSG00000025800, ENSG00000176986, ENSG00000100934	56	10	148	1.85	0.931458	0.931458	61.461
GOTERM_MF_FAT	GO:0008565~protein transporter activity	8	2.17984	0.154552	ENSG00000182481, ENSG00000108424, ENSG00000065000, ENSG00000082898, ENSG00000196961, ENSG00000205339, ENSG00000086200, ENSG00000025800	293	16	1001	1.70819	1	0.987619	91.0688
GOTERM_BP_FAT	GO:0006607~NLS-bearing substrate import into nucleus	3	0.817439	0.209706	ENSG00000182481, ENSG00000108424, ENSG00000025800	313	3	1057	3.377	1	0.997261	98.1647
Annotation Cluster 17	Enrichment Score: 0.8025568009131382
Category	Term	Count	%	PValue	Genes	List Total	Pop Hits	Pop Total	Fold Enrichment	Bonferroni	Benjamini	FDR
GOTERM_CC_FAT	GO:0017053~transcriptional repressor complex	7	1.90736	0.0553749	ENSG00000073584, ENSG00000162521, ENSG00000064703, ENSG00000196591, ENSG00000149480, ENSG00000177565, ENSG00000175029	289	11	1034	2.27682	1	0.718025	54.8229
GOTERM_CC_FAT	GO:0016585~chromatin remodeling complex	7	1.90736	0.0855389	ENSG00000073584, ENSG00000162521, ENSG00000099956, ENSG00000196591, ENSG00000149480, ENSG00000136518, ENSG00000177565	289	12	1034	2.08708	1	0.788839	71.2703
GOTERM_CC_FAT	GO:0000118~histone deacetylase complex	4	1.08992	0.304472	ENSG00000162521, ENSG00000196591, ENSG00000149480, ENSG00000177565	289	7	1034	2.04449	1	0.945233	99.3682
GOTERM_CC_FAT	GO:0016581~NuRD complex	3	0.817439	0.427316	ENSG00000162521, ENSG00000196591, ENSG00000149480	289	5	1034	2.14671	1	0.977157	99.958
Annotation Cluster 18	Enrichment Score: 0.7946598110052558
Category	Term	Count	%	PValue	Genes	List Total	Pop Hits	Pop Total	Fold Enrichment	Bonferroni	Benjamini	FDR
GOTERM_BP_FAT	GO:0000059~protein import into nucleus, docking	5	1.3624	0.066152	ENSG00000108424, ENSG00000082898, ENSG00000205339, ENSG00000086200, ENSG00000110713	313	6	1057	2.81416	1	0.973575	68.7338
UP_SEQ_FEATURE	repeat:HEAT 7	5	1.3624	0.124336	ENSG00000108424, ENSG00000175216, ENSG00000109805, ENSG00000082898, ENSG00000086200	366	7	1220	2.38095	1	0.999999	88.3826
UP_SEQ_FEATURE	repeat:HEAT 6	5	1.3624	0.124336	ENSG00000108424, ENSG00000175216, ENSG00000109805, ENSG00000082898, ENSG00000086200	366	7	1220	2.38095	1	0.999999	88.3826
UP_SEQ_FEATURE	repeat:HEAT 8	5	1.3624	0.124336	ENSG00000108424, ENSG00000175216, ENSG00000109805, ENSG00000082898, ENSG00000086200	366	7	1220	2.38095	1	0.999999	88.3826
UP_SEQ_FEATURE	repeat:HEAT 5	5	1.3624	0.124336	ENSG00000108424, ENSG00000175216, ENSG00000109805, ENSG00000082898, ENSG00000086200	366	7	1220	2.38095	1	0.999999	88.3826
INTERPRO	IPR001494:Importin-beta, N-terminal	4	1.08992	0.157143	ENSG00000108424, ENSG00000082898, ENSG00000205339, ENSG00000086200	348	5	1173	2.69655	1	1	92.442
UP_SEQ_FEATURE	repeat:HEAT 9	4	1.08992	0.161562	ENSG00000175216, ENSG00000109805, ENSG00000082898, ENSG00000086200	366	5	1220	2.66667	1	0.999997	94.2558
UP_SEQ_FEATURE	domain:Importin N-terminal	4	1.08992	0.161562	ENSG00000108424, ENSG00000082898, ENSG00000205339, ENSG00000086200	366	5	1220	2.66667	1	0.999997	94.2558
UP_SEQ_FEATURE	repeat:HEAT 10	4	1.08992	0.161562	ENSG00000175216, ENSG00000109805, ENSG00000082898, ENSG00000086200	366	5	1220	2.66667	1	0.999997	94.2558
UP_SEQ_FEATURE	repeat:HEAT 3	5	1.3624	0.191945	ENSG00000108424, ENSG00000175216, ENSG00000109805, ENSG00000082898, ENSG00000086200	366	8	1220	2.08333	1	0.999999	96.8426
UP_SEQ_FEATURE	repeat:HEAT 4	5	1.3624	0.191945	ENSG00000108424, ENSG00000175216, ENSG00000109805, ENSG00000082898, ENSG00000086200	366	8	1220	2.08333	1	0.999999	96.8426
UP_SEQ_FEATURE	repeat:HEAT 1	5	1.3624	0.347865	ENSG00000108424, ENSG00000175216, ENSG00000109805, ENSG00000082898, ENSG00000086200	366	10	1220	1.66667	1	1	99.9023
UP_SEQ_FEATURE	repeat:HEAT 2	5	1.3624	0.347865	ENSG00000108424, ENSG00000175216, ENSG00000109805, ENSG00000082898, ENSG00000086200	366	10	1220	1.66667	1	1	99.9023
Annotation Cluster 19	Enrichment Score: 0.7944395894595567
Category	Term	Count	%	PValue	Genes	List Total	Pop Hits	Pop Total	Fold Enrichment	Bonferroni	Benjamini	FDR
INTERPRO	IPR000980:SH2 motif	8	2.17984	0.00946464	ENSG00000115415, ENSG00000179295, ENSG00000165458, ENSG00000136205, ENSG00000168610, ENSG00000124181, ENSG00000177885, ENSG00000099942	348	10	1173	2.69655	0.99882	0.965651	13.3816
SP_PIR_KEYWORDS	SH2 domain	8	2.17984	0.0100915	ENSG00000115415, ENSG00000179295, ENSG00000165458, ENSG00000136205, ENSG00000168610, ENSG00000124181, ENSG00000177885, ENSG00000099942	366	10	1221	2.66885	0.969472	0.321371	12.9219
SMART	SM00252:SH2	8	2.17984	0.0234806	ENSG00000115415, ENSG00000179295, ENSG00000165458, ENSG00000136205, ENSG00000168610, ENSG00000124181, ENSG00000177885, ENSG00000099942	174	10	499	2.29425	0.95223	0.95223	24.1142
UP_SEQ_FEATURE	domain:SH2	6	1.63488	0.0567282	ENSG00000115415, ENSG00000165458, ENSG00000136205, ENSG00000168610, ENSG00000177885, ENSG00000099942	366	8	1220	2.5	1	0.999964	61.2042
KEGG_PATHWAY	hsa04062:Chemokine signaling pathway	8	2.17984	0.0887463	ENSG00000127955, ENSG00000115415, ENSG00000168610, ENSG00000065135, ENSG00000133703, ENSG00000089159, ENSG00000177885, ENSG00000099942	136	16	523	1.92279	0.999997	0.839927	66.5046
KEGG_PATHWAY	hsa04630:Jak-STAT signaling pathway	4	1.08992	0.111248	ENSG00000115415, ENSG00000179295, ENSG00000168610, ENSG00000177885	136	5	523	3.07647	1	0.869242	75.0432
GOTERM_BP_FAT	GO:0043434~response to peptide hormone stimulus	7	1.90736	0.154232	ENSG00000115415, ENSG00000119718, ENSG00000168610, ENSG00000070785, ENSG00000163558, ENSG00000177885, ENSG00000115211	313	13	1057	1.81838	1	0.992963	94.1896
BIOCARTA	h_pdgfPathway:PDGF Signaling Pathway	4	1.08992	0.163851	ENSG00000115415, ENSG00000168610, ENSG00000124181, ENSG00000177885	51	5	165	2.58824	1	0.999963	86.9335
BIOCARTA	h_TPOPathway:TPO Signaling Pathway	4	1.08992	0.163851	ENSG00000115415, ENSG00000168610, ENSG00000124181, ENSG00000177885	51	5	165	2.58824	1	0.999963	86.9335
BIOCARTA	h_metPathway:Signaling of Hepatocyte Growth Factor Receptor	5	1.3624	0.194572	ENSG00000179295, ENSG00000168610, ENSG00000089159, ENSG00000177885, ENSG00000099942	51	8	165	2.02206	1	0.999731	91.4635
GOTERM_BP_FAT	GO:0007167~enzyme linked receptor protein signaling pathway	7	1.90736	0.206097	ENSG00000168542, ENSG00000179295, ENSG00000168610, ENSG00000115306, ENSG00000109332, ENSG00000089159, ENSG00000177885	313	14	1057	1.6885	1	0.99717	98.017
KEGG_PATHWAY	hsa04722:Neurotrophin signaling pathway	6	1.63488	0.224614	ENSG00000117676, ENSG00000179295, ENSG00000124181, ENSG00000133703, ENSG00000177885, ENSG00000099942	136	13	523	1.77489	1	0.918537	94.9915
BBID	12.IL-6_type_cytok-signal-transduct	3	0.817439	0.231304	ENSG00000115415, ENSG00000179295, ENSG00000168610	9	3	25	2.77778	0.974849	0.974849	83.2529
BIOCARTA	h_egfPathway:EGF Signaling Pathway	4	1.08992	0.258499	ENSG00000115415, ENSG00000168610, ENSG00000124181, ENSG00000177885	51	6	165	2.15686	1	0.998907	96.6671
BIOCARTA	h_gleevecpathway:Inhibition of Cellular Proliferation by Gleevec	3	0.817439	0.353147	ENSG00000115415, ENSG00000177885, ENSG00000099942	51	4	165	2.42647	1	0.999746	99.2947
BIOCARTA	h_il6Pathway:IL 6 signaling pathway	3	0.817439	0.353147	ENSG00000179295, ENSG00000168610, ENSG00000177885	51	4	165	2.42647	1	0.999746	99.2947
GOTERM_BP_FAT	GO:0032870~cellular response to hormone stimulus	6	1.63488	0.399779	ENSG00000115415, ENSG00000108946, ENSG00000179295, ENSG00000168610, ENSG00000163558, ENSG00000177885	313	14	1057	1.44728	1	0.999932	99.9829
GOTERM_BP_FAT	GO:0007169~transmembrane receptor protein tyrosine kinase signaling pathway	4	1.08992	0.436032	ENSG00000179295, ENSG00000168610, ENSG00000089159, ENSG00000177885	313	8	1057	1.6885	1	0.999968	99.9941
GOTERM_BP_FAT	GO:0007243~protein kinase cascade	7	1.90736	0.566126	ENSG00000115415, ENSG00000117676, ENSG00000179295, ENSG00000168610, ENSG00000177885, ENSG00000138757, ENSG00000099942	313	20	1057	1.18195	1	0.999998	99.9999
BIOCARTA	h_integrinPathway:Integrin Signaling Pathway	3	0.817439	0.682273	ENSG00000089159, ENSG00000177885, ENSG00000099942	51	7	165	1.38655	1	1	99.9998
GOTERM_BP_FAT	GO:0000165~MAPKKK cascade	3	0.817439	0.881726	ENSG00000179295, ENSG00000177885, ENSG00000099942	313	11	1057	0.920999	1	1	100
Annotation Cluster 20	Enrichment Score: 0.7923073555159961
Category	Term	Count	%	PValue	Genes	List Total	Pop Hits	Pop Total	Fold Enrichment	Bonferroni	Benjamini	FDR
GOTERM_BP_FAT	GO:0006366~transcription from RNA polymerase II promoter	9	2.45232	0.0947997	ENSG00000077809, ENSG00000115415, ENSG00000166200, ENSG00000047315, ENSG00000087842, ENSG00000054118, ENSG00000103363, ENSG00000172534, ENSG00000187735	313	17	1057	1.78782	1	0.972554	81.5833
GOTERM_BP_FAT	GO:0006351~transcription, DNA-dependent	11	2.99728	0.210443	ENSG00000077809, ENSG00000115415, ENSG00000166200, ENSG00000047315, ENSG00000087842, ENSG00000054118, ENSG00000103363, ENSG00000116747, ENSG00000155438, ENSG00000172534, ENSG00000187735	313	26	1057	1.42873	1	0.997098	98.1935
GOTERM_BP_FAT	GO:0032774~RNA biosynthetic process	11	2.99728	0.210443	ENSG00000077809, ENSG00000115415, ENSG00000166200, ENSG00000047315, ENSG00000087842, ENSG00000054118, ENSG00000103363, ENSG00000116747, ENSG00000155438, ENSG00000172534, ENSG00000187735	313	26	1057	1.42873	1	0.997098	98.1935
Annotation Cluster 21	Enrichment Score: 0.7620667587634341
Category	Term	Count	%	PValue	Genes	List Total	Pop Hits	Pop Total	Fold Enrichment	Bonferroni	Benjamini	FDR
GOTERM_CC_FAT	GO:0015629~actin cytoskeleton	19	5.17711	0.0134839	ENSG00000044115, ENSG00000138107, ENSG00000165458, ENSG00000125753, ENSG00000088256, ENSG00000042493, ENSG00000115306, ENSG00000077380, ENSG00000173801, ENSG00000127603, ENSG00000115091, ENSG00000129116, ENSG00000163110, ENSG00000145703, ENSG00000175203, ENSG00000140575, ENSG00000198467, ENSG00000169504, ENSG00000133026	289	40	1034	1.69948	0.995618	0.539642	17.2506
GOTERM_MF_FAT	GO:0008092~cytoskeletal protein binding	22	5.99455	0.188822	ENSG00000149115, ENSG00000044115, ENSG00000165458, ENSG00000170759, ENSG00000125753, ENSG00000100242, ENSG00000042493, ENSG00000115306, ENSG00000173801, ENSG00000124164, ENSG00000127603, ENSG00000115091, ENSG00000129116, ENSG00000136153, ENSG00000163110, ENSG00000138594, ENSG00000145703, ENSG00000101146, ENSG00000089159, ENSG00000102119, ENSG00000198467, ENSG00000133026	293	60	1001	1.25267	1	0.991152	95.0758
SP_PIR_KEYWORDS	cytoskeleton	23	6.26703	0.197818	ENSG00000100401, ENSG00000044115, ENSG00000138107, ENSG00000125753, ENSG00000165458, ENSG00000170759, ENSG00000131016, ENSG00000115306, ENSG00000113448, ENSG00000168385, ENSG00000173801, ENSG00000168036, ENSG00000127603, ENSG00000115091, ENSG00000129116, ENSG00000113712, ENSG00000138594, ENSG00000175203, ENSG00000089159, ENSG00000127481, ENSG00000095906, ENSG00000198467, ENSG00000137824	366	62	1221	1.23757	1	0.939694	95.0555
GOTERM_MF_FAT	GO:0003779~actin binding	14	3.81471	0.456969	ENSG00000165458, ENSG00000125753, ENSG00000115306, ENSG00000042493, ENSG00000115091, ENSG00000129116, ENSG00000127603, ENSG00000138594, ENSG00000163110, ENSG00000136153, ENSG00000145703, ENSG00000102119, ENSG00000198467, ENSG00000133026	293	42	1001	1.13879	1	0.997957	99.9847
SP_PIR_KEYWORDS	actin-binding	11	2.99728	0.672425	ENSG00000125753, ENSG00000138594, ENSG00000165458, ENSG00000042493, ENSG00000115306, ENSG00000102119, ENSG00000198467, ENSG00000127603, ENSG00000115091, ENSG00000129116, ENSG00000133026	366	36	1221	1.01935	1	0.996753	100
Annotation Cluster 22	Enrichment Score: 0.7419407147015263
Category	Term	Count	%	PValue	Genes	List Total	Pop Hits	Pop Total	Fold Enrichment	Bonferroni	Benjamini	FDR
GOTERM_CC_FAT	GO:0030135~coated vesicle	12	3.26975	0.00532935	ENSG00000113282, ENSG00000153071, ENSG00000131238, ENSG00000150961, ENSG00000197081, ENSG00000175416, ENSG00000008282, ENSG00000196961, ENSG00000105669, ENSG00000184432, ENSG00000176986, ENSG00000100934	289	19	1034	2.2597	0.882044	0.509574	7.1823
GOTERM_BP_FAT	GO:0016192~vesicle-mediated transport	31	8.44687	0.00970273	ENSG00000138448, ENSG00000150961, ENSG00000138107, ENSG00000197081, ENSG00000163956, ENSG00000168036, ENSG00000092108, ENSG00000113282, ENSG00000099246, ENSG00000131238, ENSG00000165219, ENSG00000065135, ENSG00000133026, ENSG00000153071, ENSG00000133703, ENSG00000175416, ENSG00000105669, ENSG00000119541, ENSG00000111057, ENSG00000176986, ENSG00000090615, ENSG00000165280, ENSG00000086065, ENSG0000…	313	70	1057	1.49553	1	0.970394	15.2638
GOTERM_CC_FAT	GO:0030662~coated vesicle membrane	8	2.17984	0.0418572	ENSG00000153071, ENSG00000150961, ENSG00000175416, ENSG00000196961, ENSG00000105669, ENSG00000184432, ENSG00000176986, ENSG00000100934	289	13	1034	2.20176	1	0.656635	44.9207
GOTERM_BP_FAT	GO:0006897~endocytosis	11	2.99728	0.0811508	ENSG00000113282, ENSG00000153071, ENSG00000099246, ENSG00000165219, ENSG00000131238, ENSG00000138448, ENSG00000092929, ENSG00000141985, ENSG00000133703, ENSG00000197081, ENSG00000196961	313	22	1057	1.6885	1	0.971351	76.2523
GOTERM_BP_FAT	GO:0010324~membrane invagination	11	2.99728	0.0811508	ENSG00000113282, ENSG00000153071, ENSG00000099246, ENSG00000165219, ENSG00000131238, ENSG00000138448, ENSG00000092929, ENSG00000141985, ENSG00000133703, ENSG00000197081, ENSG00000196961	313	22	1057	1.6885	1	0.971351	76.2523
GOTERM_BP_FAT	GO:0016044~membrane organization	24	6.53951	0.0834706	ENSG00000153071, ENSG00000138448, ENSG00000150961, ENSG00000100242, ENSG00000133703, ENSG00000197081, ENSG00000108179, ENSG00000105669, ENSG00000100575, ENSG00000176986, ENSG00000113282, ENSG00000099246, ENSG00000165219, ENSG00000131238, ENSG00000065135, ENSG00000092929, ENSG00000182446, ENSG00000141985, ENSG00000196961, ENSG00000163558, ENSG00000102119, ENSG00000184432, ENSG00000133026, ENSG0000…	313	60	1057	1.3508	1	0.969686	77.2505
GOTERM_CC_FAT	GO:0030133~transport vesicle	7	1.90736	0.0855389	ENSG00000150961, ENSG00000092929, ENSG00000197081, ENSG00000175416, ENSG00000196961, ENSG00000176986, ENSG00000100934	289	12	1034	2.08708	1	0.788839	71.2703
GOTERM_CC_FAT	GO:0030120~vesicle coat	7	1.90736	0.0855389	ENSG00000150961, ENSG00000175416, ENSG00000196961, ENSG00000105669, ENSG00000184432, ENSG00000176986, ENSG00000100934	289	12	1034	2.08708	1	0.788839	71.2703
GOTERM_CC_FAT	GO:0030117~membrane coat	8	2.17984	0.092672	ENSG00000150961, ENSG00000065000, ENSG00000175416, ENSG00000196961, ENSG00000105669, ENSG00000184432, ENSG00000176986, ENSG00000100934	289	15	1034	1.90819	1	0.789026	74.2431
GOTERM_CC_FAT	GO:0048475~coated membrane	8	2.17984	0.092672	ENSG00000150961, ENSG00000065000, ENSG00000175416, ENSG00000196961, ENSG00000105669, ENSG00000184432, ENSG00000176986, ENSG00000100934	289	15	1034	1.90819	1	0.789026	74.2431
GOTERM_CC_FAT	GO:0012506~vesicle membrane	9	2.45232	0.0968724	ENSG00000153071, ENSG00000150961, ENSG00000175416, ENSG00000196961, ENSG00000105669, ENSG00000177885, ENSG00000184432, ENSG00000176986, ENSG00000100934	289	18	1034	1.78893	1	0.791447	75.8573
GOTERM_CC_FAT	GO:0030658~transport vesicle membrane	5	1.3624	0.0991856	ENSG00000150961, ENSG00000175416, ENSG00000196961, ENSG00000176986, ENSG00000100934	289	7	1034	2.55561	1	0.78722	76.7056
GOTERM_CC_FAT	GO:0005798~Golgi-associated vesicle	6	1.63488	0.11485	ENSG00000092108, ENSG00000197081, ENSG00000175416, ENSG00000196961, ENSG00000105669, ENSG00000184432	289	10	1034	2.14671	1	0.814135	81.7616
GOTERM_CC_FAT	GO:0000139~Golgi membrane	9	2.45232	0.128468	ENSG00000090615, ENSG00000150961, ENSG00000175416, ENSG00000196961, ENSG00000105669, ENSG00000115091, ENSG00000184432, ENSG00000176986, ENSG00000100934	289	19	1034	1.69477	1	0.81113	85.3083
GOTERM_CC_FAT	GO:0044431~Golgi apparatus part	12	3.26975	0.15426	ENSG00000092108, ENSG00000090615, ENSG00000115806, ENSG00000150961, ENSG00000197081, ENSG00000175416, ENSG00000196961, ENSG00000105669, ENSG00000115091, ENSG00000184432, ENSG00000176986, ENSG00000100934	289	29	1034	1.48049	1	0.844574	90.3373
KEGG_PATHWAY	hsa04144:Endocytosis	8	2.17984	0.154464	ENSG00000153071, ENSG00000086065, ENSG00000141985, ENSG00000148341, ENSG00000175416, ENSG00000196961, ENSG00000163558, ENSG00000119541	136	18	523	1.70915	1	0.901276	86.1197
INTERPRO	IPR007123:Gelsolin region	4	1.08992	0.157143	ENSG00000150961, ENSG00000042493, ENSG00000176986, ENSG00000100934	348	5	1173	2.69655	1	1	92.442
GOTERM_CC_FAT	GO:0030659~cytoplasmic vesicle membrane	8	2.17984	0.166684	ENSG00000153071, ENSG00000150961, ENSG00000175416, ENSG00000196961, ENSG00000105669, ENSG00000184432, ENSG00000176986, ENSG00000100934	289	17	1034	1.6837	1	0.853304	92.1395
GOTERM_CC_FAT	GO:0005794~Golgi apparatus	25	6.81199	0.173222	ENSG00000150961, ENSG00000104805, ENSG00000197081, ENSG00000177885, ENSG00000115091, ENSG00000092108, ENSG00000113282, ENSG00000147416, ENSG00000131238, ENSG00000065135, ENSG00000109861, ENSG00000108256, ENSG00000135821, ENSG00000175416, ENSG00000105669, ENSG00000124164, ENSG00000176986, ENSG00000090615, ENSG00000115806, ENSG00000065000, ENSG00000180957, ENSG00000196961, ENSG00000197102, ENSG0000…	289	72	1034	1.24231	1	0.857863	92.9574
GOTERM_CC_FAT	GO:0044433~cytoplasmic vesicle part	8	2.17984	0.21111	ENSG00000153071, ENSG00000150961, ENSG00000175416, ENSG00000196961, ENSG00000105669, ENSG00000184432, ENSG00000176986, ENSG00000100934	289	18	1034	1.59016	1	0.90108	96.3392
SP_PIR_KEYWORDS	cytoplasmic vesicle	8	2.17984	0.220407	ENSG00000113282, ENSG00000153071, ENSG00000175416, ENSG00000008282, ENSG00000105669, ENSG00000100926, ENSG00000169504, ENSG00000184432	366	17	1221	1.56991	1	0.942444	96.6511
GOTERM_CC_FAT	GO:0031982~vesicle	23	6.26703	0.259612	ENSG00000153071, ENSG00000150961, ENSG00000042493, ENSG00000197081, ENSG00000175416, ENSG00000049860, ENSG00000105669, ENSG00000163956, ENSG00000177885, ENSG00000176986, ENSG00000092108, ENSG00000113282, ENSG00000147416, ENSG00000131238, ENSG00000065135, ENSG00000092929, ENSG00000115484, ENSG00000196961, ENSG00000008282, ENSG00000100926, ENSG00000169504, ENSG00000184432, ENSG00000100934	289	69	1034	1.19262	1	0.930875	98.4892
GOTERM_CC_FAT	GO:0030660~Golgi-associated vesicle membrane	4	1.08992	0.304472	ENSG00000175416, ENSG00000196961, ENSG00000105669, ENSG00000184432	289	7	1034	2.04449	1	0.945233	99.3682
GOTERM_CC_FAT	GO:0031410~cytoplasmic vesicle	21	5.72207	0.309985	ENSG00000153071, ENSG00000150961, ENSG00000042493, ENSG00000197081, ENSG00000175416, ENSG00000049860, ENSG00000105669, ENSG00000176986, ENSG00000092108, ENSG00000113282, ENSG00000147416, ENSG00000131238, ENSG00000065135, ENSG00000092929, ENSG00000115484, ENSG00000196961, ENSG00000008282, ENSG00000169504, ENSG00000100926, ENSG00000184432, ENSG00000100934	289	64	1034	1.17398	1	0.945531	99.4346
GOTERM_CC_FAT	GO:0030127~COPII vesicle coat	3	0.817439	0.310526	ENSG00000150961, ENSG00000176986, ENSG00000100934	289	4	1034	2.68339	1	0.939568	99.4407
GOTERM_CC_FAT	GO:0012507~ER to Golgi transport vesicle membrane	3	0.817439	0.310526	ENSG00000150961, ENSG00000176986, ENSG00000100934	289	4	1034	2.68339	1	0.939568	99.4407
GOTERM_CC_FAT	GO:0031988~membrane-bounded vesicle	20	5.44959	0.322933	ENSG00000153071, ENSG00000150961, ENSG00000042493, ENSG00000197081, ENSG00000175416, ENSG00000049860, ENSG00000105669, ENSG00000177885, ENSG00000176986, ENSG00000092108, ENSG00000113282, ENSG00000147416, ENSG00000131238, ENSG00000065135, ENSG00000092929, ENSG00000115484, ENSG00000196961, ENSG00000008282, ENSG00000184432, ENSG00000100934	289	61	1034	1.17307	1	0.944356	99.5658
INTERPRO	IPR012990:Sec23/Sec24 beta-sandwich	3	0.817439	0.340854	ENSG00000150961, ENSG00000176986, ENSG00000100934	348	4	1173	2.52802	1	1	99.8157
INTERPRO	IPR006900:Sec23/Sec24 helical region	3	0.817439	0.340854	ENSG00000150961, ENSG00000176986, ENSG00000100934	348	4	1173	2.52802	1	1	99.8157
INTERPRO	IPR006895:Zinc finger, Sec23/Sec24-type	3	0.817439	0.340854	ENSG00000150961, ENSG00000176986, ENSG00000100934	348	4	1173	2.52802	1	1	99.8157
INTERPRO	IPR006896:Sec23/Sec24 trunk region	3	0.817439	0.340854	ENSG00000150961, ENSG00000176986, ENSG00000100934	348	4	1173	2.52802	1	1	99.8157
GOTERM_BP_FAT	GO:0048193~Golgi vesicle transport	11	2.99728	0.387515	ENSG00000092108, ENSG00000090615, ENSG00000113282, ENSG00000165280, ENSG00000150961, ENSG00000196961, ENSG00000105669, ENSG00000184432, ENSG00000111057, ENSG00000176986, ENSG00000100934	313	30	1057	1.23823	1	0.999918	99.9758
GOTERM_CC_FAT	GO:0016023~cytoplasmic membrane-bounded vesicle	19	5.17711	0.400521	ENSG00000153071, ENSG00000150961, ENSG00000042493, ENSG00000197081, ENSG00000175416, ENSG00000049860, ENSG00000105669, ENSG00000176986, ENSG00000092108, ENSG00000113282, ENSG00000147416, ENSG00000131238, ENSG00000065135, ENSG00000092929, ENSG00000115484, ENSG00000196961, ENSG00000008282, ENSG00000184432, ENSG00000100934	289	60	1034	1.13299	1	0.970664	99.9205
GOTERM_CC_FAT	GO:0030134~ER to Golgi transport vesicle	3	0.817439	0.427316	ENSG00000150961, ENSG00000176986, ENSG00000100934	289	5	1034	2.14671	1	0.977157	99.958
GOTERM_CC_FAT	GO:0030665~clathrin coated vesicle membrane	3	0.817439	0.427316	ENSG00000153071, ENSG00000175416, ENSG00000196961	289	5	1034	2.14671	1	0.977157	99.958
SP_PIR_KEYWORDS	Endocytosis	4	1.08992	0.445616	ENSG00000113282, ENSG00000165219, ENSG00000141985, ENSG00000196961	366	8	1221	1.66803	1	0.987862	99.968
SP_PIR_KEYWORDS	coated pit	3	0.817439	0.469753	ENSG00000153071, ENSG00000175416, ENSG00000196961	366	5	1221	2.00164	1	0.987282	99.9826
GOTERM_CC_FAT	GO:0005905~coated pit	3	0.817439	0.532728	ENSG00000153071, ENSG00000175416, ENSG00000196961	289	6	1034	1.78893	1	0.989352	99.9975
SP_PIR_KEYWORDS	golgi apparatus	13	3.54223	0.595359	ENSG00000150961, ENSG00000104805, ENSG00000105669, ENSG00000177885, ENSG00000176986, ENSG00000092108, ENSG00000090615, ENSG00000115806, ENSG00000065000, ENSG00000162961, ENSG00000180957, ENSG00000184432, ENSG00000100934	366	41	1221	1.05778	1	0.993917	99.9996
GOTERM_BP_FAT	GO:0006888~ER to Golgi vesicle-mediated transport	4	1.08992	0.605087	ENSG00000165280, ENSG00000150961, ENSG00000176986, ENSG00000100934	313	10	1057	1.3508	1	0.999999	100
SP_PIR_KEYWORDS	er-golgi transport	6	1.63488	0.608736	ENSG00000092108, ENSG00000150961, ENSG00000105669, ENSG00000184432, ENSG00000176986, ENSG00000100934	366	17	1221	1.17743	1	0.994519	99.9997
Annotation Cluster 23	Enrichment Score: 0.72392764445726
Category	Term	Count	%	PValue	Genes	List Total	Pop Hits	Pop Total	Fold Enrichment	Bonferroni	Benjamini	FDR
GOTERM_BP_FAT	GO:0048598~embryonic morphogenesis	6	1.63488	0.0536136	ENSG00000108946, ENSG00000125753, ENSG00000117707, ENSG00000140718, ENSG00000168036, ENSG00000127603	313	8	1057	2.53275	1	0.967606	60.7834
GOTERM_BP_FAT	GO:0002009~morphogenesis of an epithelium	4	1.08992	0.0797092	ENSG00000125753, ENSG00000117707, ENSG00000180900, ENSG00000168036	313	4	1057	3.377	1	0.97184	75.6114
GOTERM_BP_FAT	GO:0048729~tissue morphogenesis	6	1.63488	0.0920871	ENSG00000108946, ENSG00000125753, ENSG00000117707, ENSG00000180900, ENSG00000168036, ENSG00000127603	313	9	1057	2.25133	1	0.973559	80.623
GOTERM_BP_FAT	GO:0035295~tube development	5	1.3624	0.184649	ENSG00000125753, ENSG00000136205, ENSG00000117707, ENSG00000180900, ENSG00000168036	313	8	1057	2.11062	1	0.995205	96.8811
GOTERM_BP_FAT	GO:0001704~formation of primary germ layer	3	0.817439	0.209706	ENSG00000108946, ENSG00000168036, ENSG00000127603	313	3	1057	3.377	1	0.997261	98.1647
GOTERM_BP_FAT	GO:0007369~gastrulation	3	0.817439	0.339703	ENSG00000108946, ENSG00000168036, ENSG00000127603	313	4	1057	2.53275	1	0.999779	99.9133
GOTERM_BP_FAT	GO:0035239~tube morphogenesis	3	0.817439	0.462005	ENSG00000125753, ENSG00000180900, ENSG00000168036	313	5	1057	2.0262	1	0.999983	99.9973
GOTERM_BP_FAT	GO:0060429~epithelium development	4	1.08992	0.675916	ENSG00000125753, ENSG00000117707, ENSG00000180900, ENSG00000168036	313	11	1057	1.228	1	1	100
Annotation Cluster 24	Enrichment Score: 0.7046417258648352
Category	Term	Count	%	PValue	Genes	List Total	Pop Hits	Pop Total	Fold Enrichment	Bonferroni	Benjamini	FDR
GOTERM_MF_FAT	GO:0008270~zinc ion binding	31	8.44687	0.0927723	ENSG00000150961, ENSG00000198060, ENSG00000197956, ENSG00000149480, ENSG00000100575, ENSG00000101191, ENSG00000056097, ENSG00000163110, ENSG00000136205, ENSG00000133313, ENSG00000089159, ENSG00000141279, ENSG00000065548, ENSG00000124562, ENSG00000108424, ENSG00000006744, ENSG00000106245, ENSG00000176986, ENSG00000187735, ENSG00000086061, ENSG00000105939, ENSG00000136153, ENSG00000047315, ENSG0000…	293	83	1001	1.276	1	0.992084	75.3616
GOTERM_MF_FAT	GO:0043167~ion binding	67	18.2561	0.150596	ENSG00000138448, ENSG00000141756, ENSG00000124299, ENSG00000198060, ENSG00000104805, ENSG00000113448, ENSG00000134765, ENSG00000197956, ENSG00000115241, ENSG00000163956, ENSG00000106397, ENSG00000100575, ENSG00000101191, ENSG00000152952, ENSG00000115415, ENSG00000087842, ENSG00000168610, ENSG00000122642, ENSG00000141279, ENSG00000089159, ENSG00000124562, ENSG00000108424, ENSG00000178425, ENSG0000…	293	204	1001	1.12205	1	0.991535	90.4483
SP_PIR_KEYWORDS	zinc-finger	15	4.08719	0.185508	ENSG00000065548, ENSG00000124562, ENSG00000198060, ENSG00000149480, ENSG00000187735, ENSG00000086061, ENSG00000101191, ENSG00000105939, ENSG00000047315, ENSG00000130816, ENSG00000182446, ENSG00000101126, ENSG00000163558, ENSG00000127481, ENSG00000153201	366	37	1221	1.35246	1	0.940598	93.9137
GOTERM_MF_FAT	GO:0043169~cation binding	65	17.7112	0.198561	ENSG00000138448, ENSG00000141756, ENSG00000124299, ENSG00000198060, ENSG00000104805, ENSG00000113448, ENSG00000134765, ENSG00000197956, ENSG00000115241, ENSG00000163956, ENSG00000106397, ENSG00000100575, ENSG00000101191, ENSG00000152952, ENSG00000115415, ENSG00000087842, ENSG00000168610, ENSG00000122642, ENSG00000141279, ENSG00000089159, ENSG00000124562, ENSG00000108424, ENSG00000178425, ENSG0000…	293	201	1001	1.1048	1	0.991629	95.8613
GOTERM_MF_FAT	GO:0046914~transition metal ion binding	43	11.7166	0.2282	ENSG00000150961, ENSG00000124299, ENSG00000198060, ENSG00000197956, ENSG00000149480, ENSG00000115241, ENSG00000106397, ENSG00000100575, ENSG00000152952, ENSG00000101191, ENSG00000101346, ENSG00000163110, ENSG00000087842, ENSG00000056097, ENSG00000136205, ENSG00000133313, ENSG00000124275, ENSG00000089159, ENSG00000141279, ENSG00000095906, ENSG00000160200, ENSG00000065548, ENSG00000124562, ENSG0000…	293	130	1001	1.13003	1	0.992927	97.5935
SP_PIR_KEYWORDS	metal-binding	44	11.9891	0.248189	ENSG00000124299, ENSG00000198060, ENSG00000113448, ENSG00000197956, ENSG00000149480, ENSG00000115241, ENSG00000106397, ENSG00000100575, ENSG00000152952, ENSG00000101191, ENSG00000163110, ENSG00000087842, ENSG00000136205, ENSG00000133313, ENSG00000089159, ENSG00000141279, ENSG00000095906, ENSG00000065427, ENSG00000198356, ENSG00000115365, ENSG00000100983, ENSG00000160200, ENSG00000065548, ENSG0000…	366	131	1221	1.12051	1	0.948888	97.9586
GOTERM_MF_FAT	GO:0046872~metal ion binding	63	17.1662	0.272376	ENSG00000138448, ENSG00000141756, ENSG00000124299, ENSG00000198060, ENSG00000104805, ENSG00000113448, ENSG00000134765, ENSG00000197956, ENSG00000115241, ENSG00000163956, ENSG00000106397, ENSG00000100575, ENSG00000101191, ENSG00000152952, ENSG00000115415, ENSG00000087842, ENSG00000168610, ENSG00000122642, ENSG00000141279, ENSG00000089159, ENSG00000124562, ENSG00000108424, ENSG00000178425, ENSG0000…	293	199	1001	1.08157	1	0.992834	98.9694
SP_PIR_KEYWORDS	zinc	26	7.08447	0.290477	ENSG00000198060, ENSG00000149480, ENSG00000100575, ENSG00000101191, ENSG00000163110, ENSG00000136205, ENSG00000089159, ENSG00000141279, ENSG00000198356, ENSG00000115365, ENSG00000065548, ENSG00000124562, ENSG00000006744, ENSG00000187735, ENSG00000186298, ENSG00000086061, ENSG00000105939, ENSG00000130816, ENSG00000047315, ENSG00000136153, ENSG00000182446, ENSG00000176393, ENSG00000101126, ENSG0000…	366	75	1221	1.1565	1	0.958848	99.0733
Annotation Cluster 25	Enrichment Score: 0.7003671497773153
Category	Term	Count	%	PValue	Genes	List Total	Pop Hits	Pop Total	Fold Enrichment	Bonferroni	Benjamini	FDR
GOTERM_CC_FAT	GO:0016585~chromatin remodeling complex	7	1.90736	0.0855389	ENSG00000073584, ENSG00000162521, ENSG00000099956, ENSG00000196591, ENSG00000149480, ENSG00000136518, ENSG00000177565	289	12	1034	2.08708	1	0.788839	71.2703
SP_PIR_KEYWORDS	neurogenesis	5	1.3624	0.191502	ENSG00000073584, ENSG00000136261, ENSG00000099956, ENSG00000136518, ENSG00000198910	366	8	1221	2.08504	1	0.939949	94.4971
GOTERM_CC_FAT	GO:0070603~SWI/SNF-type complex	3	0.817439	0.310526	ENSG00000073584, ENSG00000099956, ENSG00000136518	289	4	1034	2.68339	1	0.939568	99.4407
GOTERM_CC_FAT	GO:0016514~SWI/SNF complex	3	0.817439	0.310526	ENSG00000073584, ENSG00000099956, ENSG00000136518	289	4	1034	2.68339	1	0.939568	99.4407
Annotation Cluster 26	Enrichment Score: 0.691748774867767
Category	Term	Count	%	PValue	Genes	List Total	Pop Hits	Pop Total	Fold Enrichment	Bonferroni	Benjamini	FDR
GOTERM_BP_FAT	GO:0043009~chordate embryonic development	10	2.7248	0.134029	ENSG00000153071, ENSG00000101346, ENSG00000105701, ENSG00000125753, ENSG00000136448, ENSG00000124181, ENSG00000117707, ENSG00000110107, ENSG00000104067, ENSG00000133026	313	21	1057	1.60809	1	0.987753	91.3234
GOTERM_BP_FAT	GO:0009792~embryonic development ending in birth or egg hatching	10	2.7248	0.134029	ENSG00000153071, ENSG00000101346, ENSG00000105701, ENSG00000125753, ENSG00000136448, ENSG00000124181, ENSG00000117707, ENSG00000110107, ENSG00000104067, ENSG00000133026	313	21	1057	1.60809	1	0.987753	91.3234
GOTERM_BP_FAT	GO:0001701~in utero embryonic development	6	1.63488	0.468116	ENSG00000153071, ENSG00000136448, ENSG00000124181, ENSG00000110107, ENSG00000104067, ENSG00000133026	313	15	1057	1.3508	1	0.999984	99.9978
Annotation Cluster 27	Enrichment Score: 0.6774035311904029
Category	Term	Count	%	PValue	Genes	List Total	Pop Hits	Pop Total	Fold Enrichment	Bonferroni	Benjamini	FDR
UP_SEQ_FEATURE	repeat:1	11	2.99728	0.0308849	ENSG00000125844, ENSG00000125753, ENSG00000107581, ENSG00000130816, ENSG00000099956, ENSG00000047849, ENSG00000188021, ENSG00000197081, ENSG00000093000, ENSG00000088247, ENSG00000153201	366	19	1220	1.92982	1	0.998373	39.8684
UP_SEQ_FEATURE	repeat:2	10	2.7248	0.0810149	ENSG00000125844, ENSG00000125753, ENSG00000130816, ENSG00000099956, ENSG00000047849, ENSG00000188021, ENSG00000197081, ENSG00000093000, ENSG00000088247, ENSG00000153201	366	19	1220	1.75439	1	0.999998	74.5834
UP_SEQ_FEATURE	repeat:4	8	2.17984	0.0908612	ENSG00000125844, ENSG00000107581, ENSG00000130816, ENSG00000047849, ENSG00000188021, ENSG00000197081, ENSG00000093000, ENSG00000088247	366	14	1220	1.90476	1	0.999992	78.6564
UP_SEQ_FEATURE	repeat:12	5	1.3624	0.124336	ENSG00000125844, ENSG00000107581, ENSG00000047849, ENSG00000188021, ENSG00000197081	366	7	1220	2.38095	1	0.999999	88.3826
UP_SEQ_FEATURE	repeat:5	7	1.90736	0.162521	ENSG00000125844, ENSG00000107581, ENSG00000130816, ENSG00000047849, ENSG00000188021, ENSG00000197081, ENSG00000093000	366	13	1220	1.79487	1	0.999994	94.3615
UP_SEQ_FEATURE	repeat:11	5	1.3624	0.191945	ENSG00000125844, ENSG00000107581, ENSG00000047849, ENSG00000188021, ENSG00000197081	366	8	1220	2.08333	1	0.999999	96.8426
UP_SEQ_FEATURE	repeat:10	5	1.3624	0.191945	ENSG00000125844, ENSG00000107581, ENSG00000047849, ENSG00000188021, ENSG00000197081	366	8	1220	2.08333	1	0.999999	96.8426
UP_SEQ_FEATURE	repeat:3	8	2.17984	0.221091	ENSG00000125844, ENSG00000107581, ENSG00000130816, ENSG00000047849, ENSG00000188021, ENSG00000197081, ENSG00000093000, ENSG00000088247	366	17	1220	1.56863	1	0.999999	98.2595
UP_SEQ_FEATURE	repeat:15	4	1.08992	0.25379	ENSG00000125844, ENSG00000107581, ENSG00000047849, ENSG00000197081	366	6	1220	2.22222	1	1	99.1317
UP_SEQ_FEATURE	repeat:14	4	1.08992	0.25379	ENSG00000125844, ENSG00000107581, ENSG00000047849, ENSG00000197081	366	6	1220	2.22222	1	1	99.1317
UP_SEQ_FEATURE	repeat:13	4	1.08992	0.25379	ENSG00000125844, ENSG00000107581, ENSG00000047849, ENSG00000197081	366	6	1220	2.22222	1	1	99.1317
UP_SEQ_FEATURE	repeat:7	5	1.3624	0.347865	ENSG00000125844, ENSG00000107581, ENSG00000047849, ENSG00000188021, ENSG00000197081	366	10	1220	1.66667	1	1	99.9023
UP_SEQ_FEATURE	repeat:6	5	1.3624	0.347865	ENSG00000125844, ENSG00000107581, ENSG00000047849, ENSG00000188021, ENSG00000197081	366	10	1220	1.66667	1	1	99.9023
UP_SEQ_FEATURE	repeat:9	5	1.3624	0.347865	ENSG00000125844, ENSG00000107581, ENSG00000047849, ENSG00000188021, ENSG00000197081	366	10	1220	1.66667	1	1	99.9023
UP_SEQ_FEATURE	repeat:17	3	0.817439	0.470259	ENSG00000125844, ENSG00000107581, ENSG00000047849	366	5	1220	2	1	1	99.9966
UP_SEQ_FEATURE	repeat:16	3	0.817439	0.470259	ENSG00000125844, ENSG00000107581, ENSG00000047849	366	5	1220	2	1	1	99.9966
UP_SEQ_FEATURE	repeat:8	4	1.08992	0.535413	ENSG00000125844, ENSG00000107581, ENSG00000188021, ENSG00000197081	366	9	1220	1.48148	1	1	99.9996
Annotation Cluster 28	Enrichment Score: 0.6759014422445577
Category	Term	Count	%	PValue	Genes	List Total	Pop Hits	Pop Total	Fold Enrichment	Bonferroni	Benjamini	FDR
GOTERM_BP_FAT	GO:0009628~response to abiotic stimulus	11	2.99728	0.107348	ENSG00000115415, ENSG00000102317, ENSG00000150782, ENSG00000168542, ENSG00000119718, ENSG00000133703, ENSG00000070785, ENSG00000196591, ENSG00000072501, ENSG00000115211, ENSG00000125971	313	23	1057	1.61509	1	0.982031	85.4714
GOTERM_BP_FAT	GO:0009743~response to carbohydrate stimulus	5	1.3624	0.119131	ENSG00000119718, ENSG00000135821, ENSG00000070785, ENSG00000115091, ENSG00000115211	313	7	1057	2.41214	1	0.983236	88.407
GOTERM_BP_FAT	GO:0009266~response to temperature stimulus	6	1.63488	0.141053	ENSG00000102317, ENSG00000150782, ENSG00000119718, ENSG00000070785, ENSG00000196591, ENSG00000115211	313	10	1057	2.0262	1	0.989684	92.4443
GOTERM_BP_FAT	GO:0043434~response to peptide hormone stimulus	7	1.90736	0.154232	ENSG00000115415, ENSG00000119718, ENSG00000168610, ENSG00000070785, ENSG00000163558, ENSG00000177885, ENSG00000115211	313	13	1057	1.81838	1	0.992963	94.1896
GOTERM_BP_FAT	GO:0009749~response to glucose stimulus	4	1.08992	0.156251	ENSG00000119718, ENSG00000135821, ENSG00000070785, ENSG00000115211	313	5	1057	2.7016	1	0.99289	94.4208
GOTERM_BP_FAT	GO:0009746~response to hexose stimulus	4	1.08992	0.156251	ENSG00000119718, ENSG00000135821, ENSG00000070785, ENSG00000115211	313	5	1057	2.7016	1	0.99289	94.4208
GOTERM_BP_FAT	GO:0034284~response to monosaccharide stimulus	4	1.08992	0.156251	ENSG00000119718, ENSG00000135821, ENSG00000070785, ENSG00000115211	313	5	1057	2.7016	1	0.99289	94.4208
GOTERM_BP_FAT	GO:0006413~translational initiation	8	2.17984	0.162437	ENSG00000172239, ENSG00000104131, ENSG00000107581, ENSG00000119718, ENSG00000070785, ENSG00000100353, ENSG00000173812, ENSG00000115211	313	16	1057	1.6885	1	0.993257	95.0764
GOTERM_CC_FAT	GO:0005851~eukaryotic translation initiation factor 2B complex	3	0.817439	0.189262	ENSG00000119718, ENSG00000070785, ENSG00000115211	289	3	1034	3.57785	1	0.877311	94.6413
GOTERM_BP_FAT	GO:0014003~oligodendrocyte development	3	0.817439	0.209706	ENSG00000119718, ENSG00000070785, ENSG00000115211	313	3	1057	3.377	1	0.997261	98.1647
GOTERM_BP_FAT	GO:0048709~oligodendrocyte differentiation	3	0.817439	0.209706	ENSG00000119718, ENSG00000070785, ENSG00000115211	313	3	1057	3.377	1	0.997261	98.1647
GOTERM_BP_FAT	GO:0042063~gliogenesis	4	1.08992	0.246349	ENSG00000119718, ENSG00000070785, ENSG00000168036, ENSG00000115211	313	6	1057	2.25133	1	0.998894	99.1807
GOTERM_BP_FAT	GO:0010001~glial cell differentiation	4	1.08992	0.246349	ENSG00000119718, ENSG00000070785, ENSG00000168036, ENSG00000115211	313	6	1057	2.25133	1	0.998894	99.1807
GOTERM_BP_FAT	GO:0006446~regulation of translational initiation	6	1.63488	0.26277	ENSG00000119718, ENSG00000070785, ENSG00000106682, ENSG00000173812, ENSG00000136937, ENSG00000115211	313	12	1057	1.6885	1	0.99897	99.4364
SP_PIR_KEYWORDS	leukodystrophy	3	0.817439	0.346348	ENSG00000119718, ENSG00000070785, ENSG00000115211	366	4	1221	2.50205	1	0.97177	99.6973
GOTERM_MF_FAT	GO:0005085~guanyl-nucleotide exchange factor activity	4	1.08992	0.427175	ENSG00000165219, ENSG00000119718, ENSG00000070785, ENSG00000115211	293	8	1001	1.70819	1	0.997874	99.967
GOTERM_BP_FAT	GO:0009408~response to heat	4	1.08992	0.436032	ENSG00000119718, ENSG00000070785, ENSG00000196591, ENSG00000115211	313	8	1057	1.6885	1	0.999968	99.9941
GOTERM_BP_FAT	GO:0021782~glial cell development	3	0.817439	0.462005	ENSG00000119718, ENSG00000070785, ENSG00000115211	313	5	1057	2.0262	1	0.999983	99.9973
Annotation Cluster 29	Enrichment Score: 0.6677315111779825
Category	Term	Count	%	PValue	Genes	List Total	Pop Hits	Pop Total	Fold Enrichment	Bonferroni	Benjamini	FDR
GOTERM_MF_FAT	GO:0005096~GTPase activator activity	6	1.63488	0.0880102	ENSG00000100401, ENSG00000165219, ENSG00000145703, ENSG00000175220, ENSG00000203879, ENSG00000140575	293	9	1001	2.27759	1	0.993826	73.434
INTERPRO	IPR001936:Ras GTPase-activating protein	3	0.817439	0.21054	ENSG00000165219, ENSG00000145703, ENSG00000140575	348	3	1173	3.37069	1	1	97.1879
UP_SEQ_FEATURE	domain:Ras-GAP	3	0.817439	0.214761	ENSG00000165219, ENSG00000145703, ENSG00000140575	366	3	1220	3.33333	1	0.999999	98.0155
SMART	SM00323:RasGAP	3	0.817439	0.276827	ENSG00000165219, ENSG00000145703, ENSG00000140575	174	3	499	2.86782	1	0.999969	97.6808
GOTERM_BP_FAT	GO:0051056~regulation of small GTPase mediated signal transduction	5	1.3624	0.41621	ENSG00000165219, ENSG00000145703, ENSG00000133703, ENSG00000180900, ENSG00000140575	313	11	1057	1.535	1	0.99995	99.9893
Annotation Cluster 30	Enrichment Score: 0.6626977192231425
Category	Term	Count	%	PValue	Genes	List Total	Pop Hits	Pop Total	Fold Enrichment	Bonferroni	Benjamini	FDR
UP_SEQ_FEATURE	domain:UBA	5	1.3624	0.124336	ENSG00000188021, ENSG00000162191, ENSG00000137073, ENSG00000086758, ENSG00000143569	366	7	1220	2.38095	1	0.999999	88.3826
INTERPRO	IPR015940:Ubiquitin-associated/translation elongation factor EF1B, N-terminal, eukaryote	5	1.3624	0.185881	ENSG00000188021, ENSG00000162191, ENSG00000137073, ENSG00000086758, ENSG00000143569	348	8	1173	2.10668	1	1	95.5248
SMART	SM00165:UBA	5	1.3624	0.285307	ENSG00000188021, ENSG00000162191, ENSG00000137073, ENSG00000086758, ENSG00000143569	174	8	499	1.79239	1	0.999816	97.9777
INTERPRO	IPR000449:Ubiquitin-associated/translation elongation factor EF1B, N-terminal	5	1.3624	0.338893	ENSG00000188021, ENSG00000162191, ENSG00000137073, ENSG00000086758, ENSG00000143569	348	10	1173	1.68534	1	1	99.8073
Annotation Cluster 31	Enrichment Score: 0.6341677565430979
Category	Term	Count	%	PValue	Genes	List Total	Pop Hits	Pop Total	Fold Enrichment	Bonferroni	Benjamini	FDR
INTERPRO	IPR006561:DZF	3	0.817439	0.21054	ENSG00000056097, ENSG00000129351, ENSG00000143621	348	3	1173	3.37069	1	1	97.1879
UP_SEQ_FEATURE	domain:DZF	3	0.817439	0.214761	ENSG00000056097, ENSG00000129351, ENSG00000143621	366	3	1220	3.33333	1	0.999999	98.0155
SMART	SM00572:DZF	3	0.817439	0.276827	ENSG00000056097, ENSG00000129351, ENSG00000143621	174	3	499	2.86782	1	0.999969	97.6808
Annotation Cluster 32	Enrichment Score: 0.6237402703473959
Category	Term	Count	%	PValue	Genes	List Total	Pop Hits	Pop Total	Fold Enrichment	Bonferroni	Benjamini	FDR
GOTERM_BP_FAT	GO:0032886~regulation of microtubule-based process	4	1.08992	0.156251	ENSG00000047849, ENSG00000082898, ENSG00000168036, ENSG00000127603	313	5	1057	2.7016	1	0.99289	94.4208
GOTERM_BP_FAT	GO:0070507~regulation of microtubule cytoskeleton organization	4	1.08992	0.156251	ENSG00000047849, ENSG00000082898, ENSG00000168036, ENSG00000127603	313	5	1057	2.7016	1	0.99289	94.4208
GOTERM_BP_FAT	GO:0051493~regulation of cytoskeleton organization	8	2.17984	0.316294	ENSG00000042493, ENSG00000115306, ENSG00000117707, ENSG00000047849, ENSG00000082898, ENSG00000168036, ENSG00000127603, ENSG00000115091	313	19	1057	1.42189	1	0.999689	99.8434
GOTERM_BP_FAT	GO:0033043~regulation of organelle organization	9	2.45232	0.41429	ENSG00000130816, ENSG00000042493, ENSG00000115306, ENSG00000117707, ENSG00000047849, ENSG00000082898, ENSG00000168036, ENSG00000127603, ENSG00000115091	313	24	1057	1.26637	1	0.999952	99.9887
Annotation Cluster 33	Enrichment Score: 0.6232296433510018
Category	Term	Count	%	PValue	Genes	List Total	Pop Hits	Pop Total	Fold Enrichment	Bonferroni	Benjamini	FDR
KEGG_PATHWAY	hsa04530:Tight junction	8	2.17984	0.0632438	ENSG00000127955, ENSG00000044115, ENSG00000065135, ENSG00000133703, ENSG00000163558, ENSG00000104067, ENSG00000168036, ENSG00000133026	136	15	523	2.05098	0.999879	0.835224	53.6481
GOTERM_BP_FAT	GO:0045216~cell-cell junction organization	3	0.817439	0.462005	ENSG00000044115, ENSG00000163558, ENSG00000104067	313	5	1057	2.0262	1	0.999983	99.9973
GOTERM_BP_FAT	GO:0034330~cell junction organization	3	0.817439	0.462005	ENSG00000044115, ENSG00000163558, ENSG00000104067	313	5	1057	2.0262	1	0.999983	99.9973
Annotation Cluster 34	Enrichment Score: 0.6221552239852419
Category	Term	Count	%	PValue	Genes	List Total	Pop Hits	Pop Total	Fold Enrichment	Bonferroni	Benjamini	FDR
UP_SEQ_FEATURE	metal ion-binding site:Manganese 2	4	1.08992	0.082741	ENSG00000124299, ENSG00000133313, ENSG00000115241, ENSG00000132142	366	4	1220	3.33333	1	0.999992	75.3465
UP_SEQ_FEATURE	metal ion-binding site:Manganese 1	4	1.08992	0.082741	ENSG00000124299, ENSG00000133313, ENSG00000115241, ENSG00000132142	366	4	1220	3.33333	1	0.999992	75.3465
SP_PIR_KEYWORDS	manganese	6	1.63488	0.608736	ENSG00000101346, ENSG00000124299, ENSG00000133313, ENSG00000115241, ENSG00000132142, ENSG00000186298	366	17	1221	1.17743	1	0.994519	99.9997
GOTERM_MF_FAT	GO:0030145~manganese ion binding	5	1.3624	0.778947	ENSG00000101346, ENSG00000124299, ENSG00000115241, ENSG00000132142, ENSG00000186298	293	17	1001	1.00482	1	0.999974	100
Annotation Cluster 35	Enrichment Score: 0.6168996605227697
Category	Term	Count	%	PValue	Genes	List Total	Pop Hits	Pop Total	Fold Enrichment	Bonferroni	Benjamini	FDR
GOTERM_CC_FAT	GO:0005654~nucleoplasm	47	12.8065	0.00911299	ENSG00000198231, ENSG00000100883, ENSG00000073584, ENSG00000116030, ENSG00000054118, ENSG00000103363, ENSG00000149136, ENSG00000149480, ENSG00000110713, ENSG00000168036, ENSG00000140525, ENSG00000035928, ENSG00000164104, ENSG00000119953, ENSG00000136937, ENSG00000188529, ENSG00000147162, ENSG00000124562, ENSG00000099956, ENSG00000108424, ENSG00000110107, ENSG00000196591, ENSG00000093000, ENSG0000…	289	123	1034	1.36715	0.974316	0.456822	11.9875
GOTERM_CC_FAT	GO:0031981~nuclear lumen	76	20.7084	0.0888155	ENSG00000198231, ENSG00000116030, ENSG00000115306, ENSG00000103363, ENSG00000086758, ENSG00000132275, ENSG00000168036, ENSG00000140525, ENSG00000115415, ENSG00000177971, ENSG00000168610, ENSG00000148341, ENSG00000102103, ENSG00000164104, ENSG00000143621, ENSG00000136937, ENSG00000105447, ENSG00000124562, ENSG00000099956, ENSG00000108424, ENSG00000196591, ENSG00000093000, ENSG00000136518, ENSG0000…	289	238	1034	1.14251	1	0.787787	72.6733
GOTERM_CC_FAT	GO:0005730~nucleolus	39	10.6267	0.615171	ENSG00000100883, ENSG00000073584, ENSG00000165733, ENSG00000154473, ENSG00000054118, ENSG00000115306, ENSG00000168385, ENSG00000129351, ENSG00000086758, ENSG00000149480, ENSG00000132275, ENSG00000115415, ENSG00000177971, ENSG00000056097, ENSG00000168610, ENSG00000136205, ENSG00000124383, ENSG00000148341, ENSG00000102103, ENSG00000164104, ENSG00000198356, ENSG00000143621, ENSG00000105447, ENSG0000…	289	140	1034	0.996688	1	0.995035	99.9998
GOTERM_CC_FAT	GO:0031974~membrane-enclosed lumen	89	24.2507	0.687814	ENSG00000198231, ENSG00000141756, ENSG00000116030, ENSG00000115306, ENSG00000103363, ENSG00000197081, ENSG00000086758, ENSG00000163956, ENSG00000132275, ENSG00000168036, ENSG00000100575, ENSG00000140525, ENSG00000115415, ENSG00000177971, ENSG00000183291, ENSG00000168610, ENSG00000148341, ENSG00000102103, ENSG00000164104, ENSG00000065427, ENSG00000143621, ENSG00000136937, ENSG00000105447, ENSG0000…	289	326	1034	0.976776	1	0.997446	100
GOTERM_CC_FAT	GO:0070013~intracellular organelle lumen	86	23.4332	0.755685	ENSG00000198231, ENSG00000141756, ENSG00000116030, ENSG00000115306, ENSG00000103363, ENSG00000086758, ENSG00000163956, ENSG00000132275, ENSG00000168036, ENSG00000140525, ENSG00000115415, ENSG00000177971, ENSG00000183291, ENSG00000168610, ENSG00000148341, ENSG00000102103, ENSG00000164104, ENSG00000065427, ENSG00000143621, ENSG00000136937, ENSG00000105447, ENSG00000124562, ENSG00000099956, ENSG0000…	289	320	1034	0.961548	1	0.998966	100
GOTERM_CC_FAT	GO:0043233~organelle lumen	86	23.4332	0.768502	ENSG00000198231, ENSG00000141756, ENSG00000116030, ENSG00000115306, ENSG00000103363, ENSG00000086758, ENSG00000163956, ENSG00000132275, ENSG00000168036, ENSG00000140525, ENSG00000115415, ENSG00000177971, ENSG00000183291, ENSG00000168610, ENSG00000148341, ENSG00000102103, ENSG00000164104, ENSG00000065427, ENSG00000143621, ENSG00000136937, ENSG00000105447, ENSG00000124562, ENSG00000099956, ENSG0000…	289	321	1034	0.958553	1	0.999058	100
Annotation Cluster 36	Enrichment Score: 0.6166149365783662
Category	Term	Count	%	PValue	Genes	List Total	Pop Hits	Pop Total	Fold Enrichment	Bonferroni	Benjamini	FDR
GOTERM_BP_FAT	GO:0007389~pattern specification process	5	1.3624	0.066152	ENSG00000101346, ENSG00000105701, ENSG00000140718, ENSG00000168036, ENSG00000099942	313	6	1057	2.81416	1	0.973575	68.7338
GOTERM_BP_FAT	GO:0003002~regionalization	4	1.08992	0.0797092	ENSG00000101346, ENSG00000105701, ENSG00000168036, ENSG00000099942	313	4	1057	3.377	1	0.97184	75.6114
GOTERM_BP_FAT	GO:0009952~anterior/posterior pattern formation	3	0.817439	0.209706	ENSG00000101346, ENSG00000168036, ENSG00000099942	313	3	1057	3.377	1	0.997261	98.1647
GOTERM_BP_FAT	GO:0001568~blood vessel development	8	2.17984	0.261496	ENSG00000101346, ENSG00000150782, ENSG00000168542, ENSG00000138448, ENSG00000117707, ENSG00000198959, ENSG00000168036, ENSG00000099942	313	18	1057	1.50089	1	0.999018	99.4197
GOTERM_BP_FAT	GO:0001944~vasculature development	8	2.17984	0.261496	ENSG00000101346, ENSG00000150782, ENSG00000168542, ENSG00000138448, ENSG00000117707, ENSG00000198959, ENSG00000168036, ENSG00000099942	313	18	1057	1.50089	1	0.999018	99.4197
GOTERM_BP_FAT	GO:0007507~heart development	7	1.90736	0.323507	ENSG00000101346, ENSG00000168542, ENSG00000088256, ENSG00000117707, ENSG00000168036, ENSG00000099942, ENSG00000133026	313	16	1057	1.47744	1	0.999726	99.8692
GOTERM_BP_FAT	GO:0048514~blood vessel morphogenesis	5	1.3624	0.565074	ENSG00000101346, ENSG00000150782, ENSG00000117707, ENSG00000198959, ENSG00000168036	313	13	1057	1.29884	1	0.999998	99.9999
GOTERM_BP_FAT	GO:0001525~angiogenesis	3	0.817439	0.844306	ENSG00000101346, ENSG00000150782, ENSG00000168036	313	10	1057	1.0131	1	1	100
Annotation Cluster 37	Enrichment Score: 0.6122341552747902
Category	Term	Count	%	PValue	Genes	List Total	Pop Hits	Pop Total	Fold Enrichment	Bonferroni	Benjamini	FDR
SP_PIR_KEYWORDS	sh3 domain	7	1.90736	0.115062	ENSG00000124181, ENSG00000141985, ENSG00000148341, ENSG00000177885, ENSG00000104067, ENSG00000127603, ENSG00000099942	366	12	1221	1.94604	1	0.915711	81.1285
UP_SEQ_FEATURE	domain:SH3	5	1.3624	0.191945	ENSG00000124181, ENSG00000141985, ENSG00000148341, ENSG00000104067, ENSG00000127603	366	8	1220	2.08333	1	0.999999	96.8426
INTERPRO	IPR001452:Src homology-3 domain	6	1.63488	0.200237	ENSG00000124181, ENSG00000141985, ENSG00000148341, ENSG00000177885, ENSG00000104067, ENSG00000099942	348	11	1173	1.83856	1	1	96.5795
SMART	SM00326:SH3	6	1.63488	0.321665	ENSG00000124181, ENSG00000141985, ENSG00000148341, ENSG00000177885, ENSG00000104067, ENSG00000099942	174	11	499	1.56426	1	0.999746	98.8972
BIOCARTA	h_pyk2Pathway:Links between Pyk2 and Map Kinases	3	0.817439	0.353147	ENSG00000124181, ENSG00000177885, ENSG00000099942	51	4	165	2.42647	1	0.999746	99.2947
KEGG_PATHWAY	hsa04012:ErbB signaling pathway	4	1.08992	0.422264	ENSG00000124181, ENSG00000133703, ENSG00000177885, ENSG00000099942	136	9	523	1.70915	1	0.972822	99.8431
Annotation Cluster 38	Enrichment Score: 0.5871878992579121
Category	Term	Count	%	PValue	Genes	List Total	Pop Hits	Pop Total	Fold Enrichment	Bonferroni	Benjamini	FDR
BIOCARTA	h_erk5Pathway:Role of Erk5 in Neuronal Survival	3	0.817439	0.218295	ENSG00000117676, ENSG00000124181, ENSG00000177885	51	3	165	3.23529	1	0.999105	93.924
KEGG_PATHWAY	hsa04722:Neurotrophin signaling pathway	6	1.63488	0.224614	ENSG00000117676, ENSG00000179295, ENSG00000124181, ENSG00000133703, ENSG00000177885, ENSG00000099942	136	13	523	1.77489	1	0.918537	94.9915
BIOCARTA	h_ghPathway:Growth Hormone Signaling Pathway	3	0.817439	0.353147	ENSG00000117676, ENSG00000124181, ENSG00000177885	51	4	165	2.42647	1	0.999746	99.2947
Annotation Cluster 39	Enrichment Score: 0.573954380793995
Category	Term	Count	%	PValue	Genes	List Total	Pop Hits	Pop Total	Fold Enrichment	Bonferroni	Benjamini	FDR
GOTERM_MF_FAT	GO:0003743~translation initiation factor activity	9	2.45232	0.0625699	ENSG00000104131, ENSG00000107581, ENSG00000119718, ENSG00000144895, ENSG00000070785, ENSG00000106682, ENSG00000100353, ENSG00000173812, ENSG00000115211	293	16	1001	1.92172	1	0.995262	60.5315
SP_PIR_KEYWORDS	Initiation factor	9	2.45232	0.0716522	ENSG00000104131, ENSG00000107581, ENSG00000119718, ENSG00000144895, ENSG00000070785, ENSG00000106682, ENSG00000100353, ENSG00000173812, ENSG00000115211	366	16	1221	1.87654	1	0.839081	63.7322
GOTERM_MF_FAT	GO:0008135~translation factor activity, nucleic acid binding	12	3.26975	0.0797661	ENSG00000104131, ENSG00000107581, ENSG00000119718, ENSG00000114942, ENSG00000103363, ENSG00000144895, ENSG00000070785, ENSG00000106682, ENSG00000100353, ENSG00000173812, ENSG00000115211, ENSG00000187735	293	25	1001	1.63986	1	0.994283	69.7616
GOTERM_BP_FAT	GO:0006413~translational initiation	8	2.17984	0.162437	ENSG00000172239, ENSG00000104131, ENSG00000107581, ENSG00000119718, ENSG00000070785, ENSG00000100353, ENSG00000173812, ENSG00000115211	313	16	1057	1.6885	1	0.993257	95.0764
GOTERM_BP_FAT	GO:0006446~regulation of translational initiation	6	1.63488	0.26277	ENSG00000119718, ENSG00000070785, ENSG00000106682, ENSG00000173812, ENSG00000136937, ENSG00000115211	313	12	1057	1.6885	1	0.99897	99.4364
GOTERM_BP_FAT	GO:0006417~regulation of translation	10	2.7248	0.449963	ENSG00000172239, ENSG00000170473, ENSG00000119718, ENSG00000144895, ENSG00000070785, ENSG00000106682, ENSG00000173812, ENSG00000205323, ENSG00000136937, ENSG00000115211	313	28	1057	1.20607	1	0.999977	99.9961
SP_PIR_KEYWORDS	translation regulation	5	1.3624	0.504567	ENSG00000172239, ENSG00000170473, ENSG00000144895, ENSG00000205323, ENSG00000136937	366	12	1221	1.39003	1	0.990401	99.9931
GOTERM_BP_FAT	GO:0010608~posttranscriptional regulation of gene expression	11	2.99728	0.527124	ENSG00000102317, ENSG00000172239, ENSG00000170473, ENSG00000119718, ENSG00000144895, ENSG00000070785, ENSG00000106682, ENSG00000173812, ENSG00000205323, ENSG00000136937, ENSG00000115211	313	33	1057	1.12567	1	0.999995	99.9997
SP_PIR_KEYWORDS	protein biosynthesis	15	4.08719	0.998022	ENSG00000104131, ENSG00000119718, ENSG00000133706, ENSG00000107581, ENSG00000114942, ENSG00000172053, ENSG00000106682, ENSG00000170445, ENSG00000144895, ENSG00000173812, ENSG00000115211, ENSG00000070785, ENSG00000065427, ENSG00000100353, ENSG00000149806	366	82	1221	0.610256	1	1	100
GOTERM_BP_FAT	GO:0006412~translation	22	5.99455	0.999155	ENSG00000102317, ENSG00000104131, ENSG00000107581, ENSG00000119718, ENSG00000133706, ENSG00000214026, ENSG00000172053, ENSG00000114942, ENSG00000144895, ENSG00000170445, ENSG00000106682, ENSG00000134056, ENSG00000137547, ENSG00000112651, ENSG00000173812, ENSG00000115211, ENSG00000125844, ENSG00000172239, ENSG00000070785, ENSG00000065427, ENSG00000100353, ENSG00000149806	313	117	1057	0.634991	1	1	100
Annotation Cluster 40	Enrichment Score: 0.5461713622102448
Category	Term	Count	%	PValue	Genes	List Total	Pop Hits	Pop Total	Fold Enrichment	Bonferroni	Benjamini	FDR
GOTERM_MF_FAT	GO:0031072~heat shock protein binding	8	2.17984	0.0324139	ENSG00000086061, ENSG00000132002, ENSG00000105401, ENSG00000007923, ENSG00000196591, ENSG00000213551, ENSG00000171497, ENSG00000025772	293	12	1001	2.27759	1	1	37.7558
INTERPRO	IPR018253:Heat shock protein DnaJ, conserved site	4	1.08992	0.343254	ENSG00000086061, ENSG00000132002, ENSG00000007923, ENSG00000213551	348	7	1173	1.92611	1	1	99.8256
INTERPRO	IPR015609:Molecular chaperone, heat shock protein, Hsp40, DnaJ	4	1.08992	0.343254	ENSG00000086061, ENSG00000132002, ENSG00000007923, ENSG00000213551	348	7	1173	1.92611	1	1	99.8256
INTERPRO	IPR001623:Heat shock protein DnaJ, N-terminal	4	1.08992	0.343254	ENSG00000086061, ENSG00000132002, ENSG00000007923, ENSG00000213551	348	7	1173	1.92611	1	1	99.8256
UP_SEQ_FEATURE	domain:J	4	1.08992	0.35088	ENSG00000086061, ENSG00000132002, ENSG00000007923, ENSG00000213551	366	7	1220	1.90476	1	1	99.9094
SMART	SM00271:DnaJ	4	1.08992	0.460305	ENSG00000086061, ENSG00000132002, ENSG00000007923, ENSG00000213551	174	7	499	1.63875	1	0.999987	99.9225
SP_PIR_KEYWORDS	Chaperone	11	2.99728	0.709608	ENSG00000140553, ENSG00000086061, ENSG00000132002, ENSG00000105401, ENSG00000182446, ENSG00000115484, ENSG00000007923, ENSG00000213551, ENSG00000155959, ENSG00000025772, ENSG00000100575	366	37	1221	0.991803	1	0.997704	100
Annotation Cluster 41	Enrichment Score: 0.5150588347660381
Category	Term	Count	%	PValue	Genes	List Total	Pop Hits	Pop Total	Fold Enrichment	Bonferroni	Benjamini	FDR
GOTERM_MF_FAT	GO:0019900~kinase binding	8	2.17984	0.200309	ENSG00000163110, ENSG00000168610, ENSG00000026025, ENSG00000170955, ENSG00000077097, ENSG00000173801, ENSG00000168036, ENSG00000186298	293	17	1001	1.60771	1	0.990235	95.9893
GOTERM_MF_FAT	GO:0019901~protein kinase binding	7	1.90736	0.253047	ENSG00000163110, ENSG00000168610, ENSG00000026025, ENSG00000170955, ENSG00000077097, ENSG00000173801, ENSG00000186298	293	15	1001	1.59431	1	0.99204	98.4971
GOTERM_MF_FAT	GO:0005080~protein kinase C binding	3	0.817439	0.56224	ENSG00000163110, ENSG00000170955, ENSG00000077097	293	6	1001	1.70819	1	0.999256	99.9993
Annotation Cluster 42	Enrichment Score: 0.5101469687700392
Category	Term	Count	%	PValue	Genes	List Total	Pop Hits	Pop Total	Fold Enrichment	Bonferroni	Benjamini	FDR
INTERPRO	IPR016181:Acyl-CoA N-acyltransferase	3	0.817439	0.21054	ENSG00000136448, ENSG00000121579, ENSG00000128708	348	3	1173	3.37069	1	1	97.1879
GOTERM_MF_FAT	GO:0016410~N-acyltransferase activity	5	1.3624	0.250862	ENSG00000073584, ENSG00000136448, ENSG00000121579, ENSG00000128708, ENSG00000080603	293	9	1001	1.89799	1	0.992916	98.4326
GOTERM_BP_FAT	GO:0043543~protein amino acid acylation	4	1.08992	0.341763	ENSG00000136448, ENSG00000121579, ENSG00000128708, ENSG00000136518	313	7	1057	1.92971	1	0.999772	99.9178
SP_PIR_KEYWORDS	Acyltransferase	5	1.3624	0.504567	ENSG00000136448, ENSG00000121579, ENSG00000128708, ENSG00000125505, ENSG00000198959	366	12	1221	1.39003	1	0.990401	99.9931
Annotation Cluster 43	Enrichment Score: 0.5077715187909563
Category	Term	Count	%	PValue	Genes	List Total	Pop Hits	Pop Total	Fold Enrichment	Bonferroni	Benjamini	FDR
KEGG_PATHWAY	hsa05220:Chronic myeloid leukemia	6	1.63488	0.0859465	ENSG00000179295, ENSG00000133703, ENSG00000196591, ENSG00000177885, ENSG00000099942, ENSG00000175029	136	10	523	2.30735	0.999996	0.873425	65.2731
KEGG_PATHWAY	hsa05211:Renal cell carcinoma	5	1.3624	0.179473	ENSG00000179295, ENSG00000103363, ENSG00000133703, ENSG00000177885, ENSG00000099942	136	9	523	2.13644	1	0.897182	90.2514
KEGG_PATHWAY	hsa04650:Natural killer cell mediated cytotoxicity	4	1.08992	0.181379	ENSG00000179295, ENSG00000124181, ENSG00000133703, ENSG00000177885	136	6	523	2.56373	1	0.880507	90.5146
BIOCARTA	h_metPathway:Signaling of Hepatocyte Growth Factor Receptor	5	1.3624	0.194572	ENSG00000179295, ENSG00000168610, ENSG00000089159, ENSG00000177885, ENSG00000099942	51	8	165	2.02206	1	0.999731	91.4635
KEGG_PATHWAY	hsa04722:Neurotrophin signaling pathway	6	1.63488	0.224614	ENSG00000117676, ENSG00000179295, ENSG00000124181, ENSG00000133703, ENSG00000177885, ENSG00000099942	136	13	523	1.77489	1	0.918537	94.9915
KEGG_PATHWAY	hsa04664:Fc epsilon RI signaling pathway	3	0.817439	0.275133	ENSG00000124181, ENSG00000133703, ENSG00000177885	136	4	523	2.88419	1	0.948194	97.7335
BIOCARTA	h_pyk2Pathway:Links between Pyk2 and Map Kinases	3	0.817439	0.353147	ENSG00000124181, ENSG00000177885, ENSG00000099942	51	4	165	2.42647	1	0.999746	99.2947
KEGG_PATHWAY	hsa05214:Glioma	3	0.817439	0.384389	ENSG00000124181, ENSG00000133703, ENSG00000177885	136	5	523	2.30735	1	0.964827	99.6686
KEGG_PATHWAY	hsa05223:Non-small cell lung cancer	3	0.817439	0.384389	ENSG00000124181, ENSG00000133703, ENSG00000177885	136	5	523	2.30735	1	0.964827	99.6686
KEGG_PATHWAY	hsa04012:ErbB signaling pathway	4	1.08992	0.422264	ENSG00000124181, ENSG00000133703, ENSG00000177885, ENSG00000099942	136	9	523	1.70915	1	0.972822	99.8431
KEGG_PATHWAY	hsa04660:T cell receptor signaling pathway	3	0.817439	0.485895	ENSG00000124181, ENSG00000133703, ENSG00000177885	136	6	523	1.92279	1	0.97459	99.9603
KEGG_PATHWAY	hsa04010:MAPK signaling pathway	4	1.08992	0.789113	ENSG00000117676, ENSG00000133703, ENSG00000177885, ENSG00000099942	136	15	523	1.02549	1	0.996988	100
GOTERM_BP_FAT	GO:0000165~MAPKKK cascade	3	0.817439	0.881726	ENSG00000179295, ENSG00000177885, ENSG00000099942	313	11	1057	0.920999	1	1	100
Annotation Cluster 44	Enrichment Score: 0.5044239374018885
Category	Term	Count	%	PValue	Genes	List Total	Pop Hits	Pop Total	Fold Enrichment	Bonferroni	Benjamini	FDR
GOTERM_CC_FAT	GO:0016585~chromatin remodeling complex	7	1.90736	0.0855389	ENSG00000073584, ENSG00000162521, ENSG00000099956, ENSG00000196591, ENSG00000149480, ENSG00000136518, ENSG00000177565	289	12	1034	2.08708	1	0.788839	71.2703
SP_PIR_KEYWORDS	chromatin regulator	10	2.7248	0.143118	ENSG00000073584, ENSG00000162521, ENSG00000130816, ENSG00000099956, ENSG00000196591, ENSG00000162961, ENSG00000080603, ENSG00000136518, ENSG00000132275, ENSG00000177565	366	21	1221	1.5886	1	0.929816	87.8401
GOTERM_BP_FAT	GO:0016568~chromatin modification	10	2.7248	0.302179	ENSG00000073584, ENSG00000162521, ENSG00000130816, ENSG00000099956, ENSG00000086758, ENSG00000128708, ENSG00000196591, ENSG00000080603, ENSG00000136518, ENSG00000177565	313	25	1057	1.3508	1	0.9996	99.7784
GOTERM_BP_FAT	GO:0051276~chromosome organization	20	5.44959	0.537259	ENSG00000010292, ENSG00000149115, ENSG00000073584, ENSG00000154473, ENSG00000099956, ENSG00000196591, ENSG00000128708, ENSG00000086758, ENSG00000149480, ENSG00000136518, ENSG00000177565, ENSG00000072501, ENSG00000162521, ENSG00000183291, ENSG00000130816, ENSG00000035928, ENSG00000109805, ENSG00000164104, ENSG00000080603, ENSG00000127483	313	64	1057	1.05531	1	0.999996	99.9998
GOTERM_BP_FAT	GO:0006338~chromatin remodeling	4	1.08992	0.675916	ENSG00000162521, ENSG00000099956, ENSG00000196591, ENSG00000136518	313	11	1057	1.228	1	1	100
GOTERM_BP_FAT	GO:0006325~chromatin organization	14	3.81471	0.700256	ENSG00000073584, ENSG00000099956, ENSG00000196591, ENSG00000128708, ENSG00000086758, ENSG00000149480, ENSG00000136518, ENSG00000177565, ENSG00000162521, ENSG00000183291, ENSG00000130816, ENSG00000164104, ENSG00000080603, ENSG00000127483	313	48	1057	0.984957	1	1	100
Annotation Cluster 45	Enrichment Score: 0.5042284832167936
Category	Term	Count	%	PValue	Genes	List Total	Pop Hits	Pop Total	Fold Enrichment	Bonferroni	Benjamini	FDR
GOTERM_BP_FAT	GO:0000226~microtubule cytoskeleton organization	7	1.90736	0.206097	ENSG00000100242, ENSG00000175203, ENSG00000175216, ENSG00000197102, ENSG00000168036, ENSG00000127603, ENSG00000072501	313	14	1057	1.6885	1	0.99717	98.017
GOTERM_BP_FAT	GO:0007052~mitotic spindle organization	4	1.08992	0.341763	ENSG00000100242, ENSG00000175203, ENSG00000197102, ENSG00000072501	313	7	1057	1.92971	1	0.999772	99.9178
GOTERM_BP_FAT	GO:0007051~spindle organization	4	1.08992	0.436032	ENSG00000100242, ENSG00000175203, ENSG00000197102, ENSG00000072501	313	8	1057	1.6885	1	0.999968	99.9941
Annotation Cluster 46	Enrichment Score: 0.500365485505356
Category	Term	Count	%	PValue	Genes	List Total	Pop Hits	Pop Total	Fold Enrichment	Bonferroni	Benjamini	FDR
SP_PIR_KEYWORDS	wd repeat	12	3.26975	0.222841	ENSG00000162521, ENSG00000122692, ENSG00000154473, ENSG00000101146, ENSG00000137055, ENSG00000144895, ENSG00000110107, ENSG00000077380, ENSG00000177565, ENSG00000184432, ENSG00000105447, ENSG00000082068	366	29	1221	1.38044	1	0.933475	96.7909
UP_SEQ_FEATURE	repeat:WD 3	12	3.26975	0.223734	ENSG00000162521, ENSG00000122692, ENSG00000154473, ENSG00000101146, ENSG00000137055, ENSG00000144895, ENSG00000110107, ENSG00000077380, ENSG00000177565, ENSG00000184432, ENSG00000105447, ENSG00000082068	366	29	1220	1.37931	1	0.999999	98.3529
UP_SEQ_FEATURE	repeat:WD 1	12	3.26975	0.223734	ENSG00000162521, ENSG00000122692, ENSG00000154473, ENSG00000101146, ENSG00000137055, ENSG00000144895, ENSG00000110107, ENSG00000077380, ENSG00000177565, ENSG00000184432, ENSG00000105447, ENSG00000082068	366	29	1220	1.37931	1	0.999999	98.3529
UP_SEQ_FEATURE	repeat:WD 2	12	3.26975	0.223734	ENSG00000162521, ENSG00000122692, ENSG00000154473, ENSG00000101146, ENSG00000137055, ENSG00000144895, ENSG00000110107, ENSG00000077380, ENSG00000177565, ENSG00000184432, ENSG00000105447, ENSG00000082068	366	29	1220	1.37931	1	0.999999	98.3529
INTERPRO	IPR019775:WD40 repeat, conserved site	12	3.26975	0.250529	ENSG00000162521, ENSG00000122692, ENSG00000154473, ENSG00000101146, ENSG00000137055, ENSG00000144895, ENSG00000110107, ENSG00000077380, ENSG00000177565, ENSG00000184432, ENSG00000105447, ENSG00000082068	348	30	1173	1.34828	1	1	98.7177
INTERPRO	IPR015943:WD40/YVTN repeat-like	12	3.26975	0.250529	ENSG00000162521, ENSG00000122692, ENSG00000154473, ENSG00000101146, ENSG00000137055, ENSG00000144895, ENSG00000110107, ENSG00000077380, ENSG00000177565, ENSG00000184432, ENSG00000105447, ENSG00000082068	348	30	1173	1.34828	1	1	98.7177
INTERPRO	IPR019781:WD40 repeat, subgroup	11	2.99728	0.298292	ENSG00000162521, ENSG00000122692, ENSG00000154473, ENSG00000101146, ENSG00000137055, ENSG00000110107, ENSG00000077380, ENSG00000177565, ENSG00000184432, ENSG00000105447, ENSG00000082068	348	28	1173	1.3242	1	1	99.5258
INTERPRO	IPR017986:WD40 repeat, region	11	2.99728	0.298292	ENSG00000162521, ENSG00000122692, ENSG00000154473, ENSG00000101146, ENSG00000137055, ENSG00000110107, ENSG00000077380, ENSG00000177565, ENSG00000184432, ENSG00000105447, ENSG00000082068	348	28	1173	1.3242	1	1	99.5258
UP_SEQ_FEATURE	repeat:WD 4	11	2.99728	0.31246	ENSG00000162521, ENSG00000122692, ENSG00000154473, ENSG00000101146, ENSG00000137055, ENSG00000110107, ENSG00000077380, ENSG00000177565, ENSG00000184432, ENSG00000105447, ENSG00000082068	366	28	1220	1.30952	1	1	99.7698
INTERPRO	IPR001680:WD40 repeat	11	2.99728	0.343967	ENSG00000162521, ENSG00000122692, ENSG00000154473, ENSG00000101146, ENSG00000137055, ENSG00000110107, ENSG00000077380, ENSG00000177565, ENSG00000184432, ENSG00000105447, ENSG00000082068	348	29	1173	1.27854	1	1	99.8284
INTERPRO	IPR019782:WD40 repeat 2	10	2.7248	0.353647	ENSG00000162521, ENSG00000122692, ENSG00000154473, ENSG00000101146, ENSG00000137055, ENSG00000110107, ENSG00000177565, ENSG00000184432, ENSG00000105447, ENSG00000082068	348	26	1173	1.29642	1	1	99.863
UP_SEQ_FEATURE	repeat:WD 5	10	2.7248	0.36815	ENSG00000162521, ENSG00000122692, ENSG00000154473, ENSG00000137055, ENSG00000110107, ENSG00000077380, ENSG00000177565, ENSG00000184432, ENSG00000105447, ENSG00000082068	366	26	1220	1.28205	1	1	99.9415
UP_SEQ_FEATURE	repeat:WD 6	8	2.17984	0.502919	ENSG00000162521, ENSG00000122692, ENSG00000137055, ENSG00000110107, ENSG00000077380, ENSG00000177565, ENSG00000184432, ENSG00000082068	366	22	1220	1.21212	1	1	99.9988
UP_SEQ_FEATURE	repeat:WD 7	6	1.63488	0.547932	ENSG00000137055, ENSG00000110107, ENSG00000077380, ENSG00000177565, ENSG00000184432, ENSG00000082068	366	16	1220	1.25	1	1	99.9997
SMART	SM00320:WD40	11	2.99728	0.581029	ENSG00000162521, ENSG00000122692, ENSG00000154473, ENSG00000101146, ENSG00000137055, ENSG00000110107, ENSG00000077380, ENSG00000177565, ENSG00000184432, ENSG00000105447, ENSG00000082068	174	29	499	1.08779	1	0.999985	99.9959
Annotation Cluster 47	Enrichment Score: 0.4986685155521131
Category	Term	Count	%	PValue	Genes	List Total	Pop Hits	Pop Total	Fold Enrichment	Bonferroni	Benjamini	FDR
GOTERM_BP_FAT	GO:0043434~response to peptide hormone stimulus	7	1.90736	0.154232	ENSG00000115415, ENSG00000119718, ENSG00000168610, ENSG00000070785, ENSG00000163558, ENSG00000177885, ENSG00000115211	313	13	1057	1.81838	1	0.992963	94.1896
GOTERM_BP_FAT	GO:0010033~response to organic substance	26	7.08447	0.169529	ENSG00000144224, ENSG00000177885, ENSG00000168036, ENSG00000115091, ENSG00000115415, ENSG00000168610, ENSG00000070785, ENSG00000109861, ENSG00000164104, ENSG00000168542, ENSG00000102317, ENSG00000179295, ENSG00000119718, ENSG00000133703, ENSG00000135821, ENSG00000196591, ENSG00000132142, ENSG00000124164, ENSG00000119541, ENSG00000129559, ENSG00000115211, ENSG00000086061, ENSG00000132002, ENSG0000…	313	71	1057	1.23665	1	0.993782	95.7386
GOTERM_BP_FAT	GO:0009725~response to hormone stimulus	12	3.26975	0.331697	ENSG00000115415, ENSG00000108946, ENSG00000179295, ENSG00000119718, ENSG00000168610, ENSG00000133703, ENSG00000070785, ENSG00000164104, ENSG00000163558, ENSG00000177885, ENSG00000168036, ENSG00000115211	313	32	1057	1.26637	1	0.999766	99.8936
GOTERM_BP_FAT	GO:0032869~cellular response to insulin stimulus	3	0.817439	0.339703	ENSG00000115415, ENSG00000163558, ENSG00000177885	313	4	1057	2.53275	1	0.999779	99.9133
GOTERM_BP_FAT	GO:0032870~cellular response to hormone stimulus	6	1.63488	0.399779	ENSG00000115415, ENSG00000108946, ENSG00000179295, ENSG00000168610, ENSG00000163558, ENSG00000177885	313	14	1057	1.44728	1	0.999932	99.9829
GOTERM_BP_FAT	GO:0032868~response to insulin stimulus	3	0.817439	0.462005	ENSG00000115415, ENSG00000163558, ENSG00000177885	313	5	1057	2.0262	1	0.999983	99.9973
GOTERM_BP_FAT	GO:0009719~response to endogenous stimulus	12	3.26975	0.593739	ENSG00000115415, ENSG00000108946, ENSG00000179295, ENSG00000119718, ENSG00000168610, ENSG00000133703, ENSG00000070785, ENSG00000164104, ENSG00000163558, ENSG00000177885, ENSG00000168036, ENSG00000115211	313	38	1057	1.06642	1	0.999999	100
Annotation Cluster 48	Enrichment Score: 0.47305012813877745
Category	Term	Count	%	PValue	Genes	List Total	Pop Hits	Pop Total	Fold Enrichment	Bonferroni	Benjamini	FDR
GOTERM_BP_FAT	GO:0001654~eye development	5	1.3624	0.066152	ENSG00000168610, ENSG00000117707, ENSG00000163558, ENSG00000168036, ENSG00000133026	313	6	1057	2.81416	1	0.973575	68.7338
GOTERM_BP_FAT	GO:0007423~sensory organ development	5	1.3624	0.119131	ENSG00000168610, ENSG00000117707, ENSG00000163558, ENSG00000168036, ENSG00000133026	313	7	1057	2.41214	1	0.983236	88.407
GOTERM_BP_FAT	GO:0048592~eye morphogenesis	4	1.08992	0.156251	ENSG00000168610, ENSG00000117707, ENSG00000163558, ENSG00000168036	313	5	1057	2.7016	1	0.99289	94.4208
GOTERM_BP_FAT	GO:0043010~camera-type eye development	3	0.817439	0.209706	ENSG00000117707, ENSG00000168036, ENSG00000133026	313	3	1057	3.377	1	0.997261	98.1647
GOTERM_BP_FAT	GO:0031032~actomyosin structure organization	3	0.817439	0.569833	ENSG00000136153, ENSG00000117707, ENSG00000133026	313	6	1057	1.6885	1	0.999998	99.9999
GOTERM_BP_FAT	GO:0042692~muscle cell differentiation	4	1.08992	0.675916	ENSG00000117707, ENSG00000133703, ENSG00000168036, ENSG00000133026	313	11	1057	1.228	1	1	100
GOTERM_BP_FAT	GO:0051146~striated muscle cell differentiation	3	0.817439	0.73607	ENSG00000117707, ENSG00000133703, ENSG00000133026	313	8	1057	1.26637	1	1	100
GOTERM_BP_FAT	GO:0030036~actin cytoskeleton organization	6	1.63488	0.856166	ENSG00000125753, ENSG00000136153, ENSG00000117707, ENSG00000133703, ENSG00000163558, ENSG00000133026	313	23	1057	0.880956	1	1	100
GOTERM_BP_FAT	GO:0030029~actin filament-based process	6	1.63488	0.881922	ENSG00000125753, ENSG00000136153, ENSG00000117707, ENSG00000133703, ENSG00000163558, ENSG00000133026	313	24	1057	0.844249	1	1	100
Annotation Cluster 49	Enrichment Score: 0.4643502320998695
Category	Term	Count	%	PValue	Genes	List Total	Pop Hits	Pop Total	Fold Enrichment	Bonferroni	Benjamini	FDR
GOTERM_CC_FAT	GO:0005856~cytoskeleton	46	12.5341	0.0491416	ENSG00000138107, ENSG00000170759, ENSG00000165458, ENSG00000131016, ENSG00000088256, ENSG00000113448, ENSG00000115306, ENSG00000168385, ENSG00000173801, ENSG00000077380, ENSG00000115091, ENSG00000129116, ENSG00000168036, ENSG00000037042, ENSG00000143149, ENSG00000163110, ENSG00000138594, ENSG00000145703, ENSG00000175203, ENSG00000135720, ENSG00000089159, ENSG00000026025, ENSG00000095906, ENSG0000…	289	131	1034	1.25635	1	0.694453	50.4825
GOTERM_CC_FAT	GO:0043228~non-membrane-bounded organelle	105	28.6104	0.907298	ENSG00000204316, ENSG00000170759, ENSG00000138107, ENSG00000113448, ENSG00000115306, ENSG00000077380, ENSG00000173801, ENSG00000037042, ENSG00000140525, ENSG00000125844, ENSG00000143149, ENSG00000115415, ENSG00000177971, ENSG00000168610, ENSG00000111581, ENSG00000148341, ENSG00000089159, ENSG00000102103, ENSG00000108256, ENSG00000137824, ENSG00000105447, ENSG00000100401, ENSG00000125753, ENSG0000…	289	405	1034	0.927592	1	0.999955	100
GOTERM_CC_FAT	GO:0043232~intracellular non-membrane-bounded organelle	105	28.6104	0.907298	ENSG00000204316, ENSG00000170759, ENSG00000138107, ENSG00000113448, ENSG00000115306, ENSG00000077380, ENSG00000173801, ENSG00000037042, ENSG00000140525, ENSG00000125844, ENSG00000143149, ENSG00000115415, ENSG00000177971, ENSG00000168610, ENSG00000111581, ENSG00000148341, ENSG00000089159, ENSG00000102103, ENSG00000108256, ENSG00000137824, ENSG00000105447, ENSG00000100401, ENSG00000125753, ENSG0000…	289	405	1034	0.927592	1	0.999955	100
Annotation Cluster 50	Enrichment Score: 0.46357467035924044
Category	Term	Count	%	PValue	Genes	List Total	Pop Hits	Pop Total	Fold Enrichment	Bonferroni	Benjamini	FDR
GOTERM_BP_FAT	GO:0016337~cell-cell adhesion	7	1.90736	0.0718368	ENSG00000136153, ENSG00000046604, ENSG00000134765, ENSG00000180900, ENSG00000173801, ENSG00000198910, ENSG00000168036	313	11	1057	2.149	1	0.971016	71.8144
GOTERM_BP_FAT	GO:0007156~homophilic cell adhesion	3	0.817439	0.569833	ENSG00000046604, ENSG00000134765, ENSG00000198910	313	6	1057	1.6885	1	0.999998	99.9999
UP_SEQ_FEATURE	topological domain:Extracellular	4	1.08992	0.993532	ENSG00000138448, ENSG00000046604, ENSG00000134765, ENSG00000198910	366	26	1220	0.512821	1	1	100
Annotation Cluster 51	Enrichment Score: 0.45116959769385057
Category	Term	Count	%	PValue	Genes	List Total	Pop Hits	Pop Total	Fold Enrichment	Bonferroni	Benjamini	FDR
GOTERM_BP_FAT	GO:0031589~cell-substrate adhesion	4	1.08992	0.341763	ENSG00000168542, ENSG00000138448, ENSG00000089159, ENSG00000168036	313	7	1057	1.92971	1	0.999772	99.9178
GOTERM_BP_FAT	GO:0007160~cell-matrix adhesion	4	1.08992	0.341763	ENSG00000168542, ENSG00000138448, ENSG00000089159, ENSG00000168036	313	7	1057	1.92971	1	0.999772	99.9178
KEGG_PATHWAY	hsa04510:Focal adhesion	8	2.17984	0.379351	ENSG00000168542, ENSG00000138448, ENSG00000125753, ENSG00000089159, ENSG00000177885, ENSG00000168036, ENSG00000099942, ENSG00000186298	136	23	523	1.3376	1	0.96871	99.6353
Annotation Cluster 52	Enrichment Score: 0.43492850948394396
Category	Term	Count	%	PValue	Genes	List Total	Pop Hits	Pop Total	Fold Enrichment	Bonferroni	Benjamini	FDR
GOTERM_BP_FAT	GO:0035295~tube development	5	1.3624	0.184649	ENSG00000125753, ENSG00000136205, ENSG00000117707, ENSG00000180900, ENSG00000168036	313	8	1057	2.11062	1	0.995205	96.8811
GOTERM_BP_FAT	GO:0060541~respiratory system development	3	0.817439	0.462005	ENSG00000136205, ENSG00000117707, ENSG00000168036	313	5	1057	2.0262	1	0.999983	99.9973
GOTERM_BP_FAT	GO:0030323~respiratory tube development	3	0.817439	0.462005	ENSG00000136205, ENSG00000117707, ENSG00000168036	313	5	1057	2.0262	1	0.999983	99.9973
GOTERM_BP_FAT	GO:0030324~lung development	3	0.817439	0.462005	ENSG00000136205, ENSG00000117707, ENSG00000168036	313	5	1057	2.0262	1	0.999983	99.9973
Annotation Cluster 53	Enrichment Score: 0.43397836274823665
Category	Term	Count	%	PValue	Genes	List Total	Pop Hits	Pop Total	Fold Enrichment	Bonferroni	Benjamini	FDR
GOTERM_MF_FAT	GO:0016410~N-acyltransferase activity	5	1.3624	0.250862	ENSG00000073584, ENSG00000136448, ENSG00000121579, ENSG00000128708, ENSG00000080603	293	9	1001	1.89799	1	0.992916	98.4326
GOTERM_MF_FAT	GO:0008080~N-acetyltransferase activity	4	1.08992	0.333915	ENSG00000073584, ENSG00000121579, ENSG00000128708, ENSG00000080603	293	7	1001	1.95222	1	0.99508	99.711
GOTERM_MF_FAT	GO:0016407~acetyltransferase activity	4	1.08992	0.595654	ENSG00000073584, ENSG00000121579, ENSG00000128708, ENSG00000080603	293	10	1001	1.36655	1	0.999513	99.9998
Annotation Cluster 54	Enrichment Score: 0.4321769788070989
Category	Term	Count	%	PValue	Genes	List Total	Pop Hits	Pop Total	Fold Enrichment	Bonferroni	Benjamini	FDR
GOTERM_MF_FAT	GO:0008238~exopeptidase activity	6	1.63488	0.13529	ENSG00000134900, ENSG00000124299, ENSG00000176393, ENSG00000133313, ENSG00000064601, ENSG00000141279	293	10	1001	2.04983	1	0.989059	87.6496
GOTERM_MF_FAT	GO:0004177~aminopeptidase activity	4	1.08992	0.333915	ENSG00000134900, ENSG00000124299, ENSG00000176393, ENSG00000141279	293	7	1001	1.95222	1	0.99508	99.711
SP_PIR_KEYWORDS	metalloprotease	4	1.08992	0.445616	ENSG00000124299, ENSG00000176393, ENSG00000133313, ENSG00000141279	366	8	1221	1.66803	1	0.987862	99.968
SP_PIR_KEYWORDS	Protease	11	2.99728	0.453119	ENSG00000134900, ENSG00000124299, ENSG00000135655, ENSG00000176393, ENSG00000133313, ENSG00000064601, ENSG00000126067, ENSG00000141279, ENSG00000109861, ENSG00000101160, ENSG00000116750	366	31	1221	1.18377	1	0.987933	99.9734
SP_PIR_KEYWORDS	Aminopeptidase	3	0.817439	0.469753	ENSG00000134900, ENSG00000176393, ENSG00000141279	366	5	1221	2.00164	1	0.987282	99.9826
GOTERM_MF_FAT	GO:0008237~metallopeptidase activity	4	1.08992	0.595654	ENSG00000124299, ENSG00000176393, ENSG00000133313, ENSG00000141279	293	10	1001	1.36655	1	0.999513	99.9998
Annotation Cluster 55	Enrichment Score: 0.4284012934099171
Category	Term	Count	%	PValue	Genes	List Total	Pop Hits	Pop Total	Fold Enrichment	Bonferroni	Benjamini	FDR
UP_SEQ_FEATURE	calcium-binding region:2	6	1.63488	0.147947	ENSG00000141756, ENSG00000104805, ENSG00000197956, ENSG00000122642, ENSG00000126247, ENSG00000127603	366	10	1220	2	1	0.999999	92.5415
UP_SEQ_FEATURE	calcium-binding region:1	6	1.63488	0.207592	ENSG00000141756, ENSG00000104805, ENSG00000197956, ENSG00000122642, ENSG00000126247, ENSG00000127603	366	11	1220	1.81818	1	0.999999	97.7004
INTERPRO	IPR018247:EF-HAND 1	7	1.90736	0.207833	ENSG00000141756, ENSG00000104805, ENSG00000124181, ENSG00000197956, ENSG00000122642, ENSG00000126247, ENSG00000127603	348	14	1173	1.68534	1	1	97.0387
INTERPRO	IPR018249:EF-HAND 2	7	1.90736	0.32572	ENSG00000141756, ENSG00000104805, ENSG00000124181, ENSG00000197956, ENSG00000122642, ENSG00000126247, ENSG00000127603	348	16	1173	1.47468	1	1	99.7403
UP_SEQ_FEATURE	domain:EF-hand 2	6	1.63488	0.412967	ENSG00000141756, ENSG00000104805, ENSG00000197956, ENSG00000122642, ENSG00000126247, ENSG00000127603	366	14	1220	1.42857	1	1	99.9822
GOTERM_MF_FAT	GO:0005509~calcium ion binding	17	4.63215	0.414586	ENSG00000138448, ENSG00000141756, ENSG00000104805, ENSG00000046604, ENSG00000134765, ENSG00000197956, ENSG00000126247, ENSG00000175416, ENSG00000163956, ENSG00000198959, ENSG00000127603, ENSG00000115415, ENSG00000105701, ENSG00000168610, ENSG00000124181, ENSG00000122642, ENSG00000004779	293	51	1001	1.13879	1	0.997947	99.9549
INTERPRO	IPR011992:EF-Hand type	7	1.90736	0.450004	ENSG00000115415, ENSG00000168610, ENSG00000104805, ENSG00000197956, ENSG00000122642, ENSG00000126247, ENSG00000127603	348	18	1173	1.31082	1	1	99.988
SP_PIR_KEYWORDS	calcium	13	3.54223	0.470777	ENSG00000138448, ENSG00000141756, ENSG00000104805, ENSG00000046604, ENSG00000134765, ENSG00000126247, ENSG00000197956, ENSG00000175416, ENSG00000198959, ENSG00000127603, ENSG00000105701, ENSG00000124181, ENSG00000122642	366	38	1221	1.14129	1	0.986325	99.983
UP_SEQ_FEATURE	domain:EF-hand 1	5	1.3624	0.577597	ENSG00000141756, ENSG00000104805, ENSG00000197956, ENSG00000122642, ENSG00000127603	366	13	1220	1.28205	1	1	99.9999
INTERPRO	IPR002048:Calcium-binding EF-hand	4	1.08992	0.606762	ENSG00000141756, ENSG00000122642, ENSG00000126247, ENSG00000127603	348	10	1173	1.34828	1	1	99.9999
SMART	SM00054:EFh	4	1.08992	0.733679	ENSG00000141756, ENSG00000122642, ENSG00000126247, ENSG00000127603	174	10	499	1.14713	1	0.999999	100
Annotation Cluster 56	Enrichment Score: 0.42304451149706634
Category	Term	Count	%	PValue	Genes	List Total	Pop Hits	Pop Total	Fold Enrichment	Bonferroni	Benjamini	FDR
GOTERM_BP_FAT	GO:0050863~regulation of T cell activation	4	1.08992	0.246349	ENSG00000150782, ENSG00000177425, ENSG00000065000, ENSG00000175467	313	6	1057	2.25133	1	0.998894	99.1807
GOTERM_BP_FAT	GO:0050865~regulation of cell activation	5	1.3624	0.337127	ENSG00000150782, ENSG00000092929, ENSG00000177425, ENSG00000065000, ENSG00000175467	313	10	1057	1.6885	1	0.999783	99.9074
GOTERM_BP_FAT	GO:0002694~regulation of leukocyte activation	5	1.3624	0.337127	ENSG00000150782, ENSG00000092929, ENSG00000177425, ENSG00000065000, ENSG00000175467	313	10	1057	1.6885	1	0.999783	99.9074
GOTERM_BP_FAT	GO:0051251~positive regulation of lymphocyte activation	3	0.817439	0.339703	ENSG00000150782, ENSG00000065000, ENSG00000175467	313	4	1057	2.53275	1	0.999779	99.9133
GOTERM_BP_FAT	GO:0050870~positive regulation of T cell activation	3	0.817439	0.339703	ENSG00000150782, ENSG00000065000, ENSG00000175467	313	4	1057	2.53275	1	0.999779	99.9133
GOTERM_BP_FAT	GO:0051249~regulation of lymphocyte activation	4	1.08992	0.341763	ENSG00000150782, ENSG00000177425, ENSG00000065000, ENSG00000175467	313	7	1057	1.92971	1	0.999772	99.9178
GOTERM_BP_FAT	GO:0002696~positive regulation of leukocyte activation	3	0.817439	0.462005	ENSG00000150782, ENSG00000065000, ENSG00000175467	313	5	1057	2.0262	1	0.999983	99.9973
GOTERM_BP_FAT	GO:0050867~positive regulation of cell activation	3	0.817439	0.462005	ENSG00000150782, ENSG00000065000, ENSG00000175467	313	5	1057	2.0262	1	0.999983	99.9973
GOTERM_BP_FAT	GO:0002684~positive regulation of immune system process	3	0.817439	0.661061	ENSG00000150782, ENSG00000065000, ENSG00000175467	313	7	1057	1.44728	1	1	100
Annotation Cluster 57	Enrichment Score: 0.41625743328029113
Category	Term	Count	%	PValue	Genes	List Total	Pop Hits	Pop Total	Fold Enrichment	Bonferroni	Benjamini	FDR
GOTERM_BP_FAT	GO:0007186~G-protein coupled receptor protein signaling pathway	7	1.90736	0.206097	ENSG00000127955, ENSG00000088256, ENSG00000131016, ENSG00000065135, ENSG00000106245, ENSG00000198959, ENSG00000115365	313	14	1057	1.6885	1	0.99717	98.017
GOTERM_BP_FAT	GO:0007200~activation of phospholipase C activity by G-protein coupled receptor protein signaling pathway coupled to IP3 second messenger	3	0.817439	0.209706	ENSG00000088256, ENSG00000106245, ENSG00000198959	313	3	1057	3.377	1	0.997261	98.1647
GOTERM_BP_FAT	GO:0048015~phosphoinositide-mediated signaling	5	1.3624	0.258698	ENSG00000088256, ENSG00000163918, ENSG00000164104, ENSG00000106245, ENSG00000198959	313	9	1057	1.87611	1	0.999104	99.3812
GOTERM_BP_FAT	GO:0007202~activation of phospholipase C activity	3	0.817439	0.339703	ENSG00000088256, ENSG00000106245, ENSG00000198959	313	4	1057	2.53275	1	0.999779	99.9133
GOTERM_BP_FAT	GO:0010517~regulation of phospholipase activity	3	0.817439	0.339703	ENSG00000088256, ENSG00000106245, ENSG00000198959	313	4	1057	2.53275	1	0.999779	99.9133
GOTERM_BP_FAT	GO:0010518~positive regulation of phospholipase activity	3	0.817439	0.339703	ENSG00000088256, ENSG00000106245, ENSG00000198959	313	4	1057	2.53275	1	0.999779	99.9133
GOTERM_BP_FAT	GO:0010863~positive regulation of phospholipase C activity	3	0.817439	0.339703	ENSG00000088256, ENSG00000106245, ENSG00000198959	313	4	1057	2.53275	1	0.999779	99.9133
GOTERM_BP_FAT	GO:0060193~positive regulation of lipase activity	3	0.817439	0.339703	ENSG00000088256, ENSG00000106245, ENSG00000198959	313	4	1057	2.53275	1	0.999779	99.9133
GOTERM_BP_FAT	GO:0019932~second-messenger-mediated signaling	6	1.63488	0.399779	ENSG00000127955, ENSG00000088256, ENSG00000163918, ENSG00000164104, ENSG00000106245, ENSG00000198959	313	14	1057	1.44728	1	0.999932	99.9829
GOTERM_BP_FAT	GO:0060191~regulation of lipase activity	3	0.817439	0.462005	ENSG00000088256, ENSG00000106245, ENSG00000198959	313	5	1057	2.0262	1	0.999983	99.9973
GOTERM_BP_FAT	GO:0051345~positive regulation of hydrolase activity	6	1.63488	0.468116	ENSG00000115415, ENSG00000165280, ENSG00000088256, ENSG00000180900, ENSG00000106245, ENSG00000198959	313	15	1057	1.3508	1	0.999984	99.9978
GOTERM_BP_FAT	GO:0055082~cellular chemical homeostasis	8	2.17984	0.486221	ENSG00000131238, ENSG00000119718, ENSG00000088256, ENSG00000049860, ENSG00000106245, ENSG00000198356, ENSG00000198959, ENSG00000115211	313	22	1057	1.228	1	0.999989	99.9988
GOTERM_BP_FAT	GO:0006873~cellular ion homeostasis	8	2.17984	0.486221	ENSG00000131238, ENSG00000119718, ENSG00000088256, ENSG00000049860, ENSG00000106245, ENSG00000198356, ENSG00000198959, ENSG00000115211	313	22	1057	1.228	1	0.999989	99.9988
GOTERM_BP_FAT	GO:0050801~ion homeostasis	8	2.17984	0.592975	ENSG00000131238, ENSG00000119718, ENSG00000088256, ENSG00000049860, ENSG00000106245, ENSG00000198356, ENSG00000198959, ENSG00000115211	313	24	1057	1.12567	1	0.999999	100
GOTERM_BP_FAT	GO:0019725~cellular homeostasis	8	2.17984	0.93034	ENSG00000131238, ENSG00000119718, ENSG00000088256, ENSG00000049860, ENSG00000106245, ENSG00000198356, ENSG00000198959, ENSG00000115211	313	35	1057	0.771885	1	1	100
Annotation Cluster 58	Enrichment Score: 0.4050208841000194
Category	Term	Count	%	PValue	Genes	List Total	Pop Hits	Pop Total	Fold Enrichment	Bonferroni	Benjamini	FDR
INTERPRO	IPR011990:Tetratricopeptide-like helical	11	2.99728	0.212894	ENSG00000140553, ENSG00000196510, ENSG00000105701, ENSG00000147162, ENSG00000132361, ENSG00000171497, ENSG00000105669, ENSG00000025772, ENSG00000137824, ENSG00000214253, ENSG00000153201	348	26	1173	1.42606	1	1	97.3119
SP_PIR_KEYWORDS	tpr repeat	9	2.45232	0.222834	ENSG00000140553, ENSG00000196510, ENSG00000105701, ENSG00000147162, ENSG00000132361, ENSG00000171497, ENSG00000025772, ENSG00000214253, ENSG00000153201	366	20	1221	1.50123	1	0.939038	96.7905
INTERPRO	IPR001440:Tetratricopeptide TPR-1	7	1.90736	0.32572	ENSG00000140553, ENSG00000196510, ENSG00000105701, ENSG00000147162, ENSG00000171497, ENSG00000025772, ENSG00000153201	348	16	1173	1.47468	1	1	99.7403
INTERPRO	IPR013026:Tetratricopeptide region	7	1.90736	0.3879	ENSG00000140553, ENSG00000196510, ENSG00000105701, ENSG00000147162, ENSG00000171497, ENSG00000025772, ENSG00000153201	348	17	1173	1.38793	1	1	99.9398
INTERPRO	IPR019734:Tetratricopeptide repeat	7	1.90736	0.3879	ENSG00000140553, ENSG00000196510, ENSG00000105701, ENSG00000147162, ENSG00000171497, ENSG00000025772, ENSG00000153201	348	17	1173	1.38793	1	1	99.9398
UP_SEQ_FEATURE	repeat:TPR 3	7	1.90736	0.399942	ENSG00000140553, ENSG00000196510, ENSG00000105701, ENSG00000147162, ENSG00000132361, ENSG00000171497, ENSG00000025772	366	17	1220	1.37255	1	1	99.9747
UP_SEQ_FEATURE	repeat:TPR 4	4	1.08992	0.446241	ENSG00000196510, ENSG00000147162, ENSG00000132361, ENSG00000025772	366	8	1220	1.66667	1	1	99.9931
UP_SEQ_FEATURE	repeat:TPR 2	7	1.90736	0.462681	ENSG00000140553, ENSG00000196510, ENSG00000105701, ENSG00000147162, ENSG00000132361, ENSG00000171497, ENSG00000025772	366	18	1220	1.2963	1	1	99.9958
UP_SEQ_FEATURE	repeat:TPR 1	7	1.90736	0.462681	ENSG00000140553, ENSG00000196510, ENSG00000105701, ENSG00000147162, ENSG00000132361, ENSG00000171497, ENSG00000025772	366	18	1220	1.2963	1	1	99.9958
UP_SEQ_FEATURE	repeat:TPR 6	3	0.817439	0.470259	ENSG00000196510, ENSG00000147162, ENSG00000025772	366	5	1220	2	1	1	99.9966
SMART	SM00028:TPR	7	1.90736	0.570896	ENSG00000140553, ENSG00000196510, ENSG00000105701, ENSG00000147162, ENSG00000171497, ENSG00000025772, ENSG00000153201	174	17	499	1.18087	1	0.999994	99.9946
UP_SEQ_FEATURE	repeat:TPR 5	3	0.817439	0.578493	ENSG00000196510, ENSG00000147162, ENSG00000025772	366	6	1220	1.66667	1	1	99.9999
Annotation Cluster 59	Enrichment Score: 0.3958813227047843
Category	Term	Count	%	PValue	Genes	List Total	Pop Hits	Pop Total	Fold Enrichment	Bonferroni	Benjamini	FDR
SP_PIR_KEYWORDS	nucleotidyltransferase	5	1.3624	0.191502	ENSG00000138801, ENSG00000047315, ENSG00000148229, ENSG00000106628, ENSG00000107951	366	8	1221	2.08504	1	0.939949	94.4971
GOTERM_MF_FAT	GO:0016779~nucleotidyltransferase activity	6	1.63488	0.32024	ENSG00000138801, ENSG00000047315, ENSG00000070785, ENSG00000148229, ENSG00000106628, ENSG00000107951	293	13	1001	1.57679	1	0.995837	99.6128
KEGG_PATHWAY	hsa00240:Pyrimidine metabolism	5	1.3624	0.626755	ENSG00000143179, ENSG00000047315, ENSG00000148229, ENSG00000106628, ENSG00000168393	136	16	523	1.20175	1	0.989256	99.9991
KEGG_PATHWAY	hsa00230:Purine metabolism	5	1.3624	0.67878	ENSG00000138801, ENSG00000047315, ENSG00000113448, ENSG00000148229, ENSG00000106628	136	17	523	1.13106	1	0.99134	99.9998
Annotation Cluster 60	Enrichment Score: 0.3882220239759355
Category	Term	Count	%	PValue	Genes	List Total	Pop Hits	Pop Total	Fold Enrichment	Bonferroni	Benjamini	FDR
KEGG_PATHWAY	hsa05213:Endometrial cancer	4	1.08992	0.181379	ENSG00000044115, ENSG00000133703, ENSG00000177885, ENSG00000168036	136	6	523	2.56373	1	0.880507	90.5146
KEGG_PATHWAY	hsa05210:Colorectal cancer	3	0.817439	0.576366	ENSG00000133703, ENSG00000177885, ENSG00000168036	136	7	523	1.64811	1	0.983212	99.9959
KEGG_PATHWAY	hsa05215:Prostate cancer	3	0.817439	0.65471	ENSG00000133703, ENSG00000177885, ENSG00000168036	136	8	523	1.4421	1	0.989804	99.9996
Annotation Cluster 61	Enrichment Score: 0.3864881949740438
Category	Term	Count	%	PValue	Genes	List Total	Pop Hits	Pop Total	Fold Enrichment	Bonferroni	Benjamini	FDR
INTERPRO	IPR001715:Calponin-like actin-binding	5	1.3624	0.185881	ENSG00000136153, ENSG00000145703, ENSG00000115306, ENSG00000127603, ENSG00000140575	348	8	1173	2.10668	1	1	95.5248
SMART	SM00033:CH	5	1.3624	0.285307	ENSG00000136153, ENSG00000145703, ENSG00000115306, ENSG00000127603, ENSG00000140575	174	8	499	1.79239	1	0.999816	97.9777
UP_SEQ_FEATURE	domain:CH	3	0.817439	0.34678	ENSG00000136153, ENSG00000145703, ENSG00000140575	366	4	1220	2.5	1	1	99.8996
INTERPRO	IPR000048:IQ calmodulin-binding region	3	0.817439	0.463328	ENSG00000145703, ENSG00000140575, ENSG00000133026	348	5	1173	2.02241	1	1	99.9917
KEGG_PATHWAY	hsa04810:Regulation of actin cytoskeleton	8	2.17984	0.525058	ENSG00000138448, ENSG00000145703, ENSG00000133703, ENSG00000089159, ENSG00000140575, ENSG00000099942, ENSG00000133026, ENSG00000186298	136	26	523	1.18326	1	0.974514	99.9844
GOTERM_MF_FAT	GO:0005516~calmodulin binding	5	1.3624	0.554066	ENSG00000145703, ENSG00000115306, ENSG00000127481, ENSG00000140575, ENSG00000133026	293	13	1001	1.31399	1	0.999229	99.9991
SMART	SM00015:IQ	3	0.817439	0.565964	ENSG00000145703, ENSG00000140575, ENSG00000133026	174	5	499	1.72069	1	0.999998	99.9938
SP_PIR_KEYWORDS	calmodulin-binding	5	1.3624	0.576828	ENSG00000145703, ENSG00000115306, ENSG00000127481, ENSG00000140575, ENSG00000133026	366	13	1221	1.2831	1	0.993356	99.9992
Annotation Cluster 62	Enrichment Score: 0.38577028733563473
Category	Term	Count	%	PValue	Genes	List Total	Pop Hits	Pop Total	Fold Enrichment	Bonferroni	Benjamini	FDR
GOTERM_BP_FAT	GO:0051050~positive regulation of transport	5	1.3624	0.258698	ENSG00000131238, ENSG00000179295, ENSG00000092929, ENSG00000163558, ENSG00000110801	313	9	1057	1.87611	1	0.999104	99.3812
GOTERM_BP_FAT	GO:0051047~positive regulation of secretion	3	0.817439	0.339703	ENSG00000179295, ENSG00000092929, ENSG00000110801	313	4	1057	2.53275	1	0.999779	99.9133
GOTERM_BP_FAT	GO:0060341~regulation of cellular localization	5	1.3624	0.49293	ENSG00000092108, ENSG00000179295, ENSG00000092929, ENSG00000138757, ENSG00000110801	313	12	1057	1.40708	1	0.99999	99.999
GOTERM_BP_FAT	GO:0051046~regulation of secretion	3	0.817439	0.661061	ENSG00000179295, ENSG00000092929, ENSG00000110801	313	7	1057	1.44728	1	1	100
Annotation Cluster 63	Enrichment Score: 0.3827519055988994
Category	Term	Count	%	PValue	Genes	List Total	Pop Hits	Pop Total	Fold Enrichment	Bonferroni	Benjamini	FDR
GOTERM_MF_FAT	GO:0008238~exopeptidase activity	6	1.63488	0.13529	ENSG00000134900, ENSG00000124299, ENSG00000176393, ENSG00000133313, ENSG00000064601, ENSG00000141279	293	10	1001	2.04983	1	0.989059	87.6496
GOTERM_MF_FAT	GO:0070011~peptidase activity, acting on L-amino acid peptides	12	3.26975	0.402558	ENSG00000134900, ENSG00000124299, ENSG00000135655, ENSG00000176393, ENSG00000133313, ENSG00000064601, ENSG00000126247, ENSG00000126067, ENSG00000141279, ENSG00000109861, ENSG00000101160, ENSG00000116750	293	34	1001	1.20578	1	0.998058	99.9396
GOTERM_MF_FAT	GO:0008234~cysteine-type peptidase activity	5	1.3624	0.405991	ENSG00000135655, ENSG00000126247, ENSG00000109861, ENSG00000101160, ENSG00000116750	293	11	1001	1.5529	1	0.997895	99.9444
GOTERM_MF_FAT	GO:0004197~cysteine-type endopeptidase activity	4	1.08992	0.427175	ENSG00000135655, ENSG00000126247, ENSG00000109861, ENSG00000101160	293	8	1001	1.70819	1	0.997874	99.967
GOTERM_MF_FAT	GO:0008233~peptidase activity	12	3.26975	0.446677	ENSG00000134900, ENSG00000124299, ENSG00000135655, ENSG00000176393, ENSG00000133313, ENSG00000064601, ENSG00000126247, ENSG00000126067, ENSG00000141279, ENSG00000109861, ENSG00000101160, ENSG00000116750	293	35	1001	1.17133	1	0.998329	99.98
SP_PIR_KEYWORDS	Protease	11	2.99728	0.453119	ENSG00000134900, ENSG00000124299, ENSG00000135655, ENSG00000176393, ENSG00000133313, ENSG00000064601, ENSG00000126067, ENSG00000141279, ENSG00000109861, ENSG00000101160, ENSG00000116750	366	31	1221	1.18377	1	0.987933	99.9734
SP_PIR_KEYWORDS	thiol protease	4	1.08992	0.534755	ENSG00000135655, ENSG00000109861, ENSG00000101160, ENSG00000116750	366	9	1221	1.4827	1	0.991654	99.9971
GOTERM_MF_FAT	GO:0004175~endopeptidase activity	6	1.63488	0.848025	ENSG00000134900, ENSG00000135655, ENSG00000126247, ENSG00000126067, ENSG00000109861, ENSG00000101160	293	23	1001	0.89123	1	0.999994	100
Annotation Cluster 64	Enrichment Score: 0.37472346486364544
Category	Term	Count	%	PValue	Genes	List Total	Pop Hits	Pop Total	Fold Enrichment	Bonferroni	Benjamini	FDR
GOTERM_BP_FAT	GO:0016032~viral reproduction	5	1.3624	0.337127	ENSG00000099956, ENSG00000164985, ENSG00000124164, ENSG00000172534, ENSG00000175029	313	10	1057	1.6885	1	0.999783	99.9074
GOTERM_BP_FAT	GO:0022415~viral reproductive process	5	1.3624	0.337127	ENSG00000099956, ENSG00000164985, ENSG00000124164, ENSG00000172534, ENSG00000175029	313	10	1057	1.6885	1	0.999783	99.9074
GOTERM_BP_FAT	GO:0019058~viral infectious cycle	3	0.817439	0.661061	ENSG00000099956, ENSG00000164985, ENSG00000175029	313	7	1057	1.44728	1	1	100
Annotation Cluster 65	Enrichment Score: 0.33972771723885786
Category	Term	Count	%	PValue	Genes	List Total	Pop Hits	Pop Total	Fold Enrichment	Bonferroni	Benjamini	FDR
SP_PIR_KEYWORDS	cell cycle	21	5.72207	0.0778397	ENSG00000010292, ENSG00000131467, ENSG00000154473, ENSG00000099956, ENSG00000168385, ENSG00000081154, ENSG00000101972, ENSG00000119541, ENSG00000111057, ENSG00000140525, ENSG00000072501, ENSG00000186298, ENSG00000137337, ENSG00000196510, ENSG00000162521, ENSG00000173207, ENSG00000113712, ENSG00000175216, ENSG00000076003, ENSG00000109805, ENSG00000172534	366	50	1221	1.40115	1	0.844083	66.8943
SP_PIR_KEYWORDS	meiosis	3	0.817439	0.214452	ENSG00000154473, ENSG00000101972, ENSG00000072501	366	3	1221	3.33607	1	0.942914	96.2848
GOTERM_BP_FAT	GO:0007049~cell cycle	37	10.0817	0.249606	ENSG00000010292, ENSG00000131467, ENSG00000154473, ENSG00000100242, ENSG00000129351, ENSG00000168385, ENSG00000197956, ENSG00000175467, ENSG00000115241, ENSG00000168036, ENSG00000092010, ENSG00000140525, ENSG00000072501, ENSG00000175203, ENSG00000100911, ENSG00000133026, ENSG00000099956, ENSG00000081154, ENSG00000126067, ENSG00000101972, ENSG00000175166, ENSG00000127603, ENSG00000119541, ENSG0000…	313	110	1057	1.1359	1	0.998908	99.2388
SP_PIR_KEYWORDS	mitosis	11	2.99728	0.266385	ENSG00000010292, ENSG00000196510, ENSG00000138107, ENSG00000154473, ENSG00000113712, ENSG00000175216, ENSG00000168385, ENSG00000109805, ENSG00000197102, ENSG00000101972, ENSG00000072501	366	27	1221	1.35914	1	0.956463	98.5386
GOTERM_BP_FAT	GO:0000819~sister chromatid segregation	4	1.08992	0.341763	ENSG00000010292, ENSG00000154473, ENSG00000109805, ENSG00000072501	313	7	1057	1.92971	1	0.999772	99.9178
GOTERM_BP_FAT	GO:0000070~mitotic sister chromatid segregation	4	1.08992	0.341763	ENSG00000010292, ENSG00000154473, ENSG00000109805, ENSG00000072501	313	7	1057	1.92971	1	0.999772	99.9178
GOTERM_BP_FAT	GO:0007059~chromosome segregation	5	1.3624	0.41621	ENSG00000010292, ENSG00000154473, ENSG00000109805, ENSG00000101972, ENSG00000072501	313	11	1057	1.535	1	0.99995	99.9893
SP_PIR_KEYWORDS	cell division	12	3.26975	0.439836	ENSG00000010292, ENSG00000196510, ENSG00000173207, ENSG00000154473, ENSG00000113712, ENSG00000175216, ENSG00000168385, ENSG00000109805, ENSG00000101972, ENSG00000119541, ENSG00000072501, ENSG00000186298	366	34	1221	1.17743	1	0.988087	99.9631
KEGG_PATHWAY	hsa04110:Cell cycle	6	1.63488	0.457672	ENSG00000196510, ENSG00000154473, ENSG00000076003, ENSG00000196591, ENSG00000101972, ENSG00000072501	136	17	523	1.35727	1	0.974557	99.9254
GOTERM_BP_FAT	GO:0051301~cell division	11	2.99728	0.571592	ENSG00000010292, ENSG00000196510, ENSG00000173207, ENSG00000175216, ENSG00000168385, ENSG00000109805, ENSG00000101972, ENSG00000119541, ENSG00000072501, ENSG00000133026, ENSG00000186298	313	34	1057	1.09256	1	0.999998	99.9999
GOTERM_BP_FAT	GO:0000279~M phase	13	3.54223	0.613782	ENSG00000010292, ENSG00000154473, ENSG00000100242, ENSG00000168385, ENSG00000129351, ENSG00000101972, ENSG00000072501, ENSG00000196510, ENSG00000182481, ENSG00000175216, ENSG00000175203, ENSG00000109805, ENSG00000197102	313	42	1057	1.04526	1	0.999999	100
GOTERM_BP_FAT	GO:0022402~cell cycle process	24	6.53951	0.687916	ENSG00000010292, ENSG00000131467, ENSG00000154473, ENSG00000100242, ENSG00000168385, ENSG00000129351, ENSG00000126067, ENSG00000115241, ENSG00000175467, ENSG00000101972, ENSG00000175166, ENSG00000168036, ENSG00000127603, ENSG00000092010, ENSG00000072501, ENSG00000196510, ENSG00000182481, ENSG00000175203, ENSG00000175216, ENSG00000109805, ENSG00000197102, ENSG00000100911, ENSG00000133026, ENSG0000…	313	83	1057	0.976481	1	1	100
GOTERM_BP_FAT	GO:0048285~organelle fission	10	2.7248	0.750556	ENSG00000010292, ENSG00000196510, ENSG00000154473, ENSG00000175203, ENSG00000175216, ENSG00000168385, ENSG00000109805, ENSG00000101972, ENSG00000214253, ENSG00000072501	313	35	1057	0.964856	1	1	100
GOTERM_BP_FAT	GO:0022403~cell cycle phase	13	3.54223	0.804785	ENSG00000010292, ENSG00000154473, ENSG00000100242, ENSG00000168385, ENSG00000129351, ENSG00000101972, ENSG00000072501, ENSG00000196510, ENSG00000182481, ENSG00000175216, ENSG00000175203, ENSG00000109805, ENSG00000197102	313	48	1057	0.914603	1	1	100
GOTERM_BP_FAT	GO:0000280~nuclear division	9	2.45232	0.833475	ENSG00000010292, ENSG00000196510, ENSG00000154473, ENSG00000175203, ENSG00000175216, ENSG00000168385, ENSG00000109805, ENSG00000101972, ENSG00000072501	313	34	1057	0.893911	1	1	100
GOTERM_BP_FAT	GO:0007067~mitosis	9	2.45232	0.833475	ENSG00000010292, ENSG00000196510, ENSG00000154473, ENSG00000175203, ENSG00000175216, ENSG00000168385, ENSG00000109805, ENSG00000101972, ENSG00000072501	313	34	1057	0.893911	1	1	100
GOTERM_BP_FAT	GO:0000087~M phase of mitotic cell cycle	9	2.45232	0.833475	ENSG00000010292, ENSG00000196510, ENSG00000154473, ENSG00000175203, ENSG00000175216, ENSG00000168385, ENSG00000109805, ENSG00000101972, ENSG00000072501	313	34	1057	0.893911	1	1	100
GOTERM_BP_FAT	GO:0000278~mitotic cell cycle	18	4.90463	0.836798	ENSG00000010292, ENSG00000131467, ENSG00000154473, ENSG00000100242, ENSG00000168385, ENSG00000126067, ENSG00000101972, ENSG00000175166, ENSG00000092010, ENSG00000072501, ENSG00000196510, ENSG00000182481, ENSG00000175216, ENSG00000175203, ENSG00000109805, ENSG00000197102, ENSG00000100911, ENSG00000110801	313	68	1057	0.893911	1	1	100
Annotation Cluster 66	Enrichment Score: 0.33932958721398365
Category	Term	Count	%	PValue	Genes	List Total	Pop Hits	Pop Total	Fold Enrichment	Bonferroni	Benjamini	FDR
BIOCARTA	h_biopeptidesPathway:Bioactive Peptide Induced Signaling Pathway	4	1.08992	0.163851	ENSG00000127955, ENSG00000088256, ENSG00000124181, ENSG00000177885	51	5	165	2.58824	1	0.999963	86.9335
GOTERM_BP_FAT	GO:0007186~G-protein coupled receptor protein signaling pathway	7	1.90736	0.206097	ENSG00000127955, ENSG00000088256, ENSG00000131016, ENSG00000065135, ENSG00000106245, ENSG00000198959, ENSG00000115365	313	14	1057	1.6885	1	0.99717	98.017
PIR_SUPERFAMILY	PIRSF002400:GTP-binding regulatory protein Gs alpha chain	3	0.817439	0.406748	ENSG00000127955, ENSG00000088256, ENSG00000065135	184	5	681	2.22065	1	1	99.8695
KEGG_PATHWAY	hsa04730:Long-term depression	4	1.08992	0.422264	ENSG00000127955, ENSG00000088256, ENSG00000065135, ENSG00000133703	136	9	523	1.70915	1	0.972822	99.8431
KEGG_PATHWAY	hsa04540:Gap junction	6	1.63488	0.457672	ENSG00000127955, ENSG00000088256, ENSG00000065135, ENSG00000133703, ENSG00000177885, ENSG00000104067	136	17	523	1.35727	1	0.974557	99.9254
INTERPRO	IPR001019:Guanine nucleotide binding protein (G-protein), alpha subunit	3	0.817439	0.463328	ENSG00000127955, ENSG00000088256, ENSG00000065135	348	5	1173	2.02241	1	1	99.9917
SP_PIR_KEYWORDS	transducer	4	1.08992	0.615132	ENSG00000127955, ENSG00000088256, ENSG00000065135, ENSG00000124181	366	10	1221	1.33443	1	0.994559	99.9998
SP_PIR_KEYWORDS	heterotrimer	3	0.817439	0.669017	ENSG00000127955, ENSG00000088256, ENSG00000065135	366	7	1221	1.42974	1	0.996858	100
SP_PIR_KEYWORDS	signal transduction	3	0.817439	0.669017	ENSG00000127955, ENSG00000088256, ENSG00000065135	366	7	1221	1.42974	1	0.996858	100
SP_PIR_KEYWORDS	ADP-ribosylation	4	1.08992	0.685569	ENSG00000127955, ENSG00000149115, ENSG00000088256, ENSG00000065135	366	11	1221	1.21311	1	0.997129	100
SP_PIR_KEYWORDS	GTP binding	5	1.3624	0.797276	ENSG00000127955, ENSG00000088256, ENSG00000065135, ENSG00000133703, ENSG00000182934	366	17	1221	0.981196	1	0.999122	100
Annotation Cluster 67	Enrichment Score: 0.3358228307622956
Category	Term	Count	%	PValue	Genes	List Total	Pop Hits	Pop Total	Fold Enrichment	Bonferroni	Benjamini	FDR
KEGG_PATHWAY	hsa00270:Cysteine and methionine metabolism	4	1.08992	0.181379	ENSG00000102172, ENSG00000160200, ENSG00000038274, ENSG00000130816	136	6	523	2.56373	1	0.880507	90.5146
GOTERM_BP_FAT	GO:0044272~sulfur compound biosynthetic process	4	1.08992	0.246349	ENSG00000160200, ENSG00000038274, ENSG00000124275, ENSG00000100983	313	6	1057	2.25133	1	0.998894	99.1807
GOTERM_BP_FAT	GO:0000096~sulfur amino acid metabolic process	4	1.08992	0.246349	ENSG00000102172, ENSG00000160200, ENSG00000038274, ENSG00000124275	313	6	1057	2.25133	1	0.998894	99.1807
GOTERM_BP_FAT	GO:0009309~amine biosynthetic process	6	1.63488	0.399779	ENSG00000102172, ENSG00000160200, ENSG00000038274, ENSG00000104524, ENSG00000124275, ENSG00000135821	313	14	1057	1.44728	1	0.999932	99.9829
GOTERM_BP_FAT	GO:0000097~sulfur amino acid biosynthetic process	3	0.817439	0.462005	ENSG00000160200, ENSG00000038274, ENSG00000124275	313	5	1057	2.0262	1	0.999983	99.9973
GOTERM_BP_FAT	GO:0006790~sulfur metabolic process	6	1.63488	0.468116	ENSG00000102172, ENSG00000138801, ENSG00000160200, ENSG00000038274, ENSG00000124275, ENSG00000100983	313	15	1057	1.3508	1	0.999984	99.9978
GOTERM_BP_FAT	GO:0008652~cellular amino acid biosynthetic process	5	1.3624	0.565074	ENSG00000160200, ENSG00000038274, ENSG00000104524, ENSG00000124275, ENSG00000135821	313	13	1057	1.29884	1	0.999998	99.9999
SP_PIR_KEYWORDS	amino-acid biosynthesis	3	0.817439	0.669017	ENSG00000160200, ENSG00000104524, ENSG00000124275	366	7	1221	1.42974	1	0.996858	100
GOTERM_BP_FAT	GO:0046394~carboxylic acid biosynthetic process	8	2.17984	0.766498	ENSG00000160200, ENSG00000038274, ENSG00000104524, ENSG00000176393, ENSG00000124275, ENSG00000135821, ENSG00000132142, ENSG00000004779	313	28	1057	0.964856	1	1	100
GOTERM_BP_FAT	GO:0016053~organic acid biosynthetic process	8	2.17984	0.766498	ENSG00000160200, ENSG00000038274, ENSG00000104524, ENSG00000176393, ENSG00000124275, ENSG00000135821, ENSG00000132142, ENSG00000004779	313	28	1057	0.964856	1	1	100
GOTERM_BP_FAT	GO:0044271~nitrogen compound biosynthetic process	11	2.99728	0.95692	ENSG00000102172, ENSG00000138801, ENSG00000160200, ENSG00000038274, ENSG00000147416, ENSG00000104524, ENSG00000131100, ENSG00000124275, ENSG00000135821, ENSG00000168393, ENSG00000114573	313	50	1057	0.742939	1	1	100
Annotation Cluster 68	Enrichment Score: 0.32849983083574796
Category	Term	Count	%	PValue	Genes	List Total	Pop Hits	Pop Total	Fold Enrichment	Bonferroni	Benjamini	FDR
GOTERM_BP_FAT	GO:0019226~transmission of nerve impulse	7	1.90736	0.263106	ENSG00000143149, ENSG00000131238, ENSG00000119718, ENSG00000049860, ENSG00000008282, ENSG00000168036, ENSG00000115211	313	15	1057	1.57593	1	0.99889	99.4408
GOTERM_BP_FAT	GO:0050877~neurological system process	11	2.99728	0.387515	ENSG00000143149, ENSG00000131238, ENSG00000119718, ENSG00000164904, ENSG00000133703, ENSG00000049860, ENSG00000008282, ENSG00000168036, ENSG00000100575, ENSG00000133026, ENSG00000115211	313	30	1057	1.23823	1	0.999918	99.9758
GOTERM_BP_FAT	GO:0007268~synaptic transmission	4	1.08992	0.675916	ENSG00000143149, ENSG00000131238, ENSG00000008282, ENSG00000168036	313	11	1057	1.228	1	1	100
GOTERM_BP_FAT	GO:0007267~cell-cell signaling	6	1.63488	0.704188	ENSG00000143149, ENSG00000150782, ENSG00000131238, ENSG00000008282, ENSG00000177885, ENSG00000168036	313	19	1057	1.06642	1	1	100
Annotation Cluster 69	Enrichment Score: 0.28691446338408066
Category	Term	Count	%	PValue	Genes	List Total	Pop Hits	Pop Total	Fold Enrichment	Bonferroni	Benjamini	FDR
GOTERM_BP_FAT	GO:0042398~cellular amino acid derivative biosynthetic process	3	0.817439	0.339703	ENSG00000102172, ENSG00000038274, ENSG00000100983	313	4	1057	2.53275	1	0.999779	99.9133
GOTERM_BP_FAT	GO:0006790~sulfur metabolic process	6	1.63488	0.468116	ENSG00000102172, ENSG00000138801, ENSG00000160200, ENSG00000038274, ENSG00000124275, ENSG00000100983	313	15	1057	1.3508	1	0.999984	99.9978
GOTERM_BP_FAT	GO:0006575~cellular amino acid derivative metabolic process	4	1.08992	0.86657	ENSG00000102172, ENSG00000143149, ENSG00000038274, ENSG00000100983	313	15	1057	0.900532	1	1	100
Annotation Cluster 70	Enrichment Score: 0.28429933575337696
Category	Term	Count	%	PValue	Genes	List Total	Pop Hits	Pop Total	Fold Enrichment	Bonferroni	Benjamini	FDR
GOTERM_CC_FAT	GO:0030017~sarcomere	6	1.63488	0.345659	ENSG00000163110, ENSG00000088256, ENSG00000115306, ENSG00000173801, ENSG00000198467, ENSG00000168036	289	14	1034	1.53337	1	0.95425	99.7303
GOTERM_CC_FAT	GO:0044449~contractile fiber part	6	1.63488	0.473762	ENSG00000163110, ENSG00000088256, ENSG00000115306, ENSG00000173801, ENSG00000198467, ENSG00000168036	289	16	1034	1.3417	1	0.981912	99.9871
GOTERM_CC_FAT	GO:0043292~contractile fiber	6	1.63488	0.473762	ENSG00000163110, ENSG00000088256, ENSG00000115306, ENSG00000173801, ENSG00000198467, ENSG00000168036	289	16	1034	1.3417	1	0.981912	99.9871
GOTERM_CC_FAT	GO:0030016~myofibril	6	1.63488	0.473762	ENSG00000163110, ENSG00000088256, ENSG00000115306, ENSG00000173801, ENSG00000198467, ENSG00000168036	289	16	1034	1.3417	1	0.981912	99.9871
GOTERM_CC_FAT	GO:0030018~Z disc	3	0.817439	0.700886	ENSG00000163110, ENSG00000173801, ENSG00000168036	289	8	1034	1.3417	1	0.997782	100
GOTERM_CC_FAT	GO:0031674~I band	3	0.817439	0.764236	ENSG00000163110, ENSG00000173801, ENSG00000168036	289	9	1034	1.19262	1	0.999054	100
Annotation Cluster 71	Enrichment Score: 0.2702126476186518
Category	Term	Count	%	PValue	Genes	List Total	Pop Hits	Pop Total	Fold Enrichment	Bonferroni	Benjamini	FDR
GOTERM_BP_FAT	GO:0001508~regulation of action potential	4	1.08992	0.246349	ENSG00000119718, ENSG00000088256, ENSG00000049860, ENSG00000115211	313	6	1057	2.25133	1	0.998894	99.1807
GOTERM_BP_FAT	GO:0019226~transmission of nerve impulse	7	1.90736	0.263106	ENSG00000143149, ENSG00000131238, ENSG00000119718, ENSG00000049860, ENSG00000008282, ENSG00000168036, ENSG00000115211	313	15	1057	1.57593	1	0.99889	99.4408
GOTERM_BP_FAT	GO:0008366~axon ensheathment	3	0.817439	0.339703	ENSG00000119718, ENSG00000049860, ENSG00000115211	313	4	1057	2.53275	1	0.999779	99.9133
GOTERM_BP_FAT	GO:0019228~regulation of action potential in neuron	3	0.817439	0.339703	ENSG00000119718, ENSG00000049860, ENSG00000115211	313	4	1057	2.53275	1	0.999779	99.9133
GOTERM_BP_FAT	GO:0042552~myelination	3	0.817439	0.339703	ENSG00000119718, ENSG00000049860, ENSG00000115211	313	4	1057	2.53275	1	0.999779	99.9133
GOTERM_BP_FAT	GO:0007272~ensheathment of neurons	3	0.817439	0.339703	ENSG00000119718, ENSG00000049860, ENSG00000115211	313	4	1057	2.53275	1	0.999779	99.9133
GOTERM_BP_FAT	GO:0042391~regulation of membrane potential	4	1.08992	0.341763	ENSG00000119718, ENSG00000088256, ENSG00000049860, ENSG00000115211	313	7	1057	1.92971	1	0.999772	99.9178
GOTERM_BP_FAT	GO:0048878~chemical homeostasis	11	2.99728	0.43452	ENSG00000131238, ENSG00000179295, ENSG00000119718, ENSG00000088256, ENSG00000168610, ENSG00000049860, ENSG00000132142, ENSG00000106245, ENSG00000198356, ENSG00000198959, ENSG00000115211	313	31	1057	1.19829	1	0.999969	99.9938
GOTERM_BP_FAT	GO:0055082~cellular chemical homeostasis	8	2.17984	0.486221	ENSG00000131238, ENSG00000119718, ENSG00000088256, ENSG00000049860, ENSG00000106245, ENSG00000198356, ENSG00000198959, ENSG00000115211	313	22	1057	1.228	1	0.999989	99.9988
GOTERM_BP_FAT	GO:0006873~cellular ion homeostasis	8	2.17984	0.486221	ENSG00000131238, ENSG00000119718, ENSG00000088256, ENSG00000049860, ENSG00000106245, ENSG00000198356, ENSG00000198959, ENSG00000115211	313	22	1057	1.228	1	0.999989	99.9988
GOTERM_BP_FAT	GO:0050801~ion homeostasis	8	2.17984	0.592975	ENSG00000131238, ENSG00000119718, ENSG00000088256, ENSG00000049860, ENSG00000106245, ENSG00000198356, ENSG00000198959, ENSG00000115211	313	24	1057	1.12567	1	0.999999	100
GOTERM_BP_FAT	GO:0006875~cellular metal ion homeostasis	4	1.08992	0.605087	ENSG00000049860, ENSG00000106245, ENSG00000198356, ENSG00000198959	313	10	1057	1.3508	1	0.999999	100
GOTERM_BP_FAT	GO:0055065~metal ion homeostasis	4	1.08992	0.675916	ENSG00000049860, ENSG00000106245, ENSG00000198356, ENSG00000198959	313	11	1057	1.228	1	1	100
GOTERM_BP_FAT	GO:0030003~cellular cation homeostasis	5	1.3624	0.742707	ENSG00000131238, ENSG00000049860, ENSG00000106245, ENSG00000198356, ENSG00000198959	313	16	1057	1.05531	1	1	100
GOTERM_BP_FAT	GO:0042592~homeostatic process	15	4.08719	0.795074	ENSG00000149115, ENSG00000179295, ENSG00000119718, ENSG00000088256, ENSG00000049860, ENSG00000132142, ENSG00000106245, ENSG00000198959, ENSG00000168036, ENSG00000187735, ENSG00000115211, ENSG00000131238, ENSG00000168610, ENSG00000035928, ENSG00000198356	313	55	1057	0.920999	1	1	100
GOTERM_BP_FAT	GO:0006874~cellular calcium ion homeostasis	3	0.817439	0.796462	ENSG00000049860, ENSG00000106245, ENSG00000198959	313	9	1057	1.12567	1	1	100
GOTERM_BP_FAT	GO:0055074~calcium ion homeostasis	3	0.817439	0.844306	ENSG00000049860, ENSG00000106245, ENSG00000198959	313	10	1057	1.0131	1	1	100
GOTERM_BP_FAT	GO:0055080~cation homeostasis	5	1.3624	0.859284	ENSG00000131238, ENSG00000049860, ENSG00000106245, ENSG00000198356, ENSG00000198959	313	19	1057	0.888683	1	1	100
GOTERM_BP_FAT	GO:0019725~cellular homeostasis	8	2.17984	0.93034	ENSG00000131238, ENSG00000119718, ENSG00000088256, ENSG00000049860, ENSG00000106245, ENSG00000198356, ENSG00000198959, ENSG00000115211	313	35	1057	0.771885	1	1	100
GOTERM_BP_FAT	GO:0030005~cellular di-, tri-valent inorganic cation homeostasis	3	0.817439	0.932912	ENSG00000049860, ENSG00000106245, ENSG00000198959	313	13	1057	0.779307	1	1	100
GOTERM_BP_FAT	GO:0055066~di-, tri-valent inorganic cation homeostasis	3	0.817439	0.97229	ENSG00000049860, ENSG00000106245, ENSG00000198959	313	16	1057	0.633187	1	1	100
Annotation Cluster 72	Enrichment Score: 0.2683409644081111
Category	Term	Count	%	PValue	Genes	List Total	Pop Hits	Pop Total	Fold Enrichment	Bonferroni	Benjamini	FDR
GOTERM_CC_FAT	GO:0022624~proteasome accessory complex	5	1.3624	0.156154	ENSG00000131467, ENSG00000100911, ENSG00000175166, ENSG00000092010, ENSG00000110801	289	8	1034	2.23616	1	0.840469	90.6349
PIR_SUPERFAMILY	PIRSF005469:proteasome activator PA28 alpha chain	3	0.817439	0.177424	ENSG00000131467, ENSG00000100911, ENSG00000092010	184	3	681	3.70109	1	1	91.6625
GOTERM_CC_FAT	GO:0008537~proteasome activator complex	3	0.817439	0.189262	ENSG00000131467, ENSG00000100911, ENSG00000092010	289	3	1034	3.57785	1	0.877311	94.6413
GOTERM_BP_FAT	GO:0006511~ubiquitin-dependent protein catabolic process	18	4.90463	0.193599	ENSG00000185651, ENSG00000131467, ENSG00000154473, ENSG00000135655, ENSG00000081154, ENSG00000126067, ENSG00000175166, ENSG00000177565, ENSG00000092010, ENSG00000129559, ENSG00000196510, ENSG00000165280, ENSG00000182446, ENSG00000162191, ENSG00000109332, ENSG00000100911, ENSG00000110801, ENSG00000116750	313	47	1057	1.29332	1	0.996106	97.4144
GOTERM_MF_FAT	GO:0008538~proteasome activator activity	3	0.817439	0.205378	ENSG00000131467, ENSG00000100911, ENSG00000092010	293	3	1001	3.41638	1	0.989644	96.3399
GOTERM_MF_FAT	GO:0010860~proteasome regulator activity	3	0.817439	0.205378	ENSG00000131467, ENSG00000100911, ENSG00000092010	293	3	1001	3.41638	1	0.989644	96.3399
INTERPRO	IPR009077:Proteasome activator pa28, REG alpha/beta subunit	3	0.817439	0.21054	ENSG00000131467, ENSG00000100911, ENSG00000092010	348	3	1173	3.37069	1	1	97.1879
INTERPRO	IPR003185:Proteasome activator pa28, REG alpha subunit	3	0.817439	0.21054	ENSG00000131467, ENSG00000100911, ENSG00000092010	348	3	1173	3.37069	1	1	97.1879
INTERPRO	IPR003186:Proteasome activator pa28, REG beta subunit	3	0.817439	0.21054	ENSG00000131467, ENSG00000100911, ENSG00000092010	348	3	1173	3.37069	1	1	97.1879
GOTERM_BP_FAT	GO:0010498~proteasomal protein catabolic process	13	3.54223	0.364848	ENSG00000131467, ENSG00000154473, ENSG00000081154, ENSG00000126067, ENSG00000175166, ENSG00000177565, ENSG00000092010, ENSG00000196510, ENSG00000165280, ENSG00000182446, ENSG00000162191, ENSG00000100911, ENSG00000110801	313	36	1057	1.21947	1	0.999864	99.9552
GOTERM_BP_FAT	GO:0043161~proteasomal ubiquitin-dependent protein catabolic process	13	3.54223	0.364848	ENSG00000131467, ENSG00000154473, ENSG00000081154, ENSG00000126067, ENSG00000175166, ENSG00000177565, ENSG00000092010, ENSG00000196510, ENSG00000165280, ENSG00000182446, ENSG00000162191, ENSG00000100911, ENSG00000110801	313	36	1057	1.21947	1	0.999864	99.9552
GOTERM_BP_FAT	GO:0032268~regulation of cellular protein metabolic process	24	6.53951	0.394464	ENSG00000150593, ENSG00000160200, ENSG00000131467, ENSG00000138448, ENSG00000119718, ENSG00000154473, ENSG00000144895, ENSG00000126067, ENSG00000196591, ENSG00000106682, ENSG00000175166, ENSG00000092010, ENSG00000173812, ENSG00000205323, ENSG00000115211, ENSG00000196510, ENSG00000172239, ENSG00000108946, ENSG00000170473, ENSG00000130816, ENSG00000070785, ENSG00000100911, ENSG00000136937, ENSG0000…	313	73	1057	1.11025	1	0.999927	99.9801
GOTERM_BP_FAT	GO:0044092~negative regulation of molecular function	16	4.35967	0.52484	ENSG00000150593, ENSG00000131467, ENSG00000154473, ENSG00000116030, ENSG00000129515, ENSG00000117707, ENSG00000126067, ENSG00000196591, ENSG00000163956, ENSG00000175166, ENSG00000092010, ENSG00000196510, ENSG00000127955, ENSG00000065135, ENSG00000100911, ENSG00000110801	313	50	1057	1.08064	1	0.999996	99.9997
GOTERM_BP_FAT	GO:0043086~negative regulation of catalytic activity	12	3.26975	0.671159	ENSG00000150593, ENSG00000127955, ENSG00000196510, ENSG00000131467, ENSG00000154473, ENSG00000065135, ENSG00000129515, ENSG00000126067, ENSG00000100911, ENSG00000175166, ENSG00000092010, ENSG00000110801	313	40	1057	1.0131	1	1	100
GOTERM_BP_FAT	GO:0031399~regulation of protein modification process	12	3.26975	0.706511	ENSG00000150593, ENSG00000196510, ENSG00000160200, ENSG00000108946, ENSG00000131467, ENSG00000130816, ENSG00000154473, ENSG00000126067, ENSG00000100911, ENSG00000175166, ENSG00000092010, ENSG00000110801	313	41	1057	0.988389	1	1	100
KEGG_PATHWAY	hsa04612:Antigen processing and presentation	3	0.817439	0.721124	ENSG00000131467, ENSG00000100911, ENSG00000092010	136	9	523	1.28186	1	0.993494	100
GOTERM_BP_FAT	GO:0031145~anaphase-promoting complex-dependent proteasomal ubiquitin-dependent protein catabolic process	8	2.17984	0.728892	ENSG00000196510, ENSG00000131467, ENSG00000154473, ENSG00000126067, ENSG00000100911, ENSG00000175166, ENSG00000092010, ENSG00000110801	313	27	1057	1.00059	1	1	100
GOTERM_BP_FAT	GO:0051352~negative regulation of ligase activity	8	2.17984	0.728892	ENSG00000196510, ENSG00000131467, ENSG00000154473, ENSG00000126067, ENSG00000100911, ENSG00000175166, ENSG00000092010, ENSG00000110801	313	27	1057	1.00059	1	1	100
GOTERM_BP_FAT	GO:0051436~negative regulation of ubiquitin-protein ligase activity during mitotic cell cycle	8	2.17984	0.728892	ENSG00000196510, ENSG00000131467, ENSG00000154473, ENSG00000126067, ENSG00000100911, ENSG00000175166, ENSG00000092010, ENSG00000110801	313	27	1057	1.00059	1	1	100
GOTERM_BP_FAT	GO:0051444~negative regulation of ubiquitin-protein ligase activity	8	2.17984	0.728892	ENSG00000196510, ENSG00000131467, ENSG00000154473, ENSG00000126067, ENSG00000100911, ENSG00000175166, ENSG00000092010, ENSG00000110801	313	27	1057	1.00059	1	1	100
GOTERM_BP_FAT	GO:0051439~regulation of ubiquitin-protein ligase activity during mitotic cell cycle	8	2.17984	0.728892	ENSG00000196510, ENSG00000131467, ENSG00000154473, ENSG00000126067, ENSG00000100911, ENSG00000175166, ENSG00000092010, ENSG00000110801	313	27	1057	1.00059	1	1	100
GOTERM_BP_FAT	GO:0032269~negative regulation of cellular protein metabolic process	12	3.26975	0.739415	ENSG00000196510, ENSG00000131467, ENSG00000138448, ENSG00000130816, ENSG00000154473, ENSG00000070785, ENSG00000126067, ENSG00000100911, ENSG00000175166, ENSG00000092010, ENSG00000115211, ENSG00000110801	313	42	1057	0.964856	1	1	100
GOTERM_CC_FAT	GO:0000502~proteasome complex	8	2.17984	0.740391	ENSG00000131467, ENSG00000162191, ENSG00000126067, ENSG00000100911, ENSG00000175166, ENSG00000092010, ENSG00000116750, ENSG00000110801	289	29	1034	0.986994	1	0.998821	100
GOTERM_BP_FAT	GO:0032270~positive regulation of cellular protein metabolic process	10	2.7248	0.750556	ENSG00000196510, ENSG00000131467, ENSG00000170473, ENSG00000130816, ENSG00000126067, ENSG00000196591, ENSG00000100911, ENSG00000175166, ENSG00000092010, ENSG00000110801	313	35	1057	0.964856	1	1	100
GOTERM_BP_FAT	GO:0051247~positive regulation of protein metabolic process	10	2.7248	0.750556	ENSG00000196510, ENSG00000131467, ENSG00000170473, ENSG00000130816, ENSG00000126067, ENSG00000196591, ENSG00000100911, ENSG00000175166, ENSG00000092010, ENSG00000110801	313	35	1057	0.964856	1	1	100
GOTERM_BP_FAT	GO:0043085~positive regulation of catalytic activity	16	4.35967	0.753019	ENSG00000131467, ENSG00000179295, ENSG00000088256, ENSG00000133703, ENSG00000126067, ENSG00000180900, ENSG00000175166, ENSG00000106245, ENSG00000198959, ENSG00000092010, ENSG00000196510, ENSG00000115415, ENSG00000165280, ENSG00000108946, ENSG00000100911, ENSG00000110801	313	57	1057	0.947929	1	1	100
GOTERM_BP_FAT	GO:0044093~positive regulation of molecular function	17	4.63215	0.762914	ENSG00000131467, ENSG00000179295, ENSG00000088256, ENSG00000099956, ENSG00000133703, ENSG00000126067, ENSG00000180900, ENSG00000198959, ENSG00000175166, ENSG00000106245, ENSG00000092010, ENSG00000196510, ENSG00000115415, ENSG00000165280, ENSG00000108946, ENSG00000100911, ENSG00000110801	313	61	1057	0.94113	1	1	100
GOTERM_BP_FAT	GO:0031397~negative regulation of protein ubiquitination	8	2.17984	0.766498	ENSG00000196510, ENSG00000131467, ENSG00000154473, ENSG00000126067, ENSG00000100911, ENSG00000175166, ENSG00000092010, ENSG00000110801	313	28	1057	0.964856	1	1	100
GOTERM_BP_FAT	GO:0051248~negative regulation of protein metabolic process	12	3.26975	0.769794	ENSG00000196510, ENSG00000131467, ENSG00000138448, ENSG00000130816, ENSG00000154473, ENSG00000070785, ENSG00000126067, ENSG00000100911, ENSG00000175166, ENSG00000092010, ENSG00000115211, ENSG00000110801	313	43	1057	0.942418	1	1	100
GOTERM_BP_FAT	GO:0031400~negative regulation of protein modification process	9	2.45232	0.77461	ENSG00000196510, ENSG00000131467, ENSG00000130816, ENSG00000154473, ENSG00000126067, ENSG00000100911, ENSG00000175166, ENSG00000092010, ENSG00000110801	313	32	1057	0.94978	1	1	100
GOTERM_BP_FAT	GO:0051438~regulation of ubiquitin-protein ligase activity	8	2.17984	0.800173	ENSG00000196510, ENSG00000131467, ENSG00000154473, ENSG00000126067, ENSG00000100911, ENSG00000175166, ENSG00000092010, ENSG00000110801	313	29	1057	0.931585	1	1	100
GOTERM_BP_FAT	GO:0051340~regulation of ligase activity	8	2.17984	0.800173	ENSG00000196510, ENSG00000131467, ENSG00000154473, ENSG00000126067, ENSG00000100911, ENSG00000175166, ENSG00000092010, ENSG00000110801	313	29	1057	0.931585	1	1	100
GOTERM_BP_FAT	GO:0051437~positive regulation of ubiquitin-protein ligase activity during mitotic cell cycle	7	1.90736	0.827344	ENSG00000196510, ENSG00000131467, ENSG00000126067, ENSG00000100911, ENSG00000175166, ENSG00000092010, ENSG00000110801	313	26	1057	0.909191	1	1	100
GOTERM_BP_FAT	GO:0031401~positive regulation of protein modification process	8	2.17984	0.830036	ENSG00000196510, ENSG00000131467, ENSG00000130816, ENSG00000126067, ENSG00000100911, ENSG00000175166, ENSG00000092010, ENSG00000110801	313	30	1057	0.900532	1	1	100
GOTERM_BP_FAT	GO:0000278~mitotic cell cycle	18	4.90463	0.836798	ENSG00000010292, ENSG00000131467, ENSG00000154473, ENSG00000100242, ENSG00000168385, ENSG00000126067, ENSG00000101972, ENSG00000175166, ENSG00000092010, ENSG00000072501, ENSG00000196510, ENSG00000182481, ENSG00000175216, ENSG00000175203, ENSG00000109805, ENSG00000197102, ENSG00000100911, ENSG00000110801	313	68	1057	0.893911	1	1	100
SP_PIR_KEYWORDS	proteasome	7	1.90736	0.837319	ENSG00000131467, ENSG00000126067, ENSG00000100911, ENSG00000175166, ENSG00000092010, ENSG00000116750, ENSG00000110801	366	26	1221	0.898172	1	0.999553	100
GOTERM_BP_FAT	GO:0031396~regulation of protein ubiquitination	8	2.17984	0.856278	ENSG00000196510, ENSG00000131467, ENSG00000154473, ENSG00000126067, ENSG00000100911, ENSG00000175166, ENSG00000092010, ENSG00000110801	313	31	1057	0.871483	1	1	100
KEGG_PATHWAY	hsa03050:Proteasome	5	1.3624	0.863023	ENSG00000131467, ENSG00000126067, ENSG00000100911, ENSG00000175166, ENSG00000092010	136	22	523	0.873997	1	0.998949	100
GOTERM_BP_FAT	GO:0051351~positive regulation of ligase activity	7	1.90736	0.879739	ENSG00000196510, ENSG00000131467, ENSG00000126067, ENSG00000100911, ENSG00000175166, ENSG00000092010, ENSG00000110801	313	28	1057	0.844249	1	1	100
GOTERM_BP_FAT	GO:0051443~positive regulation of ubiquitin-protein ligase activity	7	1.90736	0.879739	ENSG00000196510, ENSG00000131467, ENSG00000126067, ENSG00000100911, ENSG00000175166, ENSG00000092010, ENSG00000110801	313	28	1057	0.844249	1	1	100
GOTERM_BP_FAT	GO:0031398~positive regulation of protein ubiquitination	7	1.90736	0.900496	ENSG00000196510, ENSG00000131467, ENSG00000126067, ENSG00000100911, ENSG00000175166, ENSG00000092010, ENSG00000110801	313	29	1057	0.815137	1	1	100
Annotation Cluster 73	Enrichment Score: 0.26608442147676853
Category	Term	Count	%	PValue	Genes	List Total	Pop Hits	Pop Total	Fold Enrichment	Bonferroni	Benjamini	FDR
GOTERM_CC_FAT	GO:0000228~nuclear chromosome	10	2.7248	0.464734	ENSG00000010292, ENSG00000149115, ENSG00000073584, ENSG00000162521, ENSG00000100242, ENSG00000099956, ENSG00000196591, ENSG00000164104, ENSG00000155438, ENSG00000072501	289	30	1034	1.19262	1	0.982265	99.9836
GOTERM_BP_FAT	GO:0051276~chromosome organization	20	5.44959	0.537259	ENSG00000010292, ENSG00000149115, ENSG00000073584, ENSG00000154473, ENSG00000099956, ENSG00000196591, ENSG00000128708, ENSG00000086758, ENSG00000149480, ENSG00000136518, ENSG00000177565, ENSG00000072501, ENSG00000162521, ENSG00000183291, ENSG00000130816, ENSG00000035928, ENSG00000109805, ENSG00000164104, ENSG00000080603, ENSG00000127483	313	64	1057	1.05531	1	0.999996	99.9998
GOTERM_CC_FAT	GO:0005694~chromosome	24	6.53951	0.637321	ENSG00000100401, ENSG00000149115, ENSG00000010292, ENSG00000073584, ENSG00000154473, ENSG00000100242, ENSG00000099956, ENSG00000149136, ENSG00000196591, ENSG00000155438, ENSG00000101972, ENSG00000110713, ENSG00000140525, ENSG00000072501, ENSG00000162521, ENSG00000175203, ENSG00000163918, ENSG00000035928, ENSG00000111581, ENSG00000109805, ENSG00000082898, ENSG00000164104, ENSG00000077097, ENSG0000…	289	86	1034	0.998471	1	0.995525	99.9999
Annotation Cluster 74	Enrichment Score: 0.26236015571431365
Category	Term	Count	%	PValue	Genes	List Total	Pop Hits	Pop Total	Fold Enrichment	Bonferroni	Benjamini	FDR
GOTERM_BP_FAT	GO:0006887~exocytosis	4	1.08992	0.436032	ENSG00000092108, ENSG00000092929, ENSG00000084652, ENSG00000133026	313	8	1057	1.6885	1	0.999968	99.9941
GOTERM_BP_FAT	GO:0046903~secretion	7	1.90736	0.508143	ENSG00000092108, ENSG00000153071, ENSG00000092929, ENSG00000163558, ENSG00000084652, ENSG00000137106, ENSG00000133026	313	19	1057	1.24416	1	0.999994	99.9994
GOTERM_BP_FAT	GO:0032940~secretion by cell	4	1.08992	0.736911	ENSG00000092108, ENSG00000092929, ENSG00000084652, ENSG00000133026	313	12	1057	1.12567	1	1	100
Annotation Cluster 75	Enrichment Score: 0.2616350896481612
Category	Term	Count	%	PValue	Genes	List Total	Pop Hits	Pop Total	Fold Enrichment	Bonferroni	Benjamini	FDR
GOTERM_BP_FAT	GO:0016568~chromatin modification	10	2.7248	0.302179	ENSG00000073584, ENSG00000162521, ENSG00000130816, ENSG00000099956, ENSG00000086758, ENSG00000128708, ENSG00000196591, ENSG00000080603, ENSG00000136518, ENSG00000177565	313	25	1057	1.3508	1	0.9996	99.7784
GOTERM_BP_FAT	GO:0016569~covalent chromatin modification	4	1.08992	0.736911	ENSG00000086758, ENSG00000128708, ENSG00000196591, ENSG00000136518	313	12	1057	1.12567	1	1	100
GOTERM_BP_FAT	GO:0016570~histone modification	4	1.08992	0.736911	ENSG00000086758, ENSG00000128708, ENSG00000196591, ENSG00000136518	313	12	1057	1.12567	1	1	100
Annotation Cluster 76	Enrichment Score: 0.2568590350431169
Category	Term	Count	%	PValue	Genes	List Total	Pop Hits	Pop Total	Fold Enrichment	Bonferroni	Benjamini	FDR
GOTERM_BP_FAT	GO:0006260~DNA replication	11	2.99728	0.43452	ENSG00000149115, ENSG00000162521, ENSG00000153250, ENSG00000035928, ENSG00000163918, ENSG00000076003, ENSG00000149136, ENSG00000148229, ENSG00000106628, ENSG00000164104, ENSG00000110713	313	31	1057	1.19829	1	0.999969	99.9938
SP_PIR_KEYWORDS	dna replication	7	1.90736	0.461756	ENSG00000162521, ENSG00000153250, ENSG00000035928, ENSG00000163918, ENSG00000076003, ENSG00000149136, ENSG00000106628	366	18	1221	1.29736	1	0.988196	99.9786
GOTERM_BP_FAT	GO:0006261~DNA-dependent DNA replication	5	1.3624	0.49293	ENSG00000035928, ENSG00000163918, ENSG00000076003, ENSG00000106628, ENSG00000164104	313	12	1057	1.40708	1	0.99999	99.999
KEGG_PATHWAY	hsa03420:Nucleotide excision repair	4	1.08992	0.499595	ENSG00000035928, ENSG00000163918, ENSG00000148229, ENSG00000106628	136	10	523	1.53824	1	0.974643	99.9711
KEGG_PATHWAY	hsa03030:DNA replication	5	1.3624	0.508314	ENSG00000035928, ENSG00000163918, ENSG00000076003, ENSG00000148229, ENSG00000106628	136	14	523	1.37342	1	0.973443	99.9765
GOTERM_BP_FAT	GO:0006297~nucleotide-excision repair, DNA gap filling	3	0.817439	0.661061	ENSG00000035928, ENSG00000163918, ENSG00000106628	313	7	1057	1.44728	1	1	100
KEGG_PATHWAY	hsa03430:Mismatch repair	3	0.817439	0.721124	ENSG00000035928, ENSG00000163918, ENSG00000106628	136	9	523	1.28186	1	0.993494	100
GOTERM_BP_FAT	GO:0006289~nucleotide-excision repair	3	0.817439	0.73607	ENSG00000035928, ENSG00000163918, ENSG00000106628	313	8	1057	1.26637	1	1	100
Annotation Cluster 77	Enrichment Score: 0.2498672504460492
Category	Term	Count	%	PValue	Genes	List Total	Pop Hits	Pop Total	Fold Enrichment	Bonferroni	Benjamini	FDR
GOTERM_MF_FAT	GO:0060090~molecular adaptor activity	3	0.817439	0.454825	ENSG00000175220, ENSG00000177885, ENSG00000099942	293	5	1001	2.04983	1	0.998363	99.9838
GOTERM_MF_FAT	GO:0005070~SH3/SH2 adaptor activity	3	0.817439	0.454825	ENSG00000175220, ENSG00000177885, ENSG00000099942	293	5	1001	2.04983	1	0.998363	99.9838
GOTERM_BP_FAT	GO:0007265~Ras protein signal transduction	6	1.63488	0.533847	ENSG00000148484, ENSG00000133703, ENSG00000175220, ENSG00000177885, ENSG00000138757, ENSG00000099942	313	16	1057	1.26637	1	0.999996	99.9998
GOTERM_MF_FAT	GO:0030674~protein binding, bridging	3	0.817439	0.906622	ENSG00000175220, ENSG00000177885, ENSG00000099942	293	12	1001	0.854096	1	1	100
Annotation Cluster 78	Enrichment Score: 0.24760571646906382
Category	Term	Count	%	PValue	Genes	List Total	Pop Hits	Pop Total	Fold Enrichment	Bonferroni	Benjamini	FDR
GOTERM_BP_FAT	GO:0032880~regulation of protein localization	6	1.63488	0.468116	ENSG00000165219, ENSG00000179295, ENSG00000116030, ENSG00000168385, ENSG00000163558, ENSG00000138757	313	15	1057	1.3508	1	0.999984	99.9978
GOTERM_BP_FAT	GO:0070201~regulation of establishment of protein localization	4	1.08992	0.524699	ENSG00000165219, ENSG00000179295, ENSG00000163558, ENSG00000138757	313	9	1057	1.50089	1	0.999996	99.9997
GOTERM_BP_FAT	GO:0051223~regulation of protein transport	3	0.817439	0.73607	ENSG00000165219, ENSG00000179295, ENSG00000138757	313	8	1057	1.26637	1	1	100
Annotation Cluster 79	Enrichment Score: 0.24474362911539213
Category	Term	Count	%	PValue	Genes	List Total	Pop Hits	Pop Total	Fold Enrichment	Bonferroni	Benjamini	FDR
GOTERM_CC_FAT	GO:0000776~kinetochore	7	1.90736	0.384796	ENSG00000100401, ENSG00000154473, ENSG00000175203, ENSG00000111581, ENSG00000082898, ENSG00000110713, ENSG00000072501	289	18	1034	1.39139	1	0.968883	99.8859
SP_PIR_KEYWORDS	kinetochore	5	1.3624	0.427299	ENSG00000100401, ENSG00000154473, ENSG00000113712, ENSG00000111581, ENSG00000072501	366	11	1221	1.51639	1	0.987193	99.9501
GOTERM_CC_FAT	GO:0000775~chromosome, centromeric region	7	1.90736	0.442708	ENSG00000100401, ENSG00000154473, ENSG00000175203, ENSG00000111581, ENSG00000082898, ENSG00000110713, ENSG00000072501	289	19	1034	1.31816	1	0.978374	99.9713
GOTERM_CC_FAT	GO:0044427~chromosomal part	18	4.90463	0.74945	ENSG00000100401, ENSG00000149115, ENSG00000010292, ENSG00000154473, ENSG00000100242, ENSG00000196591, ENSG00000101972, ENSG00000110713, ENSG00000072501, ENSG00000162521, ENSG00000175203, ENSG00000163918, ENSG00000035928, ENSG00000111581, ENSG00000109805, ENSG00000082898, ENSG00000077097, ENSG00000127483	289	68	1034	0.947079	1	0.998925	100
GOTERM_CC_FAT	GO:0000777~condensed chromosome kinetochore	3	0.817439	0.764236	ENSG00000100401, ENSG00000111581, ENSG00000072501	289	9	1034	1.19262	1	0.999054	100
GOTERM_CC_FAT	GO:0000779~condensed chromosome, centromeric region	3	0.817439	0.81562	ENSG00000100401, ENSG00000111581, ENSG00000072501	289	10	1034	1.07336	1	0.999616	100
Annotation Cluster 80	Enrichment Score: 0.2424990674706543
Category	Term	Count	%	PValue	Genes	List Total	Pop Hits	Pop Total	Fold Enrichment	Bonferroni	Benjamini	FDR
GOTERM_BP_FAT	GO:0050954~sensory perception of mechanical stimulus	3	0.817439	0.462005	ENSG00000164904, ENSG00000049860, ENSG00000100575	313	5	1057	2.0262	1	0.999983	99.9973
GOTERM_BP_FAT	GO:0007605~sensory perception of sound	3	0.817439	0.462005	ENSG00000164904, ENSG00000049860, ENSG00000100575	313	5	1057	2.0262	1	0.999983	99.9973
GOTERM_BP_FAT	GO:0007600~sensory perception	4	1.08992	0.675916	ENSG00000131238, ENSG00000164904, ENSG00000049860, ENSG00000100575	313	11	1057	1.228	1	1	100
GOTERM_BP_FAT	GO:0050890~cognition	5	1.3624	0.742707	ENSG00000131238, ENSG00000164904, ENSG00000133703, ENSG00000049860, ENSG00000100575	313	16	1057	1.05531	1	1	100
Annotation Cluster 81	Enrichment Score: 0.2409941216180296
Category	Term	Count	%	PValue	Genes	List Total	Pop Hits	Pop Total	Fold Enrichment	Bonferroni	Benjamini	FDR
GOTERM_BP_FAT	GO:0051493~regulation of cytoskeleton organization	8	2.17984	0.316294	ENSG00000042493, ENSG00000115306, ENSG00000117707, ENSG00000047849, ENSG00000082898, ENSG00000168036, ENSG00000127603, ENSG00000115091	313	19	1057	1.42189	1	0.999689	99.8434
GOTERM_BP_FAT	GO:0010639~negative regulation of organelle organization	4	1.08992	0.524699	ENSG00000130816, ENSG00000042493, ENSG00000115306, ENSG00000047849	313	9	1057	1.50089	1	0.999996	99.9997
GOTERM_BP_FAT	GO:0043242~negative regulation of protein complex disassembly	3	0.817439	0.569833	ENSG00000042493, ENSG00000115306, ENSG00000047849	313	6	1057	1.6885	1	0.999998	99.9999
GOTERM_BP_FAT	GO:0043244~regulation of protein complex disassembly	3	0.817439	0.661061	ENSG00000042493, ENSG00000115306, ENSG00000047849	313	7	1057	1.44728	1	1	100
GOTERM_BP_FAT	GO:0051494~negative regulation of cytoskeleton organization	3	0.817439	0.661061	ENSG00000042493, ENSG00000115306, ENSG00000047849	313	7	1057	1.44728	1	1	100
GOTERM_BP_FAT	GO:0051129~negative regulation of cellular component organization	4	1.08992	0.86657	ENSG00000130816, ENSG00000042493, ENSG00000115306, ENSG00000047849	313	15	1057	0.900532	1	1	100
Annotation Cluster 82	Enrichment Score: 0.23024598117103895
Category	Term	Count	%	PValue	Genes	List Total	Pop Hits	Pop Total	Fold Enrichment	Bonferroni	Benjamini	FDR
GOTERM_BP_FAT	GO:0006259~DNA metabolic process	24	6.53951	0.17551	ENSG00000149115, ENSG00000205765, ENSG00000116030, ENSG00000099956, ENSG00000149136, ENSG00000164985, ENSG00000110107, ENSG00000106628, ENSG00000110713, ENSG00000140525, ENSG00000072501, ENSG00000137337, ENSG00000162521, ENSG00000165280, ENSG00000153250, ENSG00000131238, ENSG00000182481, ENSG00000130816, ENSG00000163918, ENSG00000035928, ENSG00000076003, ENSG00000148229, ENSG00000164104, ENSG0000…	313	65	1057	1.24689	1	0.99404	96.231
GOTERM_BP_FAT	GO:0006281~DNA repair	11	2.99728	0.614215	ENSG00000137337, ENSG00000165280, ENSG00000116030, ENSG00000035928, ENSG00000163918, ENSG00000149136, ENSG00000110107, ENSG00000106628, ENSG00000164104, ENSG00000140525, ENSG00000072501	313	35	1057	1.06134	1	0.999999	100
GOTERM_BP_FAT	GO:0033554~cellular response to stress	19	5.17711	0.732218	ENSG00000179295, ENSG00000116030, ENSG00000149136, ENSG00000196591, ENSG00000110107, ENSG00000106628, ENSG00000124164, ENSG00000099942, ENSG00000072501, ENSG00000140525, ENSG00000115211, ENSG00000137337, ENSG00000165280, ENSG00000125995, ENSG00000163918, ENSG00000035928, ENSG00000070785, ENSG00000089159, ENSG00000164104	313	67	1057	0.957656	1	1	100
SP_PIR_KEYWORDS	dna repair	6	1.63488	0.761391	ENSG00000137337, ENSG00000149136, ENSG00000110107, ENSG00000106628, ENSG00000140525, ENSG00000072501	366	20	1221	1.00082	1	0.998832	100
GOTERM_BP_FAT	GO:0006974~response to DNA damage stimulus	12	3.26975	0.797629	ENSG00000137337, ENSG00000165280, ENSG00000179295, ENSG00000116030, ENSG00000035928, ENSG00000163918, ENSG00000149136, ENSG00000110107, ENSG00000106628, ENSG00000164104, ENSG00000140525, ENSG00000072501	313	44	1057	0.920999	1	1	100
SP_PIR_KEYWORDS	DNA damage	5	1.3624	0.866672	ENSG00000137337, ENSG00000149136, ENSG00000110107, ENSG00000140525, ENSG00000072501	366	19	1221	0.877912	1	0.999684	100
Annotation Cluster 83	Enrichment Score: 0.22816592064367583
Category	Term	Count	%	PValue	Genes	List Total	Pop Hits	Pop Total	Fold Enrichment	Bonferroni	Benjamini	FDR
SP_PIR_KEYWORDS	glycoprotein	29	7.90191	0.522909	ENSG00000141756, ENSG00000138448, ENSG00000100242, ENSG00000115306, ENSG00000046604, ENSG00000134765, ENSG00000197081, ENSG00000163956, ENSG00000106397, ENSG00000170266, ENSG00000152952, ENSG00000101346, ENSG00000131238, ENSG00000122642, ENSG00000109861, ENSG00000101986, ENSG00000198910, ENSG00000163527, ENSG00000168542, ENSG00000164985, ENSG00000049860, ENSG00000111799, ENSG00000101160, ENSG0000…	366	93	1221	1.04028	1	0.991798	99.9959
UP_SEQ_FEATURE	glycosylation site:N-linked (GlcNAc...)	24	6.53951	0.578901	ENSG00000141756, ENSG00000138448, ENSG00000100242, ENSG00000046604, ENSG00000134765, ENSG00000197081, ENSG00000111799, ENSG00000049860, ENSG00000101160, ENSG00000163956, ENSG00000106397, ENSG00000170266, ENSG00000152952, ENSG00000101346, ENSG00000131238, ENSG00000122642, ENSG00000064601, ENSG00000109861, ENSG00000125505, ENSG00000008282, ENSG00000101986, ENSG00000100926, ENSG00000198910, ENSG0000…	366	78	1220	1.02564	1	1	99.9999
SP_PIR_KEYWORDS	signal	24	6.53951	0.634627	ENSG00000168542, ENSG00000141756, ENSG00000138448, ENSG00000101337, ENSG00000104805, ENSG00000046604, ENSG00000134765, ENSG00000197081, ENSG00000101160, ENSG00000111799, ENSG00000049860, ENSG00000163956, ENSG00000106397, ENSG00000170266, ENSG00000152952, ENSG00000101346, ENSG00000131238, ENSG00000183291, ENSG00000122642, ENSG00000064601, ENSG00000109861, ENSG00000125304, ENSG00000100926, ENSG0000…	366	80	1221	1.00082	1	0.995536	99.9999
UP_SEQ_FEATURE	signal peptide	24	6.53951	0.636485	ENSG00000168542, ENSG00000141756, ENSG00000138448, ENSG00000101337, ENSG00000104805, ENSG00000046604, ENSG00000134765, ENSG00000197081, ENSG00000101160, ENSG00000111799, ENSG00000049860, ENSG00000163956, ENSG00000106397, ENSG00000170266, ENSG00000152952, ENSG00000101346, ENSG00000131238, ENSG00000183291, ENSG00000122642, ENSG00000064601, ENSG00000109861, ENSG00000125304, ENSG00000100926, ENSG0000…	366	80	1220	1	1	1	100
Annotation Cluster 84	Enrichment Score: 0.2276946090137531
Category	Term	Count	%	PValue	Genes	List Total	Pop Hits	Pop Total	Fold Enrichment	Bonferroni	Benjamini	FDR
GOTERM_CC_FAT	GO:0070688~MLL5-L complex	3	0.817439	0.532728	ENSG00000147162, ENSG00000172534, ENSG00000186298	289	6	1034	1.78893	1	0.989352	99.9975
GOTERM_CC_FAT	GO:0034708~methyltransferase complex	3	0.817439	0.62403	ENSG00000147162, ENSG00000172534, ENSG00000186298	289	7	1034	1.53337	1	0.9953	99.9999
GOTERM_CC_FAT	GO:0035097~histone methyltransferase complex	3	0.817439	0.62403	ENSG00000147162, ENSG00000172534, ENSG00000186298	289	7	1034	1.53337	1	0.9953	99.9999
Annotation Cluster 85	Enrichment Score: 0.2117361598344705
Category	Term	Count	%	PValue	Genes	List Total	Pop Hits	Pop Total	Fold Enrichment	Bonferroni	Benjamini	FDR
SP_PIR_KEYWORDS	Apoptosis	12	3.26975	0.222841	ENSG00000150593, ENSG00000101191, ENSG00000158941, ENSG00000105701, ENSG00000131467, ENSG00000179950, ENSG00000005194, ENSG00000177425, ENSG00000119953, ENSG00000168036, ENSG00000137824, ENSG00000214253	366	29	1221	1.38044	1	0.933475	96.7909
GOTERM_BP_FAT	GO:0012501~programmed cell death	20	5.44959	0.303871	ENSG00000150593, ENSG00000131467, ENSG00000179950, ENSG00000177425, ENSG00000133703, ENSG00000180900, ENSG00000198959, ENSG00000168036, ENSG00000108848, ENSG00000111057, ENSG00000214253, ENSG00000101191, ENSG00000115415, ENSG00000158941, ENSG00000105701, ENSG00000165280, ENSG00000131238, ENSG00000005194, ENSG00000119953, ENSG00000137824	313	57	1057	1.18491	1	0.999583	99.7873
GOTERM_BP_FAT	GO:0006915~apoptosis	19	5.17711	0.344705	ENSG00000150593, ENSG00000131467, ENSG00000179950, ENSG00000177425, ENSG00000133703, ENSG00000180900, ENSG00000168036, ENSG00000108848, ENSG00000111057, ENSG00000214253, ENSG00000101191, ENSG00000115415, ENSG00000158941, ENSG00000105701, ENSG00000165280, ENSG00000131238, ENSG00000005194, ENSG00000119953, ENSG00000137824	313	55	1057	1.1666	1	0.999771	99.9238
GOTERM_BP_FAT	GO:0008219~cell death	23	6.26703	0.373088	ENSG00000150593, ENSG00000131467, ENSG00000179950, ENSG00000133703, ENSG00000177425, ENSG00000180900, ENSG00000198959, ENSG00000124164, ENSG00000168036, ENSG00000108848, ENSG00000111057, ENSG00000214253, ENSG00000115415, ENSG00000101191, ENSG00000158941, ENSG00000105701, ENSG00000165280, ENSG00000131238, ENSG00000005194, ENSG00000130638, ENSG00000119953, ENSG00000137824, ENSG00000198910	313	69	1057	1.12567	1	0.999884	99.9641
GOTERM_BP_FAT	GO:0016265~death	23	6.26703	0.373088	ENSG00000150593, ENSG00000131467, ENSG00000179950, ENSG00000133703, ENSG00000177425, ENSG00000180900, ENSG00000198959, ENSG00000124164, ENSG00000168036, ENSG00000108848, ENSG00000111057, ENSG00000214253, ENSG00000115415, ENSG00000101191, ENSG00000158941, ENSG00000105701, ENSG00000165280, ENSG00000131238, ENSG00000005194, ENSG00000130638, ENSG00000119953, ENSG00000137824, ENSG00000198910	313	69	1057	1.12567	1	0.999884	99.9641
GOTERM_BP_FAT	GO:0043524~negative regulation of neuron apoptosis	3	0.817439	0.661061	ENSG00000131238, ENSG00000133703, ENSG00000101126	313	7	1057	1.44728	1	1	100
GOTERM_BP_FAT	GO:0043523~regulation of neuron apoptosis	3	0.817439	0.796462	ENSG00000131238, ENSG00000133703, ENSG00000101126	313	9	1057	1.12567	1	1	100
GOTERM_BP_FAT	GO:0042981~regulation of apoptosis	18	4.90463	0.871615	ENSG00000131467, ENSG00000177425, ENSG00000133703, ENSG00000197081, ENSG00000180900, ENSG00000108179, ENSG00000175467, ENSG00000198959, ENSG00000111057, ENSG00000115415, ENSG00000165280, ENSG00000131238, ENSG00000092929, ENSG00000005194, ENSG00000064703, ENSG00000101126, ENSG00000163558, ENSG00000119953	313	70	1057	0.868371	1	1	100
GOTERM_BP_FAT	GO:0043067~regulation of programmed cell death	18	4.90463	0.886718	ENSG00000131467, ENSG00000177425, ENSG00000133703, ENSG00000197081, ENSG00000180900, ENSG00000108179, ENSG00000175467, ENSG00000198959, ENSG00000111057, ENSG00000115415, ENSG00000165280, ENSG00000131238, ENSG00000092929, ENSG00000005194, ENSG00000064703, ENSG00000101126, ENSG00000163558, ENSG00000119953	313	71	1057	0.85614	1	1	100
GOTERM_BP_FAT	GO:0010941~regulation of cell death	18	4.90463	0.900382	ENSG00000131467, ENSG00000177425, ENSG00000133703, ENSG00000197081, ENSG00000180900, ENSG00000108179, ENSG00000175467, ENSG00000198959, ENSG00000111057, ENSG00000115415, ENSG00000165280, ENSG00000131238, ENSG00000092929, ENSG00000005194, ENSG00000064703, ENSG00000101126, ENSG00000163558, ENSG00000119953	313	72	1057	0.844249	1	1	100
GOTERM_BP_FAT	GO:0043066~negative regulation of apoptosis	7	1.90736	0.96422	ENSG00000131238, ENSG00000005194, ENSG00000133703, ENSG00000101126, ENSG00000163558, ENSG00000198959, ENSG00000111057	313	34	1057	0.695264	1	1	100
GOTERM_BP_FAT	GO:0043069~negative regulation of programmed cell death	7	1.90736	0.97123	ENSG00000131238, ENSG00000005194, ENSG00000133703, ENSG00000101126, ENSG00000163558, ENSG00000198959, ENSG00000111057	313	35	1057	0.675399	1	1	100
GOTERM_BP_FAT	GO:0060548~negative regulation of cell death	7	1.90736	0.976959	ENSG00000131238, ENSG00000005194, ENSG00000133703, ENSG00000101126, ENSG00000163558, ENSG00000198959, ENSG00000111057	313	36	1057	0.656638	1	1	100
GOTERM_BP_FAT	GO:0006916~anti-apoptosis	3	0.817439	0.996838	ENSG00000005194, ENSG00000163558, ENSG00000198959	313	23	1057	0.440478	1	1	100
Annotation Cluster 86	Enrichment Score: 0.20812356426851575
Category	Term	Count	%	PValue	Genes	List Total	Pop Hits	Pop Total	Fold Enrichment	Bonferroni	Benjamini	FDR
UP_SEQ_FEATURE	domain:WW	3	0.817439	0.470259	ENSG00000145703, ENSG00000102103, ENSG00000140575	366	5	1220	2	1	1	99.9966
INTERPRO	IPR001202:WW/Rsp5/WWP	3	0.817439	0.662379	ENSG00000145703, ENSG00000102103, ENSG00000140575	348	7	1173	1.44458	1	1	100
SMART	SM00456:WW	3	0.817439	0.762405	ENSG00000145703, ENSG00000102103, ENSG00000140575	174	7	499	1.22906	1	0.999999	100
Annotation Cluster 87	Enrichment Score: 0.20326489785535426
Category	Term	Count	%	PValue	Genes	List Total	Pop Hits	Pop Total	Fold Enrichment	Bonferroni	Benjamini	FDR
KEGG_PATHWAY	hsa04914:Progesterone-mediated oocyte maturation	5	1.3624	0.308151	ENSG00000127955, ENSG00000196510, ENSG00000117676, ENSG00000065135, ENSG00000133703	136	11	523	1.74799	1	0.958304	98.6906
KEGG_PATHWAY	hsa04360:Axon guidance	4	1.08992	0.341334	ENSG00000127955, ENSG00000065135, ENSG00000133703, ENSG00000198910	136	8	523	1.92279	1	0.966272	99.2658
KEGG_PATHWAY	hsa04916:Melanogenesis	4	1.08992	0.341334	ENSG00000127955, ENSG00000065135, ENSG00000133703, ENSG00000168036	136	8	523	1.92279	1	0.966272	99.2658
SP_PIR_KEYWORDS	nucleotide binding	11	2.99728	0.405518	ENSG00000198231, ENSG00000127955, ENSG00000170759, ENSG00000088256, ENSG00000065135, ENSG00000035928, ENSG00000133703, ENSG00000197102, ENSG00000101986, ENSG00000168393, ENSG00000182934	366	30	1221	1.22322	1	0.984401	99.917
KEGG_PATHWAY	hsa04730:Long-term depression	4	1.08992	0.422264	ENSG00000127955, ENSG00000088256, ENSG00000065135, ENSG00000133703	136	9	523	1.70915	1	0.972822	99.8431
KEGG_PATHWAY	hsa04540:Gap junction	6	1.63488	0.457672	ENSG00000127955, ENSG00000088256, ENSG00000065135, ENSG00000133703, ENSG00000177885, ENSG00000104067	136	17	523	1.35727	1	0.974557	99.9254
SP_PIR_KEYWORDS	palmitate	5	1.3624	0.504567	ENSG00000127955, ENSG00000115806, ENSG00000099246, ENSG00000065135, ENSG00000133703	366	12	1221	1.39003	1	0.990401	99.9931
UP_SEQ_FEATURE	lipid moiety-binding region:S-palmitoyl cysteine	4	1.08992	0.535413	ENSG00000127955, ENSG00000099246, ENSG00000065135, ENSG00000133703	366	9	1220	1.48148	1	1	99.9996
SP_PIR_KEYWORDS	P-loop	11	2.99728	0.546114	ENSG00000198231, ENSG00000127955, ENSG00000170759, ENSG00000088256, ENSG00000065135, ENSG00000035928, ENSG00000133703, ENSG00000197102, ENSG00000101986, ENSG00000168393, ENSG00000182934	366	33	1221	1.11202	1	0.991496	99.9979
SP_PIR_KEYWORDS	GTP binding	5	1.3624	0.797276	ENSG00000127955, ENSG00000088256, ENSG00000065135, ENSG00000133703, ENSG00000182934	366	17	1221	0.981196	1	0.999122	100
GOTERM_MF_FAT	GO:0003924~GTPase activity	9	2.45232	0.847996	ENSG00000127955, ENSG00000100883, ENSG00000099246, ENSG00000088256, ENSG00000065135, ENSG00000133703, ENSG00000198959, ENSG00000182934, ENSG00000037042	293	35	1001	0.878498	1	0.999995	100
GOTERM_MF_FAT	GO:0019001~guanyl nucleotide binding	13	3.54223	0.876442	ENSG00000100883, ENSG00000119718, ENSG00000088256, ENSG00000168385, ENSG00000133703, ENSG00000198959, ENSG00000037042, ENSG00000182934, ENSG00000127955, ENSG00000099246, ENSG00000065135, ENSG00000138430, ENSG00000185721	293	52	1001	0.854096	1	0.999998	100
GOTERM_MF_FAT	GO:0005525~GTP binding	13	3.54223	0.876442	ENSG00000100883, ENSG00000119718, ENSG00000088256, ENSG00000168385, ENSG00000133703, ENSG00000198959, ENSG00000037042, ENSG00000182934, ENSG00000127955, ENSG00000099246, ENSG00000065135, ENSG00000138430, ENSG00000185721	293	52	1001	0.854096	1	0.999998	100
GOTERM_MF_FAT	GO:0032561~guanyl ribonucleotide binding	13	3.54223	0.876442	ENSG00000100883, ENSG00000119718, ENSG00000088256, ENSG00000168385, ENSG00000133703, ENSG00000198959, ENSG00000037042, ENSG00000182934, ENSG00000127955, ENSG00000099246, ENSG00000065135, ENSG00000138430, ENSG00000185721	293	52	1001	0.854096	1	0.999998	100
UP_SEQ_FEATURE	lipid moiety-binding region:N-myristoyl glycine	3	0.817439	0.887012	ENSG00000127955, ENSG00000115806, ENSG00000065135	366	11	1220	0.909091	1	1	100
SP_PIR_KEYWORDS	myristate	3	0.817439	0.914839	ENSG00000127955, ENSG00000115806, ENSG00000065135	366	12	1221	0.834016	1	0.99989	100
UP_SEQ_FEATURE	nucleotide phosphate-binding region:GTP	10	2.7248	0.945551	ENSG00000127955, ENSG00000100883, ENSG00000099246, ENSG00000088256, ENSG00000065135, ENSG00000168385, ENSG00000133703, ENSG00000182934, ENSG00000185721, ENSG00000037042	366	44	1220	0.757576	1	1	100
SP_PIR_KEYWORDS	gtp-binding	11	2.99728	0.95377	ENSG00000127955, ENSG00000100883, ENSG00000099246, ENSG00000165733, ENSG00000088256, ENSG00000065135, ENSG00000168385, ENSG00000133703, ENSG00000182934, ENSG00000185721, ENSG00000037042	366	49	1221	0.748913	1	0.999974	100
SP_PIR_KEYWORDS	lipoprotein	7	1.90736	0.993646	ENSG00000127955, ENSG00000086061, ENSG00000115806, ENSG00000099246, ENSG00000065135, ENSG00000133703, ENSG00000149357	366	41	1221	0.569572	1	1	100
Annotation Cluster 88	Enrichment Score: 0.20050488227296556
Category	Term	Count	%	PValue	Genes	List Total	Pop Hits	Pop Total	Fold Enrichment	Bonferroni	Benjamini	FDR
GOTERM_BP_FAT	GO:0030521~androgen receptor signaling pathway	3	0.817439	0.462005	ENSG00000086061, ENSG00000054118, ENSG00000168036	313	5	1057	2.0262	1	0.999983	99.9973
GOTERM_BP_FAT	GO:0030522~intracellular receptor-mediated signaling pathway	3	0.817439	0.73607	ENSG00000086061, ENSG00000054118, ENSG00000168036	313	8	1057	1.26637	1	1	100
GOTERM_BP_FAT	GO:0030518~steroid hormone receptor signaling pathway	3	0.817439	0.73607	ENSG00000086061, ENSG00000054118, ENSG00000168036	313	8	1057	1.26637	1	1	100
Annotation Cluster 89	Enrichment Score: 0.19616492493020415
Category	Term	Count	%	PValue	Genes	List Total	Pop Hits	Pop Total	Fold Enrichment	Bonferroni	Benjamini	FDR
GOTERM_BP_FAT	GO:0006644~phospholipid metabolic process	5	1.3624	0.565074	ENSG00000124181, ENSG00000137055, ENSG00000101126, ENSG00000049860, ENSG00000125505	313	13	1057	1.29884	1	0.999998	99.9999
GOTERM_BP_FAT	GO:0008654~phospholipid biosynthetic process	3	0.817439	0.661061	ENSG00000101126, ENSG00000049860, ENSG00000125505	313	7	1057	1.44728	1	1	100
GOTERM_BP_FAT	GO:0019637~organophosphate metabolic process	5	1.3624	0.690492	ENSG00000124181, ENSG00000137055, ENSG00000101126, ENSG00000049860, ENSG00000125505	313	15	1057	1.12567	1	1	100
Annotation Cluster 90	Enrichment Score: 0.19171416593837987
Category	Term	Count	%	PValue	Genes	List Total	Pop Hits	Pop Total	Fold Enrichment	Bonferroni	Benjamini	FDR
UP_SEQ_FEATURE	repeat:LRR 6	3	0.817439	0.34678	ENSG00000100401, ENSG00000148484, ENSG00000180900	366	4	1220	2.5	1	1	99.8996
UP_SEQ_FEATURE	repeat:LRR 5	3	0.817439	0.470259	ENSG00000100401, ENSG00000148484, ENSG00000180900	366	5	1220	2	1	1	99.9966
UP_SEQ_FEATURE	repeat:LRR 4	3	0.817439	0.669539	ENSG00000100401, ENSG00000148484, ENSG00000180900	366	7	1220	1.42857	1	1	100
SP_PIR_KEYWORDS	leucine-rich repeat	3	0.817439	0.80312	ENSG00000100401, ENSG00000148484, ENSG00000180900	366	9	1221	1.11202	1	0.999155	100
UP_SEQ_FEATURE	repeat:LRR 2	3	0.817439	0.803559	ENSG00000100401, ENSG00000148484, ENSG00000180900	366	9	1220	1.11111	1	1	100
UP_SEQ_FEATURE	repeat:LRR 1	3	0.817439	0.803559	ENSG00000100401, ENSG00000148484, ENSG00000180900	366	9	1220	1.11111	1	1	100
UP_SEQ_FEATURE	repeat:LRR 3	3	0.817439	0.803559	ENSG00000100401, ENSG00000148484, ENSG00000180900	366	9	1220	1.11111	1	1	100
Annotation Cluster 91	Enrichment Score: 0.18982319439119785
Category	Term	Count	%	PValue	Genes	List Total	Pop Hits	Pop Total	Fold Enrichment	Bonferroni	Benjamini	FDR
UP_SEQ_FEATURE	nucleotide phosphate-binding region:ATP	33	8.99183	0.304682	ENSG00000198231, ENSG00000165733, ENSG00000170759, ENSG00000054118, ENSG00000033178, ENSG00000072501, ENSG00000138801, ENSG00000126261, ENSG00000035928, ENSG00000135720, ENSG00000065427, ENSG00000101986, ENSG00000095906, ENSG00000198356, ENSG00000100983, ENSG00000133026, ENSG00000114573, ENSG00000132142, ENSG00000119541, ENSG00000143179, ENSG00000165280, ENSG00000113712, ENSG00000117676, ENSG0000…	366	98	1220	1.12245	1	1	99.7237
GOTERM_MF_FAT	GO:0032559~adenyl ribonucleotide binding	49	13.3515	0.521973	ENSG00000198231, ENSG00000138107, ENSG00000170759, ENSG00000099246, ENSG00000126261, ENSG00000065427, ENSG00000143621, ENSG00000114573, ENSG00000133026, ENSG00000185651, ENSG00000170445, ENSG00000132142, ENSG00000198959, ENSG00000136518, ENSG00000119541, ENSG00000117676, ENSG00000113712, ENSG00000076003, ENSG00000064703, ENSG00000115484, ENSG00000163558, ENSG00000138430, ENSG00000168393, ENSG0000…	293	164	1001	1.02075	1	0.999136	99.9976
GOTERM_MF_FAT	GO:0001882~nucleoside binding	53	14.4414	0.548487	ENSG00000198231, ENSG00000138107, ENSG00000170759, ENSG00000099246, ENSG00000126261, ENSG00000065427, ENSG00000143621, ENSG00000114573, ENSG00000133026, ENSG00000185651, ENSG00000170445, ENSG00000132142, ENSG00000198959, ENSG00000136518, ENSG00000119541, ENSG00000047315, ENSG00000117676, ENSG00000113712, ENSG00000076003, ENSG00000064703, ENSG00000115484, ENSG00000163558, ENSG00000138430, ENSG0000…	293	179	1001	1.01155	1	0.999422	99.9989
GOTERM_MF_FAT	GO:0005524~ATP binding	48	13.079	0.55333	ENSG00000198231, ENSG00000165733, ENSG00000138107, ENSG00000170759, ENSG00000054118, ENSG00000172053, ENSG00000033178, ENSG00000115091, ENSG00000072501, ENSG00000138801, ENSG00000099246, ENSG00000126261, ENSG00000035928, ENSG00000135720, ENSG00000109332, ENSG00000095906, ENSG00000065427, ENSG00000101986, ENSG00000198356, ENSG00000143621, ENSG00000100983, ENSG00000114573, ENSG00000133026, ENSG0000…	293	162	1001	1.01226	1	0.999313	99.9991
GOTERM_MF_FAT	GO:0001883~purine nucleoside binding	52	14.1689	0.578646	ENSG00000198231, ENSG00000138107, ENSG00000170759, ENSG00000099246, ENSG00000126261, ENSG00000065427, ENSG00000143621, ENSG00000114573, ENSG00000133026, ENSG00000185651, ENSG00000170445, ENSG00000132142, ENSG00000198959, ENSG00000136518, ENSG00000119541, ENSG00000117676, ENSG00000113712, ENSG00000076003, ENSG00000064703, ENSG00000115484, ENSG00000163558, ENSG00000138430, ENSG00000168393, ENSG0000…	293	177	1001	1.00368	1	0.999392	99.9996
GOTERM_MF_FAT	GO:0030554~adenyl nucleotide binding	50	13.624	0.638343	ENSG00000198231, ENSG00000138107, ENSG00000170759, ENSG00000099246, ENSG00000126261, ENSG00000065427, ENSG00000143621, ENSG00000114573, ENSG00000133026, ENSG00000185651, ENSG00000170445, ENSG00000132142, ENSG00000198959, ENSG00000136518, ENSG00000119541, ENSG00000117676, ENSG00000113712, ENSG00000076003, ENSG00000064703, ENSG00000115484, ENSG00000163558, ENSG00000138430, ENSG00000168393, ENSG0000…	293	173	1001	0.987394	1	0.999781	100
SP_PIR_KEYWORDS	atp-binding	43	11.7166	0.697769	ENSG00000198231, ENSG00000165733, ENSG00000138107, ENSG00000170759, ENSG00000172053, ENSG00000054118, ENSG00000033178, ENSG00000115091, ENSG00000072501, ENSG00000138801, ENSG00000126261, ENSG00000035928, ENSG00000135720, ENSG00000109332, ENSG00000095906, ENSG00000065427, ENSG00000101986, ENSG00000198356, ENSG00000100983, ENSG00000114573, ENSG00000133026, ENSG00000185651, ENSG00000133706, ENSG0000…	366	148	1221	0.969262	1	0.997434	100
GOTERM_MF_FAT	GO:0032553~ribonucleotide binding	58	15.8038	0.776741	ENSG00000198231, ENSG00000138107, ENSG00000170759, ENSG00000037042, ENSG00000099246, ENSG00000065135, ENSG00000126261, ENSG00000065427, ENSG00000143621, ENSG00000114573, ENSG00000133026, ENSG00000185651, ENSG00000170445, ENSG00000132142, ENSG00000198959, ENSG00000136518, ENSG00000182934, ENSG00000119541, ENSG00000113712, ENSG00000117676, ENSG00000076003, ENSG00000064703, ENSG00000115484, ENSG0000…	293	209	1001	0.948087	1	0.999976	100
GOTERM_MF_FAT	GO:0032555~purine ribonucleotide binding	58	15.8038	0.776741	ENSG00000198231, ENSG00000138107, ENSG00000170759, ENSG00000037042, ENSG00000099246, ENSG00000065135, ENSG00000126261, ENSG00000065427, ENSG00000143621, ENSG00000114573, ENSG00000133026, ENSG00000185651, ENSG00000170445, ENSG00000132142, ENSG00000198959, ENSG00000136518, ENSG00000182934, ENSG00000119541, ENSG00000113712, ENSG00000117676, ENSG00000076003, ENSG00000064703, ENSG00000115484, ENSG0000…	293	209	1001	0.948087	1	0.999976	100
GOTERM_MF_FAT	GO:0017076~purine nucleotide binding	59	16.0763	0.847749	ENSG00000198231, ENSG00000170759, ENSG00000138107, ENSG00000037042, ENSG00000099246, ENSG00000065135, ENSG00000126261, ENSG00000065427, ENSG00000143621, ENSG00000114573, ENSG00000133026, ENSG00000185651, ENSG00000170445, ENSG00000132142, ENSG00000198959, ENSG00000136518, ENSG00000182934, ENSG00000119541, ENSG00000113712, ENSG00000117676, ENSG00000076003, ENSG00000064703, ENSG00000115484, ENSG0000…	293	218	1001	0.924617	1	0.999995	100
SP_PIR_KEYWORDS	nucleotide-binding	54	14.7139	0.872217	ENSG00000198231, ENSG00000138107, ENSG00000170759, ENSG00000037042, ENSG00000099246, ENSG00000065135, ENSG00000126261, ENSG00000065427, ENSG00000114573, ENSG00000133026, ENSG00000185651, ENSG00000170445, ENSG00000132142, ENSG00000182934, ENSG00000119541, ENSG00000113712, ENSG00000117676, ENSG00000076003, ENSG00000064703, ENSG00000115484, ENSG00000163558, ENSG00000138430, ENSG00000185721, ENSG0000…	366	198	1221	0.909836	1	0.999707	100
GOTERM_MF_FAT	GO:0000166~nucleotide binding	74	20.1635	0.950284	ENSG00000198231, ENSG00000170759, ENSG00000138107, ENSG00000136527, ENSG00000138757, ENSG00000037042, ENSG00000099246, ENSG00000153250, ENSG00000065135, ENSG00000126261, ENSG00000065427, ENSG00000143621, ENSG00000114573, ENSG00000133026, ENSG00000185651, ENSG00000106682, ENSG00000170445, ENSG00000132142, ENSG00000149532, ENSG00000136518, ENSG00000198959, ENSG00000119541, ENSG00000182934, ENSG0000…	293	285	1001	0.887061	1	1	100
Annotation Cluster 92	Enrichment Score: 0.18137771738745062
Category	Term	Count	%	PValue	Genes	List Total	Pop Hits	Pop Total	Fold Enrichment	Bonferroni	Benjamini	FDR
GOTERM_MF_FAT	GO:0003755~peptidyl-prolyl cis-trans isomerase activity	6	1.63488	0.5215	ENSG00000105701, ENSG00000141756, ENSG00000122642, ENSG00000108179, ENSG00000171497, ENSG00000153201	293	16	1001	1.28114	1	0.999241	99.9975
GOTERM_MF_FAT	GO:0016859~cis-trans isomerase activity	6	1.63488	0.5215	ENSG00000105701, ENSG00000141756, ENSG00000122642, ENSG00000108179, ENSG00000171497, ENSG00000153201	293	16	1001	1.28114	1	0.999241	99.9975
SP_PIR_KEYWORDS	Rotamase	6	1.63488	0.547067	ENSG00000105701, ENSG00000141756, ENSG00000122642, ENSG00000108179, ENSG00000171497, ENSG00000153201	366	16	1221	1.25102	1	0.990882	99.998
INTERPRO	IPR002130:Peptidyl-prolyl cis-trans isomerase, cyclophilin-type	3	0.817439	0.662379	ENSG00000108179, ENSG00000171497, ENSG00000153201	348	7	1173	1.44458	1	1	100
UP_SEQ_FEATURE	domain:PPIase cyclophilin-type	3	0.817439	0.669539	ENSG00000108179, ENSG00000171497, ENSG00000153201	366	7	1220	1.42857	1	1	100
INTERPRO	IPR001179:Peptidyl-prolyl cis-trans isomerase, FKBP-type	3	0.817439	0.797531	ENSG00000105701, ENSG00000141756, ENSG00000122642	348	9	1173	1.12356	1	1	100
SP_PIR_KEYWORDS	Isomerase	8	2.17984	0.811803	ENSG00000105701, ENSG00000140650, ENSG00000141756, ENSG00000122642, ENSG00000108179, ENSG00000171497, ENSG00000077097, ENSG00000153201	366	29	1221	0.920294	1	0.99924	100
GOTERM_BP_FAT	GO:0006457~protein folding	13	3.54223	0.828606	ENSG00000141756, ENSG00000108179, ENSG00000133265, ENSG00000163956, ENSG00000132002, ENSG00000086061, ENSG00000105701, ENSG00000183291, ENSG00000115484, ENSG00000122642, ENSG00000171497, ENSG00000155959, ENSG00000153201	313	49	1057	0.895938	1	1	100
Annotation Cluster 93	Enrichment Score: 0.17479546709222632
Category	Term	Count	%	PValue	Genes	List Total	Pop Hits	Pop Total	Fold Enrichment	Bonferroni	Benjamini	FDR
GOTERM_BP_FAT	GO:0032504~multicellular organism reproduction	8	2.17984	0.641946	ENSG00000086061, ENSG00000183291, ENSG00000179295, ENSG00000119718, ENSG00000049860, ENSG00000164104, ENSG00000071626, ENSG00000115211	313	25	1057	1.08064	1	1	100
GOTERM_BP_FAT	GO:0048609~reproductive process in a multicellular organism	8	2.17984	0.641946	ENSG00000086061, ENSG00000183291, ENSG00000179295, ENSG00000119718, ENSG00000049860, ENSG00000164104, ENSG00000071626, ENSG00000115211	313	25	1057	1.08064	1	1	100
GOTERM_BP_FAT	GO:0008406~gonad development	3	0.817439	0.661061	ENSG00000119718, ENSG00000164104, ENSG00000115211	313	7	1057	1.44728	1	1	100
GOTERM_BP_FAT	GO:0045137~development of primary sexual characteristics	3	0.817439	0.661061	ENSG00000119718, ENSG00000164104, ENSG00000115211	313	7	1057	1.44728	1	1	100
GOTERM_BP_FAT	GO:0048608~reproductive structure development	3	0.817439	0.661061	ENSG00000119718, ENSG00000164104, ENSG00000115211	313	7	1057	1.44728	1	1	100
GOTERM_BP_FAT	GO:0007548~sex differentiation	4	1.08992	0.675916	ENSG00000144580, ENSG00000119718, ENSG00000164104, ENSG00000115211	313	11	1057	1.228	1	1	100
GOTERM_BP_FAT	GO:0003006~reproductive developmental process	5	1.3624	0.742707	ENSG00000144580, ENSG00000183291, ENSG00000119718, ENSG00000164104, ENSG00000115211	313	16	1057	1.05531	1	1	100
Annotation Cluster 94	Enrichment Score: 0.17174151938835214
Category	Term	Count	%	PValue	Genes	List Total	Pop Hits	Pop Total	Fold Enrichment	Bonferroni	Benjamini	FDR
GOTERM_CC_FAT	GO:0031968~organelle outer membrane	7	1.90736	0.442708	ENSG00000213463, ENSG00000198060, ENSG00000101146, ENSG00000102119, ENSG00000025772, ENSG00000214253, ENSG00000186298	289	19	1034	1.31816	1	0.978374	99.9713
GOTERM_CC_FAT	GO:0019867~outer membrane	7	1.90736	0.442708	ENSG00000213463, ENSG00000198060, ENSG00000101146, ENSG00000102119, ENSG00000025772, ENSG00000214253, ENSG00000186298	289	19	1034	1.31816	1	0.978374	99.9713
GOTERM_CC_FAT	GO:0005741~mitochondrial outer membrane	5	1.3624	0.638271	ENSG00000213463, ENSG00000198060, ENSG00000025772, ENSG00000214253, ENSG00000186298	289	15	1034	1.19262	1	0.995261	99.9999
SP_PIR_KEYWORDS	mitochondrion outer membrane	4	1.08992	0.745903	ENSG00000213463, ENSG00000198060, ENSG00000025772, ENSG00000214253	366	12	1221	1.11202	1	0.998564	100
GOTERM_CC_FAT	GO:0005740~mitochondrial envelope	12	3.26975	0.999434	ENSG00000105701, ENSG00000213463, ENSG00000198060, ENSG00000007923, ENSG00000108179, ENSG00000184117, ENSG00000025772, ENSG00000004961, ENSG00000004779, ENSG00000100575, ENSG00000214253, ENSG00000186298	289	80	1034	0.536678	1	1	100
GOTERM_CC_FAT	GO:0031966~mitochondrial membrane	11	2.99728	0.999709	ENSG00000213463, ENSG00000198060, ENSG00000007923, ENSG00000108179, ENSG00000184117, ENSG00000025772, ENSG00000004961, ENSG00000004779, ENSG00000100575, ENSG00000214253, ENSG00000186298	289	78	1034	0.504569	1	1	100
Annotation Cluster 95	Enrichment Score: 0.16971188217958952
Category	Term	Count	%	PValue	Genes	List Total	Pop Hits	Pop Total	Fold Enrichment	Bonferroni	Benjamini	FDR
GOTERM_BP_FAT	GO:0043193~positive regulation of gene-specific transcription	5	1.3624	0.49293	ENSG00000099956, ENSG00000117707, ENSG00000196591, ENSG00000164104, ENSG00000168036	313	12	1057	1.40708	1	0.99999	99.999
GOTERM_BP_FAT	GO:0051090~regulation of transcription factor activity	5	1.3624	0.631192	ENSG00000116030, ENSG00000099956, ENSG00000117707, ENSG00000133703, ENSG00000196591	313	14	1057	1.20607	1	1	100
GOTERM_BP_FAT	GO:0051100~negative regulation of binding	4	1.08992	0.675916	ENSG00000116030, ENSG00000117707, ENSG00000196591, ENSG00000163956	313	11	1057	1.228	1	1	100
GOTERM_BP_FAT	GO:0051101~regulation of DNA binding	5	1.3624	0.690492	ENSG00000116030, ENSG00000099956, ENSG00000117707, ENSG00000133703, ENSG00000196591	313	15	1057	1.12567	1	1	100
GOTERM_BP_FAT	GO:0051098~regulation of binding	6	1.63488	0.704188	ENSG00000116030, ENSG00000099956, ENSG00000117707, ENSG00000133703, ENSG00000196591, ENSG00000163956	313	19	1057	1.06642	1	1	100
GOTERM_BP_FAT	GO:0043392~negative regulation of DNA binding	3	0.817439	0.796462	ENSG00000116030, ENSG00000117707, ENSG00000196591	313	9	1057	1.12567	1	1	100
GOTERM_BP_FAT	GO:0043433~negative regulation of transcription factor activity	3	0.817439	0.796462	ENSG00000116030, ENSG00000117707, ENSG00000196591	313	9	1057	1.12567	1	1	100
Annotation Cluster 96	Enrichment Score: 0.1649109586838481
Category	Term	Count	%	PValue	Genes	List Total	Pop Hits	Pop Total	Fold Enrichment	Bonferroni	Benjamini	FDR
GOTERM_BP_FAT	GO:0051493~regulation of cytoskeleton organization	8	2.17984	0.316294	ENSG00000042493, ENSG00000115306, ENSG00000117707, ENSG00000047849, ENSG00000082898, ENSG00000168036, ENSG00000127603, ENSG00000115091	313	19	1057	1.42189	1	0.999689	99.8434
GOTERM_BP_FAT	GO:0043254~regulation of protein complex assembly	5	1.3624	0.49293	ENSG00000116030, ENSG00000042493, ENSG00000115306, ENSG00000115091, ENSG00000172534	313	12	1057	1.40708	1	0.99999	99.999
GOTERM_BP_FAT	GO:0044087~regulation of cellular component biogenesis	6	1.63488	0.595642	ENSG00000116030, ENSG00000042493, ENSG00000115306, ENSG00000117707, ENSG00000115091, ENSG00000172534	313	17	1057	1.19188	1	0.999999	100
GOTERM_BP_FAT	GO:0032970~regulation of actin filament-based process	4	1.08992	0.788462	ENSG00000042493, ENSG00000115306, ENSG00000117707, ENSG00000115091	313	13	1057	1.03908	1	1	100
GOTERM_BP_FAT	GO:0032956~regulation of actin cytoskeleton organization	4	1.08992	0.788462	ENSG00000042493, ENSG00000115306, ENSG00000117707, ENSG00000115091	313	13	1057	1.03908	1	1	100
GOTERM_BP_FAT	GO:0032271~regulation of protein polymerization	3	0.817439	0.796462	ENSG00000042493, ENSG00000115306, ENSG00000115091	313	9	1057	1.12567	1	1	100
GOTERM_BP_FAT	GO:0030833~regulation of actin filament polymerization	3	0.817439	0.796462	ENSG00000042493, ENSG00000115306, ENSG00000115091	313	9	1057	1.12567	1	1	100
GOTERM_BP_FAT	GO:0030832~regulation of actin filament length	3	0.817439	0.844306	ENSG00000042493, ENSG00000115306, ENSG00000115091	313	10	1057	1.0131	1	1	100
GOTERM_BP_FAT	GO:0008064~regulation of actin polymerization or depolymerization	3	0.817439	0.844306	ENSG00000042493, ENSG00000115306, ENSG00000115091	313	10	1057	1.0131	1	1	100
GOTERM_BP_FAT	GO:0032535~regulation of cellular component size	5	1.3624	0.859284	ENSG00000153071, ENSG00000131238, ENSG00000042493, ENSG00000115306, ENSG00000115091	313	19	1057	0.888683	1	1	100
Annotation Cluster 97	Enrichment Score: 0.14070817819813766
Category	Term	Count	%	PValue	Genes	List Total	Pop Hits	Pop Total	Fold Enrichment	Bonferroni	Benjamini	FDR
GOTERM_BP_FAT	GO:0048870~cell motility	5	1.3624	0.690492	ENSG00000086061, ENSG00000136205, ENSG00000180900, ENSG00000077097, ENSG00000133026	313	15	1057	1.12567	1	1	100
GOTERM_BP_FAT	GO:0051674~localization of cell	5	1.3624	0.690492	ENSG00000086061, ENSG00000136205, ENSG00000180900, ENSG00000077097, ENSG00000133026	313	15	1057	1.12567	1	1	100
GOTERM_BP_FAT	GO:0006928~cell motion	11	2.99728	0.727895	ENSG00000086061, ENSG00000125753, ENSG00000136205, ENSG00000168610, ENSG00000180900, ENSG00000026025, ENSG00000077097, ENSG00000198910, ENSG00000127603, ENSG00000115091, ENSG00000133026	313	38	1057	0.977552	1	1	100
GOTERM_BP_FAT	GO:0016477~cell migration	4	1.08992	0.788462	ENSG00000136205, ENSG00000180900, ENSG00000077097, ENSG00000133026	313	13	1057	1.03908	1	1	100
Annotation Cluster 98	Enrichment Score: 0.1223345312316042
Category	Term	Count	%	PValue	Genes	List Total	Pop Hits	Pop Total	Fold Enrichment	Bonferroni	Benjamini	FDR
SP_PIR_KEYWORDS	protein phosphatase	4	1.08992	0.615132	ENSG00000179295, ENSG00000115241, ENSG00000054148, ENSG00000186298	366	10	1221	1.33443	1	0.994559	99.9998
GOTERM_BP_FAT	GO:0016311~dephosphorylation	4	1.08992	0.736911	ENSG00000179295, ENSG00000115241, ENSG00000054148, ENSG00000186298	313	12	1057	1.12567	1	1	100
GOTERM_MF_FAT	GO:0004721~phosphoprotein phosphatase activity	4	1.08992	0.780611	ENSG00000179295, ENSG00000115241, ENSG00000054148, ENSG00000186298	293	13	1001	1.05119	1	0.999972	100
GOTERM_MF_FAT	GO:0016791~phosphatase activity	5	1.3624	0.818483	ENSG00000179295, ENSG00000165458, ENSG00000115241, ENSG00000054148, ENSG00000186298	293	18	1001	0.948995	1	0.999988	100
GOTERM_BP_FAT	GO:0006470~protein amino acid dephosphorylation	3	0.817439	0.844306	ENSG00000179295, ENSG00000115241, ENSG00000186298	313	10	1057	1.0131	1	1	100
Annotation Cluster 99	Enrichment Score: 0.11568833144506396
Category	Term	Count	%	PValue	Genes	List Total	Pop Hits	Pop Total	Fold Enrichment	Bonferroni	Benjamini	FDR
GOTERM_BP_FAT	GO:0070085~glycosylation	4	1.08992	0.736911	ENSG00000101346, ENSG00000140650, ENSG00000147162, ENSG00000163527	313	12	1057	1.12567	1	1	100
GOTERM_BP_FAT	GO:0043413~biopolymer glycosylation	4	1.08992	0.736911	ENSG00000101346, ENSG00000140650, ENSG00000147162, ENSG00000163527	313	12	1057	1.12567	1	1	100
GOTERM_BP_FAT	GO:0009101~glycoprotein biosynthetic process	4	1.08992	0.736911	ENSG00000101346, ENSG00000140650, ENSG00000147162, ENSG00000163527	313	12	1057	1.12567	1	1	100
GOTERM_BP_FAT	GO:0006486~protein amino acid glycosylation	4	1.08992	0.736911	ENSG00000101346, ENSG00000140650, ENSG00000147162, ENSG00000163527	313	12	1057	1.12567	1	1	100
GOTERM_BP_FAT	GO:0009100~glycoprotein metabolic process	4	1.08992	0.895154	ENSG00000101346, ENSG00000140650, ENSG00000147162, ENSG00000163527	313	16	1057	0.844249	1	1	100
Annotation Cluster 100	Enrichment Score: 0.11424210657869663
Category	Term	Count	%	PValue	Genes	List Total	Pop Hits	Pop Total	Fold Enrichment	Bonferroni	Benjamini	FDR
GOTERM_BP_FAT	GO:0045859~regulation of protein kinase activity	8	2.17984	0.592975	ENSG00000150593, ENSG00000160200, ENSG00000108946, ENSG00000105401, ENSG00000173207, ENSG00000179295, ENSG00000129515, ENSG00000133703	313	24	1057	1.12567	1	0.999999	100
GOTERM_BP_FAT	GO:0043549~regulation of kinase activity	8	2.17984	0.592975	ENSG00000150593, ENSG00000160200, ENSG00000108946, ENSG00000105401, ENSG00000173207, ENSG00000179295, ENSG00000129515, ENSG00000133703	313	24	1057	1.12567	1	0.999999	100
GOTERM_BP_FAT	GO:0051338~regulation of transferase activity	8	2.17984	0.641946	ENSG00000150593, ENSG00000160200, ENSG00000108946, ENSG00000105401, ENSG00000173207, ENSG00000179295, ENSG00000129515, ENSG00000133703	313	25	1057	1.08064	1	1	100
GOTERM_BP_FAT	GO:0043405~regulation of MAP kinase activity	4	1.08992	0.675916	ENSG00000150593, ENSG00000160200, ENSG00000179295, ENSG00000133703	313	11	1057	1.228	1	1	100
GOTERM_BP_FAT	GO:0001932~regulation of protein amino acid phosphorylation	3	0.817439	0.796462	ENSG00000150593, ENSG00000160200, ENSG00000108946	313	9	1057	1.12567	1	1	100
GOTERM_BP_FAT	GO:0042325~regulation of phosphorylation	8	2.17984	0.800173	ENSG00000150593, ENSG00000160200, ENSG00000108946, ENSG00000105401, ENSG00000173207, ENSG00000179295, ENSG00000129515, ENSG00000133703	313	29	1057	0.931585	1	1	100
GOTERM_BP_FAT	GO:0019220~regulation of phosphate metabolic process	8	2.17984	0.830036	ENSG00000150593, ENSG00000160200, ENSG00000108946, ENSG00000105401, ENSG00000173207, ENSG00000179295, ENSG00000129515, ENSG00000133703	313	30	1057	0.900532	1	1	100
GOTERM_BP_FAT	GO:0051174~regulation of phosphorus metabolic process	8	2.17984	0.830036	ENSG00000150593, ENSG00000160200, ENSG00000108946, ENSG00000105401, ENSG00000173207, ENSG00000179295, ENSG00000129515, ENSG00000133703	313	30	1057	0.900532	1	1	100
GOTERM_BP_FAT	GO:0033674~positive regulation of kinase activity	3	0.817439	0.932912	ENSG00000108946, ENSG00000179295, ENSG00000133703	313	13	1057	0.779307	1	1	100
GOTERM_BP_FAT	GO:0045860~positive regulation of protein kinase activity	3	0.817439	0.932912	ENSG00000108946, ENSG00000179295, ENSG00000133703	313	13	1057	0.779307	1	1	100
GOTERM_BP_FAT	GO:0051347~positive regulation of transferase activity	3	0.817439	0.949838	ENSG00000108946, ENSG00000179295, ENSG00000133703	313	14	1057	0.723642	1	1	100
Annotation Cluster 101	Enrichment Score: 0.11319850388404427
Category	Term	Count	%	PValue	Genes	List Total	Pop Hits	Pop Total	Fold Enrichment	Bonferroni	Benjamini	FDR
GOTERM_BP_FAT	GO:0007031~peroxisome organization	3	0.817439	0.462005	ENSG00000101986, ENSG00000116171, ENSG00000214253	313	5	1057	2.0262	1	0.999983	99.9973
SP_PIR_KEYWORDS	peroxisome	4	1.08992	0.872896	ENSG00000089159, ENSG00000101986, ENSG00000116171, ENSG00000214253	366	15	1221	0.889617	1	0.999685	100
GOTERM_CC_FAT	GO:0005777~peroxisome	3	0.817439	0.934971	ENSG00000101986, ENSG00000116171, ENSG00000214253	289	14	1034	0.766683	1	0.999984	100
GOTERM_CC_FAT	GO:0042579~microbody	3	0.817439	0.934971	ENSG00000101986, ENSG00000116171, ENSG00000214253	289	14	1034	0.766683	1	0.999984	100
Annotation Cluster 102	Enrichment Score: 0.10497138235860505
Category	Term	Count	%	PValue	Genes	List Total	Pop Hits	Pop Total	Fold Enrichment	Bonferroni	Benjamini	FDR
GOTERM_BP_FAT	GO:0032504~multicellular organism reproduction	8	2.17984	0.641946	ENSG00000086061, ENSG00000183291, ENSG00000179295, ENSG00000119718, ENSG00000049860, ENSG00000164104, ENSG00000071626, ENSG00000115211	313	25	1057	1.08064	1	1	100
GOTERM_BP_FAT	GO:0048609~reproductive process in a multicellular organism	8	2.17984	0.641946	ENSG00000086061, ENSG00000183291, ENSG00000179295, ENSG00000119718, ENSG00000049860, ENSG00000164104, ENSG00000071626, ENSG00000115211	313	25	1057	1.08064	1	1	100
GOTERM_BP_FAT	GO:0007276~gamete generation	5	1.3624	0.859284	ENSG00000086061, ENSG00000183291, ENSG00000049860, ENSG00000164104, ENSG00000071626	313	19	1057	0.888683	1	1	100
GOTERM_BP_FAT	GO:0048232~male gamete generation	4	1.08992	0.86657	ENSG00000086061, ENSG00000183291, ENSG00000164104, ENSG00000071626	313	15	1057	0.900532	1	1	100
GOTERM_BP_FAT	GO:0007283~spermatogenesis	4	1.08992	0.86657	ENSG00000086061, ENSG00000183291, ENSG00000164104, ENSG00000071626	313	15	1057	0.900532	1	1	100
GOTERM_BP_FAT	GO:0019953~sexual reproduction	6	1.63488	0.881922	ENSG00000086061, ENSG00000183291, ENSG00000168610, ENSG00000049860, ENSG00000164104, ENSG00000071626	313	24	1057	0.844249	1	1	100
Annotation Cluster 103	Enrichment Score: 0.10122664898228108
Category	Term	Count	%	PValue	Genes	List Total	Pop Hits	Pop Total	Fold Enrichment	Bonferroni	Benjamini	FDR
UP_SEQ_FEATURE	metal ion-binding site:Iron	4	1.08992	0.61579	ENSG00000152952, ENSG00000087842, ENSG00000106397, ENSG00000186298	366	10	1220	1.33333	1	1	100
SP_PIR_KEYWORDS	iron	7	1.90736	0.887669	ENSG00000160200, ENSG00000152952, ENSG00000087842, ENSG00000095906, ENSG00000004961, ENSG00000106397, ENSG00000186298	366	28	1221	0.834016	1	0.999743	100
GOTERM_MF_FAT	GO:0005506~iron ion binding	8	2.17984	0.909151	ENSG00000160200, ENSG00000152952, ENSG00000087842, ENSG00000124275, ENSG00000095906, ENSG00000004961, ENSG00000106397, ENSG00000186298	293	34	1001	0.803855	1	1	100
Annotation Cluster 104	Enrichment Score: 0.09874270939646212
Category	Term	Count	%	PValue	Genes	List Total	Pop Hits	Pop Total	Fold Enrichment	Bonferroni	Benjamini	FDR
KEGG_PATHWAY	hsa05120:Epithelial cell signaling in Helicobacter pylori infection	6	1.63488	0.0301686	ENSG00000147416, ENSG00000179295, ENSG00000124181, ENSG00000131100, ENSG00000104067, ENSG00000114573	136	8	523	2.88419	0.985409	0.755642	30.2691
KEGG_PATHWAY	hsa05110:Vibrio cholerae infection	5	1.3624	0.376017	ENSG00000147416, ENSG00000124181, ENSG00000131100, ENSG00000104067, ENSG00000114573	136	12	523	1.60233	1	0.973106	99.6115
GOTERM_CC_FAT	GO:0033178~proton-transporting two-sector ATPase complex, catalytic domain	3	0.817439	0.532728	ENSG00000147416, ENSG00000131100, ENSG00000114573	289	6	1034	1.78893	1	0.989352	99.9975
GOTERM_MF_FAT	GO:0042623~ATPase activity, coupled	14	3.81471	0.647825	ENSG00000198231, ENSG00000131100, ENSG00000119541, ENSG00000147416, ENSG00000162521, ENSG00000163918, ENSG00000035928, ENSG00000064703, ENSG00000136271, ENSG00000197102, ENSG00000101986, ENSG00000198356, ENSG00000133026, ENSG00000114573	293	47	1001	1.01765	1	0.999797	100
GOTERM_MF_FAT	GO:0046961~proton-transporting ATPase activity, rotational mechanism	3	0.817439	0.653569	ENSG00000147416, ENSG00000131100, ENSG00000114573	293	7	1001	1.46416	1	0.999796	100
GOTERM_MF_FAT	GO:0019829~cation-transporting ATPase activity	4	1.08992	0.666778	ENSG00000147416, ENSG00000131100, ENSG00000198356, ENSG00000114573	293	11	1001	1.24232	1	0.999828	100
GOTERM_MF_FAT	GO:0042626~ATPase activity, coupled to transmembrane movement of substances	5	1.3624	0.680062	ENSG00000147416, ENSG00000131100, ENSG00000101986, ENSG00000198356, ENSG00000114573	293	15	1001	1.13879	1	0.999857	100
GOTERM_MF_FAT	GO:0043492~ATPase activity, coupled to movement of substances	5	1.3624	0.680062	ENSG00000147416, ENSG00000131100, ENSG00000101986, ENSG00000198356, ENSG00000114573	293	15	1001	1.13879	1	0.999857	100
GOTERM_MF_FAT	GO:0016820~hydrolase activity, acting on acid anhydrides, catalyzing transmembrane movement of substances	5	1.3624	0.680062	ENSG00000147416, ENSG00000131100, ENSG00000101986, ENSG00000198356, ENSG00000114573	293	15	1001	1.13879	1	0.999857	100
GOTERM_BP_FAT	GO:0009141~nucleoside triphosphate metabolic process	6	1.63488	0.750209	ENSG00000147416, ENSG00000131100, ENSG00000138430, ENSG00000168393, ENSG00000119541, ENSG00000114573	313	20	1057	1.0131	1	1	100
GOTERM_MF_FAT	GO:0042625~ATPase activity, coupled to transmembrane movement of ions	4	1.08992	0.780611	ENSG00000147416, ENSG00000131100, ENSG00000198356, ENSG00000114573	293	13	1001	1.05119	1	0.999972	100
GOTERM_BP_FAT	GO:0046034~ATP metabolic process	5	1.3624	0.787958	ENSG00000147416, ENSG00000131100, ENSG00000138430, ENSG00000119541, ENSG00000114573	313	17	1057	0.993234	1	1	100
GOTERM_MF_FAT	GO:0015399~primary active transmembrane transporter activity	5	1.3624	0.818483	ENSG00000147416, ENSG00000131100, ENSG00000101986, ENSG00000198356, ENSG00000114573	293	18	1001	0.948995	1	0.999988	100
GOTERM_MF_FAT	GO:0015405~P-P-bond-hydrolysis-driven transmembrane transporter activity	5	1.3624	0.818483	ENSG00000147416, ENSG00000131100, ENSG00000101986, ENSG00000198356, ENSG00000114573	293	18	1001	0.948995	1	0.999988	100
GOTERM_BP_FAT	GO:0009144~purine nucleoside triphosphate metabolic process	5	1.3624	0.826632	ENSG00000147416, ENSG00000131100, ENSG00000138430, ENSG00000119541, ENSG00000114573	313	18	1057	0.938055	1	1	100
GOTERM_BP_FAT	GO:0009205~purine ribonucleoside triphosphate metabolic process	5	1.3624	0.826632	ENSG00000147416, ENSG00000131100, ENSG00000138430, ENSG00000119541, ENSG00000114573	313	18	1057	0.938055	1	1	100
GOTERM_BP_FAT	GO:0006163~purine nucleotide metabolic process	7	1.90736	0.827344	ENSG00000138801, ENSG00000147416, ENSG00000113448, ENSG00000131100, ENSG00000138430, ENSG00000119541, ENSG00000114573	313	26	1057	0.909191	1	1	100
GOTERM_BP_FAT	GO:0015986~ATP synthesis coupled proton transport	3	0.817439	0.844306	ENSG00000147416, ENSG00000131100, ENSG00000114573	313	10	1057	1.0131	1	1	100
GOTERM_BP_FAT	GO:0015985~energy coupled proton transport, down electrochemical gradient	3	0.817439	0.844306	ENSG00000147416, ENSG00000131100, ENSG00000114573	313	10	1057	1.0131	1	1	100
GOTERM_BP_FAT	GO:0034220~ion transmembrane transport	3	0.817439	0.844306	ENSG00000147416, ENSG00000131100, ENSG00000114573	313	10	1057	1.0131	1	1	100
GOTERM_CC_FAT	GO:0016469~proton-transporting two-sector ATPase complex	3	0.817439	0.856767	ENSG00000147416, ENSG00000131100, ENSG00000114573	289	11	1034	0.975779	1	0.999854	100
GOTERM_BP_FAT	GO:0009199~ribonucleoside triphosphate metabolic process	5	1.3624	0.859284	ENSG00000147416, ENSG00000131100, ENSG00000138430, ENSG00000119541, ENSG00000114573	313	19	1057	0.888683	1	1	100
SP_PIR_KEYWORDS	Hydrogen ion transport	3	0.817439	0.886683	ENSG00000147416, ENSG00000131100, ENSG00000114573	366	11	1221	0.909836	1	0.999757	100
GOTERM_BP_FAT	GO:0009150~purine ribonucleotide metabolic process	5	1.3624	0.909106	ENSG00000147416, ENSG00000131100, ENSG00000138430, ENSG00000119541, ENSG00000114573	313	21	1057	0.804047	1	1	100
GOTERM_BP_FAT	GO:0015992~proton transport	3	0.817439	0.910689	ENSG00000147416, ENSG00000131100, ENSG00000114573	313	12	1057	0.844249	1	1	100
GOTERM_BP_FAT	GO:0006818~hydrogen transport	3	0.817439	0.910689	ENSG00000147416, ENSG00000131100, ENSG00000114573	313	12	1057	0.844249	1	1	100
GOTERM_BP_FAT	GO:0009142~nucleoside triphosphate biosynthetic process	4	1.08992	0.918124	ENSG00000147416, ENSG00000131100, ENSG00000168393, ENSG00000114573	313	17	1057	0.794587	1	1	100
GOTERM_BP_FAT	GO:0015672~monovalent inorganic cation transport	4	1.08992	0.936423	ENSG00000147416, ENSG00000131100, ENSG00000119541, ENSG00000114573	313	18	1057	0.750444	1	1	100
GOTERM_BP_FAT	GO:0009145~purine nucleoside triphosphate biosynthetic process	3	0.817439	0.962648	ENSG00000147416, ENSG00000131100, ENSG00000114573	313	15	1057	0.675399	1	1	100
GOTERM_BP_FAT	GO:0009206~purine ribonucleoside triphosphate biosynthetic process	3	0.817439	0.962648	ENSG00000147416, ENSG00000131100, ENSG00000114573	313	15	1057	0.675399	1	1	100
GOTERM_BP_FAT	GO:0006754~ATP biosynthetic process	3	0.817439	0.962648	ENSG00000147416, ENSG00000131100, ENSG00000114573	313	15	1057	0.675399	1	1	100
GOTERM_BP_FAT	GO:0009201~ribonucleoside triphosphate biosynthetic process	3	0.817439	0.97229	ENSG00000147416, ENSG00000131100, ENSG00000114573	313	16	1057	0.633187	1	1	100
GOTERM_BP_FAT	GO:0009259~ribonucleotide metabolic process	5	1.3624	0.978433	ENSG00000147416, ENSG00000131100, ENSG00000138430, ENSG00000119541, ENSG00000114573	313	27	1057	0.62537	1	1	100
GOTERM_MF_FAT	GO:0015078~hydrogen ion transmembrane transporter activity	3	0.817439	0.983769	ENSG00000147416, ENSG00000131100, ENSG00000114573	293	18	1001	0.569397	1	1	100
SP_PIR_KEYWORDS	ion transport	4	1.08992	0.984626	ENSG00000147416, ENSG00000131100, ENSG00000169504, ENSG00000114573	366	23	1221	0.580185	1	0.999999	100
GOTERM_BP_FAT	GO:0009152~purine ribonucleotide biosynthetic process	3	0.817439	0.984899	ENSG00000147416, ENSG00000131100, ENSG00000114573	313	18	1057	0.562833	1	1	100
GOTERM_BP_FAT	GO:0006119~oxidative phosphorylation	4	1.08992	0.987333	ENSG00000147416, ENSG00000131100, ENSG00000004779, ENSG00000114573	313	24	1057	0.562833	1	1	100
GOTERM_MF_FAT	GO:0015077~monovalent inorganic cation transmembrane transporter activity	3	0.817439	0.988015	ENSG00000147416, ENSG00000131100, ENSG00000114573	293	19	1001	0.539429	1	1	100
KEGG_PATHWAY	hsa00190:Oxidative phosphorylation	4	1.08992	0.991046	ENSG00000147416, ENSG00000131100, ENSG00000004779, ENSG00000114573	136	29	523	0.530426	1	1	100
GOTERM_BP_FAT	GO:0006164~purine nucleotide biosynthetic process	3	0.817439	0.994049	ENSG00000147416, ENSG00000131100, ENSG00000114573	313	21	1057	0.482428	1	1	100
GOTERM_BP_FAT	GO:0009165~nucleotide biosynthetic process	5	1.3624	0.994179	ENSG00000138801, ENSG00000147416, ENSG00000131100, ENSG00000168393, ENSG00000114573	313	32	1057	0.527656	1	1	100
GOTERM_BP_FAT	GO:0034654~nucleobase, nucleoside, nucleotide and nucleic acid biosynthetic process	5	1.3624	0.996628	ENSG00000138801, ENSG00000147416, ENSG00000131100, ENSG00000168393, ENSG00000114573	313	34	1057	0.496617	1	1	100
GOTERM_BP_FAT	GO:0034404~nucleobase, nucleoside and nucleotide biosynthetic process	5	1.3624	0.996628	ENSG00000138801, ENSG00000147416, ENSG00000131100, ENSG00000168393, ENSG00000114573	313	34	1057	0.496617	1	1	100
GOTERM_BP_FAT	GO:0009260~ribonucleotide biosynthetic process	3	0.817439	0.996838	ENSG00000147416, ENSG00000131100, ENSG00000114573	313	23	1057	0.440478	1	1	100
GOTERM_MF_FAT	GO:0022890~inorganic cation transmembrane transporter activity	3	0.817439	0.997461	ENSG00000147416, ENSG00000131100, ENSG00000114573	293	24	1001	0.427048	1	1	100
GOTERM_BP_FAT	GO:0006812~cation transport	4	1.08992	0.99834	ENSG00000147416, ENSG00000131100, ENSG00000119541, ENSG00000114573	313	31	1057	0.435742	1	1	100
GOTERM_BP_FAT	GO:0006811~ion transport	5	1.3624	0.99981	ENSG00000147416, ENSG00000131100, ENSG00000119541, ENSG00000169504, ENSG00000114573	313	44	1057	0.38375	1	1	100
GOTERM_BP_FAT	GO:0006091~generation of precursor metabolites and energy	6	1.63488	0.999997	ENSG00000147416, ENSG00000131100, ENSG00000116747, ENSG00000004779, ENSG00000186298, ENSG00000114573	313	64	1057	0.316593	1	1	100
Annotation Cluster 105	Enrichment Score: 0.0933802337450956
Category	Term	Count	%	PValue	Genes	List Total	Pop Hits	Pop Total	Fold Enrichment	Bonferroni	Benjamini	FDR
GOTERM_BP_FAT	GO:0006195~purine nucleotide catabolic process	3	0.817439	0.569833	ENSG00000113448, ENSG00000138430, ENSG00000119541	313	6	1057	1.6885	1	0.999998	99.9999
GOTERM_BP_FAT	GO:0009166~nucleotide catabolic process	3	0.817439	0.796462	ENSG00000113448, ENSG00000138430, ENSG00000119541	313	9	1057	1.12567	1	1	100
GOTERM_BP_FAT	GO:0006163~purine nucleotide metabolic process	7	1.90736	0.827344	ENSG00000138801, ENSG00000147416, ENSG00000113448, ENSG00000131100, ENSG00000138430, ENSG00000119541, ENSG00000114573	313	26	1057	0.909191	1	1	100
GOTERM_BP_FAT	GO:0034656~nucleobase, nucleoside and nucleotide catabolic process	3	0.817439	0.844306	ENSG00000113448, ENSG00000138430, ENSG00000119541	313	10	1057	1.0131	1	1	100
GOTERM_BP_FAT	GO:0034655~nucleobase, nucleoside, nucleotide and nucleic acid catabolic process	3	0.817439	0.844306	ENSG00000113448, ENSG00000138430, ENSG00000119541	313	10	1057	1.0131	1	1	100
GOTERM_BP_FAT	GO:0046700~heterocycle catabolic process	3	0.817439	0.910689	ENSG00000113448, ENSG00000138430, ENSG00000119541	313	12	1057	0.844249	1	1	100
GOTERM_BP_FAT	GO:0044270~nitrogen compound catabolic process	3	0.817439	0.910689	ENSG00000113448, ENSG00000138430, ENSG00000119541	313	12	1057	0.844249	1	1	100
Annotation Cluster 106	Enrichment Score: 0.0834839548040972
Category	Term	Count	%	PValue	Genes	List Total	Pop Hits	Pop Total	Fold Enrichment	Bonferroni	Benjamini	FDR
INTERPRO	IPR001781:Zinc finger, LIM-type	3	0.817439	0.797531	ENSG00000136153, ENSG00000163110, ENSG00000089159	348	9	1173	1.12356	1	1	100
SP_PIR_KEYWORDS	LIM domain	3	0.817439	0.80312	ENSG00000136153, ENSG00000163110, ENSG00000089159	366	9	1221	1.11202	1	0.999155	100
SMART	SM00132:LIM	3	0.817439	0.877042	ENSG00000136153, ENSG00000163110, ENSG00000089159	174	9	499	0.955939	1	1	100
Annotation Cluster 107	Enrichment Score: 0.08122608519901665
Category	Term	Count	%	PValue	Genes	List Total	Pop Hits	Pop Total	Fold Enrichment	Bonferroni	Benjamini	FDR
GOTERM_BP_FAT	GO:0006917~induction of apoptosis	6	1.63488	0.750209	ENSG00000115415, ENSG00000092929, ENSG00000064703, ENSG00000175467, ENSG00000119953, ENSG00000198959	313	20	1057	1.0131	1	1	100
GOTERM_BP_FAT	GO:0012502~induction of programmed cell death	6	1.63488	0.750209	ENSG00000115415, ENSG00000092929, ENSG00000064703, ENSG00000175467, ENSG00000119953, ENSG00000198959	313	20	1057	1.0131	1	1	100
GOTERM_BP_FAT	GO:0043065~positive regulation of apoptosis	8	2.17984	0.830036	ENSG00000115415, ENSG00000092929, ENSG00000177425, ENSG00000064703, ENSG00000180900, ENSG00000175467, ENSG00000119953, ENSG00000198959	313	30	1057	0.900532	1	1	100
GOTERM_BP_FAT	GO:0043068~positive regulation of programmed cell death	8	2.17984	0.830036	ENSG00000115415, ENSG00000092929, ENSG00000177425, ENSG00000064703, ENSG00000180900, ENSG00000175467, ENSG00000119953, ENSG00000198959	313	30	1057	0.900532	1	1	100
GOTERM_BP_FAT	GO:0010942~positive regulation of cell death	8	2.17984	0.830036	ENSG00000115415, ENSG00000092929, ENSG00000177425, ENSG00000064703, ENSG00000180900, ENSG00000175467, ENSG00000119953, ENSG00000198959	313	30	1057	0.900532	1	1	100
GOTERM_BP_FAT	GO:0042981~regulation of apoptosis	18	4.90463	0.871615	ENSG00000131467, ENSG00000177425, ENSG00000133703, ENSG00000197081, ENSG00000180900, ENSG00000108179, ENSG00000175467, ENSG00000198959, ENSG00000111057, ENSG00000115415, ENSG00000165280, ENSG00000131238, ENSG00000092929, ENSG00000005194, ENSG00000064703, ENSG00000101126, ENSG00000163558, ENSG00000119953	313	70	1057	0.868371	1	1	100
GOTERM_BP_FAT	GO:0043067~regulation of programmed cell death	18	4.90463	0.886718	ENSG00000131467, ENSG00000177425, ENSG00000133703, ENSG00000197081, ENSG00000180900, ENSG00000108179, ENSG00000175467, ENSG00000198959, ENSG00000111057, ENSG00000115415, ENSG00000165280, ENSG00000131238, ENSG00000092929, ENSG00000005194, ENSG00000064703, ENSG00000101126, ENSG00000163558, ENSG00000119953	313	71	1057	0.85614	1	1	100
GOTERM_BP_FAT	GO:0010941~regulation of cell death	18	4.90463	0.900382	ENSG00000131467, ENSG00000177425, ENSG00000133703, ENSG00000197081, ENSG00000180900, ENSG00000108179, ENSG00000175467, ENSG00000198959, ENSG00000111057, ENSG00000115415, ENSG00000165280, ENSG00000131238, ENSG00000092929, ENSG00000005194, ENSG00000064703, ENSG00000101126, ENSG00000163558, ENSG00000119953	313	72	1057	0.844249	1	1	100
Annotation Cluster 108	Enrichment Score: 0.0810413668217835
Category	Term	Count	%	PValue	Genes	List Total	Pop Hits	Pop Total	Fold Enrichment	Bonferroni	Benjamini	FDR
GOTERM_BP_FAT	GO:0006461~protein complex assembly	20	5.44959	0.690429	ENSG00000077809, ENSG00000100883, ENSG00000054118, ENSG00000042493, ENSG00000108424, ENSG00000103363, ENSG00000205339, ENSG00000155438, ENSG00000177885, ENSG00000173801, ENSG00000198959, ENSG00000110713, ENSG00000168036, ENSG00000037042, ENSG00000165280, ENSG00000047315, ENSG00000082898, ENSG00000089159, ENSG00000086200, ENSG00000104325	313	69	1057	0.97884	1	1	100
GOTERM_BP_FAT	GO:0070271~protein complex biogenesis	20	5.44959	0.690429	ENSG00000077809, ENSG00000100883, ENSG00000054118, ENSG00000042493, ENSG00000108424, ENSG00000103363, ENSG00000205339, ENSG00000155438, ENSG00000177885, ENSG00000173801, ENSG00000198959, ENSG00000110713, ENSG00000168036, ENSG00000037042, ENSG00000165280, ENSG00000047315, ENSG00000082898, ENSG00000089159, ENSG00000086200, ENSG00000104325	313	69	1057	0.97884	1	1	100
GOTERM_BP_FAT	GO:0065003~macromolecular complex assembly	30	8.17439	0.869284	ENSG00000100883, ENSG00000165733, ENSG00000107581, ENSG00000054118, ENSG00000103363, ENSG00000205339, ENSG00000110713, ENSG00000173801, ENSG00000177885, ENSG00000168036, ENSG00000037042, ENSG00000089159, ENSG00000164104, ENSG00000086200, ENSG00000119953, ENSG00000104325, ENSG00000136937, ENSG00000188529, ENSG00000077809, ENSG00000124562, ENSG00000108424, ENSG00000042493, ENSG00000144895, ENSG0000…	313	114	1057	0.888683	1	1	100
GOTERM_BP_FAT	GO:0043933~macromolecular complex subunit organization	31	8.44687	0.907573	ENSG00000100883, ENSG00000073584, ENSG00000165733, ENSG00000107581, ENSG00000054118, ENSG00000103363, ENSG00000205339, ENSG00000110713, ENSG00000173801, ENSG00000177885, ENSG00000168036, ENSG00000037042, ENSG00000089159, ENSG00000164104, ENSG00000086200, ENSG00000119953, ENSG00000104325, ENSG00000136937, ENSG00000188529, ENSG00000077809, ENSG00000124562, ENSG00000108424, ENSG00000042493, ENSG0000…	313	121	1057	0.865181	1	1	100
GOTERM_BP_FAT	GO:0034622~cellular macromolecular complex assembly	18	4.90463	0.912688	ENSG00000100883, ENSG00000165733, ENSG00000107581, ENSG00000124562, ENSG00000108424, ENSG00000144895, ENSG00000205339, ENSG00000110713, ENSG00000037042, ENSG00000064703, ENSG00000089159, ENSG00000082898, ENSG00000164104, ENSG00000086200, ENSG00000119953, ENSG00000127483, ENSG00000136937, ENSG00000188529	313	73	1057	0.832684	1	1	100
GOTERM_BP_FAT	GO:0034621~cellular macromolecular complex subunit organization	19	5.17711	0.950928	ENSG00000100883, ENSG00000073584, ENSG00000165733, ENSG00000107581, ENSG00000124562, ENSG00000108424, ENSG00000144895, ENSG00000205339, ENSG00000110713, ENSG00000037042, ENSG00000064703, ENSG00000089159, ENSG00000082898, ENSG00000164104, ENSG00000086200, ENSG00000119953, ENSG00000127483, ENSG00000136937, ENSG00000188529	313	81	1057	0.792135	1	1	100
Annotation Cluster 109	Enrichment Score: 0.075695311457678
Category	Term	Count	%	PValue	Genes	List Total	Pop Hits	Pop Total	Fold Enrichment	Bonferroni	Benjamini	FDR
UP_SEQ_FEATURE	domain:RRM	8	2.17984	0.658029	ENSG00000102317, ENSG00000189306, ENSG00000106682, ENSG00000155438, ENSG00000149532, ENSG00000138757, ENSG00000136527, ENSG00000188529	366	25	1220	1.06667	1	1	100
INTERPRO	IPR012677:Nucleotide-binding, alpha-beta plait	12	3.26975	0.84753	ENSG00000102317, ENSG00000153250, ENSG00000075856, ENSG00000214026, ENSG00000179950, ENSG00000106682, ENSG00000155438, ENSG00000149532, ENSG00000138757, ENSG00000136527, ENSG00000071626, ENSG00000188529	348	46	1173	0.87931	1	1	100
INTERPRO	IPR000504:RNA recognition motif, RNP-1	12	3.26975	0.84753	ENSG00000102317, ENSG00000153250, ENSG00000189306, ENSG00000075856, ENSG00000179950, ENSG00000106682, ENSG00000155438, ENSG00000149532, ENSG00000138757, ENSG00000136527, ENSG00000071626, ENSG00000188529	348	46	1173	0.87931	1	1	100
SP_PIR_KEYWORDS	rna-binding	30	8.17439	0.91729	ENSG00000198231, ENSG00000100883, ENSG00000105323, ENSG00000179950, ENSG00000129351, ENSG00000116747, ENSG00000138757, ENSG00000136527, ENSG00000153250, ENSG00000177971, ENSG00000056097, ENSG00000108256, ENSG00000021776, ENSG00000188529, ENSG00000150593, ENSG00000102317, ENSG00000124562, ENSG00000106682, ENSG00000088247, ENSG00000107951, ENSG00000155438, ENSG00000149532, ENSG00000205323, ENSG0000…	366	117	1221	0.855401	1	0.999891	100
SMART	SM00360:RRM	12	3.26975	0.964853	ENSG00000102317, ENSG00000153250, ENSG00000189306, ENSG00000075856, ENSG00000179950, ENSG00000106682, ENSG00000155438, ENSG00000149532, ENSG00000138757, ENSG00000136527, ENSG00000071626, ENSG00000188529	174	46	499	0.748126	1	1	100
Annotation Cluster 110	Enrichment Score: 0.0755973242952111
Category	Term	Count	%	PValue	Genes	List Total	Pop Hits	Pop Total	Fold Enrichment	Bonferroni	Benjamini	FDR
GOTERM_CC_FAT	GO:0042175~nuclear envelope-endoplasmic reticulum network	11	2.99728	0.682998	ENSG00000125844, ENSG00000105701, ENSG00000150961, ENSG00000182446, ENSG00000101146, ENSG00000082898, ENSG00000102119, ENSG00000124164, ENSG00000182934, ENSG00000163527, ENSG00000176986	289	39	1034	1.00914	1	0.997441	100
GOTERM_CC_FAT	GO:0044432~endoplasmic reticulum part	10	2.7248	0.930964	ENSG00000125844, ENSG00000105701, ENSG00000183291, ENSG00000141756, ENSG00000150961, ENSG00000163956, ENSG00000124164, ENSG00000182934, ENSG00000163527, ENSG00000176986	289	46	1034	0.777794	1	0.999984	100
GOTERM_CC_FAT	GO:0005789~endoplasmic reticulum membrane	7	1.90736	0.932945	ENSG00000125844, ENSG00000105701, ENSG00000150961, ENSG00000124164, ENSG00000182934, ENSG00000163527, ENSG00000176986	289	33	1034	0.758939	1	0.999984	100
Annotation Cluster 111	Enrichment Score: 0.06807120268847026
Category	Term	Count	%	PValue	Genes	List Total	Pop Hits	Pop Total	Fold Enrichment	Bonferroni	Benjamini	FDR
INTERPRO	IPR003593:ATPase, AAA+ type, core	8	2.17984	0.731033	ENSG00000100883, ENSG00000165280, ENSG00000035928, ENSG00000163918, ENSG00000197102, ENSG00000101986, ENSG00000119541, ENSG00000182934	348	27	1173	0.998723	1	1	100
SMART	SM00382:AAA	8	2.17984	0.884876	ENSG00000100883, ENSG00000165280, ENSG00000035928, ENSG00000163918, ENSG00000197102, ENSG00000101986, ENSG00000119541, ENSG00000182934	174	27	499	0.849723	1	1	100
INTERPRO	IPR003959:ATPase, AAA-type, core	4	1.08992	0.895971	ENSG00000165280, ENSG00000035928, ENSG00000163918, ENSG00000119541	348	16	1173	0.842672	1	1	100
GOTERM_MF_FAT	GO:0016887~ATPase activity	15	4.08719	0.921725	ENSG00000198231, ENSG00000131100, ENSG00000119541, ENSG00000147416, ENSG00000165280, ENSG00000162521, ENSG00000163918, ENSG00000035928, ENSG00000064703, ENSG00000136271, ENSG00000197102, ENSG00000101986, ENSG00000198356, ENSG00000133026, ENSG00000114573	293	63	1001	0.813424	1	1	100
Annotation Cluster 112	Enrichment Score: 0.06594461334931878
Category	Term	Count	%	PValue	Genes	List Total	Pop Hits	Pop Total	Fold Enrichment	Bonferroni	Benjamini	FDR
GOTERM_CC_FAT	GO:0000267~cell fraction	27	7.35695	0.804183	ENSG00000088256, ENSG00000113448, ENSG00000134765, ENSG00000168385, ENSG00000197081, ENSG00000205339, ENSG00000173801, ENSG00000168036, ENSG00000131238, ENSG00000163110, ENSG00000065135, ENSG00000065427, ENSG00000198356, ENSG00000198910, ENSG00000132589, ENSG00000100983, ENSG00000100401, ENSG00000179295, ENSG00000133703, ENSG00000132142, ENSG00000049860, ENSG00000108179, ENSG00000203879, ENSG0000…	289	105	1034	0.92002	1	0.999535	100
GOTERM_CC_FAT	GO:0005624~membrane fraction	16	4.35967	0.88121	ENSG00000088256, ENSG00000134765, ENSG00000168385, ENSG00000133703, ENSG00000197081, ENSG00000108179, ENSG00000124164, ENSG00000173801, ENSG00000203879, ENSG00000168036, ENSG00000165280, ENSG00000131238, ENSG00000163110, ENSG00000065135, ENSG00000132589, ENSG00000198910	289	67	1034	0.854413	1	0.999923	100
GOTERM_CC_FAT	GO:0005626~insoluble fraction	17	4.63215	0.894813	ENSG00000088256, ENSG00000113448, ENSG00000134765, ENSG00000168385, ENSG00000133703, ENSG00000197081, ENSG00000108179, ENSG00000203879, ENSG00000124164, ENSG00000173801, ENSG00000168036, ENSG00000165280, ENSG00000131238, ENSG00000163110, ENSG00000065135, ENSG00000132589, ENSG00000198910	289	72	1034	0.844771	1	0.999938	100
Annotation Cluster 113	Enrichment Score: 0.06386078126938309
Category	Term	Count	%	PValue	Genes	List Total	Pop Hits	Pop Total	Fold Enrichment	Bonferroni	Benjamini	FDR
GOTERM_BP_FAT	GO:0000302~response to reactive oxygen species	3	0.817439	0.796462	ENSG00000115415, ENSG00000125995, ENSG00000089159	313	9	1057	1.12567	1	1	100
GOTERM_BP_FAT	GO:0010035~response to inorganic substance	6	1.63488	0.825905	ENSG00000115415, ENSG00000125995, ENSG00000089159, ENSG00000198356, ENSG00000168036, ENSG00000100983	313	22	1057	0.920999	1	1	100
GOTERM_BP_FAT	GO:0006979~response to oxidative stress	4	1.08992	0.977963	ENSG00000115415, ENSG00000125995, ENSG00000089159, ENSG00000100983	313	22	1057	0.613999	1	1	100
Annotation Cluster 114	Enrichment Score: 0.04991208308711481
Category	Term	Count	%	PValue	Genes	List Total	Pop Hits	Pop Total	Fold Enrichment	Bonferroni	Benjamini	FDR
KEGG_PATHWAY	hsa03040:Spliceosome	15	4.08719	0.481009	ENSG00000198231, ENSG00000124562, ENSG00000179950, ENSG00000110107, ENSG00000175467, ENSG00000106245, ENSG00000136527, ENSG00000100603, ENSG00000085872, ENSG00000102103, ENSG00000021776, ENSG00000119953, ENSG00000136937, ENSG00000188529, ENSG00000100410	136	52	523	1.1093	1	0.976977	99.9556
GOTERM_BP_FAT	GO:0016071~mRNA metabolic process	21	5.72207	0.83617	ENSG00000105323, ENSG00000124562, ENSG00000179950, ENSG00000088247, ENSG00000110107, ENSG00000175467, ENSG00000107951, ENSG00000149532, ENSG00000136527, ENSG00000108848, ENSG00000072501, ENSG00000172239, ENSG00000170473, ENSG00000047315, ENSG00000100603, ENSG00000064703, ENSG00000021776, ENSG00000119953, ENSG00000136937, ENSG00000188529, ENSG00000100410	313	79	1057	0.897683	1	1	100
GOTERM_BP_FAT	GO:0006397~mRNA processing	19	5.17711	0.890102	ENSG00000105323, ENSG00000124562, ENSG00000179950, ENSG00000088247, ENSG00000110107, ENSG00000175467, ENSG00000107951, ENSG00000149532, ENSG00000136527, ENSG00000108848, ENSG00000072501, ENSG00000047315, ENSG00000100603, ENSG00000064703, ENSG00000021776, ENSG00000119953, ENSG00000136937, ENSG00000188529, ENSG00000100410	313	75	1057	0.855506	1	1	100
GOTERM_BP_FAT	GO:0008380~RNA splicing	19	5.17711	0.903163	ENSG00000105323, ENSG00000124562, ENSG00000179950, ENSG00000088247, ENSG00000110107, ENSG00000175467, ENSG00000149532, ENSG00000136527, ENSG00000108848, ENSG00000072501, ENSG00000047315, ENSG00000100603, ENSG00000064703, ENSG00000124383, ENSG00000021776, ENSG00000119953, ENSG00000136937, ENSG00000188529, ENSG00000100410	313	76	1057	0.844249	1	1	100
SP_PIR_KEYWORDS	mrna processing	15	4.08719	0.937449	ENSG00000179950, ENSG00000088247, ENSG00000110107, ENSG00000175467, ENSG00000107951, ENSG00000149532, ENSG00000136527, ENSG00000108848, ENSG00000100603, ENSG00000064703, ENSG00000021776, ENSG00000119953, ENSG00000136937, ENSG00000188529, ENSG00000100410	366	63	1221	0.794301	1	0.999946	100
SP_PIR_KEYWORDS	mrna splicing	13	3.54223	0.967044	ENSG00000179950, ENSG00000088247, ENSG00000110107, ENSG00000175467, ENSG00000136527, ENSG00000108848, ENSG00000100603, ENSG00000064703, ENSG00000021776, ENSG00000119953, ENSG00000136937, ENSG00000188529, ENSG00000100410	366	59	1221	0.735065	1	0.999991	100
GOTERM_BP_FAT	GO:0000375~RNA splicing, via transesterification reactions	12	3.26975	0.969264	ENSG00000105323, ENSG00000124562, ENSG00000047315, ENSG00000100603, ENSG00000064703, ENSG00000149532, ENSG00000119953, ENSG00000136527, ENSG00000136937, ENSG00000072501, ENSG00000100410, ENSG00000188529	313	56	1057	0.723642	1	1	100
GOTERM_BP_FAT	GO:0000377~RNA splicing, via transesterification reactions with bulged adenosine as nucleophile	12	3.26975	0.969264	ENSG00000105323, ENSG00000124562, ENSG00000047315, ENSG00000100603, ENSG00000064703, ENSG00000149532, ENSG00000119953, ENSG00000136527, ENSG00000136937, ENSG00000072501, ENSG00000100410, ENSG00000188529	313	56	1057	0.723642	1	1	100
GOTERM_BP_FAT	GO:0000398~nuclear mRNA splicing, via spliceosome	12	3.26975	0.969264	ENSG00000105323, ENSG00000124562, ENSG00000047315, ENSG00000100603, ENSG00000064703, ENSG00000149532, ENSG00000119953, ENSG00000136527, ENSG00000136937, ENSG00000072501, ENSG00000100410, ENSG00000188529	313	56	1057	0.723642	1	1	100
GOTERM_CC_FAT	GO:0005681~spliceosome	7	1.90736	0.975227	ENSG00000100603, ENSG00000064703, ENSG00000110107, ENSG00000175467, ENSG00000021776, ENSG00000119953, ENSG00000100410	289	38	1034	0.659078	1	0.999999	100
GOTERM_BP_FAT	GO:0006396~RNA processing	29	7.90191	0.98015	ENSG00000105323, ENSG00000179950, ENSG00000175467, ENSG00000132275, ENSG00000136527, ENSG00000072501, ENSG00000153250, ENSG00000177971, ENSG00000085872, ENSG00000124383, ENSG00000021776, ENSG00000119953, ENSG00000136937, ENSG00000188529, ENSG00000100410, ENSG00000102317, ENSG00000124562, ENSG00000156697, ENSG00000088247, ENSG00000006744, ENSG00000110107, ENSG00000107951, ENSG00000149532, ENSG0000…	313	126	1057	0.777245	1	1	100
SP_PIR_KEYWORDS	Spliceosome	7	1.90736	0.986923	ENSG00000100603, ENSG00000064703, ENSG00000110107, ENSG00000175467, ENSG00000021776, ENSG00000119953, ENSG00000100410	366	38	1221	0.614538	1	0.999999	100
Annotation Cluster 115	Enrichment Score: 0.04733673317607983
Category	Term	Count	%	PValue	Genes	List Total	Pop Hits	Pop Total	Fold Enrichment	Bonferroni	Benjamini	FDR
KEGG_PATHWAY	hsa00970:Aminoacyl-tRNA biosynthesis	4	1.08992	0.82658	ENSG00000133706, ENSG00000172053, ENSG00000170445, ENSG00000065427	136	16	523	0.961397	1	0.99797	100
GOTERM_MF_FAT	GO:0016876~ligase activity, forming aminoacyl-tRNA and related compounds	4	1.08992	0.889804	ENSG00000133706, ENSG00000172053, ENSG00000170445, ENSG00000065427	293	16	1001	0.854096	1	0.999999	100
GOTERM_MF_FAT	GO:0016875~ligase activity, forming carbon-oxygen bonds	4	1.08992	0.889804	ENSG00000133706, ENSG00000172053, ENSG00000170445, ENSG00000065427	293	16	1001	0.854096	1	0.999999	100
GOTERM_MF_FAT	GO:0004812~aminoacyl-tRNA ligase activity	4	1.08992	0.889804	ENSG00000133706, ENSG00000172053, ENSG00000170445, ENSG00000065427	293	16	1001	0.854096	1	0.999999	100
GOTERM_BP_FAT	GO:0006418~tRNA aminoacylation for protein translation	4	1.08992	0.895154	ENSG00000133706, ENSG00000172053, ENSG00000170445, ENSG00000065427	313	16	1057	0.844249	1	1	100
GOTERM_BP_FAT	GO:0043038~amino acid activation	4	1.08992	0.895154	ENSG00000133706, ENSG00000172053, ENSG00000170445, ENSG00000065427	313	16	1057	0.844249	1	1	100
GOTERM_BP_FAT	GO:0043039~tRNA aminoacylation	4	1.08992	0.895154	ENSG00000133706, ENSG00000172053, ENSG00000170445, ENSG00000065427	313	16	1057	0.844249	1	1	100
SP_PIR_KEYWORDS	Aminoacyl-tRNA synthetase	4	1.08992	0.900584	ENSG00000133706, ENSG00000172053, ENSG00000170445, ENSG00000065427	366	16	1221	0.834016	1	0.999822	100
GOTERM_BP_FAT	GO:0006399~tRNA metabolic process	5	1.3624	0.909106	ENSG00000133706, ENSG00000172053, ENSG00000170445, ENSG00000006744, ENSG00000065427	313	21	1057	0.804047	1	1	100
GOTERM_BP_FAT	GO:0034660~ncRNA metabolic process	11	2.99728	0.983178	ENSG00000177971, ENSG00000133706, ENSG00000172053, ENSG00000124383, ENSG00000170445, ENSG00000006744, ENSG00000136271, ENSG00000156697, ENSG00000155438, ENSG00000065427, ENSG00000132275	313	55	1057	0.675399	1	1	100
Annotation Cluster 116	Enrichment Score: 0.045044019677132466
Category	Term	Count	%	PValue	Genes	List Total	Pop Hits	Pop Total	Fold Enrichment	Bonferroni	Benjamini	FDR
SP_PIR_KEYWORDS	kinase	8	2.17984	0.840613	ENSG00000143179, ENSG00000138801, ENSG00000108946, ENSG00000173207, ENSG00000117676, ENSG00000113712, ENSG00000163558, ENSG00000168393	366	30	1221	0.889617	1	0.999549	100
UP_SEQ_FEATURE	binding site:ATP	8	2.17984	0.841319	ENSG00000143179, ENSG00000133706, ENSG00000117676, ENSG00000113712, ENSG00000172053, ENSG00000163558, ENSG00000198356, ENSG00000100983	366	30	1220	0.888889	1	1	100
GOTERM_MF_FAT	GO:0004672~protein kinase activity	6	1.63488	0.848025	ENSG00000117676, ENSG00000047315, ENSG00000113712, ENSG00000197081, ENSG00000163558, ENSG00000099942	293	23	1001	0.89123	1	0.999994	100
GOTERM_BP_FAT	GO:0006468~protein amino acid phosphorylation	7	1.90736	0.855473	ENSG00000115415, ENSG00000117676, ENSG00000113712, ENSG00000179295, ENSG00000115306, ENSG00000144895, ENSG00000163558	313	27	1057	0.875518	1	1	100
INTERPRO	IPR017442:Serine/threonine protein kinase-related	3	0.817439	0.882495	ENSG00000117676, ENSG00000113712, ENSG00000163558	348	11	1173	0.919279	1	1	100
INTERPRO	IPR008271:Serine/threonine protein kinase, active site	3	0.817439	0.911321	ENSG00000117676, ENSG00000113712, ENSG00000163558	348	12	1173	0.842672	1	1	100
INTERPRO	IPR017441:Protein kinase, ATP binding site	3	0.817439	0.933423	ENSG00000117676, ENSG00000113712, ENSG00000163558	348	13	1173	0.777851	1	1	100
INTERPRO	IPR000719:Protein kinase, core	3	0.817439	0.933423	ENSG00000117676, ENSG00000113712, ENSG00000163558	348	13	1173	0.777851	1	1	100
SP_PIR_KEYWORDS	serine/threonine-protein kinase	3	0.817439	0.936332	ENSG00000117676, ENSG00000113712, ENSG00000163558	366	13	1221	0.769861	1	0.999948	100
GOTERM_MF_FAT	GO:0004674~protein serine/threonine kinase activity	3	0.817439	0.960404	ENSG00000117676, ENSG00000113712, ENSG00000163558	293	15	1001	0.683276	1	1	100
UP_SEQ_FEATURE	active site:Proton acceptor	8	2.17984	0.98837	ENSG00000143149, ENSG00000117676, ENSG00000113712, ENSG00000164904, ENSG00000133313, ENSG00000163558, ENSG00000054148, ENSG00000104325	366	43	1220	0.620155	1	1	100
Annotation Cluster 117	Enrichment Score: 0.044179186726636406
Category	Term	Count	%	PValue	Genes	List Total	Pop Hits	Pop Total	Fold Enrichment	Bonferroni	Benjamini	FDR
GOTERM_CC_FAT	GO:0000790~nuclear chromatin	3	0.817439	0.81562	ENSG00000149115, ENSG00000162521, ENSG00000196591	289	10	1034	1.07336	1	0.999616	100
GOTERM_CC_FAT	GO:0044454~nuclear chromosome part	4	1.08992	0.915622	ENSG00000149115, ENSG00000162521, ENSG00000100242, ENSG00000196591	289	18	1034	0.795079	1	0.999966	100
GOTERM_CC_FAT	GO:0000785~chromatin	6	1.63488	0.986866	ENSG00000149115, ENSG00000162521, ENSG00000196591, ENSG00000077097, ENSG00000101972, ENSG00000127483	289	36	1034	0.596309	1	1	100
Annotation Cluster 118	Enrichment Score: 0.03515953792511632
Category	Term	Count	%	PValue	Genes	List Total	Pop Hits	Pop Total	Fold Enrichment	Bonferroni	Benjamini	FDR
UP_SEQ_FEATURE	short sequence motif:Q motif	3	0.817439	0.803559	ENSG00000198231, ENSG00000064703, ENSG00000136271	366	9	1220	1.11111	1	1	100
INTERPRO	IPR014014:RNA helicase, DEAD-box type, Q motif	3	0.817439	0.845223	ENSG00000198231, ENSG00000064703, ENSG00000136271	348	10	1173	1.01121	1	1	100
UP_SEQ_FEATURE	short sequence motif:DEAD box	3	0.817439	0.850501	ENSG00000198231, ENSG00000064703, ENSG00000136271	366	10	1220	1	1	1	100
INTERPRO	IPR011545:DNA/RNA helicase, DEAD/DEAH box type, N-terminal	3	0.817439	0.911321	ENSG00000198231, ENSG00000064703, ENSG00000136271	348	12	1173	0.842672	1	1	100
INTERPRO	IPR014001:DEAD-like helicase, N-terminal	4	1.08992	0.918803	ENSG00000198231, ENSG00000064703, ENSG00000136271, ENSG00000080603	348	17	1173	0.793103	1	1	100
INTERPRO	IPR001650:DNA/RNA helicase, C-terminal	4	1.08992	0.918803	ENSG00000198231, ENSG00000064703, ENSG00000136271, ENSG00000080603	348	17	1173	0.793103	1	1	100
INTERPRO	IPR014021:Helicase, superfamily 1 and 2, ATP-binding	4	1.08992	0.918803	ENSG00000198231, ENSG00000064703, ENSG00000136271, ENSG00000080603	348	17	1173	0.793103	1	1	100
UP_SEQ_FEATURE	domain:Helicase ATP-binding	4	1.08992	0.923029	ENSG00000198231, ENSG00000064703, ENSG00000136271, ENSG00000080603	366	17	1220	0.784314	1	1	100
UP_SEQ_FEATURE	domain:Helicase C-terminal	4	1.08992	0.923029	ENSG00000198231, ENSG00000064703, ENSG00000136271, ENSG00000080603	366	17	1220	0.784314	1	1	100
GOTERM_MF_FAT	GO:0004386~helicase activity	5	1.3624	0.961675	ENSG00000198231, ENSG00000064703, ENSG00000076003, ENSG00000136271, ENSG00000080603	293	25	1001	0.683276	1	1	100
SMART	SM00490:HELICc	4	1.08992	0.967475	ENSG00000198231, ENSG00000064703, ENSG00000136271, ENSG00000080603	174	17	499	0.67478	1	1	100
SMART	SM00487:DEXDc	4	1.08992	0.967475	ENSG00000198231, ENSG00000064703, ENSG00000136271, ENSG00000080603	174	17	499	0.67478	1	1	100
SP_PIR_KEYWORDS	helicase	4	1.08992	0.979668	ENSG00000198231, ENSG00000064703, ENSG00000136271, ENSG00000080603	366	22	1221	0.606557	1	0.999997	100
GOTERM_MF_FAT	GO:0070035~purine NTP-dependent helicase activity	3	0.817439	0.983769	ENSG00000198231, ENSG00000064703, ENSG00000136271	293	18	1001	0.569397	1	1	100
GOTERM_MF_FAT	GO:0008026~ATP-dependent helicase activity	3	0.817439	0.983769	ENSG00000198231, ENSG00000064703, ENSG00000136271	293	18	1001	0.569397	1	1	100
Annotation Cluster 119	Enrichment Score: 0.03299361539439263
Category	Term	Count	%	PValue	Genes	List Total	Pop Hits	Pop Total	Fold Enrichment	Bonferroni	Benjamini	FDR
GOTERM_BP_FAT	GO:0048534~hemopoietic or lymphoid organ development	4	1.08992	0.895154	ENSG00000005194, ENSG00000168036, ENSG00000099942, ENSG00000187735	313	16	1057	0.844249	1	1	100
GOTERM_BP_FAT	GO:0002520~immune system development	4	1.08992	0.936423	ENSG00000005194, ENSG00000168036, ENSG00000099942, ENSG00000187735	313	18	1057	0.750444	1	1	100
GOTERM_BP_FAT	GO:0030097~hemopoiesis	3	0.817439	0.949838	ENSG00000005194, ENSG00000168036, ENSG00000187735	313	14	1057	0.723642	1	1	100
Annotation Cluster 120	Enrichment Score: 0.02697749717817248
Category	Term	Count	%	PValue	Genes	List Total	Pop Hits	Pop Total	Fold Enrichment	Bonferroni	Benjamini	FDR
GOTERM_CC_FAT	GO:0031967~organelle envelope	32	8.71935	0.873704	ENSG00000213463, ENSG00000116030, ENSG00000198060, ENSG00000144224, ENSG00000100242, ENSG00000197956, ENSG00000197081, ENSG00000007923, ENSG00000184117, ENSG00000205339, ENSG00000110713, ENSG00000100575, ENSG00000214253, ENSG00000163002, ENSG00000111581, ENSG00000086200, ENSG00000100401, ENSG00000108424, ENSG00000093000, ENSG00000108179, ENSG00000116161, ENSG00000004961, ENSG00000186298, ENSG0000…	289	129	1034	0.88753	1	0.999909	100
GOTERM_CC_FAT	GO:0031975~envelope	32	8.71935	0.873704	ENSG00000213463, ENSG00000116030, ENSG00000198060, ENSG00000144224, ENSG00000100242, ENSG00000197956, ENSG00000197081, ENSG00000007923, ENSG00000184117, ENSG00000205339, ENSG00000110713, ENSG00000100575, ENSG00000214253, ENSG00000163002, ENSG00000111581, ENSG00000086200, ENSG00000100401, ENSG00000108424, ENSG00000093000, ENSG00000108179, ENSG00000116161, ENSG00000004961, ENSG00000186298, ENSG0000…	289	129	1034	0.88753	1	0.999909	100
GOTERM_CC_FAT	GO:0016021~integral to membrane	48	13.079	0.902873	ENSG00000138448, ENSG00000213463, ENSG00000116030, ENSG00000198060, ENSG00000101337, ENSG00000144224, ENSG00000046604, ENSG00000100242, ENSG00000134765, ENSG00000197081, ENSG00000163956, ENSG00000205339, ENSG00000110713, ENSG00000214253, ENSG00000163002, ENSG00000125844, ENSG00000147416, ENSG00000135387, ENSG00000111581, ENSG00000125304, ENSG00000101986, ENSG00000086200, ENSG00000198910, ENSG0000…	289	193	1034	0.889829	1	0.999951	100
GOTERM_CC_FAT	GO:0031224~intrinsic to membrane	50	13.624	0.939876	ENSG00000138448, ENSG00000198060, ENSG00000101337, ENSG00000116030, ENSG00000100242, ENSG00000144224, ENSG00000134765, ENSG00000197081, ENSG00000163956, ENSG00000214253, ENSG00000163002, ENSG00000125844, ENSG00000111581, ENSG00000125304, ENSG00000086200, ENSG00000137824, ENSG00000198910, ENSG00000114573, ENSG00000100401, ENSG00000108424, ENSG00000093000, ENSG00000134851, ENSG00000124164, ENSG0000…	289	206	1034	0.868411	1	0.999987	100
UP_SEQ_FEATURE	topological domain:Cytoplasmic	12	3.26975	0.999395	ENSG00000125844, ENSG00000138448, ENSG00000213463, ENSG00000046604, ENSG00000144224, ENSG00000134765, ENSG00000197081, ENSG00000008282, ENSG00000125304, ENSG00000124164, ENSG00000198910, ENSG00000214253	366	74	1220	0.540541	1	1	100
UP_SEQ_FEATURE	transmembrane region	26	7.08447	0.999992	ENSG00000138448, ENSG00000213463, ENSG00000101337, ENSG00000198060, ENSG00000144224, ENSG00000100242, ENSG00000046604, ENSG00000134765, ENSG00000197081, ENSG00000214253, ENSG00000125844, ENSG00000125304, ENSG00000101986, ENSG00000137824, ENSG00000198910, ENSG00000163527, ENSG00000134851, ENSG00000124164, ENSG00000105701, ENSG00000125995, ENSG00000125505, ENSG00000008282, ENSG00000102119, ENSG0000…	366	155	1220	0.55914	1	1	100
SP_PIR_KEYWORDS	transmembrane	26	7.08447	0.999995	ENSG00000138448, ENSG00000213463, ENSG00000101337, ENSG00000198060, ENSG00000144224, ENSG00000100242, ENSG00000046604, ENSG00000134765, ENSG00000197081, ENSG00000214253, ENSG00000125844, ENSG00000125304, ENSG00000101986, ENSG00000137824, ENSG00000198910, ENSG00000163527, ENSG00000134851, ENSG00000124164, ENSG00000105701, ENSG00000125995, ENSG00000125505, ENSG00000008282, ENSG00000102119, ENSG0000…	366	157	1221	0.552469	1	1	100
Annotation Cluster 121	Enrichment Score: 0.02473957606534301
Category	Term	Count	%	PValue	Genes	List Total	Pop Hits	Pop Total	Fold Enrichment	Bonferroni	Benjamini	FDR
GOTERM_BP_FAT	GO:0006468~protein amino acid phosphorylation	7	1.90736	0.855473	ENSG00000115415, ENSG00000117676, ENSG00000113712, ENSG00000179295, ENSG00000115306, ENSG00000144895, ENSG00000163558	313	27	1057	0.875518	1	1	100
GOTERM_BP_FAT	GO:0006796~phosphate metabolic process	15	4.08719	0.972975	ENSG00000165458, ENSG00000179295, ENSG00000115306, ENSG00000131100, ENSG00000144895, ENSG00000115241, ENSG00000054148, ENSG00000186298, ENSG00000115415, ENSG00000147416, ENSG00000113712, ENSG00000117676, ENSG00000163558, ENSG00000004779, ENSG00000114573	313	69	1057	0.73413	1	1	100
GOTERM_BP_FAT	GO:0006793~phosphorus metabolic process	15	4.08719	0.972975	ENSG00000165458, ENSG00000179295, ENSG00000115306, ENSG00000131100, ENSG00000144895, ENSG00000115241, ENSG00000054148, ENSG00000186298, ENSG00000115415, ENSG00000147416, ENSG00000113712, ENSG00000117676, ENSG00000163558, ENSG00000004779, ENSG00000114573	313	69	1057	0.73413	1	1	100
GOTERM_BP_FAT	GO:0016310~phosphorylation	11	2.99728	0.983178	ENSG00000115415, ENSG00000147416, ENSG00000117676, ENSG00000113712, ENSG00000179295, ENSG00000115306, ENSG00000131100, ENSG00000144895, ENSG00000163558, ENSG00000004779, ENSG00000114573	313	55	1057	0.675399	1	1	100
Annotation Cluster 122	Enrichment Score: 0.018789270742272515
Category	Term	Count	%	PValue	Genes	List Total	Pop Hits	Pop Total	Fold Enrichment	Bonferroni	Benjamini	FDR
GOTERM_BP_FAT	GO:0009611~response to wounding	5	1.3624	0.927595	ENSG00000168542, ENSG00000168610, ENSG00000092929, ENSG00000137055, ENSG00000133026	313	22	1057	0.767499	1	1	100
GOTERM_BP_FAT	GO:0006954~inflammatory response	3	0.817439	0.949838	ENSG00000168610, ENSG00000092929, ENSG00000137055	313	14	1057	0.723642	1	1	100
GOTERM_BP_FAT	GO:0006952~defense response	3	0.817439	0.996838	ENSG00000168610, ENSG00000092929, ENSG00000137055	313	23	1057	0.440478	1	1	100
Annotation Cluster 123	Enrichment Score: 0.01575286943759519
Category	Term	Count	%	PValue	Genes	List Total	Pop Hits	Pop Total	Fold Enrichment	Bonferroni	Benjamini	FDR
GOTERM_CC_FAT	GO:0044432~endoplasmic reticulum part	10	2.7248	0.930964	ENSG00000125844, ENSG00000105701, ENSG00000183291, ENSG00000141756, ENSG00000150961, ENSG00000163956, ENSG00000124164, ENSG00000182934, ENSG00000163527, ENSG00000176986	289	46	1034	0.777794	1	0.999984	100
GOTERM_CC_FAT	GO:0005783~endoplasmic reticulum	24	6.53951	0.969117	ENSG00000141756, ENSG00000150961, ENSG00000144224, ENSG00000101160, ENSG00000163956, ENSG00000124164, ENSG00000182934, ENSG00000106397, ENSG00000176986, ENSG00000125844, ENSG00000092108, ENSG00000152952, ENSG00000101346, ENSG00000105701, ENSG00000165280, ENSG00000183291, ENSG00000182446, ENSG00000085872, ENSG00000122642, ENSG00000064601, ENSG00000109861, ENSG00000102119, ENSG00000163527, ENSG0000…	289	110	1034	0.780623	1	0.999998	100
SP_PIR_KEYWORDS	endoplasmic reticulum	18	4.90463	0.994105	ENSG00000141756, ENSG00000150961, ENSG00000144224, ENSG00000163956, ENSG00000106397, ENSG00000182934, ENSG00000176986, ENSG00000092108, ENSG00000125844, ENSG00000152952, ENSG00000101346, ENSG00000183291, ENSG00000182446, ENSG00000085872, ENSG00000122642, ENSG00000198356, ENSG00000163527, ENSG00000100934	366	89	1221	0.67471	1	1	100
Annotation Cluster 124	Enrichment Score: 0.01431275490827424
Category	Term	Count	%	PValue	Genes	List Total	Pop Hits	Pop Total	Fold Enrichment	Bonferroni	Benjamini	FDR
SP_PIR_KEYWORDS	ribosome biogenesis	5	1.3624	0.866672	ENSG00000165733, ENSG00000177971, ENSG00000124383, ENSG00000136271, ENSG00000156697	366	19	1221	0.877912	1	0.999684	100
SP_PIR_KEYWORDS	rrna processing	4	1.08992	0.922722	ENSG00000177971, ENSG00000124383, ENSG00000136271, ENSG00000132275	366	17	1221	0.784957	1	0.999906	100
GOTERM_BP_FAT	GO:0034660~ncRNA metabolic process	11	2.99728	0.983178	ENSG00000177971, ENSG00000133706, ENSG00000172053, ENSG00000124383, ENSG00000170445, ENSG00000006744, ENSG00000136271, ENSG00000156697, ENSG00000155438, ENSG00000065427, ENSG00000132275	313	55	1057	0.675399	1	1	100
GOTERM_BP_FAT	GO:0016072~rRNA metabolic process	6	1.63488	0.990303	ENSG00000177971, ENSG00000124383, ENSG00000136271, ENSG00000156697, ENSG00000155438, ENSG00000132275	313	35	1057	0.578914	1	1	100
GOTERM_BP_FAT	GO:0022613~ribonucleoprotein complex biogenesis	13	3.54223	0.994264	ENSG00000165733, ENSG00000124562, ENSG00000107581, ENSG00000156697, ENSG00000144895, ENSG00000132275, ENSG00000177971, ENSG00000064703, ENSG00000124383, ENSG00000136271, ENSG00000119953, ENSG00000136937, ENSG00000188529	313	69	1057	0.636246	1	1	100
GOTERM_BP_FAT	GO:0006364~rRNA processing	5	1.3624	0.996628	ENSG00000177971, ENSG00000124383, ENSG00000136271, ENSG00000156697, ENSG00000132275	313	34	1057	0.496617	1	1	100
GOTERM_BP_FAT	GO:0034470~ncRNA processing	6	1.63488	0.997318	ENSG00000177971, ENSG00000124383, ENSG00000006744, ENSG00000136271, ENSG00000156697, ENSG00000132275	313	40	1057	0.50655	1	1	100
GOTERM_BP_FAT	GO:0042254~ribosome biogenesis	7	1.90736	0.998398	ENSG00000165733, ENSG00000177971, ENSG00000124383, ENSG00000144895, ENSG00000136271, ENSG00000156697, ENSG00000132275	313	47	1057	0.502957	1	1	100
Annotation Cluster 125	Enrichment Score: 0.010687975798416498
Category	Term	Count	%	PValue	Genes	List Total	Pop Hits	Pop Total	Fold Enrichment	Bonferroni	Benjamini	FDR
GOTERM_BP_FAT	GO:0005996~monosaccharide metabolic process	6	1.63488	0.95948	ENSG00000101346, ENSG00000140650, ENSG00000130313, ENSG00000116747, ENSG00000049860, ENSG00000186298	313	29	1057	0.698689	1	1	100
GOTERM_BP_FAT	GO:0019318~hexose metabolic process	5	1.3624	0.972278	ENSG00000101346, ENSG00000140650, ENSG00000130313, ENSG00000116747, ENSG00000186298	313	26	1057	0.649422	1	1	100
GOTERM_BP_FAT	GO:0006006~glucose metabolic process	3	0.817439	0.995657	ENSG00000130313, ENSG00000116747, ENSG00000186298	313	22	1057	0.4605	1	1	100
Annotation Cluster 126	Enrichment Score: 0.009971340016635794
Category	Term	Count	%	PValue	Genes	List Total	Pop Hits	Pop Total	Fold Enrichment	Bonferroni	Benjamini	FDR
GOTERM_CC_FAT	GO:0044421~extracellular region part	6	1.63488	0.960359	ENSG00000150782, ENSG00000168542, ENSG00000104805, ENSG00000176393, ENSG00000101126, ENSG00000111799	289	31	1034	0.692488	1	0.999996	100
GOTERM_CC_FAT	GO:0005615~extracellular space	5	1.3624	0.967229	ENSG00000150782, ENSG00000168542, ENSG00000104805, ENSG00000176393, ENSG00000101126	289	27	1034	0.662566	1	0.999998	100
SP_PIR_KEYWORDS	Secreted	5	1.3624	0.984784	ENSG00000150782, ENSG00000168542, ENSG00000176393, ENSG00000111799, ENSG00000065427	366	28	1221	0.595726	1	0.999998	100
GOTERM_CC_FAT	GO:0005576~extracellular region	8	2.17984	0.997265	ENSG00000150782, ENSG00000168542, ENSG00000131238, ENSG00000104805, ENSG00000176393, ENSG00000101126, ENSG00000111799, ENSG00000084652	289	53	1034	0.540054	1	1	100
Annotation Cluster 127	Enrichment Score: 0.0032522272530001325
Category	Term	Count	%	PValue	Genes	List Total	Pop Hits	Pop Total	Fold Enrichment	Bonferroni	Benjamini	FDR
UP_SEQ_FEATURE	nucleotide phosphate-binding region:NADP	3	0.817439	0.965035	ENSG00000124275, ENSG00000104325, ENSG00000137106	366	15	1220	0.666667	1	1	100
GOTERM_MF_FAT	GO:0048037~cofactor binding	7	1.90736	0.991889	ENSG00000160200, ENSG00000124275, ENSG00000104325, ENSG00000004779, ENSG00000175029, ENSG00000137106, ENSG00000179889	293	41	1001	0.583285	1	1	100
INTERPRO	IPR016040:NAD(P)-binding domain	5	1.3624	0.992473	ENSG00000038274, ENSG00000104524, ENSG00000104325, ENSG00000175029, ENSG00000137106	348	31	1173	0.54366	1	1	100
SP_PIR_KEYWORDS	nadp	4	1.08992	0.995136	ENSG00000104524, ENSG00000124275, ENSG00000104325, ENSG00000137106	366	27	1221	0.494232	1	1	100
SP_PIR_KEYWORDS	nad	4	1.08992	0.99731	ENSG00000143149, ENSG00000164904, ENSG00000004779, ENSG00000175029	366	29	1221	0.460147	1	1	100
GOTERM_MF_FAT	GO:0050662~coenzyme binding	4	1.08992	0.998969	ENSG00000124275, ENSG00000104325, ENSG00000175029, ENSG00000137106	293	33	1001	0.414107	1	1	100
SP_PIR_KEYWORDS	oxidoreductase	10	2.7248	0.999985	ENSG00000143149, ENSG00000152952, ENSG00000104524, ENSG00000164904, ENSG00000124275, ENSG00000104325, ENSG00000106397, ENSG00000004779, ENSG00000175029, ENSG00000137106	366	79	1221	0.422287	1	1	100
GOTERM_BP_FAT	GO:0055114~oxidation reduction	11	2.99728	0.999997	ENSG00000143149, ENSG00000152952, ENSG00000104524, ENSG00000164904, ENSG00000124275, ENSG00000104325, ENSG00000004961, ENSG00000106397, ENSG00000004779, ENSG00000175029, ENSG00000137106	313	91	1057	0.408208	1	1	100
Annotation Cluster 128	Enrichment Score: 7.575186257296646E-5
Category	Term	Count	%	PValue	Genes	List Total	Pop Hits	Pop Total	Fold Enrichment	Bonferroni	Benjamini	FDR
GOTERM_CC_FAT	GO:0005740~mitochondrial envelope	12	3.26975	0.999434	ENSG00000105701, ENSG00000213463, ENSG00000198060, ENSG00000007923, ENSG00000108179, ENSG00000184117, ENSG00000025772, ENSG00000004961, ENSG00000004779, ENSG00000100575, ENSG00000214253, ENSG00000186298	289	80	1034	0.536678	1	1	100
GOTERM_CC_FAT	GO:0031966~mitochondrial membrane	11	2.99728	0.999709	ENSG00000213463, ENSG00000198060, ENSG00000007923, ENSG00000108179, ENSG00000184117, ENSG00000025772, ENSG00000004961, ENSG00000004779, ENSG00000100575, ENSG00000214253, ENSG00000186298	289	78	1034	0.504569	1	1	100
GOTERM_CC_FAT	GO:0044429~mitochondrial part	17	4.63215	0.999989	ENSG00000213463, ENSG00000198060, ENSG00000172053, ENSG00000214026, ENSG00000007923, ENSG00000184117, ENSG00000134056, ENSG00000108179, ENSG00000004961, ENSG00000214253, ENSG00000100575, ENSG00000186298, ENSG00000158941, ENSG00000105701, ENSG00000065427, ENSG00000025772, ENSG00000004779	289	122	1034	0.498554	1	1	100
GOTERM_CC_FAT	GO:0005743~mitochondrial inner membrane	6	1.63488	0.999996	ENSG00000007923, ENSG00000108179, ENSG00000184117, ENSG00000004961, ENSG00000004779, ENSG00000100575	289	67	1034	0.320405	1	1	100
GOTERM_CC_FAT	GO:0019866~organelle inner membrane	6	1.63488	1	ENSG00000007923, ENSG00000108179, ENSG00000184117, ENSG00000004961, ENSG00000004779, ENSG00000100575	289	75	1034	0.286228	1	1	100
Annotation Cluster 129	Enrichment Score: 7.251774804012379E-5
Category	Term	Count	%	PValue	Genes	List Total	Pop Hits	Pop Total	Fold Enrichment	Bonferroni	Benjamini	FDR
GOTERM_CC_FAT	GO:0005739~mitochondrion	38	10.3542	0.999511	ENSG00000204316, ENSG00000139637, ENSG00000213463, ENSG00000198060, ENSG00000172053, ENSG00000164904, ENSG00000129351, ENSG00000007923, ENSG00000184117, ENSG00000134056, ENSG00000116171, ENSG00000137547, ENSG00000100575, ENSG00000214253, ENSG00000124275, ENSG00000065427, ENSG00000106153, ENSG00000104325, ENSG00000137824, ENSG00000120992, ENSG00000114573, ENSG00000179295, ENSG00000214026, ENSG0000…	289	196	1034	0.693666	1	1	100
GOTERM_CC_FAT	GO:0044429~mitochondrial part	17	4.63215	0.999989	ENSG00000213463, ENSG00000198060, ENSG00000172053, ENSG00000214026, ENSG00000007923, ENSG00000184117, ENSG00000134056, ENSG00000108179, ENSG00000004961, ENSG00000214253, ENSG00000100575, ENSG00000186298, ENSG00000158941, ENSG00000105701, ENSG00000065427, ENSG00000025772, ENSG00000004779	289	122	1034	0.498554	1	1	100
SP_PIR_KEYWORDS	mitochondrion	23	6.26703	1	ENSG00000204316, ENSG00000213463, ENSG00000139637, ENSG00000214026, ENSG00000198060, ENSG00000107951, ENSG00000134056, ENSG00000108179, ENSG00000116171, ENSG00000137547, ENSG00000004961, ENSG00000112651, ENSG00000100575, ENSG00000214253, ENSG00000105701, ENSG00000125995, ENSG00000124275, ENSG00000106153, ENSG00000065427, ENSG00000025772, ENSG00000104325, ENSG00000137824, ENSG00000004779	366	156	1221	0.491856	1	1	100
Annotation Cluster 130	Enrichment Score: 1.175130208788674E-5
Category	Term	Count	%	PValue	Genes	List Total	Pop Hits	Pop Total	Fold Enrichment	Bonferroni	Benjamini	FDR
GOTERM_CC_FAT	GO:0031980~mitochondrial lumen	7	1.90736	0.999965	ENSG00000158941, ENSG00000214026, ENSG00000172053, ENSG00000108179, ENSG00000134056, ENSG00000065427, ENSG00000004779	289	65	1034	0.385307	1	1	100
GOTERM_CC_FAT	GO:0005759~mitochondrial matrix	7	1.90736	0.999965	ENSG00000158941, ENSG00000214026, ENSG00000172053, ENSG00000108179, ENSG00000134056, ENSG00000065427, ENSG00000004779	289	65	1034	0.385307	1	1	100
GOTERM_CC_FAT	GO:0044429~mitochondrial part	17	4.63215	0.999989	ENSG00000213463, ENSG00000198060, ENSG00000172053, ENSG00000214026, ENSG00000007923, ENSG00000184117, ENSG00000134056, ENSG00000108179, ENSG00000004961, ENSG00000214253, ENSG00000100575, ENSG00000186298, ENSG00000158941, ENSG00000105701, ENSG00000065427, ENSG00000025772, ENSG00000004779	289	122	1034	0.498554	1	1	100
Annotation Cluster 131	Enrichment Score: 7.02479810441151E-7
Category	Term	Count	%	PValue	Genes	List Total	Pop Hits	Pop Total	Fold Enrichment	Bonferroni	Benjamini	FDR
GOTERM_CC_FAT	GO:0005840~ribosome	9	2.45232	0.999994	ENSG00000125844, ENSG00000177971, ENSG00000204316, ENSG00000214026, ENSG00000134056, ENSG00000108256, ENSG00000137547, ENSG00000149806, ENSG00000112651	289	83	1034	0.38796	1	1	100
GOTERM_CC_FAT	GO:0033279~ribosomal subunit	4	1.08992	0.999999	ENSG00000214026, ENSG00000134056, ENSG00000137547, ENSG00000149806	289	57	1034	0.251078	1	1	100
SP_PIR_KEYWORDS	ribosomal protein	7	1.90736	1	ENSG00000177971, ENSG00000204316, ENSG00000214026, ENSG00000134056, ENSG00000137547, ENSG00000149806, ENSG00000112651	366	75	1221	0.311366	1	1	100
GOTERM_MF_FAT	GO:0003735~structural constituent of ribosome	5	1.3624	1	ENSG00000214026, ENSG00000134056, ENSG00000137547, ENSG00000149806, ENSG00000112651	293	66	1001	0.258817	1	1	100
SP_PIR_KEYWORDS	ribonucleoprotein	13	3.54223	1	ENSG00000100883, ENSG00000204316, ENSG00000105323, ENSG00000124562, ENSG00000214026, ENSG00000179950, ENSG00000116747, ENSG00000134056, ENSG00000137547, ENSG00000112651, ENSG00000177971, ENSG00000124383, ENSG00000149806	366	112	1221	0.387222	1	1	100
Annotation Cluster 132	Enrichment Score: 5.25149805807485E-7
Category	Term	Count	%	PValue	Genes	List Total	Pop Hits	Pop Total	Fold Enrichment	Bonferroni	Benjamini	FDR
SP_PIR_KEYWORDS	transit peptide	12	3.26975	0.999997	ENSG00000204316, ENSG00000139637, ENSG00000124275, ENSG00000108179, ENSG00000107951, ENSG00000106153, ENSG00000065427, ENSG00000116171, ENSG00000104325, ENSG00000137547, ENSG00000112651, ENSG00000004779	366	95	1221	0.421398	1	1	100
UP_SEQ_FEATURE	transit peptide:Mitochondrion	10	2.7248	1	ENSG00000204316, ENSG00000139637, ENSG00000124275, ENSG00000108179, ENSG00000107951, ENSG00000106153, ENSG00000104325, ENSG00000137547, ENSG00000112651, ENSG00000004779	366	92	1220	0.362319	1	1	100
SP_PIR_KEYWORDS	mitochondrion	23	6.26703	1	ENSG00000204316, ENSG00000213463, ENSG00000139637, ENSG00000214026, ENSG00000198060, ENSG00000107951, ENSG00000134056, ENSG00000108179, ENSG00000116171, ENSG00000137547, ENSG00000004961, ENSG00000112651, ENSG00000100575, ENSG00000214253, ENSG00000105701, ENSG00000125995, ENSG00000124275, ENSG00000106153, ENSG00000065427, ENSG00000025772, ENSG00000104325, ENSG00000137824, ENSG00000004779	366	156	1221	0.491856	1	1	100

## Sheet: GO DAVID Cluster C
Annotation Cluster 1	Enrichment Score: 4.482996818106795
Category	Term	Count	%	PValue	Genes	List Total	Pop Hits	Pop Total	Fold Enrichment	Bonferroni	Benjamini	FDR
UP_SEQ_FEATURE	short sequence motif:Prevents secretion from ER	12	41.3793	6.9003e-15	ENSG00000023318, ENSG00000155660, ENSG00000143870, ENSG00000044574, ENSG00000179218, ENSG00000166598, ENSG00000167004, ENSG00000184840, ENSG00000173486, ENSG00000166794, ENSG00000136731, ENSG00000185624	29	19	1220	26.5699	1.03251e-12	1.03251e-12	8.21565e-12
GOTERM_CC_FAT	GO:0005788~endoplasmic reticulum lumen	10	34.4828	1.95296e-11	ENSG00000023318, ENSG00000155660, ENSG00000143870, ENSG00000044574, ENSG00000179218, ENSG00000166598, ENSG00000167004, ENSG00000166794, ENSG00000136731, ENSG00000185624	29	16	1034	22.2845	1.93343e-09	1.93343e-09	2.16355e-08
SP_PIR_KEYWORDS	signal	15	51.7241	1.66349e-10	ENSG00000023318, ENSG00000044574, ENSG00000143870, ENSG00000166598, ENSG00000179218, ENSG00000184840, ENSG00000173486, ENSG00000166794, ENSG00000185624, ENSG00000155660, ENSG00000070081, ENSG00000167004, ENSG00000206450, ENSG00000136731, ENSG00000145050	29	80	1221	7.8944	1.77993e-08	1.77993e-08	1.86986e-07
UP_SEQ_FEATURE	signal peptide	15	51.7241	1.68173e-10	ENSG00000023318, ENSG00000044574, ENSG00000143870, ENSG00000166598, ENSG00000179218, ENSG00000184840, ENSG00000173486, ENSG00000166794, ENSG00000185624, ENSG00000155660, ENSG00000070081, ENSG00000167004, ENSG00000206450, ENSG00000136731, ENSG00000145050	29	80	1220	7.88793	2.52259e-08	1.2613e-08	2.00826e-07
INTERPRO	IPR000886:Endoplasmic reticulum, targeting sequence	8	27.5862	4.60324e-09	ENSG00000023318, ENSG00000155660, ENSG00000143870, ENSG00000044574, ENSG00000179218, ENSG00000166598, ENSG00000136731, ENSG00000185624	28	14	1173	23.9388	3.31433e-07	3.31433e-07	4.79141e-06
SP_PIR_KEYWORDS	endoplasmic reticulum	14	48.2759	1.05385e-08	ENSG00000023318, ENSG00000044574, ENSG00000143870, ENSG00000166598, ENSG00000179218, ENSG00000184840, ENSG00000173486, ENSG00000166794, ENSG00000185624, ENSG00000167397, ENSG00000144867, ENSG00000155660, ENSG00000167004, ENSG00000136731	29	89	1221	6.62301	1.12761e-06	5.63808e-07	1.18459e-05
GOTERM_CC_FAT	GO:0005783~endoplasmic reticulum	16	55.1724	1.17113e-08	ENSG00000023318, ENSG00000044574, ENSG00000143870, ENSG00000166598, ENSG00000179218, ENSG00000184840, ENSG00000113811, ENSG00000173486, ENSG00000166794, ENSG00000185624, ENSG00000167397, ENSG00000144867, ENSG00000155660, ENSG00000070081, ENSG00000167004, ENSG00000136731	29	110	1034	5.18621	1.15942e-06	5.79708e-07	1.29741e-05
UP_SEQ_FEATURE	disulfide bond	10	34.4828	8.53885e-07	ENSG00000023318, ENSG00000155660, ENSG00000143870, ENSG00000179218, ENSG00000166598, ENSG00000167004, ENSG00000206450, ENSG00000185624, ENSG00000167397, ENSG00000145050	29	52	1220	8.09019	0.000128075	4.26934e-05	0.00101968
GOTERM_CC_FAT	GO:0044432~endoplasmic reticulum part	10	34.4828	1.1265e-06	ENSG00000023318, ENSG00000155660, ENSG00000143870, ENSG00000044574, ENSG00000179218, ENSG00000166598, ENSG00000167004, ENSG00000166794, ENSG00000136731, ENSG00000185624	29	46	1034	7.75112	0.000111518	2.78806e-05	0.00124797
GOTERM_MF_FAT	GO:0016862~intramolecular oxidoreductase activity, interconverting keto- and enol-groups	5	17.2414	1.49541e-06	ENSG00000023318, ENSG00000155660, ENSG00000143870, ENSG00000167004, ENSG00000185624	26	5	1001	38.5	0.0001899	0.0001899	0.00173423
GOTERM_MF_FAT	GO:0016864~intramolecular oxidoreductase activity, transposing S-S bonds	5	17.2414	1.49541e-06	ENSG00000023318, ENSG00000155660, ENSG00000143870, ENSG00000167004, ENSG00000185624	26	5	1001	38.5	0.0001899	0.0001899	0.00173423
GOTERM_MF_FAT	GO:0003756~protein disulfide isomerase activity	5	17.2414	1.49541e-06	ENSG00000023318, ENSG00000155660, ENSG00000143870, ENSG00000167004, ENSG00000185624	26	5	1001	38.5	0.0001899	0.0001899	0.00173423
SP_PIR_KEYWORDS	disulfide bond	10	34.4828	1.9277e-06	ENSG00000023318, ENSG00000155660, ENSG00000143870, ENSG00000179218, ENSG00000166598, ENSG00000167004, ENSG00000206450, ENSG00000185624, ENSG00000167397, ENSG00000145050	29	57	1221	7.38657	0.000206243	6.87523e-05	0.00216683
GOTERM_BP_FAT	GO:0019725~cellular homeostasis	8	27.5862	2.8038e-06	ENSG00000023318, ENSG00000155660, ENSG00000143870, ENSG00000179218, ENSG00000166598, ENSG00000167004, ENSG00000087086, ENSG00000185624	23	35	1057	10.5043	0.00108448	0.00108448	0.00389188
INTERPRO	IPR013766:Thioredoxin domain	5	17.2414	7.46306e-06	ENSG00000023318, ENSG00000155660, ENSG00000143870, ENSG00000167004, ENSG00000185624	28	7	1173	29.9235	0.000537198	0.000268635	0.00776785
GOTERM_BP_FAT	GO:0045454~cell redox homeostasis	5	17.2414	4.23859e-05	ENSG00000023318, ENSG00000155660, ENSG00000143870, ENSG00000167004, ENSG00000185624	23	11	1057	20.8893	0.0162699	0.00816829	0.0588197
INTERPRO	IPR017936:Thioredoxin-like	5	17.2414	4.26967e-05	ENSG00000023318, ENSG00000155660, ENSG00000143870, ENSG00000167004, ENSG00000185624	28	10	1173	20.9464	0.00306951	0.00102422	0.0444331
UP_SEQ_FEATURE	domain:Thioredoxin 2	4	13.7931	4.27367e-05	ENSG00000155660, ENSG00000143870, ENSG00000167004, ENSG00000185624	29	4	1220	42.069	0.00639014	0.00160138	0.0510228
UP_SEQ_FEATURE	domain:Thioredoxin 1	4	13.7931	4.27367e-05	ENSG00000155660, ENSG00000143870, ENSG00000167004, ENSG00000185624	29	4	1220	42.069	0.00639014	0.00160138	0.0510228
INTERPRO	IPR005788:Disulphide isomerase	4	13.7931	4.2936e-05	ENSG00000155660, ENSG00000143870, ENSG00000167004, ENSG00000185624	28	4	1173	41.8929	0.00308668	0.000772565	0.044682
GOTERM_MF_FAT	GO:0016860~intramolecular oxidoreductase activity	5	17.2414	5.76893e-05	ENSG00000023318, ENSG00000155660, ENSG00000143870, ENSG00000167004, ENSG00000185624	26	10	1001	19.25	0.00729998	0.00365668	0.0668822
GOTERM_BP_FAT	GO:0042592~homeostatic process	8	27.5862	6.53896e-05	ENSG00000023318, ENSG00000155660, ENSG00000143870, ENSG00000179218, ENSG00000166598, ENSG00000167004, ENSG00000087086, ENSG00000185624	23	55	1057	6.68458	0.0249891	0.00840006	0.090729
SP_PIR_KEYWORDS	Redox-active center	5	17.2414	6.5596e-05	ENSG00000155660, ENSG00000143870, ENSG00000167004, ENSG00000185624, ENSG00000167397	29	11	1221	19.1379	0.00699443	0.00175321	0.0737091
GOTERM_CC_FAT	GO:0042470~melanosome	7	24.1379	8.55484e-05	ENSG00000155660, ENSG00000143870, ENSG00000044574, ENSG00000166598, ENSG00000167004, ENSG00000166794, ENSG00000185624	29	30	1034	8.31954	0.00843389	0.0016925	0.0947325
GOTERM_CC_FAT	GO:0048770~pigment granule	7	24.1379	8.55484e-05	ENSG00000155660, ENSG00000143870, ENSG00000044574, ENSG00000166598, ENSG00000167004, ENSG00000166794, ENSG00000185624	29	30	1034	8.31954	0.00843389	0.0016925	0.0947325
SP_PIR_KEYWORDS	redox-active disulfide	4	13.7931	0.000104941	ENSG00000155660, ENSG00000143870, ENSG00000167004, ENSG00000185624	29	5	1221	33.6828	0.0111664	0.00224333	0.117896
INTERPRO	IPR006662:Thioredoxin-like subdomain	4	13.7931	0.000105689	ENSG00000155660, ENSG00000143870, ENSG00000167004, ENSG00000185624	28	5	1173	33.5143	0.00758114	0.00152085	0.109955
GOTERM_BP_FAT	GO:0006457~protein folding	7	24.1379	0.000308581	ENSG00000023318, ENSG00000143870, ENSG00000179218, ENSG00000166598, ENSG00000173486, ENSG00000166794, ENSG00000136731	23	49	1057	6.56522	0.112582	0.0294185	0.427491
SP_PIR_KEYWORDS	Isomerase	6	20.6897	0.000355013	ENSG00000155660, ENSG00000143870, ENSG00000167004, ENSG00000173486, ENSG00000166794, ENSG00000185624	29	29	1221	8.71106	0.0372804	0.00631218	0.398331
INTERPRO	IPR017937:Thioredoxin, conserved site	4	13.7931	0.000358628	ENSG00000155660, ENSG00000143870, ENSG00000167004, ENSG00000185624	28	7	1173	23.9388	0.0254952	0.00429506	0.372658
UP_SEQ_FEATURE	site:Lowers pKa of C-terminal Cys of second active site	3	10.3448	0.00150333	ENSG00000143870, ENSG00000167004, ENSG00000185624	29	3	1220	42.069	0.202018	0.0441305	1.78054
UP_SEQ_FEATURE	site:Lowers pKa of C-terminal Cys of first active site	3	10.3448	0.00150333	ENSG00000143870, ENSG00000167004, ENSG00000185624	29	3	1220	42.069	0.202018	0.0441305	1.78054
INTERPRO	IPR005792:Protein disulphide isomerase	3	10.3448	0.0015101	ENSG00000155660, ENSG00000167004, ENSG00000185624	28	3	1173	41.8929	0.103099	0.0154241	1.56071
PIR_SUPERFAMILY	PIRSF001487:protein disulfide-isomerase	3	10.3448	0.00153344	ENSG00000143870, ENSG00000167004, ENSG00000185624	17	3	681	40.0588	0.0287366	0.0287366	1.14352
GOTERM_CC_FAT	GO:0016023~cytoplasmic membrane-bounded vesicle	7	24.1379	0.00410156	ENSG00000155660, ENSG00000143870, ENSG00000044574, ENSG00000166598, ENSG00000167004, ENSG00000166794, ENSG00000185624	29	60	1034	4.15977	0.334282	0.0655666	4.45109
GOTERM_CC_FAT	GO:0031988~membrane-bounded vesicle	7	24.1379	0.00446373	ENSG00000155660, ENSG00000143870, ENSG00000044574, ENSG00000166598, ENSG00000167004, ENSG00000166794, ENSG00000185624	29	61	1034	4.09158	0.357828	0.0613112	4.83533
SP_PIR_KEYWORDS	intramolecular oxidoreductase	3	10.3448	0.00486194	ENSG00000155660, ENSG00000167004, ENSG00000185624	29	5	1221	25.2621	0.406368	0.0631078	5.33108
UP_SEQ_FEATURE	site:Contributes to redox potential value	3	10.3448	0.00486975	ENSG00000143870, ENSG00000167004, ENSG00000185624	29	5	1220	25.2414	0.519172	0.114888	5.66283
INTERPRO	IPR012335:Thioredoxin fold	4	13.7931	0.00499289	ENSG00000155660, ENSG00000143870, ENSG00000167004, ENSG00000185624	28	16	1173	10.4732	0.302595	0.0440489	5.0766
GOTERM_CC_FAT	GO:0031410~cytoplasmic vesicle	7	24.1379	0.0056944	ENSG00000155660, ENSG00000143870, ENSG00000044574, ENSG00000166598, ENSG00000167004, ENSG00000166794, ENSG00000185624	29	64	1034	3.89978	0.431843	0.0682303	6.13051
GOTERM_MF_FAT	GO:0051082~unfolded protein binding	5	17.2414	0.00604664	ENSG00000044574, ENSG00000179218, ENSG00000166598, ENSG00000166794, ENSG00000136731	26	31	1001	6.20968	0.537105	0.22644	6.79195
GOTERM_CC_FAT	GO:0031982~vesicle	7	24.1379	0.00828135	ENSG00000155660, ENSG00000143870, ENSG00000044574, ENSG00000166598, ENSG00000167004, ENSG00000166794, ENSG00000185624	29	69	1034	3.61719	0.561005	0.0874151	8.80094
SP_PIR_KEYWORDS	duplication	4	13.7931	0.0218602	ENSG00000155660, ENSG00000167004, ENSG00000206450, ENSG00000185624	29	27	1221	6.23755	0.90605	0.231086	21.9989
UP_SEQ_FEATURE	active site:Nucleophile	3	10.3448	0.0443635	ENSG00000143870, ENSG00000167004, ENSG00000185624	29	15	1220	8.41379	0.998894	0.57294	41.8349
GOTERM_CC_FAT	GO:0070013~intracellular organelle lumen	13	44.8276	0.121391	ENSG00000023318, ENSG00000044574, ENSG00000143870, ENSG00000166598, ENSG00000179218, ENSG00000140374, ENSG00000185624, ENSG00000166794, ENSG00000052749, ENSG00000155660, ENSG00000167004, ENSG00000083520, ENSG00000136731	29	320	1034	1.44849	0.999997	0.509232	76.1576
GOTERM_CC_FAT	GO:0043233~organelle lumen	13	44.8276	0.123751	ENSG00000023318, ENSG00000044574, ENSG00000143870, ENSG00000166598, ENSG00000179218, ENSG00000140374, ENSG00000185624, ENSG00000166794, ENSG00000052749, ENSG00000155660, ENSG00000167004, ENSG00000083520, ENSG00000136731	29	321	1034	1.44398	0.999998	0.49759	76.8577
GOTERM_CC_FAT	GO:0031974~membrane-enclosed lumen	13	44.8276	0.135986	ENSG00000023318, ENSG00000044574, ENSG00000143870, ENSG00000166598, ENSG00000179218, ENSG00000140374, ENSG00000185624, ENSG00000166794, ENSG00000052749, ENSG00000155660, ENSG00000167004, ENSG00000083520, ENSG00000136731	29	326	1034	1.42183	0.999999	0.481985	80.196
Annotation Cluster 2	Enrichment Score: 2.2707588864854666
Category	Term	Count	%	PValue	Genes	List Total	Pop Hits	Pop Total	Fold Enrichment	Bonferroni	Benjamini	FDR
SP_PIR_KEYWORDS	glycoprotein	8	27.5862	0.00373036	ENSG00000119777, ENSG00000179218, ENSG00000166598, ENSG00000184840, ENSG00000206450, ENSG00000166794, ENSG00000136731, ENSG00000145050	29	93	1221	3.6218	0.329609	0.0555267	4.11397
GOTERM_MF_FAT	GO:0051082~unfolded protein binding	5	17.2414	0.00604664	ENSG00000044574, ENSG00000179218, ENSG00000166598, ENSG00000166794, ENSG00000136731	26	31	1001	6.20968	0.537105	0.22644	6.79195
UP_SEQ_FEATURE	glycosylation site:N-linked (GlcNAc...)	7	24.1379	0.00683059	ENSG00000119777, ENSG00000179218, ENSG00000166598, ENSG00000184840, ENSG00000206450, ENSG00000166794, ENSG00000136731	29	78	1220	3.77542	0.642316	0.136596	7.85885
Annotation Cluster 3	Enrichment Score: 1.1858522574930945
Category	Term	Count	%	PValue	Genes	List Total	Pop Hits	Pop Total	Fold Enrichment	Bonferroni	Benjamini	FDR
SP_PIR_KEYWORDS	Secreted	4	13.7931	0.0241107	ENSG00000070081, ENSG00000179218, ENSG00000206450, ENSG00000145050	29	28	1221	6.01478	0.926573	0.229831	23.9926
GOTERM_CC_FAT	GO:0005792~microsome	4	13.7931	0.0245976	ENSG00000179218, ENSG00000166598, ENSG00000185624, ENSG00000167397	29	24	1034	5.94253	0.915043	0.218517	24.1117
GOTERM_CC_FAT	GO:0042598~vesicular fraction	4	13.7931	0.0274494	ENSG00000179218, ENSG00000166598, ENSG00000185624, ENSG00000167397	29	25	1034	5.70483	0.936422	0.221587	26.5338
SP_PIR_KEYWORDS	Chaperone	4	13.7931	0.0498308	ENSG00000023318, ENSG00000179218, ENSG00000166598, ENSG00000185624	29	37	1221	4.55172	0.995786	0.366045	43.7051
GOTERM_CC_FAT	GO:0005576~extracellular region	5	17.2414	0.0504404	ENSG00000070081, ENSG00000179218, ENSG00000206450, ENSG00000185624, ENSG00000145050	29	53	1034	3.3637	0.994048	0.347533	43.6384
GOTERM_CC_FAT	GO:0000267~cell fraction	7	24.1379	0.0559652	ENSG00000138413, ENSG00000179218, ENSG00000166598, ENSG00000206450, ENSG00000185624, ENSG00000167397, ENSG00000169032	29	105	1034	2.37701	0.996659	0.355053	47.1666
GOTERM_CC_FAT	GO:0005624~membrane fraction	5	17.2414	0.101676	ENSG00000179218, ENSG00000166598, ENSG00000206450, ENSG00000185624, ENSG00000167397	29	67	1034	2.66083	0.999975	0.46443	69.5129
GOTERM_CC_FAT	GO:0005626~insoluble fraction	5	17.2414	0.124356	ENSG00000179218, ENSG00000166598, ENSG00000206450, ENSG00000185624, ENSG00000167397	29	72	1034	2.47605	0.999998	0.481772	77.034
GOTERM_CC_FAT	GO:0005886~plasma membrane	5	17.2414	0.733861	ENSG00000070081, ENSG00000179218, ENSG00000206450, ENSG00000185624, ENSG00000169032	29	177	1034	1.00721	1	0.990724	100
Annotation Cluster 4	Enrichment Score: 1.1280158288055828
Category	Term	Count	%	PValue	Genes	List Total	Pop Hits	Pop Total	Fold Enrichment	Bonferroni	Benjamini	FDR
KEGG_PATHWAY	hsa04612:Antigen processing and presentation	4	13.7931	0.00040004	ENSG00000044574, ENSG00000179218, ENSG00000167004, ENSG00000206450	11	9	523	21.1313	0.0205913	0.0205913	0.387988
GOTERM_BP_FAT	GO:0051235~maintenance of location	3	10.3448	0.0136347	ENSG00000179218, ENSG00000166598, ENSG00000167004	23	9	1057	15.3188	0.995073	0.654439	17.3508
GOTERM_MF_FAT	GO:0005509~calcium ion binding	5	17.2414	0.0341715	ENSG00000155660, ENSG00000044574, ENSG00000070081, ENSG00000179218, ENSG00000166598	26	51	1001	3.77451	0.987913	0.668429	33.1833
GOTERM_BP_FAT	GO:0042981~regulation of apoptosis	4	13.7931	0.173998	ENSG00000044574, ENSG00000179218, ENSG00000166598, ENSG00000167004	23	70	1057	2.62609	1	0.994929	92.9593
GOTERM_BP_FAT	GO:0043067~regulation of programmed cell death	4	13.7931	0.179275	ENSG00000044574, ENSG00000179218, ENSG00000166598, ENSG00000167004	23	71	1057	2.5891	1	0.993886	93.5586
GOTERM_BP_FAT	GO:0010941~regulation of cell death	4	13.7931	0.1846	ENSG00000044574, ENSG00000179218, ENSG00000166598, ENSG00000167004	23	72	1057	2.55314	1	0.992817	94.1151
GOTERM_BP_FAT	GO:0015031~protein transport	4	13.7931	0.387998	ENSG00000155660, ENSG00000179218, ENSG00000166598, ENSG00000167004	23	107	1057	1.718	1	0.999974	99.8904
GOTERM_BP_FAT	GO:0045184~establishment of protein localization	4	13.7931	0.393948	ENSG00000155660, ENSG00000179218, ENSG00000166598, ENSG00000167004	23	108	1057	1.70209	1	0.999963	99.9043
GOTERM_BP_FAT	GO:0008104~protein localization	4	13.7931	0.429419	ENSG00000155660, ENSG00000179218, ENSG00000166598, ENSG00000167004	23	114	1057	1.61251	1	0.999981	99.9586
Annotation Cluster 5	Enrichment Score: 1.0996346433146131
Category	Term	Count	%	PValue	Genes	List Total	Pop Hits	Pop Total	Fold Enrichment	Bonferroni	Benjamini	FDR
GOTERM_BP_FAT	GO:0030005~cellular di-, tri-valent inorganic cation homeostasis	3	10.3448	0.0280878	ENSG00000179218, ENSG00000166598, ENSG00000087086	23	13	1057	10.6054	0.999984	0.8408	32.6634
GOTERM_BP_FAT	GO:0055066~di-, tri-valent inorganic cation homeostasis	3	10.3448	0.0416123	ENSG00000179218, ENSG00000166598, ENSG00000087086	23	16	1057	8.61685	1	0.904612	44.5662
GOTERM_BP_FAT	GO:0030003~cellular cation homeostasis	3	10.3448	0.0416123	ENSG00000179218, ENSG00000166598, ENSG00000087086	23	16	1057	8.61685	1	0.904612	44.5662
GOTERM_BP_FAT	GO:0055080~cation homeostasis	3	10.3448	0.0571089	ENSG00000179218, ENSG00000166598, ENSG00000087086	23	19	1057	7.25629	1	0.920229	55.792
GOTERM_BP_FAT	GO:0006873~cellular ion homeostasis	3	10.3448	0.0743085	ENSG00000179218, ENSG00000166598, ENSG00000087086	23	22	1057	6.2668	1	0.949621	65.7611
GOTERM_BP_FAT	GO:0055082~cellular chemical homeostasis	3	10.3448	0.0743085	ENSG00000179218, ENSG00000166598, ENSG00000087086	23	22	1057	6.2668	1	0.949621	65.7611
GOTERM_BP_FAT	GO:0050801~ion homeostasis	3	10.3448	0.0865985	ENSG00000179218, ENSG00000166598, ENSG00000087086	23	24	1057	5.74457	1	0.958695	71.5589
GOTERM_BP_FAT	GO:0048878~chemical homeostasis	3	10.3448	0.13377	ENSG00000179218, ENSG00000166598, ENSG00000087086	23	31	1057	4.44741	1	0.986088	86.3764
GOTERM_CC_FAT	GO:0005829~cytosol	7	24.1379	0.713969	ENSG00000044574, ENSG00000138413, ENSG00000070081, ENSG00000179218, ENSG00000166598, ENSG00000087086, ENSG00000169032	29	252	1034	0.990421	1	0.989841	99.9999
Annotation Cluster 6	Enrichment Score: 1.0192682333483911
Category	Term	Count	%	PValue	Genes	List Total	Pop Hits	Pop Total	Fold Enrichment	Bonferroni	Benjamini	FDR
UP_SEQ_FEATURE	transmembrane region	8	27.5862	0.0543962	ENSG00000119777, ENSG00000159348, ENSG00000164040, ENSG00000184840, ENSG00000206450, ENSG00000167397, ENSG00000052749, ENSG00000144867	29	155	1220	2.1713	0.999773	0.606311	48.7224
SP_PIR_KEYWORDS	transmembrane	8	27.5862	0.0574938	ENSG00000119777, ENSG00000159348, ENSG00000164040, ENSG00000184840, ENSG00000206450, ENSG00000167397, ENSG00000052749, ENSG00000144867	29	157	1221	2.1454	0.998228	0.385758	48.6028
SP_PIR_KEYWORDS	membrane	11	37.931	0.109265	ENSG00000119777, ENSG00000159348, ENSG00000070081, ENSG00000164040, ENSG00000184840, ENSG00000206450, ENSG00000173486, ENSG00000185624, ENSG00000167397, ENSG00000052749, ENSG00000144867	29	293	1221	1.58068	0.999996	0.587014	72.764
GOTERM_CC_FAT	GO:0016021~integral to membrane	9	31.0345	0.133166	ENSG00000119777, ENSG00000159348, ENSG00000044574, ENSG00000164040, ENSG00000184840, ENSG00000206450, ENSG00000167397, ENSG00000052749, ENSG00000144867	29	193	1034	1.66268	0.999999	0.490185	79.4678
GOTERM_CC_FAT	GO:0031224~intrinsic to membrane	9	31.0345	0.176034	ENSG00000119777, ENSG00000159348, ENSG00000044574, ENSG00000164040, ENSG00000184840, ENSG00000206450, ENSG00000167397, ENSG00000052749, ENSG00000144867	29	206	1034	1.55775	1	0.565446	88.2938
Annotation Cluster 7	Enrichment Score: 0.7454679867990718
Category	Term	Count	%	PValue	Genes	List Total	Pop Hits	Pop Total	Fold Enrichment	Bonferroni	Benjamini	FDR
SP_PIR_KEYWORDS	calcium binding	3	10.3448	0.0290494	ENSG00000070081, ENSG00000179218, ENSG00000166598	29	12	1221	10.5259	0.957333	0.249306	28.206
GOTERM_MF_FAT	GO:0005509~calcium ion binding	5	17.2414	0.0341715	ENSG00000155660, ENSG00000044574, ENSG00000070081, ENSG00000179218, ENSG00000166598	26	51	1001	3.77451	0.987913	0.668429	33.1833
GOTERM_MF_FAT	GO:0046872~metal ion binding	8	27.5862	0.21293	ENSG00000155660, ENSG00000044574, ENSG00000138413, ENSG00000070081, ENSG00000179218, ENSG00000166598, ENSG00000164040, ENSG00000087086	26	199	1001	1.54774	1	0.997716	93.7761
SP_PIR_KEYWORDS	calcium	3	10.3448	0.215589	ENSG00000070081, ENSG00000179218, ENSG00000166598	29	38	1221	3.32396	1	0.823093	93.4746
GOTERM_MF_FAT	GO:0043169~cation binding	8	27.5862	0.220728	ENSG00000155660, ENSG00000044574, ENSG00000138413, ENSG00000070081, ENSG00000179218, ENSG00000166598, ENSG00000164040, ENSG00000087086	26	201	1001	1.53234	1	0.994902	94.4549
GOTERM_MF_FAT	GO:0043167~ion binding	8	27.5862	0.232645	ENSG00000155660, ENSG00000044574, ENSG00000138413, ENSG00000070081, ENSG00000179218, ENSG00000166598, ENSG00000164040, ENSG00000087086	26	204	1001	1.5098	1	0.991806	95.3624
GOTERM_MF_FAT	GO:0046914~transition metal ion binding	4	13.7931	0.65067	ENSG00000138413, ENSG00000179218, ENSG00000164040, ENSG00000087086	26	130	1001	1.18462	1	1	99.9995
GOTERM_CC_FAT	GO:0005829~cytosol	7	24.1379	0.713969	ENSG00000044574, ENSG00000138413, ENSG00000070081, ENSG00000179218, ENSG00000166598, ENSG00000087086, ENSG00000169032	29	252	1034	0.990421	1	0.989841	99.9999
Annotation Cluster 8	Enrichment Score: 0.7062006596789944
Category	Term	Count	%	PValue	Genes	List Total	Pop Hits	Pop Total	Fold Enrichment	Bonferroni	Benjamini	FDR
GOTERM_MF_FAT	GO:0005509~calcium ion binding	5	17.2414	0.0341715	ENSG00000155660, ENSG00000044574, ENSG00000070081, ENSG00000179218, ENSG00000166598	26	51	1001	3.77451	0.987913	0.668429	33.1833
GOTERM_CC_FAT	GO:0042175~nuclear envelope-endoplasmic reticulum network	4	13.7931	0.0847238	ENSG00000023318, ENSG00000044574, ENSG00000070081, ENSG00000166598	29	39	1034	3.65694	0.999844	0.442501	62.4973
GOTERM_CC_FAT	GO:0005789~endoplasmic reticulum membrane	3	10.3448	0.223778	ENSG00000023318, ENSG00000044574, ENSG00000166598	29	33	1034	3.24138	1	0.648284	93.9573
GOTERM_CC_FAT	GO:0012505~endomembrane system	4	13.7931	0.547168	ENSG00000023318, ENSG00000044574, ENSG00000070081, ENSG00000166598	29	104	1034	1.37135	1	0.951032	99.9846
GOTERM_CC_FAT	GO:0031090~organelle membrane	4	13.7931	0.830596	ENSG00000023318, ENSG00000044574, ENSG00000070081, ENSG00000166598	29	159	1034	0.896985	1	0.997668	100
Annotation Cluster 9	Enrichment Score: 0.15235903695439454
Category	Term	Count	%	PValue	Genes	List Total	Pop Hits	Pop Total	Fold Enrichment	Bonferroni	Benjamini	FDR
GOTERM_CC_FAT	GO:0048471~perinuclear region of cytoplasm	4	13.7931	0.0606938	ENSG00000044574, ENSG00000179218, ENSG00000166598, ENSG00000169032	29	34	1034	4.19473	0.997968	0.357744	50.0255
GOTERM_MF_FAT	GO:0017076~purine nucleotide binding	5	17.2414	0.829242	ENSG00000044574, ENSG00000166598, ENSG00000140374, ENSG00000169032, ENSG00000144867	26	218	1001	0.883028	1	1	100
GOTERM_MF_FAT	GO:0030554~adenyl nucleotide binding	4	13.7931	0.8352	ENSG00000044574, ENSG00000166598, ENSG00000140374, ENSG00000169032	26	173	1001	0.890173	1	1	100
GOTERM_MF_FAT	GO:0001883~purine nucleoside binding	4	13.7931	0.847435	ENSG00000044574, ENSG00000166598, ENSG00000140374, ENSG00000169032	26	177	1001	0.870056	1	1	100
GOTERM_MF_FAT	GO:0001882~nucleoside binding	4	13.7931	0.853271	ENSG00000044574, ENSG00000166598, ENSG00000140374, ENSG00000169032	26	179	1001	0.860335	1	1	100
SP_PIR_KEYWORDS	nucleotide-binding	4	13.7931	0.857858	ENSG00000044574, ENSG00000166598, ENSG00000169032, ENSG00000144867	29	198	1221	0.850575	1	0.999952	100
SP_PIR_KEYWORDS	atp-binding	3	10.3448	0.872491	ENSG00000044574, ENSG00000166598, ENSG00000169032	29	148	1221	0.853448	1	0.999955	100
GOTERM_MF_FAT	GO:0000166~nucleotide binding	6	20.6897	0.883141	ENSG00000044574, ENSG00000138413, ENSG00000166598, ENSG00000140374, ENSG00000169032, ENSG00000144867	26	285	1001	0.810526	1	1	100
GOTERM_MF_FAT	GO:0032553~ribonucleotide binding	4	13.7931	0.920979	ENSG00000044574, ENSG00000166598, ENSG00000169032, ENSG00000144867	26	209	1001	0.736842	1	1	100
GOTERM_MF_FAT	GO:0032555~purine ribonucleotide binding	4	13.7931	0.920979	ENSG00000044574, ENSG00000166598, ENSG00000169032, ENSG00000144867	26	209	1001	0.736842	1	1	100
GOTERM_MF_FAT	GO:0005524~ATP binding	3	10.3448	0.93184	ENSG00000044574, ENSG00000166598, ENSG00000169032	26	162	1001	0.712963	1	1	100
GOTERM_MF_FAT	GO:0032559~adenyl ribonucleotide binding	3	10.3448	0.935051	ENSG00000044574, ENSG00000166598, ENSG00000169032	26	164	1001	0.704268	1	1	100
Annotation Cluster 1	Enrichment Score: 2.8032229594052356
Category	Term	Count	%	PValue	Genes	List Total	Pop Hits	Pop Total	Fold Enrichment	Bonferroni	Benjamini	FDR
SP_PIR_KEYWORDS	Aminoacyl-tRNA synthetase	6	30	2.03609e-06	ENSG00000134684, ENSG00000196305, ENSG00000031698, ENSG00000090861, ENSG00000136628, ENSG00000106105	20	16	1221	22.8937	0.000134373	0.000134373	0.00208176
GOTERM_MF_FAT	GO:0004812~aminoacyl-tRNA ligase activity	6	30	2.07787e-06	ENSG00000134684, ENSG00000196305, ENSG00000031698, ENSG00000090861, ENSG00000136628, ENSG00000106105	17	16	1001	22.0809	0.000182836	0.000182836	0.00225064
GOTERM_MF_FAT	GO:0016876~ligase activity, forming aminoacyl-tRNA and related compounds	6	30	2.07787e-06	ENSG00000134684, ENSG00000196305, ENSG00000031698, ENSG00000090861, ENSG00000136628, ENSG00000106105	17	16	1001	22.0809	0.000182836	0.000182836	0.00225064
GOTERM_MF_FAT	GO:0016875~ligase activity, forming carbon-oxygen bonds	6	30	2.07787e-06	ENSG00000134684, ENSG00000196305, ENSG00000031698, ENSG00000090861, ENSG00000136628, ENSG00000106105	17	16	1001	22.0809	0.000182836	0.000182836	0.00225064
GOTERM_BP_FAT	GO:0006418~tRNA aminoacylation for protein translation	6	30	3.06552e-06	ENSG00000134684, ENSG00000196305, ENSG00000031698, ENSG00000090861, ENSG00000136628, ENSG00000106105	19	16	1057	20.8618	0.00106011	0.00106011	0.00418541
GOTERM_BP_FAT	GO:0043038~amino acid activation	6	30	3.06552e-06	ENSG00000134684, ENSG00000196305, ENSG00000031698, ENSG00000090861, ENSG00000136628, ENSG00000106105	19	16	1057	20.8618	0.00106011	0.00106011	0.00418541
GOTERM_BP_FAT	GO:0043039~tRNA aminoacylation	6	30	3.06552e-06	ENSG00000134684, ENSG00000196305, ENSG00000031698, ENSG00000090861, ENSG00000136628, ENSG00000106105	19	16	1057	20.8618	0.00106011	0.00106011	0.00418541
KEGG_PATHWAY	hsa00970:Aminoacyl-tRNA biosynthesis	6	30	3.14647e-06	ENSG00000134684, ENSG00000196305, ENSG00000031698, ENSG00000090861, ENSG00000136628, ENSG00000106105	11	16	523	17.8295	2.83179e-05	2.83179e-05	0.00181078
SP_PIR_KEYWORDS	ligase	7	35	1.22402e-05	ENSG00000134684, ENSG00000196305, ENSG00000031698, ENSG00000090861, ENSG00000005156, ENSG00000136628, ENSG00000106105	20	38	1221	11.2461	0.000807531	0.000403847	0.0125141
GOTERM_BP_FAT	GO:0006399~tRNA metabolic process	6	30	1.35562e-05	ENSG00000134684, ENSG00000196305, ENSG00000031698, ENSG00000090861, ENSG00000136628, ENSG00000106105	19	21	1057	15.8947	0.00467948	0.00234249	0.0185072
SP_PIR_KEYWORDS	protein biosynthesis	8	40	0.000124726	ENSG00000134684, ENSG00000196305, ENSG00000031698, ENSG00000090861, ENSG00000136628, ENSG00000106105, ENSG00000084623, ENSG00000124802	20	82	1221	5.9561	0.00819861	0.00274037	0.127451
GOTERM_BP_FAT	GO:0034660~ncRNA metabolic process	7	35	0.00017279	ENSG00000134684, ENSG00000196305, ENSG00000119285, ENSG00000031698, ENSG00000090861, ENSG00000136628, ENSG00000106105	19	55	1057	7.08038	0.058038	0.0197328	0.235659
INTERPRO	IPR002314:Aminoacyl-tRNA synthetase, class II (G, H, P and S), conserved region	3	15	0.00146388	ENSG00000031698, ENSG00000136628, ENSG00000106105	20	4	1173	43.9875	0.10798	0.10798	1.53766
GOTERM_BP_FAT	GO:0006412~translation	8	40	0.00192106	ENSG00000134684, ENSG00000196305, ENSG00000031698, ENSG00000090861, ENSG00000136628, ENSG00000106105, ENSG00000084623, ENSG00000124802	19	117	1057	3.80387	0.485894	0.153235	2.59126
GOTERM_CC_FAT	GO:0005625~soluble fraction	5	25	0.00289164	ENSG00000134684, ENSG00000196305, ENSG00000090861, ENSG00000136628, ENSG00000106105	18	39	1034	7.36467	0.218192	0.218192	3.06751
UP_SEQ_FEATURE	short sequence motif:"KMSKS" region	3	15	0.00460898	ENSG00000134684, ENSG00000196305, ENSG00000136628	20	7	1220	26.1429	0.334042	0.334042	4.88067
INTERPRO	IPR006195:Aminoacyl-tRNA synthetase, class II, conserved region	3	15	0.00497652	ENSG00000031698, ENSG00000136628, ENSG00000106105	20	7	1173	25.1357	0.322359	0.176811	5.14039
UP_SEQ_FEATURE	short sequence motif:"HIGH" region	3	15	0.00608829	ENSG00000134684, ENSG00000196305, ENSG00000136628	20	8	1220	22.875	0.415739	0.23563	6.40071
INTERPRO	IPR001412:Aminoacyl-tRNA synthetase, class I, conserved site	3	15	0.0103584	ENSG00000134684, ENSG00000196305, ENSG00000136628	20	10	1173	17.595	0.556107	0.237173	10.4292
SP_PIR_KEYWORDS	atp-binding	7	35	0.0202513	ENSG00000134684, ENSG00000196305, ENSG00000031698, ENSG00000090861, ENSG00000005156, ENSG00000136628, ENSG00000106105	20	148	1221	2.8875	0.740839	0.236667	18.8753
GOTERM_CC_FAT	GO:0000267~cell fraction	6	30	0.0224783	ENSG00000134684, ENSG00000196305, ENSG00000090861, ENSG00000136628, ENSG00000106105, ENSG00000088832	18	105	1034	3.28254	0.855208	0.474893	21.698
GOTERM_MF_FAT	GO:0005524~ATP binding	7	35	0.0320028	ENSG00000134684, ENSG00000196305, ENSG00000031698, ENSG00000090861, ENSG00000005156, ENSG00000136628, ENSG00000106105	17	162	1001	2.5443	0.942862	0.760965	29.6937
GOTERM_MF_FAT	GO:0032559~adenyl ribonucleotide binding	7	35	0.0338301	ENSG00000134684, ENSG00000196305, ENSG00000031698, ENSG00000090861, ENSG00000005156, ENSG00000136628, ENSG00000106105	17	164	1001	2.51327	0.951615	0.635608	31.118
GOTERM_MF_FAT	GO:0030554~adenyl nucleotide binding	7	35	0.042942	ENSG00000134684, ENSG00000196305, ENSG00000031698, ENSG00000090861, ENSG00000005156, ENSG00000136628, ENSG00000106105	17	173	1001	2.38252	0.978983	0.619249	37.8371
GOTERM_MF_FAT	GO:0001883~purine nucleoside binding	7	35	0.0474755	ENSG00000134684, ENSG00000196305, ENSG00000031698, ENSG00000090861, ENSG00000005156, ENSG00000136628, ENSG00000106105	17	177	1001	2.32868	0.986161	0.575165	40.9533
GOTERM_MF_FAT	GO:0001882~nucleoside binding	7	35	0.0498574	ENSG00000134684, ENSG00000196305, ENSG00000031698, ENSG00000090861, ENSG00000005156, ENSG00000136628, ENSG00000106105	17	179	1001	2.30266	0.988898	0.527681	42.5331
SP_PIR_KEYWORDS	nucleotide-binding	7	35	0.0723302	ENSG00000134684, ENSG00000196305, ENSG00000031698, ENSG00000090861, ENSG00000005156, ENSG00000136628, ENSG00000106105	20	198	1221	2.15833	0.992954	0.562148	53.5894
GOTERM_MF_FAT	GO:0032553~ribonucleotide binding	7	35	0.0952766	ENSG00000134684, ENSG00000196305, ENSG00000031698, ENSG00000090861, ENSG00000005156, ENSG00000136628, ENSG00000106105	17	209	1001	1.97214	0.999851	0.715985	66.1937
GOTERM_MF_FAT	GO:0032555~purine ribonucleotide binding	7	35	0.0952766	ENSG00000134684, ENSG00000196305, ENSG00000031698, ENSG00000090861, ENSG00000005156, ENSG00000136628, ENSG00000106105	17	209	1001	1.97214	0.999851	0.715985	66.1937
GOTERM_MF_FAT	GO:0017076~purine nucleotide binding	7	35	0.112554	ENSG00000134684, ENSG00000196305, ENSG00000031698, ENSG00000090861, ENSG00000005156, ENSG00000136628, ENSG00000106105	17	218	1001	1.89072	0.999973	0.731117	72.5655
GOTERM_MF_FAT	GO:0000166~nucleotide binding	8	40	0.139491	ENSG00000134684, ENSG00000196305, ENSG00000031698, ENSG00000090861, ENSG00000005156, ENSG00000136628, ENSG00000106105, ENSG00000092621	17	285	1001	1.65284	0.999998	0.769828	80.3529
UP_SEQ_FEATURE	nucleotide phosphate-binding region:ATP	3	15	0.459425	ENSG00000031698, ENSG00000136628, ENSG00000106105	20	98	1220	1.86735	1	0.999999	99.8722
GOTERM_MF_FAT	GO:0003723~RNA binding	4	20	0.532441	ENSG00000134684, ENSG00000031698, ENSG00000090861, ENSG00000136628	17	171	1001	1.37736	1	0.998757	99.9735
SP_PIR_KEYWORDS	rna-binding	3	15	0.557242	ENSG00000134684, ENSG00000090861, ENSG00000136628	20	117	1221	1.56538	1	0.997458	99.9759
Annotation Cluster 2	Enrichment Score: 0.7606758053010338
Category	Term	Count	%	PValue	Genes	List Total	Pop Hits	Pop Total	Fold Enrichment	Bonferroni	Benjamini	FDR
GOTERM_BP_FAT	GO:0031398~positive regulation of protein ubiquitination	3	15	0.0847836	ENSG00000163636, ENSG00000088832, ENSG00000108671	19	29	1057	5.75499	1	0.997825	70.169
GOTERM_BP_FAT	GO:0031401~positive regulation of protein modification process	3	15	0.0899372	ENSG00000163636, ENSG00000088832, ENSG00000108671	19	30	1057	5.56316	1	0.995637	72.3825
GOTERM_BP_FAT	GO:0031396~regulation of protein ubiquitination	3	15	0.0951854	ENSG00000163636, ENSG00000088832, ENSG00000108671	19	31	1057	5.3837	1	0.992875	74.4794
GOTERM_BP_FAT	GO:0031400~negative regulation of protein modification process	3	15	0.100524	ENSG00000163636, ENSG00000088832, ENSG00000108671	19	32	1057	5.21546	1	0.989766	76.4603
GOTERM_BP_FAT	GO:0051247~positive regulation of protein metabolic process	3	15	0.117041	ENSG00000163636, ENSG00000088832, ENSG00000108671	19	35	1057	4.76842	1	0.986524	81.723
GOTERM_BP_FAT	GO:0032270~positive regulation of cellular protein metabolic process	3	15	0.117041	ENSG00000163636, ENSG00000088832, ENSG00000108671	19	35	1057	4.76842	1	0.986524	81.723
GOTERM_BP_FAT	GO:0043086~negative regulation of catalytic activity	3	15	0.146005	ENSG00000163636, ENSG00000088832, ENSG00000108671	19	40	1057	4.17237	1	0.993018	88.4088
GOTERM_BP_FAT	GO:0031399~regulation of protein modification process	3	15	0.151981	ENSG00000163636, ENSG00000088832, ENSG00000108671	19	41	1057	4.0706	1	0.991376	89.4685
GOTERM_BP_FAT	GO:0032269~negative regulation of cellular protein metabolic process	3	15	0.15801	ENSG00000163636, ENSG00000088832, ENSG00000108671	19	42	1057	3.97368	1	0.989719	90.446
GOTERM_BP_FAT	GO:0051248~negative regulation of protein metabolic process	3	15	0.164088	ENSG00000163636, ENSG00000088832, ENSG00000108671	19	43	1057	3.88127	1	0.983986	91.3458
GOTERM_BP_FAT	GO:0044092~negative regulation of molecular function	3	15	0.207772	ENSG00000163636, ENSG00000088832, ENSG00000108671	19	50	1057	3.33789	1	0.993504	95.8413
GOTERM_BP_FAT	GO:0044093~positive regulation of molecular function	3	15	0.278764	ENSG00000163636, ENSG00000088832, ENSG00000108671	19	61	1057	2.73598	1	0.998707	98.8458
GOTERM_BP_FAT	GO:0010604~positive regulation of macromolecule metabolic process	3	15	0.324264	ENSG00000163636, ENSG00000088832, ENSG00000108671	19	68	1057	2.45433	1	0.999466	99.5259
GOTERM_BP_FAT	GO:0032268~regulation of cellular protein metabolic process	3	15	0.356508	ENSG00000163636, ENSG00000088832, ENSG00000108671	19	73	1057	2.28623	1	0.998682	99.7568
GOTERM_BP_FAT	GO:0009057~macromolecule catabolic process	3	15	0.394641	ENSG00000163636, ENSG00000088832, ENSG00000108671	19	79	1057	2.11259	1	0.99928	99.8944
GOTERM_BP_FAT	GO:0010605~negative regulation of macromolecule metabolic process	3	15	0.444131	ENSG00000163636, ENSG00000088832, ENSG00000108671	19	87	1057	1.91833	1	0.999705	99.967
Annotation Cluster 3	Enrichment Score: 0.5367808185948936
Category	Term	Count	%	PValue	Genes	List Total	Pop Hits	Pop Total	Fold Enrichment	Bonferroni	Benjamini	FDR
GOTERM_CC_FAT	GO:0016023~cytoplasmic membrane-bounded vesicle	3	15	0.258765	ENSG00000181789, ENSG00000106105, ENSG00000141367	18	60	1034	2.87222	1	0.993845	96.0107
GOTERM_CC_FAT	GO:0031988~membrane-bounded vesicle	3	15	0.265044	ENSG00000181789, ENSG00000106105, ENSG00000141367	18	61	1034	2.82514	1	0.987254	96.3597
GOTERM_CC_FAT	GO:0031410~cytoplasmic vesicle	3	15	0.283911	ENSG00000181789, ENSG00000106105, ENSG00000141367	18	64	1034	2.69271	1	0.982667	97.2481
GOTERM_CC_FAT	GO:0031982~vesicle	3	15	0.315357	ENSG00000181789, ENSG00000106105, ENSG00000141367	18	69	1034	2.49758	1	0.982143	98.3025
GOTERM_BP_FAT	GO:0016192~vesicle-mediated transport	3	15	0.337201	ENSG00000181789, ENSG00000106105, ENSG00000141367	19	70	1057	2.38421	1	0.999187	99.6359
Annotation Cluster 4	Enrichment Score: 0.4639392385701097
Category	Term	Count	%	PValue	Genes	List Total	Pop Hits	Pop Total	Fold Enrichment	Bonferroni	Benjamini	FDR
GOTERM_BP_FAT	GO:0042981~regulation of apoptosis	3	15	0.337201	ENSG00000090861, ENSG00000135046, ENSG00000124802	19	70	1057	2.38421	1	0.999187	99.6359
GOTERM_BP_FAT	GO:0043067~regulation of programmed cell death	3	15	0.343651	ENSG00000090861, ENSG00000135046, ENSG00000124802	19	71	1057	2.35063	1	0.999029	99.6814
GOTERM_BP_FAT	GO:0010941~regulation of cell death	3	15	0.350087	ENSG00000090861, ENSG00000135046, ENSG00000124802	19	72	1057	2.31798	1	0.99886	99.7215
Annotation Cluster 5	Enrichment Score: 0.3736668562338234
Category	Term	Count	%	PValue	Genes	List Total	Pop Hits	Pop Total	Fold Enrichment	Bonferroni	Benjamini	FDR
GOTERM_CC_FAT	GO:0012505~endomembrane system	4	20	0.240014	ENSG00000181789, ENSG00000083312, ENSG00000088832, ENSG00000141367	18	104	1034	2.2094	1	0.997068	94.7806
GOTERM_BP_FAT	GO:0006886~intracellular protein transport	3	15	0.324264	ENSG00000181789, ENSG00000083312, ENSG00000141367	19	68	1057	2.45433	1	0.999466	99.5259
GOTERM_BP_FAT	GO:0034613~cellular protein localization	3	15	0.343651	ENSG00000181789, ENSG00000083312, ENSG00000141367	19	71	1057	2.35063	1	0.999029	99.6814
GOTERM_BP_FAT	GO:0070727~cellular macromolecule localization	3	15	0.343651	ENSG00000181789, ENSG00000083312, ENSG00000141367	19	71	1057	2.35063	1	0.999029	99.6814
GOTERM_BP_FAT	GO:0015031~protein transport	3	15	0.558589	ENSG00000181789, ENSG00000083312, ENSG00000141367	19	107	1057	1.55976	1	0.999981	99.9986
GOTERM_BP_FAT	GO:0045184~establishment of protein localization	3	15	0.56391	ENSG00000181789, ENSG00000083312, ENSG00000141367	19	108	1057	1.54532	1	0.999976	99.9988
GOTERM_BP_FAT	GO:0046907~intracellular transport	3	15	0.594972	ENSG00000181789, ENSG00000083312, ENSG00000141367	19	114	1057	1.46399	1	0.999986	99.9996
GOTERM_BP_FAT	GO:0008104~protein localization	3	15	0.594972	ENSG00000181789, ENSG00000083312, ENSG00000141367	19	114	1057	1.46399	1	0.999986	99.9996
Annotation Cluster 6	Enrichment Score: 0.34691876721890086
Category	Term	Count	%	PValue	Genes	List Total	Pop Hits	Pop Total	Fold Enrichment	Bonferroni	Benjamini	FDR
GOTERM_BP_FAT	GO:0006461~protein complex assembly	3	15	0.330738	ENSG00000083312, ENSG00000136628, ENSG00000088832	19	69	1057	2.41876	1	0.999333	99.5843
GOTERM_BP_FAT	GO:0070271~protein complex biogenesis	3	15	0.330738	ENSG00000083312, ENSG00000136628, ENSG00000088832	19	69	1057	2.41876	1	0.999333	99.5843
GOTERM_BP_FAT	GO:0065003~macromolecular complex assembly	3	15	0.594972	ENSG00000083312, ENSG00000136628, ENSG00000088832	19	114	1057	1.46399	1	0.999986	99.9996
GOTERM_BP_FAT	GO:0043933~macromolecular complex subunit organization	3	15	0.629304	ENSG00000083312, ENSG00000136628, ENSG00000088832	19	121	1057	1.3793	1	0.999993	99.9999
Annotation Cluster 7	Enrichment Score: 0.20153501217600142
Category	Term	Count	%	PValue	Genes	List Total	Pop Hits	Pop Total	Fold Enrichment	Bonferroni	Benjamini	FDR
GOTERM_CC_FAT	GO:0044459~plasma membrane part	3	15	0.544531	ENSG00000181789, ENSG00000141367, ENSG00000135046	18	108	1034	1.59568	1	0.999405	99.9788
GOTERM_MF_FAT	GO:0005198~structural molecule activity	3	15	0.570213	ENSG00000181789, ENSG00000141367, ENSG00000135046	17	116	1001	1.52282	1	0.998836	99.9893
GOTERM_CC_FAT	GO:0005886~plasma membrane	4	20	0.577734	ENSG00000181789, ENSG00000204628, ENSG00000141367, ENSG00000135046	18	177	1034	1.29818	1	0.999343	99.9906
SP_PIR_KEYWORDS	membrane	4	20	0.871108	ENSG00000181789, ENSG00000204628, ENSG00000141367, ENSG00000135046	20	293	1221	0.833447	1	0.999995	100
Annotation Cluster 8	Enrichment Score: 0.06364898442480482
Category	Term	Count	%	PValue	Genes	List Total	Pop Hits	Pop Total	Fold Enrichment	Bonferroni	Benjamini	FDR
GOTERM_MF_FAT	GO:0046872~metal ion binding	3	15	0.858844	ENSG00000196305, ENSG00000005156, ENSG00000135046	17	199	1001	0.887674	1	0.999999	100
GOTERM_MF_FAT	GO:0043169~cation binding	3	15	0.863051	ENSG00000196305, ENSG00000005156, ENSG00000135046	17	201	1001	0.878841	1	0.999999	100
GOTERM_MF_FAT	GO:0043167~ion binding	3	15	0.869165	ENSG00000196305, ENSG00000005156, ENSG00000135046	17	204	1001	0.865917	1	0.999997	100
Annotation Cluster 9	Enrichment Score: 0.006388874506989415
Category	Term	Count	%	PValue	Genes	List Total	Pop Hits	Pop Total	Fold Enrichment	Bonferroni	Benjamini	FDR
GOTERM_CC_FAT	GO:0070013~intracellular organelle lumen	3	15	0.984715	ENSG00000119285, ENSG00000005156, ENSG00000106105	18	320	1034	0.538542	1	1	100
GOTERM_CC_FAT	GO:0043233~organelle lumen	3	15	0.985019	ENSG00000119285, ENSG00000005156, ENSG00000106105	18	321	1034	0.536864	1	1	100
GOTERM_CC_FAT	GO:0031974~membrane-enclosed lumen	3	15	0.986457	ENSG00000119285, ENSG00000005156, ENSG00000106105	18	326	1034	0.52863	1	1	100
Annotation Cluster 1	Enrichment Score: 3.3091444270853545
Category	Term	Count	%	PValue	Genes	List Total	Pop Hits	Pop Total	Fold Enrichment	Bonferroni	Benjamini	FDR
SP_PIR_KEYWORDS	nadp	7	28	6.69333e-06	ENSG00000159231, ENSG00000106605, ENSG00000106853, ENSG00000151632, ENSG00000181019, ENSG00000159228, ENSG00000187134	25	27	1221	12.6622	0.000555394	0.000555394	0.00716743
SP_PIR_KEYWORDS	oxidoreductase	10	40	7.48022e-06	ENSG00000159231, ENSG00000106605, ENSG00000072210, ENSG00000106853, ENSG00000151632, ENSG00000181019, ENSG00000198363, ENSG00000159228, ENSG00000187134, ENSG00000123131	25	79	1221	6.18228	0.000620668	0.000310382	0.00801002
GOTERM_BP_FAT	GO:0055114~oxidation reduction	10	40	1.34387e-05	ENSG00000159231, ENSG00000106605, ENSG00000072210, ENSG00000106853, ENSG00000151632, ENSG00000181019, ENSG00000198363, ENSG00000159228, ENSG00000187134, ENSG00000123131	21	91	1057	5.53114	0.00269754	0.00269754	0.0168564
UP_SEQ_FEATURE	nucleotide phosphate-binding region:NADP	5	20	0.000136489	ENSG00000159231, ENSG00000106853, ENSG00000151632, ENSG00000159228, ENSG00000187134	25	15	1220	16.2667	0.0185265	0.0185265	0.160314
GOTERM_MF_FAT	GO:0016628~oxidoreductase activity, acting on the CH-CH group of donors, NAD or NADP as acceptor	4	16	0.000617738	ENSG00000106605, ENSG00000106853, ENSG00000151632, ENSG00000187134	22	9	1001	20.2222	0.0570135	0.0570135	0.676929
INTERPRO	IPR016040:NAD(P)-binding domain	4	16	0.020696	ENSG00000159231, ENSG00000106605, ENSG00000106853, ENSG00000159228	24	31	1173	6.30645	0.702686	0.702686	18.7852
UP_SEQ_FEATURE	binding site:Substrate	4	16	0.0359256	ENSG00000159231, ENSG00000151632, ENSG00000159228, ENSG00000187134	25	38	1220	5.13684	0.993345	0.918422	34.9521
SP_PIR_KEYWORDS	cytoplasm	12	48	0.0797513	ENSG00000159231, ENSG00000106605, ENSG00000106853, ENSG00000013275, ENSG00000090621, ENSG00000151632, ENSG00000181019, ENSG00000100380, ENSG00000159228, ENSG00000168028, ENSG00000187134, ENSG00000123131	25	372	1221	1.57548	0.99899	0.821749	58.9349
Annotation Cluster 2	Enrichment Score: 0.792104184120611
Category	Term	Count	%	PValue	Genes	List Total	Pop Hits	Pop Total	Fold Enrichment	Bonferroni	Benjamini	FDR
GOTERM_CC_FAT	GO:0005783~endoplasmic reticulum	6	24	0.0270633	ENSG00000072210, ENSG00000129128, ENSG00000049449, ENSG00000198363, ENSG00000136026, ENSG00000104388	18	110	1034	3.13333	0.865049	0.865049	24.9021
SP_PIR_KEYWORDS	endoplasmic reticulum	5	20	0.0912093	ENSG00000072210, ENSG00000129128, ENSG00000049449, ENSG00000198363, ENSG00000104388	25	89	1221	2.74382	0.999643	0.795591	64.091
GOTERM_CC_FAT	GO:0044432~endoplasmic reticulum part	3	12	0.172642	ENSG00000129128, ENSG00000049449, ENSG00000198363	18	46	1034	3.74638	0.999999	0.99901	86.1679
UP_SEQ_FEATURE	glycosylation site:N-linked (GlcNAc...)	3	12	0.461066	ENSG00000129128, ENSG00000049449, ENSG00000198363	25	78	1220	1.87692	1	0.999999	99.9301
SP_PIR_KEYWORDS	glycoprotein	3	12	0.557378	ENSG00000129128, ENSG00000049449, ENSG00000198363	25	93	1221	1.57548	1	0.996438	99.9838
Annotation Cluster 3	Enrichment Score: 0.6044457643865431
Category	Term	Count	%	PValue	Genes	List Total	Pop Hits	Pop Total	Fold Enrichment	Bonferroni	Benjamini	FDR
GOTERM_CC_FAT	GO:0005783~endoplasmic reticulum	6	24	0.0270633	ENSG00000072210, ENSG00000129128, ENSG00000049449, ENSG00000198363, ENSG00000136026, ENSG00000104388	18	110	1034	3.13333	0.865049	0.865049	24.9021
SP_PIR_KEYWORDS	endoplasmic reticulum	5	20	0.0912093	ENSG00000072210, ENSG00000129128, ENSG00000049449, ENSG00000198363, ENSG00000104388	25	89	1221	2.74382	0.999643	0.795591	64.091
GOTERM_CC_FAT	GO:0031224~intrinsic to membrane	6	24	0.2378	ENSG00000072210, ENSG00000132305, ENSG00000129128, ENSG00000198363, ENSG00000136026, ENSG00000104388	18	206	1034	1.67314	1	0.99865	94.1245
UP_SEQ_FEATURE	transmembrane region	5	20	0.364028	ENSG00000072210, ENSG00000132305, ENSG00000129128, ENSG00000198363, ENSG00000136026	25	155	1220	1.57419	1	1	99.5107
SP_PIR_KEYWORDS	transmembrane	5	20	0.372947	ENSG00000072210, ENSG00000132305, ENSG00000129128, ENSG00000198363, ENSG00000136026	25	157	1221	1.55541	1	0.992111	99.3248
GOTERM_CC_FAT	GO:0016021~integral to membrane	5	20	0.394908	ENSG00000072210, ENSG00000132305, ENSG00000129128, ENSG00000198363, ENSG00000136026	18	193	1034	1.4882	1	0.999896	99.472
UP_SEQ_FEATURE	topological domain:Cytoplasmic	3	12	0.433456	ENSG00000072210, ENSG00000129128, ENSG00000198363	25	74	1220	1.97838	1	1	99.8743
GOTERM_CC_FAT	GO:0031090~organelle membrane	4	16	0.49897	ENSG00000072210, ENSG00000132305, ENSG00000129128, ENSG00000198363	18	159	1034	1.44514	1	0.999777	99.9263
SP_PIR_KEYWORDS	membrane	7	28	0.533407	ENSG00000072210, ENSG00000132305, ENSG00000129128, ENSG00000198363, ENSG00000136026, ENSG00000168028, ENSG00000104388	25	293	1221	1.16683	1	0.998213	99.9715
Annotation Cluster 4	Enrichment Score: 0.30372487536540305
Category	Term	Count	%	PValue	Genes	List Total	Pop Hits	Pop Total	Fold Enrichment	Bonferroni	Benjamini	FDR
GOTERM_BP_FAT	GO:0007049~cell cycle	4	16	0.346246	ENSG00000121892, ENSG00000100632, ENSG00000013275, ENSG00000103275	21	110	1057	1.8303	1	1	99.5164
GOTERM_BP_FAT	GO:0000278~mitotic cell cycle	3	12	0.372558	ENSG00000121892, ENSG00000013275, ENSG00000103275	21	68	1057	2.22059	1	1	99.7111
GOTERM_BP_FAT	GO:0022402~cell cycle process	3	12	0.474698	ENSG00000121892, ENSG00000013275, ENSG00000103275	21	83	1057	1.81928	1	1	99.9689
SP_PIR_KEYWORDS	nucleus	4	16	0.995644	ENSG00000121892, ENSG00000013275, ENSG00000103275, ENSG00000168028	25	409	1221	0.477653	1	1	100
Annotation Cluster 5	Enrichment Score: 0.2743420789254693
Category	Term	Count	%	PValue	Genes	List Total	Pop Hits	Pop Total	Fold Enrichment	Bonferroni	Benjamini	FDR
GOTERM_BP_FAT	GO:0044265~cellular macromolecule catabolic process	3	12	0.441552	ENSG00000013275, ENSG00000090621, ENSG00000103275	21	78	1057	1.9359	1	1	99.933
GOTERM_BP_FAT	GO:0009057~macromolecule catabolic process	3	12	0.448261	ENSG00000013275, ENSG00000090621, ENSG00000103275	21	79	1057	1.91139	1	1	99.9424
GOTERM_MF_FAT	GO:0000166~nucleotide binding	6	24	0.759383	ENSG00000159231, ENSG00000013275, ENSG00000090621, ENSG00000103275, ENSG00000063046, ENSG00000104388	22	285	1001	0.957895	1	1	100
Annotation Cluster 6	Enrichment Score: 0.0886591207550748
Category	Term	Count	%	PValue	Genes	List Total	Pop Hits	Pop Total	Fold Enrichment	Bonferroni	Benjamini	FDR
GOTERM_MF_FAT	GO:0046914~transition metal ion binding	3	12	0.780447	ENSG00000106605, ENSG00000106853, ENSG00000198363	22	130	1001	1.05	1	1	100
GOTERM_MF_FAT	GO:0046872~metal ion binding	4	16	0.820729	ENSG00000106605, ENSG00000106853, ENSG00000049449, ENSG00000198363	22	199	1001	0.914573	1	1	100
GOTERM_MF_FAT	GO:0043169~cation binding	4	16	0.826473	ENSG00000106605, ENSG00000106853, ENSG00000049449, ENSG00000198363	22	201	1001	0.905473	1	1	100
GOTERM_MF_FAT	GO:0043167~ion binding	4	16	0.834818	ENSG00000106605, ENSG00000106853, ENSG00000049449, ENSG00000198363	22	204	1001	0.892157	1	1	100
Annotation Cluster 7	Enrichment Score: 0.04261536018818874
Category	Term	Count	%	PValue	Genes	List Total	Pop Hits	Pop Total	Fold Enrichment	Bonferroni	Benjamini	FDR
GOTERM_MF_FAT	GO:0000166~nucleotide binding	6	24	0.759383	ENSG00000159231, ENSG00000013275, ENSG00000090621, ENSG00000103275, ENSG00000063046, ENSG00000104388	22	285	1001	0.957895	1	1	100
SP_PIR_KEYWORDS	nucleotide-binding	3	12	0.921225	ENSG00000013275, ENSG00000103275, ENSG00000104388	25	198	1221	0.74	1	1	100
GOTERM_MF_FAT	GO:0032555~purine ribonucleotide binding	3	12	0.953782	ENSG00000013275, ENSG00000103275, ENSG00000104388	22	209	1001	0.65311	1	1	100
GOTERM_MF_FAT	GO:0032553~ribonucleotide binding	3	12	0.953782	ENSG00000013275, ENSG00000103275, ENSG00000104388	22	209	1001	0.65311	1	1	100
GOTERM_MF_FAT	GO:0017076~purine nucleotide binding	3	12	0.96205	ENSG00000013275, ENSG00000103275, ENSG00000104388	22	218	1001	0.626147	1	1	100
Annotation Cluster 8	Enrichment Score: 0.004715844775275708
Category	Term	Count	%	PValue	Genes	List Total	Pop Hits	Pop Total	Fold Enrichment	Bonferroni	Benjamini	FDR
GOTERM_CC_FAT	GO:0043228~non-membrane-bounded organelle	4	16	0.985994	ENSG00000121892, ENSG00000103275, ENSG00000089154, ENSG00000168028	18	405	1034	0.567353	1	1	100
GOTERM_CC_FAT	GO:0043232~intracellular non-membrane-bounded organelle	4	16	0.985994	ENSG00000121892, ENSG00000103275, ENSG00000089154, ENSG00000168028	18	405	1034	0.567353	1	1	100
SP_PIR_KEYWORDS	nucleus	4	16	0.995644	ENSG00000121892, ENSG00000013275, ENSG00000103275, ENSG00000168028	25	409	1221	0.477653	1	1	100

## Sheet: GO DAVID Cluster D
Annotation Cluster 1	Enrichment Score: 2.278042851925389
Category	Term	Count	%	PValue	Genes	List Total	Pop Hits	Pop Total	Fold Enrichment	Bonferroni	Benjamini	FDR
UP_SEQ_FEATURE	transmembrane region	31	24.031	0.000274359	ENSG00000084073, ENSG00000164828, ENSG00000136521, ENSG00000072042, ENSG00000090054, ENSG00000142949, ENSG00000105197, ENSG00000172893, ENSG00000079459, ENSG00000101558, ENSG00000165029, ENSG00000058668, ENSG00000058262, ENSG00000148175, ENSG00000179085, ENSG00000174851, ENSG00000185896, ENSG00000147475, ENSG00000165264, ENSG00000100216, ENSG00000123146, ENSG00000101294, ENSG00000102158, ENSG0000…	129	155	1220	1.89147	0.102473	0.102473	0.38116
SP_PIR_KEYWORDS	transmembrane	31	24.031	0.000345006	ENSG00000084073, ENSG00000164828, ENSG00000136521, ENSG00000072042, ENSG00000090054, ENSG00000142949, ENSG00000105197, ENSG00000172893, ENSG00000079459, ENSG00000101558, ENSG00000165029, ENSG00000058668, ENSG00000058262, ENSG00000148175, ENSG00000179085, ENSG00000174851, ENSG00000185896, ENSG00000147475, ENSG00000165264, ENSG00000100216, ENSG00000123146, ENSG00000101294, ENSG00000102158, ENSG0000…	129	157	1221	1.86891	0.0747024	0.0747024	0.439866
UP_SEQ_FEATURE	topological domain:Cytoplasmic	17	13.1783	0.00279851	ENSG00000147475, ENSG00000072042, ENSG00000100216, ENSG00000123146, ENSG00000101294, ENSG00000142949, ENSG00000101558, ENSG00000170348, ENSG00000155380, ENSG00000106803, ENSG00000058262, ENSG00000058668, ENSG00000148175, ENSG00000163399, ENSG00000174851, ENSG00000070961, ENSG00000185896	129	74	1220	2.17264	0.668511	0.424249	3.82518
GOTERM_CC_FAT	GO:0016021~integral to membrane	32	24.8062	0.00558393	ENSG00000142655, ENSG00000084073, ENSG00000164828, ENSG00000136521, ENSG00000072042, ENSG00000090054, ENSG00000142949, ENSG00000105197, ENSG00000172893, ENSG00000079459, ENSG00000101558, ENSG00000165029, ENSG00000058668, ENSG00000058262, ENSG00000148175, ENSG00000179085, ENSG00000174851, ENSG00000185896, ENSG00000147475, ENSG00000165264, ENSG00000100216, ENSG00000123146, ENSG00000101294, ENSG0000…	110	193	1034	1.55855	0.728746	0.47918	6.94109
GOTERM_CC_FAT	GO:0031224~intrinsic to membrane	32	24.8062	0.0153123	ENSG00000142655, ENSG00000084073, ENSG00000164828, ENSG00000136521, ENSG00000072042, ENSG00000090054, ENSG00000142949, ENSG00000105197, ENSG00000172893, ENSG00000079459, ENSG00000101558, ENSG00000165029, ENSG00000058668, ENSG00000058262, ENSG00000148175, ENSG00000179085, ENSG00000174851, ENSG00000185896, ENSG00000147475, ENSG00000165264, ENSG00000100216, ENSG00000123146, ENSG00000101294, ENSG0000…	110	206	1034	1.46019	0.972549	0.592959	17.9826
SP_PIR_KEYWORDS	membrane	41	31.7829	0.029573	ENSG00000142655, ENSG00000084073, ENSG00000164828, ENSG00000136521, ENSG00000116191, ENSG00000072042, ENSG00000105197, ENSG00000090054, ENSG00000142949, ENSG00000101558, ENSG00000172893, ENSG00000079459, ENSG00000138802, ENSG00000165029, ENSG00000128609, ENSG00000058668, ENSG00000058262, ENSG00000148175, ENSG00000179085, ENSG00000174851, ENSG00000185896, ENSG00000147475, ENSG00000006451, ENSG0000…	129	293	1221	1.32447	0.998834	0.815217	31.8532
GOTERM_CC_FAT	GO:0005783~endoplasmic reticulum	16	12.4031	0.168947	ENSG00000147475, ENSG00000084073, ENSG00000072042, ENSG00000101294, ENSG00000102158, ENSG00000090054, ENSG00000079459, ENSG00000172893, ENSG00000101558, ENSG00000138802, ENSG00000106803, ENSG00000058262, ENSG00000108588, ENSG00000179085, ENSG00000148248, ENSG00000174851	110	110	1034	1.36727	1	0.920851	90.7215
Annotation Cluster 2	Enrichment Score: 1.6285770749146673
Category	Term	Count	%	PValue	Genes	List Total	Pop Hits	Pop Total	Fold Enrichment	Bonferroni	Benjamini	FDR
UP_SEQ_FEATURE	transmembrane region	31	24.031	0.000274359	ENSG00000084073, ENSG00000164828, ENSG00000136521, ENSG00000072042, ENSG00000090054, ENSG00000142949, ENSG00000105197, ENSG00000172893, ENSG00000079459, ENSG00000101558, ENSG00000165029, ENSG00000058668, ENSG00000058262, ENSG00000148175, ENSG00000179085, ENSG00000174851, ENSG00000185896, ENSG00000147475, ENSG00000165264, ENSG00000100216, ENSG00000123146, ENSG00000101294, ENSG00000102158, ENSG0000…	129	155	1220	1.89147	0.102473	0.102473	0.38116
SP_PIR_KEYWORDS	transmembrane	31	24.031	0.000345006	ENSG00000084073, ENSG00000164828, ENSG00000136521, ENSG00000072042, ENSG00000090054, ENSG00000142949, ENSG00000105197, ENSG00000172893, ENSG00000079459, ENSG00000101558, ENSG00000165029, ENSG00000058668, ENSG00000058262, ENSG00000148175, ENSG00000179085, ENSG00000174851, ENSG00000185896, ENSG00000147475, ENSG00000165264, ENSG00000100216, ENSG00000123146, ENSG00000101294, ENSG00000102158, ENSG0000…	129	157	1221	1.86891	0.0747024	0.0747024	0.439866
GOTERM_CC_FAT	GO:0005789~endoplasmic reticulum membrane	10	7.75194	0.00507032	ENSG00000172893, ENSG00000147475, ENSG00000079459, ENSG00000101558, ENSG00000138802, ENSG00000106803, ENSG00000058262, ENSG00000179085, ENSG00000102158, ENSG00000090054	110	33	1034	2.84848	0.694067	0.694067	6.32172
GOTERM_CC_FAT	GO:0042175~nuclear envelope-endoplasmic reticulum network	10	7.75194	0.0161392	ENSG00000172893, ENSG00000147475, ENSG00000079459, ENSG00000101558, ENSG00000138802, ENSG00000106803, ENSG00000058262, ENSG00000179085, ENSG00000102158, ENSG00000090054	110	39	1034	2.41026	0.97743	0.531502	18.863
GOTERM_CC_FAT	GO:0044432~endoplasmic reticulum part	10	7.75194	0.0445306	ENSG00000172893, ENSG00000147475, ENSG00000079459, ENSG00000101558, ENSG00000138802, ENSG00000106803, ENSG00000058262, ENSG00000179085, ENSG00000102158, ENSG00000090054	110	46	1034	2.04348	0.999975	0.780466	44.3012
GOTERM_CC_FAT	GO:0031090~organelle membrane	24	18.6047	0.0573751	ENSG00000147475, ENSG00000142655, ENSG00000164828, ENSG00000107862, ENSG00000136521, ENSG00000165264, ENSG00000100216, ENSG00000102158, ENSG00000134108, ENSG00000090054, ENSG00000105197, ENSG00000161533, ENSG00000079459, ENSG00000172893, ENSG00000101558, ENSG00000066926, ENSG00000138802, ENSG00000170348, ENSG00000128609, ENSG00000106803, ENSG00000130414, ENSG00000058262, ENSG00000179085, ENSG0000…	110	159	1034	1.41887	0.999999	0.783398	53.1905
SP_PIR_KEYWORDS	endoplasmic reticulum	14	10.8527	0.128966	ENSG00000147475, ENSG00000084073, ENSG00000072042, ENSG00000101294, ENSG00000102158, ENSG00000090054, ENSG00000079459, ENSG00000172893, ENSG00000138802, ENSG00000106803, ENSG00000058262, ENSG00000179085, ENSG00000174851, ENSG00000148248	129	89	1221	1.48889	1	0.968313	82.8635
GOTERM_CC_FAT	GO:0005783~endoplasmic reticulum	16	12.4031	0.168947	ENSG00000147475, ENSG00000084073, ENSG00000072042, ENSG00000101294, ENSG00000102158, ENSG00000090054, ENSG00000079459, ENSG00000172893, ENSG00000101558, ENSG00000138802, ENSG00000106803, ENSG00000058262, ENSG00000108588, ENSG00000179085, ENSG00000148248, ENSG00000174851	110	110	1034	1.36727	1	0.920851	90.7215
GOTERM_CC_FAT	GO:0012505~endomembrane system	15	11.6279	0.193658	ENSG00000147475, ENSG00000164828, ENSG00000107862, ENSG00000094916, ENSG00000102158, ENSG00000090054, ENSG00000079459, ENSG00000172893, ENSG00000101558, ENSG00000138802, ENSG00000170348, ENSG00000153207, ENSG00000106803, ENSG00000058262, ENSG00000179085	110	104	1034	1.35577	1	0.928611	93.7041
GOTERM_BP_FAT	GO:0008610~lipid biosynthetic process	4	3.10078	0.620185	ENSG00000172893, ENSG00000079459, ENSG00000179085, ENSG00000090054	111	30	1057	1.26967	1	1	100
Annotation Cluster 3	Enrichment Score: 1.2728652487203824
Category	Term	Count	%	PValue	Genes	List Total	Pop Hits	Pop Total	Fold Enrichment	Bonferroni	Benjamini	FDR
GOTERM_CC_FAT	GO:0005626~insoluble fraction	15	11.6279	0.0138269	ENSG00000084073, ENSG00000060237, ENSG00000149782, ENSG00000100216, ENSG00000142949, ENSG00000114302, ENSG00000079459, ENSG00000101558, ENSG00000165029, ENSG00000170348, ENSG00000155380, ENSG00000108588, ENSG00000163399, ENSG00000172572, ENSG00000185896	110	72	1034	1.95833	0.960998	0.660874	16.3788
GOTERM_CC_FAT	GO:0005624~membrane fraction	13	10.0775	0.0406683	ENSG00000084073, ENSG00000060237, ENSG00000100216, ENSG00000142949, ENSG00000114302, ENSG00000079459, ENSG00000101558, ENSG00000170348, ENSG00000165029, ENSG00000155380, ENSG00000108588, ENSG00000163399, ENSG00000185896	110	67	1034	1.82388	0.999937	0.800571	41.3384
GOTERM_CC_FAT	GO:0042598~vesicular fraction	6	4.65116	0.113762	ENSG00000079459, ENSG00000170348, ENSG00000060237, ENSG00000108588, ENSG00000142949, ENSG00000163399	110	25	1034	2.256	1	0.866006	78.8075
GOTERM_CC_FAT	GO:0000267~cell fraction	16	12.4031	0.126637	ENSG00000084073, ENSG00000060237, ENSG00000149782, ENSG00000100216, ENSG00000142949, ENSG00000114302, ENSG00000079459, ENSG00000101558, ENSG00000165029, ENSG00000170348, ENSG00000155380, ENSG00000108588, ENSG00000179115, ENSG00000163399, ENSG00000172572, ENSG00000185896	110	105	1034	1.43238	1	0.860796	82.4396
Annotation Cluster 4	Enrichment Score: 0.9951695644538042
Category	Term	Count	%	PValue	Genes	List Total	Pop Hits	Pop Total	Fold Enrichment	Bonferroni	Benjamini	FDR
SP_PIR_KEYWORDS	mrna splicing	13	10.0775	0.015609	ENSG00000116752, ENSG00000128534, ENSG00000161547, ENSG00000111786, ENSG00000119707, ENSG00000125743, ENSG00000100650, ENSG00000117360, ENSG00000063244, ENSG00000125676, ENSG00000039123, ENSG00000170144, ENSG00000106344	129	59	1221	2.08553	0.970979	0.829643	18.2075
SP_PIR_KEYWORDS	mrna processing	13	10.0775	0.0257184	ENSG00000116752, ENSG00000128534, ENSG00000161547, ENSG00000111786, ENSG00000119707, ENSG00000125743, ENSG00000100650, ENSG00000117360, ENSG00000063244, ENSG00000125676, ENSG00000039123, ENSG00000170144, ENSG00000106344	129	63	1221	1.95312	0.997155	0.85831	28.3131
UP_SEQ_FEATURE	compositionally biased region:Arg/Ser-rich (RS domain)	4	3.10078	0.028792	ENSG00000063244, ENSG00000161547, ENSG00000111786, ENSG00000100650	129	7	1220	5.40421	0.99999	0.978439	33.4084
GOTERM_BP_FAT	GO:0006397~mRNA processing	14	10.8527	0.0390982	ENSG00000116752, ENSG00000128534, ENSG00000161547, ENSG00000111786, ENSG00000119707, ENSG00000125743, ENSG00000100650, ENSG00000117360, ENSG00000060339, ENSG00000063244, ENSG00000125676, ENSG00000039123, ENSG00000170144, ENSG00000106344	111	75	1057	1.77754	1	1	46.4509
GOTERM_BP_FAT	GO:0008380~RNA splicing	14	10.8527	0.0430706	ENSG00000116752, ENSG00000128534, ENSG00000161547, ENSG00000111786, ENSG00000119707, ENSG00000125743, ENSG00000100650, ENSG00000117360, ENSG00000060339, ENSG00000063244, ENSG00000125676, ENSG00000039123, ENSG00000170144, ENSG00000106344	111	76	1057	1.75415	1	0.999999	49.8145
GOTERM_BP_FAT	GO:0016071~mRNA metabolic process	14	10.8527	0.0566892	ENSG00000116752, ENSG00000128534, ENSG00000161547, ENSG00000111786, ENSG00000119707, ENSG00000125743, ENSG00000100650, ENSG00000117360, ENSG00000060339, ENSG00000063244, ENSG00000125676, ENSG00000039123, ENSG00000170144, ENSG00000106344	111	79	1057	1.68754	1	0.999999	59.9047
UP_SEQ_FEATURE	compositionally biased region:Gly-rich (hinge region)	3	2.32558	0.0568868	ENSG00000161547, ENSG00000111786, ENSG00000100650	129	4	1220	7.09302	1	0.978636	55.7417
KEGG_PATHWAY	hsa03040:Spliceosome	11	8.52713	0.0589339	ENSG00000116752, ENSG00000128534, ENSG00000063244, ENSG00000125676, ENSG00000161547, ENSG00000119707, ENSG00000111786, ENSG00000170144, ENSG00000125743, ENSG00000100650, ENSG00000117360	61	52	523	1.81368	0.987392	0.987392	46.8604
UP_SEQ_FEATURE	domain:RRM 1	6	4.65116	0.0602896	ENSG00000063244, ENSG00000111786, ENSG00000170144, ENSG00000106344, ENSG00000151923, ENSG00000100650	129	21	1220	2.7021	1	0.953231	57.913
UP_SEQ_FEATURE	domain:RRM 2	6	4.65116	0.0602896	ENSG00000063244, ENSG00000111786, ENSG00000170144, ENSG00000106344, ENSG00000151923, ENSG00000100650	129	21	1220	2.7021	1	0.953231	57.913
GOTERM_BP_FAT	GO:0006396~RNA processing	19	14.7287	0.0897476	ENSG00000116752, ENSG00000128534, ENSG00000161547, ENSG00000109534, ENSG00000119707, ENSG00000111786, ENSG00000125743, ENSG00000100650, ENSG00000117360, ENSG00000060339, ENSG00000063244, ENSG00000148843, ENSG00000125676, ENSG00000039123, ENSG00000162851, ENSG00000170144, ENSG00000106344, ENSG00000123064, ENSG00000169288	111	126	1057	1.43594	1	0.999996	77.0663
GOTERM_BP_FAT	GO:0000375~RNA splicing, via transesterification reactions	10	7.75194	0.117721	ENSG00000128534, ENSG00000060339, ENSG00000063244, ENSG00000161547, ENSG00000119707, ENSG00000111786, ENSG00000170144, ENSG00000125743, ENSG00000100650, ENSG00000117360	111	56	1057	1.70045	1	0.999998	85.9334
GOTERM_BP_FAT	GO:0000377~RNA splicing, via transesterification reactions with bulged adenosine as nucleophile	10	7.75194	0.117721	ENSG00000128534, ENSG00000060339, ENSG00000063244, ENSG00000161547, ENSG00000119707, ENSG00000111786, ENSG00000170144, ENSG00000125743, ENSG00000100650, ENSG00000117360	111	56	1057	1.70045	1	0.999998	85.9334
GOTERM_BP_FAT	GO:0000398~nuclear mRNA splicing, via spliceosome	10	7.75194	0.117721	ENSG00000128534, ENSG00000060339, ENSG00000063244, ENSG00000161547, ENSG00000119707, ENSG00000111786, ENSG00000170144, ENSG00000125743, ENSG00000100650, ENSG00000117360	111	56	1057	1.70045	1	0.999998	85.9334
UP_SEQ_FEATURE	domain:RRM 3	3	2.32558	0.123679	ENSG00000063244, ENSG00000106344, ENSG00000151923	129	6	1220	4.72868	1	0.994493	84.077
SMART	SM00360:RRM	8	6.20155	0.189365	ENSG00000063244, ENSG00000161547, ENSG00000119707, ENSG00000111786, ENSG00000170144, ENSG00000106344, ENSG00000151923, ENSG00000100650	53	46	499	1.63741	0.999995	0.999995	87.6157
INTERPRO	IPR000504:RNA recognition motif, RNP-1	8	6.20155	0.199217	ENSG00000063244, ENSG00000161547, ENSG00000119707, ENSG00000111786, ENSG00000170144, ENSG00000106344, ENSG00000151923, ENSG00000100650	124	46	1173	1.64516	1	1	94.9757
INTERPRO	IPR012677:Nucleotide-binding, alpha-beta plait	8	6.20155	0.199217	ENSG00000063244, ENSG00000161547, ENSG00000119707, ENSG00000111786, ENSG00000170144, ENSG00000106344, ENSG00000151923, ENSG00000100650	124	46	1173	1.64516	1	1	94.9757
SP_PIR_KEYWORDS	Spliceosome	7	5.42636	0.200297	ENSG00000116752, ENSG00000063244, ENSG00000039123, ENSG00000170144, ENSG00000106344, ENSG00000125743, ENSG00000117360	129	38	1221	1.74357	1	0.965011	94.2473
GOTERM_CC_FAT	GO:0005681~spliceosome	7	5.42636	0.203357	ENSG00000116752, ENSG00000063244, ENSG00000039123, ENSG00000170144, ENSG00000106344, ENSG00000125743, ENSG00000117360	110	38	1034	1.73158	1	0.929251	94.6106
GOTERM_CC_FAT	GO:0030529~ribonucleoprotein complex	19	14.7287	0.5016	ENSG00000116752, ENSG00000128534, ENSG00000141499, ENSG00000109534, ENSG00000119707, ENSG00000125743, ENSG00000213741, ENSG00000117360, ENSG00000177954, ENSG00000063244, ENSG00000171858, ENSG00000039123, ENSG00000105364, ENSG00000140988, ENSG00000170144, ENSG00000106344, ENSG00000169288, ENSG00000154719, ENSG00000188536	110	167	1034	1.06946	1	0.995521	99.987
SP_PIR_KEYWORDS	rna-binding	13	10.0775	0.583247	ENSG00000128534, ENSG00000161547, ENSG00000141499, ENSG00000109534, ENSG00000111786, ENSG00000100650, ENSG00000151923, ENSG00000105197, ENSG00000063244, ENSG00000125676, ENSG00000170144, ENSG00000123064, ENSG00000106344	129	117	1221	1.05168	1	0.996949	99.9986
GOTERM_MF_FAT	GO:0003723~RNA binding	18	13.9535	0.592289	ENSG00000128534, ENSG00000161547, ENSG00000141499, ENSG00000109534, ENSG00000119707, ENSG00000111786, ENSG00000100650, ENSG00000151923, ENSG00000105197, ENSG00000063244, ENSG00000148843, ENSG00000125676, ENSG00000140988, ENSG00000170144, ENSG00000106344, ENSG00000123064, ENSG00000169288, ENSG00000179115	103	171	1001	1.02299	1	0.999765	99.9994
Annotation Cluster 5	Enrichment Score: 0.973017007019204
Category	Term	Count	%	PValue	Genes	List Total	Pop Hits	Pop Total	Fold Enrichment	Bonferroni	Benjamini	FDR
UP_SEQ_FEATURE	topological domain:Cytoplasmic	17	13.1783	0.00279851	ENSG00000147475, ENSG00000072042, ENSG00000100216, ENSG00000123146, ENSG00000101294, ENSG00000142949, ENSG00000101558, ENSG00000170348, ENSG00000155380, ENSG00000106803, ENSG00000058262, ENSG00000058668, ENSG00000148175, ENSG00000163399, ENSG00000174851, ENSG00000070961, ENSG00000185896	129	74	1220	2.17264	0.668511	0.424249	3.82518
UP_SEQ_FEATURE	topological domain:Extracellular	7	5.42636	0.0468139	ENSG00000165029, ENSG00000155380, ENSG00000058668, ENSG00000123146, ENSG00000142949, ENSG00000174851, ENSG00000070961	129	26	1220	2.54621	1	0.991108	48.6893
GOTERM_CC_FAT	GO:0031226~intrinsic to plasma membrane	8	6.20155	0.0661955	ENSG00000165029, ENSG00000058668, ENSG00000148175, ENSG00000123146, ENSG00000142949, ENSG00000163399, ENSG00000070961, ENSG00000185896	110	35	1034	2.14857	1	0.765595	58.516
GOTERM_CC_FAT	GO:0005887~integral to plasma membrane	8	6.20155	0.0661955	ENSG00000165029, ENSG00000058668, ENSG00000148175, ENSG00000123146, ENSG00000142949, ENSG00000163399, ENSG00000070961, ENSG00000185896	110	35	1034	2.14857	1	0.765595	58.516
SP_PIR_KEYWORDS	cell membrane	9	6.97674	0.387509	ENSG00000101558, ENSG00000006451, ENSG00000155380, ENSG00000116191, ENSG00000058668, ENSG00000148175, ENSG00000123146, ENSG00000070961, ENSG00000185896	129	66	1221	1.2907	1	0.989906	99.8094
GOTERM_CC_FAT	GO:0044459~plasma membrane part	11	8.52713	0.726441	ENSG00000101558, ENSG00000006451, ENSG00000142655, ENSG00000165029, ENSG00000058668, ENSG00000148175, ENSG00000123146, ENSG00000142949, ENSG00000163399, ENSG00000070961, ENSG00000185896	110	108	1034	0.957407	1	0.998955	100
GOTERM_CC_FAT	GO:0005886~plasma membrane	14	10.8527	0.95596	ENSG00000142655, ENSG00000006451, ENSG00000116191, ENSG00000123146, ENSG00000142949, ENSG00000114302, ENSG00000101558, ENSG00000165029, ENSG00000155380, ENSG00000058668, ENSG00000148175, ENSG00000163399, ENSG00000070961, ENSG00000185896	110	177	1034	0.743503	1	0.999965	100
Annotation Cluster 6	Enrichment Score: 0.6749470717428817
Category	Term	Count	%	PValue	Genes	List Total	Pop Hits	Pop Total	Fold Enrichment	Bonferroni	Benjamini	FDR
GOTERM_BP_FAT	GO:0008203~cholesterol metabolic process	3	2.32558	0.19869	ENSG00000172893, ENSG00000079459, ENSG00000165029	111	8	1057	3.57095	1	1	96.8846
GOTERM_BP_FAT	GO:0008202~steroid metabolic process	4	3.10078	0.198919	ENSG00000172893, ENSG00000079459, ENSG00000165029, ENSG00000173757	111	15	1057	2.53934	1	1	96.8985
GOTERM_BP_FAT	GO:0016125~sterol metabolic process	3	2.32558	0.238949	ENSG00000172893, ENSG00000079459, ENSG00000165029	111	9	1057	3.17417	1	1	98.6103
Annotation Cluster 7	Enrichment Score: 0.6693790636117588
Category	Term	Count	%	PValue	Genes	List Total	Pop Hits	Pop Total	Fold Enrichment	Bonferroni	Benjamini	FDR
GOTERM_BP_FAT	GO:0046148~pigment biosynthetic process	3	2.32558	0.159421	ENSG00000066926, ENSG00000128059, ENSG00000176974	111	7	1057	4.08108	1	1	93.4098
GOTERM_BP_FAT	GO:0042440~pigment metabolic process	3	2.32558	0.238949	ENSG00000066926, ENSG00000128059, ENSG00000176974	111	9	1057	3.17417	1	1	98.6103
GOTERM_BP_FAT	GO:0044271~nitrogen compound biosynthetic process	8	6.20155	0.25764	ENSG00000066926, ENSG00000162368, ENSG00000058668, ENSG00000183010, ENSG00000163399, ENSG00000070961, ENSG00000128059, ENSG00000176974	111	50	1057	1.5236	1	1	99.0585
Annotation Cluster 8	Enrichment Score: 0.6053238872121137
Category	Term	Count	%	PValue	Genes	List Total	Pop Hits	Pop Total	Fold Enrichment	Bonferroni	Benjamini	FDR
GOTERM_CC_FAT	GO:0005746~mitochondrial respiratory chain	5	3.87597	0.0508613	ENSG00000128609, ENSG00000136521, ENSG00000130414, ENSG00000165264, ENSG00000115944	110	14	1034	3.35714	0.999995	0.781361	48.8606
GOTERM_BP_FAT	GO:0006120~mitochondrial electron transport, NADH to ubiquinone	4	3.10078	0.0577838	ENSG00000128609, ENSG00000136521, ENSG00000130414, ENSG00000165264	111	9	1057	4.23223	1	0.999985	60.6271
GOTERM_CC_FAT	GO:0005747~mitochondrial respiratory chain complex I	4	3.10078	0.0596787	ENSG00000128609, ENSG00000136521, ENSG00000130414, ENSG00000165264	110	9	1034	4.17778	0.999999	0.761583	54.6391
[truncated: 462 more rows]

## Sheet: GO DAVID Cluster E
Annotation Cluster 1	Enrichment Score: 1.8843301416641953
[truncated: 151 more rows]

[truncated: 3 more sheets: GO DAVID Cluster F, GO DAVID Cluster G, GO DAVID Cluster H]
