# Supplementary material for: Differential dynamics of the mammalian mRNA and protein expression response to misfolding stress
Source: Mol Syst Biol. 2016 Jan 20;12(1):855. doi: 10.15252/msb.20156423 (PMC4731011; doi:10.15252/msb.20156423)
Supplement: Supplementary file 3 — Dataset EV2 [file MSB-12-855-s003.zip › Cheng_Dataset_EV2_GO_Enrichment/README.txt]

Dataset EV2: GO annotations of major clusters of genes as discussed in the text

GO term functional enrichment were calculated for different expression clusters of total RNA, total protein, and matched RNA/protein pairs. The enriched clusters are selected by FDR < 5%.
