# Supplementary material for: Differential dynamics of the mammalian mRNA and protein expression response to misfolding stress
Source: Mol Syst Biol. 2016 Jan 20;12(1):855. doi: 10.15252/msb.20156423 (PMC4731011; doi:10.15252/msb.20156423)
Supplement: Supplementary file 4 — Dataset EV3 [file MSB-12-855-s004.zip]

Archive with 15 entries (14 files):
- MS_txt/
- MS_txt/.DS_Store
- MS_txt/aifMsms.txt
- MS_txt/modificationSpecificPeptides.txt
- MS_txt/msScans.txt
- MS_txt/mzRange.txt
- MS_txt/Oxidation(M)Sites.txt
- MS_txt/parameters.txt
- MS_txt/peptides.txt
- MS_txt/proteinGroups.txt
- MS_txt/README.txt
- MS_txt/simPeptides.txt
- MS_txt/simScans.txt
- MS_txt/summary.txt
- MS_txt/tables.pdf
