# Supplementary material for: Differential dynamics of the mammalian mRNA and protein expression response to misfolding stress
Source: Mol Syst Biol. 2016 Jan 20;12(1):855. doi: 10.15252/msb.20156423 (PMC4731011; doi:10.15252/msb.20156423)
Supplement: Supplementary file 4 — Dataset EV3 [file MSB-12-855-s004.zip › MS_txt/modificationSpecificPeptides.txt]

Sequence	Modifications	Mass	Mass Fractional Part	Protein Groups	Proteins	Gene Names	Protein Names	Unique (Groups)	Unique (Proteins)	Acetyl (Protein N-term)	Oxidation (M)	Slice Average	Slice Std. Dev.	Slice 1	Slice 2	Unique Slice Average	Unique Slice Std. Dev.	Unique Slice 1	Unique Slice 2	Experiment 1_0h_RS1	Experiment 1_0h_RS3	Experiment 2_05h_RS1	Experiment 2_05h_RS3	Experiment 3_1h_RS1	Experiment 3_1h_RS3	Experiment 4_2h_RS1	Experiment 4_2h_RS3	Experiment 5_8h_RS1	Experiment 5_8h_RS3	Experiment 6_16h_RS1	Experiment 6_16h_RS3	Experiment 7_24h_RS1	Experiment 7_24h_RS3	Experiment 8_30h_RS1	Experiment 8_30h_RS3	Unique Experiment 1_0h_RS1	Unique Experiment 1_0h_RS3	Unique Experiment 2_05h_RS1	Unique Experiment 2_05h_RS3	Unique Experiment 3_1h_RS1	Unique Experiment 3_1h_RS3	Unique Experiment 4_2h_RS1	Unique Experiment 4_2h_RS3	Unique Experiment 5_8h_RS1	Unique Experiment 5_8h_RS3	Unique Experiment 6_16h_RS1	Unique Experiment 6_16h_RS3	Unique Experiment 7_24h_RS1	Unique Experiment 7_24h_RS3
AAAAAAAAAAGAAGGR	Acetyl (Protein N-term)	1239.632	0.63199703	2619	Q86U42;Q86U42-2	PABPN1	Polyadenylate-binding protein 2	yes	no	1	0	1.65	0.477	34	63	1.65	0.477	34	63	4	8	7	10	5	6	5	8	9	7	5	5	1	7	4	6	4	8	7	10	5	6	5	8	9	7	5	5	1	7
AAAAAAAAAPAAAATAPTTAATTAATAAQ	Unmodified	2367.203	0.2030165	1777	P37108;H0YLW0	SRP14	Signal recognition particle 14 kDa protein	yes	no	0	0	1.55	0.498	99	120	1.55	0.498	99	120	18	15	20	13	16	18	13	16	16	13	11	9	13	12	6	10	18	15	20	13	16	18	13	16	16	13	11	9	13	12
AAAAAAAGDSDSWDADAFSVEDPVRK	Acetyl (Protein N-term)	2634.1834	0.18340327	1277	O75822;F5H425;B4DUI3	EIF3J	Eukaryotic translation initiation factor 3 subunit J	yes	no	1	0	1.21	0.41	22	6	1.21	0.41	22	6	1	3	1	2		4	2	3		2	1	2	1		2	4	1	3	1	2		4	2	3		2	1	2	1
AAAAAAALQAK	Unmodified	955.54508	0.5450795	668	P36578;E7EWF1;H3BM89;H3BU31	RPL4	60S ribosomal protein L4	yes	no	0	0	1.41	0.492	74	52	1.41	0.492	74	52	8	9	9	5	4	9	8	5	7	7	9	8	14	4	14	6	8	9	9	5	4	9	8	5	7	7	9	8	14	4
AAAAAAGAASGLPGPVAQGLK	Acetyl (Protein N-term)	1789.9686	0.96864688	2861	Q96P70	IPO9	Importin-9	yes	yes	1	0	1.08	0.272	57	5	1.08	0.272	57	5	4	3	6	4	4	4	3	4	6	3	4	5	3	3	2	4	4	3	6	4	4	4	3	4	6	3	4	5	3	3
AAAAAAGAASGLPGPVAQGLKEALVDTLTGILSPVQEVR	Acetyl (Protein N-term)	3711.0207	0.020689033	2861	Q96P70	IPO9	Importin-9	yes	yes	1	0	2	0		7	2	0		7	6					1											6					1
AAAAAAGAGPEMVR	Acetyl (Protein N-term)	1283.6292	0.62921983	1682	P28482;A8CZ64	MAPK1	Mitogen-activated protein kinase 1	yes	no	1	0	1.11	0.318	31	4	1.11	0.318	31	4	2	4	2	2	2	4	3	3	2	3	2	1	2	1		2	2	4	2	2	2	4	3	3	2	3	2	1	2	1
AAAAAAVGPGAGGAGSAVPGGAGPCATVSVFPGAR	Acetyl (Protein N-term)	2948.4563	0.45628785	2628	Q86X55;Q86X55-1;Q86X55-2	CARM1	Histone-arginine methyltransferase CARM1	yes	no	1	0	1	0	30		1	0	30		2	3	2	3	3	4	2	4	2			1	1	1		2	2	3	2	3	3	4	2	4	2			1	1	1
AAAAAEQQQFYLLLGNLLSPDNVVR	Acetyl (Protein N-term)	2742.4341	0.43407907	1094	O00410;B4E0R6;E7ETV3;E7EQT5;H7C609;C9JZD8	IPO5	Importin-5	yes	no	1	0	1.73	0.443	22	60	1.73	0.443	22	60	4	9	9	7	5	7	6	6	5	7	5	4	3	4		1	4	9	9	7	5	7	6	6	5	7	5	4	3	4
AAAAAEQQQFYLLLGNLLSPDNVVRK	Acetyl (Protein N-term)	2870.529	0.52904209	1094	O00410;B4E0R6;E7ETV3;E7EQT5;H7C609;C9JZD8	IPO5	Importin-5	yes	no	1	0	1.31	0.462	29	13	1.31	0.462	29	13	5	4	3	6	1	8	5	5	2		1	1				1	5	4	3	6	1	8	5	5	2		1	1
AAAAAGAGSGPWAAQEK	Acetyl (Protein N-term)	1554.7427	0.74266969	955	P86790;P86791;F8WD66	CCZ1B;CCZ1	Vacuolar fusion protein CCZ1 homolog B;Vacuolar fusion protein CCZ1 homolog	yes	no	1	0	1.46	0.498	26	22	1.46	0.498	26	22	6	3	7	2	3	3	6	1	4	1	3	2	5		2		6	3	7	2	3	3	6	1	4	1	3	2	5
AAAAAGTATSQR	Acetyl (Protein N-term)	1116.5523	0.55234972	3309	Q9Y2Z0-2;Q9Y2Z0	SUGT1	Suppressor of G2 allele of SKP1 homolog	yes	no	1	0	1.15	0.355	52	9	1.15	0.355	52	9	6	3	3	1	3	8	3	5	3	6	2	4	4	4		6	6	3	3	1	3	8	3	5	3	6	2	4	4	4
AAAAAQGGGGGEPR	Acetyl (Protein N-term)	1210.5691	0.56906242	754	P27361;P27361-3;E9PQW4;P27361-2;E9PJF0	MAPK3	Mitogen-activated protein kinase 3	yes	no	1	0	1.15	0.355	23	4	1.15	0.355	23	4	2	3		2	3	3	2	2		1		2	1	4		2	2	3		2	3	3	2	2		1		2	1	4
AAAAASASQDELNQLER	Acetyl (Protein N-term)	1785.8493	0.8493196	2532	Q5VYK3	ECM29	Proteasome-associated protein ECM29 homolog	yes	yes	1	0	1	0	6		1	0	6			2		1		2		1										2		1		2		1
AAAAAVEAAAPMGALWGLVHDFVVGQQEGPADQVAADVK	Acetyl (Protein N-term)	3871.9203	0.92032306	2881	Q96T76;F8W9Y2;Q96T76-5;Q96T76-7;Q5T454;B0QZ77;F8WCH8	MMS19	MMS19 nucleotide excision repair protein homolog	yes	no	1	0	2	0		9	2	0		9		3		1		3		2										3		1		3		2
AAAAAWEEPSSGNGTAR	Unmodified	1644.7492	0.74921163	3184	Q9P258	RCC2	Protein RCC2	yes	yes	0	0	1.74	0.441	24	67	1.74	0.441	24	67	7	5	6	4	7	8	6	5	6	7	4	6	6	4	5	5	7	5	6	4	7	8	6	5	6	7	4	6	6	4
AAAAELSLLEK	Acetyl (Protein N-term)	1156.634	0.63395409	1180	O43324;C9J1V9;D6RBD7;C9JLK5	EEF1E1	Eukaryotic translation elongation factor 1 epsilon-1	yes	no	1	0	1.42	0.494	29	21	1.42	0.494	29	21	2		3	3		4	4		3	7	2	3	3	5	7	4	2		3	3		4	4		3	7	2	3	3	5
AAAAGDADDEPR	Acetyl (Protein N-term)	1199.5055	0.50545911	407	Q6NXT1;D3YTC9;C9JU48	ANKRD54	Ankyrin repeat domain-containing protein 54	yes	no	1	0	1	0	1		1	0	1									1																1
AAAAKPNNLSLVVHGPGDLR	Acetyl (Protein N-term)	2041.1069	0.10687169	2162	Q00796;H0YKB3;B7Z3A6	SORD	Sorbitol dehydrogenase	yes	no	1	0	1.46	0.498	77	65	1.46	0.498	77	65	10	9	9	8	11	10	8	8	10	8	9	8	9	8	10	7	10	9	9	8	11	10	8	8	10	8	9	8	9	8
AAAAKPNNLSLVVHGPGDLRLENYPIPEPGPNEVLLR	Acetyl (Protein N-term)	3972.1221	0.12213441	2162	Q00796;H0YKB3;B7Z3A6	SORD	Sorbitol dehydrogenase	yes	no	1	0	1.07	0.262	25	2	1.07	0.262	25	2	5	3		2		4	3	3	2	1		2		1		1	5	3		2		4	3	3	2	1		2		1
AAAAPVAADDDERR	Acetyl (Protein N-term)	1468.6906	0.69063412	3035	Q9H5N1;Q9H5N1-2;B4DHR0	RABEP2	Rab GTPase-binding effector protein 2	yes	no	1	0	1	0	12		1	0	12		1	2	1	2	1	1	2	1				1					1	2	1	2	1	1	2	1				1
AAAASAAEAGIATTGTEDSDDALLK	Unmodified	2319.1078	0.10777871	1975	P55036;E9PEX5;H0Y3Y9	PSMD4	26S proteasome non-ATPase regulatory subunit 4	yes	no	0	0	1.04	0.189	26	1	1.04	0.189	26	1			2	2	2	2		3	2	3		4	3	3		1			2	2	2	2		3	2	3		4	3	3
AAAAVGAGHGAGGPGAASSSGGAR	Acetyl (Protein N-term)	1905.9041	0.90414914	2855	Q96K37	SLC35E1	Solute carrier family 35 member E1	yes	yes	1	0	1.96	0.2	1	23	1.96	0.2	1	23	3		3	1	2	1	5	1	4		4						3		3	1	2	1	5	1	4		4
AAAAVQGGR	Acetyl (Protein N-term)	841.44061	0.44061443	766	Q15005;E9PL01;E9PI68	SPCS2	Signal peptidase complex subunit 2	yes	no	1	0	1.89	0.311	4	33	1.89	0.311	4	33	1	4		1	5	6		2	1	4	1	3	1	3	2	3	1	4		1	5	6		2	1	4	1	3	1	3
AAAAVSESWPELELAERER	Acetyl (Protein N-term)	2155.0546	0.054561351	2659	Q8N1G4	LRRC47	Leucine-rich repeat-containing protein 47	yes	yes	1	0	1.22	0.416	35	10	1.22	0.416	35	10	3	2	3	6	4	7	1	4	2	4	1	1		2	1	4	3	2	3	6	4	7	1	4	2	4	1	1		2
AAAAVSGALGRAGWR	Unmodified	1412.7637	0.7636799	1043	O75208;H3BNT2;H3BSJ5;H3BRC0;H3BPC6;H3BVA5;O75208-2	COQ9	Ubiquinone biosynthesis protein COQ9, mitochondrial	yes	no	0	0	2	0		15	2	0		15			3	1	3		3		2	1			1		1				3	1	3		3		2	1			1
AAAAVVEFQR	Acetyl (Protein N-term)	1102.5771	0.57710791	1086	O00231	PSMD11	26S proteasome non-ATPase regulatory subunit 11	yes	yes	1	0	1.2	0.4	28	7	1.2	0.4	28	7		2		2		4		4	2	2	3	2	3	5	1	5		2		2		4		4	2	2	3	2	3	5
AAAAVVVPAEWIK	Acetyl (Protein N-term)	1365.7656	0.76563696	2701	Q8NI27;F2Z2V2	THOC2	THO complex subunit 2	yes	no	1	0	2	0		2	2	0		2		1						1										1						1
AAACRSVKGLVAVITGGASGLGLATAER	Acetyl (Protein N-term)	2697.4596	0.45958231	2900	Q99714;Q99714-2;Q5H928	HSD17B10	3-hydroxyacyl-CoA dehydrogenase type-2	yes	no	1	0	2	0		10	2	0		10	4			1	1	3		1									4			1	1	3		1
AAADGDDSLYPIAVLIDELR	Acetyl (Protein N-term)	2158.0794	0.079379118	1702	P30153;B4DDF7;B4E1Q0;C9J9C1	PPP2R1A	Serine/threonine-protein phosphatase 2A 65 kDa regulatory subunit A alpha isoform	yes	no	1	0	1	0	4		1	0	4			2		1		1												2		1		1
AAADGDDSLYPIAVLIDELRNEDVQLR	Acetyl (Protein N-term)	3012.504	0.50400913	1702	P30153;B4DDF7;B4E1Q0	PPP2R1A	Serine/threonine-protein phosphatase 2A 65 kDa regulatory subunit A alpha isoform	yes	no	1	0	1.86	0.35	4	24	1.86	0.35	4	24	4	6		5	2	5	1	4	1								4	6		5	2	5	1	4	1
AAAEAGGDDAR	Acetyl (Protein N-term)	1044.4472	0.44721595	24	A6NDG6	PGP	Phosphoglycolate phosphatase	yes	yes	1	0	1.13	0.335	27	4	1.13	0.335	27	4	7	3	1	1	2	4	1	2	1	3	1	2	1			2	7	3	1	1	2	4	1	2	1	3	1	2	1
AAAEDVNVTFEDQQK	Unmodified	1663.7689	0.76894402	3087	Q9NQP4;E9PQY2	PFDN4	Prefoldin subunit 4	yes	no	0	0	1	0	78		1	0	78		1	3	8	6	12	5	7	4	5	4	3	4	5	3	4	4	1	3	8	6	12	5	7	4	5	4	3	4	5	3
AAAEEEDGGPEGPNRER	Acetyl (Protein N-term)	1824.7874	0.78744763	27	E7EM95;Q99942;A6NEX8;E9PN08	RNF5	E3 ubiquitin-protein ligase RNF5	yes	no	1	0	2	0		8	2	0		8		1			3	3								1				1			3	3								1
AAAEEEPKPK	Acetyl (Protein N-term)	1110.5557	0.55570376	1980	P55263;P55263-3	ADK	Adenosine kinase	yes	no	1	0	1	0	32		1	0	32		1	1	6	2	3		4	2	1	3		1	3	2		3	1	1	6	2	3		4	2	1	3		1	3	2
AAAEGPVGDGELWQTWLPNHVVFLR	Acetyl (Protein N-term)	2803.4082	0.40819867	2891	Q99567	NUP88	Nuclear pore complex protein Nup88	yes	yes	1	0	1.85	0.357	6	34	1.85	0.357	6	34	4	5		5	3	7	3	5	4	1	1			2			4	5		5	3	7	3	5	4	1	1			2
AAAETQSLR	Acetyl (Protein N-term)	987.49852	0.49852324	2295	Q13523	PRPF4B	Serine/threonine-protein kinase PRP4 homolog	yes	yes	1	0	1.29	0.456	12	5	1.29	0.456	12	5	1		2				2		2	3	2		2	1	2		1		2				2		2	3	2		2	1
AAAEVAGQFVIK	Unmodified	1202.6659	0.66592292	1368	P02786;G3V0E5;F5H6B1;H7C3V5	TFRC	Transferrin receptor protein 1;Transferrin receptor protein 1, serum form	yes	no	0	0	1.57	0.496	13	17	1.57	0.496	13	17		1		3		1		3		5		4	2	3	6	2		1		3		1		3		5		4	2	3
AAAEVNQDYGLDPK	Unmodified	1489.7049	0.7048872	1433	P07954;P07954-2	FH	Fumarate hydratase, mitochondrial	yes	no	0	0	1.58	0.494	61	84	1.58	0.494	61	84	9	8	9	12	6	12	8	10	9	10	3	11	15	8	5	10	9	8	9	12	6	12	8	10	9	10	3	11	15	8
AAAFEEQENETVVVK	Unmodified	1662.8101	0.81008055	3337	Q9Y490;Q5TCU6	TLN1	Talin-1	yes	no	0	0	1.05	0.223	54	3	1.05	0.223	54	3	4	6	1	5	2	7	2	7	3	2	1	5	4	4		4	4	6	1	5	2	7	2	7	3	2	1	5	4	4
AAAFEEQENETVVVKEK	Unmodified	1919.9476	0.94763666	3337	Q9Y490;Q5TCU6	TLN1	Talin-1	yes	no	0	0	1.05	0.223	36	2	1.05	0.223	36	2	2	4	2	4	1	5	2	3		6		3		4		2	2	4	2	4	1	5	2	3		6		3		4
AAAFEQLQK	Unmodified	1004.5291	0.52909508	1298	O94826;B4DZ87	TOMM70A	Mitochondrial import receptor subunit TOM70	yes	no	0	0	1.74	0.438	15	43	1.74	0.438	15	43	1		9		1		9		6	5	6	4	6	4	4	3	1		9		1		9		6	5	6	4	6	4
AAAFQHLLLLVGIHLLK	Unmodified	1856.14	0.14000972	2921	Q9BQG0-2;Q9BQG0	MYBBP1A	Myb-binding protein 1A	yes	no	0	0	1.98	0.151	1	42	1.98	0.151	1	42	5	2	4	1	4		1	2	3	2	4	4		7	3	1	5	2	4	1	4		1	2	3	2	4	4		7
AAAFVTSPPLSPDPTTPDFLNSLLSCGDLQVTGSAHCTFNTAQK	Unmodified	4633.2105	0.21049301	212	Q16555;B4DR31	DPYSL2	Dihydropyrimidinase-related protein 2	yes	no	0	0	1	0	12		1	0	12			3		3		2	1	2				1						3		3		2	1	2				1
AAAGEDYKADCPPGNPAPTSNHGPDATEAEEDFVDPWTVQTSSAK	Unmodified	4700.0521	0.052137688	1632	P23381;P23381-2;G3V3Y5;G3V3H8;G3V277;G3V456;G3V5U1;G3V227;G3V3P2;G3V423;G3V2Y7;G3V3X0;G3V3S7;G3V5W1;G3V4N8;G3V4C7	WARS	Tryptophan--tRNA ligase, cytoplasmic;T1-TrpRS;T2-TrpRS	yes	no	0	0	1	0	37		1	0	37			1		3		3		3		3	4	4	4	4	4	4		1		3		3		3		3	4	4	4	4
AAAGEFADDPCSSVK	Unmodified	1523.6562	0.65622244	258	P35221;B4E2G8;P35221-2;F6XBD8;G3XAM7;F8W845;E5RIB1;E5RIC3;E5RG03;E5RGY6;E5RHV7;E5RJ41	CTNNA1	Catenin alpha-1	yes	no	0	0	1.44	0.497	25	20	1.44	0.497	25	20	4	8	5	6	3	5	2	4		2	1	1	1	1		2	4	8	5	6	3	5	2	4		2	1	1	1	1
AAAGGGGGGAAAAGR	Acetyl (Protein N-term)	1112.5323	0.53228298	3255	Q9UL25	RAB21	Ras-related protein Rab-21	yes	yes	1	0	1.85	0.361	8	44	1.85	0.361	8	44	4	5	6	4	5	4	5	5	5	2	4	1	1	1			4	5	6	4	5	4	5	5	5	2	4	1	1	1
AAAGLGGGDSGDGTAR	Unmodified	1331.6066	0.60657014	2878	Q96T51;Q96T51-3	RUFY1	RUN and FYVE domain-containing protein 1	yes	no	0	0	1	0	12		1	0	12			2	2	1	2	1	3					1						2	2	1	2	1	3					1
AAAGPLDMSLPSTPDIKIK	Unmodified	1924.0339	0.03394925	1573	P17544;P17544-6;P17544-3;P17544-2;P17544-4	ATF7	Cyclic AMP-dependent transcription factor ATF-7	yes	no	0	0	2	0		2	2	0		2									1				1												1				1
AAAGYPDPYSR	Unmodified	1166.5356	0.53563702	1998,783	P58107;E9PPU0	EPPK1	Epiplakin	no	no	0	0	1.61	0.487	7	11	NaN	NaN					1	1		1	2		1	1	2	1	1	3	2	2
AAAIGIDLGTTYSCVGVFQHGK	Unmodified	2264.126	0.12595216	1027	H0YG33;P08107;F5GZ62;F5H1D3;F8VZJ4;E7EQL7;E7EP94;Q5SP16;E7EP11;C9IYI3	HSPA1B;HSPA1A	Heat shock 70 kDa protein 1A/1B	yes	no	0	0	1.21	0.407	102	27	1.21	0.407	102	27	6	9	9	8	5	13	8	7	8	5	13	7	8	8	8	7	6	9	9	8	5	13	8	7	8	5	13	7	8	8
AAALAAAVAQDPAASGAPSS	Unmodified	1695.8428	0.84277766	2704	Q8TAE8	GADD45GIP1	Growth arrest and DNA damage-inducible proteins-interacting protein 1	yes	yes	0	0	2	0		34	2	0		34	1	2	1	2	2	6	1	3	2	3	1	3		4	1	2	1	2	1	2	2	6	1	3	2	3	1	3		4
AAALEAMKDYTK	Unmodified	1310.654	0.6540376	1725	P31948;G3XAD8;F5H0T1;H0YGI8	STIP1	Stress-induced-phosphoprotein 1	yes	no	0	0	1	0	56		1	0	56		3	4	4	3	3	5	4	3	5	4	3	3	3	4	1	4	3	4	4	3	3	5	4	3	5	4	3	3	3	4
AAALEFLNRFEEAK	Unmodified	1607.8308	0.83075641	1725	P31948;G3XAD8;F5H783;F5GXD8	STIP1	Stress-induced-phosphoprotein 1	yes	no	0	0	1	0	7		1	0	7			1		1		1		2		1				1				1		1		1		2		1				1
AAALEFLNRFEEAKR	Unmodified	1763.9319	0.93186744	1725	P31948;G3XAD8;F5H783;F5GXD8	STIP1	Stress-induced-phosphoprotein 1	yes	no	0	0	1	0	54		1	0	54		3	4	3	4	3	4	4	4	3	3	3	4	2	4	2	4	3	4	3	4	3	4	4	4	3	3	3	4	2	4
AAALEQFK	Unmodified	876.47052	0.47051757	2288	Q13423	NNT	NAD(P) transhydrogenase, mitochondrial	no	no	0	0	1.87	0.335	4	27	NaN	NaN					4	3	4		7	2	5				3	2	1
AAALVLQTIWGYK	Unmodified	1432.8078	0.80783613	1224	O60716;O60716-2;O60716-3;C9JZR2;O60716-5;O60716-9;O60716-10;O60716-11;O60716-13;O60716-4;F8WA43;O60716-6;O60716-7;E9PIE5;O60716-8;O60716-12;O60716-14;O60716-17;O60716-15;O60716-18;O60716-16;O60716-19;O60716-21;O60716-20;O60716-22;O60716-23;O60716-24;O60716-25;O60716-26;O60716-27;O60716-29;O60716-28;O60716-30;O60716-31;O60716-32	CTNND1	Catenin delta-1	yes	no	0	0	2	0		1	2	0		1											1																1
AAAMANNLQK	Unmodified	1030.523	0.52296385	2353	Q14498;Q14498-2;Q14498-3;E9PCZ6;E1P5S2;G3XAC6;H0Y4X3	RBM39	RNA-binding protein 39	yes	no	0	0	1.62	0.486	13	21	1.62	0.486	13	21			4	2	2		3	3	2	4		4	3	4		3			4	2	2		3	3	2	4		4	3	4
AAAMDVDTPSGTNSGAGK	Acetyl (Protein N-term)	1690.7468	0.74682837	2090	P62877	RBX1	E3 ubiquitin-protein ligase RBX1	yes	yes	1	0	1.27	0.445	24	9	1.27	0.445	24	9	2	4	2	5		6	2	4	2	1	1	2		1		1	2	4	2	5		6	2	4	2	1	1	2		1
AAAMDVDTPSGTNSGAGKK	Acetyl (Protein N-term)	1818.8418	0.84179138	2090	P62877	RBX1	E3 ubiquitin-protein ligase RBX1	yes	yes	1	0	1.83	0.373	1	5	1.83	0.373	1	5		2		1		2								1				2		1		2								1
AAANEQLTR	Unmodified	972.49886	0.49885759	403	C9JRZ6;Q9NX63;F8WAR4;G3V1K1	CHCHD3	Coiled-coil-helix-coiled-coil-helix domain-containing protein 3, mitochondrial	yes	no	0	0	1.78	0.412	5	18	1.78	0.412	5	18		1			2	1		2	1	3		3	1	2	4	3		1			2	1		2	1	3		3	1	2
AAANFFSASCVPCADQSSFPK	Unmodified	2260.9881	0.98813804	485	CON__Q0IIK2;CON__Q29443			yes	no	0	0	1.29	0.452	169	68	1.29	0.452	169	68	13	18	12	15	12	15	8	16	19	16	19	12	10	17	21	14	13	18	12	15	12	15	8	16	19	16	19	12	10	17
AAAPAPEEEMDECEQALAAEPK	Unmodified	2356.0199	0.019891683	1666	P26641;B4DTG2	EEF1G	Elongation factor 1-gamma	yes	no	0	0	1.37	0.482	101	59	1.37	0.482	101	59	7	16	6	18	4	17	6	15	7	13	6	12	6	12	2	13	7	16	6	18	4	17	6	15	7	13	6	12	6	12
AAAPAPEEEMDECEQALAAEPK	Oxidation (M)	2372.0148	0.014806305	1666	P26641;B4DTG2	EEF1G	Elongation factor 1-gamma	yes	no	0	1	1	0	2		1	0	2			2																2
AAAPAPVSEAVCR	Unmodified	1297.6449	0.6448699	634	P20810-6;E7ESM9;P20810-7;G5E9D3;P20810-5;B7Z468;P20810;B7Z574;E7EVY3;G5E946;P20810-4;E7ES10;E9PDE4;P20810-2;E9PCH5;P20810-3;H0Y9H6;H0Y7F0;E7EQ12;H0YD33;E7EQA0;E7EPY6	CAST	Calpastatin	yes	no	0	0	1.32	0.468	81	39	1.32	0.468	81	39	14	9	7	9	12	11	6	9	6	6	9	5	7	3	4	3	14	9	7	9	12	11	6	9	6	6	9	5	7	3
AAAPGVEDEPLLR	Unmodified	1336.6987	0.69867961	1014	P31350;H0Y855;C9JXC1	RRM2	Ribonucleoside-diphosphate reductase subunit M2	yes	no	0	0	1.07	0.258	13	1	1.07	0.258	13	1	2	3		2		3		1		1		1				1	2	3		2		3		1		1		1
AAAPQAWAGPMEEPPQAQAPPR	Unmodified	2270.0902	0.090235351	2449	Q16643;A8MV58;Q16643-2;F8W9Z3;D6R9Q9	DBN1	Drebrin	yes	no	0	0	2	0		13	2	0		13		2		4		1		5		1								2		4		1		5		1
AAAQCYIDLIIKESDNNVK	Unmodified	2164.0834	0.083418639	1960	P53618;E9PP73	COPB1	Coatomer subunit beta	yes	no	0	0	1.24	0.425	29	9	1.24	0.425	29	9	4	4	2	4	3	5	2	3	1	2	1	2		1		4	4	4	2	4	3	5	2	3	1	2	1	2		1
AAAQEADGAR	Acetyl (Protein N-term)	1000.4574	0.4573867	1341	O96005;O96005-2	CLPTM1	Cleft lip and palate transmembrane protein 1	yes	no	1	0	2	0		13	2	0		13	3	2	2			3	2		1								3	2	2			3	2		1
AAAQEQYSAAVAR	Unmodified	1334.6579	0.65787742	511	CON__Q3T052			yes	yes	0	0	1.07	0.263	136	11	1.07	0.263	136	11	7	6	8	4	7	6	7	6	11	7	9	10	18	12	15	14	7	6	8	4	7	6	7	6	11	7	9	10	18	12
AAAQLLQSQAQQSGAQQTK	Unmodified	1956.0025	0.0024662011	550	D6RER5;Q9NVA2;D6RGI3;Q9NVA2-2;H0Y961;H0Y9G8	SEPT11	Septin-11	yes	no	0	0	1.73	0.443	47	128	1.73	0.443	47	128	8	12	17	11	16	13	20	12	18	6	6	7	9	7	6	7	8	12	17	11	16	13	20	12	18	6	6	7	9	7
AAAQLLQSQAQQSGAQQTKK	Unmodified	2084.0974	0.097429219	550	D6RER5;Q9NVA2;D6RGI3;Q9NVA2-2;H0Y961;H0Y9G8	SEPT11	Septin-11	yes	no	0	0	1.51	0.5	76	78	1.51	0.5	76	78	10	11	11	7	9	9	8	11	10	11	13	8	10	10	9	7	10	11	11	7	9	9	8	11	10	11	13	8	10	10
AAARPLLTDLYQATMALGYWR	Unmodified	2380.2362	0.23617131	2575	Q6XQN6;Q6XQN6-2;C9JC60;Q6XQN6-3;G5E977;C9J8U2	NAPRT1	Nicotinate phosphoribosyltransferase	yes	no	0	0	1.06	0.239	31	2	1.06	0.239	31	2	2	2	2	1	1	3	4	4	1	1	3	4	2	1	1	1	2	2	2	1	1	3	4	4	1	1	3	4	2	1
AAASTDYYK	Unmodified	988.45018	0.45017606	1440	P08559-4;P08559;P08559-2;P08559-3	PDHA1	Pyruvate dehydrogenase E1 component subunit alpha, somatic form, mitochondrial	yes	no	0	0	1.83	0.373	3	15	1.83	0.373	3	15						1		1		3		3	3	1	3	3						1		1		3		3	3	1
AAATAEEPDPK	Unmodified	1098.5193	0.51931826	88	A8MZ22;F5HFY4;Q99733;C9JZI7;C9J6D1;E9PKT8;A8MXH2;H0YCI4	NAP1L4;NAP1L4b	Nucleosome assembly protein 1-like 4	yes	no	0	0	1.09	0.282	63	6	1.09	0.282	63	6	4	3	5	4	5	2	6	4	4	3	8	5	5	2	5	4	4	3	5	4	5	2	6	4	4	3	8	5	5	2
AAATDHRQELIECVANSDEQLGEMFLEEKIPSISDLK	Unmodified	4186.0198	0.019838689	2870	Q96RP9;Q96RP9-2;C9IZ01;F8WAU4	GFM1	Elongation factor G, mitochondrial	yes	no	0	0	2	0		2	2	0		2						2																2
AAATGAVAASAASGQAEGKK	Acetyl (Protein N-term)	1757.8908	0.89079049	3137	Q9NWH9;H7BXE3;H0YL55;H0YLE6;H0YMR6;H0YNF3;H0YMW8;H0YLW7	SLTM	SAFB-like transcription modulator	yes	no	1	0	1.92	0.268	6	71	1.92	0.268	6	71	3	7	7	5	4	3	6	5	6	6	5	3	4	4	6	3	3	7	7	5	4	3	6	5	6	6	5	3	4	4
AAATGDPGLSK	Acetyl (Protein N-term)	1028.5138	0.51383895	350	O95352;O95352-2;C9JTK7;E9PB95;C9JFF4;C9J415;C9JE55;C9JKA3;C9JNU2;F8WDY9;C9JGL2	ATG7	Ubiquitin-like modifier-activating enzyme ATG7	yes	no	1	0	1.53	0.499	8	9	1.53	0.499	8	9	1	4	1	1	2	1	1	4		1	1						1	4	1	1	2	1	1	4		1	1
AAATGPSFWLGNETLKVPLALFALNR	Acetyl (Protein N-term)	2798.5119	0.51193546	1512	P12955;P12955-2;E9PCE8	PEPD	Xaa-Pro dipeptidase	yes	no	1	0	1	0	2		1	0	2							1		1														1		1
AAATIVHDTSEAVELCPAYGLYLKPITK	Acetyl (Protein N-term)	3072.5842	0.58417371	2180	Q02040;Q02040-3;Q02040-2	AKAP17A	A-kinase anchor protein 17A	yes	no	1	0	2	0		12	2	0		12		2	1	1	1	1		2	1		1	1		1				2	1	1	1	1		2	1		1	1		1
AAATPESQEPQAK	Unmodified	1326.6416	0.64155866	1874	P49006	MARCKSL1	MARCKS-related protein	yes	yes	0	0	1.16	0.368	52	10	1.16	0.368	52	10	3	4	6	4	8	2	5	6	4	3	6	3	3	3		2	3	4	6	4	8	2	5	6	4	3	6	3	3	3
AAATQPDAKDTPDEPWAFPAR	Unmodified	2254.0655	0.065460388	2589	Q7KZF4;E7ESM6	SND1	Staphylococcal nuclease domain-containing protein 1	yes	no	0	0	1.44	0.496	64	50	1.44	0.496	64	50	7	8	5	10	8	8	6	8	3	5	9	8	6	9	7	7	7	8	5	10	8	8	6	8	3	5	9	8	6	9
AAAVAAAGAGEPQSPDELLPK	Acetyl (Protein N-term)	2004.0164	0.016384931	3109	Q9NS69	TOMM22	Mitochondrial import receptor subunit TOM22 homolog	yes	yes	1	0	1.94	0.228	7	120	1.94	0.228	7	120	8	10	9	8	6	10	9	8	6	9	10	7	8	12	4	3	8	10	9	8	6	10	9	8	6	9	10	7	8	12
AAAVAAAGAGEPQSPDELLPKGDAEKPEEELEEDDDEELDETLSER	Acetyl (Protein N-term)	4906.2163	0.21634529	3109	Q9NS69	TOMM22	Mitochondrial import receptor subunit TOM22 homolog	yes	yes	1	0	2	0		18	2	0		18		2		3		2	1	4	1	3		1		1				2		3		2	1	4	1	3		1		1
AAAVLSGPSAGSAAGVPGGTGGLSAVSSGPR	Acetyl (Protein N-term)	2607.3253	0.3252569	374	C9JFV4;Q8IZL8-2;Q8IZL8;F8WDZ1	PELP1	Proline-, glutamic acid- and leucine-rich protein 1	yes	no	1	0	2	0		34	2	0		34	5	6	1	1	2	4	2	3	1	3	1	2	1	2			5	6	1	1	2	4	2	3	1	3	1	2	1	2
AAAVPQR	Acetyl (Protein N-term)	753.41334	0.41333704	2160	Q00688	FKBP3	Peptidyl-prolyl cis-trans isomerase FKBP3	no	no	1	0	1.4	0.49	3	2	NaN	NaN				2		1	1	1
AAAVSSVVR	Acetyl (Protein N-term)	900.50288	0.50288033	25	A6NDU8	C5orf51	UPF0600 protein C5orf51	yes	yes	1	0	1.61	0.488	9	14	1.61	0.488	9	14	4	4	1	2		4		3	1	1		2				1	4	4	1	2		4		3	1	1		2
AAAYNLVQHGITNLCVIGGDGSLTGANIFR	Unmodified	3101.5717	0.57165196	1580	P17858;P17858-2;E9PDI3	PFKL	6-phosphofructokinase, liver type	yes	no	0	0	1	0	3		1	0	3			3																3
AAAYSAQVQPVDGATR	Unmodified	1603.7954	0.79543354	3043	Q9H7E9;Q9H7E9-2	C8orf33	UPF0488 protein C8orf33	yes	no	0	0	1.56	0.496	45	58	1.56	0.496	45	58	5	9	10	7	11	9	7	7	9	3	4	4	4	6	3	5	5	9	10	7	11	9	7	7	9	3	4	4	4	6
AACNLLQR	Unmodified	944.48618	0.48618441	2178	Q01813;Q5VSR7;H0Y3P8;Q5VSR5;Q5VSR6	PFKP	6-phosphofructokinase type C;6-phosphofructokinase	yes	no	0	0	1.28	0.447	50	19	1.28	0.447	50	19		4	6	3	4	4	3	3	5	4	8	5	4	4	4	8		4	6	3	4	4	3	3	5	4	8	5	4	4
AACQCVEPIK	Unmodified	1174.5475	0.54746404	2892	Q99575	POP1	Ribonucleases P/MRP protein subunit POP1	yes	yes	0	0	1.78	0.416	2	7	1.78	0.416	2	7				1	1		2	2	1	1			1							1	1		2	2	1	1			1
AADAEAEVASLNR	Unmodified	1315.6368	0.63680763	1412	P06753	TPM3	Tropomyosin alpha-3 chain	yes	yes	0	0	1.15	0.357	34	6	1.15	0.357	34	6	2	3	2	1	3	4		3	3	1	1	3	5	4	5		2	3	2	1	3	4		3	3	1	1	3	5	4
AADAEAEVASLNRR	Unmodified	1471.7379	0.73791866	1412	P06753	TPM3	Tropomyosin alpha-3 chain	yes	yes	0	0	1.83	0.373	2	10	1.83	0.373	2	10	1		4			1	2		2		2						1		4			1	2		2		2
AADALEEQQR	Unmodified	1129.5364	0.53636531	2373	Q14980;Q14980-2;F5H4J1	NUMA1	Nuclear mitotic apparatus protein 1	yes	no	0	0	2	0		12	2	0		12	2		4				3		3								2		4				3		3
AADCEVEQWDSDEPIPAKELER	Unmodified	2586.1544	0.15441133	3202	Q9UBQ7;Q5T946	GRHPR	Glyoxylate reductase/hydroxypyruvate reductase	yes	no	0	0	1.18	0.384	64	14	1.18	0.384	64	14	5	7	4	4	3	7	4	5	5	4	4	7	5	6	4	4	5	7	4	4	3	7	4	5	5	4	4	7	5	6
AADEEAFEDNSEEYIR	Unmodified	1886.7806	0.78063091	1976	P55060;P55060-3;F8W904;E7ENK9;B4DUC5;F5GX54;B4DM67	CSE1L	Exportin-2	yes	no	0	0	1	0	33		1	0	33		1	4	1	3		4	1	3	2	2		3	3	1	1	4	1	4	1	3		4	1	3	2	2		3	3	1
AADEEAFEDNSEEYIRR	Unmodified	2042.8817	0.88174194	1976	P55060;P55060-3;F8W904;E7ENK9;B4DUC5;F5GX54;B4DM67	CSE1L	Exportin-2	yes	no	0	0	1.32	0.467	95	45	1.32	0.467	95	45	12	17	8	10	6	12	7	11	6	8	11	6	7	9	4	6	12	17	8	10	6	12	7	11	6	8	11	6	7	9
AADEVAEGKLNDHFPLVVWQTGSGTQTNMNVNEVISNR	Unmodified	4139.9971	0.99706983	1433	P07954;P07954-2	FH	Fumarate hydratase, mitochondrial	yes	no	0	0	1.21	0.409	26	7	1.21	0.409	26	7	1	4		5		7	1	5		2		1	1	3		3	1	4		5		7	1	5		2		1	1	3
AADFIDQALAQK	Unmodified	1289.6616	0.66156582	1919	P51452;Q8IYJ9	DUSP3	Dual specificity protein phosphatase 3	yes	no	0	0	1.26	0.439	17	6	1.26	0.439	17	6	1	1	3	3	5	1	4	1			3		1				1	1	3	3	5	1	4	1			3		1
AADIDQEVKER	Unmodified	1272.631	0.63099397	2625	Q86VP6	CAND1	Cullin-associated NEDD8-dissociated protein 1	yes	yes	0	0	1.5	0.5	12	12	1.5	0.5	12	12	2		5		4	1	3		2		3		2		2		2		5		4	1	3		2		3		2
AADISESSGADCKGDPR	Acetyl (Protein N-term)	1776.7585	0.75845568	914	O43583;F8VVL1	DENR	Density-regulated protein	yes	no	1	0	1.05	0.225	53	3	1.05	0.225	53	3	3	5	3	4	5	4	5	4	2	4	3	5	1	3	1	4	3	5	3	4	5	4	5	4	2	4	3	5	1	3
AADISLDNLVEGK	Unmodified	1343.6933	0.69325988	2248	Q12888-2;Q12888;F8VY86;A6NNK5;H7BZY0	TP53BP1	Tumor suppressor p53-binding protein 1	yes	no	0	0	2	0		15	2	0		15		1	1	1	1		2	3	1	1	1		1		2			1	1	1	1		2	3	1	1	1		1
AADKLAPAQYIR	Unmodified	1315.7248	0.72483478	973	G3V3A4;Q13573;E9PGQ7;G3V4X8	SNW1	SNW domain-containing protein 1	yes	no	0	0	2	0		6	2	0		6				2	2			2												2	2			2
AADKLIQNLDANHDGR	Unmodified	1749.8758	0.87580912	2830	Q96FQ6	S100A16	Protein S100-A16	yes	yes	0	0	1.1	0.302	53	6	1.1	0.302	53	6	4	4	4	4	5	4	4	4	7	4	2	3	4	2	1	3	4	4	4	4	5	4	4	4	7	4	2	3	4	2
AADLNGDLTATR	Unmodified	1216.6048	0.60477922	2404	Q15293;B7Z1M1;E9PP27	RCN1	Reticulocalbin-1	yes	no	0	0	1.47	0.499	67	60	1.47	0.499	67	60	2	10	6	6	8	11	6	8	4	11	4	10	16	7	8	10	2	10	6	6	8	11	6	8	4	11	4	10	16	7
AADPAPEVR	Unmodified	924.46649	0.46649483	2639	Q8IVT2	C19orf21	Uncharacterized protein C19orf21	yes	yes	0	0	2	0		2	2	0		2										1		1														1		1
AADPPAENSSAPEAEQGGAE	Unmodified	1896.7973	0.79734361	2116	P67809;E7ETA0;H0Y449	YBX1	Nuclease-sensitive element-binding protein 1	yes	no	0	0	1.29	0.454	137	56	1.29	0.454	137	56	14	17	13	18	13	14	8	15	9	14	10	12	9	13	3	11	14	17	13	18	13	14	8	15	9	14	10	12	9	13
AADRLPNLSSPSAEGPPGPPSGPAPR	Unmodified	2494.2564	0.25644906	599	E7EPZ3;O60784-2;O60784;O60784-4;E7EPD0;O60784-3;F8WA65	TOM1	Target of Myb protein 1	yes	no	0	0	1	0	39		1	0	39		3	5	3	2	2	4	3	4	2	1		1	2	2	1	4	3	5	3	2	2	4	3	4	2	1		1	2	2
AADSICDGDLVDSQIR	Unmodified	1733.789	0.78902753	1750	P35251;P35251-2	RFC1	Replication factor C subunit 1	yes	no	0	0	2	0		22	2	0		22		4	3	4	1		4	4	1		1							4	3	4	1		4	4	1		1
AADSQNSGEGNTGAAESSFSQEVSR	Unmodified	2485.0589	0.05893104	1508	P12270	TPR	Nucleoprotein TPR	yes	yes	0	0	2	0		21	2	0		21		6		6		3		5		1								6		6		3		5		1
AADTIGYPVMIR	Unmodified	1305.6751	0.67510739	1029	H0YGP4;P31327;P31327-2	CPS1	Carbamoyl-phosphate synthase [ammonia], mitochondrial	yes	no	0	0	1.61	0.487	21	33	1.61	0.487	21	33	4	4	3	7	3	5	3	7	4	1		2	4	4	1	2	4	4	3	7	3	5	3	7	4	1		2	4	4
AADTQVSETLKR	Acetyl (Protein N-term)	1359.6994	0.69940789	2755	Q92616	GCN1L1	Translational activator GCN1	yes	yes	1	0	1.47	0.499	65	57	1.47	0.499	65	57	12	10	6	5	10	9	4	8	5	7	7	9	6	7	7	10	12	10	6	5	10	9	4	8	5	7	7	9	6	7
AAEAAAAPAESAAPAAGEEPSKEEGEPK	Unmodified	2635.2249	0.22493374	2137	P80723	BASP1	Brain acid soluble protein 1	yes	yes	0	0	1.6	0.489	137	209	1.6	0.489	137	209	24	23	30	24	28	22	27	26	20	17	18	15	22	17	19	14	24	23	30	24	28	22	27	26	20	17	18	15	22	17
AAEAAAAPAESAAPAAGEEPSKEEGEPKK	Unmodified	2763.3199	0.31989675	2137	P80723	BASP1	Brain acid soluble protein 1	yes	yes	0	0	1	0	5		1	0	5				1	1			1	2											1	1			1	2
AAEAADLGLGAAVPVELRR	Acetyl (Protein N-term)	1920.0429	0.042874453	1056	Q9Y5Q8-3;Q9Y5Q8;H7BY84;Q9Y5Q8-2;Q5T7U1	GTF3C5	General transcription factor 3C polypeptide 5	yes	no	1	0	2	0		3	2	0		3				1	1				1											1	1				1
AAEAAPPTQEAQGETEPTEQAPDALEQAADTSRR	Unmodified	3535.6299	0.62989094	2656	Q8N163;Q8N163-2;H0YB24;G3V119	KIAA1967	DBIRD complex subunit KIAA1967	yes	no	0	0	1.39	0.487	30	19	1.39	0.487	30	19	2	11	1	6	1	10	1	4	2	2		4	1	3		1	2	11	1	6	1	10	1	4	2	2		4	1	3
AAEADGPLK	Acetyl (Protein N-term)	912.45526	0.45526144	224	Q1HDL3;O75352;Q9H3L2;B4DT74;Q96K24	HBEBP2BPA;MPDU1	Mannose-P-dolichol utilization defect 1 protein	yes	no	1	0	1.86	0.35	2	12	1.86	0.35	2	12			3		1		2		3	1	4								3		1		2		3	1	4
AAEADGPLKR	Acetyl (Protein N-term)	1068.5564	0.55637247	224	Q1HDL3;O75352;Q9H3L2;B4DT74;Q96K24	HBEBP2BPA;MPDU1	Mannose-P-dolichol utilization defect 1 protein	yes	no	1	0	1.75	0.433	21	63	1.75	0.433	21	63	5	4	5	5	4	6	8	5	6	4	4	5	10	4	4	5	5	4	5	5	4	6	8	5	6	4	4	5	10	4
AAEAGGAEEQYGFLTTPTK	Unmodified	1939.9163	0.91633654	1848	P46821	MAP1B	Microtubule-associated protein 1B;MAP1 light chain LC1	yes	yes	0	0	1.05	0.213	20	1	1.05	0.213	20	1	1	5	1	2		3		3		2		1		1		2	1	5	1	2		3		3		2		1		1
AAEAHVDAHYYEQNEQPTGTCAACITGDNR	Unmodified	3348.416	0.41601553	1980	P55263;P55263-2;B7Z800;P55263-3	ADK	Adenosine kinase	yes	no	0	0	1	0	46		1	0	46		3	4	2	4	2	4	2	4	2	4		4	4	3		4	3	4	2	4	2	4	2	4	2	4		4	4	3
AAECNIVVTQPR	Unmodified	1356.682	0.68198369	2223	Q08211;F5GXA5	DHX9	ATP-dependent RNA helicase A	yes	no	0	0	1.46	0.499	72	62	1.46	0.499	72	62	9	9	11	6	8	8	7	7	12	9	8	10	9	9	5	7	9	9	11	6	8	8	7	7	12	9	8	10	9	9
AAEDDEDDDVDTK	Unmodified	1436.5427	0.54269205	329	P06454;P06454-2;B8ZZQ6;H7C2N1;B8ZZW7;B8ZZA1;B8ZZI3;E7EVV7	PTMA	Prothymosin alpha;Thymosin alpha-1	yes	no	0	0	1.3	0.459	76	33	1.3	0.459	76	33	10	8	8	6	11	4	7	5	13	3	9	4	7	3	7	4	10	8	8	6	11	4	7	5	13	3	9	4	7	3
AAEDDEDDDVDTKK	Unmodified	1564.6377	0.63765507	329	P06454;P06454-2;B8ZZQ6;H7C2N1;B8ZZW7;B8ZZA1;B8ZZI3;E7EVV7	PTMA	Prothymosin alpha;Thymosin alpha-1	yes	no	0	0	1.12	0.323	141	19	1.12	0.323	141	19	14	4	16	7	8	7	16	6	14	9	15	7	12	4	13	8	14	4	16	7	8	7	16	6	14	9	15	7	12	4
AAEDDEDDDVDTKKQK	Unmodified	1820.7912	0.7911956	329	P06454;P06454-2;B8ZZQ6;H7C2N1;B8ZZW7;B8ZZA1;B8ZZI3;E7EVV7	PTMA	Prothymosin alpha;Thymosin alpha-1	yes	no	0	0	1.03	0.167	135	4	1.03	0.167	135	4	10	7	10	4	11	9	6	7	10	10	14	6	12	6	10	7	10	7	10	4	11	9	6	7	10	10	14	6	12	6
AAEDSPYWVSPAYSK	Unmodified	1669.7624	0.76240208	3136	Q9NW82	WDR70	WD repeat-containing protein 70	yes	yes	0	0	1.06	0.235	16	1	1.06	0.235	16	1	1	3	1	2	1	3	4	2									1	3	1	2	1	3	4	2
AAEDYGVIK	Unmodified	964.48656	0.48656157	2179	Q01995;E9PC82;H0YCU9	TAGLN	Transgelin	yes	no	0	0	1.32	0.466	90	42	1.32	0.466	90	42	9	8	12	5	6	5	10	8	10	6	11	10	13	6	7	6	9	8	12	5	6	5	10	8	10	6	11	10	13	6
AAEDYGVIKTDMFQTVDLFEGKDMAAVQR	Unmodified	3247.5529	0.55294993	2179	Q01995;E9PC82;H0YCU9	TAGLN	Transgelin	yes	no	0	0	1	0	38		1	0	38			4		4		7	1	7		4		4		3		4		4		4		7	1	7		4		4		3
AAEEAASTLASSIHPEQCIK	Unmodified	2112.0157	0.015733004	325	Q7Z460;F8WA11;Q7Z460-3;F5GWS0;B7ZLX3;E7EUA5;Q7Z460-2;C9JW97;F5GWM7;F5H2E2	CLASP1	CLIP-associating protein 1	yes	no	0	0	1.33	0.471	2	1	1.33	0.471	2	1		1		1				1										1		1				1
AAEEAEEARVQAER	Unmodified	1557.7383	0.73831259	2395,2398,2396,2399,2397	Q15149-4;Q15149-6;Q15149-5;Q15149-8;Q15149-7;Q15149;Q15149-9;Q15149-2;Q15149-3	PLEC	Plectin	no	no	0	0	2	0		9	NaN	NaN			5				1	2		1
AAEEAEEARVQAEREAAQSR	Unmodified	2200.0469	0.046850211	2395,2398,2396,2399,2397	Q15149-4;Q15149-6;Q15149-5;Q15149-8;Q15149-7;Q15149;Q15149-9;Q15149-2;Q15149-3	PLEC	Plectin	no	no	0	0	2	0		9	NaN	NaN			1	1		1	3	2		1
AAEEAFVNDIDESSPGTEWER	Unmodified	2351.019	0.018963706	1461	P09496;P09496-3;P09496-4;P09496-2;C9J8P9;F5H6N3	CLTA	Clathrin light chain A	yes	no	0	0	1.45	0.498	116	96	1.45	0.498	116	96	9	16	14	16	14	15	14	15	12	15	11	12	12	14	12	11	9	16	14	16	14	15	14	15	12	15	11	12	12	14
AAEEEDEADPK	Unmodified	1202.4939	0.49389137	1607	P20962;A2VCM6	PTMS	Parathymosin	yes	no	0	0	1	0	14		1	0	14		3	1	1			3		2			1	2	1				3	1	1			3		2			1	2	1
AAEEEDEADPKR	Unmodified	1358.595	0.5950024	1607	P20962;A2VCM6	PTMS	Parathymosin	yes	no	0	0	1.04	0.191	153	6	1.04	0.191	153	6	11	4	11	6	11	6	9	7	13	9	18	9	16	5	17	7	11	4	11	6	11	6	9	7	13	9	18	9	16	5
AAEEEDEADPKRQK	Unmodified	1614.7485	0.74854293	1607	P20962;A2VCM6	PTMS	Parathymosin	yes	no	0	0	1	0	6		1	0	6							2		2				1				1						2		2				1
AAEEPQQQK	Acetyl (Protein N-term)	1069.504	0.50400254	2832	Q96FW1;F5H6Q1;F5GYJ8;F5H3F0	OTUB1	Ubiquitin thioesterase OTUB1	yes	no	1	0	1	0	4		1	0	4			2	1	1														2	1	1
AAEEPQQQKQEPLGSDSEGVNCLAYDEAIMAQQDR	Acetyl (Protein N-term)	3946.7585	0.75853862	2832	Q96FW1;F5H6Q1;F5GYJ8;F5H3F0	OTUB1	Ubiquitin thioesterase OTUB1	yes	no	1	0	1	0	3		1	0	3			1						1				1						1						1				1
AAEEPSKVEEK	Unmodified	1215.5983	0.59829686	1689	P29966	MARCKS	Myristoylated alanine-rich C-kinase substrate	yes	yes	0	0	1.18	0.382	79	17	1.18	0.382	79	17	8	4	3		2	4	2	5	9	8	5	9	13	5	10	9	8	4	3		2	4	2	5	9	8	5	9	13	5
AAEFGEPTSEQTGTAAGK	Unmodified	1750.801	0.80097243	1324	O95425;O95425-2;F5GY75	SVIL	Supervillin	yes	no	0	0	1.94	0.239	2	31	1.94	0.239	2	31	2	6	4	4	4	3	5	4	1								2	6	4	4	4	3	5	4	1
AAEGGLSSPEFSELCIWLGSQIK	Unmodified	2478.2101	0.21007572	69	A8MUW5;Q52LJ0	FAM98B	Protein FAM98B	yes	no	0	0	2	0		25	2	0		25	3	5		3		4		3		1		2	1	2	1		3	5		3		4		3		1		2	1	2
AAEGVSAADMAK	Unmodified	1119.523	0.52302343	699	Q9NW13;E9PDD9	RBM28	RNA-binding protein 28	yes	no	0	0	1.89	0.314	1	8	1.89	0.314	1	8						1		1		2	1	1		3								1		1		2	1	1		3
AAELETDIR	Unmodified	1016.5138	0.51383895	1301	O94906;O94906-2	PRPF6	Pre-mRNA-processing factor 6	yes	no	0	0	2	0		16	2	0		16			3		1	1	2		3	1	1	1			1	2			3		1	1	2		3	1	1	1
AAELFHQLSQALEVLTDAAAR	Unmodified	2253.1753	0.17534519	1033	Q9NVM6;H0YK99;H0YLQ7	DNAJC17	DnaJ homolog subfamily C member 17	yes	no	0	0	1.71	0.454	18	44	1.71	0.454	18	44	5	10	4	7	4	10	3	8	1		3	2		2		3	5	10	4	7	4	10	3	8	1		3	2		2
AAELIANSLATAGDGLIELR	Unmodified	1997.0793	0.079319539	1745	P35232;C9JW96	PHB	Prohibitin	yes	no	0	0	1.87	0.335	44	297	1.87	0.335	44	297	14	23	26	27	31	21	24	33	26	20	23	16	18	15	12	12	14	23	26	27	31	21	24	33	26	20	23	16	18	15
AAEPQEQEFGK	Unmodified	1232.5673	0.56733108	2995	Q9C0C2;Q9C0C2-2	TNKS1BP1	182 kDa tankyrase-1-binding protein	yes	no	0	0	1	0	11		1	0	11		2	3	2			2		1								1	2	3	2			2		1
AAEPVEDNCINFVAMK	Acetyl (Protein N-term)	1848.8386	0.83862026	2325	Q14116;Q6WWJ7	IL18	Interleukin-18	yes	no	1	0	1	0	18		1	0	18		2		1	1	1	2	2	1	3		1		1	1		2	2		1	1	1	2	2	1	3		1		1	1
AAEQDPEAR	Acetyl (Protein N-term)	1027.4571	0.45705235	2575	Q6XQN6;Q6XQN6-2;C9JC60;Q6XQN6-3;G5E977;C9J8U2	NAPRT1	Nicotinate phosphoribosyltransferase	yes	no	1	0	1	0	2		1	0	2							1								1								1								1
AAEQILEDMITIDVENVMEDICSK	Unmodified	2765.2809	0.28093375	380	Q12769;C9JIP0;G3V198;E9PR16;Q12769-3;C9J0U6;E9PSI3	NUP160	Nuclear pore complex protein Nup160	yes	no	0	0	2	0		2	2	0		2						1		1														1		1
AAEQYTPK	Unmodified	906.4447	0.44469675	1880	P49327	FASN	Fatty acid synthase;[Acyl-carrier-protein] S-acetyltransferase;[Acyl-carrier-protein] S-malonyltransferase;3-oxoacyl-[acyl-carrier-protein] synthase;3-oxoacyl-[acyl-carrier-protein] reductase;3-hydroxypalmitoyl-[acyl-carrier-protein] dehydratase;Enoyl-[acyl-carrier-protein] reductase;Oleoyl-[acyl-carrier-protein] hydrolase	yes	yes	0	0	1.13	0.337	20	3	1.13	0.337	20	3		1				2		2	2	3	3	1	2	2	1	4		1				2		2	2	3	3	1	2	2
AAESLADPTEYENLFPGLK	Unmodified	2064.0052	0.0051515425	1759	P35606;B4DZI8	COPB2	Coatomer subunit beta'	yes	no	0	0	1.28	0.448	60	23	1.28	0.448	60	23	6	8	4	8	5	7	4	6	4	4	5	5	4	7	2	4	6	8	4	8	5	7	4	6	4	4	5	5	4	7
AAESVSKPDVSEEAPGPSK	Unmodified	1883.9113	0.91125116	61	A8MSH5;Q9BY42;A2A2L5	C20orf43	UPF0549 protein C20orf43	yes	no	0	0	1.4	0.491	25	17	1.4	0.491	25	17	1	6	8	4	1	5	2	5	2		2	1	2	2		1	1	6	8	4	1	5	2	5	2		2	1	2	2
AAEVWMDEYKNFYYAAVPSAR	Unmodified	2480.1471	0.14708153	2237	Q10471;G3V1S6;F5GYB2	GALNT2	Polypeptide N-acetylgalactosaminyltransferase 2;Polypeptide N-acetylgalactosaminyltransferase 2 soluble form	yes	no	0	0	1.79	0.408	11	41	1.79	0.408	11	41	4	6	4	5	5	5	3	6	2	3		1	2	4		2	4	6	4	5	5	5	3	6	2	3		1	2	4
AAFALGGLGSGFASNREELSALVAPAFAHTSQVLVDK	Unmodified	3700.9213	0.92130934	906	P27708;F8VPD4	CAD	CAD protein;Glutamine-dependent carbamoyl-phosphate synthase;Aspartate carbamoyltransferase;Dihydroorotase	yes	no	0	0	1.53	0.499	47	53	1.53	0.499	47	53	7	6	8	6	8	8	7	6	6	6	6	5	5	7	4	5	7	6	8	6	8	8	7	6	6	6	6	5	5	7
AAFDDAIAELDTLSEESYK	Unmodified	2086.9583	0.95826093	2057	P62258;P62258-2	YWHAE	14-3-3 protein epsilon	yes	no	0	0	1.12	0.328	93	13	1.12	0.328	93	13	5	9	8	10	7	13	6	10	5	6	4	5	5	5	1	7	5	9	8	10	7	13	6	10	5	6	4	5	5	5
AAFDDAIAELDTLSEESYKDSTLIMQLLR	Unmodified	3257.6013	0.60133991	2057	P62258;P62258-2	YWHAE	14-3-3 protein epsilon	yes	no	0	0	2	0		21	2	0		21	7	3				5		5	1								7	3				5		5	1
AAFFVTLDETEEGYRSEDPDTSMDSYAK	Unmodified	3173.3659	0.36592025	1904	P50416;P50416-2	CPT1A	Carnitine O-palmitoyltransferase 1, liver isoform	yes	no	0	0	2	0		6	2	0		6				1				2		1		1		1						1				2		1		1		1
AAFGCFGNWLATVEQR	Unmodified	1825.857	0.85698794	2640	Q8IWA0	WDR75	WD repeat-containing protein 75	yes	yes	0	0	2	0		1	2	0		1			1																1
AAFGEEVDAVDTGISR	Unmodified	1635.774	0.77402939	1091	O00273;O00273-2	DFFA	DNA fragmentation factor subunit alpha	yes	no	0	0	1.03	0.167	34	1	1.03	0.167	34	1	3	3	3	4	4	4	5	2		1	1		1	1		3	3	3	3	4	4	4	5	2		1	1		1	1
AAFGISDSYVDGSSFDPQRR	Unmodified	2174.0029	0.0028601316	3280,3281	Q9UQ35;Q9UQ35-2;Q9UQ35-3;Q9UQ39	SRRM2	Serine/arginine repetitive matrix protein 2	no	no	0	0	1.85	0.359	10	56	NaN	NaN			4	6	4	6	6	5	6	4	4	5	3	3	2	4	2	2
AAFGLSEAGFNTACVTK	Unmodified	1742.8298	0.82977013	1714	P31040;D6RFM5;E9PBJ5;E9PEF8	SDHA	Succinate dehydrogenase [ubiquinone] flavoprotein subunit, mitochondrial	yes	no	0	0	1.99	0.113	1	76	1.99	0.113	1	76	6	4	8	4	8	4	7	3	6	4	5	2	6	3	4	3	6	4	8	4	8	4	7	3	6	4	5	2	6	3
AAFNSGKVDIVAINDPFIDLNYMVYMFQYDSTHGK	Unmodified	3982.891	0.89099677	1383	P04406;E7EU54	GAPDH	Glyceraldehyde-3-phosphate dehydrogenase	yes	no	0	0	1	0	8		1	0	8			3	1			1		2				1						3	1			1		2				1
AAFNSGKVDIVAINDPFIDLNYMVYMFQYDSTHGKFHGTVK	Unmodified	4652.2508	0.25084168	1383	P04406;E7EU54	GAPDH	Glyceraldehyde-3-phosphate dehydrogenase	yes	no	0	0	1	0	26		1	0	26		1	5	2	3		4	2	6				2	1				1	5	2	3		4	2	6				2	1
AAFQIISQVISEATEQVLATTVGK	Unmodified	2503.3534	0.35336913	2759	Q92667;Q92667-2	AKAP1	A-kinase anchor protein 1, mitochondrial	yes	no	0	0	1.93	0.255	4	53	1.93	0.255	4	53	4	7	5	6	4	4	4	5	4	3	3	3	3	1		1	4	7	5	6	4	4	4	5	4	3	3	3	3	1
AAFQLGSPWR	Unmodified	1131.5825	0.58252764	1392	P05091;F8VXI5;F8VP50	ALDH2	Aldehyde dehydrogenase, mitochondrial	yes	no	0	0	1.96	0.204	1	22	1.96	0.204	1	22	1			2	1			3		2	1	3	3	3	2	2	1			2	1			3		2	1	3	3	3
AAFQPEANPSHLTLNTALVESEDL	Unmodified	2566.2551	0.25511165	2741	Q8WX93;Q8WX93-3;Q8WX93-5;Q8WX93-8;Q8WX93-4;Q8WX93-7	PALLD	Palladin	yes	no	0	0	1.89	0.314	6	48	1.89	0.314	6	48	5	8	5	6	7	7	3	7	3	1	1			1			5	8	5	6	7	7	3	7	3	1	1			1
AAFTAFEEAQLPR	Unmodified	1449.7252	0.72522871	2808	Q96CT7	CCDC124	Coiled-coil domain-containing protein 124	yes	yes	0	0	1.3	0.457	52	22	1.3	0.457	52	22	5	5	7	5	7	7	6	5	4	5	3	3	4	3	2	3	5	5	7	5	7	7	6	5	4	5	3	3	4	3
AAFTVSLDPGPLEQFPHSMEPQLR	Unmodified	2666.3163	0.31627212	3244	Q9UKD2	MRTO4	mRNA turnover protein 4 homolog	yes	yes	0	0	1.2	0.4	4	1	1.2	0.4	4	1				1		2		1								1				1		2		1
AAFVLPEFAR	Unmodified	1119.6077	0.60767975	1596	P19623	SRM	Spermidine synthase	yes	yes	0	0	1.23	0.419	17	5	1.23	0.419	17	5		1		1	1	1		1	1	1	3	3	2	4		3		1		1	1	1		1	1	1	3	3	2	4
AAGAAEAAVAAVEEVGSAGQFEELLR	Acetyl (Protein N-term)	2557.266	0.26601069	1289	O76003	GLRX3	Glutaredoxin-3	yes	yes	1	0	1.08	0.276	11	1	1.08	0.276	11	1	3		4				1		2							2	3		4				1		2
AAGAEGAEPAAPR	Unmodified	1166.568	0.56799978	3182	Q9P206-2			yes	yes	0	0	1.33	0.471	4	2	1.33	0.471	4	2		1		1		2				1			1					1		1		2				1			1
AAGASDVVLYK	Unmodified	1092.5815	0.58152458	3111	Q9NSD9	FARSB	Phenylalanine--tRNA ligase beta subunit	yes	yes	0	0	1.35	0.477	48	26	1.35	0.477	48	26	4	7	3	6	7	4	4	7	4	5	1	6	3	9		4	4	7	3	6	7	4	4	7	4	5	1	6	3	9
AAGASQSGWFAFQLAQDDAWK	Unmodified	2254.0443	0.044331016	2582	Q70EL4-2			yes	yes	0	0	1.04	0.204	22	1	1.04	0.204	22	1		1		2		5	1	3		1		2		3		5		1		2		5	1	3		1		2		3
AAGELEGGKPLSGLLNALAQDTFHGYPGITEELLR	Acetyl (Protein N-term)	3678.8893	0.88934051	152	Q8N668;B4DFQ4;E9PE85	COMMD1	COMM domain-containing protein 1	yes	no	1	0	1.94	0.246	2	29	1.94	0.246	2	29	5	8		5	2	5		4	1		1						5	8		5	2	5		4	1		1
AAGELGIAVCNIPSAAVEETADSTICHILNLYR	Unmodified	3527.7389	0.73885322	1993	P56545-2;Q5SQP8;P56545	CTBP2	C-terminal-binding protein 2	yes	no	0	0	1.8	0.4	1	4	1.8	0.4	1	4		2		1		2												2		1		2
AAGEPIKEGDNDYFTCITK	Unmodified	2127.9783	0.97828486	2890	Q99543;Q99543-2;H7C3L7;F5H621;F2Z3N9;C9IZ83	DNAJC2	DnaJ homolog subfamily C member 2	yes	no	0	0	1.04	0.204	22	1	1.04	0.204	22	1	2	4	2	3	1	3		3	1			1	2			1	2	4	2	3	1	3		3	1			1	2
AAGFKDPLLASGTDGVGTK	Unmodified	1803.9367	0.93667805	1619	P22102;B4DJ93	GART	Trifunctional purine biosynthetic protein adenosine-3;Phosphoribosylamine--glycine ligase;Phosphoribosylformylglycinamidine cyclo-ligase;Phosphoribosylglycinamide formyltransferase	yes	no	0	0	1.22	0.416	56	16	1.22	0.416	56	16	4	4	5	4	3	4	7	4	3	6	3	5	5	5	3	7	4	4	5	4	3	4	7	4	3	6	3	5	5	5
AAGGDHGSPDSYR	Acetyl (Protein N-term)	1330.5538	0.55380628	1710	P30566;E7ERF4;P30566-2;B0QY75;B4DEP1	ADSL	Adenylosuccinate lyase	yes	no	1	0	1.16	0.37	56	11	1.16	0.37	56	11	9	5	5	3	3	7	2	3	5	4	5	4	3	3	2	4	9	5	5	3	3	7	2	3	5	4	5	4	3	3
AAGGDHGSPDSYRSPLASR	Acetyl (Protein N-term)	1941.8929	0.89291575	1710	P30566;E7ERF4;P30566-2;B0QY75;B4DEP1	ADSL	Adenylosuccinate lyase	yes	no	1	0	1.04	0.186	54	2	1.04	0.186	54	2	3	4	4	3	3	4	4	4	3	4	4	4	4	3	1	4	3	4	4	3	3	4	4	4	3	4	4	4	4	3
AAGGGAGSSEDDAQSRR	Unmodified	1590.6982	0.69823869	3030	Q9H4A6;D6REM1	GOLPH3	Golgi phosphoprotein 3	yes	no	0	0	1	0	1		1	0	1								1																1
AAGGGGSCDPLAPAGVPCAFSPHSQAYFALASTDGHLR	Acetyl (Protein N-term)	3811.7471	0.7471265	2388	Q15061	WDR43	WD repeat-containing protein 43	yes	yes	1	0	2	0		50	2	0		50	4	5	3	7	5	7	1	8	3	3		1	1	2			4	5	3	7	5	7	1	8	3	3		1	1	2
AAGGIELFVGGIGPDGHIAFNEPGSSLVSR	Unmodified	2923.4828	0.48282018	1849	P46926;D6R9P4;D6RAY7;D6RFF8;E7EVU7;D6RB13	GNPDA1	Glucosamine-6-phosphate isomerase 1	yes	no	0	0	1	0	23		1	0	23			4	2	3		4	1	4	1		1	1		1		1		4	2	3		4	1	4	1		1	1		1
AAGHPGDPESQQR	Unmodified	1348.612	0.61198986	3337	Q9Y490;Q5TCU6	TLN1	Talin-1	yes	no	0	0	1	0	73		1	0	73		10	4	1	2	1	6		7	6	4	7	5	6	3	6	5	10	4	1	2	1	6		7	6	4	7	5	6	3
AAGIDEQENWHEGKENIR	Unmodified	2094.9719	0.97189435	1684	P28838;P28838-2	LAP3	Cytosol aminopeptidase	yes	no	0	0	1.03	0.162	36	1	1.03	0.162	36	1	3	4	2	1	3	4	4	3	3	3	1	2	2	1		1	3	4	2	1	3	4	4	3	3	3	1	2	2	1
AAGIIHLGATSCYVGDNTDLIILR	Unmodified	2542.3214	0.3213575	1710	P30566;P30566-2	ADSL	Adenylosuccinate lyase	yes	no	0	0	1	0	1		1	0	1							1																1
AAGLATMISTMRPDIDNMDEYVR	Unmodified	2569.1975	0.19747889	1262	O75533	SF3B1	Splicing factor 3B subunit 1	yes	yes	0	0	1.91	0.282	2	21	1.91	0.282	2	21		3		4		4	1	3		2				4		2		3		4		4	1	3		2				4
AAGPLLTDECR	Unmodified	1201.5761	0.57612163	2913	Q9BQ69	MACROD1	O-acetyl-ADP-ribose deacetylase MACROD1	yes	yes	0	0	1.92	0.271	2	23	1.92	0.271	2	23		1	2	2	1	2	4	4	1		3	1	2	2				1	2	2	1	2	4	4	1		3	1	2	2
AAGPSLSHTSGGTQSK	Unmodified	1484.7219	0.72193424	1672	P27694	RPA1	Replication protein A 70 kDa DNA-binding subunit	yes	yes	0	0	1.12	0.331	21	3	1.12	0.331	21	3	1	3	3	1	3	1	5	1	1		3	1	1				1	3	3	1	3	1	5	1	1		3	1	1
AAGSGELGVTMK	Unmodified	1119.5594	0.55940893	1251	O75369-8;O75369;O75369-9;O75369-2;O75369-3;O75369-6;O75369-7;E7EN95;O75369-4;O75369-5	FLNB	Filamin-B	yes	no	0	0	1.55	0.497	9	11	1.55	0.497	9	11		3		4		5		2			1	1	1	2		1		3		4		5		2			1	1	1	2
AAGSPSSSDQDEKLPGQDESTAGTSEQNDILK	Unmodified	3261.4757	0.47568171	282	Q9Y520-7;Q9Y520;E9PF21;Q9Y520-5;E7EPN9;Q9Y520-4;B7WNZ6;Q9Y520-6;Q9Y520-3	PRRC2C	Protein PRRC2C	yes	no	0	0	1.31	0.464	22	10	1.31	0.464	22	10	2	5	2	4	1	6	1	5	1	2	1	1	1				2	5	2	4	1	6	1	5	1	2	1	1	1
AAGTAAALAFLSQESR	Acetyl (Protein N-term)	1604.8158	0.81583463	1266	O75607	NPM3	Nucleoplasmin-3	yes	yes	1	0	1.86	0.345	12	75	1.86	0.345	12	75	5	6	5	9	6	6	6	7	5	9	2	5	1	7	4	4	5	6	5	9	6	6	6	7	5	9	2	5	1	7
AAGTCGVLLR	Unmodified	1016.5437	0.54369929	2514	Q5T653	MRPL2	39S ribosomal protein L2, mitochondrial	yes	yes	0	0	1.67	0.471	3	6	1.67	0.471	3	6			1		2		2		2		1				1				1		2		2		2		1
AAGTEGPFQEVDGVATTR	Unmodified	1804.8592	0.85915601	1477	P10586;P10586-2;H0Y6Z7;H0Y4H1	PTPRF	Receptor-type tyrosine-protein phosphatase F	yes	no	0	0	1.07	0.258	13	1	1.07	0.258	13	1	2		1				4	1	3		2		1				2		1				4	1	3		2		1
AAGTLYTYPENWR	Acetyl (Protein N-term)	1582.7416	0.74160705	1666	P26641	EEF1G	Elongation factor 1-gamma	yes	yes	1	0	1.49	0.5	67	64	1.49	0.5	67	64	10	9	8	8	8	8	8	8	8	8	8	7	8	8	11	6	10	9	8	8	8	8	8	8	8	8	8	7	8	8
AAGTSSYWEDLRK	Acetyl (Protein N-term)	1524.7209	0.72087161	208	O95249;E9PCW1;Q96QI9;B4DQA8	GOSR1	Golgi SNAP receptor complex member 1	yes	no	1	0	1.89	0.308	7	59	1.89	0.308	7	59	6	5	5	6	6	4	4	5	5	2	4	2	6	3	3		6	5	5	6	6	4	4	5	5	2	4	2	6	3
AAGVCLMLLATCCEDDIVPHVLPFIK	Unmodified	2941.4574	0.45739875	2370	Q14974;B7ZAV6;F5H4R7	KPNB1	Importin subunit beta-1	yes	no	0	0	1.51	0.5	33	34	1.51	0.5	33	34	7	10	4	9	4	8	2	9	5	1	2	4		2			7	10	4	9	4	8	2	9	5	1	2	4		2
AAGVEAAAEVAATEIK	Acetyl (Protein N-term)	1541.7937	0.7937022	1933	P52272;P52272-2	HNRNPM	Heterogeneous nuclear ribonucleoprotein M	yes	no	1	0	1.96	0.186	2	54	1.96	0.186	2	54		6	7	7	5		2	5	5	4	1	5	1	2	4	2		6	7	7	5		2	5	5	4	1	5	1	2
AAGVEAAAEVAATEIKMEEESGAPGVPSGNGAPGPK	Acetyl (Protein N-term)	3390.6249	0.6249289	1933	P52272;P52272-2	HNRNPM	Heterogeneous nuclear ribonucleoprotein M	yes	no	1	0	1.65	0.477	29	54	1.65	0.477	29	54	4	5	11	4	10	5	7	6	7	7	1	3	5	6		2	4	5	11	4	10	5	7	6	7	7	1	3	5	6
AAGVNVEPFWPGLFAK	Unmodified	1701.8879	0.88787736	1398	P05386	RPLP1	60S acidic ribosomal protein P1	yes	yes	0	0	1.56	0.497	104	131	1.56	0.497	104	131	16	19	14	20	18	15	14	19	14	11	11	14	13	16	13	8	16	19	14	20	18	15	14	19	14	11	11	14	13	16
AAGYDLYSAYDYTIPPMEK	Unmodified	2166.982	0.98197326	1734	P33316-2;P33316;H0YNW5;H0YKC5;H0YNJ9;H0YKI0;H0YMM5;H0Y477	DUT	Deoxyuridine 5'-triphosphate nucleotidohydrolase, mitochondrial	yes	no	0	0	1.07	0.258	39	3	1.07	0.258	39	3	4	3	4	1	4	8	4	3	4		3	1	3				4	3	4	1	4	8	4	3	4		3	1	3
AAHGGSAASSALK	Acetyl (Protein N-term)	1168.5836	0.58364985	948	O94888;F8WB69	UBXN7	UBX domain-containing protein 7	yes	no	1	0	1.08	0.273	34	3	1.08	0.273	34	3		3	5	3	4	4	4	2	3	2		2	2	2		1		3	5	3	4	4	4	2	3	2		2	2	2
AAHLCAEAALR	Unmodified	1181.5975	0.59752577	3282	Q9UQ80;F8VTY8;H0Y3X3;F8VRZ3;F8VR77;F8W0A3;H0YIN7	PA2G4	Proliferation-associated protein 2G4	yes	no	0	0	1.42	0.494	118	87	1.42	0.494	118	87	18	14	16	15	13	17	11	12	13	12	11	11	13	14	6	9	18	14	16	15	13	17	11	12	13	12	11	11	13	14
AAHSEGNTTAGLDMR	Unmodified	1529.6893	0.68925391	2132	P78371;P78371-2	CCT2	T-complex protein 1 subunit beta	yes	no	0	0	1.08	0.278	119	11	1.08	0.278	119	11	7	8	9	9	10	11	8	7	9	8	7	8	10	6	4	9	7	8	9	9	10	11	8	7	9	8	7	8	10	6
AAHVFFTDSCPDALFNELVK	Unmodified	2280.0885	0.088504016	285	P61764-2;P61764;B7Z1V5;F5H5Q4	STXBP1	Syntaxin-binding protein 1	yes	no	0	0	1.39	0.487	30	19	1.39	0.487	30	19	4	6	3	7	3	7	1	7		3		2		3		3	4	6	3	7	3	7	1	7		3		2		3
AAIAASEVLVDSAEEGSLAAAAELAAQKR	Acetyl (Protein N-term)	2853.472	0.47198072	1338	O95926	SYF2	Pre-mRNA-splicing factor SYF2	yes	yes	1	0	1.79	0.404	8	31	1.79	0.404	8	31	4	8	3	5	3	1	1	3	2	1	2	1	2	3			4	8	3	5	3	1	1	3	2	1	2	1	2	3
AAIAQALAGEVSVVPPSR	Unmodified	1734.9628	0.96283322	2467	Q2TAY7	SMU1	WD40 repeat-containing protein SMU1	yes	yes	0	0	2	0		9	2	0		9		1								2		1	2	2		1		1								2		1	2	2
AAIAQLNGK	Unmodified	884.50797	0.50796571	2862	Q96PK6;Q96PK6-2	RBM14	RNA-binding protein 14	yes	no	0	0	2	0		1	2	0		1							1																1
AAIDWFDGKEFHGNIIK	Unmodified	1959.9843	0.98429694	2765	Q92804;Q92804-2;F5GWQ7	TAF15	TATA-binding protein-associated factor 2N	yes	no	0	0	1.64	0.479	87	158	1.64	0.479	87	158	17	22	18	17	19	16	19	17	16	13	15	11	18	10	9	8	17	22	18	17	19	16	19	17	16	13	15	11	18	10
AAIDWFDGKEFSGNPIK	Unmodified	1893.9261	0.92611336	215	P35637;P35637-2;E7EUX0;B4DR70;H3BNA4;H3BPE7;H3BVD6	FUS	RNA-binding protein FUS	yes	no	0	0	1.59	0.492	86	123	1.59	0.492	86	123	13	16	14	15	14	16	12	18	11	12	12	12	13	11	11	9	13	16	14	15	14	16	12	18	11	12	12	12	13	11
AAIEVNAGR	Unmodified	899.48248	0.48247924	2669	Q8N556;E9PDT7	AFAP1	Actin filament-associated protein 1	yes	no	0	0	2	0		3	2	0		3		1				2												1				2
AAIGCGIVESILNWVK	Unmodified	1728.9233	0.92327659	355	P11388-4;C9J5P2;P11388-3;P11388-2;P11388	TOP2A	DNA topoisomerase 2;DNA topoisomerase 2-alpha	yes	no	0	0	1.98	0.141	2	96	1.98	0.141	2	96	8	8	8	8	7	8	8	8	6	8	5	7	2	4	2	1	8	8	8	8	7	8	8	8	6	8	5	7	2	4
AAIGLLAR	Unmodified	783.49667	0.49667274	1426	P07741;H3BQZ9;G5E9J2;H3BQB1	APRT	Adenine phosphoribosyltransferase	no	no	0	0	1.07	0.258	13	1	NaN	NaN				3		2		2		2	1			1		1	1	1
AAIISAEGDSK	Unmodified	1060.5401	0.5400537	1745	P35232;C9JW96	PHB	Prohibitin	yes	no	0	0	1.86	0.347	8	49	1.86	0.347	8	49	2	7	2	5	6	3	6	4	3	4	2	4	3	2	1	3	2	7	2	5	6	3	6	4	3	4	2	4	3	2
AAIISAEGDSKAAELIANSLATAGDGLIELR	Unmodified	3039.6088	0.60880855	1745	P35232;C9JW96	PHB	Prohibitin	yes	no	0	0	2	0		18	2	0		18	3	1				8	1	2	1			1		1			3	1				8	1	2	1			1		1
AAILDLEK	Unmodified	871.50148	0.50148335	2391	Q15075	EEA1	Early endosome antigen 1	yes	yes	0	0	1	0	5		1	0	5					1							1		2		1					1							1		2
AAILETAPK	Unmodified	912.52803	0.52803245	3187	Q9P2E9;Q9P2E9-2;Q9P2E9-3;A2A2S5	RRBP1	Ribosome-binding protein 1	yes	no	0	0	2	0		6	2	0		6														1	3	2														1
AAILPTSIFLTNK	Unmodified	1387.8075	0.80750177	1122	O14744;G3V5W5;O14744-2;B4DX49;B4DV00;H0YJX6	PRMT5	Protein arginine N-methyltransferase 5;Protein arginine N-methyltransferase 5, N-terminally processed	yes	no	0	0	1	0	31		1	0	31		4	3	3	2	3	2	1	2	1	2	1	2	1	2		2	4	3	3	2	3	2	1	2	1	2	1	2	1	2
AAILPTSIFLTNKK	Unmodified	1515.9025	0.90246479	1122	O14744;G3V5W5;O14744-2;B4DX49;B4DV00;H0YJX6	PRMT5	Protein arginine N-methyltransferase 5;Protein arginine N-methyltransferase 5, N-terminally processed	yes	no	0	0	1.06	0.231	50	3	1.06	0.231	50	3	3	4	2	4	3	4	3	4	5	4	3	3	3	4		4	3	4	2	4	3	4	3	4	5	4	3	3	3	4
AAISGENAGLVR	Unmodified	1156.62	0.62003536	487	CON__Q0VCM5;P19827;B7Z549;F5H7E1	ITIH1	Inter-alpha-trypsin inhibitor heavy chain H1	no	no	0	0	1	0	15		NaN	NaN			1								1	3	3	2		2		3
AAISNKITSCIFQLLQEAGIK	Unmodified	2304.2512	0.25115267	1621	P22234;E9PBS1	PAICS	Multifunctional protein ADE2;Phosphoribosylaminoimidazole-succinocarboxamide synthase;Phosphoribosylaminoimidazole carboxylase	yes	no	0	0	1.29	0.454	22	9	1.29	0.454	22	9	4	4		3	2	9	2	4	1			1		1			4	4		3	2	9	2	4	1			1		1
AAIYGGVEGGGTR	Acetyl (Protein N-term)	1248.6099	0.6098646	3233	Q9UJ70;H7C3G9	NAGK	N-acetyl-D-glucosamine kinase	yes	yes	1	0	1	0	3		1	0	3				1		1		1												1		1		1
AAKAPNGALAALQQYSIVEGK	Unmodified	2099.1375	0.13750312	3392	REV__P16455			yes	yes	0	0	2	0		1	2	0		1												1																1
AAKLEILQQQLQVANEAR	Unmodified	2022.1222	0.12218741	2373	Q14980;Q14980-2;F5H4J1;F5H6Y5	NUMA1	Nuclear mitotic apparatus protein 1	yes	no	0	0	2	0		16	2	0		16		3		4		3		4		1		1						3		4		3		4		1		1
AAKPGANSTTDAVLLNK	Unmodified	1669.8999	0.89989861	606	Q14643;E7EPX7;E7EVP7;Q14643-2;Q14643-6;Q14643-5;Q14643-7;Q14643-8;G5E9P1;Q14643-3;Q14643-4;B7ZMI3	ITPR1	Inositol 1,4,5-trisphosphate receptor type 1	yes	no	0	0	2	0		68	2	0		68	5	3	9	2	4	4	8	4	10	1	10		3		4	1	5	3	9	2	4	4	8	4	10	1	10		3
AALAEITEMVAQLHGTMIK	Unmodified	2026.0591	0.059118143	389	C9JME2;Q9Y4F1-2;Q9Y4F1;H0Y783	FARP1	FERM, RhoGEF and pleckstrin domain-containing protein 1	yes	no	0	0	1.86	0.35	1	6	1.86	0.35	1	6		1		2						2		1		1				1		2						2		1		1
AALAFGFLDLLK	Unmodified	1277.7384	0.73835958	171	B4DJL6;Q96SY0;B4DVT3;H3BRY6;Q96SY0-3;B4DVD5	C15orf44	UPF0464 protein C15orf44	yes	no	0	0	2	0		1	2	0		1									1																1
AALAGGTTMIIDHVVPEPESSLTEAYEK	Unmodified	2928.4427	0.44265443	2339	Q14195-2;Q14195	DPYSL3	Dihydropyrimidinase-related protein 3	yes	no	0	0	1	0	6		1	0	6			1		1		1		2						1				1		1		1		2						1
AALAGGTTMIIDHVVPEPGTSLLAAFDQWR	Unmodified	3136.6016	0.6015551	212	Q16555;B4DR31	DPYSL2	Dihydropyrimidinase-related protein 2	yes	no	0	0	1	0	19		1	0	19			4	1	3	1	4		4	1			1						4	1	3	1	4		4	1			1
AALAHPFFQDVTKPVPHLRL	Unmodified	2256.2531	0.253142	980	G3V5T9;P24941;P24941-2;E7ESI2	CDK2	Cyclin-dependent kinase 2	yes	no	0	0	1.47	0.499	10	9	1.47	0.499	10	9	4	1	3	1	1	3	2	1	1		1	1					4	1	3	1	1	3	2	1	1		1	1
AALAHSEEVTASQVAATK	Unmodified	1782.9112	0.91119158	2395,2398,2396,2399,2397,1023	Q15149-4;Q15149-6;Q15149-5;Q15149-8;Q15149-7;Q15149;Q15149-9;Q15149-2;Q15149-3;H0YDN1	PLEC	Plectin	no	no	0	0	1.77	0.422	58	193	NaN	NaN			13	18	19	19	10	19	14	15	15	18	19	16	17	14	13	12
AALANLCIGDVITAIDGENTSNMTHLEAQNR	Unmodified	3311.5874	0.58743796	1080	O00151	PDLIM1	PDZ and LIM domain protein 1	yes	yes	0	0	1.07	0.249	28	2	1.07	0.249	28	2	1	4	2	3	1	6	3	4	3			1		2			1	4	2	3	1	6	3	4	3			1		2
AALAPELALEIPSGSQADIPLPK	Unmodified	2300.2628	0.26276321	2636	Q8IVF2;Q8IVF2-3	AHNAK2	Protein AHNAK2	yes	no	0	0	2	0		2	2	0		2		1				1												1				1
AALAPLPPLPAQFK	Acetyl (Protein N-term)	1474.8548	0.85478632	3074	Q9NP79;H7BZH5	VTA1	Vacuolar protein sorting-associated protein VTA1 homolog	yes	yes	1	0	1.16	0.365	48	9	1.16	0.365	48	9	7	5	1	4	3	6	3	4	3	4	3	4	2	4		4	7	5	1	4	3	6	3	4	3	4	3	4	2	4
AALCHFCIDMLNAK	Unmodified	1662.768	0.76803828	1973	P54920	NAPA	Alpha-soluble NSF attachment protein	yes	yes	0	0	1.13	0.333	55	8	1.13	0.333	55	8	3	4	5	4	4	4	4	3	2	8	3	4	3	7		5	3	4	5	4	4	4	4	3	2	8	3	4	3	7
AALDCSTSHLDEFYSDPHAVAGALK	Unmodified	2674.2333	0.23333035	2538	Q68EM7;Q68EM7-2;Q68EM7-5;C9IZD3;Q68EM7-6;C9JE65;Q68EM7-3	ARHGAP17	Rho GTPase-activating protein 17	yes	no	0	0	1.86	0.35	4	24	1.86	0.35	4	24	3	8		3		4		2		2	1	1	2	1		1	3	8		3		4		2		2	1	1	2	1
AALDGTPGMIGYGMAK	Unmodified	1551.7425	0.74253503	140	P09417;B3KW71	QDPR	Dihydropteridine reductase	yes	no	0	0	1	0	1		1	0	1							1																1
AALDSLSLFTSLGLSEQK	Acetyl (Protein N-term)	1921.0044	0.004423261	1856	P47897;B4DWJ2;B4DNN3;C9J165;B7Z840;C9JSG9;F2Z2V6	QARS	Glutamine--tRNA ligase	yes	no	1	0	1.52	0.499	10	11	1.52	0.499	10	11	4	7		3		3		2	1		1						4	7		3		3		2	1		1
AALEALGSCLNNK	Unmodified	1359.6816	0.68164933	1743	P34897;P34897-3;P34897-2;G3V5L0;G3V4W5;G3V540;G3V2E4;G3V2W0;G3V4X0;G3V4T0;G3V3Y8;G3V241	SHMT2	Serine hydroxymethyltransferase, mitochondrial	yes	no	0	0	1.69	0.462	42	94	1.69	0.462	42	94	8	13	9	14	11	9	6	10	11	7	4	8	5	7	5	9	8	13	9	14	11	9	6	10	11	7	4	8	5	7
AALEALGSCLNNKYSEGYPGKR	Unmodified	2397.1747	0.17469326	1743	P34897;P34897-3;P34897-2;G3V5L0;G3V4W5;G3V540;G3V2E4;G3V2W0;G3V4X0;G3V4T0;G3V3Y8;G3V241	SHMT2	Serine hydroxymethyltransferase, mitochondrial	yes	no	0	0	1.93	0.249	8	112	1.93	0.249	8	112	12	10	6	9	13	10	6	9	5	6	6	5	5	8	5	5	12	10	6	9	13	10	6	9	5	6	6	5	5	8
AALEALLPYTER	Unmodified	1345.7242	0.72416608	2241	Q12788	TBL3	Transducin beta-like protein 3	yes	yes	0	0	1.98	0.131	1	56	1.98	0.131	1	56		3	5	5	3		4	5	5	4	3	4	4	3	6	3		3	5	5	3		4	5	5	4	3	4	4	3
AALEDTLAETEAR	Unmodified	1388.6783	0.6783381	461	CON__P08727;P08727	KRT19	Keratin, type I cytoskeletal 19	yes	no	0	0	1.74	0.437	20	58	1.74	0.437	20	58	5	7	6	6	9	10	8	4	5	2	4		7	1	4		5	7	6	6	9	10	8	4	5	2	4		7	1
AALEEFSR	Unmodified	921.4556	0.45559579	2773	Q92922	SMARCC1	SWI/SNF complex subunit SMARCC1	yes	yes	0	0	1.43	0.495	4	3	1.43	0.495	4	3								1	2		1		1		2									1	2		1		1
AALEELVK	Unmodified	871.50148	0.50148335	549	P12081;D6REN6;B4DY73;B4DDD8;B4E1C5;F5GZR5;E7ETE2;D6RF05	HARS	Histidine--tRNA ligase, cytoplasmic	yes	no	0	0	1.03	0.174	62	2	1.03	0.174	62	2	3	6	4	6	4	6	3	5	5	4	3	4	2	4	2	3	3	6	4	6	4	6	3	5	5	4	3	4	2	4
AALEEVER	Unmodified	915.46616	0.46616048	2395,2398,2396,2399,2397	Q15149-4;Q15149-6;Q15149-5;Q15149-8;Q15149-7;Q15149;Q15149-9;Q15149-2;Q15149-3	PLEC	Plectin	no	no	0	0	1.79	0.409	7	26	NaN	NaN					1	3	8	3	4	1	2	3		2	3	1	2
AALEEVYPDLTPEETRR	Unmodified	1987.9851	0.9850848	3010	Q9H0D6;B4DZC3;Q9H0D6-2	XRN2	5'-3' exoribonuclease 2	yes	no	0	0	1.95	0.223	2	36	1.95	0.223	2	36	6	3	3	4	2	4	4	1	1	1	3		2		2	2	6	3	3	4	2	4	4	1	1	1	3		2
AALEGTATYR	Unmodified	1051.5298	0.52982336	3103	Q9NRV9	HEBP1	Heme-binding protein 1	yes	yes	0	0	1	0	21		1	0	21		3	2				3	1	1	1	2	2	1	1	1	1	2	3	2				3	1	1	1	2	2	1	1	1
AALETDENLLLCAPTGAGK	Unmodified	1942.967	0.9669919	1268	O75643;F5H447;C9JAQ9;O75643-2	SNRNP200	U5 small nuclear ribonucleoprotein 200 kDa helicase	yes	no	0	0	1.86	0.35	10	60	1.86	0.35	10	60	4	7	5	6	5	3	5	7	5	4	4	2	4	5	2	2	4	7	5	6	5	3	5	7	5	4	4	2	4	5
AALGEPVRLER	Acetyl (Protein N-term)	1251.6935	0.69353465	3119	Q9NUP9;G3V1D4	LIN7C	Protein lin-7 homolog C	yes	no	1	0	1.61	0.487	42	67	1.61	0.487	42	67	10	7	8	6	7	6	10	4	11	6	8	4	7	4	6	5	10	7	8	6	7	6	10	4	11	6	8	4	7	4
AALGHLAGEAAAAPGPGTPCASR	Acetyl (Protein N-term)	2144.0433	0.043285158	3043	Q9H7E9;Q9H7E9-2	C8orf33	UPF0488 protein C8orf33	yes	no	1	0	1.29	0.455	46	19	1.29	0.455	46	19	3	5	3	2	3	4	3	4	4	7	4	5	4	6	1	7	3	5	3	2	3	4	3	4	4	7	4	5	4	6
AALGPLVTGLYDVQAFK	Unmodified	1761.9665	0.96652161	1489	P11172;E9PFD2;F8WDG4;F2Z303;F2Z3P2	UMPS	Uridine 5'-monophosphate synthase;Orotate phosphoribosyltransferase;Orotidine 5'-phosphate decarboxylase	yes	no	0	0	1.17	0.373	90	18	1.17	0.373	90	18	8	7	7	7	6	11	7	6	7	6	4	6	5	9	4	8	8	7	7	7	6	11	7	6	7	6	4	6	5	9
AALGPSSQNVTEYVVR	Acetyl (Protein N-term)	1731.8792	0.87916317	1752	P35269;F5GY49	GTF2F1	General transcription factor IIF subunit 1	yes	no	1	0	1.66	0.474	17	33	1.66	0.474	17	33	4	9	2	7	1	7	3	6	1	1	2	2	1	2		2	4	9	2	7	1	7	3	6	1	1	2	2	1	2
AALGVAEAVAAPHPAEGAETAEAVELSR	Acetyl (Protein N-term)	2728.3668	0.36678737	2632	Q86Y56;Q86Y56-2	HEATR2	HEAT repeat-containing protein 2	yes	no	1	0	1	0	8		1	0	8			1		2				3		1		1						1		2				3		1		1
AALGVLESDLPSAVTLLK	Acetyl (Protein N-term)	1838.0401	0.040080486	2692	Q8NEJ9;Q8NEJ9-2	NGDN	Neuroguidin	yes	no	1	0	2	0		72	2	0		72	4	5	6	4	5	4	5	4	5	6	4	4	4	4	6	2	4	5	6	4	5	4	5	4	5	6	4	4	4	4
AALHLYSNTLNFQISEVEPK	Unmodified	2273.1692	0.16919718	1806	P41227;A8MWP7;F8W808;C9JW55	NAA10	N-alpha-acetyltransferase 10	yes	no	0	0	1.09	0.287	50	5	1.09	0.287	50	5	2	6	6	2	2	4	3	4	4	4	4	4	3	3	1	3	2	6	6	2	2	4	3	4	4	4	4	4	3	3
AALKADAQD	Unmodified	901.45051	0.45051041	2138	P82663	MRPS25	28S ribosomal protein S25, mitochondrial	yes	yes	0	0	2	0		5	2	0		5	1				1						2				1		1				1						2
AALLELWELRR	Unmodified	1368.7878	0.78776939	2314	Q13813;A6NG51;Q13813-2;F8W7K3;Q13813-3;B4DGT1	SPTAN1	Spectrin alpha chain, brain	yes	no	0	0	1.58	0.494	42	57	1.58	0.494	42	57	6	8	7	8	7	7	7	8	7	7	3	5	4	8	3	4	6	8	7	8	7	7	7	8	7	7	3	5	4	8
AALLSGPPGVGK	Unmodified	1065.6182	0.61824444	1750	P35251;P35251-2	RFC1	Replication factor C subunit 1	yes	no	0	0	2	0		8	2	0		8			3				2		3										3				2		3
AALLTER	Unmodified	772.4443	0.44430282	3345	Q9Y5B9	SUPT16H	FACT complex subunit SPT16	yes	yes	0	0	1.77	0.421	6	20	1.77	0.421	6	20			3	1		1	4	3	2	3	1	1	1	2	2	2			3	1		1	4	3	2	3	1	1	1	2
AALLWALAAALER	Unmodified	1367.7925	0.79252041	870	Q8IZ83;Q8IZ83-3;F5H4B6;F8WBH3	ALDH16A1	Aldehyde dehydrogenase family 16 member A1	yes	no	0	0	1	0	21		1	0	21			5	1	2		5		3		1				2		2		5	1	2		5		3		1				2
AALMESQGQQQEER	Unmodified	1603.726	0.72603334	2373	Q14980;Q14980-2	NUMA1	Nuclear mitotic apparatus protein 1	yes	no	0	0	1.97	0.18	1	29	1.97	0.18	1	29		4		4		5	1	4		4		2		3		3		4		4		5	1	4		4		2		3
AALMESQGQQQEERGQQER	Unmodified	2202.0084	0.008356215	2373	Q14980;Q14980-2	NUMA1	Nuclear mitotic apparatus protein 1	yes	no	0	0	2	0		2	2	0		2		1				1												1				1
AALNALQPPEFR	Unmodified	1325.7092	0.70918471	2473	Q3ZAQ7	VMA21	Vacuolar ATPase assembly integral membrane protein VMA21	yes	yes	0	0	2	0		65	2	0		65	5	4	5	4	7	4	5	5	7	3	4	2	4	2	3	1	5	4	5	4	7	4	5	5	7	3	4	2	4	2
AALNGADIYAGCCTLK	Unmodified	1696.7913	0.79127614	358	Q8WVV9;C9J9G0;Q8WVV9-4;C9IYN3;Q8WVV9-2;Q8WVV9-3;H7BXH8	HNRPLL	Heterogeneous nuclear ribonucleoprotein L-like	yes	no	0	0	2	0		3	2	0		3		2		1														2		1
AALNLPEAASYDEVR	Unmodified	1617.7999	0.79985021	335	O95602;B9ZVN9	POLR1A	DNA-directed RNA polymerase I subunit RPA1;DNA-directed RNA polymerase	yes	no	0	0	2	0		14	2	0		14	1	3		1		2	2		1				1		2	1	1	3		1		2	2		1				1
AALPSHVVTMLDNFPTNLHPMSQLSAAVTALNSESNFAR	Unmodified	4151.0568	0.056833318	173	O75390;B4DJV2;F8VPA1;H0YH82;F8W1S4;F8VPF9;F8VRI6;F8VX68;F8VRP1;F8VR34;F8VVF6	CS	Citrate synthase, mitochondrial;Citrate synthase	yes	no	0	0	1.49	0.5	21	20	1.49	0.5	21	20		9	4	8	2	8	2	7				1						9	4	8	2	8	2	7				1
AALQEEEQASK	Unmodified	1202.5779	0.57789577	1078	O00139-2;O00139-4;O00139;E9PB70;O00139-1	KIF2A	Kinesin-like protein KIF2A	yes	no	0	0	1.8	0.403	10	39	1.8	0.403	10	39	7	2	10	3	1	4	7	1	9		4	1					7	2	10	3	1	4	7	1	9		4	1
AALQEELQLCK	Unmodified	1301.6649	0.66493664	1880	P49327;F5H0D4	FASN	Fatty acid synthase;[Acyl-carrier-protein] S-acetyltransferase;[Acyl-carrier-protein] S-malonyltransferase;3-oxoacyl-[acyl-carrier-protein] synthase;3-oxoacyl-[acyl-carrier-protein] reductase;3-hydroxypalmitoyl-[acyl-carrier-protein] dehydratase;Enoyl-[acyl-carrier-protein] reductase;Oleoyl-[acyl-carrier-protein] hydrolase	yes	no	0	0	1.2	0.402	71	18	1.2	0.402	71	18	5	6	11	7	7	5	6	2	8	5	4	4	6	5	2	6	5	6	11	7	7	5	6	2	8	5	4	4	6	5
AALQELLSK	Unmodified	971.56515	0.56514624	2086	P62851	RPS25	40S ribosomal protein S25	yes	yes	0	0	1.22	0.417	73	21	1.22	0.417	73	21	5	4	5	4	5	4	6	5	6	4	8	7	4	11	8	8	5	4	5	4	5	4	6	5	6	4	8	7	4	11
AALRDYETVVK	Unmodified	1263.6823	0.68230126	1024	P53041;H0YDU8;B4DDZ8;A8MU39	PPP5C	Serine/threonine-protein phosphatase 5;Serine/threonine-protein phosphatase	yes	no	0	0	1.27	0.443	41	15	1.27	0.443	41	15		5	4	3	2	6	3	6	5	7	1	4	2	4	2	2		5	4	3	2	6	3	6	5	7	1	4	2	4
AALRPLVKPK	Unmodified	1091.7179	0.71789891	535	F8W727;P62910;D3YTB1;D3YTI8	RPL32	60S ribosomal protein L32	yes	no	0	0	1.43	0.495	91	69	1.43	0.495	91	69	11	5	12	4	5	6	11	3	7	13	12	11	19	9	20	12	11	5	12	4	5	6	11	3	7	13	12	11	19	9
AALRPTDVVLEVGPGTGNMTVK	Unmodified	2224.1886	0.18855241	3273	Q9UNQ2;D6RCL3	DIMT1	Probable dimethyladenosine transferase	yes	no	0	0	2	0		10	2	0		10		4		4		1		1										4		4		1		1
AALSALESFLK	Unmodified	1148.6441	0.64412484	2134	P78527;P78527-2;E7EUY0	PRKDC	DNA-dependent protein kinase catalytic subunit	yes	no	0	0	1.7	0.457	28	66	1.7	0.457	28	66	4	8	9	7	7	6	7	9	7	7	4	4	5	3	4	3	4	8	9	7	7	6	7	9	7	7	4	4	5	3
AALSASEGEEVPQDK	Unmodified	1529.7209	0.72093119	1334	O95831;O95831-3;O95831-4;Q1L6K4	AIFM1;PDCD8	Apoptosis-inducing factor 1, mitochondrial	yes	no	0	0	1.96	0.191	2	51	1.96	0.191	2	51		3	5	2	6		4	2	6	3	4	3	7	3	3	2		3	5	2	6		4	2	6	3	4	3	7	3
AALSASEGEEVPQDKAPSHVPFLLIGGGTAAFAAAR	Unmodified	3534.8107	0.81069626	1334	O95831;O95831-3;O95831-4;Q1L6K4	AIFM1;PDCD8	Apoptosis-inducing factor 1, mitochondrial	yes	no	0	0	2	0		60	2	0		60	4	3	4	4	4	4	4	4	4	4	4	3	4	4	4	2	4	3	4	4	4	4	4	4	4	4	4	3	4	4
AALSEEELEKK	Unmodified	1245.6452	0.64524705	654	E7EUU4;E9PFM1;Q04637;Q04637-3;E9PGM1;Q04637-4;G5E9S1;Q04637-6	EIF4G1	Eukaryotic translation initiation factor 4 gamma 1	no	no	0	0	1.31	0.462	18	8	NaN	NaN			1		4	1	1		2		2	4	2	4	1	1		3
AALSEMVEYITHNR	Unmodified	1632.793	0.7929907	801	F5GWP3;H0YJ75;Q13362-4;Q13362;Q13362-3;Q13362-2;Q96B13;G3V2U3	PPP2R5C	Serine/threonine-protein phosphatase 2A 56 kDa regulatory subunit gamma isoform	yes	no	0	0	1.06	0.235	16	1	1.06	0.235	16	1	1	2	2	1		2	1	1	1	1		2		1		2	1	2	2	1		2	1	1	1	1		2		1
AALSSQQQQQLALLLQQFQTLK	Unmodified	2484.37	0.37002225	681	Q6Y7W6;E9PBB0;I1E4Y6;Q6Y7W6-3;E7ESB6;F5H3C2;C9JHW1;E9PC50	GIGYF2	PERQ amino acid-rich with GYF domain-containing protein 2	yes	no	0	0	1.65	0.476	18	34	1.65	0.476	18	34	4	11	3	7	4	8	1	3		1	3	4		3			4	11	3	7	4	8	1	3		1	3	4		3
AALTAEHFAALQSLLK	Acetyl (Protein N-term)	1724.9461	0.94612052	3173	Q9P000;B4DQW0;Q9P000-2;E9PJ95	COMMD9	COMM domain-containing protein 9	yes	no	1	0	1.44	0.496	109	84	1.44	0.496	109	84	12	20	13	16	12	15	10	16	8	15	7	11	10	14	3	11	12	20	13	16	12	15	10	16	8	15	7	11	10	14
AALTGLLHR	Unmodified	950.56615	0.56614929	262	P55084;B4E2W0;B5MD38;C9JE81;C9JEY0	HADHB	Trifunctional enzyme subunit beta, mitochondrial;3-ketoacyl-CoA thiolase	yes	no	0	0	1.97	0.18	3	86	1.97	0.18	3	86	1	5	9	3	10	7	5	6	7	6	5	3	6	6	4	6	1	5	9	3	10	7	5	6	7	6	5	3	6	6
AALTIDEK	Unmodified	859.4651	0.46509784	472	CON__P34955			yes	yes	0	0	1.18	0.383	83	18	1.18	0.383	83	18	6	3	5	4	5	6	4	6	4	9	9	6	8	7	9	10	6	3	5	4	5	6	4	6	4	9	9	6	8	7
AALTRDPQFQK	Acetyl (Protein N-term)	1315.6884	0.68844927	1410	P06744;P06744-2	GPI	Glucose-6-phosphate isomerase	yes	yes	1	0	1.21	0.411	95	26	1.21	0.411	95	26	8	6	11	6	7	6	11	4	12	10	9	4	5	8	7	7	8	6	11	6	7	6	11	4	12	10	9	4	5	8
AALTTLFK	Acetyl (Protein N-term)	905.52222	0.52221879	2856	Q96KP4;Q96KP4-2	CNDP2	Cytosolic non-specific dipeptidase	yes	no	1	0	1.04	0.192	25	1	1.04	0.192	25	1	2	4	1	4		5		2		2	1	2	1			2	2	4	1	4		5		2		2	1	2	1
AALVAQNYINYQQGTPHR	Unmodified	2043.0286	0.028621372	2933	Q9BS40	LXN	Latexin	yes	yes	0	0	1.04	0.202	45	2	1.04	0.202	45	2	4	1	4	3	5	4	7	4	1	2	1	2	3	2		4	4	1	4	3	5	4	7	4	1	2	1	2	3	2
AALVDLEPGTMDSVR	Unmodified	1572.7818	0.78175731	2945	Q9BUF5;B4DP54	TUBB6	Tubulin beta-6 chain	yes	no	0	0	1.33	0.47	43	21	1.33	0.47	43	21	1	4	4	5	2	7	4	4	2	9	1	6	2	6		7	1	4	4	5	2	7	4	4	2	9	1	6	2	6
AALVLEDGSVLR	Acetyl (Protein N-term)	1283.7085	0.70851601	906	P27708;F8VPD4	CAD	CAD protein;Glutamine-dependent carbamoyl-phosphate synthase;Aspartate carbamoyltransferase;Dihydroorotase	yes	no	1	0	1	0	28		1	0	28			2	1	2	1	4	2	5		4		2		3		2		2	1	2	1	4	2	5		4		2		3
AALWALQGGTSVVIANGTHPK	Unmodified	2090.1273	0.12727278	1972	P54886;P54886-2	ALDH18A1	Delta-1-pyrroline-5-carboxylate synthase;Glutamate 5-kinase;Gamma-glutamyl phosphate reductase	yes	no	0	0	2	0		52	2	0		52	2		4	3	4		4	4	4	4	4	3	5	5	4	2	2		4	3	4		4	4	4	4	4	3	5	5
AAMAAAQSGTPGPVFVELPVDVLYPYFMVQK	Unmodified	3295.6661	0.6661292	3	A1L0T0;E9PJS0	ILVBL	Acetolactate synthase-like protein	yes	no	0	0	2	0		15	2	0		15		4		4		3		3						1				4		4		3		3						1
AAMAVGGAGGSR	Acetyl (Protein N-term),Oxidation (M)	1061.4924	0.492392	1122	O14744;G3V5W5;G3V580;G3V2X6;G3V2L6;C9JSX3;G3V2F5;G3V507	PRMT5	Protein arginine N-methyltransferase 5;Protein arginine N-methyltransferase 5, N-terminally processed	yes	no	1	1	1.77	0.421	3	10	1.77	0.421	3	10		1	2			1	2	1		3		1		1		1		1	2			1	2	1		3		1		1
AAMAVGGAGGSR	Acetyl (Protein N-term)	1045.4975	0.49747738	1122	O14744;G3V5W5;G3V580;G3V2X6;G3V2L6;C9JSX3;G3V2F5;G3V507	PRMT5	Protein arginine N-methyltransferase 5;Protein arginine N-methyltransferase 5, N-terminally processed	yes	no	1	0	1	0	27		1	0	27		3	1			1	4		4	2	2	3	2	1	2		2	3	1			1	4		4	2	2	3	2	1	2
AAMDNSEIAGEKK	Unmodified	1362.6449	0.64492948	332	Q16891;Q16891-2;B9A067;F5GZ32;Q16891-3;C9J406;F8W9I1;B8ZZQ7;H7C463	IMMT	Mitochondrial inner membrane protein	yes	no	0	0	1.92	0.266	1	12	1.92	0.266	1	12				3		1	1	5		1					1	1				3		1	1	5		1
AAMEALVVEVTK	Unmodified	1259.6795	0.67952407	2223	Q08211;Q08211-2	DHX9	ATP-dependent RNA helicase A	yes	no	0	0	2	0		1	2	0		1						1																1
AAMEALVVEVTKQPAIISQLDPVNER	Unmodified	2820.5055	0.50552945	2223	Q08211;Q08211-2	DHX9	ATP-dependent RNA helicase A	yes	no	0	0	1.87	0.333	9	62	1.87	0.333	9	62	8	11	1	10	3	9	2	10	1	6		3		5		2	8	11	1	10	3	9	2	10	1	6		3		5
AAMEPIVISAK	Unmodified	1128.6213	0.62128091	3337	Q9Y490;Q5TCU6	TLN1	Talin-1	yes	no	0	0	1.33	0.469	41	20	1.33	0.469	41	20	10	3	4	7	5	7	3	5	3	3	2	4	3		1	1	10	3	4	7	5	7	3	5	3	3	2	4	3
AAMFPETLDEGMQIPSTQFDAAHPTNVQR	Unmodified	3201.4859	0.485933	159	P35222;B4DGU4;E7EMJ5	CTNNB1	Catenin beta-1	yes	no	0	0	2	0		9	2	0		9		2		3		2		2										2		3		2		2
AAMPVAQHLNPVQVLQLVEETLPDNSILVVDGGDFVGTAAHLVQPR	Unmodified	4857.5487	0.54873826	3	A1L0T0	ILVBL	Acetolactate synthase-like protein	yes	yes	0	0	2	0		4	2	0		4		1				1		2										1				1		2
AANAAENDFSVSQAEMSSR	Unmodified	1983.8592	0.85923236	2690	Q8NE71;Q8NE71-2;H0YGW7;F8VQZ0;E9PC67;Q5STZ8	ABCF1	ATP-binding cassette sub-family F member 1	yes	no	0	0	1.53	0.499	8	9	1.53	0.499	8	9		5		4		5		3										5		4		5		3
AANATTNPSQLLPLELVDK	Acetyl (Protein N-term)	2036.079	0.078985188	327	Q9Y4Y9;B8ZZF8	LSM5	U6 snRNA-associated Sm-like protein LSm5	yes	no	1	0	1.21	0.408	30	8	1.21	0.408	30	8	1	6	2	5		5	2	4		4	1	2		4		2	1	6	2	5		5	2	4		4	1	2		4
AANATTNPSQLLPLELVDKCIGSR	Acetyl (Protein N-term)	2609.3483	0.34830053	327	Q9Y4Y9;B8ZZF8	LSM5	U6 snRNA-associated Sm-like protein LSm5	yes	no	1	0	1.04	0.192	25	1	1.04	0.192	25	1		3	2	2	2	4	4	4				1		2		2		3	2	2	2	4	4	4				1		2
AANDAGYFNDEMAPIEVK	Unmodified	1953.8778	0.87784254	1821	P42765	ACAA2	3-ketoacyl-CoA thiolase, mitochondrial	yes	yes	0	0	2	0		28	2	0		28		4		4		4		4		4		2		4		2		4		4		4		4		4		2		4
AANGLEADNSCPNSK	Unmodified	1546.6682	0.66818411	2623	Q86V48;Q86V48-3;Q86V48-2	LUZP1	Leucine zipper protein 1	yes	no	0	0	2	0		2	2	0		2						2																2
AANGVVLATEK	Unmodified	1071.5924	0.59242362	1653	P25787	PSMA2	Proteasome subunit alpha type-2	yes	yes	0	0	1.19	0.394	84	20	1.19	0.394	84	20	7	5	11	3	6	6	7	7	4	6	9	13	6	4	3	7	7	5	11	3	6	6	7	7	4	6	9	13	6	4
AANGVVLATEKK	Unmodified	1199.6874	0.68738664	1653	P25787	PSMA2	Proteasome subunit alpha type-2	yes	yes	0	0	1.06	0.235	48	3	1.06	0.235	48	3	3	3	4	3	4	2	4	1	5	3	7	5	1	2	2	2	3	3	4	3	4	2	4	1	5	3	7	5	1	2
AANNGALPPDLSYIVR	Unmodified	1669.8788	0.87876924	1441	P08574	CYC1	Cytochrome c1, heme protein, mitochondrial	yes	yes	0	0	1.92	0.267	10	119	1.92	0.267	10	119	6	10	13	7	9	7	9	12	6	10	7	7	8	7	5	6	6	10	13	7	9	7	9	12	6	10	7	7	8	7
AANPGCSLEDFVR	Unmodified	1434.6562	0.65616287	17	C9J837;Q15042;A6H8Z3	RAB3GAP1	Rab3 GTPase-activating protein catalytic subunit	yes	no	0	0	1	0	22		1	0	22			3	1	2	2	4	2	4		1		1		1		1		3	1	2	2	4	2	4		1		1		1
AANSLEAFIFETQDK	Unmodified	1682.8152	0.81516593	767	F5H4Z5;E9PL22;Q9Y4L1;F5H4X7;F5GXI3	HYOU1	Hypoxia up-regulated protein 1	yes	no	0	0	2	0		5	2	0		5													2		3														2
AANSLEAFIFETQDKLYQPEYQEVSTEEQREEISGK	Unmodified	4205.9917	0.99169291	767	F5H4Z5;E9PL22;Q9Y4L1;F5H4X7;F5GXI3	HYOU1	Hypoxia up-regulated protein 1	yes	no	0	0	1.7	0.457	25	59	1.7	0.457	25	59	5	5	5	5	4	5	6	7	4	4	5	3	7	7	6	6	5	5	5	5	4	5	6	7	4	4	5	3	7	7
AANSSGQGFQNK	Acetyl (Protein N-term)	1249.5687	0.56872807	3106	Q9NRY2;Q9NRY2-2	SSBIP1	SOSS complex subunit C	yes	no	1	0	1.2	0.4	4	1	1.2	0.4	4	1		1		1		3												1		1		3
AANTATEEKLVCSGENDNHGQIANLPSAVTSDQK	Unmodified	3568.67	0.66998161	2744	Q8WYP5-2;Q8WYP5-3;Q8WYP5	AHCTF1	Protein ELYS	yes	no	0	0	2	0		4	2	0		4				1	1			2												1	1			2
AANYSSTSTRR	Acetyl (Protein N-term)	1254.5953	0.59527717	2941	Q9BTV4	TMEM43	Transmembrane protein 43	yes	yes	1	0	2	0		4	2	0		4										1		1		2												1		1		2
AAPAGGFQNIACLR	Unmodified	1444.7245	0.7245172	1031	Q9UBP6;H0YIH0	METTL1	tRNA (guanine-N(7)-)-methyltransferase	yes	no	0	0	1.33	0.471	16	8	1.33	0.471	16	8	2	2	2	3		3		4	1		3		1	2		1	2	2	2	3		3		4	1		3		1	2
AAPAPGLISVFSSSQELGAALAQLVAQR	Acetyl (Protein N-term)	2793.5025	0.50249299	1317	O95336	PGLS	6-phosphogluconolactonase	yes	yes	1	0	1.44	0.496	9	7	1.44	0.496	9	7	4	4		1		3	1	1			1	1					4	4		1		3	1	1			1	1
AAPAQQTTQPGGGK	Acetyl (Protein N-term)	1352.6684	0.66844211	3151	Q9NXG2;H3BNW0	THUMPD1	THUMP domain-containing protein 1	yes	no	1	0	1.24	0.424	13	4	1.24	0.424	13	4	3	1		1		2		4		2	1	1		1		1	3	1		1		2		4		2	1	1		1
AAPAQQTTQPGGGKR	Acetyl (Protein N-term)	1508.7696	0.76955314	3151	Q9NXG2;H3BNW0	THUMPD1	THUMP domain-containing protein 1	yes	no	1	0	1.31	0.463	42	19	1.31	0.463	42	19	4	6	6	4	7	5	5	3	5	3	4	2	1	2	1	3	4	6	6	4	7	5	5	3	5	3	4	2	1	2
AAPASIPPFPVLEPVTSCK	Unmodified	1980.039	0.039034628	507	CON__Q3SZ57			yes	yes	0	0	1.01	0.0864	132	1	1.01	0.0864	132	1	7	8	7	8	9	7	5	8	6	8	15	7	9	8	13	8	7	8	7	8	9	7	5	8	6	8	15	7	9	8
AAPASSAGASDAR	Unmodified	1130.5316	0.53161428	2693	Q8NF37	LPCAT1	Lysophosphatidylcholine acyltransferase 1	yes	yes	0	0	1.58	0.493	5	7	1.58	0.493	5	7		1						3				1		3	2	2		1						3				1		3
AAPCIYWLPLTDSQIVQK	Unmodified	2102.087	0.087047453	3250	Q9UKV3-5;Q9UKV3;E7EQT4;G3V3B0;Q9UKV3-2;Q9UKV3-3	ACIN1	Apoptotic chromatin condensation inducer in the nucleus	yes	no	0	0	1.9	0.294	6	57	1.9	0.294	6	57	4	7	5	5	4	4	5	5	4	4	4	1	4	4	2	1	4	7	5	5	4	4	5	5	4	4	4	1	4	4
AAPCVSYGGAVSYR	Acetyl (Protein N-term)	1498.6875	0.68746299	2143	P82933	MRPS9	28S ribosomal protein S9, mitochondrial	yes	yes	1	0	1.49	0.5	23	22	1.49	0.5	23	22	4	2	5	1	2	1	4		4	2	2	5	4	4	3	2	4	2	5	1	2	1	4		4	2	2	5	4	4
AAPDILIATPGR	Unmodified	1193.6768	0.67682195	2837	Q96GQ7	DDX27	Probable ATP-dependent RNA helicase DDX27	yes	yes	0	0	2	0		25	2	0		25			4				5		4	3		1	4	1	1	2			4				5		4	3		1	4	1
AAPEASSPPASPLQHLLPGK	Unmodified	1967.0476	0.04762548	2882	Q96TA1;Q96TA1-2;F5H3T0	FAM129B	Niban-like protein 1	yes	no	0	0	1.37	0.483	29	17	1.37	0.483	29	17	3	3	4	2	2	2	1	1	5	2	2	3	5	2	6	3	3	3	4	2	2	2	1	1	5	2	2	3	5	2
AAPEEHDSPTEASQPIVEEEETK	Acetyl (Protein N-term)	2564.1402	0.14020105	3012	Q9H0S4;G5E955;F5H1N9	DDX47	Probable ATP-dependent RNA helicase DDX47	yes	no	1	0	2	0		12	2	0		12		3		3		2		3				1						3		3		2		3				1
AAPEEHDSPTEASQPIVEEEETKTFK	Acetyl (Protein N-term)	2940.3513	0.35125646	3012	Q9H0S4;G5E955;F5H1N9	DDX47	Probable ATP-dependent RNA helicase DDX47	yes	no	1	0	2	0		13	2	0		13		4		3	1	3		2										4		3	1	3		2
AAPEEPQQRPPEAVAAAPAGTTSSR	Unmodified	2488.2306	0.23062824	1076	Q96JP5;H9KV86;Q96JP5-2	ZFP91	E3 ubiquitin-protein ligase ZFP91	yes	no	0	0	1.8	0.4	4	16	1.8	0.4	4	16	1	2	1	5		3		6		1				1			1	2	1	5		3		6		1				1
AAPEERDLTQEQTEK	Acetyl (Protein N-term)	1785.8381	0.83808621	2807	Q96CS3;B4E2M8	FAF2	FAS-associated factor 2	yes	no	1	0	1.75	0.43	26	80	1.75	0.43	26	80	5	7	9	5	8	6	10	6	9	8	6	6	6	5	4	6	5	7	9	5	8	6	10	6	9	8	6	6	6	5
AAPEGSGLGEDARLDQETAQWLR	Acetyl (Protein N-term)	2511.199	0.19899376	2833	Q96G03;E7ENQ8;E9PD70	PGM2	Phosphoglucomutase-2	yes	no	1	0	1	0	10		1	0	10			1		3		2		1		1				1		1		1		3		2		1		1				1
AAPENPGGVLSVELPGLLAQLAR	Unmodified	2271.2587	0.25868089	2	A0FGR8-2;H7BXI1	ESYT2		yes	no	0	0	2	0		2	2	0		2		1		1														1		1
AAPFSLEYR	Unmodified	1052.5291	0.52909508	2401	Q15181;Q5SQT6	PPA1	Inorganic pyrophosphatase	yes	no	0	0	1.12	0.322	30	4	1.12	0.322	30	4	4	3	5	2	5	2	5	1	2		1	1	2		1		4	3	5	2	5	2	5	1	2		1	1	2
AAPGAEFAPNK	Unmodified	1071.5349	0.53490874	2402	Q15233;F5GYZ3	NONO	Non-POU domain-containing octamer-binding protein	yes	no	0	0	1.76	0.429	9	28	1.76	0.429	9	28	4	3	2		7	3	4	3	1	2	4		2	1		1	4	3	2		7	3	4	3	1	2	4		2	1
AAPGAEFAPNKR	Unmodified	1227.636	0.63601977	2402	Q15233;F5GYZ3	NONO	Non-POU domain-containing octamer-binding protein	yes	no	0	0	1.78	0.416	14	49	1.78	0.416	14	49	4	5	8	6	14	4	8	5	4		4	1					4	5	8	6	14	4	8	5	4		4	1
AAPGPALCLFDVDGTLTAPR	Acetyl (Protein N-term)	2083.0408	0.040825542	1158	O15305;H3BRM0;B7Z6R0;H3BNY9;H3BT06;H3BV34;H3BM92;H3BR08	PMM2	Phosphomannomutase 2	yes	no	1	0	1	0	5		1	0	5			2		2								1						2		2								1
AAPGPGPSTFSFVPPSK	Unmodified	1642.8355	0.83550744	1762	P35658-5;P35658-3;P35658;P35658-4;P35658-2;Q5JUP9	NUP214	Nuclear pore complex protein Nup214	yes	no	0	0	2	0		16	2	0		16	2	3		4	2	3		2									2	3		4	2	3		2
AAPLDSIHSLAAYYIDCIR	Unmodified	2148.0674	0.067374644	1880	P49327	FASN	Fatty acid synthase;[Acyl-carrier-protein] S-acetyltransferase;[Acyl-carrier-protein] S-malonyltransferase;3-oxoacyl-[acyl-carrier-protein] synthase;3-oxoacyl-[acyl-carrier-protein] reductase;3-hydroxypalmitoyl-[acyl-carrier-protein] dehydratase;Enoyl-[acyl-carrier-protein] reductase;Oleoyl-[acyl-carrier-protein] hydrolase	yes	yes	0	0	1.4	0.489	75	49	1.4	0.489	75	49	6	14	8	10	11	12	4	11	6	7	6	7	7	5	4	6	6	14	8	10	11	12	4	11	6	7	6	7	7	5
AAPMTPAARPEDYEAALNAALADVPELAR	Acetyl (Protein N-term)	3035.5022	0.50223499	2195	Q04446	GBE1	1,4-alpha-glucan-branching enzyme	yes	yes	1	0	1	0	33		1	0	33		1	4	4	3	4	4	3	4	2			1	1	1		1	1	4	4	3	4	4	3	4	2			1	1	1
AAPPEPGEPEERK	Acetyl (Protein N-term)	1447.6943	0.69432251	2501	Q5RI15-2;Q5RI15	COX20	Cytochrome c oxidase protein 20 homolog	yes	no	1	0	1.94	0.24	3	46	1.94	0.24	3	46		3	5	2	3	4	4	6	5	4		2	1	4	4	2		3	5	2	3	4	4	6	5	4		2	1	4
AAPRPAPVAQPPAAAPPSAVGSSAAAPR	Unmodified	2532.3561	0.35610352	2507	Q5T1J5;Q9Y6H1	CHCHD2P9;CHCHD2	Putative coiled-coil-helix-coiled-coil-helix domain-containing protein CHCHD2P9, mitochondrial;Coiled-coil-helix-coiled-coil-helix domain-containing protein 2, mitochondrial	yes	no	0	0	1.5	0.5	53	52	1.5	0.5	53	52	9	8	9	7	6	7	7	5	4	4	4	8	9	7	5	6	9	8	9	7	6	7	7	5	4	4	4	8	9	7
AAPRPSPAISVSVSAPAFYAPQKK	Acetyl (Protein N-term)	2481.338	0.33799384	2438	Q15942;H0Y2Y8;C9IZ41	ZYX	Zyxin	yes	no	1	0	1.44	0.497	58	46	1.44	0.497	58	46	8	8	9	8	9	8	8	8	8	6	8	2	5	5		4	8	8	9	8	9	8	8	8	8	6	8	2	5	5
AAPSDGFKPR	Acetyl (Protein N-term)	1086.5458	0.54580778	2777	Q92979	EMG1	Ribosomal RNA small subunit methyltransferase NEP1	yes	yes	1	0	1.82	0.387	9	40	1.82	0.387	9	40	4	3	4	5	6	5	3	4	5	3		1	1	2	2	1	4	3	4	5	6	5	3	4	5	3		1	1	2
AAPTAASDQPDSAATTEK	Unmodified	1730.7959	0.79588705	2928	Q9BRP8-2;Q9BRP8	WIBG	Partner of Y14 and mago	yes	no	0	0	1.25	0.433	48	16	1.25	0.433	48	16	7	6	4	4	5	8	7	6	5	2	1	2	3	1		3	7	6	4	4	5	8	7	6	5	2	1	2	3	1
AAPVDLELKK	Acetyl (Protein N-term)	1124.6441	0.64412484	1237	O60925;E5RGS4;D6RGG5	PFDN1	Prefoldin subunit 1	yes	no	1	0	1.03	0.181	57	2	1.03	0.181	57	2	4	3	4	4	4	4	4	4	4	4	4	5	3	3	1	4	4	3	4	4	4	4	4	4	4	4	4	5	3	3
AAQAGPTQPGPPR	Unmodified	1246.6418	0.64183343	136	Q9BUL5;B3KVH8;C9J6D8;Q9BUL5-2	PHF23	PHD finger protein 23	yes	no	0	0	1.2	0.4	4	1	1.2	0.4	4	1		1	1	1		2												1	1	1		2
AAQAGVAVGDWVLSIDGENAGSLTHIEAQNK	Unmodified	3120.5476	0.54760528	3093	Q9NR12;Q9NR12-2;D6RH06;Q9NR12-4;Q9NR12-6;Q9NR12-5;H7BYK4;D6RF83;Q9NR12-3;D6RAN1;H0Y8W6	PDLIM7	PDZ and LIM domain protein 7	yes	no	0	0	1.4	0.49	12	8	1.4	0.49	12	8		2	1	3		3		4	2	2	1	2						2	1	3		3		4	2	2	1	2
AAQALALLR	Acetyl (Protein N-term)	967.58147	0.581465	2441	Q16401;B4DZM8;F2Z3J2	PSMD5	26S proteasome non-ATPase regulatory subunit 5	yes	no	1	0	1.16	0.365	53	10	1.16	0.365	53	10	5	5	3	4	3	7	3	4	3	3	4	5	3	5	1	5	5	5	3	4	3	7	3	4	3	3	4	5	3	5
AAQAPSSFQLLYDLK	Unmodified	1650.8617	0.86172219	971	F5H2F4;G3V2B8;P11586	MTHFD1	C-1-tetrahydrofolate synthase, cytoplasmic;Methylenetetrahydrofolate dehydrogenase;Methenyltetrahydrofolate cyclohydrolase;Formyltetrahydrofolate synthetase	yes	no	0	0	1.46	0.499	89	77	1.46	0.499	89	77	12	13	12	10	10	12	9	10	9	10	10	8	8	11	11	11	12	13	12	10	10	12	9	10	9	10	10	8	8	11
AAQAPSSFQLLYDLKLPVEDKIR	Unmodified	2601.4166	0.41663809	971	F5H2F4;G3V2B8;P11586	MTHFD1	C-1-tetrahydrofolate synthase, cytoplasmic;Methylenetetrahydrofolate dehydrogenase;Methenyltetrahydrofolate cyclohydrolase;Formyltetrahydrofolate synthetase	yes	no	0	0	1	0	3		1	0	3							1		2														1		2
AAQASDLEK	Unmodified	931.46108	0.4610751	1781	P37837	TALDO1	Transaldolase	yes	yes	0	0	1	0	33		1	0	33		3	1		1		1	2	2	4	2	1	5	4	2	1	4	3	1		1		1	2	2	4	2	1	5	4	2
AAQASDLEKIHLDEK	Unmodified	1666.8526	0.85261407	1781	P37837	TALDO1	Transaldolase	yes	yes	0	0	1.14	0.35	6	1	1.14	0.35	6	1								1				2		2		2								1				2		2
AAQDFFSTCR	Unmodified	1201.5186	0.51860675	1404	P06132;H0Y5R6;Q5T450;Q5T446	UROD	Uroporphyrinogen decarboxylase	yes	no	0	0	1.04	0.196	48	2	1.04	0.196	48	2	3	4	4	4	4	4	4	4	3	3	2	3		3	1	4	3	4	4	4	4	4	4	4	3	3	2	3		3
AAQDLCEEALR	Unmodified	1274.5925	0.59249998	1301	O94906;O94906-2	PRPF6	Pre-mRNA-processing factor 6	yes	no	0	0	1.91	0.285	5	51	1.91	0.285	5	51	3	1	5	2	2	4	3	6	3	3	7	3	4	3	5	2	3	1	5	2	2	4	3	6	3	3	7	3	4	3
AAQDRDQIYR	Unmodified	1234.6054	0.60544792	612	P62995;E7EQD1;P62995-3;H7C2L4	TRA2B	Transformer-2 protein homolog beta	yes	no	0	0	1.77	0.424	15	49	1.77	0.424	15	49	6	4	7	1	6	2	10	3	6	3	4	4	4	1	2	1	6	4	7	1	6	2	10	3	6	3	4	4	4	1
AAQEEYVK	Unmodified	936.45526	0.45526144	1375	P04075;H3BQN4;H3BT43;H3BR68;H3BRS7	ALDOA	Fructose-bisphosphate aldolase A;Fructose-bisphosphate aldolase	no	no	0	0	1	0	40		NaN	NaN			3	1		3			1	2	5	3	3	3	6	2	5	3
AAQEEYVKR	Unmodified	1092.5564	0.55637247	1375	P04075;H3BQN4;H3BT43;H3BR68;H3BRS7	ALDOA	Fructose-bisphosphate aldolase A;Fructose-bisphosphate aldolase	no	no	0	0	1.27	0.446	133	50	NaN	NaN			17	8	10	10	8	11	5	9	10	13	10	11	21	11	18	11
AAQELQEGQR	Unmodified	1128.5523	0.55234972	286	P35520-2;P35520;B7Z2D6;F5H2U1;H7C2H4	CBS	Cystathionine beta-synthase	yes	no	0	0	1	0	18		1	0	18		2	3		1	1	3	2	3		1		1				1	2	3		1	1	3	2	3		1		1
AAQGEPQVQFK	Acetyl (Protein N-term)	1243.6197	0.619701	275	B5MDF5;P62826	RAN	GTP-binding nuclear protein Ran	yes	no	1	0	1.41	0.492	94	66	1.41	0.492	94	66	11	9	7	13	15	13	10	5	8	9	10	6	10	19	8	7	11	9	7	13	15	13	10	5	8	9	10	6	10	19
AAQHHTEEQSKVPPEQK	Unmodified	1942.9497	0.94970235	699	Q9NW13;E9PDD9	RBM28	RNA-binding protein 28	yes	no	0	0	1.8	0.4	1	4	1.8	0.4	1	4				1							3			1						1							3			1
AAQIPESDQIKQFK	Acetyl (Protein N-term)	1643.8519	0.85188578	3346	Q9Y5J7;G3V502;G3V2F3	TIMM9	Mitochondrial import inner membrane translocase subunit Tim9	yes	no	1	0	1.93	0.258	2	26	1.93	0.258	2	26	6	5		1	4	4	1		3					2	2		6	5		1	4	4	1		3					2
AAQKADVLTTGAGNPVGDKLNVITVGPR	Unmodified	2761.5086	0.508641	1374	P04040	CAT	Catalase	yes	yes	0	0	2	0		27	2	0		27	4	4		4	4	4		4				1		2			4	4		4	4	4		4				1		2
AAQLAIR	Unmodified	741.44972	0.44972255	535	F8W727;P62910;D3YTB1	RPL32	60S ribosomal protein L32	yes	no	0	0	1.43	0.496	34	26	1.43	0.496	34	26	3	1	5	1	3	4	3	2	6	3	4	5	6	4	4	6	3	1	5	1	3	4	3	2	6	3	4	5	6	4
AAQLCGAGMAAVVDK	Unmodified	1460.7116	0.71156925	155	P19367;B4DG62;E7ENR4;P19367-3;P19367-2;P19367-4	HK1	Hexokinase-1	yes	no	0	0	1.67	0.471	1	2	1.67	0.471	1	2				1				1		1										1				1		1
AAQLIGTCSQNVAAIQEQVLGLGALR	Unmodified	2680.433	0.43303321	3167	Q9NZL4;Q9NZL4-2;C9JNI7	HSPBP1	Hsp70-binding protein 1	yes	no	0	0	1	0	11		1	0	11			1		1		2			1	1		1		2		2		1		1		2			1	1		1		2
AAQLVDKDSTFLSTLEHHLSR	Unmodified	2367.2183	0.21827264	2786	Q969V3;Q969V3-2	NCLN	Nicalin	yes	no	0	0	1.88	0.329	11	78	1.88	0.329	11	78	6	8	7	7	7	8	5	8	4	4	5	4	4	5	4	3	6	8	7	7	7	8	5	8	4	4	5	4	4	5
AAQPPAQPCQLCGR	Unmodified	1552.7239	0.72386527	2801	Q96B54;F8WF88;Q96B54-2	ZNF428	Zinc finger protein 428	yes	no	0	0	1.06	0.237	47	3	1.06	0.237	47	3	7	5	5	3	3	4	6	5	1	1	2	2	2	1		3	7	5	5	3	3	4	6	5	1	1	2	2	2	1
AAQQAASSSGQGQQAQTPTGK	Unmodified	2000.9512	0.95115891	1871	P48729-2;P48729;H0Y9X2	CSNK1A1	Casein kinase I isoform alpha	yes	no	0	0	1.56	0.496	21	27	1.56	0.496	21	27	3	7	5	5	7	7	2	5	2	2		2		1			3	7	5	5	7	7	2	5	2	2		2		1
AAQQQEEQEEKEEEDDEQTLHR	Unmodified	2698.159	0.15903902	2129	P78318	IGBP1	Immunoglobulin-binding protein 1	yes	yes	0	0	1	0	47		1	0	47		3	4	3	2	3	4	3	4	4	3	3	3	2	2		4	3	4	3	2	3	4	3	4	4	3	3	3	2	2
AAQTELGQQILADFEEAFPSQGTK	Unmodified	2578.2551	0.25511165	905	Q5VIR6-4;Q5VIR6;Q5VIR6-3;Q5VIR6-2;F6VX93;G3V0H8	VPS53	Vacuolar protein sorting-associated protein 53 homolog	yes	no	0	0	1	0	6		1	0	6			2		1		1		1				1						2		1		1		1				1
AAQVALLYLQELAEELSTALPAPVSCPEGPK	Unmodified	3264.6952	0.69518072	2727	Q8WUA4;Q8WUA4-2	GTF3C2	General transcription factor 3C polypeptide 2	yes	no	0	0	2	0		20	2	0		20	1	3	1	4	3	2	1	4	1								1	3	1	4	3	2	1	4	1
AAQVAQDEEIAR	Unmodified	1299.6419	0.64189301	2637	Q8IVM0-2;Q8IVM0	CCDC50	Coiled-coil domain-containing protein 50	yes	no	0	0	1.55	0.497	39	48	1.55	0.497	39	48	8	10	9	9	9	8	5	6	7	3	3	1	2	3		4	8	10	9	9	9	8	5	6	7	3	3	1	2	3
AAQVMGPPDR	Unmodified	1040.5073	0.50731378	2843	Q96I24	FUBP3	Far upstream element-binding protein 3	yes	yes	0	0	2	0		7	2	0		7		2		1	2	2												2		1	2	2
AAQVTIQSSGTFSTK	Unmodified	1524.7784	0.77838649	435	CON__ENSEMBL:ENSBTAP00000024146			yes	yes	0	0	1	0	5		1	0	5											1		1		2		1										1		1		2
AAREECPVFTPPGGETLDQVK	Unmodified	2300.1107	0.11069602	3083	Q9NQ88	TIGAR	Probable fructose-2,6-bisphosphatase TIGAR	yes	yes	0	0	1	0	24		1	0	24		3	3	1	2	3	2	2	1	1	1	1		2	2			3	3	1	2	3	2	2	1	1	1	1		2	2
AAREELLAEFGSGTLDLPALTR	Unmodified	2329.2278	0.22777469	1998	P58107	EPPK1	Epiplakin	yes	no	0	0	1.88	0.331	1	7	1.88	0.331	1	7		3		1	1	2						1						3		1	1	2						1
AAREPNIDR	Unmodified	1040.5363	0.53630573	598	E7EX17;P23588;E7EPC9;B4DS13;F8VX11;F8VP89;F8VSC7;F8W0K0;F8VYE9;F8VRU1	EIF4B	Eukaryotic translation initiation factor 4B	yes	no	0	0	1.22	0.416	14	4	1.22	0.416	14	4	2	1	3	2		1	1		1	1	1		3		1	1	2	1	3	2		1	1		1	1	1		3
AASAAAASAAAASAASGSPGPGEGSAGGEKR	Acetyl (Protein N-term)	2584.2113	0.21134936	2281	Q13263;Q13263-2	TRIM28	Transcription intermediary factor 1-beta	yes	no	1	0	1.62	0.484	65	108	1.62	0.484	65	108	13	14	13	12	13	11	12	10	13	8	12	9	11	7	8	7	13	14	13	12	13	11	12	10	13	8	12	9	11	7
AASAAFQENVGR	Unmodified	1219.5945	0.59454889	2942	Q9BTW9-4;Q9BTW9;F8WC00;F5H8C7;Q9BTW9-5;C9J1U4	TBCD	Tubulin-specific chaperone D	yes	no	0	0	1	0	31		1	0	31		2	5	2	2	3	4		5	2	2		1		1		2	2	5	2	2	3	4		5	2	2		1		1
AASAAGAAGSAGGSSGAAGAAGGGAGAGTRPGDGGTASAGAAGPGAATK	Unmodified	3668.7123	0.71233221	3253	Q9UKY7;Q9UKY7-2	CDV3	Protein CDV3 homolog	yes	no	0	0	1	0	94		1	0	94		5	11	3	6	4	11	3	9	10	6	3	8	2	5		8	5	11	3	6	4	11	3	9	10	6	3	8	2	5
AASAATAAPTATPAAQESGTIPK	Unmodified	2082.0593	0.059312378	1077	O00116;B8ZZ81	AGPS	Alkyldihydroxyacetonephosphate synthase, peroxisomal	yes	no	0	0	2	0		23	2	0		23		4	3	1	2	3	2	2	3		1	1		1				4	3	1	2	3	2	2	3		1	1		1
AASADSTTEGTPADGFTVLSTK	Unmodified	2126.0015	0.0015227276	1249	O75367;O75367-3;O75367-2	H2AFY	Core histone macro-H2A.1	yes	no	0	0	1.89	0.313	18	145	1.89	0.313	18	145	11	8	15	10	11	8	11	16	9	9	9	12	9	10	8	7	11	8	15	10	11	8	11	16	9	9	9	12	9	10
AASAFFTYVSLSQEGR	Unmodified	1732.842	0.84204938	1081	O00154-4;O00154;O00154-5;O00154-6;B4DUX0	ACOT7	Cytosolic acyl coenzyme A thioester hydrolase	yes	no	0	0	1.02	0.136	52	1	1.02	0.136	52	1	7	4	2	4	2	4	5	4	1	3	5	2	3	2	3	2	7	4	2	4	2	4	5	4	1	3	5	2	3	2
AASAGQEPLHNEELAGAGR	Unmodified	1876.9028	0.90275216	2842	Q96HY6;Q96HY6-2	DDRGK1	DDRGK domain-containing protein 1	yes	no	0	0	1.67	0.471	12	24	1.67	0.471	12	24		1	3	3	1	1	2	4	3	3	3	2	3	3	3	1		1	3	3	1	1	2	4	3	3	3	2	3	3
AASCVLLHTGQK	Acetyl (Protein N-term)	1325.6762	0.67617003	1530	P14550;Q5T621	AKR1A1	Alcohol dehydrogenase [NADP(+)]	yes	no	1	0	1.24	0.426	64	20	1.24	0.426	64	20	7	4	5	4	5	5	5	4	5	4	7	5	5	7	4	8	7	4	5	4	5	5	5	4	5	4	7	5	5	7
AASDIAMTELPPTHPIR	Oxidation (M)	1834.9247	0.92473315	2057	P62258;P62258-2	YWHAE	14-3-3 protein epsilon	yes	no	0	1	1	0	8		1	0	8		1	2	1	1	1	2											1	2	1	1	1	2
AASDIAMTELPPTHPIR	Unmodified	1818.9298	0.92981853	2057	P62258;P62258-2	YWHAE	14-3-3 protein epsilon	yes	no	0	0	1.14	0.349	193	32	1.14	0.349	193	32	12	18	15	12	17	20	15	14	13	11	18	11	17	10	14	8	12	18	15	12	17	20	15	14	13	11	18	11	17	10
AASGSGMAQK	Acetyl (Protein N-term)	948.43348	0.43348014	2771	Q92905;E5RK55;E5RG35;E5RFS1	COPS5	COP9 signalosome complex subunit 5	yes	no	1	0	1.14	0.35	6	1	1.14	0.35	6	1		1	2		2			1	1									1	2		2			1	1
AASGYPVKVPLEVQEADEAKLQQTEAELR	Unmodified	3168.6303	0.63027228	104	B0V043;P26640;H0Y4A6;E7EVJ6	VARS	Valine--tRNA ligase	yes	no	0	0	1.32	0.467	21	10	1.32	0.467	21	10	4	3	1	2	5	1	3	2	2			1	2	3		2	4	3	1	2	5	1	3	2	2			1	2	3
AASIFGGAKPVDTAAR	Unmodified	1530.8154	0.8154407	598	E7EX17;P23588;E7EPC9;B4DS13;F8VX11	EIF4B	Eukaryotic translation initiation factor 4B	yes	no	0	0	1.38	0.486	115	71	1.38	0.486	115	71	18	15	16	13	11	15	16	12	15	6	15	8	6	6	6	8	18	15	16	13	11	15	16	12	15	6	15	8	6	6
AASITSEVFNK	Unmodified	1165.5979	0.59790293	3345	Q9Y5B9;F5H063	SUPT16H	FACT complex subunit SPT16	yes	no	0	0	1.72	0.449	23	59	1.72	0.449	23	59	6	7	10	5	8	7	10	4	7	3	3	1	4	4	2	1	6	7	10	5	8	7	10	4	7	3	3	1	4	4
AASIYSSWAEEQR	Unmodified	1496.6896	0.68957148	2750	Q92538	GBF1	Golgi-specific brefeldin A-resistance guanine nucleotide exchange factor 1	yes	yes	0	0	1	0	3		1	0	3					1		1		1												1		1		1
AASKPVEAAVVAAAVPSSGSGVGGGGTAGPGTGGLPR	Acetyl (Protein N-term)	3158.632	0.63200361	1298	O94826	TOMM70A	Mitochondrial import receptor subunit TOM70	yes	yes	1	0	2	0		90	2	0		90	5	4	9	6	8	3	5	7	7	7	4	6	6	7	5	1	5	4	9	6	8	3	5	7	7	7	4	6	6	7
AASLEYDYETIR	Unmodified	1429.6725	0.67252444	2860	Q96N66;Q96N66-2;Q96N66-3	MBOAT7	Lysophospholipid acyltransferase 7	yes	no	0	0	1.56	0.497	4	5	1.56	0.497	4	5			2			1	1		3		1				1				2			1	1		3		1
AASLGSSQSSR	Unmodified	1049.5102	0.51015055	634	P20810-6;E7ESM9;P20810-7;G5E9D3;P20810-5;B7Z468;F8W7E0;H0YA91;E9PSG1;H0Y944;E7EN75;D6RBR1;D6RGF7	CAST		yes	no	0	0	1	0	3		1	0	3									1	1					1										1	1					1
AASLLLEILGLLCK	Unmodified	1512.8949	0.89493657	654	E7EUU4;E9PFM1;Q04637;Q04637-3;E9PGM1;Q04637-4;G5E9S1;Q04637-6;H7C0V6	EIF4G1	Eukaryotic translation initiation factor 4 gamma 1	no	no	0	0	1.73	0.446	26	69	NaN	NaN			6	16	8	14	7	12	1	15	8	1	5	1		1
AASLTEDRDR	Unmodified	1132.5473	0.54726434	654	E7EUU4;E9PFM1;Q04637;Q04637-3;E9PGM1;Q04637-4;G5E9S1;Q04637-6	EIF4G1	Eukaryotic translation initiation factor 4 gamma 1	no	no	0	0	1	0	3		NaN	NaN								1			1		1
AASLVGKK	Acetyl (Protein N-term)	814.49125	0.49125301	2976	Q9BY32;A2A2N2	ITPA	Inosine triphosphate pyrophosphatase	yes	no	1	0	1.06	0.246	29	2	1.06	0.246	29	2	3	3	6	1	2	3	2	3	4		1	1	1			1	3	3	6	1	2	3	2	3	4		1	1	1
AASNCGIVESILNWVK	Unmodified	1759.8927	0.89270474	2189	Q02880;Q02880-2;E9PCY5	TOP2B	DNA topoisomerase 2-beta;DNA topoisomerase 2	yes	no	0	0	2	0		62	2	0		62	4	6	6	7	5	5	5	7	4	3	3	2	3	2			4	6	6	7	5	5	5	7	4	3	3	2	3	2
AASQSTQVPTITEGVAAALLLLK	Unmodified	2281.2893	0.28931231	2755	Q92616	GCN1L1	Translational activator GCN1	yes	yes	0	0	1.58	0.494	28	38	1.58	0.494	28	38	1	8	1	7	2	3	4	8	3	5	2	7	2	6	2	5	1	8	1	7	2	3	4	8	3	5	2	7	2	6
AASRDLLK	Acetyl (Protein N-term)	914.51853	0.5185304	2594	Q7L2E3-3			yes	yes	1	0	2	0		2	2	0		2		1						1										1						1
AASSSSPGSPVASSPSR	Unmodified	1530.7274	0.72741355	2750	Q92538	GBF1	Golgi-specific brefeldin A-resistance guanine nucleotide exchange factor 1	yes	yes	0	0	1	0	4		1	0	4			2		1		1												2		1		1
AASTASHRPIK	Acetyl (Protein N-term)	1179.636	0.63601977	578	P41236;Q6NXS1;E7EMN6;E7EUI7	PPP1R2;PPP1R2P3	Protein phosphatase inhibitor 2;Putative protein phosphatase inhibitor 2-like protein 3	yes	no	1	0	1	0	31		1	0	31		3	1	3	1	5	3	3	4	3	1		2				2	3	1	3	1	5	3	3	4	3	1		2
AASVFVLYATSCANNFAMK	Unmodified	2063.9809	0.98086782	3098	Q9NRF9	POLE3	DNA polymerase epsilon subunit 3	yes	yes	0	0	1.4	0.49	3	2	1.4	0.49	3	2				1		2				2										1		2				2
AASVINQALSMPEVSIAPLLELTAYEIFER	Unmodified	3274.7159	0.71591616	2955	Q9BVI4;F5H5K6	NOC4L	Nucleolar complex protein 4 homolog	yes	no	0	0	2	0		3	2	0		3						1		2														1		2
AATAAADFTAK	Unmodified	1036.5189	0.51892433	195	B4DNJ6;Q9Y3F4	STRAP	Serine-threonine kinase receptor-associated protein	yes	no	0	0	1.22	0.416	63	18	1.22	0.416	63	18	12	5	10	2	3	5	10	3	4	5	3	4	3	3	5	4	12	5	10	2	3	5	10	3	4	5	3	4	3	3
AATALKDVVK	Unmodified	1014.6073	0.6073454	272	Q15084-2;B5MCQ5;F8WA83;Q15084;B7Z254	PDIA6	Protein disulfide-isomerase A6	yes	no	0	0	1.58	0.494	58	80	1.58	0.494	58	80	1	1	11	2	4	4	14	6	10	12	10	8	15	14	12	14	1	1	11	2	4	4	14	6	10	12	10	8	15	14
AATAPLLEAVDNLSAFASNPEFSSIPAQISPEGR	Unmodified	3469.7365	0.73652826	3337	Q9Y490;Q5TCU6	TLN1	Talin-1	yes	no	0	0	1.17	0.38	85	18	1.17	0.38	85	18	12	8	8	6	8	13	9	11	7		8	2	4	4	1	2	12	8	8	6	8	13	9	11	7		8	2	4	4
AATASAGAGGIDGKPR	Acetyl (Protein N-term)	1440.7321	0.732105	2191	Q02978;F5GY65	SLC25A11	Mitochondrial 2-oxoglutarate/malate carrier protein	yes	no	1	0	1.78	0.418	36	124	1.78	0.418	36	124	7	9	18	10	11	12	17	12	14	8	11	5	8	8	4	6	7	9	18	10	11	12	17	12	14	8	11	5	8	8
AATDAQDANQCCTSCEDNAPATSYCVECSEPLCETCVEAHQR	Unmodified	4864.8769	0.87685069	2281	Q13263	TRIM28	Transcription intermediary factor 1-beta	yes	yes	0	0	1.41	0.493	48	34	1.41	0.493	48	34	5	10	4	8	5	9	5	7	4	8		5	2	6		4	5	10	4	8	5	9	5	7	4	8		5	2	6
AATDGADTPFGR	Unmodified	1177.5364	0.53636531	2728	Q8WUF5	PPP1R13L	RelA-associated inhibitor	yes	yes	0	0	1	0	2		1	0	2				1				1												1				1
AATEALGEKSPDSATVSGYDIMK	Unmodified	2340.1155	0.11550663	2574	Q6WCQ1-2;Q6WCQ1;Q6WCQ1-3;H0Y7E2;H7C3G6	MPRIP	Myosin phosphatase Rho-interacting protein	no	no	0	0	1.9	0.3	1	9	NaN	NaN			1	2		1		4		2
AATECMCNLAMSK	Unmodified	1485.6084	0.60842609	3026	Q9H3U1-2			no	no	0	0	1	0	9		NaN	NaN				1	2	1	1		2	1	1
AATFFGCIGIDK	Unmodified	1298.6329	0.63290823	1980	P55263;P55263-2;B7Z800;P55263-3	ADK	Adenosine kinase	yes	no	0	0	1.13	0.341	45	7	1.13	0.341	45	7	3	3	6	3	6	3	4	3	4	1	5	1	4	2	4		3	3	6	3	6	3	4	3	4	1	5	1	4	2
AATFFGCIGIDKFGEILK	Unmodified	1986.0285	0.028469942	1980	P55263;P55263-2;B7Z800;P55263-3	ADK	Adenosine kinase	yes	no	0	0	1	0	46		1	0	46		4	4	3	4	3	4	3	4	1	4	1	4		3		4	4	4	3	4	3	4	3	4	1	4	1	4		3
AATFGLILDDVSLTHLTFGK	Unmodified	2118.1361	0.13610614	1745	P35232;C9JW96;E9PCW0;E7ESE2;C9JZ20	PHB	Prohibitin	yes	no	0	0	1.88	0.324	8	59	1.88	0.324	8	59	5	6	4	8	4	4	5	6	4	1	4	4	4	2	4	2	5	6	4	8	4	4	5	6	4	1	4	4	4	2
AATFGLILDDVSLTHLTFGKEFTEAVEAK	Unmodified	3122.6176	0.61758232	1745	P35232;C9JW96;E9PCW0;E7ESE2;C9JZ20	PHB	Prohibitin	yes	no	0	0	1.85	0.353	18	105	1.85	0.353	18	105	8	9	10	6	8	9	9	12	10	6	8	7	5	7	4	5	8	9	10	6	8	9	9	12	10	6	8	7	5	7
AATFPLQVLGFEIDAVNSVQFSNHTGYAHWK	Unmodified	3446.7048	0.70477462	1113	O00764;F2Z3F8;O00764-2	PDXK	Pyridoxal kinase	yes	no	0	0	1	0	32		1	0	32		2	4	4	3	2	4	5	4	3			1					2	4	4	3	2	4	5	4	3			1
AATGANAEKAESHNDCPVR	Acetyl (Protein N-term)	2038.9127	0.91266492	194	Q16831;B4DND0;C9JIP2;C9J486;F8WD51;C9K0J2	UPP1	Uridine phosphorylase 1	yes	no	1	0	1	0	16		1	0	16			1	2	2	3	2	1	3					1	1				1	2	2	3	2	1	3					1	1
AATGEEVSAEDLGGADLHCR	Unmodified	2056.912	0.91199621	3064	Q9HCC0;Q9HCC0-2	MCCC2	Methylcrotonoyl-CoA carboxylase beta chain, mitochondrial	no	no	0	0	2	0		28	NaN	NaN			2	4	2	5	2	5	2	3		1				2
AATKKPVVNIITPSHVEER	Unmodified	2088.1691	0.1691376	2453	Q16719	KYNU	Kynureninase	yes	yes	0	0	1	0	11		1	0	11										1	2	1	2	1	2		2									1	2	1	2	1	2
AATLAQELEK	Unmodified	1072.5764	0.57643921	2360	Q14683;G8JLG1	SMC1A	Structural maintenance of chromosomes protein 1A	yes	no	0	0	1.98	0.136	1	52	1.98	0.136	1	52	3	3	7	3	6	4	8	5	9		4	1					3	3	7	3	6	4	8	5	9		4	1
AATMSAVEAATCR	Unmodified	1337.6068	0.60676983	274	Q53H96;H0Y6C3;B5MD87	PYCRL	Pyrroline-5-carboxylate reductase 3	yes	no	0	0	1	0	31		1	0	31		1	4	2	3	1	4	2	4	1	1	1		2	1		4	1	4	2	3	1	4	2	4	1	1	1		2	1
AATSGILSALGNFLAQMIEK	Unmodified	2034.082	0.081962075	874	Q9NR77;F5H4N4	PXMP2	Peroxisomal membrane protein 2	yes	no	0	0	2	0		6	2	0		6		2						4										2						4
AATSLMSALAAR	Acetyl (Protein N-term)	1203.6282	0.6281572	1528	P13995;B9A062;B8ZZU9;F8WF89;F8WF06	MTHFD2	Bifunctional methylenetetrahydrofolate dehydrogenase/cyclohydrolase, mitochondrial;NAD-dependent methylenetetrahydrofolate dehydrogenase;Methenyltetrahydrofolate cyclohydrolase	yes	no	1	0	1.12	0.325	22	3	1.12	0.325	22	3	1	2	2		1	3	3	3	1	1	2	1	1	1	1	2	1	2	2		1	3	3	3	1	1	2	1	1	1
AATSPALFNR	Unmodified	1046.5509	0.55089316	2341	Q14204	DYNC1H1	Cytoplasmic dynein 1 heavy chain 1	yes	yes	0	0	1.52	0.499	30	33	1.52	0.499	30	33	4	2	4	2	5	4	4	2	3	3	4	4	7	7	6	2	4	2	4	2	5	4	4	2	3	3	4	4	7	7
AATTGSGVKVPR	Acetyl (Protein N-term)	1184.6513	0.65133548	2285	Q13404;Q5TGE0	UBE2V1	Ubiquitin-conjugating enzyme E2 variant 1	yes	no	1	0	1.19	0.394	88	21	1.19	0.394	88	21	13	6	8	4	11	12	6	6	6	5	11	5	7	3	2	4	13	6	8	4	11	12	6	6	6	5	11	5	7	3
AAVAATAAAK	Unmodified	843.48142	0.48141661	2576	Q6Y1H2	PTPLB	3-hydroxyacyl-CoA dehydratase 2	yes	yes	0	0	2	0		5	2	0		5	1									1				2		1	1									1				2
AAVAATAAAK	Acetyl (Protein N-term)	885.49198	0.4919813	2576	Q6Y1H2	PTPLB	3-hydroxyacyl-CoA dehydratase 2	yes	yes	1	0	2	0		7	2	0		7													3	1	3														3	1
AAVAGKKPVVGK	Unmodified	1123.7077	0.70772815	668	P36578;E7EWF1;H3BM89	RPL4	60S ribosomal protein L4	yes	no	0	0	1	0	22		1	0	22			1		1		3		2	3	2	1	2	2	2		3		1		1		3		2	3	2	1	2	2	2
AAVAGLDKAER	Unmodified	1099.5986	0.59857163	1619	P22102;B4DJ93;H7C489	GART	Trifunctional purine biosynthetic protein adenosine-3;Phosphoribosylamine--glycine ligase;Phosphoribosylformylglycinamidine cyclo-ligase;Phosphoribosylglycinamide formyltransferase	yes	no	0	0	1.26	0.437	29	10	1.26	0.437	29	10	3	1	3	2		4	4	1	6	3	1	4		3		4	3	1	3	2		4	4	1	6	3	1	4		3
AAVATFLQSVQVPEFTPK	Unmodified	1932.0357	0.03566381	1622	P22314;E7ERL1;B4DDE4;Q5JRR6	UBA1	Ubiquitin-like modifier-activating enzyme 1	yes	no	0	0	1.28	0.447	136	52	1.28	0.447	136	52	16	17	13	13	9	16	11	9	9	9	17	9	9	13	10	8	16	17	13	13	9	16	11	9	9	9	17	9	9	13
AAVAWANQNR	Unmodified	1099.5523	0.55229014	2829	Q96F86;H3BN89	EDC3	Enhancer of mRNA-decapping protein 3	yes	no	0	0	1	0	3		1	0	3			1		1		1												1		1		1
AAVAWEAGKPLSIEEIEVAPPK	Unmodified	2304.2365	0.23654846	1499	P11766;H0YAG8;D6RFE4;D6R9G2;D6RAY0	ADH5	Alcohol dehydrogenase class-3	yes	no	0	0	1.08	0.279	54	5	1.08	0.279	54	5	4	4	4	4	4	4	4	4	3	3	7	3	4	3		4	4	4	4	4	4	4	4	4	3	3	7	3	4	3
AAVAWEAGKPLSIEEIEVAPPKAHEVR	Unmodified	2896.5447	0.54469215	1499	P11766;H0YAG8;D6RFE4;D6R9G2;D6RAY0	ADH5	Alcohol dehydrogenase class-3	yes	no	0	0	1	0	31		1	0	31		3	3	4	2	3	2	4	2	2	2		1	2			1	3	3	4	2	3	2	4	2	2	2		1	2
AAVDAGFVPNDMQVGQTGK	Unmodified	1903.9098	0.90981137	1524	P13804;H0YLU7;P13804-2;H0YNX6;H0YL12;H0YK49	ETFA	Electron transfer flavoprotein subunit alpha, mitochondrial	yes	no	0	0	1.46	0.499	7	6	1.46	0.499	7	6		3						2		2		3		2		1		3						2		2		3		2
AAVEDSGTTVETIK	Unmodified	1419.7093	0.70930387	2528	Q5VTR2;C9JXC9;C9J0A5;C9JWJ4;C9JMW8	RNF20	E3 ubiquitin-protein ligase BRE1A	yes	no	0	0	1.87	0.34	2	13	1.87	0.34	2	13			3				5		2		1	1	1	2					3				5		2		1	1	1	2
AAVEEGIVLGGGCALLR	Unmodified	1683.8978	0.89779012	1484	P10809	HSPD1	60 kDa heat shock protein, mitochondrial	yes	yes	0	0	1.85	0.356	183	1043	1.85	0.356	183	1043	118	108	65	112	101	107	77	100	64	54	65	56	70	53	40	36	118	108	65	112	101	107	77	100	64	54	65	56	70	53
AAVELEEPEDAR	Unmodified	1327.6256	0.62557424	1301	O94906;O94906-2	PRPF6	Pre-mRNA-processing factor 6	yes	no	0	0	1.71	0.455	17	41	1.71	0.455	17	41	3	3	4	2	1		4	1		9	4	5	7	5	6	4	3	3	4	2	1		4	1		9	4	5	7	5
AAVENLPTFLVELSR	Unmodified	1657.9039	0.90392136	2370	Q14974	KPNB1	Importin subunit beta-1	yes	yes	0	0	1.45	0.498	127	106	1.45	0.498	127	106	15	17	12	15	17	16	15	15	14	17	14	14	14	15	11	12	15	17	12	15	17	16	15	15	14	17	14	14	14	15
AAVESLGFILFR	Unmodified	1321.7394	0.73942221	2886	Q99460;Q99460-2;H7C378	PSMD1	26S proteasome non-ATPase regulatory subunit 1	yes	no	0	0	1	0	40		1	0	40		3	2	2	3	1	4	2	3	1	4	1	4	2	4		4	3	2	2	3	1	4	2	3	1	4	1	4	2	4
AAVETLGVPCFLGGMAR	Unmodified	1747.8749	0.87494619	3	A1L0T0	ILVBL	Acetolactate synthase-like protein	yes	yes	0	0	1.94	0.246	2	29	1.94	0.246	2	29		4		5	1	7		4		3		2		3		2		4		5	1	7		4		3		2		3
AAVEWFDGKDFQGSK	Unmodified	1683.7893	0.78928553	98	Q01844-5;Q01844;Q01844-3;B0QYK0;B0QYK1;C9JGE3;Q01844-2;H7BY36	EWSR1	RNA-binding protein EWS	yes	no	0	0	1.93	0.249	6	84	1.93	0.249	6	84	11	9	6	9	7	8	8	8	4	1	4	4	4	7			11	9	6	9	7	8	8	8	4	1	4	4	4	7
AAVGEEKDINTFVGTPVEKLDLLGNLPGSK	Unmodified	3110.6499	0.64994509	876	P46013;F5H4V4;P46013-2	MKI67	Antigen KI-67	yes	no	0	0	2	0		27	2	0		27	4	4	1	4	4	4	2	3	1								4	4	1	4	4	4	2	3	1
AAVGQESPGGLEAGNAK	Unmodified	1554.7638	0.76379906	2464	Q29RF7	PDS5A	Sister chromatid cohesion protein PDS5 homolog A	yes	yes	0	0	1.97	0.167	2	68	1.97	0.167	2	68	5	3	4	5	5	4	8	5	4	3	8	3	4	5	1	3	5	3	4	5	5	4	8	5	4	3	8	3	4	5
AAVGRPLDKHEGALETLLR	Unmodified	2045.1382	0.13817182	2730	E9PFU1;Q8WUM4;C9IZF9;F8WBR8;F8WEQ7	PDCD6IP	Programmed cell death 6-interacting protein	yes	no	0	0	1	0	19		1	0	19		3	1	3	1	3	1	4	1	2								3	1	3	1	3	1	4	1	2
AAVHLEGK	Unmodified	823.4552	0.45520186	1588	P18206;P18206-2;F5H7T3;G8JLL3;Q5JQ13	VCL	Vinculin	yes	no	0	0	1	0	1		1	0	1									1																1
AAVHLEGKIEQAQR	Unmodified	1548.8372	0.83723877	1588	P18206;P18206-2;F5H7T3;G8JLL3;Q5JQ13	VCL	Vinculin	yes	no	0	0	1	0	113		1	0	113		6	8	9	6	8	6	9	9	9	5	8	7	7	5	4	7	6	8	9	6	8	6	9	9	9	5	8	7	7	5
AAVIGDVIR	Unmodified	912.53927	0.53926584	3094	Q9NR30;Q9NR30-2	DDX21	Nucleolar RNA helicase 2	yes	no	0	0	1.98	0.154	1	40	1.98	0.154	1	40	1	3		3	4	2		2	2	4		4	2	6	4	4	1	3		3	4	2		2	2	4		4	2	6
AAVIGPDVFAK	Unmodified	1086.6073	0.6073454	1998,783	P58107;E9PPU0	EPPK1	Epiplakin	no	no	0	0	1.96	0.204	2	44	NaN	NaN			3	9		4	5	3	2	5	3	1	6		1	1	2	1
AAVKDVEEEKFPTQLSR	Unmodified	1946.0109	0.010905622	2467	Q2TAY7;B4E3L0	SMU1	WD40 repeat-containing protein SMU1	yes	no	0	0	1.98	0.139	1	50	1.98	0.139	1	50	4	6	4	4	4	4	4	4	4	1	3	1	3	3	2		4	6	4	4	4	4	4	4	4	1	3	1	3	3
AAVLGENGR	Unmodified	885.46683	0.46682918	2498	Q9UKM9;Q9UKM9-2;Q5QPL9;Q5QPM1;Q5QPM2	RALY	RNA-binding protein Raly	yes	no	0	0	1.4	0.49	12	8	1.4	0.49	12	8	2	1	1		1	2		1	1	1		3	4	2		1	2	1	1		1	2		1	1	1		3	4	2
AAVLLEQER	Unmodified	1027.5662	0.56620887	2289	Q13435;E9PPJ0;E9PJ04;H0YCG1;E9PJT3	SF3B2	Splicing factor 3B subunit 2	yes	no	0	0	1.83	0.376	7	34	1.83	0.376	7	34	1	5	3	6	1	4		5	1	1	2	3	1	5	1	2	1	5	3	6	1	4		5	1	1	2	3	1	5
AAVLLEQERQQEIAK	Unmodified	1724.9421	0.94209778	2289	Q13435;E9PPJ0;E9PJ04;H0YCG1;E9PJT3	SF3B2	Splicing factor 3B subunit 2	yes	no	0	0	1.89	0.318	9	70	1.89	0.318	9	70	8	6	2	7	10	7	2	5	5	4	6	2	7	5	1	2	8	6	2	7	10	7	2	5	5	4	6	2	7	5
AAVLQQVLER	Acetyl (Protein N-term)	1167.6612	0.66117189	1508	P12270;Q5SWX9	TPR	Nucleoprotein TPR	yes	yes	1	0	1.71	0.455	22	53	1.71	0.455	22	53	4	7	6	6	6	7	5	8	4	4	2	3	2	4	3	4	4	7	6	6	6	7	5	8	4	4	2	3	2	4
AAVLVQQWVSYADTELIPAACGATLPALGLR	Unmodified	3253.7169	0.71691921	104	B0V043;P26640;H0Y4A6;Q5SP20;A2ABF4;B0V044;H0Y3X9	VARS	Valine--tRNA ligase	yes	no	0	0	2	0		1	2	0		1											1																1
AAVMVYDDANKK	Unmodified	1323.6493	0.64928657	1030	Q8N8S7;Q8N8S7-2;H0YH67	ENAH	Protein enabled homolog	yes	no	0	0	2	0		1	2	0		1								1																1
AAVPELLQQQEEDRSK	Acetyl (Protein N-term)	1881.9432	0.94321999	3355	Q9Y5X3;E9PBC7;Q5QPE4;Q5QPE5	SNX5	Sorting nexin-5	yes	no	1	0	1	0	11		1	0	11		3	1	2		1	1	2		1								3	1	2		1	1	2		1
AAVPSGASTGIYEALELR	Unmodified	1803.9367	0.93667805	1409,533,1526,1453	P06733;D3DTL2;P13929-3;E5RGZ4;E5RG95;E5RI09;P13929;P13929-2;P09104;B7Z2X9;F5H0C8;F5GZ30;F5GWQ3;F5H5U1;F5H1C3	ENO1;ENO3;ENO2	Alpha-enolase;Enolase;Beta-enolase;Gamma-enolase	no	no	0	0	1.31	0.463	339	153	NaN	NaN			55	49	33	33	29	50	36	28	27	21	33	18	22	18	23	17
AAVPSGASTGIYEALELRDNDK	Unmodified	2276.1285	0.12845458	1409	P06733	ENO1	Alpha-enolase	yes	yes	0	0	1.16	0.367	89	17	1.16	0.367	89	17	8	10	6	8	7	7	7	7	6	7	5	6	7	6	5	4	8	10	6	8	7	7	7	7	6	7	5	6	7	6
AAVPSGASTGIYEALELRDNDKTR	Unmodified	2533.2772	0.27724408	1409	P06733	ENO1	Alpha-enolase	yes	yes	0	0	1.2	0.402	79	20	1.2	0.402	79	20	10	7	4	8	6	10	5	8	7	4	8	5	4	4	5	4	10	7	4	8	6	10	5	8	7	4	8	5	4	4
AAVPSIK	Unmodified	684.41703	0.41702544	1355	P00558;B7Z7A9;E7ERH5	PGK1	Phosphoglycerate kinase 1;Phosphoglycerate kinase	yes	no	0	0	1.12	0.326	51	7	1.12	0.326	51	7	7	1	5		5	2	5	2	5	4	5	4	6	2	3	2	7	1	5		5	2	5	2	5	4	5	4	6	2
AAVPSIKFCLDNGAK	Unmodified	1589.8236	0.82356254	1355	P00558;B7Z7A9;E7ERH5	PGK1	Phosphoglycerate kinase 1;Phosphoglycerate kinase	yes	no	0	0	2	0		8	2	0		8			2				3		2	1									2				3		2	1
AAVQAAEVK	Acetyl (Protein N-term)	927.50255	0.50254598	2384	Q15046;E9PDU1;H3BRC9	KARS	Lysine--tRNA ligase	yes	no	1	0	1	0	17		1	0	17		2	1	1	2		2		2	1	1		1	1	1		2	2	1	1	2		2		2	1	1		1	1	1
AAVQAAEVKVDGSEPK	Acetyl (Protein N-term)	1639.8417	0.84171503	2384	Q15046;E9PDU1;H3BRC9	KARS	Lysine--tRNA ligase	yes	no	1	0	1.42	0.493	82	59	1.42	0.493	82	59	10	9	11	8	10	9	14	7	10	7	9	7	10	6	9	5	10	9	11	8	10	9	14	7	10	7	9	7	10	6
AAVQMDPELAKR	Acetyl (Protein N-term)	1369.7024	0.70238478	5	A2A2Q9;Q9Y312	C20orf4	Uncharacterized protein C20orf4	yes	no	1	0	1	0	1		1	0	1									1																1
AAVSHWQQQSYLDSGIHSGATTTAPSLSGK	Unmodified	3084.4901	0.4900904	159	P35222;B4DGU4;E7ERS9;E7EMJ5;E7EV28;E9PDF9;C9IZ65	CTNNB1	Catenin beta-1	yes	no	0	0	1.93	0.258	3	39	1.93	0.258	3	39	4	7	5	5	1	5	4	3	4	2			2				4	7	5	5	1	5	4	3	4	2			2
AAVTSLFAK	Unmodified	906.51747	0.51746776	505	CON__Q3SX09			yes	yes	0	0	1.36	0.481	81	46	1.36	0.481	81	46	8	6	5	6	5	7	8	6	5	8	11	9	12	11	12	8	8	6	5	6	5	7	8	6	5	8	11	9	12	11
AAVVHHFESFPAGSTLIFYK	Unmodified	2220.1368	0.13677484	2697	Q8NFQ8	TOR1AIP2	Torsin-1A-interacting protein 2	yes	yes	0	0	2	0		12	2	0		12		4		2	2	2		1		1								4		2	2	2		1		1
AAVWEITGAEFSKSEAHTADGISIR	Unmodified	2645.3085	0.30854421	1899	P49916;P49916-2	LIG3	DNA ligase 3	yes	no	0	0	2	0		2	2	0		2	1							1									1							1
AAVYNHFISDGVKK	Unmodified	1547.8096	0.80962704	499	CON__Q2UVX4			yes	yes	0	0	1.19	0.394	21	5	1.19	0.394	21	5				2		1		2	1	5	2	4	2	3	2	2				2		1		2	1	5	2	4	2	3
AAVYSGISLK	Acetyl (Protein N-term)	1049.5757	0.57571092	2330	Q14146	URB2	Unhealthy ribosome biogenesis protein 2 homolog	yes	yes	1	0	2	0		4	2	0		4				1				1						2						1				1						2
AAWGEETDYTPVWCMR	Unmodified	1970.8291	0.82911821	1404	P06132;H0Y5R6;Q5T450;Q5T446	UROD	Uroporphyrinogen decarboxylase	yes	no	0	0	1	0	9		1	0	9			1		1		2		2				1		1		1		1		1		2		2				1		1
AAYEAELGDAR	Unmodified	1164.5411	0.54111633	1365,1366	P02545;P02545-3;Q6UYC3;Q5TCJ4;P02545-2;Q3BDU5	LMNA	Prelamin-A/C;Lamin-A/C	no	no	0	0	1.71	0.452	38	95	NaN	NaN			4	6	7	8	7	8	6	9	5	18	9	9	7	11	9	10
AAYEAELGDARK	Unmodified	1292.6361	0.63607935	1365,1366	P02545;P02545-3;Q6UYC3;Q5TCJ4;P02545-2;Q3BDU5	LMNA	Prelamin-A/C;Lamin-A/C	no	no	0	0	1.69	0.461	59	133	NaN	NaN			10	7	18	4	15	15	14	12	13	13	14	11	9	14	8	15
AAYFGIYDTAK	Unmodified	1218.5921	0.59208927	1394	P05141	SLC25A5	ADP/ATP translocase 2	yes	yes	0	0	1.78	0.416	18	63	1.78	0.416	18	63	3	6	9	6	6	2	6	4	5	4	5	3	5	6	5	6	3	6	9	6	6	2	6	4	5	4	5	3	5	6
AAYFGVYDTAK	Unmodified	1204.5764	0.57643921	1506,1505	P12235;P12236	SLC25A4;SLC25A6	ADP/ATP translocase 1;ADP/ATP translocase 3	no	no	0	0	1.86	0.348	11	67	NaN	NaN			6	5	4	6	7	3	4	1	4	6	4	3	7	10	4	4
AAYFGVYDTAKGMLPDPK	Unmodified	1942.9499	0.94988527	1506,1505	P12235;P12236	SLC25A4;SLC25A6	ADP/ATP translocase 1;ADP/ATP translocase 3	no	no	0	0	1	0	10		NaN	NaN			2		2		1	1	2		1							1
AAYLNMSEDPSHPSMALNTR	Unmodified	2203.999	0.99903708	805	Q14839-2;Q14839;F5GWX5;F5H2G1	CHD4	Chromodomain-helicase-DNA-binding protein 4	yes	no	0	0	2	0		1	2	0		1		1																1
AAYLQETGKPLDETLK	Unmodified	1775.9305	0.93053004	1377	P04083;Q5T3N1;Q5T3N0	ANXA1	Annexin A1;Annexin	yes	no	0	0	1.04	0.2	46	2	1.04	0.2	46	2	3	3	3	3	4	3	3	2	2	4	4	4	1	3	2	4	3	3	3	3	4	3	3	2	2	4	4	4	1	3
AAYLQETGKPLDETLKK	Unmodified	1904.0255	0.025493054	1377	P04083;Q5T3N1;Q5T3N0	ANXA1	Annexin A1;Annexin	yes	no	0	0	1.33	0.471	161	80	1.33	0.471	161	80	24	17	19	14	18	14	18	7	20	11	22	10	13	10	15	9	24	17	19	14	18	14	18	7	20	11	22	10	13	10
AAYLSDPR	Unmodified	891.44503	0.4450311	2134	P78527	PRKDC	DNA-dependent protein kinase catalytic subunit	yes	yes	0	0	2	0		11	2	0		11	2	2	1	1		1		2		1						1	2	2	1	1		1		2		1
AAYNLVR	Unmodified	805.44464	0.44463717	2323	Q14019	COTL1	Coactosin-like protein	yes	yes	0	0	1	0	6		1	0	6											1		1		1	2	1										1		1		1
AAYNPGQAVPWNAVK	Unmodified	1584.8049	0.80487601	2656	Q8N163;Q8N163-2;E5RFJ3;H0YC58;E5RGU7;H0YC69	KIAA1967	DBIRD complex subunit KIAA1967	yes	no	0	0	1.57	0.495	44	59	1.57	0.495	44	59	9	9	8	7	6	6	8	7	6	5	4	8	4	8	4	4	9	9	8	7	6	6	8	7	6	5	4	8	4	8
AAYPDLENPPLLVTPSQQAK	Unmodified	2151.1212	0.12118435	1966	P54136;P54136-2;E5RJM9	RARS	Arginine--tRNA ligase, cytoplasmic	yes	no	0	0	1.2	0.399	85	21	1.2	0.399	85	21	10	12	7	13	11	9	6	7	4	5	2	4	3	7		6	10	12	7	13	11	9	6	7	4	5	2	4	3	7
AAYSFYNVHTQTPLLDLMSDALVLAK	Unmodified	2880.4732	0.47316669	1704	P30419;P30419-2	NMT1	Glycylpeptide N-tetradecanoyltransferase 1	yes	no	0	0	1	0	19		1	0	19			2	1	4	1	4	2	4				1						2	1	4	1	4	2	4				1
AAYSYRPGPGAGPGPAAGAALPDQSFLWNVFQR	Acetyl (Protein N-term)	3430.6847	0.68470788	1246	O75340;Q2YDC2;E7EPW6;E7ESR3;Q86W51;D6RA21	PDCD6	Programmed cell death protein 6	yes	no	1	0	1.37	0.483	44	26	1.37	0.483	44	26	7	8	5	7	5	8	4	8	3	1	4	2	2	4		2	7	8	5	7	5	8	4	8	3	1	4	2	2	4
AAYVLFYQR	Unmodified	1129.592	0.59202969	694	Q9Y4E8;E9PCQ3;Q9Y4E8-3;Q9Y4E8-2;Q13107;Q13107-2	USP15;USP4	Ubiquitin carboxyl-terminal hydrolase 15;Ubiquitin carboxyl-terminal hydrolase;Ubiquitin carboxyl-terminal hydrolase 4	no	no	0	0	1	0	7		NaN	NaN				1	1	2		1		1						1
ACADATLSQITNNIDPVGR	Unmodified	2014.9742	0.97420254	2089	P62873;B1AKQ9;B1AKQ8	GNB1	Guanine nucleotide-binding protein G(I)/G(S)/G(T) subunit beta-1	yes	no	0	0	2	0		13	2	0		13		3		4		2		4										3		4		2		4
ACAELHQNVNVK	Unmodified	1381.6772	0.67723266	2867	Q96QK1;H3BRJ7;F5GYF5	VPS35	Vacuolar protein sorting-associated protein 35	yes	no	0	0	1	0	4		1	0	4			2				1		1										2				1		1
ACALQVLSAILEGSK	Unmodified	1558.8389	0.83887826	631	Q6AI08;E7ESB9	HEATR6	HEAT repeat-containing protein 6	yes	no	0	0	1	0	2		1	0	2													1				1												1
ACANPAAGSVILLENLR	Unmodified	1767.9302	0.93015288	1355	P00558;B7Z7A9	PGK1	Phosphoglycerate kinase 1;Phosphoglycerate kinase	yes	no	0	0	1.41	0.491	161	110	1.41	0.491	161	110	21	18	20	16	18	19	17	17	12	18	17	16	16	17	15	14	21	18	20	16	18	19	17	17	12	18	17	16	16	17
ACARPLISVYSEK	Acetyl (Protein N-term)	1534.7814	0.78136338	668	P36578;E7EWF1;H3BTP7;H3BU31;B4DP82	RPL4	60S ribosomal protein L4	yes	no	1	0	1.49	0.5	68	65	1.49	0.5	68	65	10	9	8	9	9	9	9	8	8	8	8	5	9	8	8	8	10	9	8	9	9	9	9	8	8	8	8	5	9	8
ACARPLISVYSEKGESSGK	Acetyl (Protein N-term)	2080.0259	0.02590376	668	P36578;E7EWF1;H3BTP7;H3BU31;B4DP82	RPL4	60S ribosomal protein L4	yes	no	1	0	1.53	0.499	114	129	1.53	0.499	114	129	22	14	18	14	23	14	21	13	20	11	17	10	11	16	10	9	22	14	18	14	23	14	21	13	20	11	17	10	11	16
ACDELVEEMEHYGK	Unmodified	1708.7073	0.70727174	641	O00469-2;O00469;E7ETU9;B3KWS3	PLOD2	Procollagen-lysine,2-oxoglutarate 5-dioxygenase 2	yes	no	0	0	1.75	0.433	11	33	1.75	0.433	11	33	3	7	2	6	3	4		5		3		3	2	4		2	3	7	2	6	3	4		5		3		3	2	4
ACDGVNDCVDKSDELCCK	Unmodified	2143.8279	0.82787393	500	CON__Q32PI4			yes	yes	0	0	1	0	21		1	0	21					1						3	4	3		3	3	4				1						3	4	3		3
ACDSVTSNVLPLLLEQFHK	Unmodified	2170.1092	0.10923946	2881	Q96T76;F8W9Y2;H7C1W5	MMS19	MMS19 nucleotide excision repair protein homolog	yes	no	0	0	1.32	0.467	59	28	1.32	0.467	59	28	6	8	4	6	4	6	4	5	6	4	3	6	6	7	6	6	6	8	4	6	4	6	4	5	6	4	3	6	6	7
ACDTLLMCIVTVMNHGLR	Unmodified	2103.0097	0.0097418848	2357	Q14573	ITPR3	Inositol 1,4,5-trisphosphate receptor type 3	yes	yes	0	0	2	0		22	2	0		22	2	4		4	1	4		4		1				2			2	4		4	1	4		4		1				2
ACEFAGFQCQIQFGPHNEQK	Unmodified	2395.0474	0.047384258	3337	Q9Y490;Q5TCU6	TLN1	Talin-1	yes	no	0	0	1.19	0.39	61	14	1.19	0.39	61	14	6	5	9	5	8	4	6	4	7	3	2	3	5	3	3	2	6	5	9	5	8	4	6	4	7	3	2	3	5	3
ACEIRDQITSK	Unmodified	1319.6503	0.65034921	2767	Q92878-2;Q92878;Q92878-3;E7EN38;E7ESD9	RAD50	DNA repair protein RAD50	yes	no	0	0	2	0		4	2	0		4				1	1	1		1												1	1	1		1
ACELWEQILQDHPTDMLALK	Unmodified	2410.1661	0.16610241	2499	Q5R3I4;A9UJP8;H7C2L7	TTC38	Tetratricopeptide repeat protein 38	yes	no	0	0	1	0	14		1	0	14			4		1	1	2		1						3		2		4		1	1	2		1						3
ACEPGVDYVYK	Unmodified	1299.5805	0.58053831	499,1359	CON__Q2UVX4;P01024;B4E216	C3	Complement C3;Complement C3 beta chain;Complement C3 alpha chain;C3a anaphylatoxin;Complement C3b alpha' chain;Complement C3c alpha' chain fragment 1;Complement C3dg fragment;Complement C3g fragment;Complement C3d fragment;Complement C3f fragment;Complement C3c alpha' chain fragment 2	no	no	0	0	1	0	52		NaN	NaN			3	3	4	3	4	2	4	3	3	4	4	3	3	3	3	3
ACFHCETCK	Unmodified	1211.4522	0.45218344	413	Q14847-2;C9JVR8;Q14847;B4DIC4	LASP1	LIM and SH3 domain protein 1	yes	no	0	0	1.03	0.161	73	2	1.03	0.161	73	2	9	4	1	2	2	4		6	6	4	8	5	11	4	5	4	9	4	1	2	2	4		6	6	4	8	5	11	4
ACGDSTLTQITAGLDPVGR	Unmodified	1930.9418	0.94183978	2091	P62879;C9JXA5;C9JIS1;C9JZN1	GNB2	Guanine nucleotide-binding protein G(I)/G(S)/G(T) subunit beta-2	yes	no	0	0	1.94	0.235	2	32	1.94	0.235	2	32	5	4	2	5	3	4	1	4	1	2			1	2			5	4	2	5	3	4	1	4	1	2			1	2
ACGLIIFR	Unmodified	948.52151	0.52150728	1911	P50583	NUDT2	Bis(5'-nucleosyl)-tetraphosphatase [asymmetrical]	yes	yes	0	0	1	0	1		1	0	1					1																1
ACGLNFADLMAR	Unmodified	1337.622	0.62202597	2889	Q99536;E9PF80	VAT1	Synaptic vesicle membrane protein VAT-1 homolog	yes	no	0	0	1.24	0.424	13	4	1.24	0.424	13	4		1	1	2		2		3		4		1		1		2		1	1	2		2		3		4		1		1
ACGLVASNLNLKPGECLR	Acetyl (Protein N-term)	2013.0136	0.013564934	1457	P09382;F8WEI7	LGALS1	Galectin-1	yes	no	1	0	1.48	0.499	150	136	1.48	0.499	150	136	30	15	19	18	17	19	18	17	16	16	21	14	20	17	19	10	30	15	19	18	17	19	18	17	16	16	21	14	20	17
ACGNFGIPCELR	Unmodified	1392.6278	0.62783962	1621	P22234;E9PBS1;P22234-2;D6RF62	PAICS	Multifunctional protein ADE2;Phosphoribosylaminoimidazole-succinocarboxamide synthase;Phosphoribosylaminoimidazole carboxylase	yes	no	0	0	1.46	0.499	71	61	1.46	0.499	71	61	11	9	8	8	9	8	10	8	10	5	10	6	8	8	7	7	11	9	8	8	9	8	10	8	10	5	10	6	8	8
ACGVSRPVIACSVTIK	Unmodified	1716.9015	0.90149529	1983	B1AHD1;P55769	NHP2L1	NHP2-like protein 1	yes	no	0	0	1.84	0.369	25	129	1.84	0.369	25	129	11	8	12	7	8	11	12	10	10	8	9	7	12	10	10	9	11	8	12	7	8	11	12	10	10	8	9	7	12	10
ACHILECPEGLAQDVISTIGQAFELR	Unmodified	2926.4317	0.43171258	178	P29353-6;P29353;B4DL02;P29353-7;P29353-2;P29353-3;P29353-5;Q5T188;Q5T182;Q5T187	SHC1	SHC-transforming protein 1	yes	no	0	0	1.29	0.452	10	4	1.29	0.452	10	4		3	1	3		4		2				1						3	1	3		4		2				1
ACIDSNEDGDLSK	Unmodified	1422.5933	0.59328784	1686	Q5VZU9;P29144	TPP2	Tripeptidyl-peptidase 2	yes	no	0	0	1	0	46		1	0	46		3	4		3	2	4	4	4	4	3	2	2	2	3	1	5	3	4		3	2	4	4	4	4	3	2	2	2	3
ACIGDTLCQK	Unmodified	1164.5267	0.5267286	1	A0AVT1	UBA6	Ubiquitin-like modifier-activating enzyme 6	yes	yes	0	0	1.25	0.433	3	1	1.25	0.433	3	1		2					1		1									2					1		1
ACILCVHPR	Unmodified	1124.5583	0.5583035	2361	Q14690;F5H7X0	PDCD11	Protein RRP5 homolog	yes	no	0	0	2	0		6	2	0		6			1				2		2		1								1				2		2		1
ACIPVGLLGK	Unmodified	1026.5896	0.58958685	2837	Q96GQ7	DDX27	Probable ATP-dependent RNA helicase DDX27	yes	yes	0	0	1.95	0.218	1	19	1.95	0.218	1	19	3	3		3	4	2		3		1		1					3	3		3	4	2		3		1		1
ACIPYLKK	Unmodified	991.55247	0.55247306	2577	Q6YN16;B4E136	HSDL2	Hydroxysteroid dehydrogenase-like protein 2	yes	no	0	0	2	0		14	2	0		14			3				3		5		1	1	1						3				3		5		1	1	1
ACLDTAVENMPSLK	Unmodified	1547.7324	0.73236428	1880	P49327;F5H0D4	FASN	Fatty acid synthase;[Acyl-carrier-protein] S-acetyltransferase;[Acyl-carrier-protein] S-malonyltransferase;3-oxoacyl-[acyl-carrier-protein] synthase;3-oxoacyl-[acyl-carrier-protein] reductase;3-hydroxypalmitoyl-[acyl-carrier-protein] dehydratase;Enoyl-[acyl-carrier-protein] reductase;Oleoyl-[acyl-carrier-protein] hydrolase	yes	no	0	0	1.27	0.445	59	22	1.27	0.445	59	22	5	8	4	9	5	9	4	7	1	8	1	7	3	6		4	5	8	4	9	5	9	4	7	1	8	1	7	3	6
ACLENLGLK	Unmodified	1016.5325	0.5324659	1775	P36952	SERPINB5	Serpin B5	no	no	0	0	1.24	0.427	57	18	NaN	NaN			7	5	6	5	4	5	3	5	4	4	8	5	4	2	4	4
ACLIFFDEIDAIGGAR	Unmodified	1766.8662	0.86615564	1768	P35998;B7Z5E2	PSMC2	26S protease regulatory subunit 7	yes	no	0	0	1	0	13		1	0	13			2		3		4		2				1		1				2		3		4		2				1		1
ACLISLGYDVENDR	Unmodified	1623.7563	0.75627084	1194	O43707;D6PXK4;F5GXS2	ACTN4	Alpha-actinin-4	yes	no	0	0	1.53	0.499	53	59	1.53	0.499	53	59	8	9	8	8	5	10	7	7	10	9	8	6	9	6		2	8	9	8	8	5	10	7	7	10	9	8	6	9	6
ACLISLGYDVENDRQGEAEFNR	Unmodified	2555.1711	0.17106445	1194	O43707;D6PXK4;F5GXS2	ACTN4	Alpha-actinin-4	yes	no	0	0	1.52	0.5	67	72	1.52	0.5	67	72	7	9	8	11	8	10	12	11	9	8	10	7	7	8	7	7	7	9	8	11	8	10	12	11	9	8	10	7	7	8
ACLQPSQDPQMR	Unmodified	1429.6442	0.64421797	2632	Q86Y56;Q86Y56-2;H0Y650;F5H8D4;E9PGY2	HEATR2	HEAT repeat-containing protein 2	yes	no	0	0	1	0	15		1	0	15			2	2	2		5		2	1			1						2	2	2		5		2	1			1
ACLWGTGCVAGVLLQPSGAK	Unmodified	2044.0234	0.023401339	1998,783	P58107;E9PPU0	EPPK1	Epiplakin	no	no	0	0	1.76	0.424	4	13	NaN	NaN			1	2		5	1	1	2		2	1	1					1
ACLYAGVK	Unmodified	880.44767	0.44767364	1541	P15104	GLUL	Glutamine synthetase	yes	yes	0	0	1.15	0.361	11	2	1.15	0.361	11	2	1	2	5		1		1	1				2					1	2	5		1		1	1				2
ACNCLLLK	Unmodified	990.49906	0.49905728	533,1526,1453	D3DTL2;P13929-3;P13929;P13929-2;P09104;B7Z2X9;F5H0C8	ENO3;ENO2	Beta-enolase;Gamma-enolase;Enolase	no	no	0	0	1	0	69		NaN	NaN			6	4	7	2	7	3	5	4	3	2	6	3	7	3	4	3
ACNPLDAGPMVVHCSAGVGR	Unmodified	2066.9448	0.94483344	1477	P10586;P10586-2;H0Y6Z7;H0Y4H1;H0Y7Z9;F2Z3B8;H0Y380	PTPRF	Receptor-type tyrosine-protein phosphatase F	yes	no	0	0	2	0		3	2	0		3		2						1										2						1
ACNPQPNGENAISAR	Unmodified	1597.7267	0.72670205	2700	Q8NHP8;F5H5E2	PLBD2	Putative phospholipase B-like 2;Putative phospholipase B-like 2 32 kDa form;Putative phospholipase B-like 2 45 kDa form	yes	no	0	0	1.41	0.492	13	9	1.41	0.492	13	9		5		3	2	4		4			2	1				1		5		3	2	4		4			2	1
ACNQLGQFLQHR	Unmodified	1470.715	0.71501515	1331	O95782;O95782-2;O94973-2;O94973;C9J1S3;O94973-3;E9PBJ2	AP2A1;AP2A2	AP-2 complex subunit alpha-1;AP-2 complex subunit alpha-2	yes	no	0	0	1.98	0.127	1	60	1.98	0.127	1	60	6	5	6	9	6	8	4	6	4	3	2	1		1			6	5	6	9	6	8	4	6	4	3	2	1		1
ACPLDQAIGLLVAIFHK	Acetyl (Protein N-term)	1907.0339	0.033889671	1407	P06703	S100A6	Protein S100-A6	yes	yes	1	0	1.64	0.479	184	332	1.64	0.479	184	332	72	39	58	33	28	73	21	33	23	8	53	20	15	18	7	15	72	39	58	33	28	73	21	33	23	8	53	20	15	18
ACPLDQAIGLLVAIFHK	Unmodified	1865.0233	0.023324985	1407	P06703	S100A6	Protein S100-A6	yes	yes	0	0	1.18	0.382	37	8	1.18	0.382	37	8	4	5	4	3	4	8	4	3	3		1	1	1	2		2	4	5	4	3	4	8	4	3	3		1	1	1	2
ACPLDQAIGLLVAIFHKYSGR	Acetyl (Protein N-term)	2370.2518	0.25182137	1407	P06703	S100A6	Protein S100-A6	yes	yes	1	0	1.62	0.486	13	21	1.62	0.486	13	21	6	5	4	2	1	4		4	1		3		1	1		2	6	5	4	2	1	4		4	1		3		1	1
ACPPGTAACLVR	Unmodified	1271.6115	0.61146128	1498	P11717	IGF2R	Cation-independent mannose-6-phosphate receptor	yes	yes	0	0	1.62	0.487	10	16	1.62	0.487	10	16	2	5	5	3	1	2	2	4			2						2	5	5	3	1	2	2	4			2
ACQIFVR	Unmodified	892.45891	0.45890703	1933	P52272;P52272-2;Q59ES8;F5H7Z1	HNRNPM	Heterogeneous nuclear ribonucleoprotein M	yes	no	0	0	1.95	0.223	2	36	1.95	0.223	2	36	1		1		5		8		4	3	4	3	5	1	2	1	1		1		5		8		4	3	4	3	5	1
ACQSIYPLHDVFVR	Unmodified	1703.8454	0.84536062	2032	P61247;D6RAT0;D6RG13;H0Y9Y4;D6RB09;D6R9B6	RPS3A	40S ribosomal protein S3a	yes	no	0	0	1.52	0.5	156	170	1.52	0.5	156	170	26	25	20	21	21	20	21	18	20	19	17	20	21	20	24	13	26	25	20	21	21	20	21	18	20	19	17	20	21	20
ACQSIYPLHDVFVRK	Unmodified	1831.9403	0.94032364	2032	P61247;D6RAT0;D6RG13;H0Y9Y4;D6RB09;D6R9B6	RPS3A	40S ribosomal protein S3a	yes	no	0	0	1.54	0.498	46	55	1.54	0.498	46	55	8	3	2	3	2	8	6	6	8	9	8	5	8	8	6	11	8	3	2	3	2	8	6	6	8	9	8	5	8	8
ACSAIHAVNLR	Unmodified	1210.6241	0.62407488	2258	Q13045;E7EPM0;F5H407	FLII	Protein flightless-1 homolog	yes	no	0	0	1	0	2		1	0	2					1				1												1				1
ACSLPYASESK	Unmodified	1211.5492	0.54923818	430	CON__ENSEMBL:ENSBTAP00000016046			yes	yes	0	0	1	0	44		1	0	44		2	1	4		4	1	1	1	3	3	3	4	6	4	3	4	2	1	4		4	1	1	1	3	3	3	4	6	4
ACSPCSSQSSSSGICTDFWDLLVK	Unmodified	2691.1615	0.16148732	662	E7EVU8;Q7Z6Z7;Q7Z6Z7-3;E9PD66;Q7Z6Z7-2;H0Y5W0;H0Y659	HUWE1	E3 ubiquitin-protein ligase HUWE1	yes	no	0	0	1	0	7		1	0	7			1		1		1		1				1		1		1		1		1		1		1				1		1
ACTILLR	Unmodified	845.47931	0.47930812	675	P49368;E9PAQ6;P49368-2;B4DUR8	CCT3	T-complex protein 1 subunit gamma	yes	no	0	0	1.39	0.487	27	17	1.39	0.487	27	17		6	1	5		5	1	4	2	4	1	5	2	3	1	4		6	1	5		5	1	4	2	4	1	5	2	3
ACTTEEDQEKLMQITSLHSLNAFLLPIK	Unmodified	3229.6363	0.63628563	1898	P49915;B4DUT7;F8W720	GMPS	GMP synthase [glutamine-hydrolyzing]	yes	no	0	0	1	0	3		1	0	3							1		1				1										1		1				1
ACVMMQGR	Unmodified	951.40886	0.40886207	1352	P00491;G3V5M2;G3V2H3	PNP	Purine nucleoside phosphorylase	yes	no	0	0	1	0	1		1	0	1									1																1
ACVRTFYETPLQLLEK	Unmodified	1967.0186	0.018633537	753	P09603;P09603-2;E9PJA2;P09603-3;E9PKP4	CSF1	Macrophage colony-stimulating factor 1;Processed macrophage colony-stimulating factor 1	yes	no	0	0	2	0		5	2	0		5		1		1	1			2										1		1	1			2
ACVVHGSDLK	Unmodified	1084.5335	0.53352853	862	F5H3A1;P05023;B7Z3U6	ATP1A1	Sodium/potassium-transporting ATPase subunit alpha-1	no	no	0	0	1.63	0.483	10	17	NaN	NaN			3		1		1		1		1	4	4	2	2	3	3	2
ACVVHGSDLKDMTSEQLDDILK	Unmodified	2473.1829	0.18287469	862	F5H3A1;P05023;B7Z3U6	ATP1A1	Sodium/potassium-transporting ATPase subunit alpha-1	yes	no	0	0	1.82	0.381	3	14	1.82	0.381	3	14		5		3		2				3			1	1		2		5		3		2				3			1	1
ACWVLHYFCEVK	Unmodified	1610.7374	0.73739007	1322	O95373	IPO7	Importin-7	yes	yes	0	0	1.02	0.131	56	1	1.02	0.131	56	1	3	4	4	4	4	4	4	4	2	3	4	4	4	4		5	3	4	4	4	4	4	4	4	2	3	4	4	4	4
ACYALENFVENLGPK	Unmodified	1723.824	0.82395647	2724	Q8TEX9-2;Q8TEX9;H0YN14;H0Y3R2	IPO4	Importin-4	yes	no	0	0	1.07	0.253	27	2	1.07	0.253	27	2		3	1	4	2	6	3	3	1	3	1	2						3	1	4	2	6	3	3	1	3	1	2
ACYGVLR	Unmodified	837.41671	0.41670786	1633	P23396;E9PL09;E9PL45;H0YEU2	RPS3	40S ribosomal protein S3	yes	no	0	0	1.4	0.49	76	51	1.4	0.49	76	51	5	5	13	7	3	6	8	6	12	11	9	10	9	7	9	7	5	5	13	7	3	6	8	6	12	11	9	10	9	7
ACYLSINPQKDETLETEK	Unmodified	2138.0201	0.02014968	2026	P61163;F5H3I4	ACTR1A	Alpha-centractin	no	no	0	0	1.17	0.373	40	8	NaN	NaN			5	3	4	2	2	2	5	2	5	3	1	3	4	2	1	4
ACYLSINPQKDETLETEKAQYYLPDGSTIEIGPSR	Unmodified	3985.9255	0.9255276	2026	P61163;F5H3I4	ACTR1A	Alpha-centractin	no	no	0	0	1.05	0.226	35	2	NaN	NaN			3	2	4	1	4	3	4	1	4	3	2	1	2	1	1	1
ADAAATAGAGGSGTR	Acetyl (Protein N-term)	1274.5851	0.58510641	2611	Q7Z7C8-4;Q7Z7C8-2;Q7Z7C8;C9J7M8	TAF8	Transcription initiation factor TFIID subunit 8	yes	no	1	0	1.57	0.495	3	4	1.57	0.495	3	4	1	1		1			2	1			1						1	1		1			2	1			1
ADAAPQLGKR	Acetyl (Protein N-term)	1067.5724	0.57235688	2804	Q96C86	DCPS	m7GpppX diphosphatase	yes	yes	1	0	1.5	0.5	1	1	1.5	0.5	1	1						2																2
ADAASQVLLGSGLTILSQPLMYVK	Acetyl (Protein N-term)	2516.356	0.35601167	3364	Q9Y6C9;E9PIE4	MTCH2	Mitochondrial carrier homolog 2	yes	no	1	0	2	0		30	2	0		30	1	5	3	4		2	1		1	2		3	3	4		1	1	5	3	4		2	1		1	2		3	3	4
ADAEGESDLENSR	Unmodified	1391.5801	0.58008061	3337	Q9Y490;Q5TCU6	TLN1	Talin-1	yes	no	0	0	1.03	0.177	60	2	1.03	0.177	60	2	4	5	7	3	7	4	6	4	5	2	4	2	6	1		2	4	5	7	3	7	4	6	4	5	2	4	2	6	1
ADAEGESDLENSRK	Unmodified	1519.675	0.67504363	3337	Q9Y490;Q5TCU6	TLN1	Talin-1	yes	no	0	0	1.11	0.307	17	2	1.11	0.307	17	2		1		3	2	5	1	1		1		2	1	1		1		1		3	2	5	1	1		1		2	1	1
ADAETLRK	Unmodified	902.48214	0.48214489	1449	P08758;E7ENQ5;D6RBE9;E9PHT9;D6RCN3	ANXA5	Annexin A5;Annexin	yes	no	0	0	1	0	9		1	0	9									2				1	2	1	3									2				1	2	1
ADAEVIILPK	Acetyl (Protein N-term)	1109.6332	0.6332258	1232	O60832;O60832-2;C9IYT0	DKC1	H/ACA ribonucleoprotein complex subunit 4	yes	no	1	0	1.92	0.266	1	12	1.92	0.266	1	12	1		2	1	1	1	2	2	1		1		1				1		2	1	1	1	2	2	1		1		1
ADAFGDELFSVFEGDSTTAAGTKK	Acetyl (Protein N-term)	2505.1547	0.15472891	1815	P42285;D6REC7	SKIV2L2	Superkiller viralicidic activity 2-like 2	yes	no	1	0	1.89	0.314	3	24	1.89	0.314	3	24	1	2	1	5	1	4	1	4	2	1		2		3			1	2	1	5	1	4	1	4	2	1		2		3
ADAGKEGNNPAENGDAK	Unmodified	1656.734	0.73395549	1397	P05204;F5H568	HMGN2;HMGN2P42	Non-histone chromosomal protein HMG-17	yes	no	0	0	1.76	0.429	9	28	1.76	0.429	9	28					1	1	1	1	1	5	5	4	7	4	3	4					1	1	1	1	1	5	5	4	7	4
ADAGKEGNNPAENGDAKTDQAQK	Unmodified	2328.0578	0.057808828	1397	P05204;F5H568	HMGN2;HMGN2P42	Non-histone chromosomal protein HMG-17	yes	no	0	0	1.99	0.121	1	66	1.99	0.121	1	66	7	6	10	4	9	5	5	4	10	1	3			2	1		7	6	10	4	9	5	5	4	10	1	3			2
ADAIVKMLDAAVIKMEGGTENDLR	Unmodified	2559.3037	0.30365852	2970	Q9BXP5;Q9BXP5-3;Q9BXP5-2;Q9BXP5-4;Q9BXP5-5	SRRT	Serrate RNA effector molecule homolog	yes	no	0	0	2	0		1	2	0		1						1																1
ADALQAGASQFETSAAK	Unmodified	1664.8006	0.8005785	2435,951	Q15836;F8WCA0;P63027	VAMP3;VAMP2	Vesicle-associated membrane protein 3;Vesicle-associated membrane protein 2	no	no	0	0	1.74	0.438	16	46	NaN	NaN			3	8	2	7	3	6	3	7	4	2	6	2	2	2	2	3
ADAPVALVVHMAPASVLVDSR	Unmodified	2117.1303	0.13030925	2910	Q9BQ52;Q9BQ52-4;E9PGJ0;G5E9D5;Q9BQ52-2;H7C2I4	ELAC2	Zinc phosphodiesterase ELAC protein 2	yes	no	0	0	1.62	0.486	8	13	1.62	0.486	8	13			2		2	1	2	2	1	3		3	2	2		1			2		2	1	2	2	1	3		3	2	2
ADATNVNNWHWTER	Unmodified	1712.7655	0.76553039	232	O95433;B4DUR9;G3V3W9	AHSA1	Activator of 90 kDa heat shock protein ATPase homolog 1	yes	no	0	0	1	0	4		1	0	4			1				2						1						1				2						1
ADAVQDSEMVELVELEIR	Unmodified	2044.9987	0.99868596	1884	P49411	TUFM	Elongation factor Tu, mitochondrial	yes	yes	0	0	2	0		1	2	0		1										1																1
ADCASGIFLAAEK	Unmodified	1351.6442	0.6442012	142	B3KXW5;O43747-2;O43747;E7EUH1;H3BNN2	AP1G1	AP-1 complex subunit gamma-1	yes	no	0	0	1	0	7		1	0	7		1		1			2				1			1			1	1		1			2				1			1
ADCILYYGFGDIFR	Unmodified	1708.7919	0.79192806	1838	P46063	RECQL	ATP-dependent DNA helicase Q1	yes	yes	0	0	2	0		42	2	0		42		5	4	1	1		2	3	4	2	4	3	5	2	4	2		5	4	1	1		2	3	4	2	4	3	5	2
ADDADEFGYSR	Unmodified	1244.4946	0.49456007	2589	Q7KZF4;E7ESM6	SND1	Staphylococcal nuclease domain-containing protein 1	yes	no	0	0	1.95	0.218	1	19	1.95	0.218	1	19		3	1	4	1	3	1	4	1	1				1				3	1	4	1	3	1	4	1	1				1
ADDGRPFPQVIK	Unmodified	1341.7041	0.70409934	1375	P04075;H3BQN4;H3BPS8;H3BUH7;H3BR04;H3BMQ8;H3BNM5	ALDOA	Fructose-bisphosphate aldolase A;Fructose-bisphosphate aldolase	yes	no	0	0	1.42	0.493	198	143	1.42	0.493	198	143	27	22	25	18	19	21	29	21	20	16	26	14	24	18	26	15	27	22	25	18	19	21	29	21	20	16	26	14	24	18
ADDIDIEAMLEAPYKKDENK	Acetyl (Protein N-term)	2349.1046	0.10460759	2353	Q14498;Q14498-2;Q14498-3;G3XAC6;Q5QP23;Q5QP21;Q5QP22;A8MYG5;F2Z2Z5;F8WF24	RBM39	RNA-binding protein 39	yes	no	1	0	1.87	0.34	4	26	1.87	0.34	4	26		4	3	4	1	4		3		3		3		4		1		4	3	4	1	4		3		3		3		4
ADDKLIAEEGVDSLNVK	Unmodified	1814.9262	0.92617294	1309	O95202	LETM1	LETM1 and EF-hand domain-containing protein 1, mitochondrial	yes	yes	0	0	1.95	0.218	1	19	1.95	0.218	1	19		3	3	4	1		3	3	1		2							3	3	4	1		3	3	1		2
ADDLDFETGDAGASATFPMQCSALR	Acetyl (Protein N-term),Oxidation (M)	2703.1429	0.14286037	2110	P63241-2;P63241;Q6IS14	EIF5A;EIF5AL1	Eukaryotic translation initiation factor 5A-1;Eukaryotic translation initiation factor 5A-1-like	yes	no	1	1	1	0	1		1	0	1			1																1
ADDLDFETGDAGASATFPMQCSALR	Acetyl (Protein N-term)	2687.1479	0.14794574	2110	P63241-2;P63241;Q6IS14	EIF5A;EIF5AL1	Eukaryotic translation initiation factor 5A-1;Eukaryotic translation initiation factor 5A-1-like	yes	no	1	0	1.16	0.362	38	7	1.16	0.362	38	7	1	4	3	7	2	2	4	8	1	4	1	3		2	1	2	1	4	3	7	2	2	4	8	1	4	1	3		2
ADDLDFETGDAGASATFPMQCSALRK	Acetyl (Protein N-term),Oxidation (M)	2831.2378	0.23782338	2110	P63241-2;P63241;Q6IS14	EIF5A;EIF5AL1	Eukaryotic translation initiation factor 5A-1;Eukaryotic translation initiation factor 5A-1-like	yes	no	1	1	1	0	12		1	0	12		3	4		1		2		1						1			3	4		1		2		1						1
ADDLDFETGDAGASATFPMQCSALRK	Acetyl (Protein N-term)	2815.2429	0.24290876	2110	P63241-2;P63241;Q6IS14	EIF5A;EIF5AL1	Eukaryotic translation initiation factor 5A-1;Eukaryotic translation initiation factor 5A-1-like	yes	no	1	0	1.28	0.451	108	43	1.28	0.451	108	43	6	16	8	16	8	16	8	15	7	10	5	8	4	11	4	9	6	16	8	16	8	16	8	15	7	10	5	8	4	11
ADDLGKGGNEESTK	Unmodified	1419.6478	0.64776625	1351	P00441;H7BYH4	SOD1	Superoxide dismutase [Cu-Zn]	yes	no	0	0	1	0	109		1	0	109		10	3	3	4	1	6	2	6	14	11	7	7	6	7	12	10	10	3	3	4	1	6	2	6	14	11	7	7	6	7
ADDLGKGGNEESTKTGNAGSR	Unmodified	2062.9516	0.95155284	1351	P00441;H7BYH4	SOD1	Superoxide dismutase [Cu-Zn]	yes	no	0	0	1.01	0.0909	119	1	1.01	0.0909	119	1	10	4	8	3	9	5	7	6	13	7	11	7	11	9	1	9	10	4	8	3	9	5	7	6	13	7	11	7	11	9
ADDLLPLGDQTQDGDFGSR	Unmodified	2018.9181	0.91812745	1177	O43290;G3V1T2	SART1	U4/U6.U5 tri-snRNP-associated protein 1	yes	no	0	0	2	0		1	2	0		1				1																1
ADDNATIRVTNLSEDTR	Unmodified	1889.9079	0.90789711	1276	O75821	EIF3G	Eukaryotic translation initiation factor 3 subunit G	yes	yes	0	0	1	0	1		1	0	1																	1
ADDPLRLDQELQQPQTQEK	Unmodified	2251.1081	0.10805348	2248	Q12888-2;Q12888;F8VY86;A6NNK5;C9JXV0;H7C3N7	TP53BP1	Tumor suppressor p53-binding protein 1	yes	no	0	0	1.92	0.271	2	23	1.92	0.271	2	23	1	2	1	2		3			1	4	2	3	2	2		2	1	2	1	2		3			1	4	2	3	2	2
ADDPSAADRNVEIWK	Acetyl (Protein N-term)	1727.8115	0.81147753	2073	P62495;D6RCB3	ETF1	Eukaryotic peptide chain release factor subunit 1	yes	no	1	0	1.42	0.493	60	43	1.42	0.493	60	43	8	8	4	8	8	8	4	9	4	8	6	6	8	6	2	6	8	8	4	8	8	8	4	9	4	8	6	6	8	6
ADDPSSYMEVVQAANTSGNWEELVK	Unmodified	2739.2334	0.23338993	2159	Q00610;Q00610-2	CLTC	Clathrin heavy chain 1	yes	no	0	0	1.02	0.137	51	1	1.02	0.137	51	1	2	4	4	4	4	4	4	3	3	5	3	4	2	2		4	2	4	4	4	4	4	4	3	3	5	3	4	2	2
ADDTDSQSWR	Unmodified	1179.4792	0.47924436	1251	O75369-8			yes	yes	0	0	1.36	0.48	25	14	1.36	0.48	25	14	6	5	2	1	2	4	5	1	1	1	3	2	2	1		3	6	5	2	1	2	4	5	1	1	1	3	2	2	1
ADDTFEALCIEPFSSPPELPDVMKPQDSGSSANEQAVQ	Unmodified	4105.8409	0.84087127	2409	Q15370;B8ZZU8	TCEB2	Transcription elongation factor B polypeptide 2	yes	no	0	0	1	0	24		1	0	24		1	6	1	4	1	3	1	3				2	1	1			1	6	1	4	1	3	1	3				2	1	1
ADEASELACPTPK	Unmodified	1387.6289	0.62894506	1880	P49327	FASN	Fatty acid synthase;[Acyl-carrier-protein] S-acetyltransferase;[Acyl-carrier-protein] S-malonyltransferase;3-oxoacyl-[acyl-carrier-protein] synthase;3-oxoacyl-[acyl-carrier-protein] reductase;3-hydroxypalmitoyl-[acyl-carrier-protein] dehydratase;Enoyl-[acyl-carrier-protein] reductase;Oleoyl-[acyl-carrier-protein] hydrolase	yes	yes	0	0	1.03	0.16	74	2	1.03	0.16	74	2	4	2	6	4	4	6	5	3	5	5	9	4	6	4	4	5	4	2	6	4	4	6	5	3	5	5	9	4	6	4
ADEASELACPTPKEDGLAQQQTQLNLR	Unmodified	2982.4353	0.43527764	1880	P49327	FASN	Fatty acid synthase;[Acyl-carrier-protein] S-acetyltransferase;[Acyl-carrier-protein] S-malonyltransferase;3-oxoacyl-[acyl-carrier-protein] synthase;3-oxoacyl-[acyl-carrier-protein] reductase;3-hydroxypalmitoyl-[acyl-carrier-protein] dehydratase;Enoyl-[acyl-carrier-protein] reductase;Oleoyl-[acyl-carrier-protein] hydrolase	yes	yes	0	0	1	0	26		1	0	26		2	4	1	3	1	4	2	4	1	1		1	1			1	2	4	1	3	1	4	2	4	1	1		1	1
ADEEKLPPGWEK	Acetyl (Protein N-term)	1439.6933	0.69325988	2296	Q13526;E7EQR5;O15428	PIN1;PIN1P1	Peptidyl-prolyl cis-trans isomerase NIMA-interacting 1;Putative PIN1-like protein	yes	no	1	0	1.14	0.35	6	1	1.14	0.35	6	1	1			1	1				2		1				1		1			1	1				2		1
ADEEKLPPGWEKR	Acetyl (Protein N-term)	1595.7944	0.79437091	2296	Q13526;E7EQR5;O15428	PIN1;PIN1P1	Peptidyl-prolyl cis-trans isomerase NIMA-interacting 1;Putative PIN1-like protein	yes	no	1	0	1	0	5		1	0	5						3		1		1												3		1		1
ADEELEALRR	Acetyl (Protein N-term)	1242.6204	0.62042929	1121	O14737;B4DE64;Q3HM38	PDCD5	Programmed cell death protein 5	yes	no	1	0	1.11	0.314	48	6	1.11	0.314	48	6	2	4	2	5	2	5	3	4	4	5	4	5	1	4	1	3	2	4	2	5	2	5	3	4	4	5	4	5	1	4
ADEEPTPADGR	Unmodified	1156.4996	0.49964545	2796	Q96AT1	KIAA1143	Uncharacterized protein KIAA1143	yes	yes	0	0	1	0	4		1	0	4			2		1	1													2		1	1
ADEGISFR	Unmodified	893.4243	0.42429566	2213	Q06830	PRDX1	Peroxiredoxin-1	yes	yes	0	0	1.45	0.497	71	58	1.45	0.497	71	58	8	7	9	7	9	7	8	8	10	9	8	10	6	9	7	7	8	7	9	7	9	7	8	8	10	9	8	10	6	9
ADEKPKEGVK	Acetyl (Protein N-term)	1141.5979	0.59790293	1064	H7BZT4;P61956;P61956-2	SUMO2	Small ubiquitin-related modifier 2	yes	no	1	0	1.23	0.423	59	18	1.23	0.423	59	18	6	5	3	3	4	6	2	4	4	5	9	9	4	3	5	5	6	5	3	3	4	6	2	4	4	5	9	9	4	3
ADELSEKQVYDAHTK	Acetyl (Protein N-term)	1774.8374	0.83735793	386	Q03135-2;C9JKI3	CAV1	Caveolin	yes	no	1	0	1.72	0.449	23	59	1.72	0.449	23	59	6	4	6	1	10	5	7	5	5	5	5	5	5	3	5	5	6	4	6	1	10	5	7	5	5	5	5	5	5	3
ADETKDEQFEQCVQNFNK	Unmodified	2228.9644	0.96442571	1104	O00499-2;O00499-11;O00499-6;O00499-4;O00499-8;O00499-7;O00499-10;O00499-9;O00499;O00499-5;O00499-3	BIN1	Myc box-dependent-interacting protein 1	yes	no	0	0	1.07	0.248	57	4	1.07	0.248	57	4	4	4	4	4	5	5	4	5	4	3	2	5	2	4	1	5	4	4	4	4	5	5	4	5	4	3	2	5	2	4
ADFAQACQDAGVR	Unmodified	1407.6201	0.62011171	1497	P11498;B4DN00;E9PRE7	PC	Pyruvate carboxylase, mitochondrial	yes	no	0	0	1.66	0.473	43	84	1.66	0.473	43	84	15	8	8	6	13	6	7	8	7	5	6	7	12	8	4	7	15	8	8	6	13	6	7	8	7	5	6	7	12	8
ADFCIIHYAGK	Unmodified	1293.6176	0.61759251	1757,1758,911	P35579;P35579-2;F8VTL3;P35580-3;F8W6L6;P35580-2;P35580	MYH9;MYH10	Myosin-9;Myosin-10	no	no	0	0	1.55	0.498	100	120	NaN	NaN			14	17	13	20	18	13	21	14	12	15	11	11	13	12	10	6
ADFDDRVSDEEKVR	Acetyl (Protein N-term)	1721.7857	0.78565671	1947	P52907	CAPZA1	F-actin-capping protein subunit alpha-1	yes	yes	1	0	1.51	0.5	99	104	1.51	0.5	99	104	14	20	15	16	16	28	15	16	9	8	7	6	9	8	9	7	14	20	15	16	16	28	15	16	9	8	7	6	9	8
ADFDNTVAIHPTSSEELVTLR	Unmodified	2314.1441	0.14410464	1348	P00390;P00390-2;P00390-3;P00390-4;P00390-5	GSR	Glutathione reductase, mitochondrial	yes	no	0	0	1.14	0.343	57	9	1.14	0.343	57	9	3	5	1	6	4	8	3	4	3	4	5	5	4	4	3	4	3	5	1	6	4	8	3	4	3	4	5	5	4	4
ADFDTYDDRAYSSFGGGR	Acetyl (Protein N-term)	2040.845	0.84496251	2387	Q15056;Q15056-2	EIF4H	Eukaryotic translation initiation factor 4H	yes	no	1	0	1.26	0.439	51	18	1.26	0.439	51	18	8	8	3	7	5	8	4	6	3	4	2	4	1	1	1	4	8	8	3	7	5	8	4	6	3	4	2	4	1	1
ADFPAGIPECGTDALR	Unmodified	1688.7828	0.78281994	104	B0V043;P26640;H0Y4A6;E7EVJ6;H0Y426	VARS	Valine--tRNA ligase	yes	no	0	0	1.39	0.487	55	35	1.39	0.487	55	35	8	5	6	7	5	9	4	8	5	5	2	6	7	5	3	5	8	5	6	7	5	9	4	8	5	5	2	6	7	5
ADFREPNAEVPRPIPHIGPDYIPTEEER	Unmodified	3243.5949	0.59488982	3145	Q9NX40;G8JLN7;Q9NX40-2;Q9NX40-3;D6RIT9;D6RG39;D6RC55;D6RA54;D6RDI5;D6RBC5;D6R918;D6RF07	OCIAD1	OCIA domain-containing protein 1	yes	no	0	0	2	0		29	2	0		29	4	3	2	3	4	1	2	1	4	1		1	1	1	1		4	3	2	3	4	1	2	1	4	1		1	1	1
ADFSGMSQTDLSLSK	Unmodified	1585.7294	0.72938739	1746	P35237;E9PD07;H0Y3G3	SERPINB6	Serpin B6	yes	no	0	0	1	0	1		1	0	1					1																1
ADGELNVDSLITR	Acetyl (Protein N-term)	1443.7205	0.72053726	2051	P62140;C9JP48;C9J9S3	PPP1CB	Serine/threonine-protein phosphatase PP1-beta catalytic subunit;Serine/threonine-protein phosphatase	yes	no	1	0	2	0		5	2	0		5							1			1		1		2									1			1		1		2
ADGESCSVLMMYQESK	Unmodified	1833.7583	0.75832103	474	CON__P41361			yes	yes	0	0	1	0	7		1	0	7												3	2		1		1											3	2		1
ADGGAEYATYQTK	Unmodified	1373.6099	0.60992418	1548	P15529-2;P15529-5;P15529-3;P15529-6;P15529-4;P15529-7;P15529-16			yes	no	0	0	2	0		6	2	0		6		2			1	3												2			1	3
ADGGTQVIDTK	Unmodified	1103.5459	0.54586736	871	P09622;F5H4I0;E9PEX6;B4DHG0	DLD	Dihydrolipoyl dehydrogenase, mitochondrial;Dihydrolipoyl dehydrogenase	yes	no	0	0	1.81	0.391	13	56	1.81	0.391	13	56	3	4	8		4	3	7	1	5	4	6	4	7	4	5	4	3	4	8		4	3	7	1	5	4	6	4	7	4
ADGLQFELEAVQR	Unmodified	1474.7416	0.74160705	3385	REV__F5H3V5;REV__F5H2J8;REV__Q6ZRS4;REV__Q6ZRS4-3;REV__Q6ZRS4-2			yes	no	0	0	1	0	8		1	0	8									1		3		1				3								1		3		1
ADGQMPFSCHYPSR	Acetyl (Protein N-term)	1693.6977	0.6977101	3240	Q9UJY1	HSPB8	Heat shock protein beta-8	yes	yes	1	0	1	0	23		1	0	23		1	6	2	2	1	4	1	3	2			1					1	6	2	2	1	4	1	3	2			1
ADGQVAELLLR	Acetyl (Protein N-term)	1225.6667	0.6666512	3291	Q9Y285;B4E363	FARSA	Phenylalanine--tRNA ligase alpha subunit	yes	no	1	0	1.59	0.491	15	22	1.59	0.491	15	22		3	1	2	1	2	2	5	1	3	2	4	3	5	1	2		3	1	2	1	2	2	5	1	3	2	4	3	5
ADGSTITRNVETTR	Unmodified	1519.759	0.75904803	489	CON__Q1RMN8			yes	yes	0	0	1	0	3		1	0	3						1		2														1		2
ADGTATAPPPR	Unmodified	1052.5251	0.52507234	662	E7EVU8;Q7Z6Z7;Q7Z6Z7-3;E9PD66;Q7Z6Z7-2;Q5H962	HUWE1	E3 ubiquitin-protein ligase HUWE1	yes	no	0	0	1.06	0.235	32	2	1.06	0.235	32	2	3	4	4	1	1	3	1	1	1	2	5	1	2	3	1	1	3	4	4	1	1	3	1	1	1	2	5	1	2	3
ADGYEPPVQESV	Unmodified	1289.5776	0.57756142	2032	P61247;D6RAT0;H0Y9Y4;D6R9B6	RPS3A	40S ribosomal protein S3a	yes	no	0	0	1.4	0.489	61	40	1.4	0.489	61	40	5	10	11	6	5	10	7	5	6	6	7	4	6	5	3	5	5	10	11	6	5	10	7	5	6	6	7	4	6	5
ADGYVLEGK	Unmodified	950.47091	0.4709115	2054	P62241;Q5JR95	RPS8	40S ribosomal protein S8	yes	no	0	0	1.51	0.5	88	93	1.51	0.5	88	93	9	7	20	10	11	6	21	8	14	12	11	10	13	8	15	6	9	7	20	10	11	6	21	8	14	12	11	10	13	8
ADGYVLEGKELEFYLR	Unmodified	1900.9571	0.95707914	2054	P62241;Q5JR95	RPS8	40S ribosomal protein S8	yes	no	0	0	1.61	0.487	71	112	1.61	0.487	71	112	15	12	12	12	15	16	14	19	13	8	8	10	8	8	6	7	15	12	12	12	15	16	14	19	13	8	8	10	8	8
ADGYVLEGKELEFYLRK	Unmodified	2029.052	0.052042156	2054	P62241;Q5JR95	RPS8	40S ribosomal protein S8	yes	no	0	0	1.32	0.465	13	6	1.32	0.465	13	6	2	2		2		4		2		2		2		2		1	2	2		2		4		2		2		2		2
ADHDFVVQEDFMK	Unmodified	1579.6977	0.69769333	2070	P62333	PSMC6	26S protease regulatory subunit 10B	yes	yes	0	0	1.3	0.458	47	20	1.3	0.458	47	20	3	6	2	8	3	6	4	9	2	5	2	4	2	6		5	3	6	2	8	3	6	4	9	2	5	2	4	2	6
ADHGEPIGR	Unmodified	950.45699	0.45699277	1438	P08238;Q58FF7;Q5T9W8	HSP90AB1;HSP90AB3P	Heat shock protein HSP 90-beta;Putative heat shock protein HSP 90-beta-3	yes	no	0	0	1.13	0.335	95	14	1.13	0.335	95	14	2	2	4	9		7	2	10	12	14	6	12	8	6	6	9	2	2	4	9		7	2	10	12	14	6	12	8	6
ADHQPLTEASYVNLPTIALCNTDSPLR	Unmodified	2995.4709	0.47093486	360	P08865;C9J9K3;A6NE09	RPSA;RPSAP58	40S ribosomal protein SA	yes	no	0	0	1.53	0.499	100	114	1.53	0.499	100	114	16	20	12	18	14	17	11	18	11	13	10	13	9	13	10	9	16	20	12	18	14	17	11	18	11	13	10	13	9	13
ADHSFSDGVPSDSVEAAK	Acetyl (Protein N-term)	1859.8174	0.81735077	88	A8MZ22;F5HFY4;Q99733;C9JZI7;C9J6D1;E9PKT8;E9PNJ7;E9PS34;E9PJJ2;E9PNW0;E9PP22;E9PKI2;C9J1B1	NAP1L4;NAP1L4b	Nucleosome assembly protein 1-like 4	yes	no	1	0	1.22	0.415	74	21	1.22	0.415	74	21	10	8	4	7	7	8	5	7	6	4	8	4	6	3	4	4	10	8	4	7	7	8	5	7	6	4	8	4	6	3
ADHVQSLAQLENLCK	Acetyl (Protein N-term)	1766.8621	0.8621329	708	E9PEN8;Q9UIA9;H0YBE1	XPO7	Exportin-7	yes	no	1	0	1.06	0.239	31	2	1.06	0.239	31	2	5	6	3	3	4	3	4	2	2					1			5	6	3	3	4	3	4	2	2					1
ADIDISGPNVDVDVPDVNIEGPDAK	Unmodified	2563.229	0.22895648	2234	Q09666	AHNAK	Neuroblast differentiation-associated protein AHNAK	yes	yes	0	0	1.33	0.471	2	1	1.33	0.471	2	1		1						1		1								1						1		1
ADIDNKEQSELDQDLDDVEEVEEEETGEETKLK	Acetyl (Protein N-term)	3862.7127	0.71273667	125	P55209;F5H4R6;B3KNT8;F8VY35;F8W0J6;F8VUX1;F8W020;F8VXI6;F5H1X5;F8VVB5	NAP1L1	Nucleosome assembly protein 1-like 1	yes	no	1	0	1.03	0.182	56	2	1.03	0.182	56	2	4	7	4	6	4	6	4	7	4		2	2	3	2	1	2	4	7	4	6	4	6	4	7	4		2	2	3	2
ADIDVSGPKVDIEGPDVNIEGPEGK	Unmodified	2549.2497	0.24969192	2234	Q09666;Q8N274	AHNAK	Neuroblast differentiation-associated protein AHNAK	yes	no	0	0	1.71	0.452	4	10	1.71	0.452	4	10		1		4	1	3	1	2			1	1						1		4	1	3	1	2			1	1
ADIDVSGPKVDVDIPDVNIEGPDAK	Unmodified	2577.281	0.28099205	2234	Q09666	AHNAK	Neuroblast differentiation-associated protein AHNAK	yes	yes	0	0	1.8	0.4	9	36	1.8	0.4	9	36		2		3		5	3	6		4	6	4	3	6	1	2		2		3		5	3	6		4	6	4	3	6
ADIDVSGPKVDVECPDVNIEGPEGK	Unmodified	2638.2432	0.24322634	2234	Q09666	AHNAK	Neuroblast differentiation-associated protein AHNAK	yes	yes	0	0	1.42	0.493	50	36	1.42	0.493	50	36	3	7	5	6	6	7	5	6	7	7	5	6	4	5	2	5	3	7	5	6	6	7	5	6	7	7	5	6	4	5
ADIDVSGPKVDVEVPDVSLEGPEGK	Unmodified	2550.2701	0.27009301	2234	Q09666	AHNAK	Neuroblast differentiation-associated protein AHNAK	yes	yes	0	0	1.47	0.499	30	27	1.47	0.499	30	27	1	6	3	9	4	4	2	7	2	4	3	3	1	4	1	3	1	6	3	9	4	4	2	7	2	4	3	3	1	4
ADIDVSGPSVDTDAPDLDIEGPEGK	Unmodified	2511.15	0.15003746	2234	Q09666	AHNAK	Neuroblast differentiation-associated protein AHNAK	yes	yes	0	0	2	0		1	2	0		1										1																1
ADIDVSGPSVDTDAPDLDIEGPEGKLK	Unmodified	2752.3291	0.32906446	2234	Q09666	AHNAK	Neuroblast differentiation-associated protein AHNAK	yes	yes	0	0	1.9	0.3	1	9	1.9	0.3	1	9		1		3		1		2	2	1								1		3		1		2	2	1
ADIEISGPK	Unmodified	928.48656	0.48656157	2234	Q09666	AHNAK	Neuroblast differentiation-associated protein AHNAK	yes	yes	0	0	1.91	0.287	5	50	1.91	0.287	5	50		1	3	2	3	4	5	1	4	9	2	4	6	2	6	3		1	3	2	3	4	5	1	4	9	2	4	6	2
ADIEISGPKVDIDAPDVSIEGPDAK	Unmodified	2550.2701	0.27009301	2234	Q09666	AHNAK	Neuroblast differentiation-associated protein AHNAK	yes	yes	0	0	1.67	0.471	2	4	1.67	0.471	2	4		1		1				1		1		1		1				1		1				1		1		1		1
ADIEMPFDPSK	Unmodified	1248.5696	0.56963927	1251	O75369-8;O75369;O75369-9;O75369-2;O75369-3;O75369-6;O75369-7;E7EN95;O75369-4;O75369-5	FLNB	Filamin-B	yes	no	0	0	1.56	0.496	18	23	1.56	0.496	18	23		6	3	5		5	1	6		6		3	1	2		3		6	3	5		5	1	6		6		3	1	2
ADIEMPFDPSKVVASGPGLEHGK	Unmodified	2380.1733	0.17329628	1251	O75369-8;O75369;O75369-9;O75369-2;O75369-3;O75369-6;O75369-7;E7EN95;O75369-4;O75369-5	FLNB	Filamin-B	yes	no	0	0	2	0		13	2	0		13		3		4		3		3										3		4		3		3
ADIEVACYGYEGIDAVK	Unmodified	1871.8611	0.86112984	1396	P05198;G3V4T5;H0YJS4	EIF2S1	Eukaryotic translation initiation factor 2 subunit 1	yes	no	0	0	1	0	6		1	0	6			1		1		3						1						1		1		3						1
ADIFMFDEPSSYLDVK	Unmodified	1875.8601	0.86006721	2029	P61221;D6R9I9	ABCE1	ATP-binding cassette sub-family E member 1	yes	no	0	0	1.5	0.5	1	1	1.5	0.5	1	1				1								1								1								1
ADIGCTPGSGR	Unmodified	1089.4873	0.48730662	499	CON__Q2UVX4			yes	yes	0	0	1	0	33		1	0	33				1	1					4	3	4	3	4	3	7	3			1	1					4	3	4	3	4	3
ADIIHACDIVEDAAIAYGYNNIQMTLPK	Unmodified	3118.5104	0.51035684	3111	Q9NSD9;F5H6Y1	FARSB	Phenylalanine--tRNA ligase beta subunit	yes	no	0	0	1	0	7		1	0	7			1		1		3		1			1							1		1		3		1			1
ADIIVSELLGSFADNELSPECLDGAQHFLK	Unmodified	3287.602	0.60200861	1122	O14744;G3V5W5;O14744-2;B4DX49;B4DV00;A8MTP3;H0YJD3	PRMT5	Protein arginine N-methyltransferase 5;Protein arginine N-methyltransferase 5, N-terminally processed	yes	no	0	0	1	0	1		1	0	1					1																1
ADIKSPSLDVTVPEAELNLETPEISVGGK	Unmodified	3007.5601	0.56012702	2234	Q09666	AHNAK	Neuroblast differentiation-associated protein AHNAK	yes	yes	0	0	2	0		20	2	0		20	1	4		3	1	3	3	4	1								1	4		3	1	3	3	4	1
ADILEDKDGK	Unmodified	1102.5506	0.55061839	1933	P52272;P52272-2;Q59ES8	HNRNPM	Heterogeneous nuclear ribonucleoprotein M	yes	no	0	0	1.17	0.373	10	2	1.17	0.373	10	2			4		3		4							1					4		3		4							1
ADIQMPFTCSVTYYGPSGQK	Unmodified	2249.0133	0.013290163	226	Q13740;B4DTU0;Q13740-2;F5GXJ9;H7C543;Q6ZS95	ALCAM	CD166 antigen	yes	no	0	0	2	0		1	2	0		1		1																1
ADIQTER	Acetyl (Protein N-term)	873.41921	0.41921028	2063	P62280	RPS11	40S ribosomal protein S11	yes	yes	1	0	1.5	0.5	16	16	1.5	0.5	16	16		4	3	3	2	1	1	3	3	2	1	2		2	1	4		4	3	3	2	1	1	3	3	2	1	2		2
ADIWSFGITAIELATGAAPYHK	Unmodified	2331.1899	0.18993262	1330	O95747;C9JIG9	OXSR1	Serine/threonine-protein kinase OSR1	yes	no	0	0	1.5	0.5	1	1	1.5	0.5	1	1						1								1								1								1
ADIWSLGITAIELAK	Unmodified	1599.8872	0.88720866	254	B4E0Y9;Q9P289;Q8NBY1;E7ERH7;C9JGW8;Q9P289-2;O00506;A8K6Z3;F5H0B2;B7Z9K1;H7C279;C9J232;C9JCC0;C9J6L2;C9JDH9	MST4;STK25	Serine/threonine-protein kinase MST4;Serine/threonine-protein kinase 25	yes	no	0	0	1	0	3		1	0	3			2		1														2		1
ADKDYHFK	Unmodified	1022.4821	0.48214489	1411	P06748;P06748-2;P06748-3	NPM1	Nucleophosmin	yes	no	0	0	1.81	0.388	5	22	1.81	0.388	5	22										5		4	6	2	4	6										5		4	6	2
ADKDYHFKVDNDENEHQLSLR	Unmodified	2572.1942	0.19424273	1411	P06748;P06748-2;P06748-3	NPM1	Nucleophosmin	yes	no	0	0	1.54	0.498	186	222	1.54	0.498	186	222	26	28	22	26	28	25	25	24	26	31	29	21	22	27	24	24	26	28	22	26	28	25	25	24	26	31	29	21	22	27
ADKEAAFDDAVEER	Acetyl (Protein N-term)	1606.7111	0.71109479	2232	Q09028;Q09028-3;E9PNS6;E9PIC4;E9PNS2	RBBP4	Histone-binding protein RBBP4	yes	no	1	0	1.64	0.479	55	99	1.64	0.479	55	99	6	16	9	16	9	13	7	13	7	10	5	8	9	10	9	7	6	16	9	16	9	13	7	13	7	10	5	8	9	10
ADKMDMSLDDIIK	Acetyl (Protein N-term)	1535.7211	0.72113089	2624	E9PB61;Q86V81	ALYREF	THO complex subunit 4	yes	yes	1	0	1.56	0.496	21	27	1.56	0.496	21	27		5	5	6	2	5	4	6	1	5		3		3		3		5	5	6	2	5	4	6	1	5		3		3
ADKNEVAAEVAK	Unmodified	1243.6408	0.64083038	1989	P56192;H0YIP0	MARS	Methionine--tRNA ligase, cytoplasmic	yes	no	0	0	1.37	0.483	22	13	1.37	0.483	22	13	3	1	5	2	2	2	2	6	4		2	4		1	1		3	1	5	2	2	2	2	6	4		2	4		1
ADKPDMGEIASFDK	Acetyl (Protein N-term),Oxidation (M)	1580.7028	0.70283829	2114	P63313	TMSB10	Thymosin beta-10	yes	yes	1	1	1	0	55		1	0	55		4	7	3	7	3	4	3	5	4	2	3	1	3	3		3	4	7	3	7	3	4	3	5	4	2	3	1	3	3
ADKPDMGEIASFDK	Acetyl (Protein N-term)	1564.7079	0.70792366	2114	P63313	TMSB10	Thymosin beta-10	yes	yes	1	0	1.25	0.433	105	35	1.25	0.433	105	35	16	11	10	11	11	11	10	9	7	8	6	7	8	6	5	4	16	11	10	11	11	11	10	9	7	8	6	7	8	6
ADKPDMGEIASFDKAK	Acetyl (Protein N-term),Oxidation (M)	1779.8349	0.83491509	2114	P63313	TMSB10	Thymosin beta-10	yes	yes	1	1	1.1	0.305	26	3	1.1	0.305	26	3	2	4	2	3	1	4	1	2	2	1		2	2	1		2	2	4	2	3	1	4	1	2	2	1		2	2	1
ADKPDMGEIASFDKAK	Acetyl (Protein N-term)	1763.84	0.84000047	2114	P63313	TMSB10	Thymosin beta-10	yes	yes	1	0	1.22	0.417	132	38	1.22	0.417	132	38	15	14	15	13	10	19	11	12	10	8	5	10	7	9	5	7	15	14	15	13	10	19	11	12	10	8	5	10	7	9
ADLAAVEAK	Unmodified	886.476	0.47599688	2341	Q14204	DYNC1H1	Cytoplasmic dynein 1 heavy chain 1	yes	yes	0	0	2	0		2	2	0		2																2
ADLAECNIK	Acetyl (Protein N-term)	1074.5016	0.5015597	1733	P33176	KIF5B	Kinesin-1 heavy chain	yes	yes	1	0	1	0	11		1	0	11		2	1	4		1		1	1	1								2	1	4		1		1	1	1
ADLAEEYSKDR	Unmodified	1295.5994	0.59935949	670	E7EWS7;P68036;B4DDG1	UBE2L3	Ubiquitin-conjugating enzyme E2 L3	yes	no	0	0	1	0	16		1	0	16		1	2	1	1	2		2		2	1	1	1	1		1		1	2	1	1	2		2		2	1	1	1	1
ADLANEEKPAIAPPVFVFQK	Acetyl (Protein N-term)	2225.1732	0.17321992	3040	Q9H6Z4;Q9H6Z4-2;Q9H6Z4-3;Q9H6Z4-4	RANBP3	Ran-binding protein 3	yes	no	1	0	1.02	0.144	46	1	1.02	0.144	46	1	4	4	4	5	2	4	1	4	1	4	1	3	2	4		4	4	4	4	5	2	4	1	4	1	4	1	3	2	4
ADLDKLNIDSIIQR	Acetyl (Protein N-term)	1654.889	0.88899957	919	P36873-2;P36873;F8VYE8;F8VR82	PPP1CC	Serine/threonine-protein phosphatase PP1-gamma catalytic subunit;Serine/threonine-protein phosphatase	yes	no	1	0	1.78	0.412	18	65	1.78	0.412	18	65	6	10	8	6	6	11	6	7	4	4	4	1	3	4	2	1	6	10	8	6	6	11	6	7	4	4	4	1	3	4
ADLDVSGPK	Unmodified	900.45526	0.45526144	2234	Q09666	AHNAK	Neuroblast differentiation-associated protein AHNAK	yes	no	0	0	1.76	0.428	15	47	1.76	0.428	15	47	3	2	7	6	7	7	4	3	4	3	5		2	5		4	3	2	7	6	7	7	4	3	4	3	5		2	5
ADLDVSGPKVDIDVPDVNIEGPDAK	Unmodified	2577.281	0.28099205	2234	Q09666	AHNAK	Neuroblast differentiation-associated protein AHNAK	yes	yes	0	0	1.86	0.35	1	6	1.86	0.35	1	6		1				2		1				1			2			1				2		1				1
ADLDVSGPKVDIDVPDVNIEGPEGK	Unmodified	2577.281	0.28099205	2234	Q09666	AHNAK	Neuroblast differentiation-associated protein AHNAK	yes	no	0	0	1.63	0.483	33	56	1.63	0.483	33	56	6	7	8	8	4	9	3	11	8	5	3	3	5	2	5	2	6	7	8	8	4	9	3	11	8	5	3	3	5	2
ADLDVSGPKVDVDVPDVNIEGPDAK	Unmodified	2563.2653	0.26534199	2234	Q09666	AHNAK	Neuroblast differentiation-associated protein AHNAK	yes	no	0	0	1.57	0.495	45	59	1.57	0.495	45	59	3	10	7	8	8	11	8	8	7	7	5	4	7	5	3	3	3	10	7	8	8	11	8	8	7	7	5	4	7	5
ADLEAQRDVTYEEAKQFAEENGLLFLEASAK	Unmodified	3484.6998	0.6998084	2023	P61106	RAB14	Ras-related protein Rab-14	yes	yes	0	0	2	0		17	2	0		17	2				4	1	2	1	4		2	1					2				4	1	2	1	4		2	1
ADLEEQLSDEEKVR	Acetyl (Protein N-term)	1701.8057	0.80572345	1853	P47755;F8W9N7;B4DG50;C9JUG7	CAPZA2	F-actin-capping protein subunit alpha-2	yes	no	1	0	1.39	0.488	69	44	1.39	0.488	69	44	8	8	8	8	7	8	7	8	6	8	8	6	6	8	5	4	8	8	8	8	7	8	7	8	6	8	8	6	6	8
ADLEMQIENLKEELAYLK	Unmodified	2149.0977	0.097671719	482,802	CON__Q04695;Q04695;CON__Q9QWL7;F5GWP8	KRT17;JUP	Keratin, type I cytoskeletal 17	no	no	0	0	1.72	0.451	48	121	NaN	NaN			10	13	12	14	12	11	11	16	12	11	6	8	11	10	4	8
ADLEMQIENLKEELAYLKK	Unmodified	2277.1926	0.19263474	482,802	CON__Q04695;Q04695;CON__Q9QWL7;F5GWP8	KRT17;JUP	Keratin, type I cytoskeletal 17	no	no	0	0	1.69	0.463	118	262	NaN	NaN			25	44	19	32	22	38	21	38	19	19	19	20	18	18	15	13
ADLEMQIESLTEELAYLK	Oxidation (M)	2111.0344	0.03440276	466	CON__P13645;P13645	KRT10	Keratin, type I cytoskeletal 10	yes	no	0	1	2	0		1	2	0		1														1																1
ADLEMQIESLTEELAYLKK	Oxidation (M)	2239.1294	0.12936578	466	CON__P13645;P13645	KRT10	Keratin, type I cytoskeletal 10	yes	no	0	1	1.46	0.498	88	74	1.46	0.498	88	74	9	17	8	12	10	12	9	10	12	10	9	10	9	9	10	6	9	17	8	12	10	12	9	10	12	10	9	10	9	9
ADLEMQIESLTEELAYLKK	Unmodified	2223.1345	0.13445116	466	CON__P13645;P13645	KRT10	Keratin, type I cytoskeletal 10	yes	no	0	0	1.54	0.499	6	7	1.54	0.499	6	7				3						3			2	3		2				3						3			2	3
ADLGVSGPKVDIDVPDVNLEAPEGK	Unmodified	2533.2912	0.29116281	2234	Q09666	AHNAK	Neuroblast differentiation-associated protein AHNAK	yes	yes	0	0	1.51	0.5	17	18	1.51	0.5	17	18		3	4	4	2	2	3	6	3	4	1			2	1			3	4	4	2	2	3	6	3	4	1			2
ADLIAYLK	Unmodified	905.52222	0.52221879	373	P99999;C9JFR7	CYCS	Cytochrome c	yes	no	0	0	1.5	0.5	18	18	1.5	0.5	18	18		1	5	2	1	1	6	1	4	3	3	2	1	3	2	1		1	5	2	1	1	6	1	4	3	3	2	1	3
ADLIAYLKK	Unmodified	1033.6172	0.61718181	373	P99999;C9JFR7	CYCS	Cytochrome c	yes	no	0	0	1.61	0.487	17	27	1.61	0.487	17	27	5	5	3	7	1	6		5	3	1	1	2	1	3		1	5	5	3	7	1	6		5	3	1	1	2	1	3
ADLINNLGTIAK	Unmodified	1241.698	0.69795133	1428,1438,2484	P07900-2;P07900;Q14568;P08238;Q58FF8	HSP90AA1;HSP90AA2;HSP90AB1;HSP90AB2P	Heat shock protein HSP 90-alpha;Putative heat shock protein HSP 90-alpha A2;Heat shock protein HSP 90-beta;Putative heat shock protein HSP 90-beta 2	no	no	0	0	1.38	0.485	126	77	NaN	NaN			12	21	13	12	9	23	10	15	10	10	10	12	9	13	11	13
ADLIPYQDSPEGPDHSSASSGVPNPPK	Unmodified	2761.2831	0.28311732	2727	Q8WUA4;H0Y4Q6;H7C3X9;H7C318	GTF3C2	General transcription factor 3C polypeptide 2	yes	no	0	0	2	0		5	2	0		5				3				2												3				2
ADLLGSILSSMEKPPSLGDQETR	Acetyl (Protein N-term)	2485.237	0.23701875	1253	O75391	SPAG7	Sperm-associated antigen 7	yes	yes	1	0	1	0	23		1	0	23			4	3	3		5	1	5				1		1				4	3	3		5	1	5				1		1
ADLLGSILSSMEKPPSLGDQETRR	Acetyl (Protein N-term)	2641.3381	0.33812978	1253	O75391	SPAG7	Sperm-associated antigen 7	yes	yes	1	0	1	0	2		1	0	2															1		1														1
ADLLLSTQPGR	Unmodified	1169.6404	0.64043645	829,1436	P08195-4;F5H4J7;P08195;F5GZS6;P08195-3;F5GZI0;P08195-2;B4E2Z3	SLC3A2	4F2 cell-surface antigen heavy chain	no	no	0	0	1.47	0.499	44	39	NaN	NaN			9	8	9	7	9	5	3	7	4	3	1	2	6	3	2	5
ADLLLSTQPGREEGSPLELER	Unmodified	2309.1863	0.18630381	829,1436	P08195-4;F5H4J7;P08195;F5GZS6;P08195-3;F5GZI0;P08195-2;B4E2Z3	SLC3A2	4F2 cell-surface antigen heavy chain	no	no	0	0	1.65	0.477	110	203	NaN	NaN			22	24	24	22	20	30	26	28	20	14	14	11	15	20	13	10
ADLLPPEER	Unmodified	1038.5346	0.53457439	2915	Q9BQ95;E9PAN9	ECSIT	Evolutionarily conserved signaling intermediate in Toll pathway, mitochondrial	yes	no	0	0	1.08	0.27	35	3	1.08	0.27	35	3	1	3	2	2	3	3	3	3	5	1	4	2	3	1	1	1	1	3	2	2	3	3	3	3	5	1	4	2	3	1
ADLLQREEEEEEEEDQEGDRETTIR	Unmodified	3047.3439	0.34393925	2403	Q15269	PWP2	Periodic tryptophan protein 2 homolog	yes	yes	0	0	1.99	0.116	1	72	1.99	0.116	1	72	5	7	4	7	4	6	3	6	4	4	4	3	4	5	5	2	5	7	4	7	4	6	3	6	4	4	4	3	4	5
ADLNIILSSPEQLELFLLAQQK	Unmodified	2482.3683	0.36829092	2921	Q9BQG0-2;Q9BQG0;E7EN09	MYBBP1A	Myb-binding protein 1A	yes	no	0	0	2	0		32	2	0		32		4	4	4	3	1	3	4	2	1	3	1	1	1				4	4	4	3	1	3	4	2	1	3	1	1	1
ADLPEGVAVSGPSPAEFCR	Unmodified	1957.9204	0.92037606	2647	Q8IXI1	RHOT2	Mitochondrial Rho GTPase 2	yes	yes	0	0	2	0		20	2	0		20		2		2	3		3	4	3					2		1		2		2	3		3	4	3					2
ADLSGITK	Unmodified	803.43888	0.43888309	472	CON__P34955			yes	yes	0	0	1.09	0.287	80	8	1.09	0.287	80	8	5	3	6	5	5	6	4	4	8	7	5	4	8	6	7	5	5	3	6	5	5	6	4	4	8	7	5	4	8	6
ADLSGITKEQPLK	Unmodified	1398.7718	0.77184455	472	CON__P34955			yes	yes	0	0	1.04	0.186	27	1	1.04	0.186	27	1	1	1		1	1	1	2	3	1	4	2	3	1	2	1	4	1	1		1	1	1	2	3	1	4	2	3	1	2
ADLSGITKEQPLKVSK	Unmodified	1712.9672	0.96724989	472	CON__P34955			yes	yes	0	0	1	0	21		1	0	21					1		1		2	1	3	3	4		2		4				1		1		2	1	3	3	4		2
ADLSLADALTEPSPDIEGEIKR	Acetyl (Protein N-term)	2381.1962	0.19619979	656,1676	E7EVA0;P27816;P27816-6;P27816-2;C9JFC3;B9ZVR1;H7C456;P27816-7;P27816-5	MAP4	Microtubule-associated protein;Microtubule-associated protein 4	no	no	1	0	1.38	0.485	59	36	NaN	NaN			10	16	5	9	5	14	5	5	2	5	3	3	4	4		5
ADLTALFLPR	Unmodified	1115.6339	0.63389451	2258	Q13045;E7EPM0;F5H407	FLII	Protein flightless-1 homolog	yes	no	0	0	1.06	0.24	46	3	1.06	0.24	46	3	3	5	3	4	3	4	3	4	2	4	2	4	2	4		2	3	5	3	4	3	4	3	4	2	4	2	4	2	4
ADLTEAVVMGEPK	Unmodified	1358.6752	0.67516697	656	E7EVA0	MAP4	Microtubule-associated protein	yes	yes	0	0	1	0	2		1	0	2					1				1												1				1
ADLTEYLSTHYK	Unmodified	1439.6933	0.69325988	1718	P31930	UQCRC1	Cytochrome b-c1 complex subunit 1, mitochondrial	yes	yes	0	0	1.84	0.366	28	148	1.84	0.366	28	148	11	13	13	12	13	15	12	10	11	8	10	7	12	9	12	8	11	13	13	12	13	15	12	10	11	8	10	7	12	9
ADLTEYLSTHYKAPR	Unmodified	1763.8842	0.88424855	1718	P31930	UQCRC1	Cytochrome b-c1 complex subunit 1, mitochondrial	yes	yes	0	0	2	0		10	2	0		10	3	1		1	2	2						1					3	1		1	2	2						1
ADMETLQR	Unmodified	962.44913	0.4491302	1665	P26639;B4DEG8;G3XAN9;E7ERI3	TARS	Threonine--tRNA ligase, cytoplasmic	yes	no	0	0	1.19	0.393	34	8	1.19	0.393	34	8	4	1	5	1	3	2	3	1	6	1	3	4	2	3		3	4	1	5	1	3	2	3	1	6	1	3	4	2	3
ADMGGAATICSAIVSAAK	Unmodified	1692.8175	0.81749089	1684	P28838;P28838-2;H0Y9Q1	LAP3	Cytosol aminopeptidase	yes	no	0	0	1	0	11		1	0	11			2		2	1	1	1	2	1							1		2		2	1	1	1	2	1
ADMQNLVER	Acetyl (Protein N-term)	1116.5234	0.52335778	2171,2172	Q01518;E7ENY9;Q5T0R1;Q5T0R2;Q5T0R3;Q5T0R4;Q5T0R5;Q5T0R6;Q5T0R7;Q5T0S3;Q5T0R8;Q01518-2;Q5T0R9	CAP1	Adenylyl cyclase-associated protein 1;Adenylyl cyclase-associated protein	no	no	1	0	1.06	0.237	47	3	NaN	NaN			4	2	5	2	3	7	3	3	4	3	3	2	2	3		4
ADMQNLVERLER	Acetyl (Protein N-term)	1514.7511	0.75112588	2171,2172	Q01518;E7ENY9;Q5T0R1;Q5T0R2;Q5T0R3;Q5T0R4;Q5T0R5;Q5T0R6;Q5T0R7;Q5T0S3;Q5T0R8;Q01518-2;Q5T0R9	CAP1	Adenylyl cyclase-associated protein 1;Adenylyl cyclase-associated protein	no	no	1	0	1.11	0.314	32	4	NaN	NaN			1	2	1	1	2	6	4	3	2	4		4	1	2		3
ADMVETQQLMR	Unmodified	1320.6166	0.61660624	3170	Q9NZN4;F5H559;F5GXL2;B4DNU6	EHD2	EH domain-containing protein 2	yes	no	0	0	1.67	0.471	1	2	1.67	0.471	1	2		2						1										2						1
ADMVIEAVFEDLSLK	Unmodified	1678.8488	0.84877424	1801	P40939	HADHA	Trifunctional enzyme subunit alpha, mitochondrial;Long-chain enoyl-CoA hydratase;Long chain 3-hydroxyacyl-CoA dehydrogenase	yes	yes	0	0	1.99	0.105	1	89	1.99	0.105	1	89	4	4	5	11	5	7	5	8	6	8	2	7	7	6		5	4	4	5	11	5	7	5	8	6	8	2	7	7	6
ADNEKLDNQR	Acetyl (Protein N-term)	1243.5793	0.57929275	1110	O00629	KPNA4	Importin subunit alpha-4	yes	yes	1	0	1.31	0.462	56	25	1.31	0.462	56	25	8	4	4	6	9	6	5	6	7	5	6	5	3	4		3	8	4	4	6	9	6	5	6	7	5	6	5	3	4
ADNFEYSDPVDGSISR	Unmodified	1770.7697	0.7696723	1773	P36871;F5H857;P36871-2	PGM1	Phosphoglucomutase-1	no	no	0	0	1	0	49		NaN	NaN			3	4	4	3	4	4	4	4	4	2	3	2	3	1	1	3
ADPAALMASLHLLPSPTPNLEIK	Unmodified	2398.293	0.29301748	1297	O94788;O94788-2;E9PF31	ALDH1A2	Retinal dehydrogenase 2	yes	no	0	0	1	0	30		1	0	30		1	4		3		3	1	4		3	1	4		4		2	1	4		3		3	1	4		3	1	4		4
ADPDGPEAQAEACSGER	Unmodified	1758.7115	0.71150549	546	Q9NX24;D6RCB9;D6RC52	NHP2	H/ACA ribonucleoprotein complex subunit 2	yes	no	0	0	2	0		5	2	0		5		1		1		1		1						1				1		1		1		1						1
ADPDVLTEVPAALKR	Acetyl (Protein N-term)	1635.8832	0.88318591	1685	P29083;E9PER7;C9J329	GTF2E1	General transcription factor IIE subunit 1	yes	no	1	0	1	0	1		1	0	1					1																1
ADPEVCCFITK	Acetyl (Protein N-term)	1380.6054	0.60537285	2599	Q7Z2W4;C9J6P4;Q7Z2W4-2;Q7Z2W4-3	ZC3HAV1	Zinc finger CCCH-type antiviral protein 1	yes	no	1	0	2	0		2	2	0		2		1				1												1				1
ADPFPPNGAPPLGPHPLMPANPWGGPVVDEILPPPPPEPPTESAWER	Unmodified	4936.4323	0.43231152	625	E7ERS3;Q86VM9;H7BXJ7;Q86VM9-2;F5H7R0;H3BP01;H3BPD0	ZC3H18	Zinc finger CCCH domain-containing protein 18	yes	no	0	0	2	0		2	2	0		2		1						1										1						1
ADQGEKENPMR	Acetyl (Protein N-term)	1315.5827	0.58266357	2096	P62913-2			yes	yes	1	0	1.41	0.493	51	36	1.41	0.493	51	36	6	8	4	5	8	7	3	9	5	3	4	5	7	5		8	6	8	4	5	8	7	3	9	5	3	4	5	7	5
ADQIETQQLMR	Unmodified	1331.6503	0.65034921	3034	Q9H4M9;F5H5B6;B4DZH9;C9JC03;C9J2Z4;C9JDQ8	EHD1	EH domain-containing protein 1	no	no	0	0	1.05	0.213	20	1	NaN	NaN				5	3	1		3	1	2	1	1	1	1		1		1
ADQLTEEQIAEFK	Acetyl (Protein N-term)	1562.7464	0.74641766	1013	H0Y7A7;E7ETZ0;P62158;G3V479;F8WBR5	CALM2;CALM1	Calmodulin	yes	no	1	0	1.1	0.296	28	3	1.1	0.296	28	3	1	1		1		1		4	3	5	1	4	4	2	2	2	1	1		1		1		4	3	5	1	4	4	2
ADQLTEEQIAEFKEAFSLFDKDGDGTITTK	Acetyl (Protein N-term)	3388.6198	0.61982675	1013	H0Y7A7;E7ETZ0;P62158;G3V479;F8WBR5	CALM2;CALM1	Calmodulin	yes	no	1	0	1.46	0.499	84	73	1.46	0.499	84	73	13	12	14	9	12	11	14	11	10	6	13	8	8	6	5	5	13	12	14	9	12	11	14	11	10	6	13	8	8	6
ADRDESSPYAAMLAAQDVAQR	Unmodified	2264.0492	0.049158397	2058	P62263;E5RH77;H0YB22	RPS14	40S ribosomal protein S14	yes	no	0	0	1.39	0.489	60	39	1.39	0.489	60	39	4	10	5	10	4	10	4	9	3	8	3	7	7	8	1	6	4	10	5	10	4	10	4	9	3	8	3	7	7	8
ADREGGCAAGR	Acetyl (Protein N-term)	1160.4993	0.49926829	2878	Q96T51;Q96T51-3	RUFY1	RUN and FYVE domain-containing protein 1	yes	no	1	0	1	0	13		1	0	13		2	2	2	1	1	1	1	2				1					2	2	2	1	1	1	1	2				1
ADSAVSQEQLR	Unmodified	1202.5891	0.58912916	3249	Q9UKS6;E9PIY1	PACSIN3	Protein kinase C and casein kinase substrate in neurons protein 3	yes	no	0	0	1.66	0.474	14	27	1.66	0.474	14	27	1	2	4	4	2	4	2	3	2	3	1	2	2	1	3	5	1	2	4	4	2	4	2	3	2	3	1	2	2	1
ADSELQLVEQR	Acetyl (Protein N-term)	1328.6572	0.65720872	1426	P07741;H3BQZ9;G5E9J2;H3BQB1	APRT	Adenine phosphoribosyltransferase	no	no	1	0	1.22	0.416	42	12	NaN	NaN			10	7	5	3	6	4	5	7	2		1	1		2		1
ADSGTAGGAALAAPAPGPGSGGPGPR	Acetyl (Protein N-term)	2158.0403	0.04030827	2805	Q96C90	PPP1R14B	Protein phosphatase 1 regulatory subunit 14B	yes	yes	1	0	1.02	0.156	39	1	1.02	0.156	39	1	3	3	1	3	1	7		4		4	1	5	2	3		3	3	3	1	3	1	7		4		4	1	5	2	3
ADSIQGTARTLSPVLESPR	Unmodified	1997.0542	0.054167421	1620	P22105;E7EPZ9;E7EPQ1;E7EU03;E7EWZ8;P22105-3;B0UYX3;B0V046;G5E9A9	TNXB	Tenascin-X	no	no	0	0	2	0		1	NaN	NaN									1
ADSVSSSNIK	Unmodified	1006.4931	0.49310351	2480	Q53F19;Q53F19-2	C17orf85	Uncharacterized protein C17orf85	yes	no	0	0	1.09	0.287	10	1	1.09	0.287	10	1		1		3		2				2		1		1	1			1		3		2				2		1		1
ADSWVEKEEPAPSN	Unmodified	1557.6947	0.69471644	2656	Q8N163;H0YB24	KIAA1967	DBIRD complex subunit KIAA1967	yes	no	0	0	1.06	0.246	29	2	1.06	0.246	29	2		6	5	2	3	4	4	3		1		1		1		1		6	5	2	3	4	4	3		1		1		1
ADTLTDEINFLR	Unmodified	1406.7042	0.70415892	451	CON__P02538;CON__P04259;P02538;CON__P48668;P48668;E7EQV7;E7EUE8	KRT6A;KRT6C	Keratin, type II cytoskeletal 6A;Keratin, type II cytoskeletal 6C	no	no	0	0	2	0		1	NaN	NaN																	1
ADTLTLEER	Unmodified	1046.5244	0.52440364	3220	Q9UHD8;Q9UHD8-5;Q9UHD8-2;Q9UHD8-7;Q9UHD8-3;Q9UHD8-8;Q9UHD8-9;Q9UHD8-4	SEPT9	Septin-9	yes	no	0	0	2	0		6	2	0		6	2			1	2			1									2			1	2			1
ADTLTPEECQQFK	Unmodified	1565.7032	0.70317264	601	Q16181;E7EPK1;E7ES33;Q16181-2;G3V1Q4;B4DNE4;H0YFF6;H0Y3Y4;F5GZE5	SEPT7	Septin-7	yes	no	0	0	1.55	0.498	15	18	1.55	0.498	15	18		4	3	3	3	4	4	3	4	4	1							4	3	3	3	4	4	3	4	4	1
ADTLTPEECQQFKK	Unmodified	1693.7981	0.79813565	601	Q16181;E7EPK1;E7ES33;Q16181-2;G3V1Q4;B4DNE4;H0YFF6;H0Y3Y4;F5GZE5	SEPT7	Septin-7	yes	no	0	0	1.85	0.359	10	56	1.85	0.359	10	56	4	4	6	4	8	6	7	5	4		6		8		3	1	4	4	6	4	8	6	7	5	4		6		8
ADTNLGNILLNVLIPPNMPCTR	Unmodified	2435.2665	0.26648516	3252	Q9UKX7;Q9UKX7-2;E9PH35;B4E2D3	NUP50	Nuclear pore complex protein Nup50	yes	no	0	0	1.29	0.452	20	8	1.29	0.452	20	8		6	1	4	1	6	1	6		1		1		1				6	1	4	1	6	1	6		1		1		1
ADTQTYQPYNK	Unmodified	1327.6044	0.60444487	2147	P84090	ERH	Enhancer of rudimentary homolog	yes	yes	0	0	1.83	0.373	11	55	1.83	0.373	11	55	5	7	11	4	6	3	3	5	4	2	6	1	2	2	3	2	5	7	11	4	6	3	3	5	4	2	6	1	2	2
ADTQTYQPYNKDWIK	Unmodified	1869.8897	0.88972785	2147	P84090	ERH	Enhancer of rudimentary homolog	yes	yes	0	0	1.79	0.408	36	135	1.79	0.408	36	135	10	9	12	11	13	10	11	11	10	10	13	8	14	11	11	7	10	9	12	11	13	10	11	11	10	10	13	8	14	11
ADTQTYQPYNKDWIKEK	Unmodified	2127.0273	0.027283968	2147	P84090	ERH	Enhancer of rudimentary homolog	yes	yes	0	0	2	0		25	2	0		25	7	3		1	5	6						2		1			7	3		1	5	6						2		1
ADTSQEICSPR	Unmodified	1262.5561	0.55611447	1949	P52948;P52948-5;P52948-2;P52948-6;H7C3P6	NUP98	Nuclear pore complex protein Nup98-Nup96;Nuclear pore complex protein Nup98;Nuclear pore complex protein Nup96	yes	no	0	0	1.86	0.35	3	18	1.86	0.35	3	18	3	6		3		5		3			1						3	6		3		5		3			1
ADTSSQGALVFLSK	Unmodified	1422.7355	0.73545904	2602	Q7Z417	NUFIP2	Nuclear fragile X mental retardation-interacting protein 2	yes	yes	0	0	1	0	1		1	0	1					1																1
ADTTSTVTPVPGQEK	Unmodified	1529.7573	0.7573167	371	Q9H9B1;Q9H9B1-3;C9JD67;Q9H9B1-2;Q9H9B1-4	EHMT1	Histone-lysine N-methyltransferase EHMT1	yes	no	0	0	2	0		3	2	0		3		1		1				1										1		1				1
ADVDISGPK	Unmodified	900.45526	0.45526144	2234	Q09666;Q8N274	AHNAK	Neuroblast differentiation-associated protein AHNAK	yes	no	0	0	1.55	0.497	42	52	1.55	0.497	42	52	6	10	2	5	3	8	5	8	10	4	6	3	6	4	10	4	6	10	2	5	3	8	5	8	10	4	6	3	6	4
ADVDISGPKVDIEGPDVNIEGPEGK	Unmodified	2549.2497	0.24969192	2234	Q09666;Q8N274	AHNAK	Neuroblast differentiation-associated protein AHNAK	yes	no	0	0	1.86	0.35	2	12	1.86	0.35	2	12		6		2	1	2		3										6		2	1	2		3
ADVDVQPYAFTTK	Unmodified	1453.7089	0.70890994	2986	Q9BZE4;B7Z7A3;B4DY13	GTPBP4	Nucleolar GTP-binding protein 1	yes	no	0	0	1.98	0.13	1	57	1.98	0.13	1	57	3	4	3	4	6	5	2	3	2	4	1	4	4	5	6	2	3	4	3	4	6	5	2	3	2	4	1	4	4	5
ADVDVSGPK	Unmodified	886.43961	0.43961137	2234	Q09666;Q8N274	AHNAK	Neuroblast differentiation-associated protein AHNAK	yes	no	0	0	1.48	0.5	14	13	1.48	0.5	14	13	2	1	7		2		5		1	3			2	3		1	2	1	7		2		5		1	3			2	3
ADVDVSGPKVDVEVPDVSLEGPEGK	Unmodified	2536.2544	0.25444295	2234	Q09666;Q8N274	AHNAK	Neuroblast differentiation-associated protein AHNAK	yes	no	0	0	1.42	0.494	19	14	1.42	0.494	19	14	1	3	4	1	2	1	4		3	3		3	2	4		2	1	3	4	1	2	1	4		3	3		3	2	4
ADVFHAYLSLLK	Unmodified	1375.75	0.7499869	2625	Q86VP6;Q86VP6-2;H0YH27;Q86VP6-3;H0YGP5	CAND1	Cullin-associated NEDD8-dissociated protein 1	yes	no	0	0	1.31	0.462	54	24	1.31	0.462	54	24	7	7	4	7	6	8	3	7	4	5	1	5	3	5	2	4	7	7	4	7	6	8	3	7	4	5	1	5	3	5
ADVIQATGDAICIFR	Unmodified	1648.8243	0.82429083	2229	Q08945;E9PMD4;E9PPZ7	SSRP1	FACT complex subunit SSRP1	yes	no	0	0	1.76	0.429	27	84	1.76	0.429	27	84	7	2	8	7	13	3	9	4	8	9	6	9	7	8	6	5	7	2	8	7	13	3	9	4	8	9	6	9	7	8
ADVLTTGAGNPVGDKLNVITVGPR	Unmodified	2363.2809	0.28087289	1374	P04040	CAT	Catalase	yes	yes	0	0	1.64	0.479	32	58	1.64	0.479	32	58	6	7	8	7	6	7	5	8	4	5	4	4	6	5	4	4	6	7	8	7	6	7	5	8	4	5	4	4	6	5
ADVVESWIGEKENSLK	Unmodified	1802.905	0.90504357	2314	Q13813;A6NG51;Q13813-2;F8W7K3;Q13813-3;A6NN88	SPTAN1	Spectrin alpha chain, brain	yes	no	0	0	1.77	0.418	19	65	1.77	0.418	19	65	5	8	13	9	9	2	7	7	9		6	2	3		3	1	5	8	13	9	9	2	7	7	9		6	2	3
ADVVESWIGEKENSLKTDDYGR	Unmodified	2510.1925	0.1925114	2314	Q13813;A6NG51;Q13813-2;F8W7K3;Q13813-3;A6NN88	SPTAN1	Spectrin alpha chain, brain	yes	no	0	0	2	0		4	2	0		4				2	1			1												2	1			1
ADVVVSGPK	Unmodified	870.48108	0.48108226	2234	Q09666;Q8N274	AHNAK	Neuroblast differentiation-associated protein AHNAK	yes	no	0	0	1.51	0.5	34	36	1.51	0.5	34	36	6	6	4	3	5	4	5	3	5	7	4	5	2	3	5	3	6	6	4	3	5	4	5	3	5	7	4	5	2	3
ADWLSHYWMPK	Unmodified	1432.6598	0.65979168	690	P08243;E9PCI3;E9PCX6	ASNS	Asparagine synthetase [glutamine-hydrolyzing];Asparagine synthetase	yes	no	0	0	1.04	0.196	48	2	1.04	0.196	48	2	3	4	4	4	2	4	2	4	2	3	1	5	3	4		5	3	4	4	4	2	4	2	4	2	3	1	5	3	4
ADWWTNTAHYNR	Unmodified	1533.6749	0.67492447	2562	Q6P2Q9	PRPF8	Pre-mRNA-processing-splicing factor 8	yes	yes	0	0	1.84	0.362	7	38	1.84	0.362	7	38	2	4	2	9	5	3	4	6	3	1	2		1	2		1	2	4	2	9	5	3	4	6	3	1	2		1	2
ADYEIASK	Unmodified	895.42871	0.42871234	3316,3081	Q9NQ29;Q9NQ29-2;Q9NQ29-3;A8MYV2;Q9Y383	LUC7L;LUC7L2	Putative RNA-binding protein Luc7-like 1;Putative RNA-binding protein Luc7-like 2	no	no	0	0	1.26	0.441	25	9	NaN	NaN			3	2		1	2	2	2	2	4	1	2	4	2	1	3	3
AEAAGLIGWLK	Unmodified	1127.6339	0.63389451	1208	O60287	URB1	Nucleolar pre-ribosomal-associated protein 1	yes	yes	0	0	2	0		1	2	0		1							1																1
AEAALEEESR	Unmodified	1103.5095	0.50948185	2782	Q969G3;Q969G3-2;B4DGM3;B4DFR4;C0IMW5	SMARCE1	SWI/SNF-related matrix-associated actin-dependent regulator of chromatin subfamily E member 1	yes	no	0	0	1.82	0.386	2	9	1.82	0.386	2	9	3			2		1		2			1		2				3			2		1		2			1		2
AEACFVNCVER	Unmodified	1353.5806	0.58055508	1206	O60220	TIMM8A	Mitochondrial import inner membrane translocase subunit Tim8 A	yes	yes	0	0	1.98	0.128	1	59	1.98	0.128	1	59	5	6	4	6	3	6	4	3	4	4	3	2	5		4	1	5	6	4	6	3	6	4	3	4	4	3	2	5
AEAEAGSPRPDPR	Unmodified	1351.648	0.64804102	1998	P58107	EPPK1	Epiplakin	yes	no	0	0	1.54	0.498	50	59	1.54	0.498	50	59	8	5	10	5	8	5	10	6	9	8	8	5	7	5	4	6	8	5	10	5	8	5	10	6	9	8	8	5	7	5
AEAEAQAEELSFPR	Unmodified	1546.7264	0.72635092	1497	P11498;E9PS68	PC	Pyruvate carboxylase, mitochondrial	yes	no	0	0	1.88	0.322	10	75	1.88	0.322	10	75	7	5	5	4	6	8	4	7	6	3	9	3	7	4	5	2	7	5	5	4	6	8	4	7	6	3	9	3	7	4
AEAEAWYQTK	Unmodified	1195.551	0.55095274	501,462,518	CON__P08729;CON__Q3KNV1;P08729;E7ES34;F8VZY5;CON__Q5XKE5;Q5XKE5	KRT7;KRT79	Keratin, type II cytoskeletal 7;Keratin, type II cytoskeletal 79	no	no	0	0	1.63	0.482	80	139	NaN	NaN			15	15	15	14	15	12	11	19	11	19	10	13	11	18	8	13
AEAEAWYQTKFETLQAQAGK	Unmodified	2269.1015	0.10151154	501,462	CON__P08729;CON__Q3KNV1;P08729;E7ES34;F8VZY5	KRT7	Keratin, type II cytoskeletal 7	no	no	0	0	1.75	0.435	52	153	NaN	NaN			14	13	17	13	21	13	17	11	23	10	12	11	13	8	4	5
AEAEMVYQTK	Unmodified	1168.5434	0.54342452	521	CON__Q6NXH9			yes	yes	0	0	1.38	0.486	37	23	1.38	0.486	37	23	9	2	5		4	3	7	4	2	4	3	4	5	4	2	2	9	2	5		4	3	7	4	2	4	3	4	5	4
AEAERPEEQAEASGLKK	Unmodified	1841.9119	0.91191986	2190	Q02952;Q02952-2;Q02952-3	AKAP12	A-kinase anchor protein 12	yes	no	0	0	1	0	1		1	0	1							1																1
AEAESLYQSK	Unmodified	1124.535	0.53496832	1381	P04264;CON__P04264	KRT1	Keratin, type II cytoskeletal 1	yes	no	0	0	1.44	0.497	57	45	1.44	0.497	57	45	6	3	3	4		4	1	3	10	11	13	9	10	5	11	9	6	3	3	4		4	1	3	10	11	13	9	10	5
AEAESLYQSKYEELQITAGR	Unmodified	2285.1176	0.11755554	1381	P04264;CON__P04264	KRT1	Keratin, type II cytoskeletal 1	yes	no	0	0	1	0	23		1	0	23			1		4		1		2		3		4		4		4		1		4		1		2		3		4		4
AEAESMYQIK	Unmodified	1168.5434	0.54342452	458	F8VXB4;CON__P05787;P05787;F8VU64;CON__Q9H552;Q9H552	KRT8;KRT8P11	Keratin, type II cytoskeletal 8	no	no	0	0	1.52	0.499	73	80	NaN	NaN			6	9	7	13	11	12	10	15	9	8	5	8	12	14	3	11
AEAESMYQIKYEELQSLAGK	Unmodified	2287.1042	0.10421366	458	F8VXB4;CON__P05787;P05787;F8VU64	KRT8	Keratin, type II cytoskeletal 8	no	no	0	0	1.6	0.491	55	81	NaN	NaN			8	13	4	13	9	11	6	13	6	11	6	8	8	10	2	8
AEAGAGSATEFQFR	Unmodified	1440.6634	0.66335673	1847	P46783;Q9NQ39	RPS10;RPS10P5	40S ribosomal protein S10;Putative 40S ribosomal protein S10-like	yes	no	0	0	1.28	0.45	69	27	1.28	0.45	69	27	8	8	13	3	8	4	11	4	6	5	2	6	7	4	1	6	8	8	13	3	8	4	11	4	6	5	2	6	7	4
AEAGDNLGALVR	Unmodified	1184.6149	0.61494998	1884	P49411	TUFM	Elongation factor Tu, mitochondrial	yes	yes	0	0	1.67	0.47	41	83	1.67	0.47	41	83	11	7	11	5	11	5	9	7	8	11	7	7	8	7	3	7	11	7	11	5	11	5	9	7	8	11	7	7	8	7
AEAGEQPGTAER	Unmodified	1214.5527	0.55274365	1988	P56182;F8W984	RRP1	Ribosomal RNA processing protein 1 homolog A	yes	no	0	0	2	0		10	2	0		10											3		3	1	2	1											3		3	1
AEAGPEGVAPAPEGEK	Unmodified	1507.7155	0.71545188	767	F5H4Z5;E9PL22;Q9Y4L1;F5H4X7;F5GXI3	HYOU1	Hypoxia up-regulated protein 1	yes	no	0	0	1.73	0.446	14	37	1.73	0.446	14	37								1		3	4	5	16	5	10	7								1		3	4	5	16	5
AEAGPEGVAPAPEGEKK	Unmodified	1635.8104	0.8104149	767	F5H4Z5;E9PL22;Q9Y4L1;F5H4X7;F5GXI3	HYOU1	Hypoxia up-regulated protein 1	yes	no	0	0	1.56	0.497	15	19	1.56	0.497	15	19		1			1					5		4	5	7	4	7		1			1					5		4	5	7
AEAGVPAEFSIWTR	Unmodified	1532.7623	0.7623425	1611,2489	P21333;P21333-2;E9PHF0;E7EWU2;H0Y5C6;Q5HY54	FLNA	Filamin-A	no	no	0	0	1.59	0.491	68	99	NaN	NaN			11	14	11	14	12	12	9	12	8	11	9	11	8	8	10	7
AEAMDLGKDPNGPTHSSTLFVR	Acetyl (Protein N-term)	2384.1431	0.14305878	3157	Q9NYB0	TERF2IP	Telomeric repeat-binding factor 2-interacting protein 1	yes	yes	1	0	2	0		6	2	0		6		2		2		1		1										2		2		1		1
AEAPLPSPK	Unmodified	908.49673	0.49673232	2234	Q09666	AHNAK	Neuroblast differentiation-associated protein AHNAK	yes	yes	0	0	2	0		2	2	0		2			1												1				1
AEAQQVEALPGPSLDQWHR	Unmodified	2131.0447	0.044665367	143	Q66PJ3;Q66PJ3-2;Q66PJ3-3;Q66PJ3-4;F5H7X4;F8WCT1;B3V0L1;H7BZV4;F5GYV5	ARL6IP4	ADP-ribosylation factor-like protein 6-interacting protein 4	yes	no	0	0	2	0		8	2	0		8		1		3				4										1		3				4
AEASIQAGAGDGEWEESEVK	Unmodified	2061.9127	0.91270772	2234	Q09666	AHNAK	Neuroblast differentiation-associated protein AHNAK	yes	yes	0	0	2	0		2	2	0		2						1		1														1		1
AEASSGDHPTDTEMKEEQK	Unmodified	2088.8906	0.89059207	2186	Q02790	FKBP4	Peptidyl-prolyl cis-trans isomerase FKBP4;Peptidyl-prolyl cis-trans isomerase FKBP4, N-terminally processed	yes	yes	0	0	1.07	0.256	79	6	1.07	0.256	79	6	4	6	4	6	4	4	4	3	9	5	7	6	7	5	5	6	4	6	4	6	4	4	4	3	9	5	7	6	7	5
AEASSGDHPTDTEMKEEQK	Oxidation (M)	2104.8855	0.88550669	2186	Q02790	FKBP4	Peptidyl-prolyl cis-trans isomerase FKBP4;Peptidyl-prolyl cis-trans isomerase FKBP4, N-terminally processed	yes	yes	0	1	1	0	8		1	0	8		2	3		1	1	1											2	3		1	1	1
AEASSGDHPTDTEMKEEQKSNTAGSQSQVETEA	Unmodified	3478.4914	0.49140813	2186	Q02790	FKBP4	Peptidyl-prolyl cis-trans isomerase FKBP4;Peptidyl-prolyl cis-trans isomerase FKBP4, N-terminally processed	yes	yes	0	0	1	0	21		1	0	21		2	3		1		3		3		3		2		1		3	2	3		1		3		3		3		2		1
AECGASGSGSSGDSLDK	Acetyl (Protein N-term)	1625.6475	0.64750825	743	Q9NVE7;E9PHT6;D6RJF3	PANK4	Pantothenate kinase 4	yes	no	1	0	1	0	1		1	0	1									1																1
AECLAMLGR	Unmodified	1019.4892	0.48922088	2897	Q99615;Q7Z784	DNAJC7	DnaJ homolog subfamily C member 7	yes	no	0	0	1	0	5		1	0	5			1				1		1		1		1						1				1		1		1		1
AECLEKFPVIQHFK	Unmodified	1744.8971	0.89706184	54	Q15257;A6PVN5;Q15257-2;Q15257-3;Q15257-4;Q68CR8	PPP2R4;DKFZp781M17165	Serine/threonine-protein phosphatase 2A activator	no	no	0	0	1.02	0.132	55	1	NaN	NaN			5	6	6	5	7	3	5	2	5	1	2	2	2	2	1	2
AECSAEQCYK	Unmodified	1244.4802	0.48017233	1863	P48163;B4DZ70;F5H4W0;H0YGB9	ME1	NADP-dependent malic enzyme;Malic enzyme	yes	no	0	0	1	0	41		1	0	41		3	3	4	1	4	3	3	4	4	3	3	2	1	2		1	3	3	4	1	4	3	3	4	4	3	3	2	1	2
AEDASKFELCQLLPLFLPPTTVPPECYR	Unmodified	3290.6356	0.63555735	354	Q9UBB6-3;Q9UBB6;Q9UBB6-2;C9J5H8	NCDN	Neurochondrin	yes	no	0	0	1	0	11		1	0	11			3		3		3		1				1						3		3		3		1				1
AEDGATPSPSNETPK	Unmodified	1499.674	0.673981	1689	P29966	MARCKS	Myristoylated alanine-rich C-kinase substrate	yes	yes	0	0	1.35	0.478	128	70	1.35	0.478	128	70	16	8	18	10	17	9	17	9	16	12	13	9	15	6	14	9	16	8	18	10	17	9	17	9	16	12	13	9	15	6
AEDGATPSPSNETPKK	Unmodified	1627.7689	0.76894402	1689	P29966	MARCKS	Myristoylated alanine-rich C-kinase substrate	yes	yes	0	0	1.24	0.429	31	10	1.24	0.429	31	10		4		4	5	6		1	2	3	4	2	5	2		3		4		4	5	6		1	2	3	4	2	5	2
AEDGENYDIK	Unmodified	1152.4935	0.49349744	566	E5RJD8;O75347;E5RIW3;B4DT30;E5RIX8;E5RHG6	TBCA	Tubulin-specific chaperone A	yes	no	0	0	1	0	19		1	0	19		1	4	2	2	1	3	1			1	1	2		1			1	4	2	2	1	3	1			1	1	2		1
AEDGENYDIKK	Unmodified	1280.5885	0.58846046	566	E5RJD8;O75347;E5RIW3;B4DT30;E5RIX8;E5RHG6	TBCA	Tubulin-specific chaperone A	yes	no	0	0	1	0	54		1	0	54		6	4	6	2	5	5	1	6	2	5	1	3	4	2		2	6	4	6	2	5	5	1	6	2	5	1	3	4	2
AEDGSVIDYELIDQDAR	Unmodified	1907.8749	0.87486565	1422	P07355-2;P07355;H0YN42;H0YMU9;H0YMD0;H0YM50;B3KRQ1;H0YL33;H0YN28;H0YNA0	ANXA2	Annexin A2;Annexin	no	no	0	0	1.43	0.496	89	68	NaN	NaN			11	21	13	14	13	14	9	12	10	5	6	4	5	6	9	5
AEDGSVIDYELIDQDARDLYDAGVK	Unmodified	2769.2981	0.29809868	1422	P07355-2;P07355;H0YN42;H0YMU9;H0YMD0;H0YM50;B3KRQ1;H0YL33;H0YN28	ANXA2	Annexin A2;Annexin	no	no	0	0	1.51	0.5	60	62	NaN	NaN			11	8	8	9	8	9	7	8	8	8	8	7	5	7	5	6
AEDGSVIDYELIDQDARDLYDAGVKR	Unmodified	2925.3992	0.39920971	1422	P07355-2;P07355;H0YN42;H0YMU9;H0YMD0;H0YM50;B3KRQ1;H0YL33;H0YN28	ANXA2	Annexin A2;Annexin	no	no	0	0	1.42	0.493	28	20	NaN	NaN			5	7	1	6	3	7	5	5	3	1		1	1	1		2
AEDIPQMDDAFSQTVK	Unmodified	1793.8142	0.81417965	3169	Q9NZM1;Q9NZM1-6;F8W8J4;Q9NZM1-3;C9JCN0;Q9NZM1-2;Q9NZM1-5;Q9NZM1-7;Q9NZM1-8	MYOF	Myoferlin	yes	no	0	0	2	0		11	2	0		11		2		4				2		2				1				2		4				2		2				1
AEDKEWMPVTK	Unmodified	1332.6384	0.63838754	1551	P15880;E9PQD7;E9PMM9;E9PPT0	RPS2	40S ribosomal protein S2	yes	no	0	0	1.35	0.476	70	37	1.35	0.476	70	37	7	9	4	12	6	12	5	10	5	8	3	9	5	7	1	4	7	9	4	12	6	12	5	10	5	8	3	9	5	7
AEDNADTLALVFEAPNQEK	Unmodified	2073.9855	0.98547873	1503	P12004	PCNA	Proliferating cell nuclear antigen	yes	yes	0	0	1.15	0.354	58	10	1.15	0.354	58	10	3	5	5	10	4	7	4	5	4	3	1	3	5	5	1	3	3	5	5	10	4	7	4	5	4	3	1	3	5	5
AEDSGEYHCVYHFVSAPK	Unmodified	2094.9105	0.91053965	822	Q9Y639;F5GZD0;Q9Y639-5;H7BXJ1;Q9Y639-4;Q9UFM8;Q9Y639-1;Q9Y639-3	NPTN;DKFZp566H1924	Neuroplastin	yes	no	0	0	1.89	0.314	10	80	1.89	0.314	10	80	8	6	6	7	7	7	8	6	5	5	5	2	4	5	5	4	8	6	6	7	7	7	8	6	5	5	5	2	4	5
AEDYPIDLYYLMDLSYSMKDDLENVK	Unmodified	3142.4403	0.44027116	1401	P05556;P05556-3;P05556-4;P05556-5;P05556-2;E7EQW5	ITGB1	Integrin beta-1;Integrin beta	yes	no	0	0	2	0		13	2	0		13	1	4		2		3		3									1	4		2		3		3
AEEAQKTESVDNEGE	Unmodified	1634.6908	0.69075328	2425	Q15651	HMGN3	High mobility group nucleosome-binding domain-containing protein 3	yes	yes	0	0	2	0		17	2	0		17	4	4	2			5		1	1								4	4	2			5		1	1
AEEDAALQAK	Unmodified	1044.5088	0.50875357	740,642	E9PHK9;Q13428-4;Q13428;Q13428-2;Q13428-5;H0YA99;E7ETY2;Q13428-7;Q13428-6	TCOF1	Treacle protein	no	no	0	0	1.82	0.386	2	9	NaN	NaN				2	3		1	3			2
AEEDEILNR	Unmodified	1087.5146	0.51456723	1677	P27824;B4E2T8	CANX	Calnexin	yes	no	0	0	1.6	0.489	53	81	1.6	0.489	53	81	4	8	5	7	9	5	10	9	16	8	11	6	12	9	5	10	4	8	5	7	9	5	10	9	16	8	11	6	12	9
AEEDVEPECIMEK	Unmodified	1577.6589	0.65892456	3236,3237	Q9UJU6;B4DDU5;H0Y5J4;B4DEM2;Q9UJU6-2;Q9UJU6-3;B4DDD6;C9J7P1	DBNL	Drebrin-like protein	no	no	0	0	1.28	0.449	36	14	NaN	NaN			2	8	1	8	2	8	2	6		2		3		4		4
AEEEEEINAELTAKK	Unmodified	1702.8261	0.82612454	1518	P13535	MYH8	Myosin-8	yes	yes	0	0	1	0	1		1	0	1										1																1
AEEELIKAQK	Unmodified	1157.6292	0.62920306	1104	O00499-2;O00499-11;O00499-6;O00499-4;O00499-8;O00499-7;O00499-10;O00499-9;O00499;O00499-5;O00499-3	BIN1	Myc box-dependent-interacting protein 1	yes	no	0	0	1.29	0.452	5	2	1.29	0.452	5	2				3				1				2	1							3				1				2	1
AEEENEFQIPGR	Unmodified	1417.6474	0.64737232	2655	Q8N0X7	SPG20	Spartin	yes	yes	0	0	1.1	0.3	18	2	1.1	0.3	18	2	1	3	2	2	1	2	1	3	2		1	1				1	1	3	2	2	1	2	1	3	2		1	1
AEEEVAKLEK	Acetyl (Protein N-term)	1186.6081	0.60813327	3191	Q9P2R3-2;Q9P2R3	ANKFY1	Ankyrin repeat and FYVE domain-containing protein 1	yes	no	1	0	1	0	28		1	0	28		1	3	1	1	3	2	1	3	1	2	3	2		3		2	1	3	1	1	3	2	1	3	1	2	3	2		3
AEEGIAAGGVMDVNTALQEVLK	Acetyl (Protein N-term)	2256.1308	0.13076276	1649	P25398	RPS12	40S ribosomal protein S12	yes	yes	1	0	1.9	0.305	83	716	1.9	0.305	83	716	21	241	14	150	8	155	13	106	10	23	4	12	10	19	3	10	21	241	14	150	8	155	13	106	10	23	4	12	10	19
AEEGIAAGGVMDVNTALQEVLK	Acetyl (Protein N-term),Oxidation (M)	2272.1257	0.12567738	1649	P25398	RPS12	40S ribosomal protein S12	yes	yes	1	1	1	0	4		1	0	4			2	1	1														2	1	1
AEEIANEMIEAAK	Unmodified	1417.6759	0.67589525	637	E7ETK8;P49588;H3BPK7;H3BRC8	AARS	Alanine--tRNA ligase, cytoplasmic	yes	no	0	0	1	0	1		1	0	1							1																1
AEEILEK	Unmodified	830.43855	0.43854874	2095,2096	P62913;Q5VVC8;Q5VVC9;P62913-2	RPL11	60S ribosomal protein L11	no	no	0	0	1.36	0.479	56	31	NaN	NaN			7	4	6	1	2	3	3	5	3	8	5	8	14	4	6	8
AEENKKEPLCR	Unmodified	1372.6769	0.67689831	139	O14562;H3BRL3;B3KW52;H3BUM8	UBFD1	Ubiquitin domain-containing protein UBFD1	yes	no	0	0	1	0	14		1	0	14			1				3		3	1	1	3	1			1			1				3		3	1	1	3	1
AEEQPQVELFVK	Acetyl (Protein N-term)	1457.7402	0.74021007	1092	O00299	CLIC1	Chloride intracellular channel protein 1	yes	yes	1	0	1	0	43		1	0	43		1	2	2	3		3	2	4	3	4	2	4	3	4	2	4	1	2	2	3		3	2	4	3	4	2	4	3	4
AEERAELSEGQVR	Unmodified	1472.7219	0.72193424	1460,1059	H7BYY1;P09493-2;B7Z596;F5H7S3;H0YL42;H0YK20;P09493-3;D9YZV2;P09493-4;D9YZV8;H0YKX5	TPM1		no	no	0	0	1.42	0.493	14	10	NaN	NaN			4	3	1	3	3	4	2	2	1		1
AEERAEVSELK	Unmodified	1259.6357	0.635745	2118,2119	P67936;P67936-2	TPM4	Tropomyosin alpha-4 chain	no	no	0	0	1.19	0.389	48	11	NaN	NaN			1	4	4	4	6	4	9	2	3	4	9		4	4	1
AEETSSPVIGELWSPDQTAEASHVSR	Unmodified	2782.3046	0.30458104	855	Q86XL3;F5H2H5;Q86XL3-2;F5H6J0	ANKLE2	Ankyrin repeat and LEM domain-containing protein 2	yes	no	0	0	2	0		3	2	0		3				1				1		1										1				1		1
AEEVATFFAK	Unmodified	1111.555	0.55497548	1494	P11387	TOP1	DNA topoisomerase 1	yes	yes	0	0	1.94	0.238	5	78	1.94	0.238	5	78	4	9	6	7	5	6	8	6	3	3	4	3	7	4	4	4	4	9	6	7	5	6	8	6	3	3	4	3	7	4
AEEYEFLTPVEEAPK	Unmodified	1750.8301	0.83014729	1938	P52565	ARHGDIA	Rho GDP-dissociation inhibitor 1	yes	yes	0	0	1.3	0.459	100	43	1.3	0.459	100	43	10	11	12	9	8	10	12	9	7	8	11	6	7	9	8	6	10	11	12	9	8	10	12	9	7	8	11	6	7	9
AEFAAPSTDAPDKGYVVPNVDLPPLCSSR	Unmodified	3072.4863	0.48625058	2798	Q96B26	EXOSC8	Exosome complex component RRP43	yes	yes	0	0	2	0		2	2	0		2				1				1												1				1
AEFGDFDIK	Unmodified	1040.4815	0.48147619	688	E9PC97;Q8IWS0;B4E0G4;Q5JRC6;Q8IWS0-2	PHF6	PHD finger protein 6	yes	no	0	0	2	0		7	2	0		7		2	1	2		1				1								2	1	2		1				1
AEFGPPGPGAGSR	Unmodified	1198.5731	0.57308516	3029	Q9H4A4;A6NKB8	RNPEP	Aminopeptidase B	yes	no	0	0	1	0	23		1	0	23		1		3	1	2	2	3	1	2	1	1	2	2	1		1	1		3	1	2	2	3	1	2	1	1	2	2	1
AEFPSYLLGGR	Unmodified	1208.619	0.61897272	2550	Q6KC79;Q6KC79-2;Q6KC79-3	NIPBL	Nipped-B-like protein	yes	no	0	0	1	0	1		1	0	1				1																1
AEFTSPPSLFK	Unmodified	1222.6234	0.6233894	983	Q6UN15;G3XAD6;Q6UN15-3;Q6UN15-4	FIP1L1	Pre-mRNA 3'-end-processing factor FIP1	yes	no	0	0	2	0		18	2	0		18	2	2		4	3	1	1	2			1			1		1	2	2		4	3	1	1	2			1			1
AEFTVETR	Unmodified	951.46616	0.46616048	1611,2489,26	A6NDY9;F8WE98;P21333;P21333-2;Q5HY54	FLNA	Filamin-A	no	no	0	0	1.65	0.476	26	49	NaN	NaN			8	3	3	3	6	7	3	2	2	6	5	5	10	6	2	4
AEFVEVTK	Unmodified	921.48075	0.48074791	455	CON__P02769			yes	yes	0	0	1.23	0.424	267	82	1.23	0.424	267	82	29	8	16	10	13	15	21	20	26	22	34	20	22	24	35	34	29	8	16	10	13	15	21	20	26	22	34	20	22	24
AEFVEVTKLVTDLTK	Unmodified	1691.9346	0.93455278	455	CON__P02769			yes	yes	0	0	1	0	62		1	0	62		2	4	1	5	3	5	1	6	2	6	4	6	2	5	3	7	2	4	1	5	3	5	1	6	2	6	4	6	2	5
AEGAATEEEGTPK	Unmodified	1288.5783	0.5782897	2137	P80723;P80723-2	BASP1	Brain acid soluble protein 1	yes	no	0	0	1.47	0.499	68	60	1.47	0.499	68	60	8	6	8	4	13	5	8	4	8	8	10	7	9	6	16	8	8	6	8	4	13	5	8	4	8	8	10	7	9	6
AEGAATEEEGTPKESEPQAAAEPAEAK	Unmodified	2697.2253	0.22532767	2137	P80723;P80723-2	BASP1	Brain acid soluble protein 1	yes	no	0	0	1.48	0.499	85	77	1.48	0.499	85	77	10	10	9	10	11	7	9	15	9	10	10	10	12	7	13	10	10	10	9	10	11	7	9	15	9	10	10	10	12	7
AEGAATEEEGTPKESEPQAAAEPAEAKEGK	Unmodified	3011.3843	0.3843475	2137	P80723;P80723-2	BASP1	Brain acid soluble protein 1	yes	no	0	0	1.53	0.499	64	71	1.53	0.499	64	71	11	8	8	9	10	12	9	10	8	9	8	7	8	6	6	6	11	8	8	9	10	12	9	10	8	9	8	7	8	6
AEGDISNVANGFK	Unmodified	1320.631	0.63099397	3193	Q9UBB4;Q9UBB4-2;E7ESH8;E9PCY2;B1AHE4;H0Y7N2	ATXN10	Ataxin-10	yes	no	0	0	1.33	0.47	63	31	1.33	0.47	63	31	11	10	6	6	6	10	4	5	4	4	7	5	2	4	4	6	11	10	6	6	6	10	4	5	4	4	7	5	2	4
AEGDVAALNR	Unmodified	1014.5094	0.50942227	2118	P67936	TPM4	Tropomyosin alpha-4 chain	yes	yes	0	0	1.06	0.229	17	1	1.06	0.229	17	1		3		3		4		1	3	1		1	1	1				3		3		4		1	3	1		1	1	1
AEGDVAALNRR	Unmodified	1170.6105	0.6105333	2118	P67936	TPM4	Tropomyosin alpha-4 chain	yes	yes	0	0	1.28	0.447	79	30	1.28	0.447	79	30	8	3	14	4	9	3	11	4	16	4	16	4	6	2	2	3	8	3	14	4	9	3	11	4	16	4	16	4	6	2
AEGERQPPPDSSEEAPPATQNFIIPK	Acetyl (Protein N-term)	2846.3723	0.37226668	54	Q15257;A6PVN5;Q15257-2;Q15257-3;B4DZF8;Q5T948;Q5T949;Q15257-4;Q68CR8	PPP2R4;DKFZp781M17165	Serine/threonine-protein phosphatase 2A activator	yes	no	1	0	1	0	33		1	0	33		5	2		2		3		4	2	3		4	1	2	1	4	5	2		2		3		4	2	3		4	1	2
AEGFVDALHR	Unmodified	1113.5567	0.55670682	2843	Q96I24;A6NJ37	FUBP3	Far upstream element-binding protein 3	yes	no	0	0	1.97	0.174	1	31	1.97	0.174	1	31	2	6		4	5	5	1	3		1		2		3			2	6		4	5	5	1	3		1		2		3
AEGGAADLDTQR	Acetyl (Protein N-term)	1244.5633	0.56330834	694	Q9Y4E8;E9PCQ3;Q9Y4E8-3;Q9Y4E8-2;Q9H8G9;F8W0H4	USP15	Ubiquitin carboxyl-terminal hydrolase 15;Ubiquitin carboxyl-terminal hydrolase	yes	no	1	0	1	0	3		1	0	3					1		1		1												1		1		1
AEGGGGGGRPGAPAAGDGK	Unmodified	1537.7233	0.72333123	2163	Q00839;B3KX72	HNRNPU	Heterogeneous nuclear ribonucleoprotein U	yes	no	0	0	1	0	3		1	0	3				2		1														2		1
AEGGGGGGRPGAPAAGDGKTEQK	Unmodified	2023.9671	0.96714333	2163	Q00839;B3KX72	HNRNPU	Heterogeneous nuclear ribonucleoprotein U	yes	no	0	0	1.61	0.487	24	38	1.61	0.487	24	38		3	11	4	8	1	10	2	7	1	5	2	2	3	1	2		3	11	4	8	1	10	2	7	1	5	2	2	3
AEGLQVGQDAR	Unmodified	1142.568	0.56799978	2738	Q8WWM7;H3BRB0	ATXN2L	Ataxin-2-like protein	yes	no	0	0	1	0	13		1	0	13		1		2	1	2	2	1	1		1		1				1	1		2	1	2	2	1	1		1		1
AEGPDVAVDLPK	Unmodified	1209.6241	0.62411768	2234	Q09666	AHNAK	Neuroblast differentiation-associated protein AHNAK	yes	yes	0	0	1.66	0.475	12	23	1.66	0.475	12	23	2	6	4	4	4	3	4	5		2		1					2	6	4	4	4	3	4	5		2		1
AEGPEVDVNLPK	Unmodified	1266.6456	0.6455814	2234	Q09666;Q8N274	AHNAK	Neuroblast differentiation-associated protein AHNAK	yes	no	0	0	1.5	0.5	96	97	1.5	0.5	96	97	17	12	16	10	16	15	17	10	12	12	12	9	10	9	8	8	17	12	16	10	16	15	17	10	12	12	12	9	10	9
AEGPGLSR	Unmodified	785.40317	0.40316629	1611,2489,26	A6NDY9;P21333;P21333-2;Q5HY54	FLNA	Filamin-A	no	no	0	0	1.65	0.476	8	15	NaN	NaN			1					3		3		2	1	3	3	1	3	3
AEGPGRGDEPSPS	Unmodified	1254.5477	0.54765827	3130	Q9NVI7-2;Q9NVI7;H0Y2W2;G3V1I6;E9PDY1	ATAD3A	ATPase family AAA domain-containing protein 3A	yes	no	0	0	1.76	0.425	18	58	1.76	0.425	18	58	4	3	7	4	7	5	5	5	5	5	3	6	5	4	4	4	4	3	7	4	7	5	5	5	5	5	3	6	5	4
AEGSDVANAVLDGADCIMLSGETAK	Oxidation (M)	2509.1312	0.13123305	1531,1532,653	P14618;P14618-3;E9PF79;H3BSU3;P14618-2;H3BTN5;E7EUJ4;Q504U3;E7EUQ8	PKM2	Pyruvate kinase isozymes M1/M2;Pyruvate kinase	no	no	0	1	1	0	8		NaN	NaN			2	4		1		1
AEGSDVANAVLDGADCIMLSGETAK	Unmodified	2493.1363	0.13631842	1531,1532,653	P14618;P14618-3;E9PF79;H3BSU3;P14618-2;H3BTN5;E7EUJ4;Q504U3;E7EUQ8	PKM2	Pyruvate kinase isozymes M1/M2;Pyruvate kinase	no	no	0	0	1.22	0.417	215	62	NaN	NaN			21	31	23	23	15	29	15	20	14	12	15	13	13	16	5	12
AEGSDVANAVLDGADCIMLSGETAKGDYPLEAVR	Oxidation (M)	3509.629	0.629028	1531,1532,653	P14618;P14618-3;E9PF79;H3BSU3;P14618-2;H3BTN5;E7EUJ4;Q504U3;E7EUQ8	PKM2	Pyruvate kinase isozymes M1/M2;Pyruvate kinase	no	no	0	1	1	0	29		NaN	NaN			4	6	1	3	1	3		3	1	1	1	2				3
AEGSDVANAVLDGADCIMLSGETAKGDYPLEAVR	Unmodified	3493.6341	0.63411338	1531,1532,653	P14618;P14618-3;E9PF79;H3BSU3;P14618-2;H3BTN5;E7EUJ4;Q504U3;E7EUQ8	PKM2	Pyruvate kinase isozymes M1/M2;Pyruvate kinase	no	no	0	0	1.29	0.456	153	64	NaN	NaN			16	17	12	15	8	16	16	17	12	16	8	14	16	15	6	13
AEGSSTASSGSQLAEGK	Unmodified	1565.7169	0.71690845	3165	Q9NZB2-6;Q9NZB2;Q9NZB2-4;Q9NZB2-5;Q9NZB2-2;H7C0T0	FAM120A	Constitutive coactivator of PPAR-gamma-like protein 1	yes	no	0	0	1.18	0.387	40	9	1.18	0.387	40	9	5	4	8	4	3	4	3	3	2	3	3	2	2	1		2	5	4	8	4	3	4	3	3	2	3	3	2	2	1
AEGYAEGDLTLYHR	Unmodified	1593.7423	0.74233534	2650	Q8IY81	FTSJ3	Putative rRNA methyltransferase 3	yes	yes	0	0	1.5	0.5	4	4	1.5	0.5	4	4						2				2		1		2		1						2				2		1		2
AEHDQLLLNYAK	Unmodified	1413.7252	0.72522871	1605	P20700;E9PBF6	LMNB1	Lamin-B1	yes	no	0	0	2	0		2	2	0		2							1		1														1		1
AEHDSILAEK	Unmodified	1111.551	0.55095274	1665	P26639;B4DEG8;D6R9F8;D6RDJ6;D6RCA5;D6RBR8	TARS	Threonine--tRNA ligase, cytoplasmic	yes	no	0	0	1.37	0.482	52	30	1.37	0.482	52	30	6	4	2	2	2	7	2	3	3	4	12	4	12	3	10	6	6	4	2	2	2	7	2	3	3	4	12	4	12	3
AEHDSILAEKAEK	Unmodified	1439.7256	0.72562264	1665	P26639;B4DEG8;D6R9F8;D6RDJ6;D6RCA5;D6RBR8	TARS	Threonine--tRNA ligase, cytoplasmic	yes	no	0	0	1.09	0.292	48	5	1.09	0.292	48	5	5		5		6	1	6	3	5	2	9	2	4	2	2	1	5		5		6	1	6	3	5	2	9	2	4	2
AEIDLVCELAK	Unmodified	1259.6431	0.64313856	2569	Q6UB35;Q4VXV2	MTHFD1L	Monofunctional C1-tetrahydrofolate synthase, mitochondrial	yes	no	0	0	2	0		6	2	0		6				1	1	1		1	1		1									1	1	1		1	1		1
AEIELFVNR	Unmodified	1089.5819	0.58185894	744	Q99805;E9PHW5	TM9SF2	Transmembrane 9 superfamily member 2	yes	no	0	0	2	0		9	2	0		9			1						1		2		3		2				1						1		2		3
AEIIADKQSGK	Unmodified	1158.6245	0.62445203	2270	Q13151	HNRNPA0	Heterogeneous nuclear ribonucleoprotein A0	yes	yes	0	0	2	0		6	2	0		6												1	2	1	1	1												1	2	1
AEIIDQDLYER	Unmodified	1363.662	0.66195975	1998,783	P58107;E9PPU0	EPPK1	Epiplakin	no	no	0	0	1.83	0.373	1	5	NaN	NaN				1	1	2									1	1
AEIIDQDLYERLEHGQATAK	Unmodified	2299.1444	0.14443899	1998,783	P58107;E9PPU0	EPPK1	Epiplakin	no	no	0	0	1.71	0.452	2	5	NaN	NaN					1				1		3	1				1
AEIIHHLADLLTDQRDEILLANKK	Unmodified	2768.5185	0.5184774	1972	P54886;P54886-2	ALDH18A1	Delta-1-pyrroline-5-carboxylate synthase;Glutamate 5-kinase;Gamma-glutamyl phosphate reductase	yes	no	0	0	1.84	0.367	16	84	1.84	0.367	16	84	8	10		10	6	8	3	9	3	8	5	5	3	6	7	9	8	10		10	6	8	3	9	3	8	5	5	3	6
AEIISLCK	Unmodified	932.5001	0.50010314	2970	Q9BXP5;Q9BXP5-3;Q9BXP5-2;Q9BXP5-4;Q9BXP5-5;H7C3A1;H7C1K0	SRRT	Serrate RNA effector molecule homolog	yes	no	0	0	2	0		19	2	0		19	2	4		3	1	5		2					1		1		2	4		3	1	5		2					1
AEINILLCGDPGTSK	Unmodified	1586.7974	0.79740737	1738	P33991;E7EM48;E5RG31	MCM4	DNA replication licensing factor MCM4	yes	no	0	0	1.92	0.276	1	11	1.92	0.276	1	11	1	2		4	1	2		1				1					1	2		4	1	2		1				1
AEISCIDNK	Unmodified	1048.4859	0.48590964	1251	O75369-8;O75369;O75369-9;O75369-2;O75369-3;O75369-6;O75369-7;E7EN95;O75369-4;O75369-5	FLNB	Filamin-B	yes	no	0	0	1.8	0.4	4	16	1.8	0.4	4	16		1	3				3		4	3	2	1		1	2			1	3				3		4	3	2	1		1
AEISCIDNKDGTCTVTYLPTLPGDYSILVK	Unmodified	3342.6363	0.63634521	1251	O75369-8;O75369;O75369-9;O75369-2;O75369-3;O75369-6;O75369-7;E7EN95;O75369-4;O75369-5	FLNB	Filamin-B	yes	no	0	0	1.58	0.494	21	29	1.58	0.494	21	29	2	8	3	7	5	7	3	4	4	1		1	1	2		2	2	8	3	7	5	7	3	4	4	1		1	1	2
AEISCTDNQDGTCSVSYLPVLPGDYSILVK	Unmodified	3300.553	0.55300951	1611,2489,26	A6NDY9;P21333;P21333-2;E7EWU2;Q5HY54	FLNA	Filamin-A	no	no	0	0	1.74	0.438	21	60	NaN	NaN			6	10	3	9	5	7	5	8	3	5	1	4	4	5	4	2
AEISELPSIVQDLANGNITWADVEAR	Unmodified	2810.4087	0.40865218	1807	P41250	GARS	Glycine--tRNA ligase	yes	yes	0	0	1.45	0.497	27	22	1.45	0.497	27	22	4	6	4	6	3	9	2	7	2	1	2	2		1			4	6	4	6	3	9	2	7	2	1	2	2		1
AEISFEDRK	Unmodified	1093.5404	0.54038805	1611,2489	P21333;P21333-2;E9PHF0;E7EWU2;H0Y5C6;Q5HY54	FLNA	Filamin-A	no	no	0	0	1.79	0.41	22	81	NaN	NaN			5	6	5	6	9	7	11	6	10	7	5	2	12	4	6	2
AEISGVQGSETQVLR	Unmodified	1572.8107	0.81074925	2664	Q8N3D4	EHBP1L1	EH domain-binding protein 1-like protein 1	yes	yes	0	0	1.38	0.484	5	3	1.38	0.484	5	3		2		1		2		1			1	1						2		1		2		1			1	1
AEISNAIDQYVTGTIGEDEDLIK	Unmodified	2493.2122	0.21224378	1720	P31939;E9PBU3;F5GWY2;H7C1S2	ATIC	Bifunctional purine biosynthesis protein PURH;Phosphoribosylaminoimidazolecarboxamide formyltransferase;IMP cyclohydrolase	yes	no	0	0	1	0	1		1	0	1							1																1
AEISNAIDQYVTGTIGEDEDLIKWK	Unmodified	2807.3865	0.38651976	1720	P31939;E9PBU3;F5GWY2;H7C1S2	ATIC	Bifunctional purine biosynthesis protein PURH;Phosphoribosylaminoimidazolecarboxamide formyltransferase;IMP cyclohydrolase	yes	no	0	0	1.19	0.394	21	5	1.19	0.394	21	5	1	5	1	2		8	2	4				1			1	1	1	5	1	2		8	2	4				1
AEKDEPGAWEETFK	Unmodified	1635.7417	0.74166663	2365,2366	Q14697;F5H6X6;Q14697-2;E9PKU7	GANAB	Neutral alpha-glucosidase AB	no	no	0	0	1.89	0.319	14	108	NaN	NaN			8	10	8	9	12	8	9	6	7	7	10	3	8	6	8	3
AEKDLLELSCNELRQELLK	Unmodified	2300.2046	0.20459641	70	Q5M775;A8MV89;Q5M775-4;Q5M775-2;Q5M775-3;Q5M775-5	SPECC1	Cytospin-B	yes	no	0	0	1.95	0.215	2	39	1.95	0.215	2	39	1	3	4	4	4	2	4	4	4	2	4		2	2	1		1	3	4	4	4	2	4	4	4	2	4		2	2
AELADQAASWLTR	Unmodified	1430.7154	0.7153923	427,446	CON__P01030;CON__ENSEMBL:ENSBTAP00000007350			no	no	0	0	1	0	1		NaN	NaN																1
AELATEEFLPVTPILEGFVILR	Unmodified	2456.3567	0.3566636	820	Q13200;F5GZ16;E7EW34;E9PCS3	PSMD2	26S proteasome non-ATPase regulatory subunit 2	yes	no	0	0	1.71	0.454	23	56	1.71	0.454	23	56	7	14	4	8	4	10	3	8	3	1	8	5		4			7	14	4	8	4	10	3	8	3	1	8	5		4
AELATEEFLPVTPILEGFVILRK	Unmodified	2584.4516	0.45162662	820	Q13200;F5GZ16;E7EW34;E9PCS3	PSMD2	26S proteasome non-ATPase regulatory subunit 2	yes	no	0	0	1	0	15		1	0	15			3		2		2		4				1		1		2		3		2		2		4				1		1
AELDDTPMR	Unmodified	1046.4703	0.47025958	1628	P23246;P23246-2	SFPQ	Splicing factor, proline- and glutamine-rich	yes	no	0	0	1.66	0.475	10	19	1.66	0.475	10	19			7				3			5		4	4	4		2			7				3			5		4	4	4
AELEIQKDALEPGQR	Unmodified	1695.8792	0.87916317	1426	P07741;H3BQZ9;G5E9J2;H3BQB1	APRT	Adenine phosphoribosyltransferase	yes	no	0	0	1.03	0.162	36	1	1.03	0.162	36	1	3	5	1	3	2	4	3	3	1	3	2	2	2	1		2	3	5	1	3	2	4	3	3	1	3	2	2	2	1
AELELELGR	Unmodified	1028.5502	0.55022446	2395,2398,2396,2399,2397	Q15149-4;Q15149-6;Q15149-5;Q15149-8;Q15149-7;Q15149;Q15149-9;Q15149-2;Q15149-3	PLEC	Plectin	no	no	0	0	1.83	0.379	13	62	NaN	NaN			6	5	5	4	7	6	7	7	6	4	6	3	5	1	1	2
AELGAGAPPAVVAR	Unmodified	1277.7092	0.70918471	2471	Q3KQU3;Q3KQU3-4;Q3KQU3-2	MAP7D1	MAP7 domain-containing protein 1	yes	no	0	0	1	0	8		1	0	8			3		2		2		1										3		2		2		1
AELGAGGDGHR	Acetyl (Protein N-term)	1080.4948	0.49483484	925	Q14244;F8W783;Q14244-3;Q14244-2	MAP7	Ensconsin	yes	no	1	0	1.31	0.464	44	20	1.31	0.464	44	20	3	5	7	4	9	7	5	4	4	1	5	2	5	1	2		3	5	7	4	9	7	5	4	4	1	5	2	5	1
AELGAGGDGHRGGDGAVR	Acetyl (Protein N-term)	1692.7928	0.79280778	925	Q14244;F8W783;Q14244-3;Q14244-2	MAP7	Ensconsin	yes	no	1	0	1	0	11		1	0	11		2		3	1	1		3	1									2		3	1	1		3	1
AELLDNEKPAAVVAPITTGYTVK	Unmodified	2399.2948	0.29479162	3059	Q9HB71;B3KSF1;Q5R370	CACYBP	Calcyclin-binding protein	yes	no	0	0	1.06	0.235	16	1	1.06	0.235	16	1	2	2		2		2	1	2	1	1			1	1		2	2	2		2		2	1	2	1	1			1	1
AELMEISEDKTKIR	Unmodified	1661.8658	0.86582129	718	P05455;E9PFH8;E7ERC4;E9PFL9;E9PGX9	SSB	Lupus La protein	yes	no	0	0	1	0	2		1	0	2							1								1								1								1
AELNEFLTR	Unmodified	1091.5611	0.56112349	1633	P23396;E9PL09;E9PL45;E9PPU1;H0YEU2;H0YCJ7;F2Z2S8;H0YF32;E9PJH4;E9PQ96;E9PQX2;H0YES8	RPS3	40S ribosomal protein S3	no	no	0	0	1.76	0.427	25	79	NaN	NaN			6	9	6	7	5	6	9	6	6	7	6	5	8	7	7	4
AELNPWPEYIYTR	Unmodified	1650.8042	0.80420731	1665	P26639;B4DEG8;D6R9F8;D6RDJ6;D6RCA5	TARS	Threonine--tRNA ligase, cytoplasmic	yes	no	0	0	1.44	0.497	68	54	1.44	0.497	68	54	11	4	10	7	9	4	9	5	9	4	8	6	9	9	10	8	11	4	10	7	9	4	9	5	9	4	8	6	9	9
AELRDDPIISTHLAK	Unmodified	1677.905	0.90498399	1086	O00231;H7C067	PSMD11	26S proteasome non-ATPase regulatory subunit 11	yes	no	0	0	1.24	0.426	121	38	1.24	0.426	121	38	5	11	8	8	6	11	14	9	8	10	12	15	9	13	7	13	5	11	8	8	6	11	14	9	8	10	12	15	9	13
AELSEEALLSVLPTIR	Acetyl (Protein N-term)	1781.9775	0.97748023	1836	P45974;P45974-2;F5H571	USP5	Ubiquitin carboxyl-terminal hydrolase 5	yes	no	1	0	1	0	31		1	0	31		1	4	4	3	2	4	2	4	2		1	1		2		1	1	4	4	3	2	4	2	4	2		1	1		2
AELSEEALLSVLPTIRVPK	Acetyl (Protein N-term)	2106.1936	0.19362101	1836	P45974;P45974-2;F5H571	USP5	Ubiquitin carboxyl-terminal hydrolase 5	yes	no	1	0	1	0	1		1	0	1							1																1
AELSEGQVR	Unmodified	987.49852	0.49852324	1460,1059	H7BYY1;P09493-2;B7Z596;F5H7S3;H0YL42;H0YK20;P09493-3;D9YZV2;P09493-4;D9YZV8;H0YKX5	TPM1		no	no	0	0	1.55	0.498	24	29	NaN	NaN				4	3	6	2	4	4	6	6	4	3	4	1	3		3
AELTALESLIEMGFPR	Acetyl (Protein N-term)	1817.9233	0.92333617	790	Q04323;E9PRQ7;Q04323-2;E9PJ81	UBXN1	UBX domain-containing protein 1	yes	no	1	0	1.7	0.458	6	14	1.7	0.458	6	14		5	3	5		6		1										5	3	5		6		1
AELTMAALCGR	Unmodified	1191.574	0.57401314	334	Q7Z3U7;Q7Z3U7-4;B9EGP5;F8VWA6;Q7Z3U7-2;F8W1Z6;F8VZV1;G8JL93	MON2	Protein MON2 homolog	yes	no	0	0	1	0	4		1	0	4				1				1		1		1								1				1		1		1
AELVQGQSAPVGMK	Acetyl (Protein N-term)	1455.7392	0.73916421	2843	Q96I24	FUBP3	Far upstream element-binding protein 3	yes	yes	1	0	1.33	0.471	10	5	1.33	0.471	10	5	1			2		4		4		1		1	1			1	1			2		4		4		1		1	1
AELYKEPTNEELNR	Unmodified	1704.8319	0.83187862	3038	Q9H6R4;Q9H6R4-4;G8JLK7;Q9H6R4-2;Q9H6R4-3	NOL6	Nucleolar protein 6	yes	no	0	0	2	0		1	2	0		1		1																1
AENDVDNELLDYEDDEVETAAGGDGAEAPAKK	Acetyl (Protein N-term)	3391.4699	0.46992763	907	F8VQ10;Q13838-2;Q13838;Q5STU3;F8VZL8;F6WLT2;F6TRA5;F6UN21;F6S4E6;F6R6M7;F6QYI9;F6V772;E7EMX2;F6SXL5;F6S2B7;F6U6E2;F6QWI5	DDX39B;BAT1	Spliceosome RNA helicase DDX39B	yes	no	1	0	1.37	0.483	34	20	1.37	0.483	34	20	2	8	3	7	4	4	3	7	3	3	1	3	1	2	1	2	2	8	3	7	4	4	3	7	3	3	1	3	1	2
AENDVDNELLDYEDDEVETAAGGDGAEAPAKKDVK	Acetyl (Protein N-term)	3733.6602	0.66024759	907	F8VQ10;Q13838-2;Q13838;Q5STU3;F8VZL8;F6WLT2;F6TRA5;F6UN21;F6S4E6;F6R6M7;F6QYI9;F6V772;E7EMX2;F6SXL5;F6S2B7;F6U6E2;F6QWI5	DDX39B;BAT1	Spliceosome RNA helicase DDX39B	yes	no	1	0	2	0		2	2	0		2						2																2
AENFFILR	Unmodified	1008.5393	0.53926584	953	C9JWM7;F8WCF6;P59998;E7ETI0;F8WDD7;F6TTL5	ARPC4;ARPC4-TTLL3	Actin-related protein 2/3 complex subunit 4	yes	no	0	0	1.27	0.445	51	19	1.27	0.445	51	19	5	7	5	4	3	5	6	4	5	6	3	2	6	2	3	4	5	7	5	4	3	5	6	4	5	6	3	2	6	2
AENGDNEKMAALEAK	Acetyl (Protein N-term)	1631.7461	0.74610008	718	P05455;E9PFH8;E7ERC4;E9PFL9	SSB	Lupus La protein	yes	no	1	0	1	0	42		1	0	42		2	3	4	1	3	4	4	4	4	4	1	1	1	1		5	2	3	4	1	3	4	4	4	4	4	1	1	1	1
AENGESSGPPRPSR	Acetyl (Protein N-term)	1481.6859	0.68588309	854	Q9UHD9;F5H2G2	UBQLN2	Ubiquilin-2	yes	no	1	0	1.23	0.42	74	22	1.23	0.42	74	22	8	7	6	3	5	7	6	6	7	5	12	4	3	3	9	5	8	7	6	3	5	7	6	6	7	5	12	4	3	3
AENGKLVINGNPITIFQER	Unmodified	2112.1328	0.13275209	1383	P04406;E7EUT4;E7EU54	GAPDH	Glyceraldehyde-3-phosphate dehydrogenase	yes	no	0	0	1.51	0.5	92	95	1.51	0.5	92	95	17	15	12	16	14	20	14	12	10	8	12	4	11	10	9	3	17	15	12	16	14	20	14	12	10	8	12	4	11	10
AENGKLVINGNPITIFQERDPSK	Unmodified	2539.3395	0.3394504	1383	P04406;E7EUT4;E7EU54	GAPDH	Glyceraldehyde-3-phosphate dehydrogenase	yes	no	0	0	1.43	0.495	132	99	1.43	0.495	132	99	15	15	14	18	15	19	15	16	15	12	14	13	13	17	9	11	15	15	14	18	15	19	15	16	15	12	14	13	13	17
AENGLLMTPCYTANFVAPEVLKR	Unmodified	2593.3033	0.30326459	789,154	Q15418;E9PGT3;E9PRI4;Q15418-2;Q15418-3;P51812;B7ZB17;B4DG22;F5GYC4	RPS6KA1;RPS6KA3	Ribosomal protein S6 kinase alpha-1;Ribosomal protein S6 kinase;Ribosomal protein S6 kinase alpha-3	no	no	0	0	1.09	0.287	10	1	NaN	NaN			2		1	1			3	1	1				1	1
AENLQLLTENELHR	Unmodified	1678.8638	0.86384745	1303	O94992	HEXIM1	Protein HEXIM1	yes	yes	0	0	1.06	0.246	29	2	1.06	0.246	29	2	1	3	4	3	4	2	4		1	2	3	1	1	2			1	3	4	3	4	2	4		1	2	3	1	1	2
AENNPWVTPIADQFQLGVSHVFEYIR	Unmodified	3029.5036	0.50355562	2414	Q15404;Q15404-2	RSU1	Ras suppressor protein 1	yes	no	0	0	1.59	0.492	34	49	1.59	0.492	34	49	5	11	8	7	6	9	8	8	7	2	6	1	1	3		1	5	11	8	7	6	9	8	8	7	2	6	1	1	3
AENNSEVGASGYGVPGPTWDR	Unmodified	2161.9665	0.96647463	2223	Q08211;F5GXA5	DHX9	ATP-dependent RNA helicase A	yes	no	0	0	1.64	0.479	61	110	1.64	0.479	61	110	8	15	14	15	12	13	13	12	11	13	6	8	8	10	5	8	8	15	14	15	12	13	13	12	11	13	6	8	8	10
AENPSLENHR	Acetyl (Protein N-term)	1207.5582	0.55816338	1105	O00505	KPNA3	Importin subunit alpha-3	yes	yes	1	0	1.21	0.409	63	17	1.21	0.409	63	17	7	7	5	5	6	5	2	3	10	6	4	7	3	4	2	4	7	7	5	5	6	5	2	3	10	6	4	7	3	4
AENQVLAMR	Unmodified	1030.523	0.52296385	1923	P51572-2;P51572	BCAP31	B-cell receptor-associated protein 31	yes	no	0	0	2	0		7	2	0		7		1		1		1		3								1		1		1		1		3
AENSQLTER	Unmodified	1046.4993	0.49925152	3187	Q9P2E9;Q9P2E9-2;Q9P2E9-3;F8W7S5	RRBP1	Ribosome-binding protein 1	yes	no	0	0	2	0		6	2	0		6															4	2
AENYDIPSADR	Unmodified	1249.5575	0.55749468	1622	P22314;E7ERL1;B4DDE4;Q5JRR6	UBA1	Ubiquitin-like modifier-activating enzyme 1	yes	no	0	0	1.08	0.266	84	7	1.08	0.266	84	7	5	5	7	3	4	7	6	5	9	4	12	5	7	4	3	5	5	5	7	3	4	7	6	5	9	4	12	5	7	4
AENYDIPSADRHK	Unmodified	1514.7114	0.71136956	1622	P22314;E7ERL1;B4DDE4;Q5JRR6	UBA1	Ubiquitin-like modifier-activating enzyme 1	yes	no	0	0	1	0	29		1	0	29		3	2	4	1	1	1	4	1	1	3		2	1	2		3	3	2	4	1	1	1	4	1	1	3		2	1	2
AEPAKIEAFR	Unmodified	1130.6084	0.60840804	1355	P00558;B7Z7A9;B4E1H9	PGK1	Phosphoglycerate kinase 1;Phosphoglycerate kinase	yes	no	0	0	1.11	0.312	65	8	1.11	0.312	65	8	5	5	5	3	7	2	7	4	6	5	6	3	2	3	5	5	5	5	5	3	7	2	7	4	6	5	6	3	2	3
AEPASVAAESLAGSR	Acetyl (Protein N-term)	1456.7158	0.71578623	3090	Q9NQT5;Q9NQT5-2	EXOSC3	Exosome complex component RRP40	yes	no	1	0	1.72	0.449	7	18	1.72	0.449	7	18	5	4		3	2	6		2	1					1	1		5	4		3	2	6		2	1					1
AEPDYIEDDNPELIRPQK	Acetyl (Protein N-term)	2183.0382	0.038242585	3007	Q9H098-2;Q9H098;C9JW51;C9JQ40;C9J6N5;C9J3Q3;C9JP05;C9J6Y8;C9JYP1;F8WCJ2	FAM107B	Protein FAM107B	yes	no	1	0	1	0	23		1	0	23		2	3	1	2	1	4		3		2		1	1	1		2	2	3	1	2	1	4		3		2		1	1	1
AEPEAGEEQAGDDRDSGGPVLQFDYEAVANR	Unmodified	3291.4552	0.45522104	1988	P56182;F8W984	RRP1	Ribosomal RNA processing protein 1 homolog A	yes	no	0	0	2	0		6	2	0		6				1		1		2		1				1						1		1		2		1				1
AEPEDHYFLLTEPPLNTPENR	Unmodified	2481.1812	0.18121843	2024	P61158;B4DXW1;F5H3P5	ACTR3	Actin-related protein 3	yes	no	0	0	1.51	0.5	68	72	1.51	0.5	68	72	8	9	8	10	9	14	8	9	11	8	10	7	9	8	6	6	8	9	8	10	9	14	8	9	11	8	10	7	9	8
AEPEKNGEVVHTPETSV	Unmodified	1821.8745	0.87447172	1165	O15427	SLC16A3	Monocarboxylate transporter 4	yes	yes	0	0	1.75	0.436	13	38	1.75	0.436	13	38	5	5	5	3	3	2	5	5	1	2	5	1	4	1	2	2	5	5	5	3	3	2	5	5	1	2	5	1	4	1
AEPEKTEGAAEAK	Unmodified	1329.6412	0.64122431	2137	P80723	BASP1	Brain acid soluble protein 1	yes	yes	0	0	1.36	0.481	35	20	1.36	0.481	35	20	6	1	1		1	4		1	2		10	1	14	2	10	2	6	1	1		1	4		1	2		10	1	14	2
AEPHFLSILQHLLLVR	Unmodified	1885.0938	0.093787811	336	H9KV28;O60610;E9PEZ3;E7ET75;E9PEZ2;E9PHQ0;B9ZVX0;O60610-2;E7ERW8;E7EMV0	DIAPH1	Protein diaphanous homolog 1	yes	no	0	0	1.05	0.217	96	5	1.05	0.217	96	5	5	8	7	6	5	8	8	8	7	6	8	7	6	5	1	6	5	8	7	6	5	8	8	8	7	6	8	7	6	5
AEPMQWASLELPAAK	Unmodified	1640.8232	0.82322819	3219	Q9UHD1;Q9UHD1-2;E9PHZ2	CHORDC1	Cysteine and histidine-rich domain-containing protein 1	yes	no	0	0	1	0	10		1	0	10			1		3		2	1	2	1									1		3		2	1	2	1
AEPPKAPEQEQAAPGPAAGGEAPK	Unmodified	2297.1288	0.12878893	2137	P80723	BASP1	Brain acid soluble protein 1	yes	yes	0	0	1.53	0.499	356	399	1.53	0.499	356	399	46	48	51	56	48	50	54	54	41	63	41	35	49	32	39	48	46	48	51	56	48	50	54	54	41	63	41	35	49	32
AEPPQCTSLAWSADGQTLFAGYTDNLVR	Unmodified	3067.4345	0.43454936	2111	P63244;D6RAC2;H0YAF8;D6RF23;D6RHJ5	GNB2L1	Guanine nucleotide-binding protein subunit beta-2-like 1	yes	no	0	0	1.25	0.431	46	15	1.25	0.431	46	15	2	4	2	6	4	4	1	4	2	7	4	6	2	6	2	5	2	4	2	6	4	4	1	4	2	7	4	6	2	6
AEPQPPSGGLTDEAALSCCSDADPSTKDFLLQQTMLR	Acetyl (Protein N-term)	4047.85	0.84999617	2196	Q04760;Q04760-2	GLO1	Lactoylglutathione lyase	yes	no	1	0	1	0	53		1	0	53		3	6	5	6	3	5	4	4	4	1	3	1	2	3		3	3	6	5	6	3	5	4	4	4	1	3	1	2	3
AEPSAATQSHSISSSSFGAEPSAPGGGGSPGACPALGTK	Acetyl (Protein N-term)	3611.6434	0.64343251	1308	O95197-3;O95197-5;B7Z4M0;B7Z4M1	RTN3		no	no	1	0	1.62	0.485	72	119	NaN	NaN			10	14	13	13	11	10	12	15	16	13	10	11	12	12	8	11
AEPSAPESK	Acetyl (Protein N-term)	956.44509	0.44509068	2714	Q8TCJ2	STT3B	Dolichyl-diphosphooligosaccharide--protein glycosyltransferase subunit STT3B	yes	yes	1	0	1.79	0.41	3	11	1.79	0.41	3	11	7	3		1		3											7	3		1		3
AEPTVCSFLTK	Unmodified	1251.6169	0.61692381	2838	Q96H79;Q96H79-2	ZC3HAV1L	Zinc finger CCCH-type antiviral protein 1-like	yes	no	0	0	1.12	0.331	7	1	1.12	0.331	7	1		3		1				1	1				2					3		1				1	1				2
AEPVEVVAPR	Unmodified	1065.5819	0.58185893	1468	P09874	PARP1	Poly [ADP-ribose] polymerase 1	yes	yes	0	0	1.77	0.421	21	70	1.77	0.421	21	70	6	3	6	6	5	5	6	7	6	7	5	4	5	8	4	8	6	3	6	6	5	5	6	7	6	7	5	4	5	8
AEPWLSQPASGSAYATPGAYGDIRPSAASWVGSR	Unmodified	3462.6593	0.65928099	2685	Q8NC56;A8MS91	LEMD2	LEM domain-containing protein 2	yes	no	0	0	2	0		10	2	0		10		3		3		1		3										3		3		1		3
AEPYCSVLPGFTFIQHLPLSER	Unmodified	2560.2784	0.27843005	294	Q9BUJ2;Q9BUJ2-2;B7Z4B8;Q9BUJ2-4;Q9BUJ2-3	HNRNPUL1	Heterogeneous nuclear ribonucleoprotein U-like protein 1	yes	no	0	0	1.53	0.499	55	63	1.53	0.499	55	63	9	8	8	9	8	8	8	8	8	8	6	7	7	6	4	6	9	8	8	9	8	8	8	8	8	8	6	7	7	6
AEQAEADKKQAEDR	Unmodified	1587.7489	0.74887728	1432,2519,1431	P07951-2;P07951;Q5TCU8;Q5TCU3	TPM2	Tropomyosin beta chain	no	no	0	0	1	0	3		NaN	NaN								1		1				1
AEQDEAEKLQR	Unmodified	1315.6368	0.63680763	2385	Q15050	RRS1	Ribosome biogenesis regulatory protein homolog	yes	yes	0	0	1.92	0.266	1	12	1.92	0.266	1	12		3	3		2	2	1	1	1									3	3		2	2	1	1	1
AEQDVENDLLDYDEEEEPQAPQESTPAPPKK	Acetyl (Protein N-term)	3552.5904	0.59037711	1079	O00148;Q8N5M0;B1Q2N1	DDX39A;DDX39	ATP-dependent RNA helicase DDX39A	yes	no	1	0	1.77	0.421	6	20	1.77	0.421	6	20	1	6	1	6		3		5				1	1	2			1	6	1	6		3		5				1	1	2
AEQDVENDLLDYDEEEEPQAPQESTPAPPKKDIK	Acetyl (Protein N-term)	3908.7963	0.79634714	1079	O00148;Q8N5M0;B1Q2N1	DDX39A;DDX39	ATP-dependent RNA helicase DDX39A	yes	no	1	0	1.47	0.499	56	49	1.47	0.499	56	49	9	12	5	11	6	10	5	10	2	7	4	6	4	9		5	9	12	5	11	6	10	5	10	2	7	4	6	4	9
AEQEASLQK	Unmodified	1002.4982	0.49818889	746	Q9UPV0;Q9UPV0-2;E9PI34	CEP164	Centrosomal protein of 164 kDa	no	no	0	0	1	0	11		NaN	NaN								1	1	1	1				2	2	1	2
AEQEPTAEQLAQIAAENEEDEHSVNYKPPAQK	Acetyl (Protein N-term)	3605.6758	0.6757785	1938	P52565;A8MXW0	ARHGDIA	Rho GDP-dissociation inhibitor 1	yes	no	1	0	1.19	0.395	75	18	1.19	0.395	75	18	8	9	4	10	4	10	4	8	5	4	6	4	5	4	4	4	8	9	4	10	4	10	4	8	5	4	6	4	5	4
AEQINQAAGEASAVLAK	Unmodified	1669.8635	0.8635131	3242	Q9UJZ1;B4E1K7;F2Z2I8	STOML2	Stomatin-like protein 2	yes	no	0	0	2	0		74	2	0		74	5	6	7	4	4	7	5	4	5	4	5	3	4	4	4	3	5	6	7	4	4	7	5	4	5	4	5	3	4	4
AEQLASVQYTLPK	Unmodified	1446.7718	0.77184455	966	G3V1L9;Q07157;G5E9E7;H0Y3R8;Q07157-2	TJP1	Tight junction protein ZO-1	yes	no	0	0	1.5	0.5	1	1	1.5	0.5	1	1				2																2
AEQLGAEGNVDESQK	Unmodified	1573.722	0.72199382	3081	Q9NQ29;Q9NQ29-2;Q9NQ29-3;A8MYV2;B8ZZ10;B8ZZ09	LUC7L	Putative RNA-binding protein Luc7-like 1	yes	no	0	0	1.25	0.433	6	2	1.25	0.433	6	2		1		1	1			1		2			1			1		1		1	1			1		2			1
AEQPDGLILGMGGQTALNCGVELFK	Unmodified	2617.288	0.28800846	1029	H0YGP4;P31327;P31327-2	CPS1	Carbamoyl-phosphate synthase [ammonia], mitochondrial	yes	no	0	0	1.93	0.258	1	13	1.93	0.258	1	13		2		2				1		4		1	1	2		1		2		2				1		4		1	1	2
AEQPDGLILGMGGQTALNCGVELFKR	Unmodified	2773.3891	0.38911949	1029	H0YGP4;P31327;P31327-2	CPS1	Carbamoyl-phosphate synthase [ammonia], mitochondrial	yes	no	0	0	1.64	0.481	25	44	1.64	0.481	25	44	1	7	3	10		9		11	2	8		4	5	5		4	1	7	3	10		9		11	2	8		4	5	5
AEQVALSR	Acetyl (Protein N-term)	914.48214	0.48214489	1495	P11413-2;P11413-3;P11413;E9PDV8;E7EUI8;E7EM57;E9PD92	G6PD	Glucose-6-phosphate 1-dehydrogenase	yes	no	1	0	1.03	0.175	61	2	1.03	0.175	61	2	6	4	6	7	4	4	3	3	2	6	2	5	2	3	1	5	6	4	6	7	4	4	3	3	2	6	2	5	2	3
AEQWNVNYVETSAK	Unmodified	1637.7686	0.76855009	1492	P11233;H7C3P7	RALA	Ras-related protein Ral-A	yes	no	0	0	1.84	0.365	3	16	1.84	0.365	3	16			2			1			1	3	1	1	3	3	3	1			2			1			1	3	1	1	3	3
AERDSALETLQGQLEEKAQELGHSQSALASAQR	Unmodified	3550.7612	0.76117988	2373	Q14980;Q14980-2;H0YFY6	NUMA1	Nuclear mitotic apparatus protein 1	no	no	0	0	2	0		1	NaN	NaN			1
AERGELDLTGAK	Acetyl (Protein N-term)	1300.6623	0.6622941	1527	P13984	GTF2F2	General transcription factor IIF subunit 2	yes	yes	1	0	1.39	0.488	17	11	1.39	0.488	17	11	2	2	1	3		4		4	1	2		2	1	1	3	2	2	2	1	3		4		4	1	2		2	1	1
AERPEDLNLPNAVITR	Acetyl (Protein N-term)	1848.9694	0.96937516	3098	Q9NRF9	POLE3	DNA polymerase epsilon subunit 3	yes	yes	1	0	1.28	0.449	77	30	1.28	0.449	77	30	10	10	6	8	9	12	5	10	5	6	4	7	4	5		6	10	10	6	8	9	12	5	10	5	6	4	7	4	5
AESCGSGNSTGYQIR	Unmodified	1585.6791	0.67908315	828	Q9H2U1;F5GZS0;Q9H2U1-2;Q9H2U1-3;E7EWK3	DHX36	Probable ATP-dependent RNA helicase DHX36	yes	no	0	0	2	0		8	2	0		8	4	2			1	1											4	2			1	1
AESDWDTVTVLR	Acetyl (Protein N-term)	1432.6834	0.68342347	1234	O60869;O60869-2	EDF1	Endothelial differentiation-related factor 1	yes	no	1	0	1.67	0.471	21	42	1.67	0.471	21	42	1	5	3	6	8	5	6	6	3	4	3	2	1	7		3	1	5	3	6	8	5	6	6	3	4	3	2	1	7
AESDWDTVTVLRK	Acetyl (Protein N-term)	1560.7784	0.77838649	1234	O60869;O60869-2	EDF1	Endothelial differentiation-related factor 1	yes	no	1	0	1.75	0.433	5	15	1.75	0.433	5	15	3	3		3		3		1		1				3	2	1	3	3		3		3		1		1				3
AESEEGPDVLR	Unmodified	1200.5622	0.5622457	2418	Q15437;E9PBH1;Q5QPE1	SEC23B	Protein transport protein Sec23B	yes	no	0	0	1.1	0.3	9	1	1.1	0.3	9	1		1		1		3	1					1		1		2		1		1		3	1					1		1
AESEEMETSQAGSK	Unmodified	1482.6144	0.61441721	1744	P34932	HSPA4	Heat shock 70 kDa protein 4	yes	yes	0	0	1	0	12		1	0	12		1	2	2	1			3	1		1			1				1	2	2	1			3	1		1			1
AESGESGGPPGSQDSAAGAEGAGAPAAAASAEPK	Acetyl (Protein N-term)	2951.3017	0.30168051	3262	Q9UMX0;Q9UMX0-2	UBQLN1	Ubiquilin-1	yes	no	1	0	1	0	49		1	0	49		3	4	4	3	2	4	4	4	1	4	3	3	3	3		4	3	4	4	3	2	4	4	4	1	4	3	3	3	3
AESLIGVYPEQGDCVISK	Unmodified	1963.9561	0.95609286	2360	Q14683	SMC1A	Structural maintenance of chromosomes protein 1A	yes	yes	0	0	2	0		4	2	0		4			1							1		1		1					1							1		1		1
AESLNGNPLFSK	Unmodified	1275.6459	0.64591575	1626	P22830-2;P22830	FECH	Ferrochelatase, mitochondrial	yes	no	0	0	2	0		13	2	0		13	1	4			2	1	1	1	1	1					1		1	4			2	1	1	1	1	1
AESMLQQADK	Unmodified	1119.523	0.52302343	1523	P13797;B4DGB4;B7Z6M1;F8W8D8;H7C4N2	PLS3	Plastin-3	yes	no	0	0	1.19	0.393	85	20	1.19	0.393	85	20	7	8	6	8	6	6	8	8	7	10	9	5	8	4	1	4	7	8	6	8	6	6	8	8	7	10	9	5	8	4
AESMLQQADK	Oxidation (M)	1135.5179	0.51793805	1523	P13797;B4DGB4;B7Z6M1;F8W8D8;H7C4N2	PLS3	Plastin-3	yes	no	0	1	1	0	4		1	0	4		1	2				1											1	2				1
AESSDKLYR	Acetyl (Protein N-term)	1109.5353	0.53530267	1468	P09874;F8WC10;Q5VX85;Q5VX84	PARP1	Poly [ADP-ribose] polymerase 1	yes	no	1	0	1.75	0.435	21	62	1.75	0.435	21	62	4	4	2	5	6	3	6	10	4	6	9	5	5	7	3	4	4	4	2	5	6	3	6	10	4	6	9	5	5	7
AETECQNTEYQQLLDIK	Unmodified	2081.9575	0.95754942	466	CON__P13645;P13645	KRT10	Keratin, type I cytoskeletal 10	yes	no	0	0	1.39	0.488	42	27	1.39	0.488	42	27	4	3		5		1			1	13	6	8	3	12	7	6	4	3		5		1			1	13	6	8	3	12
AETEEGPDVLR	Unmodified	1214.5779	0.57789577	861	Q15436;F5H365;F5H6C4;B3KXI2	SEC23A	Protein transport protein Sec23A	yes	no	0	0	1.44	0.496	37	29	1.44	0.496	37	29	9	11	4	5	5	9	3	4	2	4	1	3	1	1		4	9	11	4	5	5	9	3	4	2	4	1	3	1	1
AETGKCPALYWLSGLTCTEQNFISK	Unmodified	2873.3728	0.37280072	1483	P10768	ESD	S-formylglutathione hydrolase	yes	yes	0	0	1	0	34		1	0	34		1	4	1	3	2	3	3	4	2	2		2	1	3		3	1	4	1	3	2	3	3	4	2	2		2	1	3
AETLEFNDVYQEVK	Acetyl (Protein N-term)	1725.8097	0.8097462	2229	Q08945	SSRP1	FACT complex subunit SSRP1	yes	yes	1	0	1.71	0.452	26	65	1.71	0.452	26	65	4	6	6	7	9	8	6	9	5	5	4	4	5	3	5	5	4	6	6	7	9	8	6	9	5	5	4	4	5	3
AETLMTVTDPVHDIAFAPNLGR	Unmodified	2367.1893	0.18928069	2818	Q96EE3-1;Q96EE3	SEH1L	Nucleoporin SEH1	yes	no	0	0	1.77	0.421	3	10	1.77	0.421	3	10		1		2		1		5			1		1	1		1		1		2		1		5			1		1	1
AETLPGSGDSGPGTASLGPGVAETGTRR	Acetyl (Protein N-term)	2639.2787	0.27870064	2331	Q14151;A8MXT5;C9JPX0;F5GXS4	SAFB2	Scaffold attachment factor B2	yes	no	1	0	2	0		5	2	0		5		3		1		1												3		1		1
AETLSGLGDSGAAGAAALSSASSETGTRR	Acetyl (Protein N-term)	2692.29	0.28999361	837	Q15424;F5H0H3;F5H1L1;B7Z959	SAFB	Scaffold attachment factor B1	yes	no	1	0	2	0		29	2	0		29	6	4		1	2	5				2		2	2	3	1	1	6	4		1	2	5				2		2	2	3
AETVADTRR	Acetyl (Protein N-term)	1059.5309	0.530886	1217	O60493;O60493-4;O60493-2;O60493-3	SNX3	Sorting nexin-3	yes	no	1	0	1.23	0.418	24	7	1.23	0.418	24	7	2	2	3	3		5	1	3	1	2	1	1		3		4	2	2	3	3		5	1	3	1	2	1	1		3
AEVAAEFLNDRVPNCNVVPHFNK	Unmodified	2639.2915	0.29145435	2709	Q8TBC4;Q8TBC4-2;F8W8D4	UBA3	NEDD8-activating enzyme E1 catalytic subunit	yes	no	0	0	1	0	28		1	0	28		3	3	3	2	3	1	4	1	2	1		2	1	1		1	3	3	3	2	3	1	4	1	2	1		2	1	1
AEVAAIYEPPQIGTQNSLELLEDPKAEVVDEIAAK	Unmodified	3749.9251	0.92511689	1057	Q8TAT6-2;H7BYA6;Q8TAT6;B4DG89	NPLOC4	Nuclear protein localization protein 4 homolog	yes	no	0	0	1	0	6		1	0	6			3	1	1		1												3	1	1		1
AEVACIAVYETDVFVVGTER	Unmodified	2227.0831	0.083084287	2131	P78347;P78347-3;P78347-4;P78347-2;B4DH52;Q86U51;C9J6M0;Q6EKJ0;Q86UP8;Q86UP8-3;G8JLD9;Q86UP8-5;Q6EKJ0-2;Q86UP8-2;Q86UP8-4	GTF2I;GTF2IRD2B;GTF2IRD2	General transcription factor II-I;General transcription factor II-I repeat domain-containing protein 2B;General transcription factor II-I repeat domain-containing protein 2A	yes	no	0	0	1	0	15		1	0	15			1		2		2		2		2		2		2		2		1		2		2		2		2		2		2
AEVDDVIQVR	Unmodified	1142.5932	0.5931519	492	CON__Q28107;P12259	F5	Coagulation factor V;Coagulation factor V heavy chain;Coagulation factor V light chain	yes	no	0	0	1.54	0.499	26	30	1.54	0.499	26	30	2	1	2				1		3	8	7	6	8	6	4	8	2	1	2				1		3	8	7	6	8	6
AEVEETLKR	Acetyl (Protein N-term)	1115.5823	0.58225287	153	B1AKR6;B4DFR2;Q9NP97;H3BQI1;Q8TF09;Q9NP97-2;H3BPA0;H3BNG9	DYNLRB1;DYNLRB2	Dynein light chain roadblock-type 1;Dynein light chain roadblock-type 2	no	no	1	0	1.48	0.5	49	46	NaN	NaN			7	5	8	4	5	8	12	5	8	4	8	3	7	5	4	2
AEVEGKDLPEHAVLK	Unmodified	1633.8675	0.86753585	2163	Q00839;B3KX72;Q00839-2	HNRNPU	Heterogeneous nuclear ribonucleoprotein U	yes	no	0	0	1.56	0.496	86	111	1.56	0.496	86	111	13	11	14	11	12	11	17	10	18	11	13	12	12	12	7	13	13	11	14	11	12	11	17	10	18	11	13	12	12	12
AEVEQKK	Acetyl (Protein N-term)	872.46035	0.46034682	2085	P62841	RPS15	40S ribosomal protein S15	yes	yes	1	0	1.11	0.314	8	1	1.11	0.314	8	1									2	3		1		2		1									2	3		1		2
AEVEQVELPDGK	Unmodified	1312.6511	0.65106071	699	Q9NW13;E9PDD9	RBM28	RNA-binding protein 28	yes	no	0	0	2	0		5	2	0		5						1		2		1			1									1		2		1			1
AEVGEDSGAR	Acetyl (Protein N-term)	1031.452	0.45196697	2151	P85037	FOXK1	Forkhead box protein K1	yes	yes	1	0	1.33	0.471	4	2	1.33	0.471	4	2		1		1	1	1						1		1				1		1	1	1						1		1
AEVIMNYHVGETVLSLQK	Unmodified	2030.0507	0.050661947	2412	Q15393;Q15393-3	SF3B3	Splicing factor 3B subunit 3	yes	no	0	0	2	0		1	2	0		1														1																1
AEVLISTVGPEDCVVPFLTRPK	Unmodified	2426.2879	0.28793211	1989	P56192;B3KVK7;F5H2V6;F8VZZ9;F8W0S4;F8W0M7;F8VS26	MARS	Methionine--tRNA ligase, cytoplasmic	yes	no	0	0	1.35	0.478	22	12	1.35	0.478	22	12		3	6	2	2	2	4	2	2	1	2		3	1	4			3	6	2	2	2	4	2	2	1	2		3	1
AEVLSEEPILK	Unmodified	1226.6758	0.6758189	2593	Q7L1Q6-3;Q7L1Q6-4;Q7L1Q6;Q7L1Q6-2;H0Y503	BZW1	Basic leucine zipper and W2 domain-containing protein 1	yes	no	0	0	1.2	0.4	8	2	1.2	0.4	8	2				1				1	1	2		1		2	1	1				1				1	1	2		1		2
AEVLWLMGAK	Unmodified	1116.6002	0.60015154	1301	O94906;O94906-2	PRPF6	Pre-mRNA-processing factor 6	yes	no	0	0	1.85	0.361	2	11	1.85	0.361	2	11		2	2			1	1		2	2		1		2				2	2			1	1		2	2		1		2
AEVQNLGGELVVSGVDSAMSLIQAAK	Unmodified	2585.3371	0.33706714	258	P35221;B4E2G8;F8W845;F5GXI1;Q8N1C0	CTNNA1	Catenin alpha-1	yes	no	0	0	1.65	0.478	11	20	1.65	0.478	11	20	1	5		6	1	6		6		3		1		2			1	5		6	1	6		6		3		1		2
AEVQVLVLDGR	Acetyl (Protein N-term)	1239.6823	0.68230126	1797	P40429;B4DNC8	RPL13A	60S ribosomal protein L13a	yes	no	1	0	1.5	0.5	43	43	1.5	0.5	43	43	3	5	3	9	5	5	3	9	1	9	3	7	7	8	3	6	3	5	3	9	5	5	3	9	1	9	3	7	7	8
AEVSELKCGDLEEELKNVTNNLK	Unmodified	2631.3062	0.30616094	2118,2119	P67936;P67936-2	TPM4	Tropomyosin alpha-4 chain	no	no	0	0	1.31	0.464	72	33	NaN	NaN			9	9	8	6	7	9	9	7	8	8	3	6	1	6	1	8
AEVSIDQSKLPGVK	Acetyl (Protein N-term)	1511.8195	0.81952302	2637	Q8IVM0-2;Q8IVM0	CCDC50	Coiled-coil domain-containing protein 50	yes	no	1	0	1	0	1		1	0	1			1																1
AEVSKLEQQCQK	Unmodified	1446.7137	0.71367774	2373	Q14980;Q14980-2	NUMA1	Nuclear mitotic apparatus protein 1	no	no	0	0	1.84	0.37	16	82	NaN	NaN			2	6	15	6	11		15	5	8	5	4	4	8	4	3	2
AEVSPMYGVQK	Unmodified	1207.5907	0.59070906	826	Q9H3K2;F5GZL5;Q5VT94	GHITM	Growth hormone-inducible transmembrane protein	yes	no	0	0	1.9	0.303	5	44	1.9	0.303	5	44		3	2	4	1	4	4	3	1	7	3	5	4	2	2	4		3	2	4	1	4	4	3	1	7	3	5	4	2
AEVTAPDVK	Unmodified	928.48656	0.48656157	2636	Q8IVF2;Q8IVF2-3	AHNAK2	Protein AHNAK2	yes	no	0	0	1	0	2		1	0	2			1						1										1						1
AEVVETTQVYTEEETRR	Unmodified	2038.9807	0.98072771	2395,2398,2396,2399,2397	Q15149-4;Q15149-6;Q15149-5;Q15149-8;Q15149-7;Q15149;Q15149-9;Q15149-2;Q15149-3	PLEC	Plectin	no	no	0	0	2	0		4	NaN	NaN												1		1		2
AEWLLAVR	Unmodified	956.54435	0.54435122	3102	Q9NRN7;B4DDW7	AASDHPPT	L-aminoadipate-semialdehyde dehydrogenase-phosphopantetheinyl transferase	yes	no	0	0	1	0	2		1	0	2							2																2
AEWQVYKEEISR	Unmodified	1536.7573	0.75725712	2155	Q00059;H7BYN3;A8MRB2	TFAM	Transcription factor A, mitochondrial	yes	no	0	0	1.91	0.281	7	74	1.91	0.281	7	74	4	4	7	4	4	1	8	7	6	8	3	4	9	3	5	4	4	4	7	4	4	1	8	7	6	8	3	4	9	3
AEYEGDGIPTVFVAVAGR	Unmodified	1849.921	0.92102798	1621	P22234;E9PBS1;P22234-2;D6RF62	PAICS	Multifunctional protein ADE2;Phosphoribosylaminoimidazole-succinocarboxamide synthase;Phosphoribosylaminoimidazole carboxylase	yes	no	0	0	1.64	0.48	9	16	1.64	0.48	9	16		3	2	1	4	3	2	3	3		1	2		1				3	2	1	4	3	2	3	3		1	2		1
AEYLASIFGTEK	Acetyl (Protein N-term)	1369.6765	0.67654718	2164	Q01081;Q01081-2;Q8WU68;Q8WU68-3;Q8WU68-2;Q01081-3	U2AF1;U2AF1L4	Splicing factor U2AF 35 kDa subunit;Splicing factor U2AF 26 kDa subunit	yes	no	1	0	1.71	0.452	2	5	1.71	0.452	2	5			2	1						1	1	1				1			2	1						1	1	1
AEYLASIFGTEKDK	Acetyl (Protein N-term)	1612.7985	0.79845323	2164	Q01081;Q01081-2;Q8WU68;Q8WU68-3;Q8WU68-2;Q01081-3	U2AF1;U2AF1L4	Splicing factor U2AF 35 kDa subunit;Splicing factor U2AF 26 kDa subunit	yes	no	1	0	1.56	0.497	19	24	1.56	0.497	19	24		2	4	3		2	4	2	4	4	4	1	3	3	3	4		2	4	3		2	4	2	4	4	4	1	3	3
AEYLASIFGTEKDKVNCSFYFK	Acetyl (Protein N-term)	2658.2676	0.26759059	2164	Q01081;Q01081-2;Q8WU68;Q8WU68-3;Q8WU68-2;Q01081-3	U2AF1;U2AF1L4	Splicing factor U2AF 35 kDa subunit;Splicing factor U2AF 26 kDa subunit	yes	no	1	0	1.7	0.457	48	114	1.7	0.457	48	114	14	15	11	13	14	11	12	15	10	8	8	7	7	8	4	5	14	15	11	13	14	11	12	15	10	8	8	7	7	8
AFAAQEDLEK	Unmodified	1120.5401	0.5400537	57	A7YIJ8;P35241;A7YIK3;H0YE16	RDX	Radixin	no	no	0	0	1.42	0.494	41	30	NaN	NaN			5	7	13	7	7	7	10	4	2	6	3
AFAAQEDLEKTKEELK	Unmodified	1848.9469	0.94690838	57	A7YIJ8;P35241;A7YIK3;H0YE16	RDX	Radixin	no	no	0	0	1.29	0.456	103	43	NaN	NaN			9	8	12	8	8	9	15	6	11	9	15	7	13	6	5	5
AFADALEVIPMALSENSGMNPIQTMTEVR	Unmodified	3134.5086	0.50864228	1869	P48643;E9PCA1;E7EWW2;B7ZAR1;E7ENZ3;B4DYD8	CCT5	T-complex protein 1 subunit epsilon	yes	no	0	0	1.02	0.149	43	1	1.02	0.149	43	1	1	4	4	3	5	4	4	4	3	1	3	2	1	2		3	1	4	4	3	5	4	4	4	3	1	3	2	1	2
AFADAMEVIPSTLAENAGLNPISTVTELR	Unmodified	3029.538	0.53795179	1915	P50991;F5H5W3;B7Z9L0;B7Z2F4	CCT4	T-complex protein 1 subunit delta	yes	no	0	0	1.32	0.466	62	29	1.32	0.466	62	29	7	10	4	9	4	8	4	11	4	5	4	5	2	8	1	5	7	10	4	9	4	8	4	11	4	5	4	5	2	8
AFAETYPAASSLPNGDCGRPR	Acetyl (Protein N-term)	2278.0437	0.043679089	1707	P30520	ADSS	Adenylosuccinate synthetase isozyme 2	yes	yes	1	0	1	0	33		1	0	33		2	4	2	2	3	4	1	5	1	1	1	1	1	1		4	2	4	2	2	3	4	1	5	1	1	1	1	1	1
AFAFVTFADDQIAQSLCGEDLIIK	Unmodified	2671.3204	0.32035445	2269	Q13148-2;Q13148;G3V162;B1AKP7;Q13148-3	TARDBP	TAR DNA-binding protein 43	no	no	0	0	1.86	0.35	5	30	NaN	NaN				2		3		1		1	2	4	3	4	4	4	5	2
AFAGDIANQLATDAVQILGGNGFNTEYPVEK	Unmodified	3222.5833	0.58332208	313	B7Z9I1;Q5T4U5;P11310-2;P11310;B4DJE7	ACADM	Medium-chain specific acyl-CoA dehydrogenase, mitochondrial	yes	no	0	0	1.94	0.23	6	101	1.94	0.23	6	101	7	12	7	9	6	8	7	10	9	6	6	5	6	3	3	3	7	12	7	9	6	8	7	10	9	6	6	5	6	3
AFAHITGGGLLENIPR	Unmodified	1664.8998	0.89983903	1619	P22102;B4DJ93	GART	Trifunctional purine biosynthetic protein adenosine-3;Phosphoribosylamine--glycine ligase;Phosphoribosylformylglycinamidine cyclo-ligase;Phosphoribosylglycinamide formyltransferase	yes	no	0	0	1.35	0.476	60	32	1.35	0.476	60	32	6	4	7	4	6	5	5	4	3	7	6	7	7	10	6	5	6	4	7	4	6	5	5	4	3	7	6	7	7	10
AFAISGPFNVQFLVK	Unmodified	1636.8977	0.89771377	1029	H0YGP4;P31327;P31327-2	CPS1	Carbamoyl-phosphate synthase [ammonia], mitochondrial	yes	no	0	0	1.7	0.458	45	105	1.7	0.458	45	105	7	12	11	14	9	15	11	14	7	10	5	10	5	9	4	7	7	12	11	14	9	15	11	14	7	10	5	10	5	9
AFALEVIK	Unmodified	889.5273	0.52730417	556	Q9H2U2-2;Q9H2U2;E2QRM6;Q9H2U2-3;F8WDN9;Q9H2U2-4	PPA2	Inorganic pyrophosphatase 2, mitochondrial	yes	no	0	0	1.89	0.307	2	17	1.89	0.307	2	17		1	2	3	2	2	4	1			3		1					1	2	3	2	2	4	1			3		1
AFALNDLDDYEKHFTVMNYDPDVVLK	Unmodified	3071.4586	0.45863884	2336	Q14166;B1AH89	TTLL12	Tubulin--tyrosine ligase-like protein 12	yes	no	0	0	1	0	21		1	0	21			4	3	3		3	2	4				1		1				4	3	3		3	2	4				1		1
AFAMIIDKLEEDINSSMTNSTAASRPPVTLR	Unmodified	3377.6959	0.69592577	2405	Q15365	PCBP1	Poly(rC)-binding protein 1	yes	yes	0	0	1.28	0.449	77	30	1.28	0.449	77	30	1	13	4	8	4	14	6	14	6	6	5	7	4	8		7	1	13	4	8	4	14	6	14	6	6	5	7	4	8
AFAMIIDKLEEDISSSMTNSTAASRPPVTLR	Unmodified	3350.685	0.68502674	2407,2406,2408	Q15366-4;Q15366-5;F8VZX2;G3V0E8;B4DXP5;F8VXH9;F8W0G4;F8W1G6;Q15366;H3BRU6;B4DRD7;Q15366-3;Q15366-2;B4DLC0	PCBP2	Poly(rC)-binding protein 2	no	no	0	0	1.24	0.428	104	33	NaN	NaN			4	13	10	14	9	10	10	13	6	7	7	8	5	12		9
AFAMTNQILVEK	Unmodified	1363.717	0.71697221	1029	H0YGP4;P31327;P31327-2	CPS1	Carbamoyl-phosphate synthase [ammonia], mitochondrial	yes	no	0	0	1.85	0.354	16	93	1.85	0.354	16	93	9	8	6	9	8	9	9	9	10	8		5	8	7		4	9	8	6	9	8	9	9	9	10	8		5	8	7
AFANLRK	Acetyl (Protein N-term)	860.48684	0.48683634	1173	O43175	PHGDH	D-3-phosphoglycerate dehydrogenase	yes	yes	1	0	1.29	0.454	56	23	1.29	0.454	56	23	7	5	4	3	4	7	3	5	6	6	5	6	7	4	2	5	7	5	4	3	4	7	3	5	6	6	5	6	7	4
AFAVGVQQVLLK	Unmodified	1271.7602	0.76015765	1322	O95373	IPO7	Importin-7	yes	yes	0	0	1.21	0.406	76	20	1.21	0.406	76	20	6	4	10	4	6	6	5	4	5	6	8	7	7	8	5	5	6	4	10	4	6	6	5	4	5	6	8	7	7	8
AFAVQSAVR	Unmodified	947.51886	0.51886475	2362	Q14692	BMS1	Ribosome biogenesis protein BMS1 homolog	yes	yes	0	0	2	0		6	2	0		6		3		2	1													3		2	1
AFAVVASALGIPSLLPFLK	Unmodified	1913.139	0.13900667	1262	O75533	SF3B1	Splicing factor 3B subunit 1	yes	yes	0	0	1.82	0.385	29	131	1.82	0.385	29	131	8	16	12	13	8	14	9	14	8	9	8	10	8	10	6	7	8	16	12	13	8	14	9	14	8	9	8	10	8	10
AFAYTWFNLQAR	Unmodified	1486.7357	0.73573382	1445,941,111	P08651-2;P08651-3;P08651-4;F8W9H9;P08651;P08651-5;E2QRI7;F8W8W3;Q12857;Q12857-2;B1AKN5;B1AKN7;B1AKN6;B1AKN8	NFIC;NFIA	Nuclear factor 1;Nuclear factor 1 C-type;Nuclear factor 1 A-type	no	no	0	0	1.96	0.186	1	27	NaN	NaN					2	3	2		4	1	3	2	4		4	2	1
AFCADQLDVFLQK	Unmodified	1553.7548	0.75481428	3190	Q9P2N5	RBM27	RNA-binding protein 27	yes	yes	0	0	2	0		16	2	0		16	2	5		3	1	3		1	1								2	5		3	1	3		1	1
AFCEPGNVENNGVLSFIK	Unmodified	1993.9568	0.95676156	1968	P54577	YARS	Tyrosine--tRNA ligase, cytoplasmic	yes	yes	0	0	1.47	0.499	58	51	1.47	0.499	58	51	7	6	8	7	8	7	8	4	8	5	7	6	10	7	5	6	7	6	8	7	8	7	8	4	8	5	7	6	10	7
AFCGFEDPR	Unmodified	1097.46	0.46002924	2395,2398,2396,2399,2397	Q15149-4;Q15149-6;Q15149-5;Q15149-8;Q15149-7;Q15149;Q15149-9;Q15149-2;Q15149-3	PLEC	Plectin	no	no	0	0	1.7	0.459	33	76	NaN	NaN			8	10	10	7	10	6	10	7	4	6	5	5	7	6	4	4
AFCYFCNSVQK	Unmodified	1422.606	0.60604155	545	Q9Y3S2;D6RBR7;D6R8Y9;D6R9C8	ZNF330	Zinc finger protein 330	yes	no	0	0	1	0	7		1	0	7			3		1		1		2										3		1		1		2
AFDCPETEYPVK	Unmodified	1454.6388	0.63878147	109	B1AKJ5;O43847-2;O43847;F5H6R2;G3V1R5;F5H7V1	NRD1	Nardilysin	yes	no	0	0	1.04	0.186	54	2	1.04	0.186	54	2	4	4	2	4	2	4	3	4	2	4	5	4	4	3	2	5	4	4	2	4	2	4	3	4	2	4	5	4	4	3
AFDEKLFTFHADICTLPDTEK	Unmodified	2497.1835	0.18352661	455	CON__P02769			yes	yes	0	0	1.11	0.312	203	25	1.11	0.312	203	25	11	13	9	12	11	13	12	14	18	14	22	17	9	17	16	20	11	13	9	12	11	13	12	14	18	14	22	17	9	17
AFDEKLFTFHADICTLPDTEKQIK	Unmodified	2866.4211	0.42113112	455	CON__P02769			yes	yes	0	0	1.01	0.0902	121	1	1.01	0.0902	121	1	5	8	4	7	6	10	6	10	7	11	6	12	4	11	4	11	5	8	4	7	6	10	6	10	7	11	6	12	4	11
AFDKHMNLILCDCDEFRK	Unmodified	2311.0548	0.054777822	137	P14678-3;E7ENP4;B3KVR1;P14678;P63162;P14678-2;E7ERB2	SNRPB;SNRPN	Small nuclear ribonucleoprotein-associated protein;Small nuclear ribonucleoprotein-associated proteins B and B';Small nuclear ribonucleoprotein-associated protein N	yes	no	0	0	2	0		22	2	0		22	2	4		4	1	4		3		1		1		2			2	4		4	1	4		3		1		1		2
AFDLIVDRPVTLVR	Unmodified	1612.9301	0.93007653	1340	O96000;Q96II6;H3BPJ9;H3BV16	NDUFB10	NADH dehydrogenase [ubiquinone] 1 beta subcomplex subunit 10	yes	no	0	0	1.91	0.291	10	97	1.91	0.291	10	97	9	9	10	7	9	4	8	9	8	4	6	3	6	5	6	4	9	9	10	7	9	4	8	9	8	4	6	3	6	5
AFDQGADAIYDHINEGK	Unmodified	1862.8435	0.84350594	3210	Q9UDW1	UQCR10	Cytochrome b-c1 complex subunit 9	yes	yes	0	0	1.88	0.331	8	56	1.88	0.331	8	56	4	5	7	4	6	5	5	3	4	3	3	3	3	2	4	3	4	5	7	4	6	5	5	3	4	3	3	3	3	2
AFDSGIIPMEFVNK	Unmodified	1566.7752	0.77521537	1955	E7ENH9;P53396;P53396-2;B4E3P0	ACLY	ATP-citrate synthase	yes	no	0	0	1.3	0.459	58	25	1.3	0.459	58	25	4	6	4	8	5	10	4	7	2	8	3	6	3	5	3	5	4	6	4	8	5	10	4	7	2	8	3	6	3	5
AFDSGIIPMEFVNK	Oxidation (M)	1582.7701	0.77012999	1955	E7ENH9;P53396;P53396-2;B4E3P0	ACLY	ATP-citrate synthase	yes	no	0	1	1	0	3		1	0	3		1	2															1	2
AFDTAGNGYCR	Unmodified	1230.5088	0.50877035	1880	P49327	FASN	Fatty acid synthase;[Acyl-carrier-protein] S-acetyltransferase;[Acyl-carrier-protein] S-malonyltransferase;3-oxoacyl-[acyl-carrier-protein] synthase;3-oxoacyl-[acyl-carrier-protein] reductase;3-hydroxypalmitoyl-[acyl-carrier-protein] dehydratase;Enoyl-[acyl-carrier-protein] reductase;Oleoyl-[acyl-carrier-protein] hydrolase	yes	yes	0	0	1.07	0.262	75	6	1.07	0.262	75	6	3	3	5	4	5	5	6	3	6	8	9	7	4	4	4	5	3	3	5	4	5	5	6	3	6	8	9	7	4	4
AFDYFNLAANAGNSHAMAFLGK	Unmodified	2329.095	0.094986378	3207	Q9UBV2	SEL1L	Protein sel-1 homolog 1	yes	yes	0	0	1.95	0.208	1	21	1.95	0.208	1	21	1	4	2	3		1		2		2		2	3	1		1	1	4	2	3		1		2		2		2	3	1
AFEDEMSGR	Unmodified	1040.4233	0.42330938	2165,2166	Q01082;Q01082-2;F8W6C1;Q01082-3	SPTBN1	Spectrin beta chain, brain 1	no	no	0	0	2	0		7	NaN	NaN				3		2		2
AFEEAEK	Unmodified	822.37595	0.37594848	1977	P55072	VCP	Transitional endoplasmic reticulum ATPase	yes	yes	0	0	1	0	4		1	0	4									1		1			1	1										1		1			1	1
AFEEAEKNAPAIIFIDELDAIAPK	Unmodified	2614.353	0.35303478	1977	P55072	VCP	Transitional endoplasmic reticulum ATPase	yes	yes	0	0	1.15	0.359	56	10	1.15	0.359	56	10	5	5	4	4	4	5	4	4	2	4	6	5	3	5	2	4	5	5	4	4	4	5	4	4	2	4	6	5	3	5
AFEEAEKNAPAIIFIDELDAIAPKR	Unmodified	2770.4541	0.45414581	1977	P55072	VCP	Transitional endoplasmic reticulum ATPase	yes	yes	0	0	1.31	0.464	66	30	1.31	0.464	66	30	13	7	3	4	5	12	8	7	4	7	6	6	5	4		5	13	7	3	4	5	12	8	7	4	7	6	6	5	4
AFEEDQVAGR	Unmodified	1120.5149	0.51490158	1199	O43818	RRP9	U3 small nucleolar RNA-interacting protein 2	yes	yes	0	0	1.88	0.326	4	29	1.88	0.326	4	29		2	4	1		2	3	2	3	3	3	2	4	2		2		2	4	1		2	3	2	3	3	3	2	4	2
AFEESLSTLK	Unmodified	1123.5761	0.57610486	176	P42892;P42892-4;P42892-3;B4DKB2;P42892-2	ECE1	Endothelin-converting enzyme 1	yes	no	0	0	1.89	0.314	1	8	1.89	0.314	1	8		1	1	2	2			2		1								1	1	2	2			2		1
AFELELSWVGELTNGRHEIVPK	Unmodified	2523.3122	0.31217302	1654	P25788;P25788-2;G3V4X5;H0YJ03	PSMA3	Proteasome subunit alpha type-3	yes	no	0	0	1	0	14		1	0	14			1	1		1	3	1	4	1		1			1				1	1		1	3	1	4	1		1			1
AFENLLGQALTK	Unmodified	1303.7136	0.71360139	2737	Q8WWI1-3;E9PMS6;E9PMP7	LMO7		no	no	0	0	2	0		8	NaN	NaN				2		1	1	1		2	1
AFEPYLEILEVYSTK	Unmodified	1800.9186	0.91856837	1326	O95470	SGPL1	Sphingosine-1-phosphate lyase 1	yes	yes	0	0	1.86	0.35	1	6	1.86	0.35	1	6			3		1		1		1				1						3		1		1		1				1
AFEVSENGNLVVSGK	Unmodified	1548.7784	0.77838649	1880	P49327	FASN	Fatty acid synthase;[Acyl-carrier-protein] S-acetyltransferase;[Acyl-carrier-protein] S-malonyltransferase;3-oxoacyl-[acyl-carrier-protein] synthase;3-oxoacyl-[acyl-carrier-protein] reductase;3-hydroxypalmitoyl-[acyl-carrier-protein] dehydratase;Enoyl-[acyl-carrier-protein] reductase;Oleoyl-[acyl-carrier-protein] hydrolase	yes	yes	0	0	1	0	9		1	0	9					2		1		2		1				1		2				2		1		2		1				1
AFFAGSQR	Unmodified	882.4348	0.43480077	2365,2366	Q14697;F5H6X6;Q14697-2;E9PKU7	GANAB	Neutral alpha-glucosidase AB	no	no	0	0	1.7	0.458	12	28	NaN	NaN			1		6	2	1	1	6	1	3	3	3	1	2	3	4	3
AFFESHPAPSAER	Unmodified	1444.6735	0.67352749	770	P55786;E9PLK3;B7Z463;H0YDG0	NPEPPS	Puromycin-sensitive aminopeptidase	yes	no	0	0	1.12	0.326	73	10	1.12	0.326	73	10	7	4	8	4	5	4	4	5	6	4	10	4	4	4	5	5	7	4	8	4	5	4	4	5	6	4	10	4	4	4
AFFPCFDTPAVK	Unmodified	1398.6642	0.66420836	3029	Q9H4A4;A6NKB8;C9JMZ3	RNPEP	Aminopeptidase B	yes	no	0	0	1.11	0.319	54	7	1.11	0.319	54	7	6	4	5	5	4	4	4	4	2	4	3	2	7	3	2	2	6	4	5	5	4	4	4	4	2	4	3	2	7	3
AFFSEVER	Unmodified	983.47125	0.47124585	3282	Q9UQ80;F8VTY8;H0Y3X3;F8VRZ3;F8VR77	PA2G4	Proliferation-associated protein 2G4	yes	no	0	0	1.85	0.361	4	22	1.85	0.361	4	22		2	1	2	1	1	2	4	2		2	2	2	3	1	1		2	1	2	1	1	2	4	2		2	2	2	3
AFGAPVPSVQWLDEDGTTVLQDER	Unmodified	2629.266	0.26601069	833	F5H025;P32004;F5H1H0;P32004-2;G3XAF4	L1CAM	Neural cell adhesion molecule L1	yes	no	0	0	2	0		1	2	0		1				1																1
AFGELCPNTAPLPQLVTEALQTGTTEWFHLK	Unmodified	3468.7388	0.73877687	2583	Q70J99-3;Q70J99;B4DTQ6	UNC13D	Protein unc-13 homolog D	yes	no	0	0	1.05	0.218	19	1	1.05	0.218	19	1	1	6	1	4		3		4				1					1	6	1	4		3		4				1
AFGFSHLEALLDDSKELQR	Unmodified	2175.096	0.096032235	2832	Q96FW1;F5H6Q1;F5GYJ8;F5GYN4	OTUB1	Ubiquitin thioesterase OTUB1	yes	no	0	0	1.33	0.471	122	61	1.33	0.471	122	61	16	12	11	13	9	17	9	10	9	9	17	10	9	13	8	11	16	12	11	13	9	17	9	10	9	9	17	10	9	13
AFGIPIR	Unmodified	772.45956	0.45955895	1405	P06493;E5RIU6	CDK1	Cyclin-dependent kinase 1	yes	no	0	0	1.15	0.361	44	8	1.15	0.361	44	8	3	4	3	4	3	4	3	4	2	5	1	3	2	3	2	6	3	4	3	4	3	4	3	4	2	5	1	3	2	3
AFGLVGK	Unmodified	690.40646	0.40646075	2866	Q96QD8;Q96QD8-2	SLC38A2	Sodium-coupled neutral amino acid transporter 2	yes	no	0	0	1.38	0.486	13	8	1.38	0.486	13	8			3		3	1	5		4	1		1	1	1		1			3		3	1	5		4	1		1	1	1
AFGPGLQGGSAGSPAR	Unmodified	1428.711	0.71097563	1611,2489,26	A6NDY9;P21333;P21333-2;Q5HY54	FLNA	Filamin-A	no	no	0	0	1.67	0.469	115	237	NaN	NaN			27	18	22	29	42	27	28	25	21	18	26	12	19	16	10	12
AFGSGIDIK	Unmodified	906.48108	0.48108226	282	Q9Y520-7;Q9Y520;E9PF21;Q9Y520-5;E7EPN9;Q9Y520-4;B7WNZ6;Q9Y520-6;Q9Y520-3;Q9Y520-2;H7C5N8	PRRC2C	Protein PRRC2C	yes	no	0	0	1.33	0.471	4	2	1.33	0.471	4	2									2		1	1				2									2		1	1
AFGSGIDIKPGTPPIAGR	Unmodified	1752.9523	0.95226853	282	Q9Y520-7;Q9Y520;E9PF21;Q9Y520-5;E7EPN9;Q9Y520-4;B7WNZ6;Q9Y520-6;Q9Y520-3;Q9Y520-2;H7C5N8	PRRC2C	Protein PRRC2C	yes	no	0	0	2	0		11	2	0		11		3		3		3		2										3		3		3		2
AFGYVCGGEGQHQFFAIK	Unmodified	2014.936	0.93596654	2152	P98082;P98082-3;P98082-2	DAB2	Disabled homolog 2	yes	no	0	0	1.17	0.377	58	12	1.17	0.377	58	12	4	4	6	4	3	4	6	4	4	6	6	5	3	5	1	5	4	4	6	4	3	4	6	4	4	6	6	5	3	5
AFGYYGPLR	Unmodified	1042.5236	0.52361577	257	P84103;B4E241	SRSF3	Serine/arginine-rich splicing factor 3	yes	no	0	0	1.53	0.499	63	70	1.53	0.499	63	70	9	10	9	8	9	12	8	10	9	8	7	6	7	7	7	7	9	10	9	8	9	12	8	10	9	8	7	6	7	7
AFHITNDEPIPFWTFLSR	Unmodified	2190.0898	0.089824645	2430	Q15738	NSDHL	Sterol-4-alpha-carboxylate 3-dehydrogenase, decarboxylating	yes	yes	0	0	1.97	0.165	2	69	1.97	0.165	2	69	4	5	4	5	4	5	4	5	4	4	5	6	4	5	4	3	4	5	4	5	4	5	4	5	4	4	5	6	4	5
AFHLFCLRPALYEVPDGEWQCPACQPATAR	Unmodified	3559.6588	0.65876918	3230	Q9UIG0;Q9UIG0-2	BAZ1B	Tyrosine-protein kinase BAZ1B	yes	no	0	0	2	0		36	2	0		36	4	5	3			4	3	2	2	4	2		4	3			4	5	3			4	3	2	2	4	2		4	3
AFHNEAQVNPER	Unmodified	1410.664	0.66402543	1583	P17987;E7EQR6;F5H282	TCP1	T-complex protein 1 subunit alpha	yes	no	0	0	1.36	0.479	103	57	1.36	0.479	103	57	7	11	18	7	7	9	18	8	9	7	11	12	12	5	7	12	7	11	18	7	7	9	18	8	9	7	11	12	12	5
AFHNEAQVNPERK	Unmodified	1538.759	0.75898845	1583	P17987;E7EQR6;F5H282	TCP1	T-complex protein 1 subunit alpha	yes	no	0	0	1.23	0.423	122	37	1.23	0.423	122	37	10	7	12	8	12	7	9	7	7	19	4	12	8	7	14	16	10	7	12	8	12	7	9	7	7	19	4	12	8	7
AFHPFIAGPYNR	Unmodified	1388.699	0.69895438	2156	Q00341;E7EM71;H0Y394;H7C0A4	HDLBP	Vigilin	yes	no	0	0	1.63	0.482	26	45	1.63	0.482	26	45	7	7	6	4	6	4	4	6	7	4		4	2	2	2	6	7	7	6	4	6	4	4	6	7	4		4	2	2
AFIDVTAAAENIR	Unmodified	1389.7252	0.72522871	384	P23229;P23229-6;P23229-9;G5E9H1;P23229-3;C9JK10;P23229-5;P23229-2;P23229-4;P23229-7;H7BZ97	ITGA6	Integrin alpha-6;Integrin alpha-6 heavy chain;Integrin alpha-6 light chain	yes	no	0	0	2	0		1	2	0		1			1																1
AFIHWVSQPLMCEVR	Unmodified	1871.9175	0.9174797	1856	P47897;B4DWJ2;B4DNN3;H7C0R3	QARS	Glutamine--tRNA ligase	yes	no	0	0	1.34	0.473	37	19	1.34	0.473	37	19	4	7	4	9	4	8	4	8	2		1	2	3				4	7	4	9	4	8	4	8	2		1	2	3
AFIITGQTYTR	Unmodified	1269.6717	0.67173657	1710	P30566;E7ERF4;P30566-2;B4DUM2	ADSL	Adenylosuccinate lyase	yes	no	0	0	1	0	29		1	0	29		3	1	4	1	2	1	2	2	3	2	1	2	4	1			3	1	4	1	2	1	2	2	3	2	1	2	4	1
AFIPAIDSFGFETDLR	Unmodified	1797.8938	0.8937506	174	Q15029;B4DK30	EFTUD2	116 kDa U5 small nuclear ribonucleoprotein component	yes	no	0	0	1.93	0.253	2	27	1.93	0.253	2	27		4	1	1	1	3		2	2	2	1	3	2	5		2		4	1	1	1	3		2	2	2	1	3	2	5
AFITNIPFDVK	Unmodified	1263.6863	0.68632401	1933	P52272;P52272-2	HNRNPM	Heterogeneous nuclear ribonucleoprotein M	yes	no	0	0	1.56	0.496	53	68	1.56	0.496	53	68	4	9	11	8	8	9	8	9	8	9	7	7	7	7	4	6	4	9	11	8	8	9	8	9	8	9	7	7	7	7
AFITNIPFDVKWQSLK	Unmodified	1906.0353	0.035269879	1933	P52272;P52272-2	HNRNPM	Heterogeneous nuclear ribonucleoprotein M	yes	no	0	0	2	0		9	2	0		9	3	1			1	3			1								3	1			1	3			1
AFITNIPFDVKWQSLKDLVK	Unmodified	2361.3097	0.30965383	1933	P52272;P52272-2	HNRNPM	Heterogeneous nuclear ribonucleoprotein M	yes	no	0	0	2	0		30	2	0		30	8	4		3	5	8		2									8	4		3	5	8		2
AFIVWLANGDTLR	Unmodified	1474.7932	0.79324869	3340	Q9Y4P3;Q96E41;E9PF19;C9JVF0	TBL2	Transducin beta-like protein 2	yes	no	0	0	2	0		25	2	0		25			4				3		2	2	3		3	2	3	3			4				3		2	2	3		3	2
AFKDIDIEDLEELDPDFIMAK	Unmodified	2466.1876	0.18760894	2332	Q14152;F5H335	EIF3A	Eukaryotic translation initiation factor 3 subunit A	yes	no	0	0	1.43	0.495	42	32	1.43	0.495	42	32	4	8	6	7	4	8	4	8	2	3	3	4	2	6		5	4	8	6	7	4	8	4	8	2	3	3	4	2	6
AFKDTGKTPVEPEVAIHR	Acetyl (Protein N-term)	2036.0691	0.069089203	2008	P60866-2;P60866;E5RJX2;E5RIP1	RPS20	40S ribosomal protein S20	yes	no	1	0	1.49	0.5	136	132	1.49	0.5	136	132	27	21	16	18	20	15	19	18	20	9	17	12	15	15	12	14	27	21	16	18	20	15	19	18	20	9	17	12	15	15
AFLADPSAFVAAAPVAAATTAAPAAAAAPAK	Unmodified	2751.4596	0.45956554	1400	P05388;F8VWS0;Q3B7A4;F8W1K8	RPLP0	60S acidic ribosomal protein P0	yes	no	0	0	1.51	0.5	85	90	1.51	0.5	85	90	13	17	12	14	11	18	10	16	10	8	9	9	8	8	6	6	13	17	12	14	11	18	10	16	10	8	9	9	8	8
AFLADPSAFVAAAPVAAATTAAPAAAAAPAKVEAK	Unmodified	3178.7026	0.70264936	1400	P05388;F8VWS0;Q3B7A4;F8W1K8	RPLP0	60S acidic ribosomal protein P0	yes	no	0	0	1.11	0.314	16	2	1.11	0.314	16	2	1	2		2	1	2	1	2	1	1		1	1	2		1	1	2		2	1	2	1	2	1	1		1	1	2
AFLAELEQNSPK	Unmodified	1345.6878	0.68778057	1048	H3BQK9;H3BPE1;Q9UPN3;Q9UPN3-5;F8W8Q1;Q9UPN3-2;Q9UPN3-3;F5GZL7;Q9UPN3-4;H0Y390	MACF1	Microtubule-actin cross-linking factor 1, isoforms 1/2/3/5	yes	no	0	0	1.94	0.235	1	16	1.94	0.235	1	16	2	4	2	4	1	1	1		1			1					2	4	2	4	1	1	1		1			1
AFLASGPYLTHQQK	Acetyl (Protein N-term)	1601.8202	0.82019173	732	Q9Y6M9;E9PH64;E9PF49;E7EWZ0	NDUFB9	NADH dehydrogenase [ubiquinone] 1 beta subcomplex subunit 9	yes	no	1	0	1.88	0.331	6	42	1.88	0.331	6	42			5		4		7		5	4	5	3	5	3	5	2			5		4		7		5	4	5	3	5	3
AFLASPEYVNLPINGNGK	Unmodified	1902.984	0.98396259	1455	P09211;A8MX94	GSTP1	Glutathione S-transferase P	yes	no	0	0	1.15	0.357	108	19	1.15	0.357	108	19	11	10	7	11	8	12	8	10	5	8	9	6	5	6	5	6	11	10	7	11	8	12	8	10	5	8	9	6	5	6
AFLASPEYVNLPINGNGKQ	Unmodified	2031.0425	0.042540102	1455	P09211;A8MX94	GSTP1	Glutathione S-transferase P	yes	no	0	0	1.38	0.484	133	80	1.38	0.484	133	80	20	15	14	15	13	16	13	14	14	11	15	10	11	12	12	8	20	15	14	15	13	16	13	14	14	11	15	10	11	12
AFLDALQNQAEASSK	Unmodified	1591.7842	0.78420015	900	Q12931;F5H897	TRAP1	Heat shock protein 75 kDa, mitochondrial	yes	no	0	0	1.57	0.496	52	68	1.57	0.496	52	68	10	8	9	11	11	8	8	7	6	10	7	8	3	7		7	10	8	9	11	11	8	8	7	6	10	7	8	3	7
AFLDCCEYITQLR	Unmodified	1687.7698	0.76981241	499	CON__Q2UVX4			yes	yes	0	0	1.03	0.167	68	2	1.03	0.167	68	2	5	3	3	3	3	2	4	2	5	5	6	5	5	6	6	7	5	3	3	3	3	2	4	2	5	5	6	5	5	6
AFLDFHALPYQVVEVNPVR	Unmodified	2213.1633	0.16332394	3044	Q9H7Z7;H7C5L1	PTGES2	Prostaglandin E synthase 2;Prostaglandin E synthase 2 truncated form	yes	no	0	0	1.82	0.388	14	62	1.82	0.388	14	62	4	7	5	5	7	5	4	5	4	5	4	4	5	5	4	3	4	7	5	5	7	5	4	5	4	5	4	4	5	5
AFLDNPGILSELCGTLSR	Unmodified	1961.9881	0.98806169	2554	Q6NXE6;Q6NXE6-2;B4E1N1;F5GYG2	ARMC6	Armadillo repeat-containing protein 6	yes	no	0	0	1	0	15		1	0	15			4		1		4		3				1		1		1		4		1		4		3				1		1
AFLEENNLDYIIR	Unmodified	1608.8148	0.814772	1024	P53041;H0YDU8;B4DDZ8;A8MU39	PPP5C	Serine/threonine-protein phosphatase 5;Serine/threonine-protein phosphatase	yes	no	0	0	1	0	35		1	0	35		2	3	1	3	3	4	3	4	2	3	1	3	1			2	2	3	1	3	3	4	3	4	2	3	1	3	1
AFLGELK	Unmodified	776.44324	0.44324019	2134	P78527;P78527-2;E7EUY0	PRKDC	DNA-dependent protein kinase catalytic subunit	yes	no	0	0	1.5	0.5	10	10	1.5	0.5	10	10		2		1			2	3	1	1	1	4	1	1		3		2		1			2	3	1	1	1	4	1	1
AFLIEEQK	Unmodified	976.52295	0.52294707	1877	P49207	RPL34	60S ribosomal protein L34	yes	yes	0	0	1.56	0.496	65	84	1.56	0.496	65	84	8	12	9	10	12	7	12	7	8	7	11	9	10	10	7	10	8	12	9	10	12	7	12	7	8	7	11	9	10	10
AFLLESLLK	Unmodified	1032.6219	0.62193284	2853	Q96JM3	CHAMP1	Chromosome alignment-maintaining phosphoprotein 1	yes	yes	0	0	1.9	0.3	3	27	1.9	0.3	3	27	3	5	3	4	3	4	1	4	3								3	5	3	4	3	4	1	4	3
AFLMQHAPANDYLVTSHIHLHVPEGATPK	Unmodified	3193.6131	0.61312284	141	P36776;B3KXS5;F5GZ27	LONP1	Lon protease homolog, mitochondrial;Lon protease homolog	yes	no	0	0	2	0		8	2	0		8		1		2				2				1		2				1		2				2				1		2
AFLNAIMR	Unmodified	934.50586	0.50585722	805,2718	Q14839-2;Q14839;F5GWX5;F5H2G1;Q5TG85;Q8TDI0;F5GXP9;F5H2K7;F5GZM9	CHD4;CHD5	Chromodomain-helicase-DNA-binding protein 4;Chromodomain-helicase-DNA-binding protein 5	no	no	0	0	2	0		3	NaN	NaN				1		1				1
AFLPLLK	Unmodified	800.51601	0.5160112	2361	Q14690;F5H7X0	PDCD11	Protein RRP5 homolog	yes	no	0	0	2	0		23	2	0		23		4		3	3	2		4		1		1	1	1	2	1		4		3	3	2		4		1		1	1	1
AFLQGGQEATDIALLLR	Unmodified	1814.989	0.98904797	77	Q14203;A8MY36;A8MWX9;E7EX90;E7EUR0;E9PGE1;E9PFS5;Q14203-2;G5E9H4;Q6AWB1	DCTN1;DKFZp686E0752	Dynactin subunit 1	yes	no	0	0	1	0	4		1	0	4					1		1		1		1										1		1		1		1
AFLSTHPNTETVFEAFLK	Unmodified	2051.0364	0.036392091	2872	Q96S44	TP53RK	TP53-regulating kinase	yes	yes	0	0	1.04	0.202	45	2	1.04	0.202	45	2	2	5	3	4	4	5	4	4	2	3		3	2	4		2	2	5	3	4	4	5	4	4	2	3		3	2	4
AFLTLAEDILR	Unmodified	1260.7078	0.70778773	2018	P61026	RAB10	Ras-related protein Rab-10	yes	yes	0	0	1.57	0.495	50	66	1.57	0.495	50	66	8	9	10	8	10	9	9	7	8	5	8	4	6	8	4	3	8	9	10	8	10	9	9	7	8	5	8	4	6	8
AFMGTPVQK	Unmodified	977.50044	0.50043749	876	P46013;F5H4V4;P46013-2	MKI67	Antigen KI-67	yes	no	0	0	1.9	0.3	1	9	1.9	0.3	1	9		1		2	1	2		3								1		1		2	1	2		3
AFMTADLPNELIELLEK	Unmodified	1946.0071	0.0070657979	2159,1962	Q00610;Q00610-2;P53675;P53675-2	CLTC;CLTCL1	Clathrin heavy chain 1;Clathrin heavy chain 2	no	no	0	0	1.56	0.496	67	86	NaN	NaN			3	17	12	13	9	17	6	16	8	9	4	10	8	12	1	8
AFMTADLPNELIELLEK	Oxidation (M)	1962.002	0.00198042	2159,1962	Q00610;Q00610-2;P53675;P53675-2	CLTC;CLTCL1	Clathrin heavy chain 1;Clathrin heavy chain 2	no	no	0	1	1	0	7		NaN	NaN			1	3		1		1										1
AFNDPFIQK	Unmodified	1078.5447	0.54474515	2754	Q92598;Q92598-2;B4DYH1;Q92598-3;E7EUG1	HSPH1	Heat shock protein 105 kDa	yes	no	0	0	1	0	32		1	0	32		3	3	3	2	6	1	4	2	1	1		1	2	1	1	1	3	3	3	2	6	1	4	2	1	1		1	2	1
AFNKPHLANGHVVPIKPQVK	Unmodified	2193.2535	0.25347635	2639	Q8IVT2	C19orf21	Uncharacterized protein C19orf21	yes	yes	0	0	2	0		3	2	0		3					1			1						1							1			1						1
AFNSSSFNSNTFLTR	Unmodified	1691.7903	0.79034816	1837	P46060;F8W7I9	RANGAP1	Ran GTPase-activating protein 1	yes	no	0	0	1.62	0.486	28	45	1.62	0.486	28	45	6	9	5	7	7	9	5	6	5	1	3	2	4	2		2	6	9	5	7	7	9	5	6	5	1	3	2	4	2
AFPHLQQPSFLLASLK	Acetyl (Protein N-term)	1838.0091	0.0090551289	3149	Q9NXE4-4;H7BXF4;Q9NXE4;Q9NXE4-2;E7ESA2;B4DM23;C9J647;F2Z2W5;F2Z2I0;F8WF03	SMPD4	Sphingomyelin phosphodiesterase 4	yes	no	1	0	2	0		51	2	0		51		1	6	2	4	1	6	4	8	3	5	1	5	1	3	1		1	6	2	4	1	6	4	8	3	5	1	5	1
AFPMPGFDEH	Unmodified	1146.4804	0.48043033	1743	P34897;P34897-3;P34897-2;B4DLV4	SHMT2	Serine hydroxymethyltransferase, mitochondrial;Serine hydroxymethyltransferase	yes	no	0	0	1.67	0.469	17	35	1.67	0.469	17	35		7	2	6	2	5	1	6		5		4	3	7		4		7	2	6	2	5	1	6		5		4	3	7
AFPNPYADYNK	Unmodified	1298.5932	0.5931519	1198	O43813;E9PHS0;F8WDS9	LANCL1	LanC-like protein 1	yes	no	0	0	1.15	0.354	58	10	1.15	0.354	58	10	2	3	8	5	4	4	6	4	2	5	9	5	3	2	1	5	2	3	8	5	4	4	6	4	2	5	9	5	3	2
AFPQAANGSAK	Unmodified	1060.5302	0.53015772	1321	O95372;E9PH41;Q5QPQ1;Q5QPQ0	LYPLA2	Acyl-protein thioesterase 2	yes	no	0	0	1.03	0.182	28	1	1.03	0.182	28	1	3	2	2	3	2	3	2	3	3	1	1	1		1		2	3	2	2	3	2	3	2	3	3	1	1	1		1
AFPQLGGRPGPEGEGSLESQPPPLQTQACPESSCLR	Unmodified	3833.8101	0.81012068	1303	O94992	HEXIM1	Protein HEXIM1	yes	yes	0	0	1.17	0.373	30	6	1.17	0.373	30	6	1	9	3	5	1	8		3	1	1		1	1	1		1	1	9	3	5	1	8		3	1	1		1	1	1
AFPSDHYAIESQLQLHGLNIEESMR	Unmodified	2884.3814	0.38139157	2453	Q16719;Q16719-2	KYNU	Kynureninase	yes	no	0	0	1.25	0.433	3	1	1.25	0.433	3	1		2		2														2		2
AFPVLLLDTVPWYLR	Unmodified	1802.0131	0.013077874	806	Q969N2;Q969N2-5;Q969N2-4;F5GWY0;Q969N2-2;B7Z1N3	PIGT	GPI transamidase component PIG-T	yes	no	0	0	1.92	0.276	1	11	1.92	0.276	1	11				1				1	1			2	2	1	3	1				1				1	1			2	2	1
AFQATLR	Unmodified	805.44464	0.44463717	2566	Q6PJG6	BRAT1	BRCA1-associated ATM activator 1	yes	yes	0	0	1.12	0.331	7	1	1.12	0.331	7	1			2			1	2	1				1	1						2			1	2	1				1	1
AFQGLLDTYSVWR	Unmodified	1554.7831	0.78307794	2575	Q6XQN6;Q6XQN6-2;C9JC60;Q6XQN6-3;G5E977;C9J8U2	NAPRT1	Nicotinate phosphoribosyltransferase	yes	no	0	0	1	0	3		1	0	3									1			1		1											1			1		1
AFQHLSEAVQAAEEEAQPPSWSCGPAAGVIDAYMTLADFCDQQLR	Unmodified	4964.248	0.2480175	2134	P78527;P78527-2;E7EUY0	PRKDC	DNA-dependent protein kinase catalytic subunit	yes	no	0	0	2	0		15	2	0		15		4		4	1	2		4										4		4	1	2		4
AFQNTATACAPVSHYR	Unmodified	1792.8315	0.83150147	3045	Q9H814;B4DPU2	PHAX	Phosphorylated adapter RNA export protein	yes	no	0	0	1.11	0.312	49	6	1.11	0.312	49	6	5	4	5	3	4	4	5	4	2	3	7	2	2	2		3	5	4	5	3	4	4	5	4	2	3	7	2	2	2
AFQYADGLEQLR	Unmodified	1409.6939	0.69392858	2944	Q9BU89	DOHH	Deoxyhypusine hydroxylase	yes	yes	0	0	1.15	0.361	11	2	1.15	0.361	11	2		2	2	3		2		2		1				1				2	2	3		2		2		1				1
AFQYVETHGEVCPANWTPDSPTIKPSPAASK	Unmodified	3384.6085	0.60849098	731	P30048;E9PH29	PRDX3	Thioredoxin-dependent peroxide reductase, mitochondrial	yes	no	0	0	1.62	0.484	48	80	1.62	0.484	48	80	11	10	10	8	8	8	10	8	12	9	6	6	6	7	4	5	11	10	10	8	8	8	10	8	12	9	6	6	6	7
AFQYVETHGEVCPANWTPDSPTIKPSPAASKEYFQK	Unmodified	4079.9364	0.93636706	731	P30048;E9PH29	PRDX3	Thioredoxin-dependent peroxide reductase, mitochondrial	yes	no	0	0	2	0		42	2	0		42	7	4	4	2	4	6	3	5	4	1			2				7	4	4	2	4	6	3	5	4	1			2
AFREEAIK	Unmodified	962.51853	0.5185304	1514	P13010	XRCC5	X-ray repair cross-complementing protein 5	yes	yes	0	0	1.48	0.5	17	16	1.48	0.5	17	16	3	2	3		3		3		2	3	3		4	2	5		3	2	3		3		3		2	3	3		4	2
AFREEFGAEPELAVSAPGR	Unmodified	2032.0014	0.0014035686	1921	P51570;A6NJD0	GALK1	Galactokinase	yes	no	0	0	1.05	0.218	19	1	1.05	0.218	19	1	1	2	1	2	2	4	1	3		1		2				1	1	2	1	2	2	4	1	3		1		2
AFSDPFVEAEK	Unmodified	1238.5819	0.58191851	1744	P34932;F5H3R0;Q9BUK9	HSPA4	Heat shock 70 kDa protein 4	yes	no	0	0	1	0	44		1	0	44		1	4	4	3	2	3	4	3	4	2	4	2	2	2	2	2	1	4	4	3	2	3	4	3	4	2	4	2	2	2
AFSDPFVEAEKSNLAYDIVQLPTGLTGIK	Unmodified	3122.6176	0.61758232	1744	P34932;F5H3R0;Q9BUK9	HSPA4	Heat shock 70 kDa protein 4	yes	no	0	0	1.13	0.336	47	7	1.13	0.336	47	7	7	5	4	3	4	7	4	4	2	2	3	2	2	3		2	7	5	4	3	4	7	4	4	2	2	3	2	2	3
AFSGYLGTDQSK	Unmodified	1272.5986	0.59863121	1483	P10768;H7BZT7	ESD	S-formylglutathione hydrolase	yes	no	0	0	1.25	0.433	30	10	1.25	0.433	30	10	2	2		4	2	2	1	3	4	5	1	4	2	3	1	4	2	2		4	2	2	1	3	4	5	1	4	2	3
AFSITQGLLK	Unmodified	1076.623	0.62299547	1141	O15067;F5GWT9;H0YGH1	PFAS	Phosphoribosylformylglycinamidine synthase	yes	no	0	0	1	0	40		1	0	40		3	5	4	3	4	3	4	3	4		1		4		1	1	3	5	4	3	4	3	4	3	4		1		4
AFSQFGK	Unmodified	783.39154	0.39153897	1218	O60506;O60506-2	SYNCRIP	Heterogeneous nuclear ribonucleoprotein Q	no	no	0	0	1.4	0.49	12	8	NaN	NaN				2	1	2	1	2		1		3		3	1	1	1	2
AFSQFGKLER	Unmodified	1181.6193	0.61930707	1218	O60506;O60506-2	SYNCRIP	Heterogeneous nuclear ribonucleoprotein Q	no	no	0	0	1.47	0.499	9	8	NaN	NaN			2	1	3	1		3		1	1	1	1	1	1	1
AFSQFVRPLIAAK	Unmodified	1446.8347	0.83471958	805	Q14839-2;Q14839;F5GWX5;F5H2G1;F5H6N4	CHD4	Chromodomain-helicase-DNA-binding protein 4	yes	no	0	0	2	0		12	2	0		12			4				3		4		1								4				3		4		1
AFSSLNTLPEELRPYVPLFCSVLTK	Unmodified	2880.5096	0.5095522	404	C9JSL2;Q5JRX3-2;Q5JRX3;E9PDX7;E9PDX6	PITRM1	Presequence protease, mitochondrial	yes	no	0	0	1.98	0.131	1	56	1.98	0.131	1	56	1	4	4	4	4	4	4	4	4	2	3	6	4	4	3	2	1	4	4	4	4	4	4	4	4	2	3	6	4	4
AFSVFLFNTENK	Unmodified	1415.7085	0.70851601	2318	Q13907-2;Q13907;C9JKM8;C9JD53	IDI1	Isopentenyl-diphosphate Delta-isomerase 1	yes	no	0	0	1.05	0.226	35	2	1.05	0.226	35	2		4		6		4	1	6		5		3		5		3		4		6		4	1	6		5		3		5
AFSYYGPLR	Unmodified	1072.5342	0.53418046	51	Q16629;C9JAB2;G5E9M3;A6NNE8;Q16629-2;Q16629-3	SRSF7	Serine/arginine-rich splicing factor 7	yes	no	0	0	2	0		70	2	0		70	4	4	5	4	4	6	6	4	5	4	5	3	4	4	5	3	4	4	5	4	4	6	6	4	5	4	5	3	4	4
AFTELFQVACAKPPPLGLCDYPSSR	Unmodified	2823.3724	0.37240679	2336	Q14166;B1AH89	TTLL12	Tubulin--tyrosine ligase-like protein 12	yes	no	0	0	1.4	0.49	48	32	1.4	0.49	48	32	8	4	5	4	5	5	6	2	4	2	8	4	7	6	6	4	8	4	5	4	5	5	6	2	4	2	8	4	7	6
AFTELQAK	Unmodified	906.48108	0.48108226	1237	O60925;E5RGS4	PFDN1	Prefoldin subunit 1	yes	no	0	0	1	0	7		1	0	7			1	1	1		2	1				1							1	1	1		2	1				1
AFTGFIVEADTPGIQIGR	Unmodified	1890.984	0.98396259	313	B7Z9I1;Q5T4U5;P11310-2;P11310;B4DJE7	ACADM	Medium-chain specific acyl-CoA dehydrogenase, mitochondrial	yes	no	0	0	1.8	0.4	2	8	1.8	0.4	2	8		1	1							3	1	1			1	2		1	1							3	1	1
AFTGREFDELNPSAQR	Unmodified	1836.8755	0.87547477	1562	P16615;P16615-3;P16615-2;P16615-5;P16615-4;H7C5W9	ATP2A2	Sarcoplasmic/endoplasmic reticulum calcium ATPase 2	yes	no	0	0	2	0		20	2	0		20	2	4		2	4	4		4									2	4		2	4	4		4
AFTHTAQYDEAISDYFR	Unmodified	2033.9119	0.91191986	1720	P31939;E9PBU3;F5GWY2;C9JLK0	ATIC	Bifunctional purine biosynthesis protein PURH;Phosphoribosylaminoimidazolecarboxamide formyltransferase;IMP cyclohydrolase	yes	no	0	0	1	0	32		1	0	32			3		4	1	2		4		3		5	1	4	1	4		3		4	1	2		4		3		5	1	4
AFTHTAQYDEAISDYFRK	Unmodified	2162.0069	0.006882877	1720	P31939;E9PBU3;F5GWY2;C9JLK0	ATIC	Bifunctional purine biosynthesis protein PURH;Phosphoribosylaminoimidazolecarboxamide formyltransferase;IMP cyclohydrolase	yes	no	0	0	1.08	0.269	106	9	1.08	0.269	106	9	6	9	7	8	6	10	8	8	4	9	4	9	4	11	4	8	6	9	7	8	6	10	8	8	4	9	4	9	4	11
AFTKPEEACSFILSADFPALVVK	Unmodified	2539.3032	0.30324782	1619	P22102;P22102-2;F8WD69;C9JTV6;C9JBJ1;H7C366	GART	Trifunctional purine biosynthetic protein adenosine-3;Phosphoribosylamine--glycine ligase;Phosphoribosylformylglycinamidine cyclo-ligase;Phosphoribosylglycinamide formyltransferase	yes	no	0	0	1.39	0.488	62	40	1.39	0.488	62	40	10	5	5	5	4	8	6	5	7	6	8	4	8	9	7	5	10	5	5	5	4	8	6	5	7	6	8	4	8	9
AFTMDCITLEGDQVSHR	Unmodified	1978.8877	0.88769572	3283	Q9UQE7	SMC3	Structural maintenance of chromosomes protein 3	yes	yes	0	0	2	0		19	2	0		19		4		4		3		4		1		1		2				4		4		3		4		1		1		2
AFTYINLDK	Unmodified	1083.5601	0.56006086	1368	P02786;G3V0E5;F5H6B1	TFRC	Transferrin receptor protein 1;Transferrin receptor protein 1, serum form	yes	no	0	0	1.8	0.397	11	45	1.8	0.397	11	45	2	6	6	3		4	10	1	6	2	3	4	3	2	2	2	2	6	6	3		4	10	1	6	2	3	4	3	2
AFVAIGDYNGHVGLGVK	Unmodified	1715.8995	0.89950468	1551	P15880;H0YEN5;E9PMM9;E9PM36;E9PPT0	RPS2	40S ribosomal protein S2	yes	no	0	0	1.58	0.494	42	58	1.58	0.494	42	58	4	6	8	8	1	7	7	5	5	7	7	6	5	7	10	7	4	6	8	8	1	7	7	5	5	7	7	6	5	7
AFVDFLSDEIKEER	Unmodified	1696.8308	0.83081599	2215	Q07021	C1QBP	Complement component 1 Q subcomponent-binding protein, mitochondrial	yes	yes	0	0	1.91	0.283	5	52	1.91	0.283	5	52	4	6	5	4	5	3	4	6	4	1	4		4	2	4	1	4	6	5	4	5	3	4	6	4	1	4		4	2
AFVGNQLPFIGFTYYR	Unmodified	1891.9621	0.96210494	1240	O75116;E9PF63;D6REE7	ROCK2	Rho-associated protein kinase 2	yes	no	0	0	1.1	0.294	38	4	1.1	0.294	38	4	2	4	5	2	4	4	5	5	1	3		1	1	2		3	2	4	5	2	4	4	5	5	1	3		1	1	2
AFVHWYVGEGMEEGEFSEAREDMAALEK	Unmodified	3216.4169	0.41685038	2122,2919,2587,2123	P68363;E7ET24;F8VWX4;P68366;A8MUB1;Q71U36;G3V1U9;F8VXZ4;Q9BQE3;F5H5D3	TUBA1B;TUBA1A;TUBA4A;TUBA1C	Tubulin alpha-1B chain;Tubulin alpha-4A chain;Tubulin alpha-1A chain;Tubulin alpha-1C chain	no	no	0	0	1.05	0.223	36	2	NaN	NaN			2	4	4	3	4	3	4	3	3		1	2	1	3		1
AFVTSGELVR	Acetyl (Protein N-term)	1119.5924	0.59242362	268	B5MC38;E9PD18	CTCF		yes	yes	1	0	1.92	0.266	1	12	1.92	0.266	1	12	2	2		3	2		1	2	1								2	2		3	2		1	2	1
AFYAELYHIISSNLEK	Unmodified	1896.9622	0.96216452	90	C9JE52;A8MZ76;Q9UL46;H0YM70	PSME2	Proteasome activator complex subunit 2	yes	no	0	0	1.23	0.423	92	28	1.23	0.423	92	28	10	9	9	11	9	5	11	7	6	5	9	9	3	8	3	6	10	9	9	11	9	5	11	7	6	5	9	9	3	8
AFYECLAACEGSR	Unmodified	1532.6388	0.63879824	393	O75718;Q8NB01;C9JP16	CRTAP	Cartilage-associated protein	yes	no	0	0	1.83	0.377	6	29	1.83	0.377	6	29		1	4	1			1	3	7	3	2	3	1	3	3	3		1	4	1			1	3	7	3	2	3	1	3
AFYMEEGVPYCERDYEK	Unmodified	2184.9132	0.91324177	3093	Q9NR12;Q9NR12-2	PDLIM7	PDZ and LIM domain protein 7	yes	no	0	0	1.52	0.5	26	28	1.52	0.5	26	28	3	7	4	6	3	6	4	5	2	5		3		4		2	3	7	4	6	3	6	4	5	2	5		3		4
AFYNNVLGEYEEYITK	Unmodified	1951.9204	0.92035928	1379	P04181	OAT	Ornithine aminotransferase, mitochondrial;Ornithine aminotransferase, hepatic form;Ornithine aminotransferase, renal form	yes	yes	0	0	2	0		1	2	0		1															1
AFYPEEISSMVLTK	Unmodified	1613.8011	0.80109577	1027	H0YG33;P08107;F5GZ62;F5H1D3;F8VZJ4	HSPA1B;HSPA1A	Heat shock 70 kDa protein 1A/1B	no	no	0	0	1.26	0.439	113	40	NaN	NaN			12	18	9	13	7	14	7	11	8	9	2	12	9	13		9
AFYVNVLNEEQR	Unmodified	1480.731	0.73104237	1374	P04040	CAT	Catalase	yes	yes	0	0	1.58	0.494	59	81	1.58	0.494	59	81	10	7	15	8	11	8	13	8	10	9	6	6	9	8	6	6	10	7	15	8	11	8	13	8	10	9	6	6	9	8
AGAAAGGPGVSGVCVCK	Unmodified	1516.7126	0.71263189	256	Q16270;B4E1N2	IGFBP7	Insulin-like growth factor-binding protein 7	yes	no	0	0	1.74	0.436	11	32	1.74	0.436	11	32	5	11	2	2	5	7	1	2	3	1	1	1	1		1		5	11	2	2	5	7	1	2	3	1	1	1	1
AGAAGGPEEEAEKPVK	Unmodified	1538.7577	0.75765105	2736	Q8WW12;Q8WW12-2	PCNP	PEST proteolytic signal-containing nuclear protein	yes	no	0	0	1.13	0.342	77	12	1.13	0.342	77	12	4	6	5	5	6	10	5	4	8	4	6	5	7	5	6	3	4	6	5	5	6	10	5	4	8	4	6	5	7	5
AGAANSQLSTSQPSLR	Unmodified	1586.8012	0.8012472	589	F5H7W8;Q96C57;G5EA44;E7ENF1;H0YF83	C12orf43	Uncharacterized protein C12orf43	yes	no	0	0	2	0		13	2	0		13		3		3	1	4		2										3		3	1	4		2
AGAAPYVQAFDSLLAGPVAEYLK	Unmodified	2350.2209	0.2208984	2171	Q01518;F5H6Z3;Q5T0R1;Q5T0R2;Q5T0R3;Q5T0R4;Q5T0R5;Q5T0R6;Q5T0R7	CAP1	Adenylyl cyclase-associated protein 1;Adenylyl cyclase-associated protein	yes	no	0	0	1.47	0.499	113	102	1.47	0.499	113	102	15	15	11	14	17	16	15	19	15	9	18	11	13	9	10	8	15	15	11	14	17	16	15	19	15	9	18	11	13	9
AGAATQASLESAPR	Acetyl (Protein N-term)	1370.679	0.6790068	2971	Q9BXR0;B4DFM7	QTRT1	Queuine tRNA-ribosyltransferase	yes	no	1	0	1.07	0.258	13	1	1.07	0.258	13	1	1	3		1		2		2		2		1		1		1	1	3		1		2		2		2		1		1
AGADEERAETAR	Unmodified	1274.5851	0.58510641	2132	P78371;F5GWF6;F8VQ14	CCT2	T-complex protein 1 subunit beta	yes	no	0	0	1.08	0.266	96	8	1.08	0.266	96	8	7	7	8	3	7	6	4	5	7	6	11	9	6	5	7	6	7	7	8	3	7	6	4	5	7	6	11	9	6	5
AGAGMITQHSSNASPINR	Unmodified	1810.8744	0.87442892	3137	Q9NWH9;A8K5V8;H7C3F4;H0YKH2	SLTM	SAFB-like transcription modulator	yes	no	0	0	1.92	0.273	3	34	1.92	0.273	3	34		5	1	5		4	2	4		6		3	2	3		2		5	1	5		4	2	4		6		3	2	3
AGAGPGGPPQKPAPSSQR	Unmodified	1658.8489	0.84886609	122	Q9Y5J1;B2RAX6	UTP18	U3 small nucleolar RNA-associated protein 18 homolog	yes	no	0	0	1.87	0.334	10	68	1.87	0.334	10	68	4	7	7	4	5	5	5	3	4	4	5	4	6	5	5	5	4	7	7	4	5	5	5	3	4	4	5	4	6	5
AGAGSAAVSGAGTPVAGPTGR	Acetyl (Protein N-term)	1752.8755	0.87547477	1315	O95295	SNAPIN	SNARE-associated protein Snapin	yes	yes	1	0	1.33	0.471	2	1	1.33	0.471	2	1		1						1			1							1						1			1
AGAGSATLSMAYAGAR	Unmodified	1453.6984	0.69836203	1799	P40926;E9PDB2;G3XAL0	MDH2	Malate dehydrogenase, mitochondrial;Malate dehydrogenase	yes	no	0	0	1.5	0.5	67	66	1.5	0.5	67	66	6	17	5	15	4	13	4	14	5	10	6	7	11	7	1	8	6	17	5	15	4	13	4	14	5	10	6	7	11	7
AGAIAPCEVTVPAQNTGLGPEK	Unmodified	2179.0943	0.094317676	1400	P05388;F8VWS0;Q3B7A4;F8VU65;F8VW21;Q8NHW5;G3V210;F8VPE8;F8VRK7;F8VQY6	RPLP0;RPLP0P6	60S acidic ribosomal protein P0;60S acidic ribosomal protein P0-like	yes	no	0	0	1.61	0.488	102	158	1.61	0.488	102	158	24	19	14	17	18	17	12	17	16	16	16	13	18	13	17	13	24	19	14	17	18	17	12	17	16	16	16	13	18	13
AGAISASGPELQGAGHSK	Unmodified	1636.8169	0.81689726	2234	Q09666	AHNAK	Neuroblast differentiation-associated protein AHNAK	yes	yes	0	0	1.61	0.487	98	156	1.61	0.487	98	156	14	15	24	10	18	13	29	16	20	12	24	7	21	12	9	10	14	15	24	10	18	13	29	16	20	12	24	7	21	12
AGALCLSR	Unmodified	846.43817	0.43817159	435	CON__ENSEMBL:ENSBTAP00000024146			yes	yes	0	0	1.03	0.177	30	1	1.03	0.177	30	1	1		2	3	1	2	2	2	1	3	2	4	2	2		4	1		2	3	1	2	2	2	1	3	2	4	2	2
AGALHAQVER	Unmodified	1050.557	0.55704117	2921	Q9BQG0-2;Q9BQG0	MYBBP1A	Myb-binding protein 1A	yes	no	0	0	2	0		11	2	0		11										2		2	2	1	2	2										2		2	2	1
AGALNSNDAFVLK	Unmodified	1318.6881	0.68811492	843,506	P06396;P06396-3;F5H1A8;P06396-2;F8WA45;F5H8M4;Q5T0H9;Q5T0H8;Q5T0H7;CON__Q3SX14	GSN	Gelsolin	no	no	0	0	1.34	0.473	78	40	NaN	NaN			18	4	7	6	3	5	5	5	7	6	13	6	9	8	10	6
AGALQCSPSDAYTK	Unmodified	1467.6664	0.6663932	3337	Q9Y490;Q5TCU6	TLN1	Talin-1	yes	no	0	0	1.13	0.333	62	9	1.13	0.333	62	9	4	5	5	5	4	6	4	6	5	4	5	5	4	3	2	4	4	5	5	5	4	6	4	6	5	4	5	5	4	3
AGALQCSPSDAYTKK	Unmodified	1595.7614	0.76135622	3337	Q9Y490;Q5TCU6	TLN1	Talin-1	yes	no	0	0	1.1	0.294	85	9	1.1	0.294	85	9	9	9	10	4	11	10	6	6	4	6	4	3	6	1	2	3	9	9	10	4	11	10	6	6	4	6	4	3	6	1
AGATSEGVLANFFNSLLSK	Unmodified	1924.9894	0.9894419	3366	Q9Y6G9;E9PHI6	DYNC1LI1	Cytoplasmic dynein 1 light intermediate chain 1	yes	no	0	0	1.52	0.5	60	65	1.52	0.5	60	65	5	14	9	9	9	15	7	12	6	7	6	6	5	8	2	5	5	14	9	9	9	15	7	12	6	7	6	6	5	8
AGATSEGVLANFFNSLLSKK	Unmodified	2053.0844	0.084404917	3366	Q9Y6G9;E9PHI6	DYNC1LI1	Cytoplasmic dynein 1 light intermediate chain 1	yes	no	0	0	1.31	0.462	45	20	1.31	0.462	45	20	6	4	2	4	4	5	7	5	3	5	3	6	2	5	1	3	6	4	2	4	4	5	7	5	3	5	3	6	2	5
AGAVQNTNDSSALSK	Unmodified	1461.7059	0.70594983	1209	O60294;H3BU01	LCMT2	Leucine carboxyl methyltransferase 2	yes	no	0	0	1.5	0.5	1	1	1.5	0.5	1	1		1							1									1							1
AGAVQNTNDSSALSKR	Unmodified	1617.8071	0.80706086	1209	O60294;H3BU01	LCMT2	Leucine carboxyl methyltransferase 2	yes	no	0	0	1	0	3		1	0	3			1		1		1												1		1		1
AGAWRPALLASLAAAAAPLPGLGWACDVALLR	Unmodified	3198.7488	0.74882846	2746	Q8WZA9	IRGQ	Immunity-related GTPase family Q protein	yes	yes	0	0	1	0	1		1	0	1			1																1
AGAYDFPSPEWDTVTPEAK	Unmodified	2079.9426	0.94255129	537	E9PF82;Q13557-11;Q13557-4;Q13557-6;E9PBG7;Q13557-3;Q13557;D6R938;Q13557-5;Q13557-10;Q13557-9;Q13557-12;Q13557-8;Q13554;Q13555-6;Q13555;Q13555-8;Q13555-2;Q13554-2;Q13555-9;Q13555-7;Q13555-4;Q13555-5;Q13555-3;Q13554-5;Q13554-8;Q5SWX3;Q13554-3;Q13555-10;Q13554-6;Q9UQM7-2;Q13554-4;Q9UQM7;Q8WU40;Q13554-7;H7BXS4;B7Z1Z6;H0Y9C2;H0Y6G2	CAMK2D;CAMK2B;CAMK2G;CAMK2A	Calcium/calmodulin-dependent protein kinase type II subunit delta;Calcium/calmodulin-dependent protein kinase type II subunit beta;Calcium/calmodulin-dependent protein kinase type II subunit gamma;Calcium/calmodulin-dependent protein kinase type II subunit alpha	yes	no	0	0	1.03	0.158	38	1	1.03	0.158	38	1	3	5	1	3	2	6	3	3	1	3	1	2	1	2		3	3	5	1	3	2	6	3	3	1	3	1	2	1	2
AGCAVTSLLASELTK	Unmodified	1519.7916	0.79159371	336	H9KV28;O60610;E9PEZ3;E7ET75;E9PEZ2;E9PHQ0;B9ZVX0;O60610-2;E7ERW8	DIAPH1	Protein diaphanous homolog 1	yes	no	0	0	1	0	1		1	0	1			1																1
AGCECLNESDEHGFDNCLR	Unmodified	2281.8787	0.87866395	1182	O43396;G3V1K0	TXNL1	Thioredoxin-like protein 1	yes	no	0	0	1.15	0.356	40	7	1.15	0.356	40	7	2	5	4	4	4	4	4	3	5	2		2	4	2		2	2	5	4	4	4	4	4	3	5	2		2	4	2
AGCECLNESDEHGFDNCLRK	Unmodified	2409.9736	0.97362697	1182	O43396;G3V1K0	TXNL1	Thioredoxin-like protein 1	yes	no	0	0	1	0	86		1	0	86		7	6	8	5	4	7	8	4	6	4	6	6	7	3	1	4	7	6	8	5	4	7	8	4	6	4	6	6	7	3
AGCEVTILFADLHAYLDNMK	Unmodified	2280.0919	0.091874835	1968	P54577	YARS	Tyrosine--tRNA ligase, cytoplasmic	yes	yes	0	0	1	0	7		1	0	7			3		3		1												3		3		1
AGCLDEPVELTSAPTGHTFSVMVTQPITPLLYISTDLTHLQDLR	Unmodified	4836.4354	0.43540756	42	Q8IYS2-2;A6NJM2;Q8IYS2	KIAA2013	Uncharacterized protein KIAA2013	yes	no	0	0	2	0		2	2	0		2						1		1														1		1
AGDEFVEK	Unmodified	893.41306	0.41306227	2458	Q16836-2;Q16836;E9PF18	HADH	Hydroxyacyl-coenzyme A dehydrogenase, mitochondrial	yes	no	0	0	1.89	0.314	2	16	1.89	0.314	2	16		1	1							3	1	2	5	1	4			1	1							3	1	2	5	1
AGDFLENHYR	Unmodified	1220.5574	0.5574351	499	CON__Q2UVX4			yes	yes	0	0	1.01	0.103	92	1	1.01	0.103	92	1	4	6	7	2	12	3	9	4	6	3	7	4	6	4	8	8	4	6	7	2	12	3	9	4	6	3	7	4	6	4
AGDKDDITEPAVCALR	Unmodified	1729.8305	0.83049842	1539	P14923	JUP	Junction plakoglobin	yes	yes	0	0	2	0		2	2	0		2		1				1												1				1
AGDLLEDSPK	Unmodified	1043.5135	0.5135046	1930	P51858;Q5SZ07;Q5SZ08;A8K8G0;B7Z525	HDGF	Hepatoma-derived growth factor	yes	no	0	0	1.05	0.223	18	1	1.05	0.223	18	1				1		2	1	1	1	5	1	2		3		2				1		2	1	1	1	5	1	2		3
AGDLRDTGIFLDLMHLK	Unmodified	1914.0033	0.003317824	1513	P12956;B1AHC9;B1AHC8;B1AHC7;F5H1I8	XRCC6	X-ray repair cross-complementing protein 6	yes	no	0	0	1.49	0.5	26	25	1.49	0.5	26	25	6	6		6		13	3	9		4		2		1		1	6	6		6		13	3	9		4		2		1
AGDMENAENILTVMR	Unmodified	1662.7705	0.7705407	1820	P42704;F5H4J6;B8ZZ38;C9JCA9	LRPPRC	Leucine-rich PPR motif-containing protein, mitochondrial	yes	no	0	0	1.88	0.331	5	35	1.88	0.331	5	35		4	1	5		5		7		5		4	1	6		2		4	1	5		5		7		5		4	1	6
AGDNIPEEQPVASTPTTVSDGENKKDK	Unmodified	2826.3519	0.35192516	3314	Q9Y320;Q9Y320-2	TMX2	Thioredoxin-related transmembrane protein 2	yes	no	0	0	1.93	0.258	2	26	1.93	0.258	2	26	2	2		1	1	3		5		4		2	3	3		2	2	2		1	1	3		5		4		2	3	3
AGDPVILYVNK	Unmodified	1187.655	0.65502388	794	E9PSI1;O15321;E9PMQ9;O15321-2;E9PJM1;E9PL78;E9PS99;E9PQY7;E9PJC4	TM9SF1	Transmembrane 9 superfamily member 1	yes	no	0	0	2	0		8	2	0		8	3	1		1		1		1						1			3	1		1		1		1						1
AGDREDITEPAICALR	Unmodified	1785.8679	0.86794655	159	P35222;B4DGU4;E7ERS9	CTNNB1	Catenin beta-1	yes	no	0	0	1.75	0.433	6	18	1.75	0.433	6	18	4	2	3	4	3	2	1	4			1						4	2	3	4	3	2	1	4			1
AGDRQPEWLEEQQGR	Unmodified	1797.8394	0.83942362	2373	Q14980;Q14980-2	NUMA1	Nuclear mitotic apparatus protein 1	yes	no	0	0	1.87	0.334	6	41	1.87	0.334	6	41	3	3	5	5	5	5	3	2	5	2	1	4	1	3			3	3	5	5	5	5	3	2	5	2	1	4	1	3
AGDSEQTLQNHQQPNGGEPFLIGVSGGTASGK	Unmodified	3180.5072	0.50719703	2991	Q9BZX2;B4DGD3	UCK2	Uridine-cytidine kinase 2	yes	no	0	0	1	0	4		1	0	4			1		1		2												1		1		2
AGDTVIPLYIPQCGECK	Unmodified	1919.9121	0.91211956	1499	P11766;D6RFE4	ADH5	Alcohol dehydrogenase class-3	yes	no	0	0	1.05	0.222	73	4	1.05	0.222	73	4	4	5	4	6	4	4	6	6	4	6	6	5	5	6	2	4	4	5	4	6	4	4	6	6	4	6	6	5	5	6
AGDVVLVIPFQNPEEQDEGWLMGVK	Unmodified	2769.3684	0.36836727	1104	O00499-2;O00499-11;O00499-6;O00499-4;O00499-8;O00499-7;O00499-10;O00499-9;O00499;O00499-5;O00499-3	BIN1	Myc box-dependent-interacting protein 1	yes	no	0	0	1	0	10		1	0	10			3		2		2		2				1						3		2		2		2				1
AGDWQCPNPGCGNQNFAWR	Unmodified	2233.917	0.91703879	98	Q01844-5;Q01844;Q01844-3;B0QYK0;B0QYK1;C9JGE3;Q01844-2	EWSR1	RNA-binding protein EWS	yes	no	0	0	1.65	0.477	55	102	1.65	0.477	55	102	8	16	13	13	10	10	10	15	8	9	10	9	4	11	1	10	8	16	13	13	10	10	10	15	8	9	10	9	4	11
AGEAAELQDAEVESSAK	Unmodified	1703.785	0.78498801	3171	Q9NZT2;Q9NZT2-2;E7ESW4	OGFR	Opioid growth factor receptor	yes	no	0	0	1	0	19		1	0	19		2	4	2	3	1	3	1	1					1			1	2	4	2	3	1	3	1	1					1
AGEAGKLEEVMQELR	Unmodified	1658.8298	0.82977013	2922	Q9BR76	CORO1B	Coronin-1B	yes	yes	0	0	1.62	0.486	21	34	1.62	0.486	21	34	4	6	2	6	2	7	3	6	1	5		3	3	4		3	4	6	2	6	2	7	3	6	1	5		3	3	4
AGEAPTENPAPPTQQSSAE	Unmodified	1880.8388	0.8388145	1565	P16989-2;P16989	CSDA	DNA-binding protein A	yes	no	0	0	1.16	0.369	67	13	1.16	0.369	67	13	6	6	7	5	5	9	6	5	3	6	4	5	5	3	1	4	6	6	7	5	5	9	6	5	3	6	4	5	5	3
AGEARPGPTAESASGPSEDPSVNFLK	Unmodified	2570.2249	0.22487416	2292	Q13501;E7EMC7;Q13501-2;E7ERP8;E9PFW8	SQSTM1	Sequestosome-1	yes	no	0	0	1.39	0.487	57	36	1.39	0.487	57	36	8	9	5	8	6	9	3	8	7	4	4	5	3	5	4	5	8	9	5	8	6	9	3	8	7	4	4	5	3	5
AGEEEPLAVAWSTHGPADLVLTSVGPQHAGTYSCR	Unmodified	3662.7424	0.7423587	498	CON__Q2KJF1			yes	yes	0	0	1	0	67		1	0	67		4	4	1	4		4		4	4	5	7	7	2	7	6	8	4	4	1	4		4		4	4	5	7	7	2	7
AGEEQAKFENQLKTK	Unmodified	1719.8792	0.87916317	1143	O15078;F5H1B3;F8VS29;F8VSK8;F8W097;F8W0V9	CEP290	Centrosomal protein of 290 kDa	yes	no	0	0	1.07	0.258	13	1	1.07	0.258	13	1	3		3	1	2		1		2	1			1				3		3	1	2		1		2	1			1
AGEGLWVILHLYK	Unmodified	1497.8344	0.83438523	3018	Q9H2J4;H7BZP2;C9JST4	PDCL3	Phosducin-like protein 3	yes	no	0	0	1	0	3		1	0	3			3																3
AGEGTYALDSESCMEK	Unmodified	1746.7077	0.70766567	271	O00541;B5MCF9;O00541-2;B3KXD6	PES1	Pescadillo homolog	yes	no	0	0	1.88	0.331	3	21	1.88	0.331	3	21		3		3		3		3		4		3		3		2		3		3		3		3		4		3		3
AGEKGVAYTLLTPK	Unmodified	1446.8082	0.80823006	2631	Q86XP3;Q86XP3-2	DDX42	ATP-dependent RNA helicase DDX42	yes	no	0	0	1	0	1		1	0	1								1																1
AGEKVEKPDTK	Unmodified	1200.635	0.63501672	2188	Q02878;F8VZ45;F8VWR1;F8VZA3;F8VRY1	RPL6	60S ribosomal protein L6	yes	no	0	0	1.56	0.497	12	15	1.56	0.497	12	15								1	3	6	1	6		5	3	2								1	3	6	1	6		5
AGEKVEKPDTK	Acetyl (Protein N-term)	1242.6456	0.6455814	2188	Q02878;F8VZ45;F8VWR1;F8VZA3;F8VRY1	RPL6	60S ribosomal protein L6	yes	no	1	0	1.5	0.5	10	10	1.5	0.5	10	10			3		1		4		5	1	2	2		1	1				3		1		4		5	1	2	2		1
AGELTEDEVER	Unmodified	1246.5677	0.56772501	2060	P62269	RPS18	40S ribosomal protein S18	yes	yes	0	0	2	0		81	2	0		81	5	6	7	3	6	4	3	6	4	7	4	3	5	4	8	6	5	6	7	3	6	4	3	6	4	7	4	3	5	4
AGELTEDEVERVITIMQNPR	Unmodified	2299.1478	0.14780981	2060	P62269	RPS18	40S ribosomal protein S18	yes	yes	0	0	1.5	0.5	16	16	1.5	0.5	16	16	4	5	1	2		5	2	4		2		1	1	4		1	4	5	1	2		5	2	4		2		1	1	4
AGEMELKPFNGEDYTCITFQPDLSK	Unmodified	2889.3201	0.32009645	355	P11388-4;C9J5P2;P11388-3;P11388-2;P11388;C9J4C3;H7BXX8;H7BXH5	TOP2A	DNA topoisomerase 2;DNA topoisomerase 2-alpha	yes	no	0	0	2	0		18	2	0		18		2		4		2		2		4		2		2				2		4		2		2		4		2		2
AGEPNSPDAEEANSPDVTAGCDPAGVHPPR	Unmodified	3013.3108	0.31080541	2231	Q08J23;Q08J23-2;G3V1R4	NSUN2	tRNA (cytosine(34)-C(5))-methyltransferase	yes	no	0	0	1.34	0.474	33	17	1.34	0.474	33	17	2	7	3	6	2	5	2	6	1	2		4	2	5		3	2	7	3	6	2	5	2	6	1	2		4	2	5
AGEQKPSSNLLEQFILLAK	Acetyl (Protein N-term)	2127.1576	0.15756986	3052	Q9H9Q2	COPS7B	COP9 signalosome complex subunit 7b	no	no	1	0	1.1	0.297	37	4	NaN	NaN			2	4	1	6	1	4	3	4	2	3	1	4		2		4
AGEQLAPFLPQLVPR	Unmodified	1634.9144	0.91442646	2532	Q5VYK3;B3KXF2	ECM29;KIAA0368	Proteasome-associated protein ECM29 homolog	yes	no	0	0	1	0	2		1	0	2							1		1														1		1
AGESVLVHGASGGVGLAACQIAR	Unmodified	2179.1168	0.11678445	2224	Q08257;A6NN60;A6NP24;C9JH92;Q08257-2	CRYZ	Quinone oxidoreductase	yes	no	0	0	1.32	0.467	42	20	1.32	0.467	42	20	2	4	5	5	4	5	7	5	7	4	1	4	2	3	1	3	2	4	5	5	4	5	7	5	7	4	1	4	2	3
AGEVERDLDKADSMIR	Unmodified	1803.8785	0.87851124	2395,2398,2396,2399,2397	Q15149-4;Q15149-6;Q15149-5;Q15149-8;Q15149-7;Q15149;Q15149-9;Q15149-2;E9PMV1;Q15149-3	PLEC	Plectin	no	no	0	0	2	0		32	NaN	NaN			1	8		7		7		6				1		2
AGEVFIHK	Unmodified	899.4865	0.48650199	2402	Q15233;F5GYZ3;H7C367;C9JYS8;C9IZL7	NONO	Non-POU domain-containing octamer-binding protein	yes	no	0	0	1.98	0.141	1	48	1.98	0.141	1	48	1					2	3		3	5	4	5	8	7	6	5	1					2	3		3	5	4	5	8	7
AGEVFIHKDK	Unmodified	1142.6084	0.60840804	2402	Q15233;F5GYZ3;H7C367;C9JYS8;C9IZL7	NONO	Non-POU domain-containing octamer-binding protein	yes	no	0	0	1.53	0.499	7	8	1.53	0.499	7	8	1		2					1		2		3		3	1	2	1		2					1		2		3		3
AGEVINQPMMMAAR	Unmodified	1517.7153	0.71527442	1588	P18206;P18206-2;F5H7T3;G8JLL3;Q5JQ13;F5H5H8;B4DTM7	VCL	Vinculin	yes	no	0	0	1.12	0.322	60	8	1.12	0.322	60	8	3	5	5	8	4	9	5	4	4	6	3	4	1	3		4	3	5	5	8	4	9	5	4	4	6	3	4	1	3
AGEVVPPAMYQFSQYVCQQTGLQIPQLPAPPK	Unmodified	3541.7738	0.77378217	2533	Q5XKP0	QIL1	Protein QIL1	yes	yes	0	0	2	0		35	2	0		35	1	4	1	5	2	4		5	1	4		4		3		1	1	4	1	5	2	4		5	1	4		4		3
AGFAGDDAPR	Unmodified	975.44101	0.44100836	2112,476,2120,2078,1473	CON__P60712;P60709;B4E335;B4DW52;E7EVS6;G5E9R0;Q6S8J3;C9JZR7;C9JUM1;C9JTX5;A5A3E0;F8WCH0;P63261;F5H0N0;P62736;P63267;F5H1C1;Q5T8M7;E9PG30;F6QUT6;F6UVQ4;C9JFL5;B8ZZJ2;F8WB63;P68032;P68133;A6NL76;Q5T8M8;E7EQV5;P0CG39	ACTB;POTEE;POTEF;ACTG2;ACTG1;ACTA2;ACTC1;ACTA1;POTEJ	Actin, cytoplasmic 1;Actin, cytoplasmic 1, N-terminally processed;POTE ankyrin domain family member E;POTE ankyrin domain family member F;Actin, cytoplasmic 2;Actin, cytoplasmic 2, N-terminally processed;Actin, aortic smooth muscle;Actin, gamma-enteric smooth muscle;Actin, alpha cardiac muscle 1;Actin, alpha skeletal muscle;POTE ankyrin domain family member J	no	no	0	0	1.6	0.49	379	562	NaN	NaN			64	36	75	52	65	53	56	52	40	71	60	57	70	69	74	47
AGFAGDQIPK	Unmodified	1002.5134	0.51344502	2026	P61163;P42025;G5E9Q5	ACTR1A;ACTR1B	Alpha-centractin;Beta-centractin	yes	no	0	0	1.83	0.378	14	67	1.83	0.378	14	67	4	5	9	5	10	6	7	6	7	3	4	3	2	3	5	2	4	5	9	5	10	6	7	6	7	3	4	3	2	3
AGFIQDTSLILYEEVKPNLTER	Unmodified	2535.3221	0.32206901	2779	Q93009;B7Z815;F5H8E5;H3BND8;B7Z7T5	USP7	Ubiquitin carboxyl-terminal hydrolase 7;Ubiquitin carboxyl-terminal hydrolase	yes	no	0	0	1.03	0.182	28	1	1.03	0.182	28	1		4	4	3	1	2	1	4	1	2	1	1	1	2		2		4	4	3	1	2	1	4	1	2	1	1	1	2
AGFLDLK	Unmodified	762.42759	0.42759012	3337	Q9Y490;Q5TCU6	TLN1	Talin-1	yes	no	0	0	1	0	5		1	0	5		1	1		1		1							1				1	1		1		1							1
AGFLDLKDFLPK	Unmodified	1362.7547	0.75473792	3337	Q9Y490;Q5TCU6	TLN1	Talin-1	yes	no	0	0	1.47	0.499	116	102	1.47	0.499	116	102	17	15	17	14	18	17	17	16	13	11	16	9	11	11	8	8	17	15	17	14	18	17	17	16	13	11	16	9	11	11
AGFVPVYLR	Unmodified	1020.5757	0.57565135	3008	Q9H0A0;E7ESU4;E9PMN9	NAT10	N-acetyltransferase 10	yes	no	0	0	2	0		14	2	0		14	3	4		2		3		2									3	4		2		3		2
AGGAAVVITEPEHTK	Unmodified	1478.7729	0.77290718	3184	Q9P258	RCC2	Protein RCC2	yes	yes	0	0	1.93	0.26	4	51	1.93	0.26	4	51	7	6	6	7	7	7	5	4	3		2		1				7	6	6	7	7	7	5	4	3		2		1
AGGAAVVITEPEHTKER	Unmodified	1763.9166	0.91661131	3184	Q9P258	RCC2	Protein RCC2	yes	yes	0	0	1.64	0.48	68	120	1.64	0.48	68	120	15	16	18	10	20	18	16	20	15	9	9	5	1	6	1	9	15	16	18	10	20	18	16	20	15	9	9	5	1	6
AGGADAVQTVTGGLR	Unmodified	1371.7106	0.71064128	3016	Q9H223	EHD4	EH domain-containing protein 4	yes	yes	0	0	1.43	0.494	50	37	1.43	0.494	50	37	7	7	8	8	9	8	7	7	7	3	3	3	2	2	2	4	7	7	8	8	9	8	7	7	7	3	3	3	2	2
AGGAGVPAFYTPTGYGTLVQEGGSPIK	Unmodified	2594.3017	0.30166791	1985	P55809;H0YGE8	OXCT1	Succinyl-CoA:3-ketoacid-coenzyme A transferase 1, mitochondrial	yes	no	0	0	1.72	0.448	32	83	1.72	0.448	32	83	7	10	9	9	10	8	6	9	9	5	6	6	6	8	2	5	7	10	9	9	10	8	6	9	9	5	6	6	6	8
AGGAGVPAFYTPTGYGTLVQEGGSPIKYNK	Unmodified	2999.5029	0.50288692	1985	P55809;H0YGE8	OXCT1	Succinyl-CoA:3-ketoacid-coenzyme A transferase 1, mitochondrial	yes	no	0	0	1.54	0.498	53	63	1.54	0.498	53	63	9	8	8	7	8	7	9	8	6	8	5	7	8	8	4	6	9	8	8	7	8	7	9	8	6	8	5	7	8	8
AGGALCHILGAAYK	Unmodified	1400.7235	0.72345457	2773	Q92922;F8WE13	SMARCC1	SWI/SNF complex subunit SMARCC1	yes	no	0	0	2	0		93	2	0		93	11	15	5	11	10	7	5	6	7	3	1	3	2	3	1	3	11	15	5	11	10	7	5	6	7	3	1	3	2	3
AGGANYDAQTE	Unmodified	1095.4469	0.4468816	2323	Q14019;H3BT58	COTL1	Coactosin-like protein	yes	no	0	0	1.1	0.297	46	5	1.1	0.297	46	5	4	4	4	4	5	4	3	4	6	2	1	2	3	2		3	4	4	4	4	5	4	3	4	6	2	1	2	3	2
AGGDAEPRPAEPPAWAGGAR	Unmodified	1931.9238	0.92382195	2841	Q96HS1;Q96HS1-2	PGAM5	Serine/threonine-protein phosphatase PGAM5, mitochondrial	yes	no	0	0	1.78	0.412	13	47	1.78	0.412	13	47	5	4	5	4	2	5	6	4	2	3	7	2	7	1	1	2	5	4	5	4	2	5	6	4	2	3	7	2	7	1
AGGDATDSSQTALDNK	Unmodified	1549.6856	0.68560832	623	E7EW49;E7ERI8;F5H604;O75122;E3W994;E9PBA6;F5H3X0;H7C4X8	CLASP2	CLIP-associating protein 2	yes	no	0	0	1.35	0.478	11	6	1.35	0.478	11	6	4	4	1	2	1	3	1							1			4	4	1	2	1	3	1							1
AGGDSGNVDDDCER	Unmodified	1465.5376	0.53756387	773	Q96K76;E9PM46;Q96K76-2;F5H2L6	USP47	Ubiquitin carboxyl-terminal hydrolase 47;Ubiquitin carboxyl-terminal hydrolase	yes	no	0	0	1	0	3		1	0	3			2		1														2		1
AGGEAGVTLGQPHLSR	Acetyl (Protein N-term)	1590.8114	0.81141795	1802	P41091;Q2VIR3;F8W810;Q2VIR3-2;H7BZU1	EIF2S3;EIF2S3L	Eukaryotic translation initiation factor 2 subunit 3;Putative eukaryotic translation initiation factor 2 subunit 3-like protein	yes	no	1	0	1.51	0.5	75	77	1.51	0.5	75	77	11	12	9	11	10	12	11	8	9	10	9	7	10	9	7	7	11	12	9	11	10	12	11	8	9	10	9	7	10	9
AGGEAGVTLGQPHLSR	Unmodified	1548.8009	0.80085327	1802	P41091;Q2VIR3;F8W810;Q2VIR3-2;H7BZU1	EIF2S3;EIF2S3L	Eukaryotic translation initiation factor 2 subunit 3;Putative eukaryotic translation initiation factor 2 subunit 3-like protein	yes	no	0	0	1.18	0.386	18	4	1.18	0.386	18	4	1	3		2		2		2		2		1	2	2	2	3	1	3		2		2		2		2		1	2	2
AGGEEEDDDDEAAGGRCPECR	Unmodified	2293.8448	0.84478086	2539	Q6DD87	ZNF787	Zinc finger protein 787	yes	yes	0	0	1	0	5		1	0	5			1	1	1		1	1											1	1	1		1	1
AGGEELDEGVAK	Unmodified	1173.5513	0.55134667	2468	Q32MZ4;Q32MZ4-2;Q32MZ4-3	LRRFIP1	Leucine-rich repeat flightless-interacting protein 1	yes	no	0	0	1.25	0.433	3	1	1.25	0.433	3	1				1		1					1		1							1		1					1		1
AGGEELDEGVAKDNAK	Unmodified	1601.7533	0.75329395	2468	Q32MZ4;Q32MZ4-2;Q32MZ4-3	LRRFIP1	Leucine-rich repeat flightless-interacting protein 1	yes	no	0	0	1.02	0.143	47	1	1.02	0.143	47	1	3	2	3	3	4	3	3	3	3	4	4	3	3	2		5	3	2	3	3	4	3	3	3	3	4	4	3	3	2
AGGFAPYYGDEPMDFK	Unmodified	1763.7501	0.75012283	1363	P02461;E7ENY8;P02461-2	COL3A1	Collagen alpha-1(III) chain	yes	no	0	0	2	0		9	2	0		9		5		4														5		4
AGGFLMK	Unmodified	722.37853	0.37853144	1355,160	P00558;B7Z7A9;B4E1H9;B4DHM5	PGK1	Phosphoglycerate kinase 1;Phosphoglycerate kinase	no	no	0	0	1.24	0.429	75	24	NaN	NaN			9	2	12	3	5	6	6	3	7	12	9	6	9	5		5
AGGFLMKK	Unmodified	850.47349	0.47349446	1355,160	P00558;B7Z7A9;B4E1H9;B4DHM5	PGK1	Phosphoglycerate kinase 1;Phosphoglycerate kinase	no	no	0	0	1	0	19		NaN	NaN				1		2		2		1		4		3	1	2		3
AGGGAGDPGLGAAAAPAPETR	Unmodified	1762.8598	0.85982471	2310	Q13637	RAB32	Ras-related protein Rab-32	yes	yes	0	0	1.42	0.494	15	11	1.42	0.494	15	11	2	5	2	3	1	6		4	1	1		1					2	5	2	3	1	6		4	1	1		1
AGGGPTLQCPPPSSPEK	Unmodified	1678.7985	0.79847001	2860	Q96N66;Q96N66-2;Q96N66-3	MBOAT7	Lysophospholipid acyltransferase 7	yes	no	0	0	2	0		42	2	0		42	9	3	4	4	7	4	3	4	2			1		1			9	3	4	4	7	4	3	4	2			1		1
AGGIETIANEFSDR	Unmodified	1478.7001	0.70013617	2754	Q92598;Q92598-2;Q92598-3;E7EUG1	HSPH1	Heat shock protein 105 kDa	yes	no	0	0	1.04	0.204	66	3	1.04	0.204	66	3	4	4	4	4	4	4	5	6	3	6	4	5	4	4	3	5	4	4	4	4	4	4	5	6	3	6	4	5	4	4
AGGIETIANEYSDR	Unmodified	1494.6951	0.69505079	1744	P34932;F5H3R0;Q9BUK9	HSPA4	Heat shock 70 kDa protein 4	yes	no	0	0	1.16	0.365	64	12	1.16	0.365	64	12	7	7	4	5	4	7	4	4	4	5	7	4	5	3	2	4	7	7	4	5	4	7	4	4	4	5	7	4	5	3
AGGPATPLSPTR	Unmodified	1123.5986	0.59857163	2193	Q03252	LMNB2	Lamin-B2	yes	yes	0	0	1.93	0.252	3	41	1.93	0.252	3	41	4	4	5	3	6	4	4	4	4	3		1			2		4	4	5	3	6	4	4	4	4	3		1
AGGPGLER	Unmodified	755.3926	0.3926016	1611,2489,1251	P21333;P21333-2;E9PHF0;E7EWU2;H0Y5C6;Q5HY54;O75369-8;O75369;O75369-9;O75369-2;O75369-3;O75369-6;O75369-7;E7EN95;H7C5L4	FLNA;FLNB	Filamin-A;Filamin-B	no	no	0	0	1.58	0.493	26	36	NaN	NaN			3	2	2	2	4	5	3	4	3	7	2	5	5	5	4	6
AGGPLGLSIVGGSDHSSHPFGVQEPGVFISK	Unmodified	3032.5356	0.53558403	2334	Q14160-3;Q14160;Q14160-2;E7EMI2;H0YCG0	SCRIB	Protein scribble homolog	yes	no	0	0	1.18	0.381	14	3	1.18	0.381	14	3	4	3	1	1	3	1	3	1									4	3	1	1	3	1	3	1
AGGPTTPLSPTR	Unmodified	1153.6091	0.60913632	1605	P20700;E9PBF6	LMNB1	Lamin-B1	yes	no	0	0	1.87	0.34	14	91	1.87	0.34	14	91	6	5	4	6	13	4	8	10	8	6	6	5	10	5	5	4	6	5	4	6	13	4	8	10	8	6	6	5	10	5
AGGSASAMLQPLLDNQVGFK	Unmodified	2003.0146	0.014610792	1602	P20618	PSMB1	Proteasome subunit beta type-1	yes	yes	0	0	1.23	0.421	94	28	1.23	0.421	94	28	6	8	10	10	7	13	9	6	6	10	9	10	3	7		8	6	8	10	10	7	13	9	6	6	10	9	10	3	7
AGGSLCHILAAAYK	Unmodified	1430.734	0.73401926	910	F8VXC8;Q8TAQ2;F8VTJ5;Q8TAQ2-2;F8VZW6	SMARCC2	SWI/SNF complex subunit SMARCC2	yes	no	0	0	2	0		1	2	0		1									1																1
AGGVFTPGAAFSK	Unmodified	1208.619	0.61897272	2683	Q8NBX0;E9PEA8	SCCPDH	Saccharopine dehydrogenase-like oxidoreductase	yes	no	0	0	2	0		13	2	0		13	3				2	2		1		1	1	1		2			3				2	2		1		1	1	1		2
AGGYGIQALGGMLVESVHGDFLNVVGFPLNHFCK	Unmodified	3602.7803	0.78026453	620	O95671;O95671-2;F5GXH4;E7ER97	ASMTL	N-acetylserotonin O-methyltransferase-like protein	yes	no	0	0	1	0	7		1	0	7			2		2		1		2										2		2		1		2
AGHFDKEIVPVLVSTR	Unmodified	1766.9679	0.9679186	2963	Q9BWD1;B7Z233	ACAT2	Acetyl-CoA acetyltransferase, cytosolic	yes	no	0	0	1	0	52		1	0	52		3	4	4	4	3	4	1	4	3	3	2	4	5	3	1	4	3	4	4	4	3	4	1	4	3	3	2	4	5	3
AGHFDKEIVPVLVSTRK	Unmodified	1895.0629	0.062881613	2963	Q9BWD1;B7Z233	ACAT2	Acetyl-CoA acetyltransferase, cytosolic	yes	no	0	0	1	0	29		1	0	29		2	2	4	2	4	1	4	2	2	1	1	1	2			1	2	2	4	2	4	1	4	2	2	1	1	1	2
AGHSENGVEEDTEGRTGPK	Unmodified	1968.8773	0.87732527	3171	Q9NZT2;Q9NZT2-2;E7ESW4	OGFR	Opioid growth factor receptor	yes	no	0	0	1	0	4		1	0	4			1		1		2												1		1		2
AGHYAASIIIRR	Unmodified	1326.7521	0.75205258	1980	P55263;P55263-2;B7Z800;P55263-3	ADK	Adenosine kinase	yes	no	0	0	1.5	0.5	11	11	1.5	0.5	11	11		3		2	1	4	1	4	1	2		1		1		2		3		2	1	4	1	4	1	2		1		1
AGIEGPLLASDVGR	Unmodified	1353.7252	0.72522871	1589	P18583-5;P18583-2;P18583-9;P18583;P18583-7;P18583-4;P18583-10;P18583-3;H7C1M2;P18583-6	SON	Protein SON	yes	no	0	0	2	0		2	2	0		2												1		1														1		1
AGIFQPHVR	Unmodified	1023.5614	0.56139826	1272	O75694;B4DLT2;O75694-2;E9PF10	NUP155	Nuclear pore complex protein Nup155	yes	no	0	0	1.68	0.468	25	52	1.68	0.468	25	52	3	7	8	4	7	2	8	6	10	6	2	2	2	5	2	3	3	7	8	4	7	2	8	6	10	6	2	2	2	5
AGIIASAR	Unmodified	757.44464	0.44463717	1519	P13639;B4DPU3;F5H370;F5GZG3;B4DMC6	EEF2	Elongation factor 2	yes	no	0	0	1.21	0.404	31	8	1.21	0.404	31	8	4	4	1	2	1	6	1	3		4	2	3		2	2	4	4	4	1	2	1	6	1	3		4	2	3		2
AGIICQLNAR	Unmodified	1114.5917	0.59171211	1738	P33991;E7EM48	MCM4	DNA replication licensing factor MCM4	yes	no	0	0	1.79	0.41	13	48	1.79	0.41	13	48	3	5	4	4	4	7	3	4	5	1	4	3	4	7	2	1	3	5	4	4	4	7	3	4	5	1	4	3	4	7
AGIIQDTWHK	Unmodified	1167.6037	0.60365701	3187	Q9P2E9;Q9P2E9-2;Q9P2E9-3;F8W7S5	RRBP1	Ribosome-binding protein 1	yes	no	0	0	2	0		19	2	0		19	1	5		2	8	3											1	5		2	8	3
AGIISTVEVLK	Unmodified	1128.6754	0.67542497	770	P55786;E9PLK3;B7Z463;F5H6U8	NPEPPS	Puromycin-sensitive aminopeptidase	yes	no	0	0	1.05	0.226	35	2	1.05	0.226	35	2		5	1	3	3	4	1	4	2	2	1	2	1	5		3		5	1	3	3	4	1	4	2	2	1	2	1	5
AGIKVTVAGLAGKDPVQCSR	Unmodified	2026.0993	0.099343474	2888	Q99497	PARK7	Protein DJ-1	yes	yes	0	0	1.33	0.471	6	3	1.33	0.471	6	3	1				1	1		3		1		1				1	1				1	1		3		1		1
AGILFEDIFDVK	Acetyl (Protein N-term)	1407.7286	0.72858275	370	C9JCU7;P52434;C9JLU1;C9J413	POLR2H	DNA-directed RNA polymerases I, II, and III subunit RPABC3	yes	no	1	0	1.89	0.314	2	16	1.89	0.314	2	16		1	1	3		3	2	2	1	2	1			1	1			1	1	3		3	2	2	1	2	1			1
AGILFEDIFDVKDIDPEGK	Acetyl (Protein N-term)	2162.0783	0.078316486	370	C9JCU7;P52434;C9JLU1;C9J413	POLR2H	DNA-directed RNA polymerases I, II, and III subunit RPABC3	yes	no	1	0	1.88	0.331	7	49	1.88	0.331	7	49	4	7	4	5	3	4	3	5	4	1	4	3	4	4		1	4	7	4	5	3	4	3	5	4	1	4	3	4	4
AGILTTLNAR	Unmodified	1028.5978	0.59784335	1740	P33993;F5H776;F5H4S2;A4D2A2	MCM7	DNA replication licensing factor MCM7	yes	no	0	0	1.4	0.49	9	6	1.4	0.49	9	6	1	1	1		2		1	2		1	4		1			1	1	1	1		2		1	2		1	4		1
AGIPKEEVKEAYMGNVLQGGEGQAPTR	Unmodified	2828.4127	0.4126917	1644	P24752;G3XAB4;H0YEL7;E9PRQ6	ACAT1	Acetyl-CoA acetyltransferase, mitochondrial	yes	no	0	0	2	0		15	2	0		15		4		3		4		4										4		3		4		4
AGISFIIK	Unmodified	847.51674	0.51673948	2131	P78347;P78347-3;P78347-4;P78347-2;B4DH52;Q86U51	GTF2I	General transcription factor II-I	yes	no	0	0	1.99	0.12	1	67	1.99	0.12	1	67	3	4	4	6	4	4	4	7	4	4	4	3	4	5	5	3	3	4	4	6	4	4	4	7	4	4	4	3	4	5
AGITTIEAVK	Acetyl (Protein N-term)	1043.5863	0.58627561	1413	P06753-2;Q5VU58;P06753-3;Q5VU66;Q5VU59;Q5VU72;Q5VU61;Q8NAG3;D6R904;D6RFM2	TPM3		yes	no	1	0	1.27	0.445	59	22	1.27	0.445	59	22	3	4	2	5	2	4	6	4	3	7	7	9	4	8	7	6	3	4	2	5	2	4	6	4	3	7	7	9	4	8
AGITTIEAVKR	Acetyl (Protein N-term)	1199.6874	0.68738664	1413	P06753-2;Q5VU58;P06753-3;Q5VU66;Q5VU59;Q5VU72;Q5VU61;Q8NAG3;D6R904;D6RFM2	TPM3		yes	no	1	0	1.43	0.495	68	51	1.43	0.495	68	51	10	9	10	7	8	8	10	8	8	7	7	6	4	6	5	6	10	9	10	7	8	8	10	8	8	7	7	6	4	6
AGITTTLNSR	Unmodified	1032.5564	0.55637247	1739	P33992;B1AHB1	MCM5	DNA replication licensing factor MCM5	yes	no	0	0	1.31	0.464	33	15	1.31	0.464	33	15	3	4	6	3	4	5	2	4	3	2	3	1	1	1	3	3	3	4	6	3	4	5	2	4	3	2	3	1	1	1
AGIVTSLQAR	Unmodified	1014.5822	0.58219329	867	F5H1E9;P49736;H0Y8E6;F5H3V0	MCM2	DNA replication licensing factor MCM2	yes	no	0	0	1.35	0.477	24	13	1.35	0.477	24	13	2	2	2	1	3	2	4	2	1	3	1	2	6	1	1	4	2	2	2	1	3	2	4	2	1	3	1	2	6	1
AGKDLVSSLTSGLLTIGDR	Unmodified	1902.0422	0.042205751	1955	E7ENH9;P53396;P53396-2;B4E3P0	ACLY	ATP-citrate synthase	yes	no	0	0	1.15	0.36	72	13	1.15	0.36	72	13	4	11	8	7	6	10	5	5	3	4	3	5	3	5	2	4	4	11	8	7	6	10	5	5	3	4	3	5	3	5
AGKDLVSSLTSGLLTIGDRFGGALDAAAK	Unmodified	2803.508	0.5079723	1955	E7ENH9;P53396;P53396-2;B4E3P0	ACLY	ATP-citrate synthase	yes	no	0	0	1.09	0.286	61	6	1.09	0.286	61	6	4	7	3	6	3	12	6	8	2	1	3	2	1	4		5	4	7	3	6	3	12	6	8	2	1	3	2	1	4
AGKEPGLQIWR	Unmodified	1253.6881	0.68805534	843,506	P06396;P06396-3;F5H1A8;P06396-2;F8WA45;F5H8M4;Q5T0I0;Q5T0I1;CON__Q3SX14	GSN	Gelsolin	no	no	0	0	1.04	0.186	27	1	NaN	NaN			3	2	3	4	3		3	2	1	2	1	1		1		2
AGKFPSLLTHNENMVAK	Unmodified	1855.9615	0.96145301	2094	P62906	RPL10A	60S ribosomal protein L10a	yes	yes	0	0	1.39	0.488	119	76	1.39	0.488	119	76	13	23	11	17	13	17	8	15	8	14	5	9	14	15	2	11	13	23	11	17	13	17	8	15	8	14	5	9	14	15
AGKLDPHLVLDQLR	Unmodified	1573.894	0.89402537	1757,1758,911	P35579;P35579-2;F8VTL3;P35580-3;F8W6L6;P35580-2;P35580	MYH9;MYH10	Myosin-9;Myosin-10	no	no	0	0	1.47	0.499	140	123	NaN	NaN			20	20	17	20	21	25	19	21	16	16	13	12	13	13	7	10
AGKPHLVLGLLWQIIK	Unmodified	1785.1029	0.10289593	1523	P13797;B4DGB4;B7Z6M1;F8W8D8	PLS3	Plastin-3	yes	no	0	0	1	0	22		1	0	22			3		4		6		3	1			4				1		3		4		6		3	1			4
AGKPVICATQMLESMIK	Oxidation (M)	1891.957	0.95696126	1531,1532,653	P14618;P14618-3;E9PF79;H3BSU3;P14618-2;H3BTN5;E7EUJ4;Q504U3;E7EUQ8	PKM2	Pyruvate kinase isozymes M1/M2;Pyruvate kinase	no	no	0	1	1.02	0.144	93	2	NaN	NaN			12	15	7	8	4	8	1	10	2	7	1	8	1	7		4
AGKPVICATQMLESMIK	Unmodified	1875.962	0.96204664	1531,1532,653	P14618;P14618-3;E9PF79;H3BSU3;P14618-2;H3BTN5;E7EUJ4;Q504U3;E7EUQ8	PKM2	Pyruvate kinase isozymes M1/M2;Pyruvate kinase	no	no	0	0	1.26	0.437	225	78	NaN	NaN			17	21	18	35	12	30	22	31	7	22	8	20	16	19	8	17
AGKPVICATQMLESMIK	2 Oxidation (M)	1907.9519	0.95187588	1531,1532,653	P14618;P14618-3;E9PF79;H3BSU3;P14618-2;H3BTN5;E7EUJ4;Q504U3;E7EUQ8	PKM2	Pyruvate kinase isozymes M1/M2;Pyruvate kinase	no	no	0	2	1.33	0.471	2	1	NaN	NaN				1		1											1
AGLAPLEVR	Unmodified	924.53927	0.53926584	1251	O75369-8;O75369;O75369-9;O75369-2;O75369-3;O75369-6;O75369-7;E7EN95;O75369-4;O75369-5	FLNB	Filamin-B	yes	no	0	0	1.59	0.492	43	62	1.59	0.492	43	62	7	8	16	7	9	9	13	8	7	4	4	1	4	4	3	1	7	8	16	7	9	9	13	8	7	4	4	1	4	4
AGLELLSDQGYR	Acetyl (Protein N-term)	1362.6779	0.67794416	3077	Q9NPD3;E9PPI9	EXOSC4	Exosome complex component RRP41	yes	no	1	0	1.33	0.471	2	1	1.33	0.471	2	1										1		1				1										1		1
AGLEPFFDFIVSINGSR	Unmodified	1867.9468	0.9468488	149	B4DKT0;Q9H8Y8;B4DEI4	GORASP2	Golgi reassembly-stacking protein 2	yes	no	0	0	2	0		18	2	0		18	2	2	1	4	1	4		4									2	2	1	4	1	4		4
AGLESGAEPGDGDSDTTK	Unmodified	1705.7279	0.72786706	1232	O60832;A8MUT5	DKC1	H/ACA ribonucleoprotein complex subunit 4	yes	no	0	0	1.86	0.35	1	6	1.86	0.35	1	6		2		2		1		2										2		2		1		2
AGLESGAEPGDGDSDTTKK	Unmodified	1833.8228	0.82283008	1232	O60832;A8MUT5	DKC1	H/ACA ribonucleoprotein complex subunit 4	yes	no	0	0	2	0		4	2	0		4	4																4
AGLGHPAAFGR	Acetyl (Protein N-term)	1094.5621	0.56212655	1295	O94760	DDAH1	N(G),N(G)-dimethylarginine dimethylaminohydrolase 1	yes	yes	1	0	1.02	0.131	56	1	1.02	0.131	56	1	3	4	4	3	4	3	7	4	3	3	4	3	1	3	2	6	3	4	4	3	4	3	7	4	3	3	4	3	1	3
AGLGSGLSLSGLVHPELSR	Unmodified	1849.0058	0.005760665	852	F5H2A9;G3V1M7;P49748;P49748-2;F5GYP4	ACADVL	Very long-chain specific acyl-CoA dehydrogenase, mitochondrial	yes	no	0	0	1.8	0.403	19	74	1.8	0.403	19	74	9	9	6	5	7	3	6	7	6	5	4	5	6	6	5	4	9	9	6	5	7	3	6	7	6	5	4	5	6	6
AGLITNFNEPINQIATQIAVLIAK	Unmodified	2551.4374	0.43737353	3227	Q9UI26-2;Q9UI26;F8WDV0;D6RJB1;D6RCN7	IPO11	Importin-11	yes	no	0	0	1	0	18		1	0	18			4	1	3		4		4				2						4	1	3		4		4				2
AGLLAGDRLVEVNGENVEKETHQQVVSR	Unmodified	3046.5796	0.57957411	1123	O14745	SLC9A3R1	Na(+)/H(+) exchange regulatory cofactor NHE-RF1	yes	yes	0	0	1.35	0.477	56	30	1.35	0.477	56	30	8	8	3	7	7	8	6	6	7	5	5	4	4	3	1	4	8	8	3	7	7	8	6	6	7	5	5	4	4	3
AGLLEPEVFHLNPAK	Unmodified	1633.8828	0.88279198	1638	P23786	CPT2	Carnitine O-palmitoyltransferase 2, mitochondrial	yes	yes	0	0	2	0		43	2	0		43	5	3	4	2	1	4	4	2	4	3	1	2	4	1	2	1	5	3	4	2	1	4	4	2	4	3	1	2	4	1
AGLLFIFNFHPSK	Unmodified	1489.8082	0.80817048	2195	Q04446;E9PGM4;F5H378	GBE1	1,4-alpha-glucan-branching enzyme	yes	no	0	0	1	0	23		1	0	23			4	1	2	1	4		4		2		1		2		2		4	1	2	1	4		4		2		1		2
AGLLHNILPSQSTDLHHSVGTELLSLVYK	Unmodified	3141.6822	0.68224827	2134	P78527;P78527-2;E7EUY0	PRKDC	DNA-dependent protein kinase catalytic subunit	yes	no	0	0	1.79	0.408	43	161	1.79	0.408	43	161	11	18	16	14	18	16	14	19	17	12	8	10	7	10	6	8	11	18	16	14	18	16	14	19	17	12	8	10	7	10
AGLLQVYIHTQK	Unmodified	1369.7718	0.77178497	2777	Q92979	EMG1	Ribosomal RNA small subunit methyltransferase NEP1	yes	yes	0	0	2	0		43	2	0		43		7	3	4	1	4	2	4	4	2		2	4	2	2	2		7	3	4	1	4	2	4	4	2		2	4	2
AGLLVLAVLSDGAGDHIR	Unmodified	1775.9894	0.98938232	2724	Q8TEX9-2;Q8TEX9;H0YN14	IPO4	Importin-4	yes	no	0	0	1.06	0.229	17	1	1.06	0.229	17	1		4	1	2		3		4				2				2		4	1	2		3		4				2
AGLNCSTENMPIK	Unmodified	1433.6643	0.66428471	1396	P05198;G3V4T5;H0YJS4	EIF2S1	Eukaryotic translation initiation factor 2 subunit 1	yes	no	0	0	1.34	0.475	63	33	1.34	0.475	63	33	5	6	5	8	5	9	5	8	4	8	5	6	7	7	1	7	5	6	5	8	5	9	5	8	4	8	5	6	7	7
AGLNSLEAVK	Acetyl (Protein N-term)	1042.5659	0.56587452	2118	P67936	TPM4	Tropomyosin alpha-4 chain	yes	yes	1	0	1.07	0.258	13	1	1.07	0.258	13	1				1		4		4	1			1		2		1				1		4		4	1			1		2
AGLNSLEAVKR	Acetyl (Protein N-term)	1198.667	0.66698555	2118	P67936	TPM4	Tropomyosin alpha-4 chain	yes	yes	1	0	1.76	0.43	11	34	1.76	0.43	11	34	4	7	2	5	4	5	1	5	3	2	1	3	2		1		4	7	2	5	4	5	1	5	3	2	1	3	2
AGLPCQDLEFVQFHPTGIYGAGCLITEGCR	Unmodified	3365.5631	0.56313746	1714	P31040;D6RFM5;E9PBJ5;E9PEF8	SDHA	Succinate dehydrogenase [ubiquinone] flavoprotein subunit, mitochondrial	yes	no	0	0	1.96	0.201	4	91	1.96	0.201	4	91	7	6	10	7	7	4	7	9	5	6	6	4	4	5	5	3	7	6	10	7	7	4	7	9	5	6	6	4	4	5
AGLPCQDLEFVQFHPTGIYGAGCLITEGCRGEGGILINSQGER	Unmodified	4676.221	0.22101489	1714	P31040;D6RFM5;E9PBJ5;E9PEF8	SDHA	Succinate dehydrogenase [ubiquinone] flavoprotein subunit, mitochondrial	yes	no	0	0	1.82	0.381	15	70	1.82	0.381	15	70	7	9	8	7	6	4	6	7	6	3	6	3	4	4	2	3	7	9	8	7	6	4	6	7	6	3	6	3	4	4
AGLPGFYDPCVGEEK	Unmodified	1637.7396	0.73955814	3127	Q9NVH1;F5H1N1;Q9NVH1-2;Q9NVH1-3;B4DGD5	DNAJC11	DnaJ homolog subfamily C member 11	yes	no	0	0	2	0		2	2	0		2				2																2
AGLQFPVGR	Unmodified	943.52395	0.52395013	2456,1391,1555,1470,2635	Q6FI13;Q16777;P0C0S8;P20671;Q9BTM1;Q96KK5;Q99878;C9JE22;Q9BTM1-2;A8MQC5;P16104;Q96QV6;P04908;Q7L7L0;Q93077;P0C0S5;Q71UI9;C9J0D1;Q71UI9-2;Q8IUE6	HIST2H2AA3;HIST2H2AC;HIST1H2AG;HIST1H2AD;H2AFJ;HIST1H2AH;HIST1H2AJ;H2AFV;H2AFX;HIST1H2AA;HIST1H2AB;HIST3H2A;HIST1H2AC;H2AFZ;HIST2H2AB	Histone H2A type 2-A;Histone H2A type 2-C;Histone H2A type 1;Histone H2A type 1-D;Histone H2A.J;Histone H2A type 1-H;Histone H2A type 1-J;Histone H2A;Histone H2A.x;Histone H2A type 1-A;Histone H2A type 1-B/E;Histone H2A type 3;Histone H2A type 1-C;Histone H2A.Z;Histone H2A.V;Histone H2A type 2-B	no	no	0	0	1.97	0.174	113	3504	NaN	NaN			276	243	285	242	276	231	307	272	299	174	124	101	232	196	189	170
AGLQTADKYAALANLDNIFSAGQGGDQGSGFGTTGK	Unmodified	3500.6808	0.6808043	745	E9PHX7;F5GYJ2;P52594;P52594-3;P52594-2	AGFG1	Arf-GAP domain and FG repeat-containing protein 1	yes	no	0	0	1	0	9		1	0	9		1	2	1	3			1	1									1	2	1	3			1	1
AGLQVYNK	Unmodified	891.48142	0.48141661	781	E9PR17;P13987;E9PNW4	CD59	CD59 glycoprotein	yes	no	0	0	1.47	0.499	60	53	1.47	0.499	60	53	5	4	8	6	6	3	9	5	9	8	7	10	7	11	8	7	5	4	8	6	6	3	9	5	9	8	7	10	7	11
AGLSPANCQSDR	Unmodified	1274.5673	0.56734786	2362	Q14692	BMS1	Ribosome biogenesis protein BMS1 homolog	yes	yes	0	0	2	0		7	2	0		7				2	2			2	1											2	2			2	1
AGLSPANCQSDRVNLEK	Unmodified	1857.9003	0.90030932	2362	Q14692	BMS1	Ribosome biogenesis protein BMS1 homolog	yes	yes	0	0	1.8	0.4	3	12	1.8	0.4	3	12			4		1		3		1	1	2		3						4		1		3		1	1	2		3
AGLSQSLFER	Unmodified	1106.572	0.57202253	2770	Q92900;Q92900-2	UPF1	Regulator of nonsense transcripts 1	yes	no	0	0	1.39	0.488	14	9	1.39	0.488	14	9						1	1	1		3		4	3	6		4						1	1	1		3		4	3	6
AGLTEPVLIR	Unmodified	1067.6339	0.63389451	2717	Q8TDD1-2;Q8TDD1	DDX54	ATP-dependent RNA helicase DDX54	yes	no	0	0	2	0		23	2	0		23	2	3	4	4	1	3	1	2	3								2	3	4	4	1	3	1	2	3
AGLTFNHDPPLSQNQR	Unmodified	1793.8809	0.8808945	334	Q7Z3U7;Q7Z3U7-4;B9EGP5;F8VWA6;Q7Z3U7-2;F8W1Z6;F8VZV1	MON2	Protein MON2 homolog	yes	no	0	0	1	0	2		1	0	2									1				1												1				1
AGLTHLITMDLHQK	Unmodified	1576.8395	0.83954696	265	O60256;E7EMY2;B4E329;B7ZKZ1;E7EPA1;C9K0K7;C9JJS3;C9JDU5	PRPSAP2	Phosphoribosyl pyrophosphate synthase-associated protein 2	yes	no	0	0	1.06	0.235	32	2	1.06	0.235	32	2	3	2	3	5	4	5	3	3	2	1	1	1	1				3	2	3	5	4	5	3	3	2	1	1	1	1
AGLTLFVGR	Acetyl (Protein N-term)	974.55492	0.5549159	699	Q9NW13;E9PDD9;C9JAA9;C9JE21	RBM28	RNA-binding protein 28	yes	no	1	0	1.81	0.388	5	22	1.81	0.388	5	22	1		3	2		2	4		3	1	1	2	2	2	2	2	1		3	2		2	4		3	1	1	2	2	2
AGLVDDFEK	Unmodified	992.48148	0.48147619	1286	O75947;O75947-2;F5H608	ATP5H	ATP synthase subunit d, mitochondrial	yes	no	0	0	1.82	0.38	14	66	1.82	0.38	14	66	6	7	6	8	5	3	4	4	5	4	4	4	6	5	5	4	6	7	6	8	5	3	4	4	5	4	4	4	6	5
AGLVDDFEKK	Unmodified	1120.5764	0.57643921	1286	O75947;O75947-2;F5H608	ATP5H	ATP synthase subunit d, mitochondrial	yes	no	0	0	1.79	0.404	22	85	1.79	0.404	22	85	4	6	8	5	2	3	9	7	6	12	4	8	11	7	6	9	4	6	8	5	2	3	9	7	6	12	4	8	11	7
AGLVGPEFHEK	Unmodified	1182.6033	0.60332266	2395,2398,2396,2399,2397	Q15149-4;Q15149-6;Q15149-5;Q15149-8;Q15149-7;Q15149;Q15149-9;Q15149-2;Q15149-3	PLEC	Plectin	no	no	0	0	1.76	0.428	48	151	NaN	NaN			12	11	17	8	15	9	17	10	16	12	15	10	13	9	13	12
AGLVIGK	Unmodified	656.42211	0.42211082	2794,2774	Q96AE4;E9PEB5;B4DT31;Q92945;Q92945-2;E7EP96	FUBP1;KHSRP	Far upstream element-binding protein 1;Far upstream element-binding protein 2	no	no	0	0	1.03	0.18	29	1	NaN	NaN			1	2	1	1	3	2	4	1	1	3	1	3	3	1		3
AGLVSPELHEQLLVAEQAVTGHHDPFSGSQIPLFQAMK	Unmodified	4081.0731	0.073135309	1998,783	P58107;E9PPU0	EPPK1	Epiplakin	no	no	0	0	1.61	0.488	27	42	NaN	NaN			1	11	4	10	3	9	4	8	1	4	2	4	3	3		2
AGLYGLPR	Unmodified	845.47594	0.4759373	1880	P49327	FASN	Fatty acid synthase;[Acyl-carrier-protein] S-acetyltransferase;[Acyl-carrier-protein] S-malonyltransferase;3-oxoacyl-[acyl-carrier-protein] synthase;3-oxoacyl-[acyl-carrier-protein] reductase;3-hydroxypalmitoyl-[acyl-carrier-protein] dehydratase;Enoyl-[acyl-carrier-protein] reductase;Oleoyl-[acyl-carrier-protein] hydrolase	yes	yes	0	0	1.06	0.244	59	4	1.06	0.244	59	4	3	5	6	4	3	5	7	7	3	4	3	3	1	4		5	3	5	6	4	3	5	7	7	3	4	3	3	1	4
AGMAAVASPTGNCDLER	Unmodified	1718.7716	0.77160333	2559	Q6P1M0;Q96G53	SLC27A4	Long-chain fatty acid transport protein 4	yes	no	0	0	2	0		12	2	0		12		3		1		1		5						2				3		1		1		5						2
AGMSAEQAQGLLEK	Unmodified	1431.7028	0.70277871	720	Q9Y2Q3-2;Q9Y2Q3;E9PFN5;Q9Y2Q3-3;Q9Y2Q3-4	GSTK1	Glutathione S-transferase kappa 1	yes	no	0	0	1.92	0.27	3	35	1.92	0.27	3	35		5		6	5	5		4		5		3		3	1	1		5		6	5	5		4		5		3		3
AGMTHIVR	Unmodified	883.46981	0.46980607	1788	P39023;F2Z3A5;H7C422;H7C3M2;F8WCR1	RPL3	60S ribosomal protein L3	yes	no	0	0	1.25	0.433	66	22	1.25	0.433	66	22	7	3	2	1	3	8	2	6	7	7	8	8	9	5	5	7	7	3	2	1	3	8	2	6	7	7	8	8	9	5
AGNAIHAILLYR	Unmodified	1310.7459	0.74590457	1904	P50416;P50416-2;H3BMD2	CPT1A	Carnitine O-palmitoyltransferase 1, liver isoform	yes	no	0	0	1.92	0.278	11	119	1.92	0.278	11	119	12	10	17	8	8	12	11	5	11	5	7	3	6	5	5	5	12	10	17	8	8	12	11	5	11	5	7	3	6	5
AGNASKDEIDSAVK	Unmodified	1403.6892	0.68923713	1632	P23381;G3V277;G3V227;G3V3P2;G3V3X0;G3V3S7;G3V5W1;G3V4N8;G3V4C7;G3V2C0;G3V339;G3V313;G3V4S4;G3V3R3;G3V2F2	WARS	Tryptophan--tRNA ligase, cytoplasmic;T1-TrpRS;T2-TrpRS	yes	no	0	0	1.06	0.236	111	7	1.06	0.236	111	7	4	9	9	7	6	12	4	4	7	5	19	5	8	4	9	6	4	9	9	7	6	12	4	4	7	5	19	5	8	4
AGNEKEEGETADTVGCCSLR	Unmodified	2181.9267	0.92666	1494	P11387	TOP1	DNA topoisomerase 1	yes	yes	0	0	1.91	0.283	7	73	1.91	0.283	7	73	4	6	4	6	6	5	5	8	4	6	5	7	5	3	4	2	4	6	4	6	6	5	5	8	4	6	5	7	5	3
AGNFDSEER	Acetyl (Protein N-term)	1065.4363	0.43631691	1840	P46108;P46108-2	CRK	Adapter molecule crk	yes	no	1	0	1	0	2		1	0	2			1										1						1										1
AGNFWQSSHYLQWILDKQDLLK	Acetyl (Protein N-term)	2731.3758	0.37583591	559	P24863;E5RFK5;G5E954;Q5JV82;E5RIH8;E5RHL8	CCNC	Cyclin-C	yes	no	1	0	2	0		16	2	0		16			3	4	3	2		3	1										3	4	3	2		3	1
AGNFYVPAEPK	Unmodified	1191.5924	0.59242362	1587	P18124;A8MUD9;C9JIJ5;C9JZ88	RPL7	60S ribosomal protein L7	yes	no	0	0	1.56	0.497	67	84	1.56	0.497	67	84	9	11	10	11	10	12	11	9	9	8	8	6	12	10	5	10	9	11	10	11	10	12	11	9	9	8	8	6	12	10
AGNGQWASVIR	Unmodified	1157.5942	0.59415496	2412	Q15393;Q15393-3	SF3B3	Splicing factor 3B subunit 3	yes	no	0	0	1.72	0.451	21	53	1.72	0.451	21	53	4	1	8	5	6	5	10	3	4	5	5	3	4	6	1	4	4	1	8	5	6	5	10	3	4	5	5	3	4	6
AGNLGGGVVTIER	Unmodified	1241.6728	0.67279921	1751	P35268	RPL22	60S ribosomal protein L22	yes	yes	0	0	1.54	0.499	90	104	1.54	0.499	90	104	16	17	11	13	10	10	11	19	13	10	12	10	10	11	10	11	16	17	11	13	10	10	11	19	13	10	12	10	10	11
AGNNMLLVGVHGPR	Unmodified	1433.7562	0.75615168	1611,2489,26	A6NDY9;P21333;P21333-2;E9PHF0;Q5HY54	FLNA	Filamin-A	no	no	0	0	1.61	0.488	70	108	NaN	NaN			9	18	5	15	11	20	9	23	11	15	1	8	11	6	3	13
AGNVIFR	Unmodified	775.43407	0.43407249	1985	P55809;E9PDW2;H0YGE8	OXCT1	Succinyl-CoA:3-ketoacid-coenzyme A transferase 1, mitochondrial	yes	no	0	0	2	0		6	2	0		6												1	1	1	2	1												1	1	1
AGNYEEALQLYQHAVQYFLHVVK	Unmodified	2719.3758	0.37583591	1248	O75351	VPS4B	Vacuolar protein sorting-associated protein 4B	yes	yes	0	0	1	0	32		1	0	32		3	4	3	3	4	4	5	4				1				1	3	4	3	3	4	4	5	4				1
AGPAALSAAAAAALAAALLLLR	Unmodified	1946.1677	0.16768104	2947	Q9BUP3-3			yes	yes	0	0	1.96	0.199	3	70	1.96	0.199	3	70	8	6	5	5	9	4	4	5	10	1	8	2		2	2	2	8	6	5	5	9	4	4	5	10	1	8	2		2
AGPAALSAAAAAALAAALLLLRR	Unmodified	2102.2688	0.26879206	2947	Q9BUP3-3			yes	yes	0	0	1.82	0.381	15	70	1.82	0.381	15	70	4	7	5	8	5	8	5	8	6	3	3	3	10	7	2	1	4	7	5	8	5	8	5	8	6	3	3	3	10	7
AGPAALSAAAAAALAAALLLLRR	Acetyl (Protein N-term)	2144.2794	0.27935675	2947	Q9BUP3-3			yes	yes	1	0	2	0		15	2	0		15	3		3		4		2		3								3		3		4		2		3
AGPEGTSQEIPK	Unmodified	1212.5986	0.59863121	2892	Q99575;E5RK39	POP1	Ribonucleases P/MRP protein subunit POP1	yes	no	0	0	1.55	0.497	9	11	1.55	0.497	9	11	1				1	2	1	2		4		2	2	2		3	1				1	2	1	2		4		2	2	2
AGPESDAQYQFTGIK	Unmodified	1610.7577	0.75765105	2847	Q96IX5	USMG5	Up-regulated during skeletal muscle growth protein 5	yes	yes	0	0	1.97	0.183	3	83	1.97	0.183	3	83	6	5	7	4	8	7	7	6	4	6	5	3	6	4	5	3	6	5	7	4	8	7	7	6	4	6	5	3	6	4
AGPESDAQYQFTGIKK	Unmodified	1738.8526	0.85261407	2847	Q96IX5	USMG5	Up-regulated during skeletal muscle growth protein 5	yes	yes	0	0	1.82	0.388	21	93	1.82	0.388	21	93	6	9	13	8	9	7	9	7	9	4	6	4	7	7	5	4	6	9	13	8	9	7	9	7	9	4	6	4	7	7
AGPFSSR	Unmodified	720.35549	0.35548781	1620	P22105;E7EPZ9;E7EPQ1;E7EU03;E7EWZ8;P22105-3;B0UYX3;B0V046;G5E9A9;E7EW42;B0UYQ5;Q92574;Q92574-2;C9J7W4	TNXB;TSC1	Tenascin-X;Hamartin	yes	no	0	0	1	0	12		1	0	12			1	1	2					1	3		2	2					1	1	2					1	3		2	2
AGPGSEELTVTNAR	Unmodified	1400.6896	0.68957148	2960	Q9BW19	KIFC1	Kinesin-like protein KIFC1	yes	yes	0	0	2	0		9	2	0		9			5				2		2										5				2		2
AGPGSLELCGLPSQK	Unmodified	1512.7606	0.76062794	378	Q14684;C9JHZ3;Q14684-2	RRP1B	Ribosomal RNA processing protein 1 homolog B	yes	no	0	0	1.98	0.122	1	65	1.98	0.122	1	65	8	6	1	5	7	5	2	6	2	4	2	4	4	4	4	2	8	6	1	5	7	5	2	6	2	4	2	4	4	4
AGPGTLSVTIEGPSK	Unmodified	1412.7511	0.75110911	1251	O75369-8;O75369;O75369-9;O75369-2;O75369-3;O75369-6;O75369-7;E7EN95	FLNB	Filamin-B	yes	no	0	0	1.49	0.5	70	67	1.49	0.5	70	67	11	9	9	8	8	9	8	8	9	8	10	7	8	8	9	8	11	9	9	8	8	9	8	8	9	8	10	7	8	8
AGPIWDLR	Unmodified	926.4974	0.49740102	1218,1181	O43390;E7ERE4;O43390-2;Q2L7G6;O60506;O60506-2	HNRNPR;SYNCRIP	Heterogeneous nuclear ribonucleoprotein R;Heterogeneous nuclear ribonucleoprotein Q	no	no	0	0	1.52	0.5	66	72	NaN	NaN			8	9	11	9	9	12	9	8	8	9	11	7	9	8	4	7
AGPLPDEQDFIQAYEEVREK	Acetyl (Protein N-term)	2375.1281	0.12812022	2399	Q15149-9			yes	yes	1	0	2	0		4	2	0		4		1				2		1										1				2		1
AGPNASIISLK	Unmodified	1069.6132	0.61315906	3008	Q9H0A0;E7ESU4;E9PMN9	NAT10	N-acetyltransferase 10	yes	no	0	0	2	0		1	2	0		1			1																1
AGPQPLALQLEQLLNPRPSEADPEADPEEATAAR	Acetyl (Protein N-term)	3635.8067	0.80673309	3156	Q9NY61	AATF	Protein AATF	yes	yes	1	0	2	0		9	2	0		9		2		2		2		3										2		2		2		3
AGPSAQEPGSQTPLK	Unmodified	1466.7365	0.73652168	1207	O60271;O60271-2;O60271-4;O60271-9;H7BYB5;H7BY21;F5H7U6	SPAG9	C-Jun-amino-terminal kinase-interacting protein 4	yes	no	0	0	1	0	51		1	0	51		3	4	4	2	5	4	7	5	3	2	2	3	4	1		2	3	4	4	2	5	4	7	5	3	2	2	3	4	1
AGPVAVQVK	Unmodified	867.5178	0.51780212	740,642	E9PHK9;Q13428-4;Q13428;Q13428-2;Q13428-5;E7ETY2;Q13428-7;Q13428-6	TCOF1	Treacle protein	no	no	0	0	2	0		10	NaN	NaN					2	1				2	4					1
AGQAFRK	Acetyl (Protein N-term)	818.43989	0.43988615	2040	P61604;B8ZZL8	HSPE1	10 kDa heat shock protein, mitochondrial	yes	no	1	0	1.38	0.485	48	29	1.38	0.485	48	29	4	1	4	2	7	1	1	2	4	6	5	7	14	4	8	7	4	1	4	2	7	1	1	2	4	6	5	7	14	4
AGQAVDDFIEK	Unmodified	1191.5772	0.57716749	210	P52209;B4DQJ8;F5H7U0	PGD	6-phosphogluconate dehydrogenase, decarboxylating	yes	no	0	0	1.2	0.402	51	13	1.2	0.402	51	13	7	6	6	2	4	6	4	2	4	2	4	3	4	2	5	3	7	6	6	2	4	6	4	2	4	2	4	3	4	2
AGQCVIGLQMGTNK	Unmodified	1475.7225	0.72246829	144	B4DUT8;Q99439;B4DDF4;E7ENR3;H3BVI6;H3BTZ5	CNN2	Calponin-2	yes	no	0	0	1.37	0.482	62	36	1.37	0.482	62	36	4	13	5	10	4	14	5	15	4	5	7	6	2	2		2	4	13	5	10	4	14	5	15	4	5	7	6	2	2
AGQLSQGAAEEDHGCR	Unmodified	1684.7223	0.72234495	3197	Q9UBG0	MRC2	C-type mannose receptor 2	yes	yes	0	0	1.59	0.492	7	10	1.59	0.492	7	10		1	1	3	5	2	1	2						1		1		1	1	3	5	2	1	2						1
AGQMVTVWAAGAGVAHSPPSTLVWK	Unmodified	2520.2947	0.29474882	2193	Q03252	LMNB2	Lamin-B2	yes	yes	0	0	2	0		19	2	0		19		4		4		3		4		2		1		1				4		4		3		4		2		1		1
AGQPHSSSDAAQAPAEQPHSSSDAAQAPCPR	Unmodified	3112.3653	0.36530059	10	P29372;P29372-2;Q5J9I4;G5E9E2;A2IDA3	MPG;PIG16	DNA-3-methyladenine glycosylase	yes	no	0	0	2	0		29	2	0		29	4	4		2	3	5		3		2			3	2		1	4	4		2	3	5		3		2			3	2
AGQPLQLLDASWYLPK	Unmodified	1798.9618	0.96177059	1648	P25325;E7ERL2;E7ENL2;B1AH49	MPST	3-mercaptopyruvate sulfurtransferase;Sulfurtransferase	yes	no	0	0	1.08	0.278	65	6	1.08	0.278	65	6	5	7	6	5	7	7	5	4	1	4	1	4	3	6		6	5	7	6	5	7	7	5	4	1	4	1	4	3	6
AGQSAAGAAPGGGVDTR	Unmodified	1441.691	0.69096847	1611,2489	P21333;P21333-2;Q5HY54	FLNA	Filamin-A	no	no	0	0	1.56	0.496	86	110	NaN	NaN			18	15	10	11	14	13	12	15	14	14	10	8	16	9	10	7
AGQSVIGLQMGTNK	Unmodified	1402.7238	0.7238485	2415	Q15417;B4DFK6;F8WA86;E9PDU6	CNN3	Calponin-3	yes	no	0	0	2	0		5	2	0		5		2				3												2				3
AGQTTYSGVIDCFR	Unmodified	1573.7195	0.7194914	3235,1274	Q9UJS0-2;Q9UJS0;F5GX33;O75746;B3KR64	SLC25A13;SLC25A12	Calcium-binding mitochondrial carrier protein Aralar2;Calcium-binding mitochondrial carrier protein Aralar1	no	no	0	0	2	0		65	NaN	NaN			5	5	5	5	4	8	4	4	4	5	8		4	1	3
AGQTTYSGVIDCFRK	Unmodified	1701.8145	0.81445442	3235,1274	Q9UJS0-2;Q9UJS0;F5GX33;O75746;B3KR64	SLC25A13;SLC25A12	Calcium-binding mitochondrial carrier protein Aralar2;Calcium-binding mitochondrial carrier protein Aralar1	no	no	0	0	1.85	0.358	14	79	NaN	NaN			7	5	8	5	5	5	11	6	4	6	6	5	7	5	4	4
AGQTVTIWAANAGVTASPPTDLIWK	Unmodified	2567.3384	0.33838777	1605	P20700	LMNB1	Lamin-B1	yes	yes	0	0	2	0		26	2	0		26			3	1			3		1	4	1	2	4	4	2	1			3	1			3		1	4	1	2	4	4
AGQVFLEELGNHK	Unmodified	1440.7361	0.73612775	1463	P09543;P09543-2	CNP	2',3'-cyclic-nucleotide 3'-phosphodiesterase	yes	no	0	0	1.74	0.44	22	62	1.74	0.44	22	62	6	7	8	7	8	6	6	6	3	3	4	3	5	5	3	4	6	7	8	7	8	6	6	6	3	3	4	3	5	5
AGQVLEYLCPSGFYPYPTQIR	Unmodified	2458.1991	0.1991171	502	CON__Q3KUS7			yes	yes	0	0	1	0	16		1	0	16									1	1	3	1	1		3	2	4								1	1	3	1	1		3
AGQVVTIWAAGAGATHSPPTDLVWK	Unmodified	2532.3125	0.31250737	1365,1366	P02545;P02545-3;Q6UYC3;E7EUI9;D6RAQ3;P02545-2;Q5TCI8	LMNA	Prelamin-A/C;Lamin-A/C	no	no	0	0	1.81	0.39	48	209	NaN	NaN			16	21	16	20	21	15	19	35	18	13	13	11	16	10	8	5
AGQYSSDLR	Unmodified	995.46722	0.46722311	499	CON__Q2UVX4			yes	yes	0	0	1.2	0.4	12	3	1.2	0.4	12	3					1			1	1		4			1	5	2					1			1	1		4			1
AGQYSSDLRK	Unmodified	1123.5622	0.56218613	499	CON__Q2UVX4			yes	yes	0	0	1.04	0.204	44	2	1.04	0.204	44	2	6		3	1	2			4	3	5	5	4	1	1	5	6	6		3	1	2			4	3	5	5	4	1	1
AGRLPACVVDCGTGYTK	Acetyl (Protein N-term)	1865.8764	0.87640275	2024	P61158;F8WE84;F8WEW2	ACTR3	Actin-related protein 3	yes	no	1	0	1.46	0.498	80	68	1.46	0.498	80	68	10	12	12	12	11	9	16	14	8	8	8	6	9	6	2	5	10	12	12	12	11	9	16	14	8	8	8	6	9	6
AGRQGPQQR	Unmodified	996.52132	0.52132436	1073	H7C3G5	HMHA1		yes	yes	0	0	2	0		6	2	0		6	2	1	1								2						2	1	1								2
AGSDGESIGNCPFSQR	Unmodified	1680.7162	0.71619694	3363	Q9Y696;F5H1F8	CLIC4	Chloride intracellular channel protein 4	yes	no	0	0	1.02	0.124	63	1	1.02	0.124	63	1	4	4	6	3	3	4	5	4	6	4	4	4	4	3	2	4	4	4	6	3	3	4	5	4	6	4	4	4	4	3
AGSFITGIDVTSK	Unmodified	1294.6769	0.67688153	2480	Q53F19	C17orf85	Uncharacterized protein C17orf85	yes	yes	0	0	1.03	0.18	29	1	1.03	0.18	29	1	4	3	4		4	1	2	2	3	1	1		2	2		1	4	3	4		4	1	2	2	3	1	1		2	2
AGSNMLLIGVHGPTTPCEEVSMK	Unmodified	2427.1596	0.15963682	1251	O75369-8;O75369;O75369-9;O75369-2;O75369-3;O75369-6;O75369-7;E7EN95	FLNB	Filamin-B	yes	no	0	0	1.55	0.498	15	18	1.55	0.498	15	18		1		4		3		7		4		5		4		5		1		4		3		7		4		5		4
AGSPTAPVHDESLVGPVDPSSGQQSR	Unmodified	2574.231	0.23102217	2252	Q12913;Q12913-2;Q9NPR5	PTPRJ	Receptor-type tyrosine-protein phosphatase eta	yes	no	0	0	2	0		7	2	0		7		2		2		1		2										2		2		1		2
AGSSAAGASGWTSAGSLNSVPTNSAQQGHNSPDSPVTSAAK	Unmodified	3811.7634	0.76336473	2631	Q86XP3;Q86XP3-2	DDX42	ATP-dependent RNA helicase DDX42	yes	no	0	0	1.92	0.266	1	12	1.92	0.266	1	12		3	1	4		2		3										3	1	4		2		3
AGSSTPGDAPPAVAEVQGR	Unmodified	1765.8595	0.85949036	662	E7EVU8;Q7Z6Z7;Q7Z6Z7-3;E9PD66;Q7Z6Z7-2;H0Y5W0	HUWE1	E3 ubiquitin-protein ligase HUWE1	yes	no	0	0	1	0	48		1	0	48		3	4	5	3	4	4	3	4	3	3	2	3	3	1		3	3	4	5	3	4	4	3	4	3	3	2	3	3	1
AGSSWQCDTCLLQNK	Unmodified	1766.7716	0.77160333	1895	P49790;Q4LE47;F6QR24	NUP153;NUP153 variant protein	Nuclear pore complex protein Nup153	yes	no	0	0	2	0		18	2	0		18		4		3	2	3		5						1				4		3	2	3		5						1
AGSVELLGAMAYCAPK	Unmodified	1636.7953	0.79529888	2755	Q92616	GCN1L1	Translational activator GCN1	yes	yes	0	0	1	0	1		1	0	1			1																1
AGSVPSLAAGLLFGSLAGLGAYQLSQDPR	Unmodified	2815.4868	0.48684292	3179	Q9P0S9	TMEM14C	Transmembrane protein 14C	yes	yes	0	0	1.98	0.146	1	45	1.98	0.146	1	45	2	1	4	1	3		6	2	6	2	2	3	3	2	5	4	2	1	4	1	3		6	2	6	2	2	3	3	2
AGTDLLNFLSSFIDPK	Unmodified	1736.8985	0.89850163	480	CON__P81644			yes	yes	0	0	1.37	0.484	137	82	1.37	0.484	137	82	7	16	18	11	14	15	11	13	13	12	30	11	7	13	14	14	7	16	18	11	14	15	11	13	13	12	30	11	7	13
AGTDLLNFLSSFIDPKK	Unmodified	1864.9935	0.99346464	480	CON__P81644			yes	yes	0	0	1	0	19		1	0	19			2	1			1		1			3	1	1	2	3	4		2	1			1		1			3	1	1	2
AGTDPSHMPTGPQAASCLDLNLVTR	Unmodified	2608.2374	0.23736987	2921	Q9BQG0-2;Q9BQG0	MYBBP1A	Myb-binding protein 1A	yes	no	0	0	2	0		8	2	0		8		2		1		1		2		1						1		2		1		1		2		1
AGTEDEEEEEEGRR	Unmodified	1634.6656	0.66560116	1325	O95456;O95456-2;F8WBH7	PSMG1	Proteasome assembly chaperone 1	yes	no	0	0	1	0	8		1	0	8			1				2		2		1		1		1				1				2		2		1		1		1
AGTEEAIVYSDIDLKK	Unmodified	1750.8989	0.89889556	3088	Q9NQR4	NIT2	Omega-amidase NIT2	yes	yes	0	0	1	0	9		1	0	9				2	1	1	2		1					1	1					2	1	1	2		1					1	1
AGTEPSDAIR	Unmodified	1015.4934	0.49343786	2424	Q15645	TRIP13	Pachytene checkpoint protein 2 homolog	yes	yes	0	0	1.13	0.334	68	10	1.13	0.334	68	10	4	6	5	3	5	7	4	4	5	6	9	3	4	3	4	6	4	6	5	3	5	7	4	4	5	6	9	3	4	3
AGTFQAFEQFGQQLLAHGHYASPEIK	Unmodified	2874.4089	0.40892695	2314	Q13813;A6NG51;Q13813-2;F8W7K3;Q13813-3	SPTAN1	Spectrin alpha chain, brain	yes	no	0	0	1.61	0.488	59	91	1.61	0.488	59	91	9	11	12	10	11	11	12	11	11	9	8	6	9	8	6	6	9	11	12	10	11	11	12	11	11	9	8	6	9	8
AGTGENAPWVVEDELVK	Unmodified	1812.8894	0.8893935	3230	Q9UIG0;Q9UIG0-2	BAZ1B	Tyrosine-protein kinase BAZ1B	yes	no	0	0	2	0		8	2	0		8	2	3			1	2											2	3			1	2
AGTGENAPWVVEDELVKK	Unmodified	1940.9844	0.98435652	3230	Q9UIG0;Q9UIG0-2	BAZ1B	Tyrosine-protein kinase BAZ1B	yes	no	0	0	1.98	0.128	1	59	1.98	0.128	1	59	5	4	4	4	4	3	5	4	4	4	4	3	4	4	2	2	5	4	4	4	4	3	5	4	4	4	4	3	4	4
AGTGVDNVDLEAATR	Unmodified	1487.7216	0.72159989	1173	O43175;Q5SZU1	PHGDH	D-3-phosphoglycerate dehydrogenase	yes	no	0	0	1.45	0.497	90	73	1.45	0.497	90	73	17	8	12	8	13	15	10	10	13	8	9	6	10	8	9	7	17	8	12	8	13	15	10	10	13	8	9	6	10	8
AGTGVDNVDLEAATRK	Unmodified	1615.8166	0.81656291	1173	O43175;Q5SZU1	PHGDH	D-3-phosphoglycerate dehydrogenase	yes	no	0	0	1.27	0.442	11	4	1.27	0.442	11	4			3	2	1	2	1	1	2		1			1	1				3	2	1	2	1	1	2		1			1
AGTHILCIK	Unmodified	1011.5535	0.55353569	1497	P11498	PC	Pyruvate carboxylase, mitochondrial	yes	yes	0	0	2	0		16	2	0		16										3		2	5	1	5											3		2	5	1
AGTLLPVIQFLQK	Unmodified	1426.8548	0.85478632	2403,1075	Q15269;H7C455	PWP2	Periodic tryptophan protein 2 homolog	no	no	0	0	2	0		54	NaN	NaN			3	4	4	4	3	4	4	4	4	2	4	2	3	3	4	2
AGTLSITEFADMLSGNAGGFR	Unmodified	2114.0103	0.010253695	2395,2398,2396,2399,2397	Q15149-4;Q15149-6;Q15149-5;Q15149-8;Q15149-7;Q15149;Q15149-9;Q15149-2;Q15149-3	PLEC	Plectin	no	no	0	0	1.72	0.451	47	118	NaN	NaN			9	18	13	18	8	20	7	14	9	9	1	11	8	13		7
AGTLTVEELGATLTSLLAQAQAQAR	Unmodified	2512.3497	0.34968074	1998	P58107	EPPK1	Epiplakin	yes	no	0	0	1.9	0.296	31	288	1.9	0.296	31	288	31	33	23	36	45	24	18	23	24	10	17	10	10	7	4	4	31	33	23	36	45	24	18	23	24	10	17	10	10	7
AGTQIENIDEDFRDGLK	Unmodified	1919.9225	0.92248455	1194	O43707;E7EV83;F5GXS2	ACTN4	Alpha-actinin-4	yes	no	0	0	1.44	0.496	121	94	1.44	0.496	121	94	14	16	16	18	16	16	17	16	15	10	14	10	11	9	8	9	14	16	16	18	16	16	17	16	15	10	14	10	11	9
AGTQIENIEEDFRDGLK	Unmodified	1933.9381	0.93813461	1511	P12814-3;P12814;P12814-2;B7TY16;G3V2N5;G3V5M4;G3V380	ACTN1	Alpha-actinin-1	yes	no	0	0	1.51	0.5	62	65	1.51	0.5	62	65	10	12	9	11	9	11	8	10	6	6	5	5	6	7	6	6	10	12	9	11	9	11	8	10	6	6	5	5	6	7
AGTQLLAGLR	Unmodified	998.58728	0.58727866	671	P06756;E7EWZ6;P06756-2	ITGAV	Integrin alpha-V;Integrin alpha-V heavy chain;Integrin alpha-V light chain	yes	no	0	0	1	0	9		1	0	9		1	1	2	1		1		1		1			1				1	1	2	1		1		1		1			1
AGTVVLDDVELR	Acetyl (Protein N-term)	1327.6983	0.69834526	1647	P25205	MCM3	DNA replication licensing factor MCM3	yes	yes	1	0	1.37	0.482	55	32	1.37	0.482	55	32	4	6	7	3	4	4	4	3	4	5	5	7	8	9	7	7	4	6	7	3	4	4	4	3	4	5	5	7	8	9
AGVAAPATQVAQVTLQSVQR	Unmodified	1994.0909	0.090887278	2395,2398,2396,2399,2397	Q15149-4;Q15149-6;Q15149-5;Q15149-8;Q15149-7;Q15149;Q15149-9;Q15149-2;E9PMV1;Q15149-3	PLEC	Plectin	no	no	0	0	1.88	0.321	11	83	NaN	NaN			8	10	5	10	4	8	4	11	6	4	4	1	8	4	4	3
AGVAFFHLQDYDQAR	Unmodified	1736.8271	0.82706802	2671	Q8N5M4;E9PKV8;H0YDR3	TTC9C	Tetratricopeptide repeat protein 9C	yes	no	0	0	1.42	0.494	23	17	1.42	0.494	23	17	2		4		4	1	5		3	2	4	3	6	1	4	1	2		4		4	1	5		3	2	4	3	6	1
AGVAPLQVK	Unmodified	881.53345	0.53345218	1611,2489,26	A6NDY9;P21333;P21333-2;Q5HY54	FLNA	Filamin-A	no	no	0	0	1.48	0.499	137	124	NaN	NaN			13	13	28	12	11	18	20	15	17	17	17	12	18	21	16	13
AGVCAALEAWPALQIAVENGFGGVHSQEK	Unmodified	3008.4814	0.48143997	2781	Q969E8	TSR2	Pre-rRNA-processing protein TSR2 homolog	yes	yes	0	0	1	0	8		1	0	8			1		1		3		2				1						1		1		3		2				1
AGVEEVAASGSHLNGDLDPDDREEGAASTAEEAAK	Acetyl (Protein N-term)	3509.5666	0.56662198	1910	P50579;B4DUX5;F8VQZ7;G3V1U3;G3XA91;F8VRR3;F8VY03;F8VSC4	METAP2	Methionine aminopeptidase 2;Methionine aminopeptidase	yes	no	1	0	1.06	0.239	31	2	1.06	0.239	31	2	1	5		4		4		4		5		3		3		4	1	5		4		4		4		5		3		3
AGVENGKPTHFTVYTK	Unmodified	1747.8893	0.88933392	1251	O75369-8;O75369;O75369-9;O75369-2;O75369-3;O75369-6;O75369-7;E7EN95;O75369-4;O75369-5	FLNB	Filamin-B	yes	no	0	0	1.58	0.493	73	101	1.58	0.493	73	101	16	17	14	13	15	15	15	13	13	10	11	3	7	2	3	7	16	17	14	13	15	15	15	13	13	10	11	3	7	2
AGVFPYR	Acetyl (Protein N-term)	850.43374	0.43373813	2562	Q6P2Q9	PRPF8	Pre-mRNA-processing-splicing factor 8	yes	yes	1	0	2	0		7	2	0		7	3				3	1											3				3	1
AGVFPYRGPGNPVPGPLAPLPDYMSEEKLQEK	Acetyl (Protein N-term)	3494.7544	0.75442693	2562	Q6P2Q9	PRPF8	Pre-mRNA-processing-splicing factor 8	yes	yes	1	0	2	0		13	2	0		13		2		3		4		2				1		1				2		3		4		2				1		1
AGVIFPVGR	Unmodified	914.53379	0.53378653	1249	O75367;O75367-3;O75367-2;B4DJC3;D6RCF2;Q9P0M6;Q5SQT3	H2AFY;H2AFY2	Core histone macro-H2A.1;Histone H2A;Core histone macro-H2A.2	yes	no	0	0	1.97	0.163	2	71	1.97	0.163	2	71	7	5	4	7	4	5	4	6	4	4	3	4	4	5	4	3	7	5	4	7	4	5	4	6	4	4	3	4	4	5
AGVLAGHDNR	Unmodified	1008.5101	0.51009098	2089,2091,3055	P62873;H0Y418;P62879;E7EP32;B3KPU1;Q9HAV0	GNB1;GNB2;GNB4	Guanine nucleotide-binding protein G(I)/G(S)/G(T) subunit beta-1;Guanine nucleotide-binding protein G(I)/G(S)/G(T) subunit beta-2;Guanine nucleotide-binding protein subunit beta-4	no	no	0	0	1.43	0.495	24	18	NaN	NaN				4				2		4	2	3	1	4	4	3	5	10
AGVLAHLEEER	Unmodified	1222.6306	0.63060004	1757,1758,911	P35579;P35579-2;F8VTL3;P35580-3;F8W6L6;P35580-2;P35580	MYH9;MYH10	Myosin-9;Myosin-10	no	no	0	0	1.5	0.5	77	78	NaN	NaN			12	9	9	12	15	8	9	14	15	13	10	6	7	7	1	8
AGVLAHLEEERDLK	Unmodified	1578.8366	0.83657007	1757,1758,911	P35579;P35579-2;F8VTL3;P35580-3;F8W6L6;P35580-2;P35580	MYH9;MYH10	Myosin-9;Myosin-10	no	no	0	0	1.52	0.5	54	59	NaN	NaN			11	9	5	11	8	11	6	10	7	8	5	6	2	6	2	6
AGVLLSEILHLLCK	Unmodified	1564.9011	0.90108458	877	H7BYW0;O43432-3;O43432;Q504Z1;F5H564;F5H8J4;Q5SWD0	EIF4G3	Eukaryotic translation initiation factor 4 gamma 3	yes	no	0	0	1.45	0.497	27	22	1.45	0.497	27	22	1	8	4	6	3	8	2	6	3			2		4		2	1	8	4	6	3	8	2	6	3			2		4
AGVMALANLLQIQR	Unmodified	1496.8497	0.84971772	3284	Q9Y224;G3V4C6;H0YJB9	C14orf166	UPF0568 protein C14orf166	yes	no	0	0	1.32	0.465	80	37	1.32	0.465	80	37	4	14	6	9	6	8	6	11	5	11	5	7	8	9	1	7	4	14	6	9	6	8	6	11	5	11	5	7	8	9
AGVNFSEFTGVWK	Unmodified	1440.7038	0.70376498	1246	O75340;Q2YDC2;H0Y9N1	PDCD6	Programmed cell death protein 6	yes	no	0	0	1.43	0.496	68	52	1.43	0.496	68	52	8	9	9	10	8	10	8	10	6	8	9	9	1	8		7	8	9	9	10	8	10	8	10	6	8	9	9	1	8
AGVNTVTTLVENK	Unmodified	1344.7249	0.72489436	2072	P62424;Q5T8U2;Q5T8U3	RPL7A	60S ribosomal protein L7a	yes	no	0	0	1.33	0.471	10	5	1.33	0.471	10	5	1	3		1		1		1		1	1	1		3	1	1	1	3		1		1		1		1	1	1		3
AGVNTVTTLVENKK	Unmodified	1472.8199	0.81985737	2072	P62424;Q5T8U2;Q5T8U3	RPL7A	60S ribosomal protein L7a	yes	no	0	0	1.55	0.497	124	154	1.55	0.497	124	154	20	21	18	18	15	20	18	16	20	17	18	14	18	16	15	14	20	21	18	18	15	20	18	16	20	17	18	14	18	16
AGVPGVAAPGAPAAAPPAK	Unmodified	1568.8675	0.86747627	1952	P53350;Q58A51	PLK1;Plk-1 delta	Serine/threonine-protein kinase PLK1	yes	no	0	0	2	0		14	2	0		14	1	5	1	3	1	1		2									1	5	1	3	1	1		2
AGVPLPPNLKPAPPPTIEEK	Unmodified	2064.1619	0.16192696	1589	P18583-5;P18583-2;P18583-9;P18583;P18583-7;P18583-4;P18583-10;P18583-3;H7C1M2;P18583-6;H7C2G8	SON	Protein SON	yes	no	0	0	2	0		28	2	0		28	6	4		4	4	5		4						1			6	4		4	4	5		4						1
AGVPMEVMGLMLGEFVDDYTVR	Unmodified	2428.1477	0.14767515	1103	O00487;C9JW37	PSMD14	26S proteasome non-ATPase regulatory subunit 14	yes	no	0	0	1.22	0.416	28	8	1.22	0.416	28	8		9	4	5		6	2	5	1			3		1				9	4	5		6	2	5	1			3		1
AGVQADEDEDGDEKDEK	Unmodified	1848.7497	0.74972472	1658	P26358;F5GX68;P26358-2;H0YFC7	DNMT1	DNA (cytosine-5)-methyltransferase 1;Cytosine-specific methyltransferase	yes	no	0	0	2	0		13	2	0		13		4		3		3		3										4		3		3		3
AGVQADEDEDGDEKDEKK	Unmodified	1976.8447	0.84468773	1658	P26358;F5GX68;P26358-2;H0YFC7	DNMT1	DNA (cytosine-5)-methyltransferase 1;Cytosine-specific methyltransferase	yes	no	0	0	2	0		8	2	0		8				2	2			4												2	2			4
AGVQSGTNALLVVK	Unmodified	1355.7773	0.77726428	942	Q8N7H5;Q8N7H5-2;F8W9Q2	PAF1	RNA polymerase II-associated factor 1 homolog	yes	no	0	0	1	0	1		1	0	1			1																1
AGVSFSGHR	Acetyl (Protein N-term)	958.46208	0.46207815	2449	Q16643;A8MV58;D6R9W4;D6RFI1	DBN1	Drebrin	yes	no	1	0	1.6	0.491	40	59	1.6	0.491	40	59	7	7	9	6	7	5	9	6	5	3	6	6	10	6	4	3	7	7	9	6	7	5	9	6	5	3	6	6	10	6
AGVSQVLNR	Unmodified	942.52468	0.52467841	347	P30876;C9J2Y9;C9J4M6	POLR2B	DNA-directed RNA polymerase II subunit RPB2;DNA-directed RNA polymerase	yes	no	0	0	1.71	0.452	4	10	1.71	0.452	4	10	1	2		3	1	2		1			1		1	1		1	1	2		3	1	2		1			1		1	1
AGVSTNISTK	Unmodified	976.51892	0.51892433	1949	P52948;P52948-5;P52948-2;P52948-6;P52948-3;P52948-4	NUP98	Nuclear pore complex protein Nup98-Nup96;Nuclear pore complex protein Nup98;Nuclear pore complex protein Nup96	yes	no	0	0	1.92	0.266	1	12	1.92	0.266	1	12	4		2				3		3				1				4		2				3		3				1
AGVSVKPFQVK	Unmodified	1158.6761	0.67609367	2189	Q02880;Q02880-2;E9PCY5	TOP2B	DNA topoisomerase 2-beta;DNA topoisomerase 2	yes	no	0	0	2	0		2	2	0		2												1		1														1		1
AGVVGPELHEQLLSAEK	Unmodified	1775.9418	0.94176342	2395,2398,2396,2399,2397	Q15149-4;Q15149-6;Q15149-5;Q15149-8;Q15149-7;Q15149;Q15149-9;Q15149-2;Q15149-3	PLEC	Plectin	no	no	0	0	1.79	0.404	35	135	NaN	NaN			13	13	12	9	13	9	12	10	10	12	8	10	12	11	9	7
AGVVTPGITEDQLWR	Unmodified	1640.8522	0.85222014	21	A6NCZ6;Q9BWM7	SFXN3	Sideroflexin-3	yes	no	0	0	1.99	0.12	1	67	1.99	0.12	1	67	4	6	4	6	2	3	4	8	3	4	4	5	4	5	4	2	4	6	4	6	2	3	4	8	3	4	4	5	4	5
AGVYPEKDQAENEDGAQENTFSMDPQLER	Unmodified	3267.4262	0.42622909	1909	P50570;P50570-2	DNM2	Dynamin-2	no	no	0	0	2	0		10	NaN	NaN				2		4		1		2						1
AGWLDSELNMFTHQYLQPSR	Unmodified	2392.127	0.12701479	1305	O95140;F5H6V5	MFN2	Mitofusin-2	yes	no	0	0	2	0		1	2	0		1		1																1
AGWNAYIDNLMADGTCQDAAIVGYK	Acetyl (Protein N-term)	2758.2367	0.23670117	1425,452	P07737;CON__P02584	PFN1	Profilin-1	no	no	1	0	1.16	0.362	49	9	NaN	NaN			3	6	5	6	4	8	4	5	4		4	1	2	2	2	2
AGWNAYIDNLMADGTCQDAAIVGYKDSPSVWAAVPGK	Acetyl (Protein N-term),Oxidation (M)	3968.8349	0.83493845	1425,452	P07737;CON__P02584	PFN1	Profilin-1	no	no	1	1	1	0	13		NaN	NaN			3	7				2		1
AGWNAYIDNLMADGTCQDAAIVGYKDSPSVWAAVPGK	Acetyl (Protein N-term)	3952.84	0.84002383	1425,452	P07737;CON__P02584	PFN1	Profilin-1	no	no	1	0	1.32	0.467	84	40	NaN	NaN			10	16	8	14	8	15	8	14	6	3	8	5	1	5	2	1
AGYAGEDCPK	Unmodified	1066.439	0.43895945	1343	O96019;H7C5S0;O94805	ACTL6A;ACTL6B	Actin-like protein 6A;Actin-like protein 6B	yes	no	0	0	2	0		7	2	0		7			2				3		2										2				3		2
AGYEYVSPEQLAGFDKYK	Acetyl (Protein N-term)	2105.9946	0.99458686	359	Q9C0D9;C9J9I1;C9JAG1	EPT1	Ethanolaminephosphotransferase 1	yes	no	1	0	2	0		32	2	0		32	4	3	3	4	4	3	4	2	4		1						4	3	3	4	4	3	4	2	4		1
AGYKPVAIQTYPILGEK	Acetyl (Protein N-term)	1889.0299	0.02985015	245	Q8TED0;B4DXK8;D6RF65	UTP15	U3 small nucleolar RNA-associated protein 15 homolog	yes	no	1	0	2	0		47	2	0		47	4	4	4	4	4	4	4	4	4	3	3		3	2			4	4	4	4	4	4	4	4	4	3	3		3	2
AGYPLEHPFDFR	Unmodified	1447.6884	0.68844927	1326	O95470	SGPL1	Sphingosine-1-phosphate lyase 1	yes	yes	0	0	2	0		2	2	0		2												1	1															1	1
AGYPQYVSEILEK	Unmodified	1495.7559	0.75586013	1820	P42704;F5H4J6;B8ZZ38;C9JCA9	LRPPRC	Leucine-rich PPR motif-containing protein, mitochondrial	yes	no	0	0	1.86	0.352	11	65	1.86	0.352	11	65	4	5	6	6	4	4	4	6	6	4	5	4	4	6	5	3	4	5	6	6	4	4	4	6	6	4	5	4	4	6
AGYSQGATQYTQAQQTR	Unmodified	1857.8606	0.86055299	281	Q96KR1;B5MEH6	ZFR	Zinc finger RNA-binding protein	yes	no	0	0	2	0		5	2	0		5		2		1		1		1										2		1		1		1
AGYSTDESSSSSLHATR	Unmodified	1754.7707	0.77073493	1916	P51116	FXR2	Fragile X mental retardation syndrome-related protein 2	yes	yes	0	0	1.15	0.361	22	4	1.15	0.361	22	4	1	3		2	1	3		4		3		3		3	1	2	1	3		2	1	3		4		3		3		3
AGYTDKVVIGMDVAASEFFR	Unmodified	2175.067	0.067040293	1409	P06733;P06733-2	ENO1	Alpha-enolase	yes	no	0	0	1.16	0.371	918	181	1.16	0.371	918	181	119	64	112	43	117	98	134	59	90	21	63	34	38	49	18	40	119	64	112	43	117	98	134	59	90	21	63	34	38	49
AGYTLVK	Unmodified	750.42759	0.42759012	510	CON__Q3SZV7			yes	yes	0	0	1	0	16		1	0	16			2								3		4		1	2	4		2								3		4		1
AGYTLVKDYPK	Unmodified	1253.6656	0.66558856	510	CON__Q3SZV7			yes	yes	0	0	1.01	0.11	81	1	1.01	0.11	81	1	8	4	4	2	5	5	3	5	7	5	4	6	5	5	8	6	8	4	4	2	5	5	3	5	7	5	4	6	5	5
AGYVDFENGQWATDDIPDDLNSIR	Unmodified	2710.2147	0.2147034	591	E7ENU4;P55265-4;P55265;P55265-2;H0YCK3;P55265-3;P55265-5	ADAR	Double-stranded RNA-specific adenosine deaminase	yes	no	0	0	2	0		22	2	0		22		6		4		4		4	2					1		1		6		4		4		4	2					1
AGYYFDGISR	Unmodified	1147.5298	0.52982336	430	CON__ENSEMBL:ENSBTAP00000016046			yes	yes	0	0	1	0	11		1	0	11					1		1				2		2		2		3				1		1				2		2		2
AHAAQVTCVAASPHKDSVFLSCSEDNR	Unmodified	2956.3556	0.35558753	2916	Q9BQA1;B4DP38;H0Y711	WDR77	Methylosome protein 50	yes	no	0	0	1	0	14		1	0	14			3		1		3		2		1		1		1		2		3		1		3		2		1		1		1
AHAAVWNAQEAQADFAK	Unmodified	1826.87	0.86999547	1083	O00170	AIP	AH receptor-interacting protein	yes	yes	0	0	1	0	14		1	0	14			3		2		1		2		2		1		1		2		3		2		1		2		2		1		1
AHAFAVQQK	Unmodified	998.52976	0.52976379	2395,2398,2396,2399,2397	Q15149-4;Q15149-6;Q15149-5;Q15149-8;Q15149-7;Q15149;Q15149-9;Q15149-2;Q15149-3	PLEC	Plectin	no	no	0	0	1.68	0.467	9	19	NaN	NaN				2				1		3		4		4	4	1	5	4
AHAFAVQQKEQELQQTLQQEQSVLDQLRGEAEAAR	Unmodified	3976.9991	0.99911874	2395,2398,2396,2399,2397	Q15149-4;Q15149-6;Q15149-5;Q15149-8;Q15149-7;Q15149;Q15149-9;Q15149-2;Q15149-3	PLEC	Plectin	no	no	0	0	2	0		35	NaN	NaN			10	4	2	1	8	3	2	4	1
AHAHLDTGRREPWLLPSQHNDIIR	Unmodified	2831.4692	0.46917622	2365,2366	Q14697;F5H6X6;Q14697-2;E9PKU7	GANAB	Neutral alpha-glucosidase AB	no	no	0	0	1.36	0.481	28	16	NaN	NaN			2	7	3	5	3	6	3	4		2		3	3	1		2
AHCEENAPLCGFPWYLPVHFLIR	Unmodified	2825.357	0.3570315	618	Q7Z2K6;E7ER77;Q6ZMD3	ERMP1	Endoplasmic reticulum metallopeptidase 1	yes	no	0	0	1.12	0.325	22	3	1.12	0.325	22	3	4	3	2	2	3	2	2	1	2	1			1	1		1	4	3	2	2	3	2	2	1	2	1			1	1
AHCFLPAGIVAVLK	Unmodified	1494.8381	0.8380904	415	C9JX46;O95905;E9PAW8;C9JGV1;C9J316	ECD	Protein SGT1	yes	no	0	0	1	0	14		1	0	14			2		1	1	2		2		2		3		1				2		1	1	2		2		2		3		1
AHCVTLVQLSISCDHLIDKDIGSK	Acetyl (Protein N-term)	2750.3731	0.37313507	2902	Q99829;A6PVH9;F2Z2V0;E7ENH5;Q5JX45;Q5JX44;Q5JX60;Q5JX59;Q5JX58;Q5JX56;Q5JX52;Q5JX61;Q5JX55;E7EV27;Q5JX57;Q5JX54;Q5JX53	CPNE1	Copine-1	yes	no	1	0	1	0	13		1	0	13			2		1		2		2		1		2		1		2		2		1		2		2		1		2		1
AHDGGIYAISWSPDSTHLLSASGDK	Unmodified	2584.2194	0.21939485	1239	O75083;A8MVA9;O75083-3;B4DY05	WDR1	WD repeat-containing protein 1	yes	no	0	0	1.05	0.211	102	5	1.05	0.211	102	5	6	12	9	12	7	12	8	9	3	4	2	6	3	9		5	6	12	9	12	7	12	8	9	3	4	2	6	3	9
AHDGGIYAISWSPDSTHLLSASGDKTSK	Unmodified	2900.3941	0.39406475	1239	O75083;A8MVA9;O75083-3;B4DY05	WDR1	WD repeat-containing protein 1	yes	no	0	0	1.06	0.24	46	3	1.06	0.24	46	3	3	3	5	2	4	5	4	4	5		5	1	4	2	2		3	3	5	2	4	5	4	4	5		5	1	4	2
AHEEQLKEAQAVPATLPELEATK	Unmodified	2502.2966	0.29658254	2395,2398,2396,2399,2397	Q15149-4;Q15149-6;Q15149-5;Q15149-8;Q15149-7;Q15149;Q15149-9;Q15149-2;Q15149-3	PLEC	Plectin	no	no	0	0	1.78	0.411	37	135	NaN	NaN			12	13	14	11	16	13	14	10	10	9	8	8	10	8	9	7
AHEILPNLVCCSAK	Unmodified	1610.7909	0.79088221	1914	P50990;G5E9B2;B4DEM7;B4DQH4;H7C4C8	CCT8	T-complex protein 1 subunit theta	yes	no	0	0	1.33	0.469	41	20	1.33	0.469	41	20	2	5	3	6	6	9	8	10	3		2	3	1	1	2		2	5	3	6	6	9	8	10	3		2	3	1	1
AHEPTYFTVDCAEAGQGDVSIGIK	Unmodified	2564.1853	0.18531753	1611,2489,26	A6NDY9;P21333;P21333-2;Q5HY54	FLNA	Filamin-A	no	no	0	0	1.95	0.211	28	570	NaN	NaN			30	86	54	94	52	80	39	88	26	16	3	6	9	6	6	3
AHFFLGQCQLEMESYDEAIANLQR	Unmodified	2869.3163	0.31634848	3266	Q9UNE7;Q9UNE7-2;H3BPN0;H3BS86	STUB1	E3 ubiquitin-protein ligase CHIP	yes	no	0	0	1	0	10		1	0	10			1		3		2		3				1						1		3		2		3				1
AHFQNFPNGVTDFIK	Unmodified	1733.8526	0.85255449	2776	Q92973;Q92973-2;E7EW37;B4DSC0	TNPO1	Transportin-1	yes	no	0	0	1.3	0.459	114	49	1.3	0.459	114	49	12	15	11	11	8	16	10	11	7	9	9	11	7	10	8	8	12	15	11	11	8	16	10	11	7	9	9	11	7	10
AHGGYSVFAGVGER	Unmodified	1405.6739	0.67386184	1406	P06576;F8VPV9;H0YH81;F8W079;F8W0P7;H0YI37	ATP5B	ATP synthase subunit beta, mitochondrial;ATP synthase subunit beta	yes	no	0	0	1.95	0.214	9	178	1.95	0.214	9	178	25	12	12	14	15	14	15	14	19	10	8	6	4	5	9	5	25	12	12	14	15	14	15	14	19	10	8	6	4	5
AHGHCLHEIFLLR	Unmodified	1601.8249	0.82489995	1077	O00116;F5H632	AGPS	Alkyldihydroxyacetonephosphate synthase, peroxisomal	yes	no	0	0	1.43	0.495	4	3	1.43	0.495	4	3		1	1	3				1						1				1	1	3				1						1
AHGISSYFPVQAAVIPALLESAACGFLVGR	Unmodified	3100.6168	0.61681124	2676	Q8N8A6	DDX51	ATP-dependent RNA helicase DDX51	yes	yes	0	0	2	0		32	2	0		32	3	4	4	4	4	2	2	3	4		1		1				3	4	4	4	4	2	2	3	4		1		1
AHGPGLEGGLVGKPAEFTIDTK	Unmodified	2193.143	0.14298243	1251	O75369-8;O75369;O75369-9;O75369-2;O75369-3;O75369-6;O75369-7;E7EN95;O75369-4;O75369-5	FLNB	Filamin-B	yes	no	0	0	1.58	0.493	128	180	1.58	0.493	128	180	25	23	23	21	22	19	20	19	22	16	18	14	19	17	16	14	25	23	23	21	22	19	20	19	22	16	18	14	19	17
AHGSSILACAPLYSWR	Unmodified	1787.8777	0.87772338	1444	P08648	ITGA5	Integrin alpha-5;Integrin alpha-5 heavy chain;Integrin alpha-5 light chain	yes	yes	0	0	2	0		19	2	0		19	4	3		3	3	3		3									4	3		3	3	3		3
AHIAFKPTVAQQR	Unmodified	1465.8154	0.81538112	527	CON__Q9TRI1			yes	yes	0	0	1.04	0.202	112	5	1.04	0.202	112	5	5	3	8	5	10	6	4	5	8	4	19	4	9	4	19	4	5	3	8	5	10	6	4	5	8	4	19	4	9	4
AHIAFKPTVAQQRK	Unmodified	1593.9103	0.91034414	527	CON__Q9TRI1			yes	yes	0	0	1	0	4		1	0	4													3		1														3		1
AHIANPSGASTECFVTDNADGTYQVEYTPFEK	Unmodified	3518.5572	0.55724327	1251	O75369-8;O75369;O75369-9;O75369-2;O75369-3;O75369-6;O75369-7;E7EN95;O75369-4;O75369-5	FLNB	Filamin-B	yes	no	0	0	1.45	0.498	78	64	1.45	0.498	78	64	9	10	9	12	7	10	11	10	11	12	10	6	7	9	3	6	9	10	9	12	7	10	11	10	11	12	10	6	7	9
AHIAQLCEK	Unmodified	1068.5386	0.53861391	2159,1962	Q00610;Q00610-2;P53675;P53675-2	CLTC;CLTCL1	Clathrin heavy chain 1;Clathrin heavy chain 2	no	no	0	0	1.28	0.451	73	29	NaN	NaN			3	4	5	4	6	4	7	3	6	10	10	5	10	7	12	6
AHITINQYLQQVYEAIDSR	Acetyl (Protein N-term)	2303.1546	0.15460975	352	Q5JVF3-4;C9J439;Q5JVF3;Q5JVF3-3;F8WEF4	PCID2	PCI domain-containing protein 2	yes	no	1	0	1	0	2		1	0	2							1		1														1		1
AHITLGCAADVEAVQTGLDLLEILR	Unmodified	2677.4109	0.41090079	1463	P09543;P09543-2;F8W7I0	CNP	2',3'-cyclic-nucleotide 3'-phosphodiesterase	yes	no	0	0	2	0		42	2	0		42	2	4	4	4	6	4	3	4	3	1	4	1		2			2	4	4	4	6	4	3	4	3	1	4	1		2
AHITLGCAADVEAVQTGLDLLEILRQEK	Unmodified	3062.607	0.60703441	1463	P09543;P09543-2;F8W7I0	CNP	2',3'-cyclic-nucleotide 3'-phosphodiesterase	yes	no	0	0	1.9	0.3	4	36	1.9	0.3	4	36	4	5	3	4	3	4	3	6	4		1	1		2			4	5	3	4	3	4	3	6	4		1	1		2
AHIVFDFHQAADGIQEQQR	Unmodified	2209.0665	0.066463441	1707	P30520;F8W9D6	ADSS	Adenylosuccinate synthetase isozyme 2;Adenylosuccinate synthetase	yes	no	0	0	1	0	36		1	0	36		3	4	4	4	3	3	1	3	1	2		3		2		3	3	4	4	4	3	3	1	3	1	2		3		2
AHIVFDFHQAADGIQEQQRQEQAGK	Unmodified	2850.3798	0.37975209	1707	P30520;F8W9D6	ADSS	Adenylosuccinate synthetase isozyme 2;Adenylosuccinate synthetase	yes	no	0	0	1	0	28		1	0	28		1	2		4		4		4		4		4		2		3	1	2		4		4		4		4		4		2
AHLGTALK	Unmodified	809.47594	0.4759373	2059	P62266;D6RD47;D6R9I7;D6RIX0;D6RDJ2	RPS23	40S ribosomal protein S23	yes	no	0	0	1.4	0.49	24	16	1.4	0.49	24	16		1		4	1	2		5	1	4	1	4	3	4	5	5		1		4	1	2		5	1	4	1	4	3	4
AHLLADMAHISGLVAAK	Unmodified	1716.9345	0.93450998	1743	P34897;P34897-3;P34897-2;B4DLV4;H0YIZ0;G3V4W5;G3V2Y4	SHMT2	Serine hydroxymethyltransferase, mitochondrial;Serine hydroxymethyltransferase	yes	no	0	0	1.71	0.452	35	87	1.71	0.452	35	87	3	10	6	14	5	11	2	16	5	11		9	9	13		8	3	10	6	14	5	11	2	16	5	11		9	9	13
AHLLAEVIENLECDPR	Unmodified	1877.9305	0.93054681	2804	Q96C86	DCPS	m7GpppX diphosphatase	yes	yes	0	0	1	0	1		1	0	1											1																1
AHLMEIQVNGGTVAEK	Unmodified	1695.8614	0.86140461	1788	P39023;F2Z3A5;G5E9G0;H7C422;B5MCW2;H7C3M2	RPL3	60S ribosomal protein L3	yes	no	0	0	1.97	0.174	1	31	1.97	0.174	1	31		9	1	7				9		1	1	1		2		1		9	1	7				9		1	1	1		2
AHLMEIQVNGGTVAEKLDWAR	Unmodified	2337.1899	0.1899494	1788	P39023;F2Z3A5;G5E9G0;H7C422;B5MCW2;H7C3M2	RPL3	60S ribosomal protein L3	yes	no	0	0	1.38	0.486	45	28	1.38	0.486	45	28	4	6	3	8		9	4	10	3	3	1	6	2	7		7	4	6	3	8		9	4	10	3	3	1	6	2	7
AHLVAVFNEYQR	Unmodified	1445.7415	0.74154747	235	P50995;B4DVE7;E9PDK5;E9PDS7;H0Y6E1	ANXA11	Annexin A11;Annexin	yes	no	0	0	1	0	39		1	0	39		3	5	3	3	3	4	1	4	3	2	1	2	2	1		2	3	5	3	3	3	4	1	4	3	2	1	2	2	1
AHMGMFTELAILYSK	Unmodified	1710.8473	0.84733445	2159,1962	Q00610;Q00610-2;P53675;P53675-2	CLTC;CLTCL1	Clathrin heavy chain 1;Clathrin heavy chain 2	no	no	0	0	1.15	0.359	39	7	NaN	NaN			2	4	4	3	5	4	5	4	3	2	2	4	2	1		1
AHPVFYQGTYSQALNDAKR	Unmodified	2165.0654	0.065400809	2807	Q96CS3;B4E2M8	FAF2	FAS-associated factor 2	yes	no	0	0	1.86	0.35	10	60	1.86	0.35	10	60	4	5	9	3	5	3	9	4	8	1	8		5		4	2	4	5	9	3	5	3	9	4	8	1	8		5
AHQANQLYPFAISLIESVR	Unmodified	2156.1378	0.13783747	2341	Q14204	DYNC1H1	Cytoplasmic dynein 1 heavy chain 1	yes	yes	0	0	1.57	0.496	55	72	1.57	0.496	55	72	8	12	8	13	8	6	7	9	7	7	7	8	8	8	5	6	8	12	8	13	8	6	7	9	7	7	7	8	8	8
AHQCGDDDKTRPLVK	Unmodified	1738.8421	0.84206616	2911	Q9BQ61	C19orf43	Uncharacterized protein C19orf43	yes	yes	0	0	1.5	0.5	3	3	1.5	0.5	3	3		2		1							3							2		1							3
AHQITDESLESTRR	Unmodified	1641.8071	0.80706086	1082	O00161;O00161-2;H3BM38;H3BPJ0;H3BR18;H3BNE1;H3BU94;H3BNG6	SNAP23	Synaptosomal-associated protein 23;Synaptosomal-associated protein	yes	no	0	0	1	0	10		1	0	10			2	1	1	1		2	1		1		1						2	1	1	1		2	1		1		1
AHQLVMEGYNWCHDR	Unmodified	1914.8254	0.82537023	2115,2077	P67775;P62714	PPP2CA;PPP2CB	Serine/threonine-protein phosphatase 2A catalytic subunit alpha isoform;Serine/threonine-protein phosphatase 2A catalytic subunit beta isoform	no	no	0	0	1	0	84		NaN	NaN			7	6	8	4	8	5	8	6	5	5	2	6	3	5		6
AHQNTLEVYPPFLFFLAVGGVYHPR	Unmodified	2871.4861	0.48605506	1127	O14880;Q5VV87	MGST3	Microsomal glutathione S-transferase 3	yes	no	0	0	1.91	0.283	7	73	1.91	0.283	7	73	8	6	8	2	8	4	6	5	7	5	8	1	3	3	5	1	8	6	8	2	8	4	6	5	7	5	8	1	3	3
AHQTGIHATEELKEFFAK	Acetyl (Protein N-term)	2098.0484	0.048353761	2547	Q6IBS0;D6RG15	TWF2	Twinfilin-2	yes	no	1	0	1	0	27		1	0	27			2		4		4		4		4		4		3		2		2		4		4		4		4		4		3
AHQVVEDGYEFFAK	Unmodified	1638.7678	0.7678218	2050,2051,919	P62136;P62136-2;E9PDP1;A6NNR3;E9PMD7;F8W0V8;B4DNE3;P36873-2;P36873;F8VYE8;F8W0W8;P62140	PPP1CA;PPP1CC;PPP1CB	Serine/threonine-protein phosphatase PP1-alpha catalytic subunit;Serine/threonine-protein phosphatase;Serine/threonine-protein phosphatase PP1-gamma catalytic subunit;Serine/threonine-protein phosphatase PP1-beta catalytic subunit	no	no	0	0	1.69	0.462	37	83	NaN	NaN			11	9	12	12	5	4	12	11	8	7	6	4	6	6	3	4
AHQVVEDGYEFFAKR	Unmodified	1794.8689	0.86893283	2050,2051,919	P62136;P62136-2;E9PDP1;A6NNR3;E9PMD7;F8W0V8;B4DNE3;P36873-2;P36873;F8VYE8;F8W0W8;P62140	PPP1CA;PPP1CC;PPP1CB	Serine/threonine-protein phosphatase PP1-alpha catalytic subunit;Serine/threonine-protein phosphatase;Serine/threonine-protein phosphatase PP1-gamma catalytic subunit;Serine/threonine-protein phosphatase PP1-beta catalytic subunit	no	no	0	0	1.62	0.486	37	60	NaN	NaN			8	6	11	3	5	7	10	5	5	8	5	4	6	7	3	4
AHSFLMDFIHQVGLFGR	Unmodified	1973.9934	0.99342184	879	Q8WUM0;F5H5C2;A6NGS4;Q5T8N1	NUP133	Nuclear pore complex protein Nup133	yes	no	0	0	2	0		9	2	0		9		2			1	2		2						2				2			1	2		2						2
AHSGAQGLLAAQK	Unmodified	1250.6731	0.67313356	3310	Q9Y2Z4;H0YHS6	YARS2	Tyrosine--tRNA ligase, mitochondrial	yes	no	0	0	1.73	0.442	8	22	1.73	0.442	8	22		2	5	1	2	4	7	3	4		2							2	5	1	2	4	7	3	4		2
AHSIQIMK	Unmodified	926.50077	0.50077184	2184	Q02543;B4DM74	RPL18A	60S ribosomal protein L18a	yes	no	0	0	1.33	0.471	14	7	1.33	0.471	14	7						1		3		5		4	1	4		3						1		3		5		4	1	4
AHSIQIMKVEEIAASK	Unmodified	1753.9397	0.93965493	2184	Q02543;B4DM74	RPL18A	60S ribosomal protein L18a	yes	no	0	0	2	0		5	2	0		5						4		1														4		1
AHSPVAVQVPGMQNNIADPEELFTKLER	Acetyl (Protein N-term)	3131.571	0.57098326	254	B4E0Y9;Q9P289;Q8NBY1;Q9P289-3	MST4	Serine/threonine-protein kinase MST4	yes	no	1	0	1	0	1		1	0	1																	1
AHSSMVGVNLPQK	Unmodified	1366.7027	0.70271913	1355	P00558;B7Z7A9;B4E1H9	PGK1	Phosphoglycerate kinase 1;Phosphoglycerate kinase	yes	no	0	0	1.05	0.226	175	10	1.05	0.226	175	10	13	10	13	10	14	12	11	12	10	9	10	10	15	13	14	9	13	10	13	10	14	12	11	12	10	9	10	10	15	13
AHSSMVGVNLPQK	Oxidation (M)	1382.6976	0.69763375	1355	P00558;B7Z7A9;B4E1H9	PGK1	Phosphoglycerate kinase 1;Phosphoglycerate kinase	yes	no	0	1	1	0	1		1	0	1			1																1
AHSSPASLQLGAVSPGTLTPTGVVSGPAATPTAQHLR	Unmodified	3533.859	0.85904343	1850	P46937;F5H202;P46937-2;P46937-3;E9PRV2;F5GWC5	YAP1	Yorkie homolog	yes	no	0	0	1.08	0.266	12	1	1.08	0.266	12	1	2	1	1	2		2	1	2				2					2	1	1	2		2	1	2				2
AHTDFFEAFK	Unmodified	1211.5611	0.56112349	2027	P61201-2;P61201;H0YKU5	COPS2	COP9 signalosome complex subunit 2	no	no	0	0	1	0	19		NaN	NaN				2	1	3	1	3	1	2	1	1		2	1	1
AHTMTDDVTFWK	Unmodified	1450.6551	0.65510023	2159	Q00610;Q00610-2	CLTC	Clathrin heavy chain 1	yes	no	0	0	1.03	0.174	62	2	1.03	0.174	62	2	4	6	7	5	4	4	9	5	4	3	2	3	3	2		3	4	6	7	5	4	4	9	5	4	3	2	3	3	2
AHTSSTQLQEELEK	Unmodified	1599.774	0.77402939	839	Q9Y6Y8;F5H0L8;Q9Y6Y8-2	SEC23IP	SEC23-interacting protein	yes	no	0	0	1	0	14		1	0	14		2	2	1	2	1	1			1	1			1	1		1	2	2	1	2	1	1			1	1			1	1
AHVFECNLESSVESIISPK	Unmodified	2145.0412	0.041219473	1205	O60216;B3KUT8;E5RIN7;E5RFV8;E5RJK5;E5RJW1	RAD21	Double-strand-break repair protein rad21 homolog	yes	no	0	0	2	0		4	2	0		4		2		1		1												2		1		1
AHVIVMAATNRPNSIDPALR	Unmodified	2145.1477	0.14769065	1977	P55072	VCP	Transitional endoplasmic reticulum ATPase	yes	yes	0	0	1.38	0.484	65	39	1.38	0.484	65	39	13	8	5	9	6	8	4	8	4	8	4	7	7	6		7	13	8	5	9	6	8	4	8	4	8	4	7	7	6
AHVIVMAATNRPNSIDPALRR	Unmodified	2301.2488	0.24880168	1977	P55072	VCP	Transitional endoplasmic reticulum ATPase	yes	yes	0	0	1.34	0.473	37	19	1.34	0.473	37	19	2	6	4	9	4	8	4	7	4	1	3		2	1	1		2	6	4	9	4	8	4	7	4	1	3		2	1
AHVLAASVEQATENFLEKGDK	Unmodified	2256.1386	0.13862533	258	P35221;B4E2G8;P35221-2;F6XBD8;G3XAM7;E5RIB1;E5RG03;E5RGY6;E5RHV7;E5RIE0;E5RJL0;E5RFM3	CTNNA1	Catenin alpha-1	yes	no	0	0	1.57	0.495	32	43	1.57	0.495	32	43	8	8	8	6	8	6	8	7	4		4			2	3	3	8	8	8	6	8	6	8	7	4		4			2
AHVSPHEMLQAVVLCSK	Unmodified	1904.9601	0.9600728	331	Q53GS9;B9A018;B8ZZD1;B4DHT4;G5E9H0	USP39	U4/U6.U5 tri-snRNP-associated protein 2	yes	no	0	0	2	0		1	2	0		1		1																1
AHVVPCFDASK	Unmodified	1229.5863	0.58629239	1611,2489,26	A6NDY9;P21333;P21333-2;Q5HY54	FLNA	Filamin-A	no	no	0	0	1.57	0.495	147	197	NaN	NaN			24	16	28	16	20	18	25	17	26	19	25	21	30	17	19	23
AHVVPCFDASKVK	Unmodified	1456.7497	0.74966932	1611,2489,26	A6NDY9;P21333;P21333-2;Q5HY54	FLNA	Filamin-A	no	no	0	0	2	0		11	NaN	NaN			7				1	2						1
AIAAAHTFLLK	Unmodified	1154.6812	0.68117905	393	O75718;Q8NB01;C9JP16;B3KQR7;B3KUP0	CRTAP	Cartilage-associated protein	yes	no	0	0	1.98	0.132	1	55	1.98	0.132	1	55	5	4	8	3	6	2	8	2	10		5	2				1	5	4	8	3	6	2	8	2	10		5	2
AIAALISEKLETLR	Unmodified	1526.9032	0.90319307	932	Q8IXB1;F8W884;Q8IXB1-2	DNAJC10	DnaJ homolog subfamily C member 10	yes	no	0	0	2	0		28	2	0		28	2	4	3	4	2	3	3	4				1	1			1	2	4	3	4	2	3	3	4				1	1
AIACLLFGGSR	Unmodified	1163.6121	0.61211321	1739	P33992;B1AHB1;E7EQY5	MCM5	DNA replication licensing factor MCM5	yes	no	0	0	1.88	0.319	6	46	1.88	0.319	6	46	4	4	2	4	3	4	4	4	1	3	1	2	4	6	3	3	4	4	2	4	3	4	4	4	1	3	1	2	4	6
AIACVVTACSAELEK	Unmodified	1620.7851	0.78512813	2532	Q5VYK3;B3KXF2;Q5VYK5	ECM29;KIAA0368	Proteasome-associated protein ECM29 homolog	yes	no	0	0	1	0	15		1	0	15			2	2	1		1	1	2		1	2	1		1		1		2	2	1		1	1	2		1	2	1		1
AIADTGANVVVTGGK	Unmodified	1371.7358	0.73579339	1914	P50990;G5E9B2;B4DEM7;B4DQH4;H7C4C8	CCT8	T-complex protein 1 subunit theta	yes	no	0	0	1.27	0.442	138	50	1.27	0.442	138	50	15	15	14	13	16	10	22	11	13	6	14	5	8	9	9	8	15	15	14	13	16	10	22	11	13	6	14	5	8	9
AIAELGIYPAVDPLDSTSR	Unmodified	1987.0262	0.026221336	1406	P06576;F8VPV9;H0YH81;F8VQY0	ATP5B	ATP synthase subunit beta, mitochondrial;ATP synthase subunit beta	yes	no	0	0	1.65	0.478	81	148	1.65	0.478	81	148	13	15	14	18	15	17	18	14	12	13	13	13	12	17	13	12	13	15	14	18	15	17	18	14	12	13	13	13	12	17
AIAFLQQPR	Unmodified	1042.5924	0.59236404	1619	P22102;P22102-2	GART	Trifunctional purine biosynthetic protein adenosine-3;Phosphoribosylamine--glycine ligase;Phosphoribosylformylglycinamidine cyclo-ligase;Phosphoribosylglycinamide formyltransferase	yes	no	0	0	1.17	0.373	75	15	1.17	0.373	75	15	3	4	9	4	9	4	7	7	6	7	2	7	5	8	2	6	3	4	9	4	9	4	7	7	6	7	2	7	5	8
AIAGVINQPYYNYEAGPDAVLGR	Unmodified	2450.223	0.22302366	233	O95861;B4DUS9;O95861-2;C9JI50;B4DPS5;F8W1J0;F8VZG4;F8VRY7	BPNT1	3'(2'),5'-bisphosphate nucleotidase 1	yes	no	0	0	1.06	0.235	16	1	1.06	0.235	16	1		3	1	2	2	3	1	2	1					2				3	1	2	2	3	1	2	1					2
AIAHPYSQALIQYVCGLGPR	Unmodified	2213.1415	0.14154264	2588	Q7KZ85	SUPT6H	Transcription elongation factor SPT6	yes	yes	0	0	2	0		2	2	0		2		1				1												1				1
AIAHYEQQMGQK	Unmodified	1402.6663	0.66633362	1730,1731	P32455;F5H2M9;P32456	GBP1;GBP2	Interferon-induced guanylate-binding protein 1;Interferon-induced guanylate-binding protein 2	no	no	0	0	1.08	0.274	56	5	NaN	NaN			4	4	6	7	5	6	4	4	4	3	1	3	3	2	2	3
AIAHYEQSADYYKGEESNSSANK	Unmodified	2561.1306	0.13063942	1973	P54920;Q9H115;B4DK44;B4DGP9;Q4G0M0	NAPA;NAPB	Alpha-soluble NSF attachment protein;Beta-soluble NSF attachment protein	yes	no	0	0	1.16	0.367	89	17	1.16	0.367	89	17	6	8	7	6	8	8	8	7	4	6	9	5	8	4	5	7	6	8	7	6	8	8	8	7	4	6	9	5	8	4
AIAIAAGVPVVPGTDAPITSLHEAHEFSNTYGFPIIFK	Unmodified	3950.0618	0.061825566	1497	P11498;B4DN00;E9PRE7	PC	Pyruvate carboxylase, mitochondrial	yes	no	0	0	1.85	0.358	11	62	1.85	0.358	11	62	4	7	4	6	5	5	4	5	4	4	4	5	4	5	4	3	4	7	4	6	5	5	4	5	4	4	4	5	4	5
AIAIASDMQDDFISPCGACR	Unmodified	2196.9602	0.96020873	1728	P32320	CDA	Cytidine deaminase	yes	yes	0	0	1	0	49		1	0	49		2	5	3	5	1	8	2	7	1	2	1	4	1	4		3	2	5	3	5	1	8	2	7	1	2	1	4	1	4
AIAIPVDLDSQVNNLFLK	Unmodified	1969.0884	0.088427662	606	Q14643;E7EPX7;E7EVP7;Q14643-2;Q14643-6;Q14643-5;Q14643-7;Q14643-8;G5E9P1;Q14643-3;Q14643-4	ITPR1	Inositol 1,4,5-trisphosphate receptor type 1	yes	no	0	0	1.98	0.128	1	59	1.98	0.128	1	59	4	4	4	4	4	4	4	4	4	3	4	2	4	4	4	3	4	4	4	4	4	4	4	4	4	3	4	2	4	4
AIALQPENPMAHFLLGR	Unmodified	1876.9982	0.99817287	946	Q96TC7;F8WAH7;Q96TC7-2;H0YMB1;A8MY21	FAM82A2	Regulator of microtubule dynamics protein 3	yes	no	0	0	1.96	0.192	1	25	1.96	0.192	1	25		4		3		4		5		4			1	2		3		4		3		4		5		4			1	2
AIANECQANFISIK	Unmodified	1577.7872	0.78717704	1977	P55072	VCP	Transitional endoplasmic reticulum ATPase	yes	yes	0	0	1.39	0.489	103	67	1.39	0.489	103	67	13	11	18	10	14	8	13	9	10	10	8	9	8	10	9	10	13	11	18	10	14	8	13	9	10	10	8	9	8	10
AIANECQANFISIKGPELLTMWFGESEANVR	Oxidation (M)	3510.6912	0.69117475	1977	P55072	VCP	Transitional endoplasmic reticulum ATPase	yes	yes	0	1	1	0	8		1	0	8							3	1	3				1										3	1	3				1
AIANLYGPLMALNHMVQQDYFPK	Unmodified	2633.3134	0.31343535	1837	P46060;F8W7I9	RANGAP1	Ran GTPase-activating protein 1	yes	no	0	0	1.62	0.485	11	18	1.62	0.485	11	18		3	1	6	2	4		3	1		1	1		5		2		3	1	6	2	4		3	1		1	1		5
AIAVLTSGGDAQGMNAAVR	Unmodified	1800.9152	0.9152311	1437	P08237;P08237-2;F8VP00;F8VZQ1;F8VNX2;F8VX13;F8VSL1;F8VVE3;F8VZI0;F8VYK8;F8VTQ3;F8VUB8;F8VW30;F8VSF7;F8W1J8	PFKM	6-phosphofructokinase, muscle type	yes	no	0	0	1	0	25		1	0	25			3	3	2	1	3	2	3		2		2		1		3		3	3	2	1	3	2	3		2		2		1
AIAVTVQEMVTK	Unmodified	1288.7061	0.70607317	3337	Q9Y490	TLN1	Talin-1	yes	yes	0	0	1.12	0.331	28	4	1.12	0.331	28	4	1	4	2	3		3	1	4		5		4	1	3	1		1	4	2	3		3	1	4		5		4	1	3
AIAYLFPSGLFEK	Unmodified	1454.781	0.78095267	2143	P82933	MRPS9	28S ribosomal protein S9, mitochondrial	yes	yes	0	0	2	0		23	2	0		23	1	4		1		2	1	1		2		1	1	4	3	2	1	4		1		2	1	1		2		1	1	4
AIAYLFPSGLFEKR	Unmodified	1610.8821	0.8820637	2143	P82933	MRPS9	28S ribosomal protein S9, mitochondrial	yes	yes	0	0	2	0		33	2	0		33	3	1	3	3	3	3	3	4	3	1			4	2			3	1	3	3	3	3	3	4	3	1			4	2
AICDHVR	Unmodified	869.41777	0.41777049	835	F5H098;P40925;P40925-2;B9A041;B8ZZ51	MDH1	Malate dehydrogenase;Malate dehydrogenase, cytoplasmic	yes	no	0	0	1.17	0.373	20	4	1.17	0.373	20	4		1				2		1	2		3	1	7	1	2	4		1				2		1	2		3	1	7	1
AICIDPAYSK	Unmodified	1136.5536	0.55359527	1195	O43765;E7EMJ6	SGTA	Small glutamine-rich tetratricopeptide repeat-containing protein alpha	yes	no	0	0	1.02	0.143	47	1	1.02	0.143	47	1	3	4	6	2	5	4	5	3	2		4	2	3	2	2	1	3	4	6	2	5	4	5	3	2		4	2	3	2
AIDALREFNEEGALSVLQQFK	Unmodified	2377.2278	0.22777469	1181	O43390;E7ERE4;O43390-2;Q2L7G6	HNRNPR	Heterogeneous nuclear ribonucleoprotein R	yes	no	0	0	1.8	0.402	15	59	1.8	0.402	15	59	4	6	8	4	6	6	6	5	5	3	4	3	4	4	4	2	4	6	8	4	6	6	6	5	5	3	4	3	4	4
AIDALREFNEEGALSVLQQFKESDLSHVQNK	Unmodified	3514.7692	0.76922537	1181	O43390;E7ERE4;O43390-2;Q2L7G6	HNRNPR	Heterogeneous nuclear ribonucleoprotein R	yes	no	0	0	2	0		12	2	0		12	4	2			2	4											4	2			2	4
AIDDNMSLDEIEK	Unmodified	1491.6763	0.67628918	1029	H0YGP4;P31327;P31327-2	CPS1	Carbamoyl-phosphate synthase [ammonia], mitochondrial	yes	no	0	0	1.95	0.226	2	35	1.95	0.226	2	35	1	6		5	1	4		3		5		3	3	4		2	1	6		5	1	4		3		5		3	3	4
AIDDNMSLDEIEKLTYIDKWFLYK	Unmodified	2962.4674	0.46741261	1029	H0YGP4;P31327;P31327-2	CPS1	Carbamoyl-phosphate synthase [ammonia], mitochondrial	yes	no	0	0	2	0		15	2	0		15			2	1			1	1	2	2		2	1	3					2	1			1	1	2	2		2	1	3
AIDENNEPTACFLIR	Unmodified	1761.8356	0.83558379	3191	Q9P2R3-2;Q9P2R3;Q9P2R3-4;F5H754	ANKFY1	Ankyrin repeat and FYVE domain-containing protein 1	yes	no	0	0	1.22	0.416	14	4	1.22	0.416	14	4	1	2	1	1		3	1	5	1	1		1		1			1	2	1	1		3	1	5	1	1		1		1
AIDLEIK	Unmodified	800.46437	0.46436956	1053	Q0ZGT2;Q0ZGT2-2;Q0ZGT2-4;H7BXY5;Q0ZGT2-3	NEXN	Nexilin	yes	no	0	0	1	0	3		1	0	3											1		1	1													1		1	1
AIDLFTDAIK	Unmodified	1105.6019	0.60192568	1907	P50502;H7C3I1;Q3KNR6;Q8NFI4;Q8IZP2;F6VDH7	ST13;ST13P5;ST13P4	Hsc70-interacting protein;Putative protein FAM10A5;Putative protein FAM10A4	yes	no	0	0	1.39	0.487	63	40	1.39	0.487	63	40	6	7	7	8	7	7	7	5	6	7	8	7	5	5	7	4	6	7	7	8	7	7	7	5	6	7	8	7	5	5
AIDLFTDAIKLNPR	Unmodified	1585.8828	0.88279198	1907	P50502;H7C3I1;Q3KNR6;Q8NFI4;Q8IZP2;F6VDH7	ST13;ST13P5;ST13P4	Hsc70-interacting protein;Putative protein FAM10A5;Putative protein FAM10A4	yes	no	0	0	1	0	11		1	0	11					1		2		2		2		1		1		2				1		2		2		2		1		1
AIDVPGQVQVYELQPSNLEADQPLQAIMEMGAVAADK	Unmodified	3937.9442	0.94415455	1333	O95817	BAG3	BAG family molecular chaperone regulator 3	yes	yes	0	0	1	0	4		1	0	4			1		1				2										1		1				2
AIEAAPQEPEQKR	Unmodified	1465.7525	0.75250609	2806	Q96CP2	FLYWCH2	FLYWCH family member 2	yes	yes	0	0	1	0	3		1	0	3			1		1		1												1		1		1
AIEALHGHELRPGR	Unmodified	1554.8379	0.83790748	2862,94	Q96PK6;Q96PK6-2;B8ZZ74;F2Z2W2;F8WDX3;Q2PYN1;D6RGD8;B0LM41	RBM14;RBM14-RBM4;RBM14/RBM4 fusion	RNA-binding protein 14	no	no	0	0	1.88	0.324	5	37	NaN	NaN			2		3	2	3	1	3	2		5	4	2	5	1	6	3
AIEALKEFNEDGALAVLQQFK	Unmodified	2333.2267	0.22671206	1218	O60506;O60506-2;F6UXX1	SYNCRIP	Heterogeneous nuclear ribonucleoprotein Q	no	no	0	0	1.34	0.472	73	37	NaN	NaN			7	16	6	11	10	10	4	9	6	4	6	4	7	4	2	4
AIEALKEFNEDGALAVLQQFKDSDLSHVQNK	Unmodified	3456.7525	0.75251268	1218	O60506;O60506-2;F6UXX1	SYNCRIP	Heterogeneous nuclear ribonucleoprotein Q	no	no	0	0	1.48	0.5	118	110	NaN	NaN			15	17	15	16	15	17	16	14	15	14	14	11	12	16	9	12
AIEAVAISPWK	Unmodified	1183.6601	0.66010926	3029	Q9H4A4;A6NKB8	RNPEP	Aminopeptidase B	yes	no	0	0	1	0	35		1	0	35		3	4	4	3	3	4	2	4		2		2		2		2	3	4	4	3	3	4	2	4		2		2		2
AIEDEGGNPDEIEITSEGNKK	Unmodified	2244.0394	0.039364797	837	Q15424;F5H0H3;F5H1L1;B7Z959	SAFB	Scaffold attachment factor B1	yes	no	0	0	1.62	0.484	47	78	1.62	0.484	47	78	6	11	7	9	12	10	7	7	8	9	4	8	6	9	4	8	6	11	7	9	12	10	7	7	8	9	4	8	6	9
AIEEGIPAFTCEEYVK	Unmodified	1854.871	0.87096625	3297	Q9Y2L1;Q9Y2L1-2;G3V1J5;F2Z2C0	DIS3	Exosome complex exonuclease RRP44	yes	no	0	0	1.91	0.282	2	21	1.91	0.282	2	21	6	1		1	5	2	1	1	1	1	1	1		2			6	1		1	5	2	1	1	1	1	1	1		2
AIEEGTLEEIEEEVR	Unmodified	1744.8367	0.83668923	841	F5H0X5;Q9HBD4;P51532;P51532-4;P51532-3;P51532-2;P51532-5;H0YGM3	SMARCA4	Transcription activator BRG1	yes	no	0	0	1.96	0.2	1	23	1.96	0.2	1	23	5	4	1	4	4			3				1		2			5	4	1	4	4			3				1		2
AIEGFNQSSHQK	Unmodified	1344.6422	0.64222736	2440	Q16222;Q16222-3;Q16222-2;B1AR80	UAP1	UDP-N-acetylhexosamine pyrophosphorylase;UDP-N-acetylgalactosamine pyrophosphorylase;UDP-N-acetylglucosamine pyrophosphorylase	yes	no	0	0	2	0		1	2	0		1										1																1
AIEINPDSAQPYK	Unmodified	1444.7198	0.71980898	1907	P50502;H7C3I1;Q3KNR6;Q8NFI4;Q8IZP2;F6VDH7	ST13;ST13P5;ST13P4	Hsc70-interacting protein;Putative protein FAM10A5;Putative protein FAM10A4	yes	no	0	0	1.36	0.479	69	38	1.36	0.479	69	38	5	5	9	8	4	7	9	8	5	6	8	7	6	7	8	5	5	5	9	8	4	7	9	8	5	6	8	7	6	7
AIEINPDSAQPYKWR	Unmodified	1786.9002	0.90023296	1907	P50502;H7C3I1;Q3KNR6;Q8NFI4;F6VDH7	ST13;ST13P5	Hsc70-interacting protein;Putative protein FAM10A5	yes	no	0	0	1.02	0.134	54	1	1.02	0.134	54	1	3	4	4	3	5	5	4	4	3	3	3	5	2	3		4	3	4	4	3	5	5	4	4	3	3	3	5	2	3
AIEIYTDMGR	Unmodified	1167.5594	0.55940893	1973	P54920	NAPA	Alpha-soluble NSF attachment protein	yes	yes	0	0	1.14	0.345	25	4	1.14	0.345	25	4	1	2		4	1	3		4	1	3	2	2	2	1	1	2	1	2		4	1	3		4	1	3	2	2	2	1
AIEKMNGMLLNDR	Unmodified	1503.7538	0.75376842	1502,116	Q13310-3;Q13310;Q13310-2;B1ANR0;H0Y5F5;H0YCC8;H0YEQ8;P11940;E7ERJ7;E7EQV3;P11940-2;H0YAR2;H0YBN4	PABPC4;PABPC1	Polyadenylate-binding protein 4;Polyadenylate-binding protein 1	no	no	0	0	1.27	0.444	19	7	NaN	NaN			3	3	5	1	3		2		4			1	1		2	1
AIELATTLDESLTNR	Unmodified	1645.8523	0.85227972	2969	Q9BXJ9;F5H5A7	NAA15	N-alpha-acetyltransferase 15, NatA auxiliary subunit	yes	no	0	0	1	0	7		1	0	7			1		1		2		2		1								1		1		2		2		1
AIELFSVGQGPAK	Unmodified	1315.7136	0.71360139	1704	P30419;P30419-2;B7Z8J4	NMT1	Glycylpeptide N-tetradecanoyltransferase 1	yes	no	0	0	1.43	0.495	4	3	1.43	0.495	4	3		2		1		2						1		1				2		1		2						1		1
AIELLQEFSDQHPENAAEIK	Unmodified	2281.1226	0.12264092	1294	O76094;H0YH39;G5E9Z8;D6RDY6	SRP72	Signal recognition particle 72 kDa protein	yes	no	0	0	1.53	0.499	30	34	1.53	0.499	30	34	7	7	4	6	6	6	5	5	1		3	4	3	5	1	1	7	7	4	6	6	6	5	5	1		3	4	3	5
AIELNPANAVYFCNR	Unmodified	1750.8461	0.8460889	1195	O43765;E7EMJ6	SGTA	Small glutamine-rich tetratricopeptide repeat-containing protein alpha	yes	no	0	0	1.2	0.397	45	11	1.2	0.397	45	11	6	3	4	4	4	10	4	4	4	2		2	3	3	1	2	6	3	4	4	4	10	4	4	4	2		2	3	3
AIELQPHFPDAYCNLANALK	Unmodified	2284.131	0.13103753	1157	O15294;O15294-3;O15294-2	OGT	UDP-N-acetylglucosamine--peptide N-acetylglucosaminyltransferase 110 kDa subunit	yes	no	0	0	2	0		4	2	0		4	1	2				1											1	2				1
AIELYNDKEK	Unmodified	1221.6241	0.62411768	2802	Q96BN8	FAM105B	Protein FAM105B	yes	yes	0	0	1	0	9		1	0	9				2		3	1	3												2		3	1	3
AIEMLGGELGSK	Unmodified	1203.6169	0.61692381	1433	P07954;P07954-2	FH	Fumarate hydratase, mitochondrial	yes	no	0	0	1.46	0.498	19	16	1.46	0.498	19	16	1	3		6	1	3		4	3	3	1	4		3		3	1	3		6	1	3		4	3	3	1	4		3
AIENELLAR	Unmodified	1027.5662	0.56620887	1868	P48637;B6F210;B7Z514	GSS	Glutathione synthetase	yes	no	0	0	1.04	0.196	48	2	1.04	0.196	48	2	3	3	4	4	3	3	4	3	3	4	4	4	4	2	1	1	3	3	4	4	3	3	4	3	3	4	4	4	4	2
AIEPNDYTGK	Unmodified	1106.5244	0.52440364	1242	O75223;E7EU55;B8ZZN4	GGCT	Gamma-glutamylcyclotransferase	yes	no	0	0	1.06	0.237	47	3	1.06	0.237	47	3	5	4	4	3	5	2	5	3	5		2	4	2	1	1	4	5	4	4	3	5	2	5	3	5		2	4	2	1
AIEPPPLDAVIEAEHTLR	Unmodified	1970.0473	0.047291129	2223	Q08211	DHX9	ATP-dependent RNA helicase A	yes	yes	0	0	1.59	0.492	41	59	1.59	0.492	41	59	15	10	6	10	10	8	6	8	6	4	7	3	4	2	1		15	10	6	10	10	8	6	8	6	4	7	3	4	2
AIEPPPLDAVIEAEHTLRELDALDANDELTPLGR	Unmodified	3692.8897	0.88973444	2223	Q08211	DHX9	ATP-dependent RNA helicase A	yes	yes	0	0	1.7	0.459	31	72	1.7	0.459	31	72	5	10	8	8	8	10	8	8	6	5	5	5	4	5	4	4	5	10	8	8	8	10	8	8	6	5	5	5	4	5
AIEPQKEEADENYNSVNTR	Unmodified	2206.0138	0.013818748	84	Q12846;A8MXY0;C9JFM5	STX4	Syntaxin-4	yes	no	0	0	1.85	0.357	9	51	1.85	0.357	9	51	4	6	7	6	5	6	2	7	3	5	2	1	3		1	2	4	6	7	6	5	6	2	7	3	5	2	1	3
AIEQADLLQEEDESPR	Unmodified	1841.8643	0.86430096	1066	H7C1E4;P61966	AP1S1	AP-1 complex subunit sigma-1A	yes	no	0	0	1	0	22		1	0	22			5	1	2		4	1	3				2	1	1		2		5	1	2		4	1	3				2	1	1
AIEQFQTENGVLLPSLQSALPFLDLHGTPR	Unmodified	3290.7299	0.72992674	2740	Q8WX92	COBRA1	Negative elongation factor B	yes	yes	0	0	1.14	0.35	6	1	1.14	0.35	6	1		3		2		2												3		2		2
AIEQLKEQAATGK	Unmodified	1385.7514	0.75144346	207	Q9BY44;F8WAE5;B4DQ14;B4DF96;Q9BY44-2;H7C5R5	EIF2A	Eukaryotic translation initiation factor 2A	yes	no	0	0	1.29	0.453	32	13	1.29	0.453	32	13	3	8	4	3	4	8	2	4		2		2		2		3	3	8	4	3	4	8	2	4		2		2		2
AIETQCYVVAAAQCGR	Unmodified	1795.8345	0.83453794	2629	Q86X76-3;Q86X76;Q86X76-4;Q86X76-2	NIT1	Nitrilase homolog 1	yes	no	0	0	1	0	2		1	0	2			1								1								1								1
AIETTDIISR	Unmodified	1117.5979	0.59790293	2841	Q96HS1;Q96HS1-2;F5GXG4	PGAM5	Serine/threonine-protein phosphatase PGAM5, mitochondrial	yes	no	0	0	1.95	0.213	2	40	1.95	0.213	2	40	5				1		1		1	6	2	6	5	6	4	5	5				1		1		1	6	2	6	5	6
AIEVGRENR	Unmodified	1042.552	0.55195579	1725	P31948;G3XAD8;F5H0T1	STIP1	Stress-induced-phosphoprotein 1	yes	no	0	0	1	0	11		1	0	11		3	1			2			1	1			1			1	1	3	1			2			1	1			1
AIFAGYK	Unmodified	768.41703	0.41702544	1585	P18077;C9K025;F8WB72;F8WBS5	RPL35A	60S ribosomal protein L35a	yes	no	0	0	1.3	0.457	19	8	1.3	0.457	19	8		3	2	2	1	2	3	2		2	1	1	4	1	1	2		3	2	2	1	2	3	2		2	1	1	4	1
AIFAGYKR	Unmodified	924.51814	0.51813647	1585	P18077;C9K025;F8WB72;F8WBS5	RPL35A	60S ribosomal protein L35a	yes	no	0	0	1.52	0.5	74	80	1.52	0.5	74	80	4	7	13	8	6	3	14	8	12	8	22	7	12	10	11	9	4	7	13	8	6	3	14	8	12	8	22	7	12	10
AIFASGSPFDPVTLPNGQTLYPGQGNNSYVFPGVALGVVACGLR	Unmodified	4507.2635	0.26345527	1863	P48163;B4DZ70;F5H4W0;H0YGB9	ME1	NADP-dependent malic enzyme;Malic enzyme	yes	no	0	0	1	0	5		1	0	5			2		1		1		1										2		1		1		1
AIFDTPDEDPNYNPLPEERPGGFAWGEGQR	Unmodified	3373.5276	0.52759812	3000	Q9GZP9	DERL2	Derlin-2	yes	yes	0	0	1.94	0.235	1	16	1.94	0.235	1	16		2	1	1		3		3	1	1		1		4				2	1	1		3		3	1	1		1		4
AIFENTLSTYPK	Unmodified	1382.7082	0.70818166	2361	Q14690	PDCD11	Protein RRP5 homolog	yes	yes	0	0	1.94	0.24	3	46	1.94	0.24	3	46	3	4	5	2	5		3	2	6	1	2	1	4	1	9	1	3	4	5	2	5		3	2	6	1	2	1	4	1
AIFLADGNVFTTGFSR	Unmodified	1714.8679	0.8678702	56	A7MAP0;Q9ULV4;B4E3S0	CORO1C	Coronin-1C	yes	no	0	0	1.66	0.472	37	73	1.66	0.472	37	73	11	8	6	8	3	12	4	8	5	9	4	9	6	9	3	5	11	8	6	8	3	12	4	8	5	9	4	9	6	9
AIFQQPPVGVR	Unmodified	1210.6822	0.68224168	2594	Q7L2E3-3;Q7L2E3-2;Q7L2E3;H7BXY3	DHX30	Putative ATP-dependent RNA helicase DHX30	yes	no	0	0	2	0		6	2	0		6	3	1			1	1											3	1			1	1
AIFQTIQNR	Unmodified	1089.5931	0.59309232	1322	O95373	IPO7	Importin-7	yes	yes	0	0	1.12	0.327	72	10	1.12	0.327	72	10	5	5	5	4	7	6	7	5	6	4	7	4	4	3	6	4	5	5	5	4	7	6	7	5	6	4	7	4	4	3
AIFTGHSAVVEDVAWHLLHESLFGSVADDQK	Unmodified	3377.6681	0.66805477	2446	Q16576;E9PC52;Q16576-2;E9PFM2;Q5JP01;Q5JP02	RBBP7	Histone-binding protein RBBP7	yes	no	0	0	1.53	0.499	86	98	1.53	0.499	86	98	13	16	13	14	16	16	13	16	10	8	13	10	10	9	3	4	13	16	13	14	16	16	13	16	10	8	13	10	10	9
AIFYINK	Unmodified	867.48544	0.48543935	516	CON__Q58D62			yes	yes	0	0	1.02	0.13	57	1	1.02	0.13	57	1	3	4	3	4	2	4	2	4	4	4	3	4	4	4	5	4	3	4	3	4	2	4	2	4	4	4	3	4	4	4
AIGAVPLIQGEYMIPCEK	Unmodified	1988.0111	0.011105318	1421	P07339;H7C469;H7C1V0	CTSD	Cathepsin D;Cathepsin D light chain;Cathepsin D heavy chain	yes	no	0	0	1.69	0.462	4	9	1.69	0.462	4	9		6		1		5		1										6		1		5		1
AIGDHFYK	Unmodified	949.46577	0.46576654	1160	O15355;F5H7G7;Q59GB2	PPM1G	Protein phosphatase 1G	yes	no	0	0	1	0	14		1	0	14		1	3	3	2		2			1			1		1			1	3	3	2		2			1			1		1
AIGFVVGQTDWEK	Unmodified	1448.73	0.72997974	1890	P49750-4;P49750;F8VU51	YLPM1	YLP motif-containing protein 1	yes	no	0	0	1	0	1		1	0	1															1																1
AIGGIILTASHNPGGPNGDFGIK	Unmodified	2205.1542	0.15421582	1773	P36871;F5H857;P36871-2	PGM1	Phosphoglucomutase-1	yes	no	0	0	1	0	8		1	0	8		1	1	1	2	1	1							1				1	1	1	2	1	1							1
AIGIEPSLATYHHIIR	Unmodified	1789.9839	0.98390301	2828	Q96EY7	PTCD3	Pentatricopeptide repeat-containing protein 3, mitochondrial	yes	yes	0	0	2	0		31	2	0		31	1	3		3		2	1	4	2		2	3	1	4	2	3	1	3		3		2	1	4	2		2	3	1	4
AIGISNFNHLQVEMILNKPGLK	Unmodified	2435.3359	0.33588535	1542	P15121;E9PCX2	AKR1B1	Aldose reductase	yes	no	0	0	1.04	0.191	76	3	1.04	0.191	76	3	7	7	6	5	5	5	5	6	4	4	6	3	5	3	3	5	7	7	6	5	5	5	5	6	4	4	6	3	5	3
AIGKDNFTAIPEGTNGVEER	Unmodified	2117.0389	0.038911287	2339,1020	Q14195-2;Q14195;H0YBT4	DPYSL3	Dihydropyrimidinase-related protein 3	no	no	0	0	1.12	0.322	30	4	NaN	NaN				3	1	3	2	4	2	2	1	4		4	1	4		3
AIGNIELGIR	Unmodified	1054.6135	0.61349341	1848	P46821;D6RA32;D6RGJ3;D6RCL2	MAP1B	Microtubule-associated protein 1B;MAP1 light chain LC1	yes	no	0	0	1	0	4		1	0	4									1				1		1		1								1				1		1
AIGNIVTGTDEQTQVVIDAGALAVFPSLLTNPK	Unmodified	3351.7926	0.79258658	1934	P52292;A8MYJ9	KPNA2	Importin subunit alpha-2;Importin subunit alpha-2-like protein	yes	no	0	0	1.17	0.373	5	1	1.17	0.373	5	1		2		2				1						1				2		2				1						1
AIGNTELENK	Unmodified	1087.551	0.55095274	1815	P42285;F5H7E2;H0YAC4	SKIV2L2	Superkiller viralicidic activity 2-like 2	yes	no	0	0	1.7	0.458	3	7	1.7	0.458	3	7			3		1		2		3				1						3		1		2		3				1
AIGPHDVLATLLNNLK	Unmodified	1687.9621	0.96210494	1262	O75533;H7C341	SF3B1	Splicing factor 3B subunit 1	yes	no	0	0	1.7	0.456	54	129	1.7	0.456	54	129	10	13	15	10	12	12	17	16	9	9	12	8	13	12	8	7	10	13	15	10	12	12	17	16	9	9	12	8	13	12
AIGPHDVLATLLNNLKVQER	Unmodified	2200.2328	0.23280049	1262	O75533;H7C341	SF3B1	Splicing factor 3B subunit 1	yes	no	0	0	2	0		7	2	0		7	3					4											3					4
AIGQAGSLTSSEDTLTVVTADHSHVFTFGGYTPR	Unmodified	3521.7063	0.70629077	299	P05186;B7Z4Y6;P05186-2;B1ANL0	ALPL	Alkaline phosphatase, tissue-nonspecific isozyme;Alkaline phosphatase	yes	no	0	0	1.87	0.34	2	13	1.87	0.34	2	13		2	1	4	1	1		3		1				2				2	1	4	1	1		3		1				2
AIGSASEGAQSSLQEVYHK	Unmodified	1960.949	0.94903365	1678	P28066;B4E2V4	PSMA5	Proteasome subunit alpha type-5	yes	no	0	0	1.5	0.5	80	81	1.5	0.5	80	81	13	15	12	11	14	15	12	11	9	9	9	6	8	6	4	7	13	15	12	11	14	15	12	11	9	9	9	6	8	6
AIGSSPLGSGEGLLGLSPGPNGHSHLLK	Unmodified	2651.4031	0.40311329	677	E9PAU2;Q8IY67-2;Q8IY67	RAVER1	Ribonucleoprotein PTB-binding 1	yes	no	0	0	2	0		16	2	0		16	3	2		2	3	4		2									3	2		2	3	4		2
AIGSTSKPQESPK	Unmodified	1328.6936	0.69359423	148	H7BZR0;P18887;B4DEB2;F5H8D7	XRCC1	DNA repair protein XRCC1	yes	no	0	0	2	0		3	2	0		3										1		1		1												1		1		1
AIGTEPDSDVLSEIMHSFAK	Unmodified	2146.0252	0.025235058	1094,1095	O00410-3;H0Y8C6;O00410-2;O00410;B4E0R6	IPO5	Importin-5	no	no	0	0	1.11	0.318	62	8	NaN	NaN			4	4	4	4	4	4	4	3	5	6	4	6	5	5	2	6
AIGVKPPR	Unmodified	836.52322	0.52322184	1977	P55072	VCP	Transitional endoplasmic reticulum ATPase	yes	yes	0	0	1.2	0.398	53	13	1.2	0.398	53	13	4	4	5	2	4	3	4	3	4	2	10	3	7	3	6	2	4	4	5	2	4	3	4	3	4	2	10	3	7	3
AIGVLTSGGDAQGMNAAVR	Unmodified	1786.8996	0.89958103	2178,1580	Q01813;P17858	PFKP;PFKL	6-phosphofructokinase type C;6-phosphofructokinase, liver type	no	no	0	0	1.23	0.418	72	21	NaN	NaN			5	10	6	7	4	7	4	6	8	8	3	5	5	8		7
AIGYLIPLMDAEYANYYTR	Unmodified	2236.0874	0.087441384	1262	O75533	SF3B1	Splicing factor 3B subunit 1	yes	yes	0	0	1.67	0.471	1	2	1.67	0.471	1	2				2		1														2		1
AIHSWLTR	Unmodified	982.53485	0.53484916	1679	P28070	PSMB4	Proteasome subunit beta type-4	yes	yes	0	0	1.39	0.487	74	47	1.39	0.487	74	47	4	8	10	7	9	10	10	9	11	6	7	7	8	6	2	7	4	8	10	7	9	10	10	9	11	6	7	7	8	6
AIHTAPVATMAFDPTSTLLATGGCDGAVR	Unmodified	2900.4161	0.41606252	2241	Q12788;H3BTN4	TBL3	Transducin beta-like protein 3	yes	no	0	0	2	0		10	2	0		10		2				4				3				1				2				4				3				1
AIHYALNCCGLAGGVEQFISDICPK	Unmodified	2792.3084	0.30842633	1002	G8JLH6;P21926;A6NNI4;B4DPP0	CD9	CD9 antigen	yes	no	0	0	1.58	0.494	51	69	1.58	0.494	51	69	10	9	8	9	7	10	8	10	7	7	6	6	6	7	4	6	10	9	8	9	7	10	8	10	7	7	6	6	6	7
AIIASNIMYIVGQYPR	Unmodified	1807.9655	0.96547575	1136	O14980	XPO1	Exportin-1	yes	yes	0	0	1.04	0.189	26	1	1.04	0.189	26	1		2	3	5		4	1	5	1	1		1		3		1		2	3	5		4	1	5	1	1		1		3
AIIDEFEQK	Unmodified	1091.5499	0.5498901	2381	Q15021;F5GZJ1	NCAPD2	Condensin complex subunit 1	yes	no	0	0	1.45	0.498	6	5	1.45	0.498	6	5		1	1			2		2		1	1	2	1					1	1			2		2		1	1	2	1
AIIESDQEQGR	Unmodified	1244.5997	0.59969384	395	C9JPG0;Q12765;B4DIP5;B4DH22	SCRN1	Secernin-1	yes	no	0	0	1.12	0.321	53	7	1.12	0.321	53	7	8	5	3	5	7	5	2	3	3	4	2	4	3	1		5	8	5	3	5	7	5	2	3	3	4	2	4	3	1
AIIIFVPVPQLK	Unmodified	1336.8482	0.84824438	2049	P62081;B5MCP9	RPS7	40S ribosomal protein S7	yes	no	0	0	1.59	0.493	65	92	1.59	0.493	65	92	8	10	11	14	11	11	8	13	10	10	8	10	9	11	6	7	8	10	11	14	11	11	8	13	10	10	8	10	9	11
AIIKPQYVDQIPK	Unmodified	1511.8712	0.87116466	2029	P61221;D6R9I9;D6RGF4;H0Y990	ABCE1	ATP-binding cassette sub-family E member 1	yes	no	0	0	1.39	0.489	86	56	1.39	0.489	86	56	13	8	9	7	12	8	14	8	14	5	10	6	10	3	8	7	13	8	9	7	12	8	14	8	14	5	10	6	10	3
AIILAAAPGEKLPLFPEPLHVFAPR	Unmodified	2666.5312	0.53121434	1658	P26358;F5GX68;P26358-2;H0YFC7;P26358-3	DNMT1	DNA (cytosine-5)-methyltransferase 1;Cytosine-specific methyltransferase	yes	no	0	0	2	0		35	2	0		35	4	3	4	4	3	4	3	4	4	1					1		4	3	4	4	3	4	3	4	4	1
AIIPSHLAYGK	Unmodified	1168.6604	0.66044361	912	Q9NYL4;F8VU90;Q9NYL4-2;E9PAR0	FKBP11	Peptidyl-prolyl cis-trans isomerase FKBP11;Peptidyl-prolyl cis-trans isomerase	yes	no	0	0	2	0		3	2	0		3		1		1		1												1		1		1
AIIPSHLAYGKR	Unmodified	1324.7616	0.76155464	912	Q9NYL4;F8VU90;Q9NYL4-2;E9PAR0	FKBP11	Peptidyl-prolyl cis-trans isomerase FKBP11;Peptidyl-prolyl cis-trans isomerase	yes	no	0	0	2	0		7	2	0		7	4	2						1									4	2						1
AIIRENEFSFEDNAIR	Unmodified	1922.9486	0.94863972	805	Q14839-2;Q14839;F5GWX5;F5H2G1	CHD4	Chromodomain-helicase-DNA-binding protein 4	yes	no	0	0	2	0		23	2	0		23	5	2	1	3	4	4		2				1		1			5	2	1	3	4	4		2				1		1
AIKELEEWYAR	Unmodified	1406.7194	0.71941505	1461	P09496;P09496-3;P09496-4;P09496-2;C9J8P9;F5H6N3	CLTA	Clathrin light chain A	no	no	0	0	1.56	0.496	68	88	NaN	NaN			12	16	12	13	6	11	8	11	10	9	10	8	6	11	5	8
AIKELEEWYARQDEQLQK	Unmodified	2276.1437	0.14371071	1461	P09496;P09496-3;P09496-4;P09496-2;C9J8P9;F5H6N3	CLTA	Clathrin light chain A	no	no	0	0	1.73	0.442	4	11	NaN	NaN			1	2			2	3		4				1		2
AIKELGDHVTNLRK	Unmodified	1592.8998	0.89983903	1371	P02794;G3V192;G3V1D1	FTH1	Ferritin heavy chain;Ferritin	yes	no	0	0	1	0	10		1	0	10							2		1		2		2		1		2						2		1		2		2		1
AIKGPHLANSILFQSSGLTNGIIEEKDIHEELPK	Unmodified	3697.9679	0.96792518	2958	Q9BVP2;Q9BVP2-2	GNL3	Guanine nucleotide-binding protein-like 3	yes	no	0	0	1.97	0.169	1	33	1.97	0.169	1	33	4	1		2	2	4	3	2	3	3	2	3	1	3	1		4	1		2	2	4	3	2	3	3	2	3	1	3
AIKNDSVVAGGGAIEMELSK	Unmodified	1988.0248	0.024841127	2903	Q99832;B8ZZC9;Q99832-3;Q99832-4;F5GZK5;B7Z1C9;Q99832-2	CCT7	T-complex protein 1 subunit eta	yes	no	0	0	1.3	0.458	14	6	1.3	0.458	14	6		2	3	2		3		2	1	2		1		2		2		2	3	2		3		2	1	2		1		2
AIKQVYEEEYGSSLEDDVVGDTSGYYQR	Unmodified	3199.4469	0.44694776	1449	P08758;E7ENQ5;D6RBL5;E9PHT9	ANXA5	Annexin A5;Annexin	yes	no	0	0	1	0	4		1	0	4							2		1		1												2		1		1
AIKVEQATKPSFESGR	Unmodified	1746.9264	0.92644771	1783	P38159;P38159-2;H3BT71;H0Y6E7	RBMX	RNA-binding motif protein, X chromosome;RNA-binding motif protein, X chromosome, N-terminally processed	yes	no	0	0	1.63	0.484	107	180	1.63	0.484	107	180	18	27	23	12	24	20	21	24	14	17	16	13	21	13	10	14	18	27	23	12	24	20	21	24	14	17	16	13	21	13
AILCLLLGGVER	Unmodified	1312.7537	0.75369207	1647	P25205	MCM3	DNA replication licensing factor MCM3	yes	yes	0	0	1.65	0.478	41	75	1.65	0.478	41	75	6	8	10	8	8	9	8	8	10	5	4	6	6	8	7	5	6	8	10	8	8	9	8	8	10	5	4	6	6	8
AILENYISALNTLWHPECFVCR	Unmodified	2705.3094	0.3094126	1875	P49023-3;P49023;P49023-2;F5GZ78;P49023-4;F5H854;E7EMK8;E9PE21	PXN	Paxillin	yes	no	0	0	1.11	0.311	33	4	1.11	0.311	33	4	3	4	4	3	4	6	4	4	2			1	1			1	3	4	4	3	4	6	4	4	2			1	1
AILFLPMSAK	Unmodified	1089.6256	0.62563801	1452	P09038;P09038-1;P09038-3;P09038-2	FGF2	Fibroblast growth factor 2	yes	no	0	0	2	0		19	2	0		19		3		3		4		2		3		2		2				3		3		4		2		3		2		2
AILGSVER	Unmodified	843.48142	0.48141661	1665	P26639;B4DEG8;G3XAN9;E7ERI3	TARS	Threonine--tRNA ligase, cytoplasmic	no	no	0	0	1.02	0.151	42	1	NaN	NaN			4	2	5	1	3	5	3	2	3	1	2	4	2	3		3
AILILDNDGDR	Unmodified	1213.6303	0.63026569	913	F8VVA7;P61923;F8VWL5;F8W651;F8VYZ4;F8VS17;F8W156;F8VUC5;F8VXB1;F8VXR1	COPZ1	Coatomer subunit zeta-1	yes	no	0	0	1.2	0.4	4	1	1.2	0.4	4	1		2				1		1			1							2				1		1			1
AILILDNDGDRLFAK	Unmodified	1672.9148	0.91482039	913	F8VVA7;P61923;F8VWL5;F8W651;F8VYZ4;F8VS17;F8W156;F8VUC5;F8VXB1;F8VXR1	COPZ1	Coatomer subunit zeta-1	yes	no	0	0	1.27	0.445	56	21	1.27	0.445	56	21	3	4	6	3	4	5	7	4	6	6	7	7	6	4	3	2	3	4	6	3	4	5	7	4	6	6	7	7	6	4
AILKDPPVILYDEATSSLDSITEETILGAMKDVVK	Unmodified	3773.99	0.99002534	157	O75027-2;O75027;G3V1J3;B4DGL8;G3XAC4	ABCB7	ATP-binding cassette sub-family B member 7, mitochondrial	yes	no	0	0	2	0		9	2	0		9		1		2		3		3										1		2		3		3
AILNGIDSINK	Unmodified	1156.6452	0.64518747	3283	Q9UQE7	SMC3	Structural maintenance of chromosomes protein 3	yes	yes	0	0	1.9	0.303	5	44	1.9	0.303	5	44		2	4	1	1	1	7	1	3	4	4	2	9	2	6	2		2	4	1	1	1	7	1	3	4	4	2	9	2
AILPCIK	Unmodified	813.47825	0.47824549	2007	P60842;B4E102	EIF4A1	Eukaryotic initiation factor 4A-I	yes	no	0	0	1.54	0.498	26	31	1.54	0.498	26	31		6	1	6	5	11	1	11	1	2	2	2	1	3	3	2		6	1	6	5	11	1	11	1	2	2	2	1	3
AILPCQDTPSVK	Unmodified	1327.6806	0.6805867	1469	P09960;F8VV40;P09960-2;P09960-3	LTA4H	Leukotriene A-4 hydrolase	yes	no	0	0	1.03	0.168	67	2	1.03	0.168	67	2	4	3	5	4	5	2	6	4	8	4	5	3	6	2	4	4	4	3	5	4	5	2	6	4	8	4	5	3	6	2
AILQATLREEK	Unmodified	1270.7245	0.72450043	2249	Q12904-2;Q12904;B4DNK3;D6R937	AIMP1	Aminoacyl tRNA synthase complex-interacting multifunctional protein 1;Endothelial monocyte-activating polypeptide 2	yes	no	0	0	1.22	0.414	46	13	1.22	0.414	46	13	2	4	4	3	5	5	4	4	5	1	7	1	5	2	4	3	2	4	4	3	5	5	4	4	5	1	7	1	5	2
AILQENGCLSDSDMFSQAGLR	Unmodified	2311.0573	0.057280242	1820	P42704;F5H4J6	LRPPRC	Leucine-rich PPR motif-containing protein, mitochondrial	yes	no	0	0	1.98	0.152	1	41	1.98	0.152	1	41		5		7		7		8		4		4		6		1		5		7		7		8		4		4		6
AILQNSWTEVMDLILKPR	Unmodified	2126.1558	0.15579572	652	Q96PZ0;E7EUH7	PUS7	Pseudouridylate synthase 7 homolog	yes	no	0	0	1.03	0.164	35	1	1.03	0.164	35	1	1	4	3	3	4	4	3	3	2	2		2		3		2	1	4	3	3	4	4	3	3	2	2		2		3
AILQQLGLNSTCDDSILVK	Unmodified	2087.0933	0.093255043	155	P19367;B4DG62;E7ENR4;P19367-3;P19367-2;P19367-4	HK1	Hexokinase-1	yes	no	0	0	2	0		13	2	0		13			2	1	3			2	2			1		2					2	1	3			2	2			1		2
AILVDLEPGTMDSVR	Oxidation (M)	1630.8236	0.82362212	916,2316,2294	P07437;F8VW92;F8VYX6;Q5JP53;F8VUJ7;E9PBJ4;Q13509;G3V2N6;G3V3R4;G3V2R8;G3V5W4;Q13885	TUBB;TUBB3;TUBB2A	Tubulin beta chain;Tubulin beta-3 chain;Tubulin beta-2A chain	no	no	0	1	1.15	0.352	53	9	NaN	NaN			4	4	5	4	3	4	5	4	5	4	1	4	3	5	1	6
AILVDLEPGTMDSVR	Unmodified	1614.8287	0.8287075	916,2316,2294	P07437;F8VW92;F8VYX6;Q5JP53;F8VUJ7;E9PBJ4;Q13509;G3V2N6;G3V3R4;G3V2R8;G3V5W4;Q13885	TUBB;TUBB3;TUBB2A	Tubulin beta chain;Tubulin beta-3 chain;Tubulin beta-2A chain	no	no	0	0	1.35	0.477	177	95	NaN	NaN			17	18	15	14	18	15	15	18	16	18	22	17	13	19	22	15
AILVVFANK	Unmodified	973.59605	0.59605244	242	P40616;B4DWW1;B4DZG7;F8VYN9	ARL1	ADP-ribosylation factor-like protein 1	yes	no	0	0	1	0	8		1	0	8		2	2		1				1		1		1					2	2		1				1		1		1
AILYLNTGYQR	Unmodified	1310.6983	0.69828568	435	CON__ENSEMBL:ENSBTAP00000024146			yes	yes	0	0	1.06	0.229	68	4	1.06	0.229	68	4	4	4	3	4	4	4	4	6	3	4	5	4	2	10	6	5	4	4	3	4	4	4	4	6	3	4	5	4	2	10
AIMAQLPQEQK	Unmodified	1255.6595	0.65945733	258	P35221;B4E2G8;P35221-2;F6XBD8;G3XAM7;F8W845;F5GXI1;Q8N1C0	CTNNA1	Catenin alpha-1	yes	no	0	0	1.76	0.428	7	22	1.76	0.428	7	22		6		5		5	1	6		3		2		1				6		5		5	1	6		3		2		1
AIMEMPSFYSHGLPR	Unmodified	1734.8222	0.82218234	591	E7ENU4;P55265-4;P55265;P55265-2;H0YCK3;P55265-3;P55265-5	ADAR	Double-stranded RNA-specific adenosine deaminase	yes	no	0	0	2	0		11	2	0		11		3		4		1		2						1				3		4		1		2						1
AIMGSGKEDYTGKDVLILGGGDGGILCEIVK	Unmodified	3164.6097	0.60973653	1943	P52788;P52788-2;B4DE40;H7C2R7	SMS	Spermine synthase	yes	no	0	0	1	0	9		1	0	9			1		1		1		1		2		1		1		1		1		1		1		1		2		1		1
AIMKDPDDHTVCHLLFANQTEK	Unmodified	2582.2257	0.22574255	1347	P00387-3;P00387;P00387-2	CYB5R3	NADH-cytochrome b5 reductase 3;NADH-cytochrome b5 reductase 3 membrane-bound form;NADH-cytochrome b5 reductase 3 soluble form	yes	no	0	0	2	0		28	2	0		28		7		8		5		4		1		1		2				7		8		5		4		1		1		2
AIMNLVTGVTSLTFNPTTEILAIASEK	Unmodified	2833.5147	0.51469716	122	Q9Y5J1;B2RAX6;H0Y8K8;H0Y8Z2	UTP18	U3 small nucleolar RNA-associated protein 18 homolog	yes	no	0	0	2	0		18	2	0		18		5	1	4		1		3	1	1		2						5	1	4		1		3	1	1		2
AIMTYVSSFYHAFSGAQK	Unmodified	2006.956	0.95603328	1194,1511	P12814-3;P12814;P12814-2;B7TY16;H9KV75;G3V2N5;G3V2W4;O43707;E7EV83	ACTN1;ACTN4	Alpha-actinin-1;Alpha-actinin-4	no	no	0	0	1.41	0.493	137	97	NaN	NaN			21	20	16	17	13	20	14	21	11	12	14	13	13	11	8	10
AINCATSGVVGLVNCLR	Unmodified	1802.9131	0.91312261	1880	P49327;F5H0D4	FASN	Fatty acid synthase;[Acyl-carrier-protein] S-acetyltransferase;[Acyl-carrier-protein] S-malonyltransferase;3-oxoacyl-[acyl-carrier-protein] synthase;3-oxoacyl-[acyl-carrier-protein] reductase;3-hydroxypalmitoyl-[acyl-carrier-protein] dehydratase;Enoyl-[acyl-carrier-protein] reductase;Oleoyl-[acyl-carrier-protein] hydrolase	yes	no	0	0	1.23	0.423	23	7	1.23	0.423	23	7			4	4	1	2		4	1	4		2		4	1	3			4	4	1	2		4	1	4		2		4
AINCATSGVVGLVNCLRR	Unmodified	1959.0142	0.014233636	1880	P49327;F5H0D4	FASN	Fatty acid synthase;[Acyl-carrier-protein] S-acetyltransferase;[Acyl-carrier-protein] S-malonyltransferase;3-oxoacyl-[acyl-carrier-protein] synthase;3-oxoacyl-[acyl-carrier-protein] reductase;3-hydroxypalmitoyl-[acyl-carrier-protein] dehydratase;Enoyl-[acyl-carrier-protein] reductase;Oleoyl-[acyl-carrier-protein] hydrolase	yes	no	0	0	1.11	0.309	50	6	1.11	0.309	50	6	4	5	2	5	4	5	2	5	2	4	2	4	3	4	1	4	4	5	2	5	4	5	2	5	2	4	2	4	3	4
AINCPEDIVFPALDILR	Unmodified	1955.0186	0.018633537	3287	Q9Y263	PLAA	Phospholipase A-2-activating protein	yes	yes	0	0	1.05	0.222	73	4	1.05	0.222	73	4		7	7	8	6	11	3	8	3	4	2	4	2	7		5		7	7	8	6	11	3	8	3	4	2	4	2	7
AINEAYKEDYHK	Unmodified	1479.6994	0.69940789	1435	P08133;A6NN80;E9PGK1;B7Z582;E5RK69;E7EMC6	ANXA6	Annexin A6;Annexin	yes	no	0	0	1	0	26		1	0	26			2		2		3		3		6		3	1	3		3		2		2		3		3		6		3	1	3
AINFNFGYAK	Unmodified	1143.5713	0.57129425	1856	P47897;B4DWJ2;B4DNN3	QARS	Glutamine--tRNA ligase	yes	no	0	0	1.04	0.192	25	1	1.04	0.192	25	1	2	3	4	1	2	3	3	2	1	1		1	1	1		1	2	3	4	1	2	3	3	2	1	1		1	1	1
AINGPTSASGDDISK	Unmodified	1431.6842	0.68415175	247	P51114;B4DXZ6;E7ERF5;P51114-3	FXR1	Fragile X mental retardation syndrome-related protein 1	no	no	0	0	1.15	0.361	22	4	NaN	NaN			1	4	4	2	3	2	1	4	2	1		1				1
AINIGQLVDVK	Unmodified	1168.6816	0.68157298	2361	Q14690;F5H7X0	PDCD11	Protein RRP5 homolog	yes	no	0	0	2	0		67	2	0		67	6	5	6	3	3	4	5	4	7	6	2	4	6	2	3	1	6	5	6	3	3	4	5	4	7	6	2	4	6	2
AINQGGLTSVAVR	Unmodified	1284.715	0.71499837	2010	P60900;G3V5Z7;G3V295;B4DXJ9;G3V3I1;G3V3U4	PSMA6	Proteasome subunit alpha type-6;Proteasome subunit alpha type	yes	no	0	0	1.42	0.494	70	51	1.42	0.494	70	51	7	9	8	6	6	8	9	8	8	7	7	8	6	9	8	7	7	9	8	6	6	8	9	8	8	7	7	8	6	9
AINQQTGAFVEISR	Unmodified	1532.7947	0.79470526	2774	Q92945;Q92945-2	KHSRP	Far upstream element-binding protein 2	yes	no	0	0	1.63	0.483	62	105	1.63	0.483	62	105	15	23	6	17	5	23	11	12	12	4	8	8	7	8	1	7	15	23	6	17	5	23	11	12	12	4	8	8	7	8
AINTLNGLR	Unmodified	970.55598	0.55597854	2429	Q15717;B1APY8;P26378-3;P26378;B1APY9;P26378-5;P26378-2;P26378-4;Q12926;Q12926-2;B1AM48	ELAVL1;ELAVL4;ELAVL2	ELAV-like protein 1;ELAV-like protein 4;ELAV-like protein 2	yes	no	0	0	1.75	0.433	18	54	1.75	0.433	18	54	4	5	5	5	4	3	5	4	4	5	5	3	7	6	3	4	4	5	5	5	4	3	5	4	4	5	5	3	7	6
AINVFVSANR	Unmodified	1089.5931	0.59309232	2946	Q9BUL8;C9J5C3;C9J363	PDCD10	Programmed cell death protein 10	yes	no	0	0	1.25	0.433	6	2	1.25	0.433	6	2	1	1		1		1		1				2			1		1	1		1		1		1				2
AINVLLEGNPDTHSWEMVGK	Unmodified	2209.0838	0.08375299	2333	Q14157-1;Q14157-4;F8W726;Q14157-3;Q5VU77;Q5VU78;Q5VU79;Q5VU80;Q5VU81	UBAP2L		no	no	0	0	2	0		2	NaN	NaN				1				1
AINVQEEK	Unmodified	929.48181	0.48181054	2314	Q13813;A6NG51;Q13813-2;F8W7K3;Q13813-3	SPTAN1	Spectrin alpha chain, brain	yes	no	0	0	1.5	0.5	4	4	1.5	0.5	4	4			2	2				1				1	1	1					2	2				1				1	1	1
AIPDLTAPVAAVQAAVSNLVR	Unmodified	2075.1739	0.17388863	1588	P18206;P18206-2;F5H5H8;B4DTM7	VCL	Vinculin	yes	no	0	0	1.42	0.493	133	96	1.42	0.493	133	96	16	17	15	13	12	16	17	15	15	13	20	9	13	11	19	8	16	17	15	13	12	16	17	15	15	13	20	9	13	11
AIPLVLVSGNHDIGNTPTAETVEEFCR	Unmodified	2938.4495	0.44947114	2924	Q9BRF8	CPPED1	Calcineurin-like phosphoesterase domain-containing protein 1	yes	yes	0	0	1	0	11		1	0	11		1	3		1		2		2			1		1				1	3		1		2		2			1		1
AIPNNQVLGK	Unmodified	1052.5978	0.59784335	1234	O60869;O60869-2	EDF1	Endothelial differentiation-related factor 1	yes	no	0	0	1.69	0.463	9	20	1.69	0.463	9	20						3		2	2	6	3	3	3	2	1	4						3		2	2	6	3	3	3	2
AIPQLQGYLR	Unmodified	1157.6557	0.65569258	2188	Q02878;F8W181	RPL6	60S ribosomal protein L6	yes	no	0	0	1.51	0.5	63	65	1.51	0.5	63	65	8	9	8	8	8	10	8	8	8	8	8	7	8	8	7	7	8	9	8	8	8	10	8	8	8	8	8	7	8	8
AIPTVNHSGTFSPQAPVPTTVPVVDVR	Unmodified	2785.4763	0.47627824	2442	Q16513;Q16513-2;Q16513-3;B1AL79;Q16513-4;Q16513-5	PKN2	Serine/threonine-protein kinase N2	yes	no	0	0	2	0		10	2	0		10		3		5				2										3		5				2
AIPVSPSAVEEDEDEDGHTVVATAR	Unmodified	2593.2144	0.21436905	966	G3V1L9;Q07157;G5E9E7;H0Y3R8;Q07157-2	TJP1	Tight junction protein ZO-1	yes	no	0	0	1.9	0.3	1	9	1.9	0.3	1	9		4		2		3				1								4		2		3				1
AIQAAFFYLEPR	Unmodified	1424.7452	0.74523587	509	CON__Q3SZR3			yes	yes	0	0	1.01	0.105	176	2	1.01	0.105	176	2	9	9	10	11	12	10	8	8	9	8	14	9	10	8	32	11	9	9	10	11	12	10	8	8	9	8	14	9	10	8
AIQALNGR	Unmodified	841.477	0.47699993	3226	Q9UHX1-2;Q9UHX1-6;Q9UHX1-4;Q9UHX1;Q9UHX1-5;Q9UHX1-3	PUF60	Poly(U)-binding-splicing factor PUF60	yes	no	0	0	1.14	0.35	6	1	1.14	0.35	6	1		2		1	1			1				1				1		2		1	1			1				1
AIQAYGMKPHDIFEANDLFENGNMTQVQTTLVALAGLAK	Unmodified	4219.1082	0.10820019	2415	Q15417;B4DFK6;E9PDU6	CNN3	Calponin-3	yes	no	0	0	1.64	0.48	9	16	1.64	0.48	9	16		5	2	6		3		6		1		1		1				5	2	6		3		6		1		1		1
AIQDDCQVITAR	Unmodified	1388.6718	0.67181293	3229	Q9UID3;Q9UID3-2;E9PKX7;E9PJ36	FFR;C11orf2	Protein fat-free homolog	no	no	0	0	1.08	0.276	11	1	NaN	NaN				2	1	1		1	1	3	1				1	1
AIQDHLLEVEQSKDQMEKEMLEK	Unmodified	2770.3517	0.35173093	1508	P12270	TPR	Nucleoprotein TPR	yes	yes	0	0	2	0		4	2	0		4		1		1		1		1										1		1		1		1
AIQGGTSHHLGQNFSK	Unmodified	1680.8332	0.83321603	1427	P07814	EPRS	Bifunctional glutamate/proline--tRNA ligase;Glutamate--tRNA ligase;Proline--tRNA ligase	yes	yes	0	0	1.2	0.4	20	5	1.2	0.4	20	5		2	7		3	2	5	1	1	1	1					2		2	7		3	2	5	1	1	1	1
AIQLEYSEAR	Unmodified	1178.5932	0.5931519	1175	O43242;F5H8K4;B4DT72	PSMD3	26S proteasome non-ATPase regulatory subunit 3	yes	no	0	0	1	0	9		1	0	9						2	1		1				1	1	2		1					2	1		1				1	1	2
AIQLNPSYIR	Unmodified	1173.6506	0.6506072	2896	Q99614;H0YB37	TTC1	Tetratricopeptide repeat protein 1	yes	no	0	0	1	0	36		1	0	36		2	3	2	3	2	3	4	4	1	2	1	2	1	4		2	2	3	2	3	2	3	4	4	1	2	1	2	1	4
AIQLNSNSVQALLLK	Unmodified	1610.9356	0.93555583	3239	Q9UJX3;Q9UJX3-2;F8VZ62;F8VQY8	ANAPC7	Anaphase-promoting complex subunit 7	yes	no	0	0	2	0		18	2	0		18	1		5		4		1	1	2				2	1	1		1		5		4		1	1	2				2	1
AIQLSGAEQLEALK	Unmodified	1469.809	0.80895834	2936	Q9BT78;D6RFN0;D6RAX7;B3KST5	COPS4	COP9 signalosome complex subunit 4	yes	no	0	0	1.02	0.147	44	1	1.02	0.147	44	1	4	3	6	3	6	2	2	2	4	2	5	1	2	2		1	4	3	6	3	6	2	2	2	4	2	5	1	2	2
AIQTLGYFPVGDGDFPHQK	Unmodified	2089.0269	0.026890038	2532	Q5VYK3;B3KXF2	ECM29;KIAA0368	Proteasome-associated protein ECM29 homolog	yes	no	0	0	1	0	35		1	0	35		3	1	1	4	3	3	3	4	1	1	2	3	2	2		2	3	1	1	4	3	3	3	4	1	1	2	3	2	2
AIRDGVIEASINHEK	Unmodified	1650.8689	0.86893283	1175	O43242;F5H8K4;B4DT72;H0YGV8	PSMD3	26S proteasome non-ATPase regulatory subunit 3	yes	no	0	0	1	0	12		1	0	12			1				2		2		4		1				2		1				2		2		4		1
AIRLELQGPR	Unmodified	1151.6775	0.67749065	1593	P19338;E7EX81;Q9BQ02;H7BY16	NCL	Nucleolin	yes	no	0	0	1.53	0.499	57	65	1.53	0.499	57	65	7	10	7	9	9	10	7	7	7	8	6	7	8	9	2	9	7	10	7	9	9	10	7	7	7	8	6	7	8	9
AIRPQIDLK	Unmodified	1052.6342	0.63422886	2134	P78527;P78527-2;E7EUY0	PRKDC	DNA-dependent protein kinase catalytic subunit	yes	no	0	0	1.64	0.481	47	82	1.64	0.481	47	82	9	3	16	3	7	4	19	5	15	10	10	5	8	2	7	6	9	3	16	3	7	4	19	5	15	10	10	5	8	2
AIRPQIDLKR	Unmodified	1208.7353	0.73533988	2134	P78527;P78527-2;E7EUY0	PRKDC	DNA-dependent protein kinase catalytic subunit	yes	no	0	0	1.92	0.276	7	77	1.92	0.276	7	77	6	5	3	5	7	5	5	6	5	6	4	6	4	10	3	4	6	5	3	5	7	5	5	6	5	6	4	6	4	10
AISAANLHLR	Unmodified	1064.6091	0.60907674	2562	Q6P2Q9	PRPF8	Pre-mRNA-processing-splicing factor 8	yes	yes	0	0	2	0		3	2	0		3		1				2												1				2
AISEPNFSVAYANMCR	Unmodified	1828.8236	0.8236389	654	E7EUU4;E9PFM1;Q04637;Q04637-3;E9PGM1;Q04637-4;G5E9S1;Q04637-6;C9JF13;C9K073;C9J2Z7	EIF4G1	Eukaryotic translation initiation factor 4 gamma 1	no	no	0	0	1.31	0.462	9	4	NaN	NaN				4	1	5		2		1
AISEQTGK	Unmodified	832.42905	0.42904669	1955	E7ENH9;P53396;P53396-2;B4E3P0	ACLY	ATP-citrate synthase	yes	no	0	0	1.33	0.471	2	1	1.33	0.471	2	1				1					1					1						1					1					1
AISEQTGKELLYK	Unmodified	1478.7981	0.7980593	1955	E7ENH9;P53396;P53396-2;B4E3P0	ACLY	ATP-citrate synthase	yes	no	0	0	1.3	0.459	86	37	1.3	0.459	86	37	11	7	6	4	6	9	5	7	10	6	14	8	12	7	3	8	11	7	6	4	6	9	5	7	10	6	14	8	12	7
AISHEHSPSDLEAHFVPLVK	Unmodified	2212.1277	0.12766671	1702	P30153;B4DDF7;F5H3X9	PPP2R1A	Serine/threonine-protein phosphatase 2A 65 kDa regulatory subunit A alpha isoform	yes	no	0	0	1.34	0.473	124	63	1.34	0.473	124	63	14	13	12	12	17	15	14	13	10	10	14	7	15	5	9	7	14	13	12	12	17	15	14	13	10	10	14	7	15	5
AISHEHSPSDLEAHFVPLVKR	Unmodified	2368.2288	0.22877774	1702	P30153;B4DDF7;F5H3X9	PPP2R1A	Serine/threonine-protein phosphatase 2A 65 kDa regulatory subunit A alpha isoform	yes	no	0	0	1.04	0.189	52	2	1.04	0.189	52	2	2	2	3	5	1	8	1	7	4	4	2	4	3	3	2	3	2	2	3	5	1	8	1	7	4	4	2	4	3	3
AISKDHLYGTLDPNTR	Unmodified	1799.9166	0.91661131	2341	Q14204	DYNC1H1	Cytoplasmic dynein 1 heavy chain 1	yes	yes	0	0	1.08	0.273	34	3	1.08	0.273	34	3	3	3	2	2	1	2	1	2	2	2	3	5	2	5		2	3	3	2	2	1	2	1	2	2	2	3	5	2	5
AISNNEADAVTLDGGLVYEAGLKPNNLKPVVAEFHGTK	Unmodified	3951.0378	0.03779566	485	CON__Q0IIK2;CON__Q29443			yes	no	0	0	1.08	0.269	153	13	1.08	0.269	153	13	12	10	11	8	8	8	8	8	12	12	13	8	11	11	17	9	12	10	11	8	8	8	8	8	12	12	13	8	11	11
AISSASSPQSPGDALR	Unmodified	1542.7638	0.76379906	281	Q96KR1;B5MEH6	ZFR	Zinc finger RNA-binding protein	yes	no	0	0	1.74	0.438	14	40	1.74	0.438	14	40	2	5	10	5	2	3	3	3	3	2	4	3	1	5		3	2	5	10	5	2	3	3	3	3	2	4	3	1	5
AISSTEAVLNNR	Unmodified	1273.6626	0.66262845	3190,2516	Q5T8P6;Q5T8P6-2;Q5T8P6-3;Q5T8P6-4;Q5T8P6-5;Q9P2N5	RBM26;RBM27	RNA-binding protein 26;RNA-binding protein 27	no	no	0	0	1.84	0.37	8	41	NaN	NaN				1	7	1	5		8	5	7	3	1	1	3	3	2	2
AISSYFVSTMSSSIK	Unmodified	1606.7913	0.79125936	1249	O75367;O75367-3;O75367-2;B4DJC3	H2AFY	Core histone macro-H2A.1;Histone H2A	yes	no	0	0	2	0		21	2	0		21				1				1		4		2	3	6		4				1				1		4		2	3	6
AISTPETPLTKR	Unmodified	1312.7351	0.73506511	2337	Q14181;E9PIQ6	POLA2	DNA polymerase alpha subunit B	yes	no	0	0	1.5	0.5	17	17	1.5	0.5	17	17	6	5	6	2	3	1	2	1	2	1		1		3		1	6	5	6	2	3	1	2	1	2	1		1		3
AISTTCIPNYPDR	Unmodified	1506.7137	0.71367774	3018	Q9H2J4;H7BZP2	PDCL3	Phosducin-like protein 3	yes	no	0	0	1.14	0.344	44	7	1.14	0.344	44	7	7	5	3	3	4	5	4	4	4	3	1	1	2	3		2	7	5	3	3	4	5	4	4	4	3	1	1	2	3
AISVHSTPEGCSSACK	Unmodified	1689.7451	0.74505423	3166	Q9NZI8	IGF2BP1	Insulin-like growth factor 2 mRNA-binding protein 1	yes	yes	0	0	1.22	0.414	71	20	1.22	0.414	71	20	4	5	8	3	3	5	6	5	3	10	9	7	11	4	1	7	4	5	8	3	3	5	6	5	3	10	9	7	11	4
AISYHLVQKPFSLTK	Unmodified	1730.9719	0.97194134	2789	Q969Z0;C9JY22;C9IZN7;C9J7P5	TBRG4	Protein TBRG4	yes	no	0	0	2	0		20	2	0		20			4				3		3	2	2			2	2	2			4				3		3	2	2			2
AITDGQAGFGNDTLSK	Unmodified	1593.7635	0.76346471	2610	Q7Z739	YTHDF3	YTH domain family protein 3	yes	yes	0	0	1	0	6		1	0	6			1		1	1	1	1	1										1		1	1	1	1	1
AITEASPAH	Unmodified	895.43995	0.43994572	3044	Q9H7Z7;A6NHH0	PTGES2	Prostaglandin E synthase 2;Prostaglandin E synthase 2 truncated form	yes	no	0	0	1.92	0.276	1	11	1.92	0.276	1	11			1		2		4		1		4								1		2		4		1		4
AITFFTEDDKPLLR	Unmodified	1664.8774	0.87737225	3299	Q9Y2R4;A8MTP9	DDX52	Probable ATP-dependent RNA helicase DDX52	yes	no	0	0	2	0		11	2	0		11	1	3		1		2		1		1				2			1	3		1		2		1		1				2
AITGASLADIMAK	Unmodified	1260.6748	0.67477304	391	P83731;C9JNW5;C9JXB8	RPL24	60S ribosomal protein L24	yes	no	0	0	1.47	0.499	74	65	1.47	0.499	74	65	9	9	15	10	8	11	9	9	9	8	5	8	9	9	4	7	9	9	15	10	8	11	9	9	9	8	5	8	9	9
AITGIQAFTASK	Unmodified	1206.6608	0.66083754	2775	Q92947;B4DK85	GCDH	Glutaryl-CoA dehydrogenase, mitochondrial	yes	no	0	0	2	0		3	2	0		3				1			1								1					1			1
AITHLNNNFMFGQK	Unmodified	1633.8035	0.8034958	1537	P14866;A6NIT8	HNRNPL	Heterogeneous nuclear ribonucleoprotein L	yes	no	0	0	1.57	0.495	47	62	1.57	0.495	47	62		11	6	13	7	7	4	10	5	11	2	9	7	10		7		11	6	13	7	7	4	10	5	11	2	9	7	10
AITIAGIPQSIIECVK	Unmodified	1711.9542	0.95424237	2407,2406,2408	Q15366-4;Q15366-5;F8VZX2;G3V0E8;B4DXP5;F8VRH0;F8VXH9;Q15366;H3BRU6;B4DRD7;Q15366-3;Q15366-2;F8VRG9;F8VWQ4;B4DLC0	PCBP2	Poly(rC)-binding protein 2	no	no	0	0	1.53	0.499	106	120	NaN	NaN			16	18	10	17	15	17	12	18	12	19	10	14	12	17	9	10
AITIAGVPQSVTECVK	Unmodified	1671.8866	0.88655673	2405	Q15365	PCBP1	Poly(rC)-binding protein 1	yes	yes	0	0	1.44	0.496	94	74	1.44	0.496	94	74	11	11	12	12	13	9	11	10	10	12	9	10	9	11	9	9	11	11	12	12	13	9	11	10	10	12	9	10	9	11
AITIANQTNCPLYITK	Unmodified	1819.9502	0.95021962	212	Q16555;B4DR31	DPYSL2	Dihydropyrimidinase-related protein 2	yes	no	0	0	1.19	0.39	61	14	1.19	0.39	61	14	10	5	5	6	4	9	7	3	3	4	4	4	4	2	1	4	10	5	5	6	4	9	7	3	3	4	4	4	4	2
AITIASQTNCPLYVTK	Unmodified	1778.9237	0.92367052	2339	Q14195-2;Q14195	DPYSL3	Dihydropyrimidinase-related protein 3	yes	no	0	0	1	0	77		1	0	77		6	6	7	4	7	4	8	5	9	6		3	6	3		3	6	6	7	4	7	4	8	5	9	6		3	6	3
AITPAYPANHADIIFDITDGNLR	Unmodified	2497.2601	0.26013745	430	CON__ENSEMBL:ENSBTAP00000016046			yes	yes	0	0	1	0	1		1	0	1																	1
AITSAYYR	Unmodified	943.47633	0.47633123	2437	Q15907;P62491;H3BSC1;B4DT13;H3BMH2;P57735	RAB11B;RAB11A;RAB25	Ras-related protein Rab-11B;Ras-related protein Rab-11A;Ras-related protein Rab-25	yes	no	0	0	1.45	0.498	18	15	1.45	0.498	18	15				2	1	1	1	1	1	4	4	2	5	2	6	3				2	1	1	1	1	1	4	4	2	5	2
AITSGGITYQDQPWHADCFVCVTCSK	Unmodified	3000.3204	0.32044758	301	F5GWR5;Q13642-4;Q13642-5;Q13642-1;B7Z5V0;B7Z6U8;Q13642;Q5JXI8;Q5JXI3;Q5JXH7;Q5JXH8	FHL1	Four and a half LIM domains protein 1	yes	no	0	0	1	0	1		1	0	1			1																1
AITTGLQEYVEAVSFQHFIK	Unmodified	2280.179	0.17903358	2895	Q99598;Q5VVQ1	TSNAX	Translin-associated protein X	yes	no	0	0	1	0	18		1	0	18			1	2	3	2	2	2	1		1		1		2		1		1	2	3	2	2	2	1		1		1		2
AITVFSPDGHLFQVEYAQEAVK	Unmodified	2448.2325	0.23252572	1125	O14818;Q5JXJ2;Q8TAA3;Q8TAA3-5;F5H3G5;Q8TAA3-2	PSMA7;PSMA8	Proteasome subunit alpha type-7;Proteasome subunit alpha type;Proteasome subunit alpha type-7-like	yes	no	0	0	1.43	0.494	62	46	1.43	0.494	62	46	10	7	7	7	7	8	7	6	6	4	9	6	6	7	6	5	10	7	7	7	7	8	7	6	6	4	9	6	6	7
AITVFSPDGHLFQVEYAQEAVKK	Unmodified	2576.3275	0.32748873	1125	O14818;Q5JXJ2;Q8TAA3;Q8TAA3-5;F5H3G5;Q8TAA3-2	PSMA7;PSMA8	Proteasome subunit alpha type-7;Proteasome subunit alpha type;Proteasome subunit alpha type-7-like	yes	no	0	0	1.1	0.305	69	8	1.1	0.305	69	8	8	7	9	5	7	4	9	3	7	3	3	2	4	5		1	8	7	9	5	7	4	9	3	7	3	3	2	4	5
AIVAESLNNTSIK	Unmodified	1358.7405	0.74054442	1750	P35251;P35251-2;H0Y8U4	RFC1	Replication factor C subunit 1	yes	no	0	0	2	0		4	2	0		4										1				1	1	1										1				1
AIVAGDQNVEYK	Unmodified	1305.6565	0.65648044	301	F5GWR5;Q13642-4;Q13642-5;Q13642-1;B7Z5V0;B7Z6U8;Q13642;Q5JXI8;Q5JXI3;Q5JXH7;Q5JXH8;Q5JXI2;Q13642-3;Q5JXH9;Q5JXI0	FHL1	Four and a half LIM domains protein 1	yes	no	0	0	1	0	22		1	0	22			4	2	3		4	1	1		1		2		2		2		4	2	3		4	1	1		1		2		2
AIVAIENPADVSVISSR	Unmodified	1739.9418	0.94176342	360	P08865;C9J9K3;A6NE09	RPSA;RPSAP58	40S ribosomal protein SA	yes	no	0	0	1.39	0.488	119	77	1.39	0.488	119	77	13	12	14	13	13	11	10	10	11	15	13	12	14	14	8	13	13	12	14	13	13	11	10	10	11	15	13	12	14	14
AIVDAAR	Unmodified	714.40244	0.40243801	2332	Q14152;F5H335	EIF3A	Eukaryotic translation initiation factor 3 subunit A	yes	no	0	0	2	0		2	2	0		2												1		1														1		1
AIVDCGFEHPSEVQHECIPQAILGMDVLCQAK	Unmodified	3650.699	0.69897902	907,1079	F8VQ10;Q13838-2;Q13838;Q5STU3;F8VZL8;F6WLT2;F6TRA5;F6UN21;F6S4E6;F6R6M7;F6QYI9;F6V772;E7EMX2;F6SXL5;F6S2B7;F6U6E2;F6QWI5;O00148;Q8N5M0;B1Q2N1	DDX39B;BAT1;DDX39A;DDX39	Spliceosome RNA helicase DDX39B;ATP-dependent RNA helicase DDX39A	no	no	0	0	1.52	0.5	63	68	NaN	NaN			8	13	6	12	7	12	6	13	7	8	5	7	8	10	3	6
AIVEFLSNLAR	Unmodified	1231.6925	0.69247202	2264	Q13112	CHAF1B	Chromatin assembly factor 1 subunit B	yes	yes	0	0	2	0		1	2	0		1			1																1
AIVFVVDSAAFQR	Unmodified	1421.7667	0.76669959	3348	Q9Y5M8;H7C4H2	SRPRB	Signal recognition particle receptor subunit beta	yes	no	0	0	2	0		13	2	0		13			1						1	1		2	2	3	2	1			1						1	1		2	2	3
AIVHAVGQELQVTGPFNLQLIAK	Unmodified	2445.3744	0.37437935	906	P27708;F8VPD4	CAD	CAD protein;Glutamine-dependent carbamoyl-phosphate synthase;Aspartate carbamoyltransferase;Dihydroorotase	yes	no	0	0	1.12	0.325	22	3	1.12	0.325	22	3		4	2	4	1	4		4		1		1		1		3		4	2	4	1	4		4		1		1		1
AIVHDNKDGTYAVTYIPDK	Unmodified	2119.0586	0.058584096	1251	O75369-8;O75369;O75369-9;O75369-2;O75369-3;O75369-6;O75369-7;E7EN95;O75369-4;O75369-5	FLNB	Filamin-B	yes	no	0	0	1.67	0.471	15	30	1.67	0.471	15	30	2	8	3	5	2	4	2	6	2	4	2		3	1		1	2	8	3	5	2	4	2	6	2	4	2		3	1
AIVHDNKDGTYAVTYIPDKTGR	Unmodified	2433.2288	0.22883732	1251	O75369-8;O75369;O75369-9;O75369-2;O75369-3;O75369-6;O75369-7;E7EN95;O75369-4;O75369-5	FLNB	Filamin-B	yes	no	0	0	1.77	0.418	19	65	1.77	0.418	19	65	4	5	12	7	5	7	11	9	10	2	4	3		2	1	2	4	5	12	7	5	7	11	9	10	2	4	3		2
AIVICPTDEDLKDR	Unmodified	1643.8189	0.8188711	294	Q9BUJ2;Q9BUJ2-2;B7Z4B8;Q9BUJ2-4;Q9BUJ2-3	HNRNPUL1	Heterogeneous nuclear ribonucleoprotein U-like protein 1	yes	no	0	0	1.68	0.467	29	61	1.68	0.467	29	61	8	6	8	5	5	4	5	4	8	6	6	6	6	6	2	5	8	6	8	5	5	4	5	4	8	6	6	6	6	6
AIVLAAIFR	Unmodified	972.61204	0.61203685	2594	Q7L2E3-3;Q7L2E3-2;Q7L2E3;H7BXY3	DHX30	Putative ATP-dependent RNA helicase DHX30	yes	no	0	0	2	0		1	2	0		1									1																1
AIVQDQGCLPGLILFMDHPNPPVVHSALLALR	Unmodified	3490.8581	0.85812092	3134	Q9NVT9;E5RJ86;E5RHK3;E9PR92	ARMC1	Armadillo repeat-containing protein 1	yes	no	0	0	1.62	0.484	9	15	1.62	0.484	9	15		1	5	2			2	2	4	3		2	1	1		1		1	5	2			2	2	4	3		2	1	1
AIVQLVNER	Unmodified	1040.5978	0.59784335	2392	Q15102	PAFAH1B3	Platelet-activating factor acetylhydrolase IB subunit gamma	yes	yes	0	0	1	0	2		1	0	2			1				1												1				1
AIVQQWLEYR	Unmodified	1304.6877	0.68772099	1180	O43324;C9J1V9;D6RBD7;C9JLK5;H0YAL7;D6RCQ0	EEF1E1	Eukaryotic translation elongation factor 1 epsilon-1	yes	no	0	0	1.34	0.474	35	18	1.34	0.474	35	18		4	5	4	2	4	5	4	3	4	2	3	4	4	3	2		4	5	4	2	4	5	4	3	4	2	3	4	4
AIVVTDGER	Unmodified	958.50836	0.50835964	1863	P48163;B4DZ70	ME1	NADP-dependent malic enzyme;Malic enzyme	yes	no	0	0	1.06	0.229	34	2	1.06	0.229	34	2	1	4	2	3	2	3	2	2	2	4	1	3	1	3		3	1	4	2	3	2	3	2	2	2	4	1	3	1	3
AIVWGMQTR	Unmodified	1060.5488	0.54878467	1955	E7ENH9;P53396;P53396-2;B4E3P0	ACLY	ATP-citrate synthase	yes	no	0	0	1.09	0.287	10	1	1.09	0.287	10	1		2	1	1	2	2		1	1							1		2	1	1	2	2		1	1
AIWAALQTQTSNAAK	Unmodified	1572.826	0.82600539	3162	Q9NYU2;Q9NYU2-2	UGGT1	UDP-glucose:glycoprotein glucosyltransferase 1	yes	no	0	0	2	0		48	2	0		48	1	3	5	4	2	1	4	3	4	2	4	2	4	4	4	1	1	3	5	4	2	1	4	3	4	2	4	2	4	4
AIWNVINWENVTER	Unmodified	1742.874	0.87401821	135	P04179;B3KUK2;B4E3K9;P04179-2	SOD2	Superoxide dismutase [Mn], mitochondrial;Superoxide dismutase	yes	no	0	0	1.67	0.469	47	97	1.67	0.469	47	97	5	11	10	12	7	8	8	10	6	10	6	9	8	14	4	16	5	11	10	12	7	8	8	10	6	10	6	9	8	14
AIYAYALQVFPSKK	Unmodified	1597.8868	0.88681473	1301	O94906;O94906-2	PRPF6	Pre-mRNA-processing factor 6	yes	no	0	0	2	0		1	2	0		1									1																1
AIYDTPCIQAESEK	Unmodified	1623.745	0.74503745	1087	O00232;O00232-2	PSMD12	26S proteasome non-ATPase regulatory subunit 12	yes	no	0	0	1	0	1		1	0	1			1																1
AIYEVLFR	Unmodified	1009.5597	0.55966693	2395	Q15149	PLEC	Plectin	yes	yes	0	0	1.95	0.218	3	57	1.95	0.218	3	57	4	4	5	6	5	5	3	4	4	4	2	5	2	4	1	2	4	4	5	6	5	5	3	4	4	4	2	5	2	4
AIYFDGDFGQIVR	Unmodified	1499.7409	0.74087877	2870	Q96RP9;C9IZ01;F8WAU4	GFM1	Elongation factor G, mitochondrial	yes	no	0	0	1.94	0.235	1	16	1.94	0.235	1	16		1		3				2	1	1	1	3	2	2	1			1		3				2	1	1	1	3	2	2
AIYHDLEQSIR	Unmodified	1343.6834	0.68336389	3267	Q9UNF0;Q9UNF0-2	PACSIN2	Protein kinase C and casein kinase substrate in neurons protein 2	yes	no	0	0	1.38	0.486	42	26	1.38	0.486	42	26	7	8	3	6	5	8	3	7	5	2	4	3	2	3	1	1	7	8	3	6	5	8	3	7	5	2	4	3	2	3
AIYKGPGSEAGP	Unmodified	1145.5717	0.57168818	1615	P21964;P21964-2	COMT	Catechol O-methyltransferase	yes	no	0	0	1.83	0.373	6	30	1.83	0.373	6	30	3	4		1	1	2	4	1	4	3	3	2	3	2	2	1	3	4		1	1	2	4	1	4	3	3	2	3	2
AIYQATYR	Unmodified	984.50288	0.50288033	1681	P28074;E9PAV2	PSMB5	Proteasome subunit beta type-5	yes	no	0	0	1.4	0.49	9	6	1.4	0.49	9	6	2	1	2	1	1	2				2	3			1			2	1	2	1	1	2				2	3			1
AIYQVYNALQEK	Unmodified	1438.7456	0.7456298	2379	Q15018	FAM175B	BRISC complex subunit Abro1	yes	yes	0	0	1	0	1		1	0	1									1																1
AIYSFCSQICDPR	Unmodified	1615.7123	0.71229754	859	Q9HCS7;F5H315	XAB2	Pre-mRNA-splicing factor SYF1	yes	no	0	0	2	0		1	2	0		1						1																1
AKAEASSGDHPTDTEMKEEQK	Unmodified	2288.0227	0.022668875	2186	Q02790	FKBP4	Peptidyl-prolyl cis-trans isomerase FKBP4;Peptidyl-prolyl cis-trans isomerase FKBP4, N-terminally processed	yes	yes	0	0	1.25	0.433	3	1	1.25	0.433	3	1		1		1		1		1										1		1		1		1
AKASLNGADIYSGCCTLK	Unmodified	1927.9132	0.91318219	1537	P14866;A6NIT8;B4DPK8;B4DVF8	HNRNPL	Heterogeneous nuclear ribonucleoprotein L	yes	no	0	0	1.65	0.476	18	34	1.65	0.476	18	34	4	4	5	1	7	5	7	2	3	2	1	2	3	2	1	3	4	4	5	1	7	5	7	2	3	2	1	2	3	2
AKCELSSSVQTDINLPYLTMDSSGPK	Unmodified	2840.3572	0.35721024	298	P38646;B7Z4V2;F5H3L8;H0YBG6	HSPA9	Stress-70 protein, mitochondrial	yes	no	0	0	1.43	0.495	20	15	1.43	0.495	20	15		3	1	5	1	2		7		3		3	1	4		5		3	1	5	1	2		7		3		3	1	4
AKDANNGNLQLR	Unmodified	1312.6848	0.68476088	718	P05455;E9PFH8	SSB	Lupus La protein	yes	no	0	0	1.08	0.266	48	4	1.08	0.266	48	4	3	5	3	3	4	5	4	5	5	3	7	3		1		1	3	5	3	3	4	5	4	5	5	3	7	3		1
AKDFSLILDDVAITELSFSR	Unmodified	2239.1736	0.17361385	2899	Q99623;F5GY37;B4DP75;F5GWA7;B4DW05;F5H3X6	PHB2	Prohibitin-2	yes	no	0	0	1.92	0.276	1	11	1.92	0.276	1	11			1				2		3		3	1	1	1					1				2		3		3	1	1	1
AKDIVPGDIVEIAVGDKVPADIR	Unmodified	2389.3217	0.32167507	1562	P16615;P16615-3;P16615-2;P16615-5;F8VSH0	ATP2A2	Sarcoplasmic/endoplasmic reticulum calcium ATPase 2	yes	no	0	0	1.97	0.169	1	33	1.97	0.169	1	33	4	3	1	4	2	2	2	5	1	3	2		1	2		2	4	3	1	4	2	2	2	5	1	3	2		1	2
AKDLQDELAGNSEQR	Unmodified	1672.8016	0.80164113	3283	Q9UQE7	SMC3	Structural maintenance of chromosomes protein 3	yes	yes	0	0	2	0		19	2	0		19	6	1	2	2	1	3	1	2						1			6	1	2	2	1	3	1	2						1
AKDLYSALIK	Unmodified	1120.6492	0.64921022	1279	O75844	ZMPSTE24	CAAX prenyl protease 1 homolog	yes	yes	0	0	2	0		4	2	0		4							1		3														1		3
AKDNFNFLHLNR	Unmodified	1487.7633	0.76334555	2568	Q6PL18	ATAD2	ATPase family AAA domain-containing protein 2	yes	yes	0	0	2	0		6	2	0		6			2	1			2	1											2	1			2	1
AKDPFAHLPK	Unmodified	1122.6186	0.61857879	1666	P26641;B4DTG2;B4DUP0;E7EMT2	EEF1G	Elongation factor 1-gamma	yes	no	0	0	1.54	0.499	91	106	1.54	0.499	91	106	8	19	11	11	11	13	19	9	9	10	14	11	19	10	13	10	8	19	11	11	11	13	19	9	9	10	14	11	19	10
AKDQDILDLVGVLHDPETLLR	Unmodified	2359.2747	0.27472488	860	P08397;P08397-2;F5H345	HMBS	Porphobilinogen deaminase	yes	no	0	0	1	0	19		1	0	19			3		2		3	1	3		1		2		2		2		3		2		3	1	3		1		2		2
AKDQNESLDEEMFYK	Unmodified	1845.8091	0.80909427	2793	Q96AC1-3;Q96AC1;H0YJ34	FERMT2	Fermitin family homolog 2	yes	no	0	0	1.11	0.307	34	4	1.11	0.307	34	4	2	3	4	2	4	2	3	2	4	4		1	4	2		1	2	3	4	2	4	2	3	2	4	4		1	4	2
AKEAAEQDVEK	Unmodified	1216.5935	0.59354583	1660	P26373;F5H1S2	RPL13	60S ribosomal protein L13	yes	no	0	0	1.37	0.483	51	30	1.37	0.483	51	30		3		4		2		4	11	13	2	13	2	10	6	11		3		4		2		4	11	13	2	13	2	10
AKEAAEQDVEKK	Unmodified	1344.6885	0.68850885	1660	P26373;F5H1S2	RPL13	60S ribosomal protein L13	yes	no	0	0	1.27	0.445	8	3	1.27	0.445	8	3									1	2	1	1		2	1	3									1	2	1	1		2
AKEAQDDLVK	Unmodified	1115.5823	0.58225287	1545	P15311;E7EQR4	EZR	Ezrin	yes	no	0	0	1.11	0.317	47	6	1.11	0.317	47	6	5	2		3		5		5	5	7	2	6	6	3	1	3	5	2		3		5		5	5	7	2	6	6	3
AKEEAERLEK	Unmodified	1201.6303	0.63026569	57	A7YIJ8;P35241;A7YIK3;H0YE16	RDX	Radixin	no	no	0	0	1	0	6		NaN	NaN												3	1		1			1
AKEFGATECINPQDFSKPIQEVLIEMTDGGVDYSFECIGNVK	Unmodified	4735.2132	0.21319512	1499	P11766;H0YAG8	ADH5	Alcohol dehydrogenase class-3	yes	no	0	0	1	0	6		1	0	6			3	1				1	1										3	1				1	1
AKEFTNVYIK	Unmodified	1211.655	0.65502388	1502,116	Q13310-3;Q13310;Q13310-2;B1ANR0;H0Y5F5;H0YCC8;P11940;E7ERJ7;E7EQV3;P11940-2;H0YAR2;H0YBQ4;H0YBN4	PABPC4;PABPC1	Polyadenylate-binding protein 4;Polyadenylate-binding protein 1	no	no	0	0	1.34	0.472	121	61	NaN	NaN			12	11	8	11	9	12	14	8	12	13	11	15	11	12	8	15
AKEILQEEEDLAEIVQLVGK	Unmodified	2253.2104	0.21039329	1785	P38606;B7Z1R5;B7Z2V6	ATP6V1A	V-type proton ATPase catalytic subunit A	yes	no	0	0	1.36	0.479	58	32	1.36	0.479	58	32	5	4	4	5	4	6	5	6	6	7	7	7	4	7	7	6	5	4	4	5	4	6	5	6	6	7	7	7	4	7
AKELDPTNMTYITNQAAVYFEK	Unmodified	2546.2363	0.23629047	1725	P31948;G3XAD8;F5H0T1	STIP1	Stress-induced-phosphoprotein 1	yes	no	0	0	1	0	13		1	0	13			2	3	2	1	1	2	2										2	3	2	1	1	2	2
AKELDPTNMTYITNQAAVYFEKGDYNK	Unmodified	3123.4859	0.48591622	1725	P31948;G3XAD8;F5H0T1	STIP1	Stress-induced-phosphoprotein 1	yes	no	0	0	1	0	7		1	0	7			1				1	1	2		1						1		1				1	1	2		1
AKELLGQGLLLR	Unmodified	1309.8082	0.80817048	236	Q99613;B4DVQ5;B5ME19;H3BRV0;F5H4V1;B4DDN4;B4DVU3;F5GZC5;C9J1F3;B4DRU0;F5H1I1;C9JJ55;F5GZ22	EIF3C;EIF3CL	Eukaryotic translation initiation factor 3 subunit C	yes	no	0	0	1.29	0.452	50	20	1.29	0.452	50	20	3	5	3	5	3	6	6	6	5	5	3	6	3	4	3	4	3	5	3	5	3	6	6	6	5	5	3	6	3	4
AKENDENCGPTTTVFVGNISEK	Unmodified	2409.1118	0.11181823	1892	P49756;P49756-3;P49756-2;E9PQU5;P49756-4;E9PSE8	RBM25	RNA-binding protein 25	yes	no	0	0	1.94	0.246	2	29	1.94	0.246	2	29	2	6	1	5	2	5	1	5	1		1	1	1				2	6	1	5	2	5	1	5	1		1	1	1
AKEPTTQITEEVRDQLLEASAATR	Unmodified	2656.3668	0.36678737	606	Q14643;E7EPX7;E7EVP7;Q14643-2;Q14643-6;Q14643-5;Q14643-7;Q14643-8;G5E9P1;Q14643-3;Q14643-4;H7C332	ITPR1	Inositol 1,4,5-trisphosphate receptor type 1	yes	no	0	0	2	0		24	2	0		24	2	3	2	3	3	4	2	3	2								2	3	2	3	3	4	2	3	2
AKEQEAEPEEQEEDSSSDPR	Unmodified	2288.9517	0.951672	1978	P55081	MFAP1	Microfibrillar-associated protein 1	yes	yes	0	0	1.6	0.49	4	6	1.6	0.49	4	6		2	1	2	1	3	1											2	1	2	1	3	1
AKESWEMNSEEKLEQSTIVK	Unmodified	2365.1471	0.14714111	2186	Q02790	FKBP4	Peptidyl-prolyl cis-trans isomerase FKBP4;Peptidyl-prolyl cis-trans isomerase FKBP4, N-terminally processed	yes	yes	0	0	1.05	0.208	21	1	1.05	0.208	21	1		3	1	2		2	3	4	1	2		2		1		1		3	1	2		2	3	4	1	2		2		1
AKEYITPFIRPVMQALLHIIR	Unmodified	2508.4403	0.44029084	1322	O95373	IPO7	Importin-7	yes	yes	0	0	1	0	35		1	0	35		2	4	3	3	4	4	3	4		1	1	1		2		3	2	4	3	3	4	4	3	4		1	1	1		2
AKFEELNMDLFR	Unmodified	1511.7442	0.74424959	1486	P11021	HSPA5	78 kDa glucose-regulated protein	yes	yes	0	0	1.54	0.498	139	164	1.54	0.498	139	164	14	22	14	18	16	21	13	20	13	21	19	25	25	27	14	21	14	22	14	18	16	21	13	20	13	21	19	25	25	27
AKFEELNMDLFR	Oxidation (M)	1527.7392	0.73916421	1486	P11021	HSPA5	78 kDa glucose-regulated protein	yes	yes	0	1	1	0	7		1	0	7			1				1		1				2		1		1		1				1		1				2		1
AKFENLCK	Unmodified	1008.5063	0.50625115	1438,2484	P08238;Q58FF8	HSP90AB1;HSP90AB2P	Heat shock protein HSP 90-beta;Putative heat shock protein HSP 90-beta 2	no	no	0	0	1.14	0.344	88	14	NaN	NaN			7	4	5	5	8	5	5	5	7	8	8	10	4	8	6	7
AKFFPEDVSEELIQEITQR	Unmodified	2278.1481	0.14812739	57	A7YIJ8;P35241;H7BZI4;A7YIK0;E9PNV3;E9PQ82	RDX	Radixin	yes	no	0	0	1.37	0.484	62	37	1.37	0.484	62	37	7	8	12	8	6	8	8	9	6	4	4	4	2	3	6	4	7	8	12	8	6	8	8	9	6	4	4	4	2	3
AKFYPEDVAEELIQDITQK	Unmodified	2236.1263	0.12632931	1545	P15311;E7EQR4	EZR	Ezrin	yes	no	0	0	1.45	0.498	124	103	1.45	0.498	124	103	13	20	14	18	15	22	18	21	14	12	13	12	12	9	8	6	13	20	14	18	15	22	18	21	14	12	13	12	12	9
AKFYPEDVSEELIQDITQR	Unmodified	2280.1274	0.12739194	1655	P26038	MSN	Moesin	yes	yes	0	0	1.51	0.5	147	150	1.51	0.5	147	150	26	30	19	25	24	30	18	28	12	17	9	13	9	14	8	15	26	30	19	25	24	30	18	28	12	17	9	13	9	14
AKGGEEPLPEGLFWLLVTGHIPTEEQVSWLSK	Unmodified	3546.8399	0.83987112	173	O75390;B4DJV2;F8VPA1;H0YH82;F8W1S4;F8VPF9;F8W4S1;F8VRI6;F8VX68;F8VRP1;F8VX07;F8VZK9;F8VWQ5	CS	Citrate synthase, mitochondrial;Citrate synthase	yes	no	0	0	1.92	0.27	3	35	1.92	0.27	3	35	4	3	4	1	4	4	4	6	4		4						4	3	4	1	4	4	4	6	4		4
AKGILFVGSGVSGGEEGAR	Unmodified	1789.9323	0.93226137	210	P52209;B4DQJ8;F5H7U0;F5H0L3	PGD	6-phosphogluconate dehydrogenase, decarboxylating	yes	no	0	0	1.09	0.287	40	4	1.09	0.287	40	4	3	4	1	2	2	3	3	4	2	4	3	5		5		3	3	4	1	2	2	3	3	4	2	4	3	5		5
AKGPVTIPYPLFQSHVEDLYVEGLPEGIPFR	Unmodified	3467.8129	0.81292809	2131	P78347;P78347-3;P78347-4;P78347-2;B4DH52	GTF2I	General transcription factor II-I	yes	no	0	0	2	0		20	2	0		20	1	1	3	2			5		1	2	1			2	2		1	1	3	2			5		1	2	1			2
AKGSELQTQAK	Unmodified	1159.6197	0.619701	480	CON__P81644			yes	yes	0	0	1	0	32		1	0	32									3		8		6	1	5	6	3								3		8		6	1	5
AKHTQENCETWGVNGETGTLVDMKELGIWEPLAVK	Unmodified	3939.9135	0.91352312	675	P49368;E9PAQ6;P49368-2;B4DUR8	CCT3	T-complex protein 1 subunit gamma	yes	no	0	0	1	0	6		1	0	6			1		1		1		2				1						1		1		1		2				1
AKIELLGSYDPQK	Unmodified	1460.7875	0.78749461	1643	P24666;P24666-2;P24666-3	ACP1	Low molecular weight phosphotyrosine protein phosphatase	yes	no	0	0	1	0	20		1	0	20		1	3	2	2	1	1	2	3	3				1	1			1	3	2	2	1	1	2	3	3				1	1
AKINEAVECLLSLK	Unmodified	1586.8702	0.87017839	1427	P07814;E7EMN0;F5H7I7	EPRS	Bifunctional glutamate/proline--tRNA ligase;Glutamate--tRNA ligase;Proline--tRNA ligase	yes	no	0	0	1.42	0.494	47	34	1.42	0.494	47	34	7	8	3	6	4	8	4	9	5	5	1	5	3	7	2	4	7	8	3	6	4	8	4	9	5	5	1	5	3	7
AKIQDKEGIPPDQQR	Unmodified	1721.906	0.90604662	2100	P62979;P0CG48;F5H041;F5H7K6;Q96C32;P0CG47;F5GXK7;F5H747;F5H388;B4DV12;F5H7Y5;F5H265;F5H2Z3;F5GYU3;F5H6Q2;F5H4D8;F5GYX6;F5GZ39	RPS27A;UBC;UBB	Ubiquitin-40S ribosomal protein S27a;Ubiquitin;40S ribosomal protein S27a;Polyubiquitin-C;Ubiquitin;Polyubiquitin-B;Ubiquitin	no	no	0	0	1.4	0.491	72	49	NaN	NaN			7	16	6	6	8	22	1	12	6	7	2	9	5	3		11
AKKPALVAK	Unmodified	924.61204	0.61203685	755,1688,684,1641	F8W934;P29692-3;E9PL71;E9PQZ1;H0YE72;H0YE58;E9PRY8;P29692-2;P29692;E9PK01;E9PI39;E9PQ49;E9PBQ9;P24534	EEF1D;EEF1B2	Elongation factor 1-delta;Elongation factor 1-beta	no	no	0	0	1.41	0.491	16	11	NaN	NaN						2		1		2		6		5		7	1	3
AKKVEDMMK	Unmodified	1078.5515	0.55148678	1519	P13639;B4DPU3;F5H370;F5GZG3;B4DMC6	EEF2	Elongation factor 2	yes	no	0	0	1.34	0.474	27	14	1.34	0.474	27	14		1		1		6	1	5	2	5	2	4	3	2	1	8		1		1		6	1	5	2	5	2	4	3	2
AKLAEQAER	Unmodified	1014.5458	0.54580778	2104,1670,1722,1723,1724	P31946-2;P63104;E7EX29;E7ESK7;E7EVZ2;E9PD24;E5RIR4;E5RGE1;P27348;E9PG15;P31946;Q4VY19;Q4VY20;P31947;P31947-2	YWHAZ;YWHAQ;YWHAB;SFN	14-3-3 protein zeta/delta;14-3-3 protein theta;14-3-3 protein beta/alpha;14-3-3 protein beta/alpha, N-terminally processed;14-3-3 protein sigma	no	no	0	0	1	0	7		NaN	NaN				1						2	1	1	1					1
AKLAEQAERYDDMATCMK	Unmodified	2129.9544	0.95439508	1670	P27348;E9PG15	YWHAQ	14-3-3 protein theta	yes	no	0	0	1.25	0.433	3	1	1.25	0.433	3	1						2		1				1										2		1				1
AKLDSSETTMVK	Unmodified	1308.6595	0.65951691	3195	Q9UBE0;B3KNJ4;G3XAK6;F5GXX7;B4DY66	SAE1	SUMO-activating enzyme subunit 1	yes	no	0	0	1.33	0.471	4	2	1.33	0.471	4	2	1					1	1	2						1			1					1	1	2						1
AKLEAAIAEAEER	Unmodified	1399.7307	0.73070802	501,462	CON__P08729;CON__Q3KNV1;P08729;E7ES34	KRT7	Keratin, type II cytoskeletal 7	no	no	0	0	1.93	0.254	9	121	NaN	NaN			9	10	9	11	11	9	8	9	13	10	6	4	7	4	6	4
AKLEAAIAEAEERGELALK	Unmodified	2011.095	0.094969603	501,462	CON__P08729;CON__Q3KNV1;P08729;E7ES34	KRT7	Keratin, type II cytoskeletal 7	no	no	0	0	1.7	0.458	97	226	NaN	NaN			25	22	22	20	24	17	26	23	22	18	25	14	20	21	14	10
AKLEEHFK	Unmodified	1000.5342	0.53418046	1094,1095	O00410-3;H0Y8C6;O00410-2;O00410;B4E0R6	IPO5	Importin-5	no	no	0	0	1	0	18		NaN	NaN			3	1				2		3	2		2	1	3			1
AKLEEHFKNQELR	Unmodified	1640.8635	0.86345352	1094,1095	O00410-3;H0Y8C6;O00410-2;O00410;B4E0R6	IPO5	Importin-5	no	no	0	0	1.07	0.253	27	2	NaN	NaN				4		4		3		2		5		3		4	1	3
AKLEQLFQDEVAK	Unmodified	1517.809	0.80895834	2395,2398,2396,2399,2397,1023	Q15149-4;Q15149-6;Q15149-5;Q15149-8;Q15149-7;Q15149;Q15149-9;Q15149-2;Q15149-3;H0YDN1	PLEC	Plectin	no	no	0	0	1.75	0.434	39	116	NaN	NaN			12	15	16	10	9	7	10	7	10	10	9	7	8	10	8	7
AKLQIELGK	Unmodified	998.61243	0.61243078	1605	P20700;E9PBF6	LMNB1	Lamin-B1	yes	no	0	0	1.87	0.334	16	109	1.87	0.334	16	109	14	9	8	6	9	12	7	12	5	7	6	5	8	7	5	5	14	9	8	6	9	12	7	12	5	7	6	5	8	7
AKLTISPDYAYGATGHPGIIPPHATLVFDVELLKLE	Unmodified	3846.0608	0.060762934	2099	P62942;Q5W0X3;Q1JUQ5;Q5VVH2;A8MSS1	FKBP1A;FKBP12-Exip2;FKBP1C	Peptidyl-prolyl cis-trans isomerase FKBP1A;Peptidyl-prolyl cis-trans isomerase	yes	no	0	0	1	0	10		1	0	10			3		2		2		2				1						3		2		2		2				1
AKMDAEQDPNVQVDHLNLLK	Unmodified	2277.1423	0.1423305	2187	Q02818;C9JKZ2	NUCB1	Nucleobindin-1	yes	no	0	0	2	0		7	2	0		7		3		1		2		1										3		1		2		1
AKNEILDEVISLSQVTPK	Unmodified	1983.0888	0.088821592	1211	O60313-2;O60313;E5KLJ5;E5KLJ9;E5KLJ6;E5KLK1	OPA1	Dynamin-like 120 kDa protein, mitochondrial;Dynamin-like 120 kDa protein, form S1	yes	no	0	0	1.94	0.242	3	45	1.94	0.242	3	45	4	4	4	2	7	3	4	6	4	4	2	1	1		1	1	4	4	4	2	7	3	4	6	4	4	2	1	1
AKNNTVTPGGKPNK	Unmodified	1424.7736	0.77357588	1585	P18077;C9K025	RPL35A	60S ribosomal protein L35a	yes	no	0	0	2	0		8	2	0		8										2		3			1	2										2		3
AKNTFYETLPVAINGNGPTK	Unmodified	2134.1059	0.10586864	641	O00469-2;O00469;E7ETU9	PLOD2	Procollagen-lysine,2-oxoglutarate 5-dioxygenase 2	yes	no	0	0	2	0		18	2	0		18	3	2		3	3	3		3						1			3	2		3	3	3		3						1
AKNTVVATGGYGR	Unmodified	1292.6837	0.68369824	1714	P31040;D6RFM5;E9PBJ5	SDHA	Succinate dehydrogenase [ubiquinone] flavoprotein subunit, mitochondrial	yes	no	0	0	2	0		4	2	0		4			1	1			1	1											1	1			1	1
AKPAEAPAAAAPK	Unmodified	1191.6612	0.66117189	1776	P36957;B7Z5W8;Q86SW4	DLST	Dihydrolipoyllysine-residue succinyltransferase component of 2-oxoglutarate dehydrogenase complex, mitochondrial	yes	no	0	0	1.76	0.428	28	88	1.76	0.428	28	88	4	2	7	8	7	1	10	7	11	11	7	7	9	12	7	6	4	2	7	8	7	1	10	7	11	11	7	7	9	12
AKPAMPQDSVPSPR	Unmodified	1479.7504	0.7503976	1955	E7ENH9;P53396	ACLY	ATP-citrate synthase	yes	no	0	0	1.13	0.333	48	7	1.13	0.333	48	7	1	5	2	5	4	7	3	2	1	6	2	2	4	4		7	1	5	2	5	4	7	3	2	1	6	2	2	4	4
AKPCGVR	Acetyl (Protein N-term)	828.42761	0.4276069	90	C9JE52;A8MZ76;Q9UL46;H0YM70;H0YLD2;H0YLG1	PSME2	Proteasome activator complex subunit 2	yes	no	1	0	1.21	0.41	11	3	1.21	0.41	11	3		1				3		2		1		1	2			4		1				3		2		1		1	2
AKPPPGGGEQEPPPPPAPQDVEMKEEAATGGGSTGEADGK	Unmodified	3866.7905	0.79049068	1175	O43242	PSMD3	26S proteasome non-ATPase regulatory subunit 3	yes	yes	0	0	1.09	0.287	10	1	1.09	0.287	10	1		2	1	2		1	1	3				1						2	1	2		1	1	3				1
AKPVATAPIPGTPWCVVWTGDER	Unmodified	2507.2631	0.26311434	1124	O14776;O14776-2;G3V220	TCERG1	Transcription elongation regulator 1	yes	no	0	0	1.97	0.158	1	38	1.97	0.158	1	38	3	4	1	4	3	4		5	2	4		2	2	3		2	3	4	1	4	3	4		5	2	4		2	2	3
AKPVLEDLR	Unmodified	1039.6026	0.60259438	468	CON__P15497			yes	yes	0	0	1.03	0.171	32	1	1.03	0.171	32	1	2	1	1	2		3		1	4	4	4	3	1	3		4	2	1	1	2		3		1	4	4	4	3	1	3
AKPVNSKPDSAYR	Unmodified	1431.747	0.74702678	1329	O95573;F5H062;C9JC11	ACSL3	Long-chain-fatty-acid--CoA ligase 3	yes	no	0	0	1.5	0.5	3	3	1.5	0.5	3	3		2		2	1			1										2		2	1			1
AKPYEGSILEADCDILIPAASEK	Unmodified	2489.236	0.23595611	819	P00367;F5GYQ4;F8WA20;B4DGN5;B3KV55;H0YFJ0	GLUD1	Glutamate dehydrogenase 1, mitochondrial;Glutamate dehydrogenase	yes	no	0	0	1.75	0.432	26	79	1.75	0.432	26	79	10	10	9	7	11	7	5	6	8	4	5	5	4	6	4	4	10	10	9	7	11	7	5	6	8	4	5	5	4	6
AKQEELEAALQR	Unmodified	1384.731	0.73104237	501,462	CON__P08729;CON__Q3KNV1;P08729;E7ES34	KRT7	Keratin, type II cytoskeletal 7	no	no	0	0	1.65	0.477	114	211	NaN	NaN			21	24	25	23	19	23	15	24	19	20	19	18	19	17	18	21
AKQEPEVNGGSGDAVPSGNEVSENMEEEAENQAESR	Unmodified	3773.6195	0.61946219	1879	P49321-3;P49321;F5H3J2;B4DS57;P49321-2;Q5T624;H0YF33	NASP	Nuclear autoantigenic sperm protein	yes	no	0	0	1	0	46		1	0	46		1	8	4	4	2	5	3	7	3	2	1	2		2		2	1	8	4	4	2	5	3	7	3	2	1	2		2
AKQIVWNGPVGVFEWEAFAR	Unmodified	2303.1851	0.18512201	1355,160	P00558;B7Z7A9;B4E1H9;E7ERH5;B4DHM5	PGK1	Phosphoglycerate kinase 1;Phosphoglycerate kinase	no	no	0	0	1.2	0.4	40	10	NaN	NaN			7	2	2	2	3	6	3	4	3	4	1	4	2	4		3
AKQNDQVSFASLVEELKK	Unmodified	2033.0793	0.079319539	2621	Q86UP2;Q86UP2-2;Q86UP2-3;G3V4Y7;H0YJZ8;G3V5G2	KTN1	Kinectin	yes	no	0	0	1.78	0.412	10	36	1.78	0.412	10	36		3	5	6	7	3	5	8	6				1	1		1		3	5	6	7	3	5	8	6				1	1
AKQTLENERGELANEVK	Unmodified	1927.9963	0.99631819	1757	P35579	MYH9	Myosin-9	yes	yes	0	0	1.56	0.496	135	174	1.56	0.496	135	174	20	21	29	18	23	21	23	18	28	14	19	13	18	14	20	10	20	21	29	18	23	21	23	18	28	14	19	13	18	14
AKSPQPPVEEEDEHFDDTVVCLDTYNCDLHFK	Unmodified	3833.6825	0.68252013	2163	Q00839;B3KX72;Q00839-2;Q5RI18	HNRNPU	Heterogeneous nuclear ribonucleoprotein U	yes	no	0	0	2	0		44	2	0		44						1			4	8	5	6	4	8	4	4						1			4	8	5	6	4	8
AKTGGAYGEDLGADYNLSQVCDGK	Unmodified	2488.1176	0.11763189	1880	P49327	FASN	Fatty acid synthase;[Acyl-carrier-protein] S-acetyltransferase;[Acyl-carrier-protein] S-malonyltransferase;3-oxoacyl-[acyl-carrier-protein] synthase;3-oxoacyl-[acyl-carrier-protein] reductase;3-hydroxypalmitoyl-[acyl-carrier-protein] dehydratase;Enoyl-[acyl-carrier-protein] reductase;Oleoyl-[acyl-carrier-protein] hydrolase	yes	yes	0	0	1	0	15		1	0	15		2	2		2	1		1	2	1	1		2				1	2	2		2	1		1	2	1	1		2
AKTQPTSLPK	Unmodified	1069.6132	0.61315906	656,1676	E7EVA0;P27816;P27816-6;C9JFC3;B9ZVR1;P27816-5;H7C4C5	MAP4	Microtubule-associated protein;Microtubule-associated protein 4	no	no	0	0	1	0	12		NaN	NaN			1		2		2	2		2	2			1
AKTQTPPVSPAPQPTEERLPSSPVYEDAASFK	Unmodified	3424.7151	0.71506454	2344,2345	Q14247-2;B4E358;H0YCD9;H0YEV2;Q14247;Q14247-3	CTTN	Src substrate cortactin	no	no	0	0	1.49	0.5	21	20	NaN	NaN			3	8	2	4	1	5	3	5	4	1	1	1	2			1
AKVDEFPLCGHMVSDEYEQLSSEALEAAR	Unmodified	3280.5016	0.50164264	1671	P27635;A6QRI9;B8A6G2	RPL10	60S ribosomal protein L10	yes	no	0	0	1.41	0.493	82	58	1.41	0.493	82	58	5	17	7	14	7	15	8	14	5	9	2	8	9	12		8	5	17	7	14	7	15	8	14	5	9	2	8	9	12
AKVEFNIR	Unmodified	975.55016	0.55016488	2684	Q8NC51;Q8NC51-3;Q8NC51-2;Q8NC51-4	SERBP1	Plasminogen activator inhibitor 1 RNA-binding protein	yes	no	0	0	1.46	0.499	76	66	1.46	0.499	76	66	7	12	7	11	9	8	11	12	12	12	8	12	3	7	2	9	7	12	7	11	9	8	11	12	12	12	8	12	3	7
AKVEQVLSLEPQHELK	Acetyl (Protein N-term)	1889.0258	0.025827405	1314	O95292;O95292-2;E5RK64	VAPB	Vesicle-associated membrane protein-associated protein B/C	yes	no	1	0	1.89	0.311	5	41	1.89	0.311	5	41	5	3	4	1	4	4	6	5	4	1	3	2	3	1			5	3	4	1	4	4	6	5	4	1	3	2	3	1
AKVPAQANGTPTTK	Unmodified	1382.7518	0.75177781	2921	Q9BQG0-2;Q9BQG0;E7EN09	MYBBP1A	Myb-binding protein 1A	yes	no	0	0	1.96	0.207	3	64	1.96	0.207	3	64	2	3	10	4		4	10	6	10	3	6		5	2	1	1	2	3	10	4		4	10	6	10	3	6		5	2
AKWDAWNALGSLPK	Unmodified	1555.8147	0.81471242	1260	O75521;O75521-2;C9JB63;F1LLU7;F8WAW4;F8W6J1	ECI2	Enoyl-CoA delta isomerase 2, mitochondrial	yes	no	0	0	2	0		19	2	0		19	1	4		3	3	4		4									1	4		3	3	4		4
AKWYPEVR	Unmodified	1047.5502	0.55016488	2102	P63000;P63000-2;P60763	RAC1;RAC3	Ras-related C3 botulinum toxin substrate 1;Ras-related C3 botulinum toxin substrate 3	yes	no	0	0	1.42	0.494	57	42	1.42	0.494	57	42	8	5	7	5	6	8	7	5	5	6	7	5	11	5	4	5	8	5	7	5	6	8	7	5	5	6	7	5	11	5
AKYDAIFDSLSPVNGFLSGDK	Unmodified	2243.111	0.1110136	119	P42566;B1AUU8;A6NL94	EPS15	Epidermal growth factor receptor substrate 15	yes	no	0	0	1	0	5		1	0	5							1				1	1		1			1						1				1	1		1
AKYESDMVTGGYAALINLCCR	Unmodified	2391.1021	0.10212195	1820	P42704;F5H4J6	LRPPRC	Leucine-rich PPR motif-containing protein, mitochondrial	yes	no	0	0	1.92	0.266	1	12	1.92	0.266	1	12		3		3	2			3		1						1		3		3	2			3		1
AKYIYDSAFHPDTGEK	Unmodified	1840.8632	0.86317875	3050	Q9H9B4;D6RFI0;D6RDG7	SFXN1	Sideroflexin-1	yes	no	0	0	1.85	0.356	7	40	1.85	0.356	7	40	6	2	4	6	8		3	4	2	1	2	1	2	3	1	2	6	2	4	6	8		3	4	2	1	2	1	2	3
AKYPDYEVTWANDGY	Unmodified	1790.7788	0.77878042	3105	Q9NRX4	PHPT1	14 kDa phosphohistidine phosphatase	yes	yes	0	0	1.11	0.319	54	7	1.11	0.319	54	7	7	4	4	5	3	8	4	4	3	3	2	3	3	3	2	3	7	4	4	5	3	8	4	4	3	3	2	3	3	3
ALAAAGYDVEK	Unmodified	1106.5608	0.56078914	1559,1475,1560,2183	P16403;P10412;P16402;Q02539	HIST1H1C;HIST1H1E;HIST1H1D;HIST1H1A	Histone H1.2;Histone H1.4;Histone H1.3;Histone H1.1	no	no	0	0	1.73	0.444	170	459	NaN	NaN			49	42	43	46	52	28	40	41	46	37	32	33	28	50	26	36
ALAAAGYDVEKNNSR	Unmodified	1577.7798	0.77978347	1559,1475,1560,2183	P16403;P10412;P16402;Q02539	HIST1H1C;HIST1H1E;HIST1H1D;HIST1H1A	Histone H1.2;Histone H1.4;Histone H1.3;Histone H1.1	no	no	0	0	1.76	0.429	147	456	NaN	NaN			42	30	33	24	69	46	35	48	33	51	35	28	34	40	30	25
ALAAFLK	Unmodified	732.45341	0.45341094	1787	P39019	RPS19	40S ribosomal protein S19	yes	yes	0	0	1.62	0.486	43	69	1.62	0.486	43	69	4	10	13	6	6	10	15	9	8	3	5	3	4	6	3	7	4	10	13	6	6	10	15	9	8	3	5	3	4	6
ALAAFLKK	Unmodified	860.54837	0.54837396	1787	P39019	RPS19	40S ribosomal protein S19	yes	yes	0	0	1.43	0.495	82	61	1.43	0.495	82	61	4	7	9	5	8	5	9	7	12	13	9	10	16	9	11	9	4	7	9	5	8	5	9	7	12	13	9	10	16	9
ALAAGGVGSIVR	Unmodified	1069.6244	0.62439245	1168	O15511;O15511-2	ARPC5	Actin-related protein 2/3 complex subunit 5	yes	no	0	0	1.32	0.467	89	42	1.32	0.467	89	42	7	5	10	5	6	10	11	6	6	12	10	10	8	9	6	10	7	5	10	5	6	10	11	6	6	12	10	10	8	9
ALAAGGYDVEK	Unmodified	1092.5451	0.54513908	1558	P16401	HIST1H1B	Histone H1.5	yes	yes	0	0	1.64	0.481	85	149	1.64	0.481	85	149	12	20	19	12	12	15	20	15	12	12	17	14	18	14	9	13	12	20	19	12	12	15	20	15	12	12	17	14	18	14
ALAAGGYDVEKNNSR	Unmodified	1563.7641	0.76413341	1558	P16401	HIST1H1B	Histone H1.5	yes	yes	0	0	1.64	0.48	99	177	1.64	0.48	99	177	18	10	16	10	28	13	15	22	18	23	21	20	14	25	13	10	18	10	16	10	28	13	15	22	18	23	21	20	14	25
ALAAPAAEEKEEAR	Unmodified	1454.7365	0.73652168	2175	Q01650	SLC7A5	Large neutral amino acids transporter small subunit 1	yes	yes	0	0	1.64	0.481	98	172	1.64	0.481	98	172	13	21	22	16	21	17	22	20	13	16	22	8	19	13	15	12	13	21	22	16	21	17	22	20	13	16	22	8	19	13
ALAAPAAEEKEEAREK	Unmodified	1711.8741	0.87407779	2175	Q01650	SLC7A5	Large neutral amino acids transporter small subunit 1	yes	yes	0	0	1.72	0.447	31	81	1.72	0.447	31	81	7	4	11	3	9	5	14	5	9	3	9	2	11	3	13	4	7	4	11	3	9	5	14	5	9	3	9	2	11	3
ALAAQNIVEDMEQR	Unmodified	1586.7723	0.77225526	2440	Q16222;Q16222-3;Q16222-2	UAP1	UDP-N-acetylhexosamine pyrophosphorylase;UDP-N-acetylgalactosamine pyrophosphorylase;UDP-N-acetylglucosamine pyrophosphorylase	yes	no	0	0	1.17	0.373	10	2	1.17	0.373	10	2			3			1	1			1	2	2		1		1			3			1	1			1	2	2		1
ALAAVPSAGSVQR	Unmodified	1225.6779	0.67788459	2334	Q14160-3;Q14160;Q14160-2;E7EMI2;H0YCG0	SCRIB	Protein scribble homolog	yes	no	0	0	1.2	0.4	8	2	1.2	0.4	8	2		1	2	1		1		2		1		1				1		1	2	1		1		2		1		1
ALADDDFLTVTGK	Unmodified	1364.6824	0.68236084	1738	P33991;E7EM48;E7ER43	MCM4	DNA replication licensing factor MCM4	yes	no	0	0	1.59	0.492	21	30	1.59	0.492	21	30		4	3	4		10	4	7	3	4	3	3		2		4		4	3	4		10	4	7	3	4	3	3		2
ALADENEFVR	Unmodified	1162.5619	0.56185177	2755	Q92616	GCN1L1	Translational activator GCN1	yes	yes	0	0	1.56	0.496	14	18	1.56	0.496	14	18	1	1	3	1	2		3	1	1	2	5		3	2	4	3	1	1	3	1	2		3	1	1	2	5		3	2
ALADHSMAQTPR	Unmodified	1296.6245	0.62446881	1439	P08240;E9PJS4	SRPR	Signal recognition particle receptor subunit alpha	yes	no	0	0	2	0		1	2	0		1						1																1
ALADILSESLHSLATSLPR	Unmodified	1993.0844	0.084404917	1170	O43156	TTI1	TELO2-interacting protein 1 homolog	yes	yes	0	0	1.38	0.485	38	23	1.38	0.485	38	23	1	7	4	6	2	9	3	7	1	4	1	4		5	2	5	1	7	4	6	2	9	3	7	1	4	1	4		5
ALADLVHSHIQSNELCSK	Unmodified	2021	2.33601E-05	1626	P22830-2;P22830	FECH	Ferrochelatase, mitochondrial	yes	no	0	0	2	0		16	2	0		16			4				5		4		2		1						4				5		4		2		1
ALADTENLR	Unmodified	1001.5142	0.5141733	3057	Q9HAV7;B4DWV5	GRPEL1	GrpE protein homolog 1, mitochondrial;GrpE protein homolog	yes	no	0	0	1.96	0.206	2	43	1.96	0.206	2	43			2	1	3	1	4	1	4	4	5	5	4	7	1	3			2	1	3	1	4	1	4	4	5	5	4	7
ALADVEVTYTVQR	Unmodified	1463.762	0.76200815	1945	P52888	THOP1	Thimet oligopeptidase	yes	yes	0	0	1	0	2		1	0	2					1				1												1				1
ALADYIR	Unmodified	820.4443	0.44430282	2932	Q9BS26	ERP44	Endoplasmic reticulum resident protein 44	yes	yes	0	0	1.34	0.475	21	11	1.34	0.475	21	11	1		1	2	1	1	5	1	1	3	1	3	2	2	2	6	1		1	2	1	1	5	1	1	3	1	3	2	2
ALAEEWSCPFMETSAK	Unmodified	1855.8121	0.81207116	2031	P61225	RAP2B	Ras-related protein Rap-2b	yes	yes	0	0	2	0		9	2	0		9		3		2		1		3										3		2		1		3
ALAEGVLLR	Unmodified	940.57057	0.57056597	1868	P48637;B6F210	GSS	Glutathione synthetase	yes	no	0	0	1	0	5		1	0	5			2		1								1		1				2		1								1		1
ALAEIAKAELDDTPMR	Unmodified	1742.8873	0.88728501	1628	P23246;P23246-2	SFPQ	Splicing factor, proline- and glutamine-rich	yes	no	0	0	1.98	0.149	1	43	1.98	0.149	1	43		9		10	1	11		11						2				9		10	1	11		11						2
ALAELFGLLVK	Unmodified	1172.7169	0.71689585	662	E7EVU8;Q7Z6Z7;Q7Z6Z7-3;E9PD66;Q7Z6Z7-2;H0Y5W0;Q5H962	HUWE1	E3 ubiquitin-protein ligase HUWE1	yes	no	0	0	1.08	0.273	34	3	1.08	0.273	34	3	1	3	1	4	2	4	1	3	1	3	1	4		5		4	1	3	1	4	2	4	1	3	1	3	1	4		5
ALAESWNAAFLESSAK	Unmodified	1693.8312	0.83115034	2410	Q15382;C9J931	RHEB	GTP-binding protein Rheb	yes	no	0	0	1	0	2		1	0	2					1		1														1		1
ALAGCDFLTISPK	Unmodified	1391.7119	0.71188683	1781	P37837;F2Z393	TALDO1	Transaldolase	yes	no	0	0	1.29	0.455	75	31	1.29	0.455	75	31	8	9	6	12	8	9	7	5	6	4	9	5	4	5	5	4	8	9	6	12	8	9	7	5	6	4	9	5	4	5
ALAGGVTLGLAIEPK	Unmodified	1408.829	0.8289655	2669	Q8N556;E9PDT7	AFAP1	Actin filament-associated protein 1	yes	no	0	0	2	0		17	2	0		17			4				4		3		2		1		3				4				4		3		2		1
ALAILSQPTPSLVVDHER	Unmodified	1945.0633	0.063275544	2568	Q6PL18	ATAD2	ATPase family AAA domain-containing protein 2	yes	yes	0	0	2	0		11	2	0		11	1	3		2	1	2		2									1	3		2	1	2		2
ALALGALQNIR	Unmodified	1138.6822	0.68224168	553	D6RGG3;Q99715;Q99715-4;Q99715-2;C9JLI9;H0Y5N9	COL12A1	Collagen alpha-1(XII) chain	yes	no	0	0	2	0		53	2	0		53	4	5	6	5	4	4	5	5	2	2			2	4	3	2	4	5	6	5	4	4	5	5	2	2			2	4
ALALGASTVMMGSLLAATTEAPGEYFFSDGIR	Unmodified	3246.5941	0.59408647	1507	P12268;H0Y4R1	IMPDH2	Inosine-5'-monophosphate dehydrogenase 2	yes	no	0	0	1.03	0.158	38	1	1.03	0.158	38	1		9	2	7		7	1	7	1			3				2		9	2	7		7	1	7	1			3
ALALNCFAPINDQEGAEAK	Unmodified	2030.9731	0.97313991	811	Q96T88;F5GXG0;B5ME40	UHRF1	E3 ubiquitin-protein ligase UHRF1	yes	no	0	0	2	0		1	2	0		1		1																1
ALALNCFAPINDQEGAEAKDWR	Unmodified	2488.1805	0.18050692	811	Q96T88;F5GXG0;B5ME40	UHRF1	E3 ubiquitin-protein ligase UHRF1	yes	no	0	0	2	0		41	2	0		41	4	4	4	4	4	4	3	3	3	3		1		3		1	4	4	4	4	4	4	3	3	3	3		1		3
ALANSLACQGK	Unmodified	1131.5706	0.57064232	1375	P04075;H3BT43;H3BR68;H3BRS7	ALDOA	Fructose-bisphosphate aldolase A;Fructose-bisphosphate aldolase	no	no	0	0	1.43	0.495	173	131	NaN	NaN			24	17	21	33	19	18	17	15	17	24	19	12	13	18	24	13
ALANSLACQGKYTPSGQAGAAASESLFVSNHAY	Unmodified	3340.5783	0.57825348	1375	P04075;H3BT43;H3BR68;H3BRS7	ALDOA	Fructose-bisphosphate aldolase A;Fructose-bisphosphate aldolase	no	no	0	0	2	0		1	NaN	NaN					1
ALANVNIGSLICNVGAGGPAPAAGAAPAGGPAPSTAAAPAEEK	Unmodified	3807.9214	0.92138569	1398	P05386	RPLP1	60S acidic ribosomal protein P1	yes	yes	0	0	1.51	0.5	159	166	1.51	0.5	159	166	23	22	21	25	20	23	21	27	19	20	18	18	18	22	13	15	23	22	21	25	20	23	21	27	19	20	18	18	18	22
ALANVNIGSLICNVGAGGPAPAAGAAPAGGPAPSTAAAPAEEKKVEAK	Unmodified	4363.2594	0.25943253	1398	P05386	RPLP1	60S acidic ribosomal protein P1	yes	yes	0	0	1.43	0.495	86	64	1.43	0.495	86	64	12	14	9	10	11	14	13	10	9	7	9	8	8	7	1	8	12	14	9	10	11	14	13	10	9	7	9	8	8	7
ALAPEYAK	Unmodified	861.45962	0.45961853	1419	P07237;E7EPA8;B4DUA5;F5H8J2	P4HB	Protein disulfide-isomerase	yes	no	0	0	1.82	0.383	5	23	1.82	0.383	5	23			1				3			3		3	3	3	8	4			1				3			3		3	3	3
ALAPLLLAFVTKPNSALESCSFAR	Unmodified	2575.3832	0.38322947	1837	P46060;F8W7I9	RANGAP1	Ran GTPase-activating protein 1	yes	no	0	0	1.56	0.497	63	79	1.56	0.497	63	79	6	14	8	14	8	11	8	14	8	10	7	9	9	8	1	7	6	14	8	14	8	11	8	14	8	10	7	9	9	8
ALAPTWEQLALGLEHSETVK	Unmodified	2192.1477	0.14773345	2622	Q8NBS9;Q86UY0;B2RDM2	TXNDC5	Thioredoxin domain-containing protein 5	yes	no	0	0	1.6	0.49	64	96	1.6	0.49	64	96	15	12	12	11	12	11	11	9	14	9	8	8	8	8	6	6	15	12	12	11	12	11	11	9	14	9	8	8	8	8
ALAQEDQGAGEVER	Unmodified	1471.6903	0.69029976	1137	O15020;O15020-2	SPTBN2	Spectrin beta chain, brain 2	yes	no	0	0	1.96	0.196	1	24	1.96	0.196	1	24	5	6		2	5	2	1	2		1						1	5	6		2	5	2	1	2		1
ALAQLSLSR	Unmodified	957.56073	0.56072956	2575	Q6XQN6;Q6XQN6-2;C9JC60;Q6XQN6-3;G5E977	NAPRT1	Nicotinate phosphoribosyltransferase	yes	no	0	0	1	0	34		1	0	34		3	4	3	4	3	4	1	4	1			2	1	2		2	3	4	3	4	3	4	1	4	1			2	1	2
ALASGTEASSTDPGAPGGPGGAEGPMAK	Unmodified	2440.1176	0.11763189	2455	Q16763	UBE2S	Ubiquitin-conjugating enzyme E2 S	yes	yes	0	0	1	0	3		1	0	3					1				2												1				2
ALASIDSK	Unmodified	803.43888	0.43888309	1588	P18206;P18206-2;F5H7T3;G8JLL3	VCL	Vinculin	yes	no	0	0	1	0	14		1	0	14		2	1		1		1		1	2	1		1	1	1	2		2	1		1		1		1	2	1		1	1	1
ALASILLQDHIR	Unmodified	1348.7827	0.78268401	2540	Q6DD88;F5H6I7	ATL3	Atlastin-3	no	no	0	0	1.86	0.348	11	67	NaN	NaN			1	8	7	6	5	3	4	4	5	4	6	6	6	4	6	3
ALASLMTYK	Unmodified	996.5314	0.53140327	819	P00367;F5GYQ4;F8WA20;B4DGN5;P49448	GLUD1;GLUD2	Glutamate dehydrogenase 1, mitochondrial;Glutamate dehydrogenase;Glutamate dehydrogenase 2, mitochondrial	yes	no	0	0	1.83	0.378	5	24	1.83	0.378	5	24		4		4		4		6		4		3		3		1		4		4		4		6		4		3		3
ALASQLQDSLK	Unmodified	1172.6401	0.6401021	1588	P18206;P18206-2;F5H7T3;G8JLL3;Q5JQ13	VCL	Vinculin	yes	no	0	0	1.09	0.283	73	7	1.09	0.283	73	7	7	6	4	5	4	8	4	7	6	5	6	4	4	4	1	5	7	6	4	5	4	8	4	7	6	5	6	4	4	4
ALASQLQDSLKDLK	Unmodified	1528.8461	0.84607213	1588	P18206;P18206-2;F5H7T3;G8JLL3;Q5JQ13	VCL	Vinculin	yes	no	0	0	1.19	0.39	104	24	1.19	0.39	104	24	8	7	8	8	5	10	8	7	11	8	14	8	6	9	5	6	8	7	8	8	5	10	8	7	11	8	14	8	6	9
ALAVALNWDIK	Unmodified	1212.6867	0.68665836	1091	O00273	DFFA	DNA fragmentation factor subunit alpha	yes	yes	0	0	1	0	1		1	0	1					1																1
ALAVGGLGSIIR	Unmodified	1125.687	0.68699271	2908	Q9BPX5	ARPC5L	Actin-related protein 2/3 complex subunit 5-like protein	yes	yes	0	0	1.49	0.5	41	40	1.49	0.5	41	40	2	6	6	6	7	3	6	5	7	4	8	4	3	6	5	3	2	6	6	6	7	3	6	5	7	4	8	4	3	6
ALAVHLLDLGLRR	Unmodified	1445.8831	0.88306675	2632	Q86Y56;Q86Y56-2	HEATR2	HEAT repeat-containing protein 2	yes	no	0	0	1	0	5		1	0	5			1				2		1				1						1				2		1				1
ALAVSDLNR	Unmodified	957.52434	0.52434406	1497	P11498;E9PS68	PC	Pyruvate carboxylase, mitochondrial	yes	no	0	0	1.79	0.408	4	15	1.79	0.408	4	15		1		1	1	1	5			1	1		3	2	1	2		1		1	1	1	5			1	1		3	2
ALAVVYGPHEIR	Unmodified	1323.7299	0.72992016	3077	Q9NPD3;E9PPI9	EXOSC4	Exosome complex component RRP41	yes	no	0	0	1	0	15		1	0	15		1	1	2	2	1	2	2	2	1	1							1	1	2	2	1	2	2	2	1	1
ALAYFEQLK	Unmodified	1081.5808	0.5807963	1189	O43592;F8WDU6;F5GYW6	XPOT	Exportin-T	yes	no	0	0	1	0	17		1	0	17			1		2		2		2		3		3		2		2		1		2		2		2		3		3		2
ALCAEADRLQQSHPLSATQIQVK	Unmodified	2563.3177	0.3176691	2314	Q13813;A6NG51;Q13813-2;F8W7K3;Q13813-3;B4DGT1	SPTAN1	Spectrin alpha chain, brain	yes	no	0	0	1.78	0.417	19	66	1.78	0.417	19	66	5	11	6	7	4	11	6	10	6	4	5	2	2	6			5	11	6	7	4	11	6	10	6	4	5	2	2	6
ALCDVGTAISCSR	Unmodified	1408.6439	0.64388362	771	E9PLN8;Q9BQB6;Q9BQB6-2;F8W9H0;Q9BQB6-3	VKORC1	Vitamin K epoxide reductase complex subunit 1	yes	no	0	0	1.97	0.157	2	77	1.97	0.157	2	77	5	4	5	5	7	6	5	7	4	4	2	4	6	6	4	5	5	4	5	5	7	6	5	7	4	4	2	4	6	6
ALCGFTEAAAQAAYLVGVSDPNSQAGQQGLVEPTQFAR	Unmodified	3921.8956	0.89556487	3337	Q9Y490;Q5TCU6	TLN1	Talin-1	yes	no	0	0	1.01	0.107	85	1	1.01	0.107	85	1	5	9	6	5	6	8	4	8	8	3	4	3	4	6	4	3	5	9	6	5	6	8	4	8	8	3	4	3	4	6
ALCHLNVPVTVVLDAAVGYIMEK	Unmodified	2511.3229	0.3229374	2342	Q14232	EIF2B1	Translation initiation factor eIF-2B subunit alpha	yes	yes	0	0	1	0	8		1	0	8			2	2	1		1		1	1									2	2	1		1		1	1
[truncated: 34,022 more rows]
[truncated: 38 more columns]
