# Supplementary material for: Differential dynamics of the mammalian mRNA and protein expression response to misfolding stress
Source: Mol Syst Biol. 2016 Jan 20;12(1):855. doi: 10.15252/msb.20156423 (PMC4731011; doi:10.15252/msb.20156423)
Supplement: Supplementary file 4 — Dataset EV3 [file MSB-12-855-s004.zip › MS_txt/mzRange.txt]

Raw file	m/z	Peaks / Da	Single peaks / Da	Isotope patterns / Da	Single isotope patterns / Da	SILAC pairs / Da	Identified SILAC pairs / Da	SILAC identification rate [%]	MS/MS / Da	Identified MS/MS / Da	Identification rate [%]
1_0h_RS1_CYT_120420	70	0	0	0	0	0	0	NaN	0	0
1_0h_RS1_CYT_120420	71	0	0	0	0	0	0	NaN	0	0
1_0h_RS1_CYT_120420	72	0	0	0	0	0	0	NaN	0	0
1_0h_RS1_CYT_120420	73	0	0	0	0	0	0	NaN	0	0
1_0h_RS1_CYT_120420	74	0	0	0	0	0	0	NaN	0	0
1_0h_RS1_CYT_120420	75	0	0	0	0	0	0	NaN	0	0
1_0h_RS1_CYT_120420	76	0	0	0	0	0	0	NaN	0	0
1_0h_RS1_CYT_120420	77	0	0	0	0	0	0	NaN	0	0
1_0h_RS1_CYT_120420	78	0	0	0	0	0	0	NaN	0	0
1_0h_RS1_CYT_120420	79	0	0	0	0	0	0	NaN	0	0
1_0h_RS1_CYT_120420	80	0	0	0	0	0	0	NaN	0	0
1_0h_RS1_CYT_120420	81	0	0	0	0	0	0	NaN	0	0
1_0h_RS1_CYT_120420	82	0	0	0	0	0	0	NaN	0	0
1_0h_RS1_CYT_120420	83	0	0	0	0	0	0	NaN	0	0
1_0h_RS1_CYT_120420	84	0	0	0	0	0	0	NaN	0	0
1_0h_RS1_CYT_120420	85	0	0	0	0	0	0	NaN	0	0
1_0h_RS1_CYT_120420	86	0	0	0	0	0	0	NaN	0	0
1_0h_RS1_CYT_120420	87	0	0	0	0	0	0	NaN	0	0
1_0h_RS1_CYT_120420	88	0	0	0	0	0	0	NaN	0	0
1_0h_RS1_CYT_120420	89	0	0	0	0	0	0	NaN	0	0
1_0h_RS1_CYT_120420	90	0	0	0	0	0	0	NaN	0	0
1_0h_RS1_CYT_120420	91	0	0	0	0	0	0	NaN	0	0
1_0h_RS1_CYT_120420	92	0	0	0	0	0	0	NaN	0	0
1_0h_RS1_CYT_120420	93	0	0	0	0	0	0	NaN	0	0
1_0h_RS1_CYT_120420	94	0	0	0	0	0	0	NaN	0	0
1_0h_RS1_CYT_120420	95	0	0	0	0	0	0	NaN	0	0
1_0h_RS1_CYT_120420	96	0	0	0	0	0	0	NaN	0	0
1_0h_RS1_CYT_120420	97	0	0	0	0	0	0	NaN	0	0
1_0h_RS1_CYT_120420	98	0	0	0	0	0	0	NaN	0	0
1_0h_RS1_CYT_120420	99	0	0	0	0	0	0	NaN	0	0
1_0h_RS1_CYT_120420	100	0	0	0	0	0	0	NaN	0	0
1_0h_RS1_CYT_120420	101	0	0	0	0	0	0	NaN	0	0
1_0h_RS1_CYT_120420	102	0	0	0	0	0	0	NaN	0	0
1_0h_RS1_CYT_120420	103	0	0	0	0	0	0	NaN	0	0
1_0h_RS1_CYT_120420	104	0	0	0	0	0	0	NaN	0	0
1_0h_RS1_CYT_120420	105	0	0	0	0	0	0	NaN	0	0
1_0h_RS1_CYT_120420	106	0	0	0	0	0	0	NaN	0	0
1_0h_RS1_CYT_120420	107	0	0	0	0	0	0	NaN	0	0
1_0h_RS1_CYT_120420	108	0	0	0	0	0	0	NaN	0	0
1_0h_RS1_CYT_120420	109	0	0	0	0	0	0	NaN	0	0
1_0h_RS1_CYT_120420	110	0	0	0	0	0	0	NaN	0	0
1_0h_RS1_CYT_120420	111	0	0	0	0	0	0	NaN	0	0
1_0h_RS1_CYT_120420	112	0	0	0	0	0	0	NaN	0	0
1_0h_RS1_CYT_120420	113	0	0	0	0	0	0	NaN	0	0
1_0h_RS1_CYT_120420	114	0	0	0	0	0	0	NaN	0	0
1_0h_RS1_CYT_120420	115	0	0	0	0	0	0	NaN	0	0
1_0h_RS1_CYT_120420	116	0	0	0	0	0	0	NaN	0	0
1_0h_RS1_CYT_120420	117	0	0	0	0	0	0	NaN	0	0
1_0h_RS1_CYT_120420	118	0	0	0	0	0	0	NaN	0	0
1_0h_RS1_CYT_120420	119	0	0	0	0	0	0	NaN	0	0
1_0h_RS1_CYT_120420	120	0	0	0	0	0	0	NaN	0	0
1_0h_RS1_CYT_120420	121	0	0	0	0	0	0	NaN	0	0
1_0h_RS1_CYT_120420	122	0	0	0	0	0	0	NaN	0	0
1_0h_RS1_CYT_120420	123	0	0	0	0	0	0	NaN	0	0
1_0h_RS1_CYT_120420	124	0	0	0	0	0	0	NaN	0	0
1_0h_RS1_CYT_120420	125	0	0	0	0	0	0	NaN	0	0
1_0h_RS1_CYT_120420	126	0	0	0	0	0	0	NaN	0	0
1_0h_RS1_CYT_120420	127	0	0	0	0	0	0	NaN	0	0
1_0h_RS1_CYT_120420	128	0	0	0	0	0	0	NaN	0	0
1_0h_RS1_CYT_120420	129	0	0	0	0	0	0	NaN	0	0
1_0h_RS1_CYT_120420	130	0	0	0	0	0	0	NaN	0	0
1_0h_RS1_CYT_120420	131	0	0	0	0	0	0	NaN	0	0
1_0h_RS1_CYT_120420	132	0	0	0	0	0	0	NaN	0	0
1_0h_RS1_CYT_120420	133	0	0	0	0	0	0	NaN	0	0
1_0h_RS1_CYT_120420	134	0	0	0	0	0	0	NaN	0	0
1_0h_RS1_CYT_120420	135	0	0	0	0	0	0	NaN	0	0
1_0h_RS1_CYT_120420	136	0	0	0	0	0	0	NaN	0	0
1_0h_RS1_CYT_120420	137	0	0	0	0	0	0	NaN	0	0
1_0h_RS1_CYT_120420	138	0	0	0	0	0	0	NaN	0	0
1_0h_RS1_CYT_120420	139	0	0	0	0	0	0	NaN	0	0
1_0h_RS1_CYT_120420	140	0	0	0	0	0	0	NaN	0	0
1_0h_RS1_CYT_120420	141	0	0	0	0	0	0	NaN	0	0
1_0h_RS1_CYT_120420	142	0	0	0	0	0	0	NaN	0	0
1_0h_RS1_CYT_120420	143	0	0	0	0	0	0	NaN	0	0
1_0h_RS1_CYT_120420	144	0	0	0	0	0	0	NaN	0	0
1_0h_RS1_CYT_120420	145	0	0	0	0	0	0	NaN	0	0
1_0h_RS1_CYT_120420	146	0	0	0	0	0	0	NaN	0	0
1_0h_RS1_CYT_120420	147	0	0	0	0	0	0	NaN	0	0
1_0h_RS1_CYT_120420	148	0	0	0	0	0	0	NaN	0	0
1_0h_RS1_CYT_120420	149	0	0	0	0	0	0	NaN	0	0
1_0h_RS1_CYT_120420	150	0	0	0	0	0	0	NaN	0	0
1_0h_RS1_CYT_120420	151	0	0	0	0	0	0	NaN	0	0
1_0h_RS1_CYT_120420	152	0	0	0	0	0	0	NaN	0	0
1_0h_RS1_CYT_120420	153	0	0	0	0	0	0	NaN	0	0
1_0h_RS1_CYT_120420	154	0	0	0	0	0	0	NaN	0	0
1_0h_RS1_CYT_120420	155	0	0	0	0	0	0	NaN	0	0
1_0h_RS1_CYT_120420	156	0	0	0	0	0	0	NaN	0	0
1_0h_RS1_CYT_120420	157	0	0	0	0	0	0	NaN	0	0
1_0h_RS1_CYT_120420	158	0	0	0	0	0	0	NaN	0	0
1_0h_RS1_CYT_120420	159	0	0	0	0	0	0	NaN	0	0
1_0h_RS1_CYT_120420	160	0	0	0	0	0	0	NaN	0	0
1_0h_RS1_CYT_120420	161	0	0	0	0	0	0	NaN	0	0
1_0h_RS1_CYT_120420	162	0	0	0	0	0	0	NaN	0	0
1_0h_RS1_CYT_120420	163	0	0	0	0	0	0	NaN	0	0
1_0h_RS1_CYT_120420	164	0	0	0	0	0	0	NaN	0	0
1_0h_RS1_CYT_120420	165	0	0	0	0	0	0	NaN	0	0
1_0h_RS1_CYT_120420	166	0	0	0	0	0	0	NaN	0	0
1_0h_RS1_CYT_120420	167	0	0	0	0	0	0	NaN	0	0
1_0h_RS1_CYT_120420	168	0	0	0	0	0	0	NaN	0	0
1_0h_RS1_CYT_120420	169	0	0	0	0	0	0	NaN	0	0
1_0h_RS1_CYT_120420	170	0	0	0	0	0	0	NaN	0	0
1_0h_RS1_CYT_120420	171	0	0	0	0	0	0	NaN	0	0
1_0h_RS1_CYT_120420	172	0	0	0	0	0	0	NaN	0	0
1_0h_RS1_CYT_120420	173	0	0	0	0	0	0	NaN	0	0
1_0h_RS1_CYT_120420	174	0	0	0	0	0	0	NaN	0	0
1_0h_RS1_CYT_120420	175	0	0	0	0	0	0	NaN	0	0
1_0h_RS1_CYT_120420	176	0	0	0	0	0	0	NaN	0	0
1_0h_RS1_CYT_120420	177	0	0	0	0	0	0	NaN	0	0
1_0h_RS1_CYT_120420	178	0	0	0	0	0	0	NaN	0	0
1_0h_RS1_CYT_120420	179	0	0	0	0	0	0	NaN	0	0
1_0h_RS1_CYT_120420	180	0	0	0	0	0	0	NaN	0	0
1_0h_RS1_CYT_120420	181	0	0	0	0	0	0	NaN	0	0
1_0h_RS1_CYT_120420	182	0	0	0	0	0	0	NaN	0	0
1_0h_RS1_CYT_120420	183	0	0	0	0	0	0	NaN	0	0
1_0h_RS1_CYT_120420	184	0	0	0	0	0	0	NaN	0	0
1_0h_RS1_CYT_120420	185	0	0	0	0	0	0	NaN	0	0
1_0h_RS1_CYT_120420	186	0	0	0	0	0	0	NaN	0	0
1_0h_RS1_CYT_120420	187	0	0	0	0	0	0	NaN	0	0
1_0h_RS1_CYT_120420	188	0	0	0	0	0	0	NaN	0	0
1_0h_RS1_CYT_120420	189	0	0	0	0	0	0	NaN	0	0
1_0h_RS1_CYT_120420	190	0	0	0	0	0	0	NaN	0	0
1_0h_RS1_CYT_120420	191	0	0	0	0	0	0	NaN	0	0
1_0h_RS1_CYT_120420	192	0	0	0	0	0	0	NaN	0	0
1_0h_RS1_CYT_120420	193	0	0	0	0	0	0	NaN	0	0
1_0h_RS1_CYT_120420	194	0	0	0	0	0	0	NaN	0	0
1_0h_RS1_CYT_120420	195	0	0	0	0	0	0	NaN	0	0
1_0h_RS1_CYT_120420	196	0	0	0	0	0	0	NaN	0	0
1_0h_RS1_CYT_120420	197	0	0	0	0	0	0	NaN	0	0
1_0h_RS1_CYT_120420	198	0	0	0	0	0	0	NaN	0	0
1_0h_RS1_CYT_120420	199	0	0	0	0	0	0	NaN	0	0
1_0h_RS1_CYT_120420	200	0	0	0	0	0	0	NaN	0	0
1_0h_RS1_CYT_120420	201	0	0	0	0	0	0	NaN	0	0
1_0h_RS1_CYT_120420	202	0	0	0	0	0	0	NaN	0	0
1_0h_RS1_CYT_120420	203	0	0	0	0	0	0	NaN	0	0
1_0h_RS1_CYT_120420	204	0	0	0	0	0	0	NaN	0	0
1_0h_RS1_CYT_120420	205	0	0	0	0	0	0	NaN	0	0
1_0h_RS1_CYT_120420	206	0	0	0	0	0	0	NaN	0	0
1_0h_RS1_CYT_120420	207	0	0	0	0	0	0	NaN	0	0
1_0h_RS1_CYT_120420	208	0	0	0	0	0	0	NaN	0	0
1_0h_RS1_CYT_120420	209	0	0	0	0	0	0	NaN	0	0
1_0h_RS1_CYT_120420	210	0	0	0	0	0	0	NaN	0	0
1_0h_RS1_CYT_120420	211	0	0	0	0	0	0	NaN	0	0
1_0h_RS1_CYT_120420	212	0	0	0	0	0	0	NaN	0	0
1_0h_RS1_CYT_120420	213	0	0	0	0	0	0	NaN	0	0
1_0h_RS1_CYT_120420	214	0	0	0	0	0	0	NaN	0	0
1_0h_RS1_CYT_120420	215	0	0	0	0	0	0	NaN	0	0
1_0h_RS1_CYT_120420	216	0	0	0	0	0	0	NaN	0	0
1_0h_RS1_CYT_120420	217	0	0	0	0	0	0	NaN	0	0
1_0h_RS1_CYT_120420	218	0	0	0	0	0	0	NaN	0	0
1_0h_RS1_CYT_120420	219	0	0	0	0	0	0	NaN	0	0
1_0h_RS1_CYT_120420	220	0	0	0	0	0	0	NaN	0	0
1_0h_RS1_CYT_120420	221	0	0	0	0	0	0	NaN	0	0
1_0h_RS1_CYT_120420	222	0	0	0	0	0	0	NaN	0	0
1_0h_RS1_CYT_120420	223	0	0	0	0	0	0	NaN	0	0
1_0h_RS1_CYT_120420	224	0	0	0	0	0	0	NaN	0	0
1_0h_RS1_CYT_120420	225	0	0	0	0	0	0	NaN	0	0
1_0h_RS1_CYT_120420	226	0	0	0	0	0	0	NaN	0	0
1_0h_RS1_CYT_120420	227	0	0	0	0	0	0	NaN	0	0
1_0h_RS1_CYT_120420	228	0	0	0	0	0	0	NaN	0	0
1_0h_RS1_CYT_120420	229	0	0	0	0	0	0	NaN	0	0
1_0h_RS1_CYT_120420	230	0	0	0	0	0	0	NaN	0	0
1_0h_RS1_CYT_120420	231	169.1	7.486	9.336	0	0.4668	0.0075	1.607	0.1625	0.01393	8.571
1_0h_RS1_CYT_120420	232	338.2	14.97	18.67	0	0.9336	0.015	1.607	0.325	0.02786	8.571
1_0h_RS1_CYT_120420	233	507.3	22.46	28.01	0	1.4	0.0225	1.607	0.4875	0.04179	8.571
1_0h_RS1_CYT_120420	234	676.4	29.95	37.34	0	1.867	0.03	1.607	0.65	0.05571	8.571
1_0h_RS1_CYT_120420	235	845.5	37.43	46.68	0	2.334	0.0375	1.607	0.8125	0.06964	8.571
1_0h_RS1_CYT_120420	236	1015	44.92	56.01	0	2.801	0.045	1.607	0.975	0.08357	8.571
1_0h_RS1_CYT_120420	237	1184	52.4	65.35	0	3.267	0.0525	1.607	1.138	0.0975	8.571
1_0h_RS1_CYT_120420	238	1353	59.89	74.69	0	3.734	0.06	1.607	1.3	0.1114	8.571
1_0h_RS1_CYT_120420	239	1522	67.38	84.02	0	4.201	0.0675	1.607	1.463	0.1254	8.571
1_0h_RS1_CYT_120420	240	1691	74.86	93.36	0	4.668	0.075	1.607	1.625	0.1393	8.571
1_0h_RS1_CYT_120420	241	1860	82.35	102.7	0	5.135	0.0825	1.607	1.788	0.1532	8.571
1_0h_RS1_CYT_120420	242	2029	89.84	112	0	5.601	0.09	1.607	1.95	0.1671	8.571
1_0h_RS1_CYT_120420	243	2198	97.32	121.4	0	6.068	0.0975	1.607	2.113	0.1811	8.571
1_0h_RS1_CYT_120420	244	2367	104.8	130.7	0	6.535	0.105	1.607	2.275	0.195	8.571
1_0h_RS1_CYT_120420	245	2536	112.3	140	0	7.002	0.1125	1.607	2.438	0.2089	8.571
1_0h_RS1_CYT_120420	246	2705	119.8	149.4	0	7.469	0.12	1.607	2.6	0.2229	8.571
1_0h_RS1_CYT_120420	247	2875	127.3	158.7	0	7.935	0.1275	1.607	2.763	0.2368	8.571
1_0h_RS1_CYT_120420	248	3044	134.8	168	0	8.402	0.135	1.607	2.925	0.2507	8.571
1_0h_RS1_CYT_120420	249	3213	142.2	177.4	0	8.869	0.1425	1.607	3.088	0.2646	8.571
1_0h_RS1_CYT_120420	250	3382	149.7	186.7	0	9.336	0.15	1.607	3.25	0.2786	8.571
1_0h_RS1_CYT_120420	251	3579	158.1	200.4	0.0003571	10.02	0.1621	1.618	3.425	0.2957	8.635
1_0h_RS1_CYT_120420	252	3776	166.5	214.1	0.0007143	10.71	0.1743	1.628	3.599	0.3129	8.692
1_0h_RS1_CYT_120420	253	3972	174.9	227.8	0.001071	11.39	0.1864	1.637	3.774	0.33	8.744
1_0h_RS1_CYT_120420	254	4169	183.3	241.5	0.001429	12.08	0.1986	1.644	3.949	0.3471	8.792
1_0h_RS1_CYT_120420	255	4366	191.7	255.2	0.001786	12.76	0.2107	1.651	4.123	0.3643	8.835
1_0h_RS1_CYT_120420	256	4563	200.2	269	0.002143	13.45	0.2229	1.657	4.298	0.3814	8.875
1_0h_RS1_CYT_120420	257	4760	208.6	282.7	0.0025	14.13	0.235	1.663	4.473	0.3986	8.912
1_0h_RS1_CYT_120420	258	4957	217	296.4	0.002857	14.82	0.2471	1.668	4.647	0.4157	8.946
1_0h_RS1_CYT_120420	259	5153	225.4	310.1	0.003214	15.5	0.2593	1.673	4.822	0.4329	8.977
1_0h_RS1_CYT_120420	260	5350	233.8	323.8	0.003571	16.19	0.2714	1.677	4.996	0.45	9.006
1_0h_RS1_CYT_120420	261	5547	242.2	337.5	0.003929	16.87	0.2836	1.681	5.171	0.4671	9.034
1_0h_RS1_CYT_120420	262	5744	250.6	351.2	0.004286	17.56	0.2957	1.684	5.346	0.4843	9.059
1_0h_RS1_CYT_120420	263	5941	259	364.9	0.004643	18.24	0.3079	1.688	5.52	0.5014	9.083
1_0h_RS1_CYT_120420	264	6138	267.4	378.6	0.005	18.93	0.32	1.691	5.695	0.5186	9.106
1_0h_RS1_CYT_120420	265	6334	275.8	392.3	0.005357	19.61	0.3321	1.694	5.87	0.5357	9.127
1_0h_RS1_CYT_120420	266	6531	284.2	406	0.005714	20.3	0.3443	1.696	6.044	0.5529	9.147
1_0h_RS1_CYT_120420	267	6728	292.6	419.7	0.006071	20.98	0.3564	1.699	6.219	0.57	9.166
1_0h_RS1_CYT_120420	268	6925	301	433.4	0.006429	21.67	0.3686	1.701	6.394	0.5871	9.183
1_0h_RS1_CYT_120420	269	7122	309.4	447.2	0.006786	22.35	0.3807	1.703	6.568	0.6043	9.2
1_0h_RS1_CYT_120420	270	7319	317.8	460.9	0.007143	23.04	0.3929	1.705	6.743	0.6214	9.216
1_0h_RS1_CYT_120420	271	7535	326.7	478.4	0.007143	23.91	0.4068	1.701	6.914	0.64	9.256
1_0h_RS1_CYT_120420	272	7752	335.7	495.9	0.007143	24.79	0.4207	1.697	7.086	0.6586	9.294
1_0h_RS1_CYT_120420	273	7968	344.6	513.5	0.007143	25.67	0.4346	1.693	7.257	0.6771	9.331
1_0h_RS1_CYT_120420	274	8185	353.5	531	0.007143	26.54	0.4486	1.69	7.429	0.6957	9.365
1_0h_RS1_CYT_120420	275	8401	362.5	548.5	0.007143	27.42	0.4625	1.687	7.6	0.7143	9.398
1_0h_RS1_CYT_120420	276	8618	371.4	566.1	0.007143	28.3	0.4764	1.684	7.771	0.7329	9.43
1_0h_RS1_CYT_120420	277	8834	380.3	583.6	0.007143	29.17	0.4904	1.681	7.943	0.7514	9.46
1_0h_RS1_CYT_120420	278	9051	389.2	601.1	0.007143	30.05	0.5043	1.678	8.114	0.77	9.489
1_0h_RS1_CYT_120420	279	9267	398.2	618.7	0.007143	30.93	0.5182	1.676	8.286	0.7886	9.517
1_0h_RS1_CYT_120420	280	9484	407.1	636.2	0.007143	31.8	0.5321	1.673	8.457	0.8071	9.544
1_0h_RS1_CYT_120420	281	9700	416	653.8	0.007143	32.68	0.5461	1.671	8.629	0.8257	9.57
1_0h_RS1_CYT_120420	282	9917	425	671.3	0.007143	33.56	0.56	1.669	8.8	0.8443	9.594
1_0h_RS1_CYT_120420	283	10130	433.9	688.8	0.007143	34.43	0.5739	1.667	8.971	0.8629	9.618
1_0h_RS1_CYT_120420	284	10350	442.8	706.4	0.007143	35.31	0.5879	1.665	9.143	0.8814	9.641
1_0h_RS1_CYT_120420	285	10570	451.7	723.9	0.007143	36.19	0.6018	1.663	9.314	0.9	9.663
1_0h_RS1_CYT_120420	286	10780	460.7	741.4	0.007143	37.06	0.6157	1.661	9.486	0.9186	9.684
1_0h_RS1_CYT_120420	287	11000	469.6	759	0.007143	37.94	0.6296	1.66	9.657	0.9371	9.704
1_0h_RS1_CYT_120420	288	11220	478.5	776.5	0.007143	38.82	0.6436	1.658	9.829	0.9557	9.724
1_0h_RS1_CYT_120420	289	11430	487.5	794	0.007143	39.69	0.6575	1.656	10	0.9743	9.743
1_0h_RS1_CYT_120420	290	11650	496.4	811.6	0.007143	40.57	0.6714	1.655	10.17	0.9929	9.761
1_0h_RS1_CYT_120420	291	11930	507.5	838.8	0.008214	41.93	0.6961	1.66	10.4	1.028	9.891
1_0h_RS1_CYT_120420	292	12210	518.5	866.1	0.009286	43.29	0.7207	1.665	10.62	1.064	10.02
1_0h_RS1_CYT_120420	293	12490	529.6	893.3	0.01036	44.66	0.7454	1.669	10.84	1.099	10.14
1_0h_RS1_CYT_120420	294	12770	540.6	920.6	0.01143	46.02	0.77	1.673	11.07	1.134	10.25
1_0h_RS1_CYT_120420	295	13050	551.7	947.8	0.0125	47.38	0.7946	1.677	11.29	1.17	10.36
1_0h_RS1_CYT_120420	296	13330	562.8	975.1	0.01357	48.74	0.8193	1.681	11.51	1.205	10.47
1_0h_RS1_CYT_120420	297	13610	573.8	1002	0.01464	50.1	0.8439	1.684	11.74	1.24	10.57
1_0h_RS1_CYT_120420	298	13890	584.9	1030	0.01571	51.46	0.8686	1.688	11.96	1.276	10.67
1_0h_RS1_CYT_120420	299	14170	595.9	1057	0.01679	52.82	0.8932	1.691	12.18	1.311	10.76
1_0h_RS1_CYT_120420	300	14450	607	1084	0.01786	54.19	0.9179	1.694	12.41	1.346	10.85
1_0h_RS1_CYT_120420	301	14730	618.1	1111	0.01893	55.55	0.9425	1.697	12.63	1.382	10.94
1_0h_RS1_CYT_120420	302	15010	629.1	1139	0.02	56.91	0.9671	1.699	12.85	1.417	11.02
1_0h_RS1_CYT_120420	303	15290	640.2	1166	0.02107	58.27	0.9918	1.702	13.08	1.452	11.11
1_0h_RS1_CYT_120420	304	15570	651.3	1193	0.02214	59.63	1.016	1.705	13.3	1.488	11.19
1_0h_RS1_CYT_120420	305	15850	662.3	1220	0.02321	60.99	1.041	1.707	13.53	1.523	11.26
1_0h_RS1_CYT_120420	306	16130	673.4	1248	0.02429	62.35	1.066	1.709	13.75	1.559	11.34
1_0h_RS1_CYT_120420	307	16410	684.4	1275	0.02536	63.72	1.09	1.711	13.97	1.594	11.41
1_0h_RS1_CYT_120420	308	16690	695.5	1302	0.02643	65.08	1.115	1.713	14.2	1.629	11.48
1_0h_RS1_CYT_120420	309	16970	706.6	1329	0.0275	66.44	1.14	1.715	14.42	1.665	11.54
1_0h_RS1_CYT_120420	310	17250	717.6	1357	0.02857	67.8	1.164	1.717	14.64	1.7	11.61
1_0h_RS1_CYT_120420	311	17550	729.1	1387	0.02857	69.33	1.199	1.729	14.94	1.759	11.77
1_0h_RS1_CYT_120420	312	17850	740.6	1418	0.02857	70.87	1.233	1.74	15.23	1.817	11.93
1_0h_RS1_CYT_120420	313	18140	752.1	1449	0.02857	72.4	1.267	1.75	15.52	1.876	12.08
1_0h_RS1_CYT_120420	314	18440	763.6	1479	0.02857	73.93	1.301	1.76	15.81	1.934	12.23
1_0h_RS1_CYT_120420	315	18740	775.2	1510	0.02857	75.47	1.336	1.77	16.11	1.993	12.37
1_0h_RS1_CYT_120420	316	19030	786.7	1541	0.02857	77	1.37	1.779	16.4	2.051	12.51
1_0h_RS1_CYT_120420	317	19330	798.2	1571	0.02857	78.54	1.404	1.788	16.69	2.11	12.64
1_0h_RS1_CYT_120420	318	19630	809.7	1602	0.02857	80.07	1.439	1.797	16.99	2.169	12.77
1_0h_RS1_CYT_120420	319	19930	821.2	1633	0.02857	81.6	1.473	1.805	17.28	2.227	12.89
1_0h_RS1_CYT_120420	320	20220	832.7	1663	0.02857	83.14	1.507	1.813	17.57	2.286	13.01
1_0h_RS1_CYT_120420	321	20520	844.2	1694	0.02857	84.67	1.541	1.821	17.86	2.344	13.12
1_0h_RS1_CYT_120420	322	20820	855.7	1725	0.02857	86.2	1.576	1.828	18.16	2.403	13.23
1_0h_RS1_CYT_120420	323	21120	867.2	1755	0.02857	87.74	1.61	1.835	18.45	2.461	13.34
1_0h_RS1_CYT_120420	324	21410	878.7	1786	0.02857	89.27	1.644	1.842	18.74	2.52	13.45
1_0h_RS1_CYT_120420	325	21710	890.2	1817	0.02857	90.8	1.679	1.849	19.04	2.579	13.55
1_0h_RS1_CYT_120420	326	22010	901.7	1847	0.02857	92.34	1.713	1.855	19.33	2.637	13.64
1_0h_RS1_CYT_120420	327	22310	913.2	1878	0.02857	93.87	1.747	1.861	19.62	2.696	13.74
1_0h_RS1_CYT_120420	328	22600	924.7	1909	0.02857	95.4	1.781	1.867	19.91	2.754	13.83
1_0h_RS1_CYT_120420	329	22900	936.2	1939	0.02857	96.94	1.816	1.873	20.21	2.813	13.92
1_0h_RS1_CYT_120420	330	23200	947.7	1970	0.02857	98.47	1.85	1.879	20.5	2.871	14.01
1_0h_RS1_CYT_120420	331	23500	959.5	2001	0.02857	100	1.893	1.893	20.86	2.954	14.16
1_0h_RS1_CYT_120420	332	23810	971.3	2032	0.02857	101.6	1.936	1.907	21.22	3.037	14.31
1_0h_RS1_CYT_120420	333	24110	983	2063	0.02857	103.1	1.98	1.92	21.58	3.12	14.46
1_0h_RS1_CYT_120420	334	24410	994.8	2094	0.02857	104.7	2.023	1.933	21.94	3.203	14.6
1_0h_RS1_CYT_120420	335	24720	1007	2124	0.02857	106.2	2.066	1.946	22.3	3.286	14.73
1_0h_RS1_CYT_120420	336	25020	1018	2155	0.02857	107.7	2.109	1.958	22.66	3.369	14.86
1_0h_RS1_CYT_120420	337	25330	1030	2186	0.02857	109.3	2.152	1.97	23.02	3.451	14.99
1_0h_RS1_CYT_120420	338	25630	1042	2217	0.02857	110.8	2.196	1.981	23.38	3.534	15.11
1_0h_RS1_CYT_120420	339	25930	1054	2248	0.02857	112.4	2.239	1.992	23.74	3.617	15.23
1_0h_RS1_CYT_120420	340	26240	1065	2279	0.02857	113.9	2.282	2.003	24.1	3.7	15.35
1_0h_RS1_CYT_120420	341	26540	1077	2310	0.02857	115.5	2.325	2.014	24.46	3.783	15.46
1_0h_RS1_CYT_120420	342	26840	1089	2341	0.02857	117	2.369	2.024	24.82	3.866	15.57
1_0h_RS1_CYT_120420	343	27150	1101	2372	0.02857	118.6	2.412	2.034	25.18	3.949	15.68
1_0h_RS1_CYT_120420	344	27450	1113	2402	0.02857	120.1	2.455	2.044	25.55	4.031	15.78
1_0h_RS1_CYT_120420	345	27760	1124	2433	0.02857	121.6	2.498	2.054	25.91	4.114	15.88
1_0h_RS1_CYT_120420	346	28060	1136	2464	0.02857	123.2	2.541	2.063	26.27	4.197	15.98
1_0h_RS1_CYT_120420	347	28360	1148	2495	0.02857	124.7	2.585	2.072	26.63	4.28	16.07
1_0h_RS1_CYT_120420	348	28670	1160	2526	0.02857	126.3	2.628	2.081	26.99	4.363	16.17
1_0h_RS1_CYT_120420	349	28970	1171	2557	0.02857	127.8	2.671	2.09	27.35	4.446	16.26
1_0h_RS1_CYT_120420	350	29270	1183	2588	0.02857	129.4	2.714	2.098	27.71	4.529	16.34
1_0h_RS1_CYT_120420	351	29610	1196	2622	0.02857	131	2.77	2.114	28.08	4.625	16.47
1_0h_RS1_CYT_120420	352	29940	1209	2655	0.02857	132.7	2.826	2.129	28.44	4.721	16.6
1_0h_RS1_CYT_120420	353	30270	1222	2689	0.02857	134.4	2.881	2.144	28.81	4.817	16.72
1_0h_RS1_CYT_120420	354	30600	1235	2722	0.02857	136.1	2.937	2.158	29.18	4.913	16.83
1_0h_RS1_CYT_120420	355	30930	1247	2756	0.02857	137.8	2.993	2.172	29.55	5.009	16.95
1_0h_RS1_CYT_120420	356	31270	1260	2790	0.02857	139.5	3.049	2.186	29.92	5.105	17.06
1_0h_RS1_CYT_120420	357	31600	1273	2823	0.02857	141.1	3.104	2.199	30.29	5.201	17.17
1_0h_RS1_CYT_120420	358	31930	1286	2857	0.02857	142.8	3.16	2.212	30.66	5.297	17.28
1_0h_RS1_CYT_120420	359	32260	1299	2891	0.02857	144.5	3.216	2.225	31.03	5.393	17.38
1_0h_RS1_CYT_120420	360	32590	1312	2924	0.02857	146.2	3.271	2.238	31.4	5.489	17.48
1_0h_RS1_CYT_120420	361	32930	1325	2958	0.02857	147.9	3.327	2.25	31.77	5.585	17.58
1_0h_RS1_CYT_120420	362	33260	1337	2992	0.02857	149.6	3.383	2.262	32.13	5.681	17.68
1_0h_RS1_CYT_120420	363	33590	1350	3025	0.02857	151.2	3.439	2.274	32.5	5.778	17.78
1_0h_RS1_CYT_120420	364	33920	1363	3059	0.02857	152.9	3.494	2.285	32.87	5.874	17.87
1_0h_RS1_CYT_120420	365	34250	1376	3093	0.02857	154.6	3.55	2.296	33.24	5.97	17.96
1_0h_RS1_CYT_120420	366	34590	1389	3126	0.02857	156.3	3.606	2.307	33.61	6.066	18.05
1_0h_RS1_CYT_120420	367	34920	1402	3160	0.02857	158	3.661	2.318	33.98	6.162	18.13
1_0h_RS1_CYT_120420	368	35250	1415	3194	0.02857	159.7	3.717	2.328	34.35	6.258	18.22
1_0h_RS1_CYT_120420	369	35580	1427	3227	0.02857	161.3	3.773	2.338	34.72	6.354	18.3
1_0h_RS1_CYT_120420	370	35910	1440	3261	0.02857	163	3.829	2.349	35.09	6.45	18.38
1_0h_RS1_CYT_120420	371	36040	1444	3280	0.02857	164	3.88	2.366	35.27	6.548	18.57
1_0h_RS1_CYT_120420	372	36160	1448	3299	0.02857	164.9	3.932	2.384	35.45	6.646	18.75
1_0h_RS1_CYT_120420	373	36280	1452	3319	0.02857	165.9	3.984	2.401	35.63	6.744	18.93
1_0h_RS1_CYT_120420	374	36400	1456	3338	0.02857	166.9	4.036	2.419	35.81	6.841	19.1
1_0h_RS1_CYT_120420	375	36520	1459	3357	0.02857	167.8	4.087	2.436	35.99	6.939	19.28
1_0h_RS1_CYT_120420	376	36640	1463	3376	0.02857	168.8	4.139	2.452	36.17	7.037	19.45
1_0h_RS1_CYT_120420	377	36760	1467	3395	0.02857	169.7	4.191	2.469	36.35	7.135	19.63
1_0h_RS1_CYT_120420	378	36890	1471	3415	0.02857	170.7	4.243	2.486	36.53	7.233	19.8
1_0h_RS1_CYT_120420	379	37010	1475	3434	0.02857	171.7	4.295	2.502	36.72	7.331	19.97
1_0h_RS1_CYT_120420	380	37130	1478	3453	0.02857	172.6	4.346	2.518	36.9	7.429	20.13
1_0h_RS1_CYT_120420	381	37250	1482	3472	0.02857	173.6	4.398	2.534	37.08	7.526	20.3
1_0h_RS1_CYT_120420	382	37370	1486	3491	0.02857	174.5	4.45	2.55	37.26	7.624	20.46
1_0h_RS1_CYT_120420	383	37490	1490	3511	0.02857	175.5	4.502	2.565	37.44	7.722	20.63
1_0h_RS1_CYT_120420	384	37610	1494	3530	0.02857	176.5	4.554	2.581	37.62	7.82	20.79
1_0h_RS1_CYT_120420	385	37740	1497	3549	0.02857	177.4	4.605	2.596	37.8	7.918	20.95
1_0h_RS1_CYT_120420	386	37860	1501	3568	0.02857	178.4	4.657	2.611	37.98	8.016	21.1
1_0h_RS1_CYT_120420	387	37980	1505	3587	0.02857	179.3	4.709	2.626	38.16	8.114	21.26
1_0h_RS1_CYT_120420	388	38100	1509	3606	0.02857	180.3	4.761	2.641	38.34	8.211	21.41
1_0h_RS1_CYT_120420	389	38220	1513	3626	0.02857	181.3	4.812	2.655	38.53	8.309	21.57
1_0h_RS1_CYT_120420	390	38340	1517	3645	0.02857	182.2	4.864	2.67	38.71	8.407	21.72
1_0h_RS1_CYT_120420	391	38440	1520	3661	0.02821	183	4.931	2.694	39.02	8.544	21.9
1_0h_RS1_CYT_120420	392	38540	1523	3677	0.02786	183.8	4.998	2.719	39.34	8.681	22.07
1_0h_RS1_CYT_120420	393	38640	1526	3693	0.0275	184.6	5.065	2.743	39.66	8.819	22.24
1_0h_RS1_CYT_120420	394	38740	1529	3709	0.02714	185.4	5.131	2.767	39.97	8.956	22.41
1_0h_RS1_CYT_120420	395	38840	1532	3725	0.02679	186.2	5.198	2.791	40.29	9.093	22.57
1_0h_RS1_CYT_120420	396	38940	1535	3741	0.02643	187	5.265	2.815	40.6	9.23	22.73
1_0h_RS1_CYT_120420	397	39040	1538	3757	0.02607	187.8	5.332	2.839	40.92	9.367	22.89
1_0h_RS1_CYT_120420	398	39140	1541	3773	0.02571	188.6	5.399	2.862	41.24	9.504	23.05
1_0h_RS1_CYT_120420	399	39240	1544	3789	0.02536	189.4	5.465	2.885	41.55	9.641	23.2
1_0h_RS1_CYT_120420	400	39340	1547	3805	0.025	190.2	5.532	2.908	41.87	9.779	23.36
1_0h_RS1_CYT_120420	401	39440	1550	3821	0.02464	191	5.599	2.931	42.18	9.916	23.51
1_0h_RS1_CYT_120420	402	39540	1553	3838	0.02429	191.9	5.666	2.953	42.5	10.05	23.65
1_0h_RS1_CYT_120420	403	39640	1556	3854	0.02393	192.7	5.732	2.976	42.82	10.19	23.8
1_0h_RS1_CYT_120420	404	39740	1559	3870	0.02357	193.5	5.799	2.998	43.13	10.33	23.94
1_0h_RS1_CYT_120420	405	39840	1562	3886	0.02321	194.3	5.866	3.02	43.45	10.46	24.08
1_0h_RS1_CYT_120420	406	39940	1565	3902	0.02286	195.1	5.933	3.041	43.76	10.6	24.22
1_0h_RS1_CYT_120420	407	40040	1568	3918	0.0225	195.9	6	3.063	44.08	10.74	24.36
1_0h_RS1_CYT_120420	408	40140	1571	3934	0.02214	196.7	6.066	3.085	44.4	10.88	24.5
1_0h_RS1_CYT_120420	409	40240	1574	3950	0.02179	197.5	6.133	3.106	44.71	11.01	24.63
1_0h_RS1_CYT_120420	410	40340	1577	3966	0.02143	198.3	6.2	3.127	45.03	11.15	24.76
1_0h_RS1_CYT_120420	411	40420	1579	3981	0.02143	199	6.277	3.154	45.36	11.3	24.91
1_0h_RS1_CYT_120420	412	40500	1581	3995	0.02143	199.8	6.354	3.181	45.69	11.45	25.06
1_0h_RS1_CYT_120420	413	40590	1584	4010	0.02143	200.5	6.43	3.207	46.03	11.6	25.21
1_0h_RS1_CYT_120420	414	40670	1586	4025	0.02143	201.2	6.507	3.234	46.36	11.76	25.36
1_0h_RS1_CYT_120420	415	40760	1589	4040	0.02143	202	6.584	3.26	46.69	11.91	25.5
1_0h_RS1_CYT_120420	416	40840	1591	4054	0.02143	202.7	6.661	3.286	47.02	12.06	25.64
1_0h_RS1_CYT_120420	417	40930	1593	4069	0.02143	203.4	6.737	3.312	47.36	12.21	25.78
1_0h_RS1_CYT_120420	418	41010	1596	4084	0.02143	204.2	6.814	3.337	47.69	12.36	25.92
1_0h_RS1_CYT_120420	419	41100	1598	4099	0.02143	204.9	6.891	3.363	48.02	12.51	26.06
1_0h_RS1_CYT_120420	420	41180	1601	4113	0.02143	205.7	6.968	3.388	48.35	12.66	26.19
1_0h_RS1_CYT_120420	421	41270	1603	4128	0.02143	206.4	7.045	3.413	48.69	12.82	26.32
1_0h_RS1_CYT_120420	422	41350	1605	4143	0.02143	207.1	7.121	3.438	49.02	12.97	26.45
1_0h_RS1_CYT_120420	423	41430	1608	4158	0.02143	207.9	7.198	3.463	49.35	13.12	26.58
1_0h_RS1_CYT_120420	424	41520	1610	4172	0.02143	208.6	7.275	3.488	49.68	13.27	26.71
1_0h_RS1_CYT_120420	425	41600	1613	4187	0.02143	209.3	7.352	3.512	50.02	13.42	26.83
1_0h_RS1_CYT_120420	426	41690	1615	4202	0.02143	210.1	7.429	3.536	50.35	13.57	26.96
1_0h_RS1_CYT_120420	427	41770	1617	4217	0.02143	210.8	7.505	3.56	50.68	13.72	27.08
1_0h_RS1_CYT_120420	428	41860	1620	4231	0.02143	211.5	7.582	3.584	51.01	13.88	27.2
1_0h_RS1_CYT_120420	429	41940	1622	4246	0.02143	212.3	7.659	3.608	51.35	14.03	27.32
1_0h_RS1_CYT_120420	430	42030	1625	4261	0.02143	213	7.736	3.631	51.68	14.18	27.44
1_0h_RS1_CYT_120420	431	42020	1624	4262	0.02143	213.1	7.791	3.656	51.89	14.3	27.56
1_0h_RS1_CYT_120420	432	42020	1624	4263	0.02143	213.1	7.846	3.682	52.1	14.43	27.69
1_0h_RS1_CYT_120420	433	42020	1623	4264	0.02143	213.2	7.902	3.707	52.31	14.55	27.82
1_0h_RS1_CYT_120420	434	42020	1622	4265	0.02143	213.2	7.957	3.732	52.53	14.68	27.94
1_0h_RS1_CYT_120420	435	42010	1622	4266	0.02143	213.3	8.013	3.757	52.74	14.8	28.07
1_0h_RS1_CYT_120420	436	42010	1621	4267	0.02143	213.3	8.068	3.782	52.95	14.93	28.19
1_0h_RS1_CYT_120420	437	42010	1621	4268	0.02143	213.4	8.123	3.807	53.16	15.05	28.31
1_0h_RS1_CYT_120420	438	42010	1620	4269	0.02143	213.5	8.179	3.832	53.38	15.18	28.43
1_0h_RS1_CYT_120420	439	42000	1620	4271	0.02143	213.5	8.234	3.857	53.59	15.3	28.55
1_0h_RS1_CYT_120420	440	42000	1619	4272	0.02143	213.6	8.289	3.881	53.8	15.43	28.67
1_0h_RS1_CYT_120420	441	42000	1619	4273	0.02143	213.6	8.345	3.906	54.01	15.55	28.79
1_0h_RS1_CYT_120420	442	41990	1618	4274	0.02143	213.7	8.4	3.931	54.22	15.67	28.91
1_0h_RS1_CYT_120420	443	41990	1617	4275	0.02143	213.7	8.455	3.956	54.44	15.8	29.02
1_0h_RS1_CYT_120420	444	41990	1617	4276	0.02143	213.8	8.511	3.981	54.65	15.92	29.14
1_0h_RS1_CYT_120420	445	41990	1616	4277	0.02143	213.8	8.566	4.006	54.86	16.05	29.25
1_0h_RS1_CYT_120420	446	41980	1616	4278	0.02143	213.9	8.621	4.031	55.07	16.17	29.37
1_0h_RS1_CYT_120420	447	41980	1615	4279	0.02143	213.9	8.677	4.056	55.28	16.3	29.48
1_0h_RS1_CYT_120420	448	41980	1615	4280	0.02143	214	8.732	4.081	55.5	16.42	29.59
1_0h_RS1_CYT_120420	449	41980	1614	4281	0.02143	214	8.788	4.105	55.71	16.55	29.7
1_0h_RS1_CYT_120420	450	41970	1614	4282	0.02143	214.1	8.843	4.13	55.92	16.67	29.81
1_0h_RS1_CYT_120420	451	41940	1612	4279	0.02179	213.9	8.897	4.159	56.12	16.77	29.88
1_0h_RS1_CYT_120420	452	41910	1611	4276	0.02214	213.8	8.951	4.187	56.33	16.87	29.95
1_0h_RS1_CYT_120420	453	41880	1609	4272	0.0225	213.6	9.005	4.216	56.53	16.97	30.02
1_0h_RS1_CYT_120420	454	41850	1608	4269	0.02286	213.4	9.059	4.244	56.73	17.07	30.09
1_0h_RS1_CYT_120420	455	41820	1607	4266	0.02321	213.3	9.113	4.273	56.93	17.17	30.16
1_0h_RS1_CYT_120420	456	41790	1605	4262	0.02357	213.1	9.166	4.302	57.13	17.27	30.23
1_0h_RS1_CYT_120420	457	41760	1604	4259	0.02393	212.9	9.22	4.33	57.34	17.37	30.29
1_0h_RS1_CYT_120420	458	41730	1602	4256	0.02429	212.8	9.274	4.359	57.54	17.47	30.36
1_0h_RS1_CYT_120420	459	41700	1601	4252	0.02464	212.6	9.328	4.388	57.74	17.57	30.43
1_0h_RS1_CYT_120420	460	41670	1599	4249	0.025	212.4	9.382	4.417	57.94	17.67	30.49
1_0h_RS1_CYT_120420	461	41640	1598	4245	0.02536	212.2	9.436	4.446	58.14	17.77	30.56
1_0h_RS1_CYT_120420	462	41610	1597	4242	0.02571	212.1	9.49	4.475	58.35	17.87	30.62
1_0h_RS1_CYT_120420	463	41580	1595	4239	0.02607	211.9	9.544	4.504	58.55	17.97	30.69
1_0h_RS1_CYT_120420	464	41550	1594	4235	0.02643	211.7	9.598	4.533	58.75	18.07	30.75
1_0h_RS1_CYT_120420	465	41520	1592	4232	0.02679	211.6	9.652	4.562	58.95	18.17	30.81
1_0h_RS1_CYT_120420	466	41490	1591	4229	0.02714	211.4	9.706	4.591	59.16	18.27	30.88
1_0h_RS1_CYT_120420	467	41460	1590	4225	0.0275	211.2	9.76	4.62	59.36	18.37	30.94
1_0h_RS1_CYT_120420	468	41440	1588	4222	0.02786	211.1	9.814	4.65	59.56	18.47	31
1_0h_RS1_CYT_120420	469	41410	1587	4219	0.02821	210.9	9.868	4.679	59.76	18.56	31.06
1_0h_RS1_CYT_120420	470	41380	1585	4215	0.02857	210.7	9.921	4.708	59.96	18.66	31.13
1_0h_RS1_CYT_120420	471	41300	1582	4209	0.02857	210.4	9.984	4.745	60.16	18.78	31.21
1_0h_RS1_CYT_120420	472	41230	1579	4202	0.02857	210.1	10.05	4.782	60.36	18.89	31.29
1_0h_RS1_CYT_120420	473	41160	1576	4196	0.02857	209.8	10.11	4.819	60.56	19	31.37
1_0h_RS1_CYT_120420	474	41080	1573	4189	0.02857	209.4	10.17	4.857	60.76	19.11	31.45
1_0h_RS1_CYT_120420	475	41010	1569	4183	0.02857	209.1	10.23	4.894	60.95	19.22	31.53
1_0h_RS1_CYT_120420	476	40940	1566	4176	0.02857	208.8	10.3	4.932	61.15	19.33	31.61
1_0h_RS1_CYT_120420	477	40860	1563	4170	0.02857	208.5	10.36	4.969	61.35	19.44	31.69
1_0h_RS1_CYT_120420	478	40790	1560	4163	0.02857	208.1	10.42	5.007	61.55	19.55	31.77
1_0h_RS1_CYT_120420	479	40720	1557	4157	0.02857	207.8	10.48	5.045	61.74	19.66	31.85
1_0h_RS1_CYT_120420	480	40640	1553	4150	0.02857	207.5	10.55	5.083	61.94	19.78	31.92
1_0h_RS1_CYT_120420	481	40570	1550	4144	0.02857	207.1	10.61	5.121	62.14	19.89	32
1_0h_RS1_CYT_120420	482	40500	1547	4137	0.02857	206.8	10.67	5.16	62.34	20	32.08
1_0h_RS1_CYT_120420	483	40420	1544	4131	0.02857	206.5	10.73	5.198	62.54	20.11	32.15
1_0h_RS1_CYT_120420	484	40350	1541	4124	0.02857	206.2	10.8	5.237	62.73	20.22	32.23
1_0h_RS1_CYT_120420	485	40280	1538	4118	0.02857	205.8	10.86	5.275	62.93	20.33	32.31
1_0h_RS1_CYT_120420	486	40200	1534	4111	0.02857	205.5	10.92	5.314	63.13	20.44	32.38
1_0h_RS1_CYT_120420	487	40130	1531	4105	0.02857	205.2	10.98	5.353	63.33	20.55	32.45
1_0h_RS1_CYT_120420	488	40060	1528	4098	0.02857	204.9	11.05	5.392	63.53	20.66	32.53
1_0h_RS1_CYT_120420	489	39980	1525	4092	0.02857	204.5	11.11	5.431	63.72	20.77	32.6
1_0h_RS1_CYT_120420	490	39910	1522	4085	0.02857	204.2	11.17	5.47	63.92	20.89	32.67
1_0h_RS1_CYT_120420	491	39810	1518	4076	0.02857	203.8	11.22	5.505	64.1	21	32.77
1_0h_RS1_CYT_120420	492	39720	1514	4067	0.02857	203.3	11.26	5.54	64.28	21.12	32.86
1_0h_RS1_CYT_120420	493	39620	1510	4057	0.02857	202.8	11.31	5.574	64.46	21.24	32.96
1_0h_RS1_CYT_120420	494	39530	1506	4048	0.02857	202.4	11.35	5.61	64.63	21.36	33.05
1_0h_RS1_CYT_120420	495	39430	1502	4039	0.02857	201.9	11.4	5.645	64.81	21.48	33.14
1_0h_RS1_CYT_120420	496	39340	1497	4030	0.02857	201.5	11.44	5.68	64.99	21.6	33.23
1_0h_RS1_CYT_120420	497	39240	1493	4021	0.02857	201	11.49	5.716	65.17	21.72	33.33
1_0h_RS1_CYT_120420	498	39150	1489	4012	0.02857	200.6	11.53	5.751	65.35	21.84	33.42
1_0h_RS1_CYT_120420	499	39050	1485	4002	0.02857	200.1	11.58	5.787	65.53	21.96	33.51
1_0h_RS1_CYT_120420	500	38960	1481	3993	0.02857	199.6	11.63	5.823	65.7	22.08	33.6
1_0h_RS1_CYT_120420	501	38860	1477	3984	0.02857	199.2	11.67	5.859	65.88	22.19	33.69
1_0h_RS1_CYT_120420	502	38770	1473	3975	0.02857	198.7	11.72	5.896	66.06	22.31	33.78
1_0h_RS1_CYT_120420	503	38670	1469	3966	0.02857	198.3	11.76	5.932	66.24	22.43	33.87
1_0h_RS1_CYT_120420	504	38580	1465	3956	0.02857	197.8	11.81	5.969	66.42	22.55	33.95
1_0h_RS1_CYT_120420	505	38480	1461	3947	0.02857	197.3	11.85	6.006	66.59	22.67	34.04
1_0h_RS1_CYT_120420	506	38390	1457	3938	0.02857	196.9	11.9	6.043	66.77	22.79	34.13
1_0h_RS1_CYT_120420	507	38290	1453	3929	0.02857	196.4	11.94	6.08	66.95	22.91	34.22
1_0h_RS1_CYT_120420	508	38200	1449	3920	0.02857	196	11.99	6.117	67.13	23.03	34.3
1_0h_RS1_CYT_120420	509	38100	1445	3911	0.02857	195.5	12.03	6.155	67.31	23.15	34.39
1_0h_RS1_CYT_120420	510	38010	1441	3901	0.02857	195	12.08	6.193	67.49	23.26	34.47
1_0h_RS1_CYT_120420	511	37930	1438	3894	0.02857	194.7	12.12	6.224	67.7	23.36	34.5
1_0h_RS1_CYT_120420	512	37840	1434	3886	0.02857	194.3	12.15	6.255	67.92	23.45	34.52
1_0h_RS1_CYT_120420	513	37760	1431	3879	0.02857	193.9	12.19	6.287	68.14	23.54	34.55
1_0h_RS1_CYT_120420	514	37680	1427	3872	0.02857	193.5	12.23	6.318	68.35	23.63	34.57
1_0h_RS1_CYT_120420	515	37590	1424	3864	0.02857	193.2	12.27	6.35	68.57	23.72	34.6
1_0h_RS1_CYT_120420	516	37510	1420	3857	0.02857	192.8	12.3	6.381	68.79	23.82	34.62
1_0h_RS1_CYT_120420	517	37430	1416	3849	0.02857	192.4	12.34	6.413	69.01	23.91	34.64
1_0h_RS1_CYT_120420	518	37350	1413	3842	0.02857	192.1	12.38	6.445	69.22	24	34.67
1_0h_RS1_CYT_120420	519	37260	1409	3834	0.02857	191.7	12.42	6.477	69.44	24.09	34.69
1_0h_RS1_CYT_120420	520	37180	1406	3827	0.02857	191.3	12.45	6.51	69.66	24.18	34.72
1_0h_RS1_CYT_120420	521	37100	1402	3819	0.02857	190.9	12.49	6.542	69.87	24.27	34.74
1_0h_RS1_CYT_120420	522	37010	1399	3812	0.02857	190.6	12.53	6.575	70.09	24.37	34.76
1_0h_RS1_CYT_120420	523	36930	1395	3804	0.02857	190.2	12.57	6.607	70.31	24.46	34.79
1_0h_RS1_CYT_120420	524	36850	1392	3797	0.02857	189.8	12.6	6.64	70.53	24.55	34.81
1_0h_RS1_CYT_120420	525	36770	1388	3789	0.02857	189.4	12.64	6.673	70.74	24.64	34.83
1_0h_RS1_CYT_120420	526	36680	1385	3782	0.02857	189.1	12.68	6.706	70.96	24.73	34.85
1_0h_RS1_CYT_120420	527	36600	1381	3774	0.02857	188.7	12.72	6.739	71.18	24.82	34.88
1_0h_RS1_CYT_120420	528	36520	1378	3767	0.02857	188.3	12.75	6.772	71.39	24.92	34.9
1_0h_RS1_CYT_120420	529	36430	1374	3759	0.02857	187.9	12.79	6.806	71.61	25.01	34.92
1_0h_RS1_CYT_120420	530	36350	1371	3752	0.02857	187.6	12.83	6.839	71.83	25.1	34.94
1_0h_RS1_CYT_120420	531	36250	1366	3744	0.02857	187.1	12.85	6.865	71.92	25.16	34.99
1_0h_RS1_CYT_120420	532	36150	1362	3735	0.02857	186.7	12.87	6.892	72.01	25.23	35.03
1_0h_RS1_CYT_120420	533	36050	1358	3727	0.02857	186.3	12.89	6.918	72.11	25.29	35.08
1_0h_RS1_CYT_120420	534	35950	1353	3718	0.02857	185.9	12.91	6.945	72.2	25.36	35.12
1_0h_RS1_CYT_120420	535	35850	1349	3710	0.02857	185.5	12.93	6.971	72.29	25.42	35.17
1_0h_RS1_CYT_120420	536	35750	1345	3701	0.02857	185	12.95	6.998	72.39	25.49	35.21
1_0h_RS1_CYT_120420	537	35650	1340	3693	0.02857	184.6	12.97	7.025	72.48	25.55	35.26
1_0h_RS1_CYT_120420	538	35550	1336	3684	0.02857	184.2	12.99	7.052	72.57	25.62	35.3
1_0h_RS1_CYT_120420	539	35450	1332	3676	0.02857	183.8	13.01	7.079	72.66	25.68	35.34
1_0h_RS1_CYT_120420	540	35350	1328	3667	0.02857	183.3	13.03	7.107	72.76	25.75	35.39
1_0h_RS1_CYT_120420	541	35250	1323	3659	0.02857	182.9	13.05	7.134	72.85	25.81	35.43
1_0h_RS1_CYT_120420	542	35150	1319	3650	0.02857	182.5	13.07	7.161	72.94	25.88	35.47
1_0h_RS1_CYT_120420	543	35050	1315	3642	0.02857	182.1	13.09	7.189	73.04	25.94	35.52
1_0h_RS1_CYT_120420	544	34950	1310	3633	0.02857	181.6	13.11	7.217	73.13	26.01	35.56
1_0h_RS1_CYT_120420	545	34850	1306	3625	0.02857	181.2	13.13	7.245	73.22	26.07	35.6
1_0h_RS1_CYT_120420	546	34750	1302	3616	0.02857	180.8	13.15	7.273	73.31	26.13	35.65
1_0h_RS1_CYT_120420	547	34650	1298	3608	0.02857	180.4	13.17	7.301	73.41	26.2	35.69
1_0h_RS1_CYT_120420	548	34550	1293	3599	0.02857	179.9	13.19	7.329	73.5	26.26	35.73
1_0h_RS1_CYT_120420	549	34450	1289	3591	0.02857	179.5	13.21	7.358	73.59	26.33	35.78
1_0h_RS1_CYT_120420	550	34350	1285	3582	0.02857	179.1	13.23	7.386	73.69	26.39	35.82
1_0h_RS1_CYT_120420	551	34240	1280	3570	0.02857	178.5	13.24	7.421	73.78	26.46	35.86
1_0h_RS1_CYT_120420	552	34140	1276	3558	0.02857	177.9	13.26	7.456	73.88	26.52	35.9
1_0h_RS1_CYT_120420	553	34030	1272	3546	0.02857	177.2	13.28	7.491	73.98	26.59	35.94
1_0h_RS1_CYT_120420	554	33930	1268	3533	0.02857	176.6	13.29	7.526	74.07	26.65	35.98
1_0h_RS1_CYT_120420	555	33820	1264	3521	0.02857	176	13.31	7.561	74.17	26.72	36.02
1_0h_RS1_CYT_120420	556	33710	1260	3509	0.02857	175.4	13.33	7.597	74.27	26.78	36.06
1_0h_RS1_CYT_120420	557	33610	1255	3496	0.02857	174.8	13.34	7.633	74.36	26.85	36.1
1_0h_RS1_CYT_120420	558	33500	1251	3484	0.02857	174.2	13.36	7.669	74.46	26.91	36.14
1_0h_RS1_CYT_120420	559	33400	1247	3472	0.02857	173.6	13.37	7.705	74.56	26.98	36.18
1_0h_RS1_CYT_120420	560	33290	1243	3459	0.02857	172.9	13.39	7.742	74.65	27.04	36.22
1_0h_RS1_CYT_120420	561	33190	1239	3447	0.02857	172.3	13.41	7.779	74.75	27.11	36.26
1_0h_RS1_CYT_120420	562	33080	1235	3435	0.02857	171.7	13.42	7.816	74.85	27.17	36.3
1_0h_RS1_CYT_120420	563	32980	1230	3423	0.02857	171.1	13.44	7.854	74.94	27.24	36.34
1_0h_RS1_CYT_120420	564	32870	1226	3410	0.02857	170.5	13.45	7.891	75.04	27.3	36.38
1_0h_RS1_CYT_120420	565	32760	1222	3398	0.02857	169.9	13.47	7.929	75.14	27.37	36.42
1_0h_RS1_CYT_120420	566	32660	1218	3386	0.02857	169.3	13.49	7.968	75.23	27.43	36.46
1_0h_RS1_CYT_120420	567	32550	1214	3373	0.02857	168.6	13.5	8.006	75.33	27.5	36.5
1_0h_RS1_CYT_120420	568	32450	1209	3361	0.02857	168	13.52	8.045	75.43	27.56	36.54
1_0h_RS1_CYT_120420	569	32340	1205	3349	0.02857	167.4	13.53	8.084	75.52	27.63	36.58
1_0h_RS1_CYT_120420	570	32240	1201	3336	0.02857	166.8	13.55	8.124	75.62	27.69	36.62
1_0h_RS1_CYT_120420	571	32160	1198	3328	0.0275	166.4	13.58	8.161	75.8	27.75	36.61
1_0h_RS1_CYT_120420	572	32080	1195	3319	0.02643	165.9	13.61	8.199	75.99	27.81	36.6
1_0h_RS1_CYT_120420	573	32000	1191	3311	0.02536	165.5	13.63	8.237	76.17	27.87	36.59
1_0h_RS1_CYT_120420	574	31910	1188	3302	0.02429	165.1	13.66	8.275	76.35	27.93	36.58
1_0h_RS1_CYT_120420	575	31830	1185	3293	0.02321	164.6	13.69	8.313	76.53	27.99	36.57
1_0h_RS1_CYT_120420	576	31750	1181	3285	0.02214	164.2	13.72	8.352	76.71	28.05	36.56
1_0h_RS1_CYT_120420	577	31670	1178	3276	0.02107	163.8	13.74	8.391	76.9	28.11	36.55
1_0h_RS1_CYT_120420	578	31590	1175	3267	0.02	163.4	13.77	8.43	77.08	28.16	36.54
1_0h_RS1_CYT_120420	579	31510	1172	3259	0.01893	162.9	13.8	8.469	77.26	28.22	36.53
1_0h_RS1_CYT_120420	580	31430	1168	3250	0.01786	162.5	13.83	8.508	77.44	28.28	36.52
1_0h_RS1_CYT_120420	581	31350	1165	3242	0.01679	162.1	13.85	8.548	77.62	28.34	36.51
1_0h_RS1_CYT_120420	582	31270	1162	3233	0.01571	161.6	13.88	8.587	77.81	28.4	36.5
1_0h_RS1_CYT_120420	583	31190	1159	3224	0.01464	161.2	13.91	8.627	77.99	28.46	36.49
1_0h_RS1_CYT_120420	584	31110	1155	3216	0.01357	160.8	13.94	8.668	78.17	28.52	36.48
1_0h_RS1_CYT_120420	585	31030	1152	3207	0.0125	160.3	13.96	8.708	78.35	28.58	36.47
1_0h_RS1_CYT_120420	586	30950	1149	3198	0.01143	159.9	13.99	8.749	78.54	28.64	36.46
1_0h_RS1_CYT_120420	587	30870	1145	3190	0.01036	159.5	14.02	8.789	78.72	28.69	36.45
1_0h_RS1_CYT_120420	588	30790	1142	3181	0.009286	159.1	14.05	8.83	78.9	28.75	36.44
1_0h_RS1_CYT_120420	589	30710	1139	3173	0.008214	158.6	14.07	8.872	79.08	28.81	36.43
1_0h_RS1_CYT_120420	590	30630	1136	3164	0.007143	158.2	14.1	8.913	79.26	28.87	36.42
1_0h_RS1_CYT_120420	591	30550	1133	3155	0.006786	157.7	14.11	8.947	79.34	28.94	36.47
1_0h_RS1_CYT_120420	592	30480	1130	3145	0.006429	157.3	14.12	8.98	79.41	29	36.52
1_0h_RS1_CYT_120420	593	30410	1127	3136	0.006071	156.8	14.13	9.014	79.49	29.06	36.56
1_0h_RS1_CYT_120420	594	30330	1124	3127	0.005714	156.3	14.14	9.048	79.57	29.13	36.61
1_0h_RS1_CYT_120420	595	30260	1121	3117	0.005357	155.9	14.16	9.082	79.64	29.19	36.66
1_0h_RS1_CYT_120420	596	30180	1119	3108	0.005	155.4	14.17	9.116	79.72	29.26	36.7
1_0h_RS1_CYT_120420	597	30110	1116	3099	0.004643	154.9	14.18	9.151	79.79	29.32	36.75
1_0h_RS1_CYT_120420	598	30040	1113	3089	0.004286	154.5	14.19	9.186	79.87	29.39	36.79
1_0h_RS1_CYT_120420	599	29960	1110	3080	0.003929	154	14.2	9.221	79.94	29.45	36.84
1_0h_RS1_CYT_120420	600	29890	1107	3071	0.003571	153.5	14.21	9.256	80.02	29.51	36.88
1_0h_RS1_CYT_120420	601	29810	1104	3061	0.003214	153.1	14.22	9.291	80.09	29.58	36.93
1_0h_RS1_CYT_120420	602	29740	1101	3052	0.002857	152.6	14.23	9.327	80.17	29.64	36.98
1_0h_RS1_CYT_120420	603	29670	1099	3043	0.0025	152.1	14.24	9.363	80.24	29.71	37.02
1_0h_RS1_CYT_120420	604	29590	1096	3033	0.002143	151.7	14.26	9.399	80.32	29.77	37.07
1_0h_RS1_CYT_120420	605	29520	1093	3024	0.001786	151.2	14.27	9.435	80.39	29.84	37.11
1_0h_RS1_CYT_120420	606	29440	1090	3015	0.001429	150.7	14.28	9.472	80.47	29.9	37.16
1_0h_RS1_CYT_120420	607	29370	1087	3005	0.001071	150.3	14.29	9.508	80.55	29.96	37.2
1_0h_RS1_CYT_120420	608	29300	1084	2996	0.0007143	149.8	14.3	9.545	80.62	30.03	37.25
1_0h_RS1_CYT_120420	609	29220	1081	2987	0.0003571	149.3	14.31	9.583	80.7	30.09	37.29
1_0h_RS1_CYT_120420	610	29150	1079	2977	0	148.9	14.32	9.62	80.77	30.16	37.34
1_0h_RS1_CYT_120420	611	29080	1076	2969	0	148.4	14.33	9.655	80.86	30.23	37.38
1_0h_RS1_CYT_120420	612	29010	1073	2960	0	148	14.34	9.689	80.95	30.29	37.42
1_0h_RS1_CYT_120420	613	28930	1070	2951	0	147.6	14.35	9.724	81.03	30.36	37.47
1_0h_RS1_CYT_120420	614	28860	1068	2942	0	147.1	14.36	9.759	81.12	30.43	37.51
1_0h_RS1_CYT_120420	615	28790	1065	2933	0	146.7	14.37	9.795	81.21	30.5	37.55
1_0h_RS1_CYT_120420	616	28720	1062	2925	0	146.2	14.38	9.83	81.3	30.57	37.6
1_0h_RS1_CYT_120420	617	28650	1059	2916	0	145.8	14.38	9.866	81.39	30.63	37.64
1_0h_RS1_CYT_120420	618	28580	1057	2907	0	145.3	14.39	9.902	81.47	30.7	37.68
1_0h_RS1_CYT_120420	619	28510	1054	2898	0	144.9	14.4	9.939	81.56	30.77	37.73
1_0h_RS1_CYT_120420	620	28440	1051	2889	0	144.5	14.41	9.975	81.65	30.84	37.77
1_0h_RS1_CYT_120420	621	28360	1048	2881	0	144	14.42	10.01	81.74	30.91	37.81
1_0h_RS1_CYT_120420	622	28290	1046	2872	0	143.6	14.43	10.05	81.83	30.98	37.86
1_0h_RS1_CYT_120420	623	28220	1043	2863	0	143.1	14.44	10.09	81.91	31.04	37.9
1_0h_RS1_CYT_120420	624	28150	1040	2854	0	142.7	14.45	10.12	82	31.11	37.94
1_0h_RS1_CYT_120420	625	28080	1037	2845	0	142.3	14.46	10.16	82.09	31.18	37.98
1_0h_RS1_CYT_120420	626	28010	1035	2837	0	141.8	14.46	10.2	82.18	31.25	38.03
1_0h_RS1_CYT_120420	627	27940	1032	2828	0	141.4	14.47	10.24	82.26	31.32	38.07
1_0h_RS1_CYT_120420	628	27860	1029	2819	0	140.9	14.48	10.28	82.35	31.39	38.11
1_0h_RS1_CYT_120420	629	27790	1026	2810	0	140.5	14.49	10.31	82.44	31.45	38.15
1_0h_RS1_CYT_120420	630	27720	1023	2801	0	140.1	14.5	10.35	82.53	31.52	38.19
1_0h_RS1_CYT_120420	631	27620	1020	2790	0	139.5	14.49	10.39	82.54	31.54	38.22
1_0h_RS1_CYT_120420	632	27530	1016	2779	0	139	14.48	10.42	82.55	31.56	38.24
1_0h_RS1_CYT_120420	633	27430	1012	2768	0	138.4	14.47	10.45	82.56	31.59	38.26
1_0h_RS1_CYT_120420	634	27330	1009	2757	0	137.8	14.46	10.49	82.56	31.61	38.28
1_0h_RS1_CYT_120420	635	27230	1005	2746	0	137.3	14.44	10.52	82.57	31.63	38.3
1_0h_RS1_CYT_120420	636	27140	1001	2735	0	136.7	14.43	10.56	82.58	31.65	38.33
1_0h_RS1_CYT_120420	637	27040	997.3	2723	0	136.2	14.42	10.59	82.59	31.67	38.35
1_0h_RS1_CYT_120420	638	26940	993.6	2712	0	135.6	14.41	10.63	82.6	31.69	38.37
1_0h_RS1_CYT_120420	639	26840	989.8	2701	0	135.1	14.4	10.66	82.61	31.71	38.39
1_0h_RS1_CYT_120420	640	26740	986.1	2690	0	134.5	14.39	10.7	82.62	31.74	38.41
1_0h_RS1_CYT_120420	641	26650	982.3	2679	0	133.9	14.38	10.73	82.63	31.76	38.43
1_0h_RS1_CYT_120420	642	26550	978.6	2668	0	133.4	14.37	10.77	82.64	31.78	38.46
1_0h_RS1_CYT_120420	643	26450	974.9	2657	0	132.8	14.36	10.81	82.64	31.8	38.48
1_0h_RS1_CYT_120420	644	26350	971.1	2645	0	132.3	14.35	10.84	82.65	31.82	38.5
1_0h_RS1_CYT_120420	645	26260	967.4	2634	0	131.7	14.33	10.88	82.66	31.84	38.52
1_0h_RS1_CYT_120420	646	26160	963.6	2623	0	131.2	14.32	10.92	82.67	31.86	38.54
1_0h_RS1_CYT_120420	647	26060	959.9	2612	0	130.6	14.31	10.96	82.68	31.89	38.57
1_0h_RS1_CYT_120420	648	25960	956.1	2601	0	130	14.3	11	82.69	31.91	38.59
1_0h_RS1_CYT_120420	649	25870	952.4	2590	0	129.5	14.29	11.04	82.7	31.93	38.61
1_0h_RS1_CYT_120420	650	25770	948.7	2579	0	128.9	14.28	11.07	82.71	31.95	38.63
1_0h_RS1_CYT_120420	651	25690	945.4	2571	0	128.5	14.28	11.11	82.67	31.98	38.68
1_0h_RS1_CYT_120420	652	25610	942.1	2563	0	128.1	14.28	11.14	82.63	32.01	38.74
1_0h_RS1_CYT_120420	653	25520	938.9	2555	0	127.7	14.27	11.17	82.6	32.04	38.79
1_0h_RS1_CYT_120420	654	25440	935.6	2547	0	127.3	14.27	11.21	82.56	32.07	38.85
1_0h_RS1_CYT_120420	655	25360	932.4	2538	0	126.9	14.27	11.24	82.52	32.1	38.9
1_0h_RS1_CYT_120420	656	25280	929.1	2530	0	126.5	14.27	11.28	82.49	32.13	38.95
1_0h_RS1_CYT_120420	657	25200	925.8	2522	0	126.1	14.27	11.31	82.45	32.16	39.01
1_0h_RS1_CYT_120420	658	25120	922.6	2514	0	125.7	14.26	11.35	82.41	32.19	39.06
1_0h_RS1_CYT_120420	659	25040	919.3	2506	0	125.3	14.26	11.38	82.38	32.22	39.12
1_0h_RS1_CYT_120420	660	24960	916.1	2498	0	124.9	14.26	11.42	82.34	32.25	39.17
1_0h_RS1_CYT_120420	661	24880	912.8	2490	0	124.5	14.26	11.45	82.3	32.28	39.23
1_0h_RS1_CYT_120420	662	24790	909.5	2482	0	124.1	14.26	11.49	82.27	32.31	39.28
1_0h_RS1_CYT_120420	663	24710	906.3	2474	0	123.7	14.26	11.52	82.23	32.34	39.33
1_0h_RS1_CYT_120420	664	24630	903	2466	0	123.3	14.25	11.56	82.19	32.38	39.39
1_0h_RS1_CYT_120420	665	24550	899.8	2458	0	122.9	14.25	11.6	82.16	32.41	39.44
1_0h_RS1_CYT_120420	666	24470	896.5	2450	0	122.5	14.25	11.63	82.12	32.44	39.5
1_0h_RS1_CYT_120420	667	24390	893.2	2442	0	122.1	14.25	11.67	82.08	32.47	39.55
1_0h_RS1_CYT_120420	668	24310	890	2434	0	121.7	14.25	11.71	82.04	32.5	39.61
1_0h_RS1_CYT_120420	669	24230	886.7	2426	0	121.3	14.24	11.74	82.01	32.53	39.66
1_0h_RS1_CYT_120420	670	24150	883.5	2418	0	120.9	14.24	11.78	81.97	32.56	39.72
1_0h_RS1_CYT_120420	671	24070	880.5	2409	0	120.5	14.25	11.83	81.94	32.59	39.77
1_0h_RS1_CYT_120420	672	23990	877.5	2400	0	120	14.26	11.88	81.9	32.61	39.82
1_0h_RS1_CYT_120420	673	23910	874.6	2391	0	119.6	14.27	11.93	81.87	32.64	39.87
1_0h_RS1_CYT_120420	674	23830	871.6	2383	0	119.1	14.27	11.98	81.83	32.67	39.93
1_0h_RS1_CYT_120420	675	23750	868.7	2374	0	118.7	14.28	12.03	81.8	32.7	39.98
1_0h_RS1_CYT_120420	676	23670	865.7	2365	0	118.2	14.29	12.08	81.76	32.73	40.03
1_0h_RS1_CYT_120420	677	23600	862.7	2356	0	117.8	14.3	12.13	81.73	32.76	40.08
1_0h_RS1_CYT_120420	678	23520	859.8	2347	0	117.4	14.3	12.19	81.69	32.79	40.13
1_0h_RS1_CYT_120420	679	23440	856.8	2338	0	116.9	14.31	12.24	81.66	32.81	40.19
1_0h_RS1_CYT_120420	680	23360	853.9	2330	0	116.5	14.32	12.29	81.62	32.84	40.24
1_0h_RS1_CYT_120420	681	23280	850.9	2321	0	116	14.33	12.35	81.59	32.87	40.29
1_0h_RS1_CYT_120420	682	23200	847.9	2312	0	115.6	14.33	12.4	81.55	32.9	40.34
1_0h_RS1_CYT_120420	683	23120	845	2303	0	115.2	14.34	12.45	81.52	32.93	40.4
1_0h_RS1_CYT_120420	684	23050	842	2294	0	114.7	14.35	12.51	81.48	32.96	40.45
1_0h_RS1_CYT_120420	685	22970	839.1	2285	0	114.3	14.36	12.56	81.45	32.99	40.5
1_0h_RS1_CYT_120420	686	22890	836.1	2277	0	113.8	14.36	12.62	81.41	33.01	40.55
1_0h_RS1_CYT_120420	687	22810	833.1	2268	0	113.4	14.37	12.67	81.38	33.04	40.6
1_0h_RS1_CYT_120420	688	22730	830.2	2259	0	112.9	14.38	12.73	81.34	33.07	40.66
1_0h_RS1_CYT_120420	689	22650	827.2	2250	0	112.5	14.39	12.79	81.31	33.1	40.71
1_0h_RS1_CYT_120420	690	22570	824.3	2241	0	112.1	14.39	12.84	81.27	33.13	40.76
1_0h_RS1_CYT_120420	691	22490	820.8	2232	0	111.6	14.38	12.88	81.18	33.12	40.8
1_0h_RS1_CYT_120420	692	22400	817.4	2223	0	111.2	14.37	12.92	81.08	33.11	40.83
1_0h_RS1_CYT_120420	693	22310	813.9	2214	0	110.7	14.35	12.96	80.99	33.09	40.86
1_0h_RS1_CYT_120420	694	22220	810.5	2205	0	110.3	14.34	13	80.89	33.08	40.9
1_0h_RS1_CYT_120420	695	22130	807	2196	0	109.8	14.33	13.05	80.8	33.07	40.93
1_0h_RS1_CYT_120420	696	22040	803.6	2187	0	109.4	14.31	13.09	80.7	33.06	40.96
1_0h_RS1_CYT_120420	697	21950	800.2	2178	0	108.9	14.3	13.13	80.61	33.05	41
1_0h_RS1_CYT_120420	698	21860	796.7	2169	0	108.5	14.28	13.17	80.51	33.03	41.03
1_0h_RS1_CYT_120420	699	21770	793.3	2160	0	108	14.27	13.21	80.42	33.02	41.06
1_0h_RS1_CYT_120420	700	21680	789.8	2151	0	107.6	14.26	13.26	80.32	33.01	41.1
1_0h_RS1_CYT_120420	701	21590	786.4	2142	0	107.1	14.24	13.3	80.23	33	41.13
1_0h_RS1_CYT_120420	702	21500	782.9	2133	0	106.7	14.23	13.34	80.13	32.99	41.17
1_0h_RS1_CYT_120420	703	21410	779.5	2124	0	106.2	14.22	13.39	80.04	32.98	41.2
1_0h_RS1_CYT_120420	704	21320	776.1	2115	0	105.8	14.2	13.43	79.94	32.96	41.23
1_0h_RS1_CYT_120420	705	21230	772.6	2106	0	105.3	14.19	13.47	79.85	32.95	41.27
1_0h_RS1_CYT_120420	706	21140	769.2	2097	0	104.9	14.18	13.52	79.75	32.94	41.3
1_0h_RS1_CYT_120420	707	21060	765.7	2088	0	104.4	14.16	13.56	79.66	32.93	41.34
1_0h_RS1_CYT_120420	708	20970	762.3	2079	0	104	14.15	13.61	79.56	32.92	41.37
1_0h_RS1_CYT_120420	709	20880	758.8	2070	0	103.5	14.14	13.66	79.47	32.9	41.41
1_0h_RS1_CYT_120420	710	20790	755.4	2061	0	103	14.12	13.7	79.37	32.89	41.44
1_0h_RS1_CYT_120420	711	20690	751.8	2052	0	102.6	14.1	13.75	79.27	32.91	41.52
1_0h_RS1_CYT_120420	712	20600	748.3	2043	0	102.1	14.08	13.79	79.16	32.92	41.59
1_0h_RS1_CYT_120420	713	20510	744.7	2034	0	101.7	14.07	13.83	79.06	32.94	41.66
1_0h_RS1_CYT_120420	714	20410	741.1	2025	0	101.2	14.05	13.88	78.96	32.95	41.74
1_0h_RS1_CYT_120420	715	20320	737.6	2016	0	100.8	14.03	13.92	78.86	32.97	41.81
1_0h_RS1_CYT_120420	716	20230	734	2006	0	100.3	14.01	13.97	78.75	32.99	41.88
1_0h_RS1_CYT_120420	717	20130	730.4	1997	0	99.87	13.99	14.01	78.65	33	41.96
1_0h_RS1_CYT_120420	718	20040	726.8	1988	0	99.41	13.97	14.06	78.55	33.02	42.03
1_0h_RS1_CYT_120420	719	19950	723.3	1979	0	98.96	13.95	14.1	78.44	33.03	42.11
1_0h_RS1_CYT_120420	720	19850	719.7	1970	0	98.5	13.94	14.15	78.34	33.05	42.18
1_0h_RS1_CYT_120420	721	19760	716.1	1961	0	98.05	13.92	14.19	78.24	33.06	42.26
1_0h_RS1_CYT_120420	722	19670	712.6	1952	0	97.59	13.9	14.24	78.13	33.08	42.33
1_0h_RS1_CYT_120420	723	19570	709	1943	0	97.14	13.88	14.29	78.03	33.09	42.41
1_0h_RS1_CYT_120420	724	19480	705.4	1934	0	96.68	13.86	14.34	77.93	33.11	42.49
1_0h_RS1_CYT_120420	725	19390	701.9	1925	0	96.23	13.84	14.39	77.82	33.12	42.56
1_0h_RS1_CYT_120420	726	19290	698.3	1916	0	95.78	13.82	14.43	77.72	33.14	42.64
1_0h_RS1_CYT_120420	727	19200	694.7	1906	0	95.32	13.81	14.48	77.62	33.15	42.71
1_0h_RS1_CYT_120420	728	19110	691.2	1897	0	94.87	13.79	14.53	77.51	33.17	42.79
1_0h_RS1_CYT_120420	729	19010	687.6	1888	0	94.41	13.77	14.58	77.41	33.18	42.87
1_0h_RS1_CYT_120420	730	18920	684	1879	0	93.96	13.75	14.63	77.31	33.2	42.95
1_0h_RS1_CYT_120420	731	18830	680.4	1870	0	93.51	13.71	14.66	77.17	33.13	42.93
1_0h_RS1_CYT_120420	732	18740	676.8	1861	0	93.07	13.68	14.69	77.03	33.05	42.91
1_0h_RS1_CYT_120420	733	18640	673.2	1852	0	92.62	13.64	14.72	76.9	32.98	42.89
1_0h_RS1_CYT_120420	734	18550	669.7	1843	0	92.17	13.6	14.75	76.76	32.91	42.87
1_0h_RS1_CYT_120420	735	18460	666.1	1835	0	91.73	13.56	14.79	76.62	32.83	42.85
1_0h_RS1_CYT_120420	736	18360	662.5	1826	0	91.28	13.53	14.82	76.49	32.76	42.83
1_0h_RS1_CYT_120420	737	18270	658.9	1817	0	90.84	13.49	14.85	76.35	32.69	42.81
1_0h_RS1_CYT_120420	738	18180	655.3	1808	0	90.39	13.45	14.88	76.21	32.61	42.79
1_0h_RS1_CYT_120420	739	18080	651.7	1799	0	89.95	13.41	14.91	76.08	32.54	42.77
1_0h_RS1_CYT_120420	740	17990	648.1	1790	0	89.5	13.38	14.94	75.94	32.46	42.75
1_0h_RS1_CYT_120420	741	17900	644.5	1781	0	89.05	13.34	14.98	75.8	32.39	42.73
1_0h_RS1_CYT_120420	742	17810	640.9	1772	0	88.61	13.3	15.01	75.67	32.32	42.71
1_0h_RS1_CYT_120420	743	17710	637.3	1763	0	88.16	13.26	15.04	75.53	32.24	42.69
1_0h_RS1_CYT_120420	744	17620	633.8	1754	0	87.72	13.23	15.08	75.39	32.17	42.67
1_0h_RS1_CYT_120420	745	17530	630.2	1745	0	87.27	13.19	15.11	75.26	32.1	42.65
1_0h_RS1_CYT_120420	746	17430	626.6	1737	0	86.83	13.15	15.15	75.12	32.02	42.63
1_0h_RS1_CYT_120420	747	17340	623	1728	0	86.38	13.11	15.18	74.98	31.95	42.61
1_0h_RS1_CYT_120420	748	17250	619.4	1719	0	85.93	13.08	15.22	74.84	31.88	42.59
1_0h_RS1_CYT_120420	749	17150	615.8	1710	0	85.49	13.04	15.25	74.71	31.8	42.57
1_0h_RS1_CYT_120420	750	17060	612.2	1701	0	85.04	13	15.29	74.57	31.73	42.55
1_0h_RS1_CYT_120420	751	16990	609.6	1694	0	84.7	12.96	15.3	74.39	31.67	42.57
1_0h_RS1_CYT_120420	752	16930	607	1687	0	84.36	12.92	15.32	74.22	31.61	42.59
1_0h_RS1_CYT_120420	753	16860	604.4	1680	0	84.02	12.89	15.34	74.04	31.55	42.61
1_0h_RS1_CYT_120420	754	16790	601.8	1674	0	83.68	12.85	15.35	73.86	31.49	42.63
1_0h_RS1_CYT_120420	755	16720	599.2	1667	0	83.33	12.81	15.37	73.69	31.43	42.65
1_0h_RS1_CYT_120420	756	16660	596.6	1660	0	82.99	12.77	15.39	73.51	31.37	42.67
1_0h_RS1_CYT_120420	757	16590	593.9	1653	0	82.65	12.73	15.41	73.33	31.31	42.69
1_0h_RS1_CYT_120420	758	16520	591.3	1646	0	82.31	12.69	15.42	73.15	31.25	42.72
1_0h_RS1_CYT_120420	759	16450	588.7	1639	0	81.97	12.66	15.44	72.98	31.19	42.74
1_0h_RS1_CYT_120420	760	16390	586.1	1632	0	81.62	12.62	15.46	72.8	31.13	42.76
1_0h_RS1_CYT_120420	761	16320	583.5	1626	0	81.28	12.58	15.48	72.62	31.07	42.78
1_0h_RS1_CYT_120420	762	16250	580.9	1619	0	80.94	12.54	15.49	72.45	31.01	42.8
1_0h_RS1_CYT_120420	763	16190	578.3	1612	0	80.6	12.5	15.51	72.27	30.95	42.82
1_0h_RS1_CYT_120420	764	16120	575.7	1605	0	80.26	12.47	15.53	72.09	30.89	42.85
1_0h_RS1_CYT_120420	765	16050	573.1	1598	0	79.92	12.43	15.55	71.91	30.83	42.87
1_0h_RS1_CYT_120420	766	15980	570.5	1591	0	79.57	12.39	15.57	71.74	30.77	42.89
1_0h_RS1_CYT_120420	767	15920	567.9	1585	0	79.23	12.35	15.59	71.56	30.71	42.91
1_0h_RS1_CYT_120420	768	15850	565.2	1578	0	78.89	12.31	15.61	71.38	30.65	42.94
1_0h_RS1_CYT_120420	769	15780	562.6	1571	0	78.55	12.27	15.63	71.21	30.59	42.96
1_0h_RS1_CYT_120420	770	15710	560	1564	0	78.21	12.24	15.65	71.03	30.53	42.98
1_0h_RS1_CYT_120420	771	15650	557.7	1557	0	77.84	12.22	15.69	70.94	30.49	42.99
1_0h_RS1_CYT_120420	772	15590	555.4	1549	0	77.47	12.2	15.74	70.84	30.46	42.99
1_0h_RS1_CYT_120420	773	15520	553.1	1542	0	77.11	12.17	15.79	70.75	30.42	43
1_0h_RS1_CYT_120420	774	15460	550.8	1535	0	76.74	12.15	15.84	70.66	30.39	43.01
1_0h_RS1_CYT_120420	775	15400	548.5	1527	0	76.37	12.13	15.89	70.56	30.35	43.02
1_0h_RS1_CYT_120420	776	15330	546.3	1520	0	76.01	12.11	15.94	70.47	30.32	43.02
1_0h_RS1_CYT_120420	777	15270	544	1513	0	75.64	12.09	15.99	70.38	30.28	43.03
1_0h_RS1_CYT_120420	778	15210	541.7	1505	0	75.27	12.07	16.04	70.29	30.25	43.04
1_0h_RS1_CYT_120420	779	15140	539.4	1498	0	74.91	12.05	16.09	70.19	30.21	43.04
1_0h_RS1_CYT_120420	780	15080	537.1	1491	0	74.54	12.03	16.14	70.1	30.18	43.05
1_0h_RS1_CYT_120420	781	15020	534.8	1483	0	74.17	12.01	16.19	70.01	30.14	43.06
1_0h_RS1_CYT_120420	782	14950	532.5	1476	0	73.81	11.99	16.25	69.91	30.11	43.06
1_0h_RS1_CYT_120420	783	14890	530.2	1469	0	73.44	11.97	16.3	69.82	30.07	43.07
1_0h_RS1_CYT_120420	784	14830	527.9	1461	0	73.07	11.95	16.35	69.73	30.04	43.08
1_0h_RS1_CYT_120420	785	14760	525.6	1454	0	72.71	11.93	16.41	69.64	30	43.09
1_0h_RS1_CYT_120420	786	14700	523.3	1447	0	72.34	11.91	16.46	69.54	29.97	43.09
1_0h_RS1_CYT_120420	787	14640	521	1439	0	71.97	11.89	16.52	69.45	29.93	43.1
1_0h_RS1_CYT_120420	788	14570	518.7	1432	0	71.6	11.87	16.58	69.36	29.9	43.11
1_0h_RS1_CYT_120420	789	14510	516.4	1425	0	71.24	11.85	16.63	69.26	29.86	43.12
1_0h_RS1_CYT_120420	790	14440	514.1	1417	0	70.87	11.83	16.69	69.17	29.83	43.12
1_0h_RS1_CYT_120420	791	14390	512.1	1410	0	70.51	11.8	16.73	69.05	29.77	43.11
1_0h_RS1_CYT_120420	792	14330	510.1	1403	0	70.14	11.76	16.77	68.93	29.71	43.1
1_0h_RS1_CYT_120420	793	14270	508.1	1396	0	69.78	11.73	16.81	68.8	29.65	43.09
1_0h_RS1_CYT_120420	794	14210	506	1388	0	69.42	11.7	16.85	68.68	29.59	43.08
1_0h_RS1_CYT_120420	795	14150	504	1381	0	69.05	11.66	16.89	68.56	29.53	43.07
1_0h_RS1_CYT_120420	796	14100	502	1374	0	68.69	11.63	16.93	68.43	29.47	43.06
1_0h_RS1_CYT_120420	797	14040	500	1366	0	68.32	11.6	16.97	68.31	29.41	43.05
1_0h_RS1_CYT_120420	798	13980	497.9	1359	0	67.96	11.56	17.01	68.19	29.35	43.04
1_0h_RS1_CYT_120420	799	13920	495.9	1352	0	67.6	11.53	17.06	68.07	29.29	43.03
1_0h_RS1_CYT_120420	800	13860	493.9	1345	0	67.23	11.5	17.1	67.94	29.23	43.02
1_0h_RS1_CYT_120420	801	13810	491.9	1337	0	66.87	11.46	17.14	67.82	29.17	43.01
1_0h_RS1_CYT_120420	802	13750	489.9	1330	0	66.5	11.43	17.19	67.7	29.11	43
1_0h_RS1_CYT_120420	803	13690	487.8	1323	0	66.14	11.4	17.23	67.57	29.05	42.99
1_0h_RS1_CYT_120420	804	13630	485.8	1316	0	65.78	11.36	17.28	67.45	28.99	42.98
1_0h_RS1_CYT_120420	805	13570	483.8	1308	0	65.41	11.33	17.32	67.33	28.93	42.97
1_0h_RS1_CYT_120420	806	13510	481.8	1301	0	65.05	11.3	17.37	67.21	28.87	42.96
1_0h_RS1_CYT_120420	807	13460	479.7	1294	0	64.68	11.26	17.41	67.08	28.81	42.95
1_0h_RS1_CYT_120420	808	13400	477.7	1286	0	64.32	11.23	17.46	66.96	28.76	42.94
1_0h_RS1_CYT_120420	809	13340	475.7	1279	0	63.96	11.2	17.51	66.84	28.7	42.93
1_0h_RS1_CYT_120420	810	13280	473.7	1272	0	63.59	11.16	17.56	66.71	28.64	42.92
1_0h_RS1_CYT_120420	811	13220	471.5	1264	0	63.22	11.11	17.58	66.52	28.56	42.93
1_0h_RS1_CYT_120420	812	13160	469.4	1257	0	62.85	11.07	17.61	66.33	28.47	42.93
1_0h_RS1_CYT_120420	813	13100	467.2	1250	0	62.48	11.02	17.63	66.14	28.39	42.93
1_0h_RS1_CYT_120420	814	13040	465	1242	0	62.1	10.97	17.66	65.94	28.31	42.93
1_0h_RS1_CYT_120420	815	12970	462.9	1235	0	61.73	10.92	17.68	65.75	28.23	42.94
1_0h_RS1_CYT_120420	816	12910	460.7	1227	0	61.36	10.87	17.71	65.56	28.15	42.94
1_0h_RS1_CYT_120420	817	12850	458.6	1220	0	60.99	10.82	17.74	65.37	28.07	42.94
1_0h_RS1_CYT_120420	818	12790	456.4	1212	0	60.62	10.77	17.76	65.17	27.99	42.95
1_0h_RS1_CYT_120420	819	12730	454.2	1205	0	60.24	10.72	17.79	64.98	27.91	42.95
1_0h_RS1_CYT_120420	820	12670	452.1	1197	0	59.87	10.67	17.82	64.79	27.83	42.95
1_0h_RS1_CYT_120420	821	12610	449.9	1190	0	59.5	10.62	17.85	64.6	27.75	42.96
1_0h_RS1_CYT_120420	822	12550	447.8	1183	0	59.13	10.57	17.87	64.4	27.67	42.96
1_0h_RS1_CYT_120420	823	12480	445.6	1175	0	58.75	10.52	17.9	64.21	27.59	42.96
1_0h_RS1_CYT_120420	824	12420	443.4	1168	0	58.38	10.47	17.93	64.02	27.51	42.96
1_0h_RS1_CYT_120420	825	12360	441.3	1160	0	58.01	10.42	17.96	63.83	27.43	42.97
1_0h_RS1_CYT_120420	826	12300	439.1	1153	0	57.64	10.37	17.99	63.63	27.34	42.97
1_0h_RS1_CYT_120420	827	12240	437	1145	0	57.27	10.32	18.02	63.44	27.26	42.97
1_0h_RS1_CYT_120420	828	12180	434.8	1138	0	56.89	10.27	18.05	63.25	27.18	42.98
1_0h_RS1_CYT_120420	829	12120	432.6	1130	0	56.52	10.22	18.08	63.06	27.1	42.98
1_0h_RS1_CYT_120420	830	12050	430.5	1123	0	56.15	10.17	18.11	62.86	27.02	42.98
1_0h_RS1_CYT_120420	831	12000	428.7	1116	0	55.81	10.13	18.14	62.68	26.93	42.97
1_0h_RS1_CYT_120420	832	11950	427	1110	0	55.48	10.08	18.17	62.5	26.85	42.95
1_0h_RS1_CYT_120420	833	11900	425.2	1103	0	55.14	10.04	18.21	62.32	26.76	42.93
1_0h_RS1_CYT_120420	834	11840	423.4	1096	0	54.8	9.994	18.24	62.14	26.67	42.92
1_0h_RS1_CYT_120420	835	11790	421.7	1089	0	54.47	9.95	18.27	61.96	26.58	42.9
1_0h_RS1_CYT_120420	836	11740	419.9	1083	0	54.13	9.906	18.3	61.78	26.5	42.89
1_0h_RS1_CYT_120420	837	11690	418.1	1076	0	53.79	9.861	18.33	61.6	26.41	42.87
1_0h_RS1_CYT_120420	838	11630	416.4	1069	0	53.46	9.817	18.36	61.42	26.32	42.85
1_0h_RS1_CYT_120420	839	11580	414.6	1062	0	53.12	9.773	18.4	61.24	26.23	42.83
1_0h_RS1_CYT_120420	840	11530	412.9	1056	0	52.79	9.729	18.43	61.06	26.15	42.82
1_0h_RS1_CYT_120420	841	11480	411.1	1049	0	52.45	9.684	18.46	60.88	26.06	42.8
1_0h_RS1_CYT_120420	842	11420	409.3	1042	0	52.11	9.64	18.5	60.7	25.97	42.78
1_0h_RS1_CYT_120420	843	11370	407.6	1036	0	51.78	9.596	18.53	60.52	25.88	42.77
1_0h_RS1_CYT_120420	844	11320	405.8	1029	0	51.44	9.551	18.57	60.34	25.8	42.75
1_0h_RS1_CYT_120420	845	11270	404	1022	0	51.1	9.507	18.6	60.16	25.71	42.73
1_0h_RS1_CYT_120420	846	11220	402.3	1015	0	50.77	9.463	18.64	59.98	25.62	42.71
1_0h_RS1_CYT_120420	847	11160	400.5	1009	0	50.43	9.419	18.68	59.8	25.53	42.7
1_0h_RS1_CYT_120420	848	11110	398.7	1002	0	50.09	9.374	18.71	59.62	25.45	42.68
1_0h_RS1_CYT_120420	849	11060	397	995.2	0	49.76	9.33	18.75	59.44	25.36	42.66
1_0h_RS1_CYT_120420	850	11010	395.2	988.4	0	49.42	9.286	18.79	59.26	25.27	42.64
1_0h_RS1_CYT_120420	851	10960	393.5	982.4	0	49.12	9.242	18.81	59.09	25.18	42.61
1_0h_RS1_CYT_120420	852	10910	391.9	976.4	0	48.82	9.198	18.84	58.91	25.08	42.58
1_0h_RS1_CYT_120420	853	10860	390.2	970.4	0	48.52	9.154	18.87	58.74	24.99	42.54
1_0h_RS1_CYT_120420	854	10810	388.5	964.4	0	48.22	9.11	18.89	58.56	24.9	42.51
1_0h_RS1_CYT_120420	855	10760	386.8	958.4	0	47.92	9.066	18.92	58.39	24.8	42.48
1_0h_RS1_CYT_120420	856	10710	385.2	952.3	0	47.62	9.022	18.95	58.21	24.71	42.44
1_0h_RS1_CYT_120420	857	10670	383.5	946.3	0	47.32	8.978	18.97	58.04	24.61	42.41
1_0h_RS1_CYT_120420	858	10620	381.8	940.3	0	47.02	8.934	19	57.86	24.52	42.38
1_0h_RS1_CYT_120420	859	10570	380.1	934.3	0	46.71	8.89	19.03	57.69	24.43	42.34
1_0h_RS1_CYT_120420	860	10520	378.5	928.3	0	46.41	8.846	19.06	57.51	24.33	42.31
1_0h_RS1_CYT_120420	861	10470	376.8	922.3	0	46.11	8.802	19.09	57.34	24.24	42.27
1_0h_RS1_CYT_120420	862	10420	375.1	916.3	0	45.81	8.759	19.12	57.16	24.14	42.24
1_0h_RS1_CYT_120420	863	10380	373.4	910.2	0	45.51	8.715	19.15	56.99	24.05	42.2
1_0h_RS1_CYT_120420	864	10330	371.7	904.2	0	45.21	8.671	19.18	56.81	23.96	42.17
1_0h_RS1_CYT_120420	865	10280	370.1	898.2	0	44.91	8.627	19.21	56.64	23.86	42.13
1_0h_RS1_CYT_120420	866	10230	368.4	892.2	0	44.61	8.583	19.24	56.46	23.77	42.09
1_0h_RS1_CYT_120420	867	10180	366.7	886.2	0	44.31	8.539	19.27	56.29	23.67	42.06
1_0h_RS1_CYT_120420	868	10130	365	880.2	0	44.01	8.495	19.3	56.11	23.58	42.02
1_0h_RS1_CYT_120420	869	10080	363.4	874.2	0	43.71	8.451	19.34	55.94	23.49	41.99
1_0h_RS1_CYT_120420	870	10040	361.7	868.1	0	43.41	8.407	19.37	55.76	23.39	41.95
1_0h_RS1_CYT_120420	871	9971	359.3	862	0	43.1	8.386	19.46	55.58	23.36	42.03
1_0h_RS1_CYT_120420	872	9906	356.9	855.8	0	42.79	8.366	19.55	55.4	23.33	42.11
1_0h_RS1_CYT_120420	873	9841	354.6	849.6	0	42.48	8.345	19.65	55.22	23.3	42.19
1_0h_RS1_CYT_120420	874	9776	352.2	843.4	0	42.17	8.324	19.74	55.03	23.27	42.28
1_0h_RS1_CYT_120420	875	9711	349.8	837.2	0	41.86	8.304	19.84	54.85	23.24	42.36
1_0h_RS1_CYT_120420	876	9646	347.4	831	0	41.55	8.283	19.94	54.67	23.2	42.44
1_0h_RS1_CYT_120420	877	9581	345.1	824.8	0	41.24	8.262	20.03	54.49	23.17	42.53
1_0h_RS1_CYT_120420	878	9516	342.7	818.6	0	40.93	8.241	20.14	54.3	23.14	42.61
1_0h_RS1_CYT_120420	879	9451	340.3	812.4	0	40.62	8.221	20.24	54.12	23.11	42.7
1_0h_RS1_CYT_120420	880	9386	338	806.2	0	40.31	8.2	20.34	53.94	23.08	42.79
1_0h_RS1_CYT_120420	881	9321	335.6	800	0	40	8.179	20.45	53.76	23.05	42.87
1_0h_RS1_CYT_120420	882	9256	333.2	793.8	0	39.69	8.159	20.55	53.57	23.02	42.96
1_0h_RS1_CYT_120420	883	9191	330.8	787.6	0	39.38	8.138	20.66	53.39	22.98	43.05
1_0h_RS1_CYT_120420	884	9126	328.5	781.4	0	39.07	8.117	20.77	53.21	22.95	43.14
1_0h_RS1_CYT_120420	885	9061	326.1	775.2	0	38.76	8.096	20.89	53.03	22.92	43.23
1_0h_RS1_CYT_120420	886	8996	323.7	769.1	0	38.45	8.076	21	52.84	22.89	43.32
1_0h_RS1_CYT_120420	887	8930	321.3	762.9	0	38.14	8.055	21.12	52.66	22.86	43.41
1_0h_RS1_CYT_120420	888	8865	319	756.7	0	37.83	8.034	21.24	52.48	22.83	43.5
1_0h_RS1_CYT_120420	889	8800	316.6	750.5	0	37.52	8.014	21.36	52.3	22.8	43.59
1_0h_RS1_CYT_120420	890	8735	314.2	744.3	0	37.21	7.993	21.48	52.11	22.76	43.68
1_0h_RS1_CYT_120420	891	8677	312.2	738.2	0	36.91	7.96	21.56	51.91	22.7	43.74
1_0h_RS1_CYT_120420	892	8618	310.2	732.2	0	36.61	7.926	21.65	51.71	22.64	43.79
1_0h_RS1_CYT_120420	893	8560	308.2	726.1	0	36.31	7.893	21.74	51.5	22.58	43.84
1_0h_RS1_CYT_120420	894	8502	306.2	720.1	0	36	7.86	21.83	51.3	22.52	43.9
1_0h_RS1_CYT_120420	895	8443	304.1	714	0	35.7	7.827	21.92	51.1	22.46	43.96
1_0h_RS1_CYT_120420	896	8385	302.1	707.9	0	35.4	7.794	22.02	50.89	22.4	44.01
1_0h_RS1_CYT_120420	897	8326	300.1	701.9	0	35.09	7.76	22.11	50.69	22.34	44.07
1_0h_RS1_CYT_120420	898	8268	298.1	695.8	0	34.79	7.727	22.21	50.49	22.28	44.13
1_0h_RS1_CYT_120420	899	8210	296.1	689.8	0	34.49	7.694	22.31	50.29	22.22	44.18
1_0h_RS1_CYT_120420	900	8151	294	683.7	0	34.19	7.661	22.41	50.08	22.16	44.24
1_0h_RS1_CYT_120420	901	8093	292	677.7	0	33.88	7.627	22.51	49.88	22.1	44.3
1_0h_RS1_CYT_120420	902	8034	290	671.6	0	33.58	7.594	22.62	49.68	22.04	44.36
1_0h_RS1_CYT_120420	903	7976	288	665.5	0	33.28	7.561	22.72	49.47	21.98	44.42
1_0h_RS1_CYT_120420	904	7917	286	659.5	0	32.97	7.528	22.83	49.27	21.91	44.48
1_0h_RS1_CYT_120420	905	7859	283.9	653.4	0	32.67	7.495	22.94	49.07	21.85	44.54
1_0h_RS1_CYT_120420	906	7801	281.9	647.4	0	32.37	7.461	23.05	48.86	21.79	44.6
1_0h_RS1_CYT_120420	907	7742	279.9	641.3	0	32.07	7.428	23.17	48.66	21.73	44.66
1_0h_RS1_CYT_120420	908	7684	277.9	635.3	0	31.76	7.395	23.28	48.46	21.67	44.72
1_0h_RS1_CYT_120420	909	7625	275.9	629.2	0	31.46	7.362	23.4	48.25	21.61	44.79
1_0h_RS1_CYT_120420	910	7567	273.8	623.1	0	31.16	7.329	23.52	48.05	21.55	44.85
1_0h_RS1_CYT_120420	911	7522	272.2	619.7	0	30.98	7.291	23.53	47.82	21.44	44.84
1_0h_RS1_CYT_120420	912	7478	270.5	616.2	0	30.81	7.254	23.54	47.59	21.34	44.84
1_0h_RS1_CYT_120420	913	7433	268.8	612.7	0	30.63	7.216	23.56	47.36	21.23	44.84
1_0h_RS1_CYT_120420	914	7388	267.1	609.2	0	30.46	7.179	23.57	47.13	21.13	44.83
1_0h_RS1_CYT_120420	915	7343	265.4	605.7	0	30.29	7.141	23.58	46.9	21.02	44.83
1_0h_RS1_CYT_120420	916	7299	263.8	602.2	0	30.11	7.104	23.59	46.67	20.92	44.82
1_0h_RS1_CYT_120420	917	7254	262.1	598.7	0	29.94	7.066	23.6	46.44	20.81	44.82
1_0h_RS1_CYT_120420	918	7209	260.4	595.3	0	29.76	7.029	23.62	46.21	20.71	44.81
1_0h_RS1_CYT_120420	919	7165	258.7	591.8	0	29.59	6.991	23.63	45.98	20.6	44.81
1_0h_RS1_CYT_120420	920	7120	257	588.3	0	29.41	6.954	23.64	45.75	20.5	44.8
1_0h_RS1_CYT_120420	921	7075	255.3	584.8	0	29.24	6.916	23.65	45.52	20.39	44.8
1_0h_RS1_CYT_120420	922	7030	253.7	581.3	0	29.07	6.879	23.67	45.29	20.29	44.79
1_0h_RS1_CYT_120420	923	6986	252	577.8	0	28.89	6.841	23.68	45.06	20.18	44.79
1_0h_RS1_CYT_120420	924	6941	250.3	574.3	0	28.72	6.804	23.69	44.83	20.08	44.78
1_0h_RS1_CYT_120420	925	6896	248.6	570.9	0	28.54	6.766	23.7	44.6	19.97	44.77
1_0h_RS1_CYT_120420	926	6852	246.9	567.4	0	28.37	6.729	23.72	44.37	19.86	44.77
1_0h_RS1_CYT_120420	927	6807	245.2	563.9	0	28.19	6.691	23.73	44.14	19.76	44.76
1_0h_RS1_CYT_120420	928	6762	243.6	560.4	0	28.02	6.654	23.75	43.91	19.65	44.76
1_0h_RS1_CYT_120420	929	6717	241.9	556.9	0	27.85	6.616	23.76	43.68	19.55	44.75
1_0h_RS1_CYT_120420	930	6673	240.2	553.4	0	27.67	6.579	23.77	43.45	19.44	44.75
1_0h_RS1_CYT_120420	931	6640	238.9	550.9	0	27.54	6.558	23.81	43.33	19.39	44.76
1_0h_RS1_CYT_120420	932	6607	237.6	548.3	0	27.41	6.537	23.85	43.21	19.34	44.76
1_0h_RS1_CYT_120420	933	6574	236.4	545.7	0	27.29	6.516	23.88	43.1	19.3	44.77
1_0h_RS1_CYT_120420	934	6541	235.1	543.1	0	27.16	6.496	23.92	42.98	19.25	44.78
1_0h_RS1_CYT_120420	935	6508	233.8	540.6	0	27.03	6.475	23.96	42.86	19.2	44.79
1_0h_RS1_CYT_120420	936	6475	232.5	538	0	26.9	6.454	23.99	42.74	19.15	44.8
1_0h_RS1_CYT_120420	937	6443	231.2	535.4	0	26.77	6.434	24.03	42.62	19.1	44.8
1_0h_RS1_CYT_120420	938	6410	230	532.9	0	26.64	6.413	24.07	42.51	19.05	44.81
1_0h_RS1_CYT_120420	939	6377	228.7	530.3	0	26.51	6.392	24.11	42.39	19	44.82
1_0h_RS1_CYT_120420	940	6344	227.4	527.7	0	26.39	6.371	24.15	42.27	18.95	44.83
1_0h_RS1_CYT_120420	941	6311	226.1	525.1	0	26.26	6.351	24.19	42.15	18.9	44.84
1_0h_RS1_CYT_120420	942	6278	224.8	522.6	0	26.13	6.33	24.23	42.04	18.85	44.85
1_0h_RS1_CYT_120420	943	6245	223.6	520	0	26	6.309	24.27	41.92	18.8	44.85
1_0h_RS1_CYT_120420	944	6213	222.3	517.4	0	25.87	6.289	24.31	41.8	18.75	44.86
1_0h_RS1_CYT_120420	945	6180	221	514.9	0	25.74	6.268	24.35	41.68	18.7	44.87
1_0h_RS1_CYT_120420	946	6147	219.7	512.3	0	25.61	6.247	24.39	41.56	18.65	44.88
1_0h_RS1_CYT_120420	947	6114	218.5	509.7	0	25.49	6.226	24.43	41.45	18.61	44.89
1_0h_RS1_CYT_120420	948	6081	217.2	507.1	0	25.36	6.206	24.47	41.33	18.56	44.9
1_0h_RS1_CYT_120420	949	6048	215.9	504.6	0	25.23	6.185	24.52	41.21	18.51	44.91
1_0h_RS1_CYT_120420	950	6015	214.6	502	0	25.1	6.164	24.56	41.09	18.46	44.92
1_0h_RS1_CYT_120420	951	5983	213.5	499	0	24.95	6.138	24.6	40.95	18.39	44.9
1_0h_RS1_CYT_120420	952	5951	212.4	495.9	0	24.8	6.111	24.65	40.8	18.31	44.88
1_0h_RS1_CYT_120420	953	5919	211.2	492.9	0	24.65	6.085	24.69	40.66	18.24	44.87
1_0h_RS1_CYT_120420	954	5887	210.1	489.9	0	24.49	6.059	24.73	40.51	18.17	44.85
1_0h_RS1_CYT_120420	955	5854	209	486.9	0	24.34	6.032	24.78	40.37	18.1	44.84
1_0h_RS1_CYT_120420	956	5822	207.8	483.8	0	24.19	6.006	24.83	40.22	18.03	44.82
1_0h_RS1_CYT_120420	957	5790	206.7	480.8	0	24.04	5.979	24.87	40.08	17.96	44.8
1_0h_RS1_CYT_120420	958	5758	205.6	477.8	0	23.89	5.953	24.92	39.94	17.89	44.79
1_0h_RS1_CYT_120420	959	5726	204.4	474.7	0	23.74	5.926	24.97	39.79	17.81	44.77
1_0h_RS1_CYT_120420	960	5694	203.3	471.7	0	23.59	5.9	25.02	39.65	17.74	44.75
1_0h_RS1_CYT_120420	961	5661	202.2	468.7	0	23.43	5.874	25.06	39.5	17.67	44.74
1_0h_RS1_CYT_120420	962	5629	201.1	465.7	0	23.28	5.847	25.11	39.36	17.6	44.72
1_0h_RS1_CYT_120420	963	5597	199.9	462.6	0	23.13	5.821	25.16	39.21	17.53	44.7
1_0h_RS1_CYT_120420	964	5565	198.8	459.6	0	22.98	5.794	25.21	39.07	17.46	44.68
1_0h_RS1_CYT_120420	965	5533	197.7	456.6	0	22.83	5.768	25.27	38.92	17.39	44.67
1_0h_RS1_CYT_120420	966	5501	196.5	453.5	0	22.68	5.741	25.32	38.78	17.31	44.65
1_0h_RS1_CYT_120420	967	5468	195.4	450.5	0	22.53	5.715	25.37	38.63	17.24	44.63
1_0h_RS1_CYT_120420	968	5436	194.3	447.5	0	22.37	5.689	25.42	38.49	17.17	44.61
1_0h_RS1_CYT_120420	969	5404	193.1	444.5	0	22.22	5.662	25.48	38.34	17.1	44.6
1_0h_RS1_CYT_120420	970	5372	192	441.4	0	22.07	5.636	25.53	38.2	17.03	44.58
1_0h_RS1_CYT_120420	971	5336	190.7	438.7	0	21.94	5.614	25.59	38.02	16.97	44.63
1_0h_RS1_CYT_120420	972	5300	189.3	436	0	21.8	5.593	25.66	37.85	16.92	44.69
1_0h_RS1_CYT_120420	973	5264	188	433.3	0	21.66	5.571	25.72	37.67	16.86	44.75
1_0h_RS1_CYT_120420	974	5228	186.6	430.6	0	21.53	5.55	25.78	37.5	16.8	44.81
1_0h_RS1_CYT_120420	975	5192	185.3	427.9	0	21.39	5.529	25.84	37.32	16.75	44.87
1_0h_RS1_CYT_120420	976	5156	183.9	425.1	0	21.26	5.507	25.91	37.15	16.69	44.93
1_0h_RS1_CYT_120420	977	5120	182.6	422.4	0	21.12	5.486	25.97	36.97	16.63	44.99
1_0h_RS1_CYT_120420	978	5084	181.2	419.7	0	20.99	5.464	26.04	36.8	16.58	45.05
1_0h_RS1_CYT_120420	979	5048	179.9	417	0	20.85	5.443	26.1	36.62	16.52	45.11
1_0h_RS1_CYT_120420	980	5012	178.5	414.3	0	20.71	5.421	26.17	36.45	16.46	45.17
1_0h_RS1_CYT_120420	981	4975	177.2	411.6	0	20.58	5.4	26.24	36.27	16.41	45.23
1_0h_RS1_CYT_120420	982	4939	175.9	408.9	0	20.44	5.379	26.31	36.1	16.35	45.29
1_0h_RS1_CYT_120420	983	4903	174.5	406.1	0	20.31	5.357	26.38	35.93	16.3	45.36
1_0h_RS1_CYT_120420	984	4867	173.2	403.4	0	20.17	5.336	26.45	35.75	16.24	45.42
1_0h_RS1_CYT_120420	985	4831	171.8	400.7	0	20.04	5.314	26.52	35.58	16.18	45.49
1_0h_RS1_CYT_120420	986	4795	170.5	398	0	19.9	5.293	26.6	35.4	16.13	45.55
1_0h_RS1_CYT_120420	987	4759	169.1	395.3	0	19.76	5.271	26.67	35.23	16.07	45.62
1_0h_RS1_CYT_120420	988	4723	167.8	392.6	0	19.63	5.25	26.75	35.05	16.01	45.69
1_0h_RS1_CYT_120420	989	4687	166.4	389.9	0	19.49	5.229	26.82	34.88	15.96	45.75
1_0h_RS1_CYT_120420	990	4651	165.1	387.1	0	19.36	5.207	26.9	34.7	15.9	45.82
1_0h_RS1_CYT_120420	991	4615	163.8	384.1	0	19.2	5.184	27	34.53	15.84	45.87
1_0h_RS1_CYT_120420	992	4579	162.5	381	0	19.05	5.161	27.09	34.36	15.78	45.92
1_0h_RS1_CYT_120420	993	4543	161.1	378	0	18.9	5.139	27.19	34.19	15.72	45.97
1_0h_RS1_CYT_120420	994	4507	159.8	374.9	0	18.75	5.116	27.29	34.02	15.66	46.03
1_0h_RS1_CYT_120420	995	4470	158.5	371.9	0	18.59	5.093	27.39	33.85	15.6	46.08
1_0h_RS1_CYT_120420	996	4434	157.2	368.8	0	18.44	5.07	27.49	33.68	15.54	46.13
1_0h_RS1_CYT_120420	997	4398	155.9	365.7	0	18.29	5.047	27.6	33.51	15.48	46.18
1_0h_RS1_CYT_120420	998	4362	154.5	362.7	0	18.13	5.024	27.71	33.34	15.42	46.24
1_0h_RS1_CYT_120420	999	4326	153.2	359.6	0	17.98	5.001	27.81	33.17	15.36	46.29
1_0h_RS1_CYT_120420	1000	4290	151.9	356.6	0	17.83	4.979	27.92	33	15.3	46.35
1_0h_RS1_CYT_120420	1001	4253	150.6	353.5	0	17.68	4.956	28.04	32.83	15.24	46.4
1_0h_RS1_CYT_120420	1002	4217	149.3	350.5	0	17.52	4.933	28.15	32.66	15.18	46.46
1_0h_RS1_CYT_120420	1003	4181	148	347.4	0	17.37	4.91	28.27	32.49	15.12	46.52
1_0h_RS1_CYT_120420	1004	4145	146.6	344.3	0	17.22	4.887	28.39	32.33	15.06	46.57
1_0h_RS1_CYT_120420	1005	4109	145.3	341.3	0	17.06	4.864	28.51	32.16	14.99	46.63
1_0h_RS1_CYT_120420	1006	4073	144	338.2	0	16.91	4.841	28.63	31.99	14.93	46.69
1_0h_RS1_CYT_120420	1007	4037	142.7	335.2	0	16.76	4.819	28.75	31.82	14.87	46.75
1_0h_RS1_CYT_120420	1008	4000	141.4	332.1	0	16.61	4.796	28.88	31.65	14.81	46.81
1_0h_RS1_CYT_120420	1009	3964	140.1	329.1	0	16.45	4.773	29.01	31.48	14.75	46.87
1_0h_RS1_CYT_120420	1010	3928	138.7	326	0	16.3	4.75	29.14	31.31	14.69	46.93
1_0h_RS1_CYT_120420	1011	3905	137.9	324.3	0	16.22	4.733	29.19	31.19	14.64	46.96
1_0h_RS1_CYT_120420	1012	3883	137	322.6	0	16.13	4.716	29.23	31.06	14.59	46.98
1_0h_RS1_CYT_120420	1013	3860	136.2	320.9	0	16.05	4.699	29.28	30.94	14.55	47.01
1_0h_RS1_CYT_120420	1014	3837	135.3	319.2	0	15.96	4.681	29.33	30.82	14.5	47.03
1_0h_RS1_CYT_120420	1015	3814	134.5	317.5	0	15.88	4.664	29.38	30.7	14.45	47.06
1_0h_RS1_CYT_120420	1016	3792	133.6	315.8	0	15.79	4.647	29.43	30.58	14.4	47.08
1_0h_RS1_CYT_120420	1017	3769	132.8	314.2	0	15.71	4.63	29.48	30.46	14.35	47.11
1_0h_RS1_CYT_120420	1018	3746	131.9	312.5	0	15.62	4.613	29.53	30.34	14.3	47.13
1_0h_RS1_CYT_120420	1019	3724	131.1	310.8	0	15.54	4.596	29.58	30.21	14.25	47.16
1_0h_RS1_CYT_120420	1020	3701	130.2	309.1	0	15.45	4.579	29.63	30.09	14.2	47.19
1_0h_RS1_CYT_120420	1021	3678	129.4	307.4	0	15.37	4.561	29.68	29.97	14.15	47.21
1_0h_RS1_CYT_120420	1022	3655	128.5	305.7	0	15.28	4.544	29.73	29.85	14.1	47.24
1_0h_RS1_CYT_120420	1023	3633	127.7	304	0	15.2	4.527	29.78	29.73	14.05	47.27
1_0h_RS1_CYT_120420	1024	3610	126.8	302.3	0	15.12	4.51	29.84	29.61	14	47.3
1_0h_RS1_CYT_120420	1025	3587	126	300.6	0	15.03	4.493	29.89	29.49	13.95	47.32
1_0h_RS1_CYT_120420	1026	3564	125.1	298.9	0	14.95	4.476	29.95	29.36	13.9	47.35
1_0h_RS1_CYT_120420	1027	3542	124.3	297.2	0	14.86	4.459	30	29.24	13.86	47.38
1_0h_RS1_CYT_120420	1028	3519	123.4	295.5	0	14.78	4.441	30.06	29.12	13.81	47.41
1_0h_RS1_CYT_120420	1029	3496	122.6	293.8	0	14.69	4.424	30.11	29	13.76	47.44
1_0h_RS1_CYT_120420	1030	3473	121.7	292.1	0	14.61	4.407	30.17	28.88	13.71	47.46
1_0h_RS1_CYT_120420	1031	3458	121.1	290.9	0	14.55	4.385	30.14	28.78	13.64	47.39
1_0h_RS1_CYT_120420	1032	3443	120.6	289.7	0	14.49	4.362	30.11	28.67	13.56	47.31
1_0h_RS1_CYT_120420	1033	3428	120	288.5	0	14.43	4.34	30.08	28.57	13.49	47.23
1_0h_RS1_CYT_120420	1034	3413	119.5	287.3	0	14.37	4.317	30.05	28.47	13.42	47.15
1_0h_RS1_CYT_120420	1035	3398	118.9	286.1	0	14.31	4.295	30.02	28.36	13.35	47.07
1_0h_RS1_CYT_120420	1036	3383	118.4	284.9	0	14.25	4.272	29.99	28.26	13.28	46.99
1_0h_RS1_CYT_120420	1037	3368	117.8	283.7	0	14.19	4.25	29.95	28.16	13.21	46.91
1_0h_RS1_CYT_120420	1038	3353	117.2	282.5	0	14.13	4.227	29.92	28.05	13.14	46.82
1_0h_RS1_CYT_120420	1039	3338	116.7	281.3	0	14.07	4.205	29.89	27.95	13.06	46.74
1_0h_RS1_CYT_120420	1040	3323	116.1	280.1	0	14.01	4.182	29.86	27.85	12.99	46.66
1_0h_RS1_CYT_120420	1041	3308	115.6	278.9	0	13.95	4.16	29.82	27.74	12.92	46.58
1_0h_RS1_CYT_120420	1042	3293	115	277.7	0	13.89	4.137	29.79	27.64	12.85	46.49
1_0h_RS1_CYT_120420	1043	3278	114.4	276.5	0	13.83	4.115	29.76	27.54	12.78	46.41
1_0h_RS1_CYT_120420	1044	3263	113.9	275.3	0	13.77	4.092	29.72	27.43	12.71	46.32
1_0h_RS1_CYT_120420	1045	3248	113.3	274.1	0	13.71	4.07	29.69	27.33	12.64	46.23
1_0h_RS1_CYT_120420	1046	3233	112.8	272.9	0	13.65	4.047	29.66	27.23	12.56	46.15
1_0h_RS1_CYT_120420	1047	3218	112.2	271.7	0	13.59	4.025	29.62	27.12	12.49	46.06
1_0h_RS1_CYT_120420	1048	3203	111.6	270.5	0	13.53	4.002	29.59	27.02	12.42	45.97
1_0h_RS1_CYT_120420	1049	3188	111.1	269.3	0	13.47	3.98	29.55	26.92	12.35	45.88
1_0h_RS1_CYT_120420	1050	3173	110.5	268.1	0	13.41	3.957	29.52	26.81	12.28	45.79
1_0h_RS1_CYT_120420	1051	3152	109.8	266.5	0	13.33	3.936	29.54	26.68	12.22	45.82
1_0h_RS1_CYT_120420	1052	3131	109	264.9	0	13.25	3.916	29.56	26.55	12.17	45.85
1_0h_RS1_CYT_120420	1053	3110	108.2	263.3	0	13.17	3.895	29.58	26.41	12.12	45.87
1_0h_RS1_CYT_120420	1054	3089	107.4	261.7	0	13.09	3.874	29.61	26.28	12.06	45.9
1_0h_RS1_CYT_120420	1055	3068	106.6	260.1	0	13.01	3.854	29.63	26.15	12.01	45.93
1_0h_RS1_CYT_120420	1056	3048	105.9	258.5	0	12.93	3.833	29.65	26.01	11.96	45.96
1_0h_RS1_CYT_120420	1057	3027	105.1	256.9	0	12.84	3.812	29.68	25.88	11.9	45.99
1_0h_RS1_CYT_120420	1058	3006	104.3	255.3	0	12.76	3.791	29.7	25.75	11.85	46.02
1_0h_RS1_CYT_120420	1059	2985	103.5	253.7	0	12.68	3.771	29.73	25.61	11.79	46.05
1_0h_RS1_CYT_120420	1060	2964	102.8	252.1	0	12.6	3.75	29.75	25.48	11.74	46.08
1_0h_RS1_CYT_120420	1061	2943	102	250.5	0	12.52	3.729	29.78	25.35	11.69	46.11
1_0h_RS1_CYT_120420	1062	2922	101.2	248.9	0	12.44	3.709	29.8	25.21	11.63	46.14
1_0h_RS1_CYT_120420	1063	2901	100.4	247.2	0	12.36	3.688	29.83	25.08	11.58	46.17
1_0h_RS1_CYT_120420	1064	2880	99.66	245.6	0	12.28	3.667	29.86	24.94	11.52	46.2
1_0h_RS1_CYT_120420	1065	2859	98.89	244	0	12.2	3.646	29.88	24.81	11.47	46.23
1_0h_RS1_CYT_120420	1066	2838	98.11	242.4	0	12.12	3.626	29.91	24.68	11.42	46.26
1_0h_RS1_CYT_120420	1067	2817	97.34	240.8	0	12.04	3.605	29.94	24.54	11.36	46.29
1_0h_RS1_CYT_120420	1068	2796	96.56	239.2	0	11.96	3.584	29.97	24.41	11.31	46.32
1_0h_RS1_CYT_120420	1069	2775	95.78	237.6	0	11.88	3.564	30	24.28	11.25	46.36
1_0h_RS1_CYT_120420	1070	2754	95.01	236	0	11.8	3.543	30.02	24.14	11.2	46.39
1_0h_RS1_CYT_120420	1071	2734	94.36	234	0	11.7	3.514	30.03	24.02	11.12	46.27
1_0h_RS1_CYT_120420	1072	2714	93.72	232.1	0	11.6	3.486	30.04	23.91	11.03	46.15
1_0h_RS1_CYT_120420	1073	2695	93.07	230.1	0	11.51	3.457	30.05	23.79	10.95	46.02
1_0h_RS1_CYT_120420	1074	2675	92.43	228.1	0	11.41	3.429	30.06	23.67	10.86	45.9
1_0h_RS1_CYT_120420	1075	2655	91.79	226.2	0	11.31	3.4	30.06	23.55	10.78	45.77
1_0h_RS1_CYT_120420	1076	2635	91.14	224.2	0	11.21	3.371	30.07	23.43	10.69	45.64
1_0h_RS1_CYT_120420	1077	2615	90.5	222.2	0	11.11	3.343	30.08	23.31	10.61	45.52
1_0h_RS1_CYT_120420	1078	2595	89.85	220.3	0	11.01	3.314	30.09	23.19	10.53	45.39
1_0h_RS1_CYT_120420	1079	2575	89.21	218.3	0	10.92	3.286	30.1	23.07	10.44	45.25
1_0h_RS1_CYT_120420	1080	2555	88.56	216.4	0	10.82	3.257	30.11	22.95	10.36	45.12
1_0h_RS1_CYT_120420	1081	2535	87.92	214.4	0	10.72	3.229	30.12	22.83	10.27	44.99
1_0h_RS1_CYT_120420	1082	2515	87.28	212.4	0	10.62	3.2	30.13	22.72	10.19	44.85
1_0h_RS1_CYT_120420	1083	2495	86.63	210.5	0	10.52	3.171	30.14	22.6	10.1	44.72
1_0h_RS1_CYT_120420	1084	2475	85.99	208.5	0	10.43	3.143	30.15	22.48	10.02	44.58
1_0h_RS1_CYT_120420	1085	2455	85.34	206.5	0	10.33	3.114	30.16	22.36	9.936	44.44
1_0h_RS1_CYT_120420	1086	2435	84.7	204.6	0	10.23	3.086	30.17	22.24	9.851	44.3
1_0h_RS1_CYT_120420	1087	2415	84.05	202.6	0	10.13	3.057	30.18	22.12	9.767	44.15
1_0h_RS1_CYT_120420	1088	2395	83.41	200.6	0	10.03	3.029	30.19	22	9.683	44.01
1_0h_RS1_CYT_120420	1089	2375	82.77	198.7	0	9.934	3	30.2	21.88	9.599	43.86
1_0h_RS1_CYT_120420	1090	2355	82.12	196.7	0	9.836	2.971	30.21	21.76	9.514	43.72
1_0h_RS1_CYT_120420	1091	2341	81.59	195.5	0	9.776	2.955	30.22	21.66	9.469	43.72
1_0h_RS1_CYT_120420	1092	2326	81.06	194.3	0	9.716	2.938	30.24	21.55	9.423	43.73
1_0h_RS1_CYT_120420	1093	2312	80.54	193.1	0	9.656	2.921	30.25	21.44	9.377	43.74
1_0h_RS1_CYT_120420	1094	2297	80.01	191.9	0	9.596	2.904	30.27	21.33	9.331	43.75
1_0h_RS1_CYT_120420	1095	2283	79.48	190.7	0	9.536	2.887	30.28	21.22	9.286	43.76
1_0h_RS1_CYT_120420	1096	2268	78.95	189.5	0	9.476	2.871	30.3	21.11	9.24	43.76
1_0h_RS1_CYT_120420	1097	2254	78.42	188.3	0	9.416	2.854	30.31	21	9.194	43.77
1_0h_RS1_CYT_120420	1098	2239	77.89	187.1	0	9.356	2.837	30.33	20.9	9.149	43.78
1_0h_RS1_CYT_120420	1099	2225	77.36	185.9	0	9.296	2.82	30.34	20.79	9.103	43.79
1_0h_RS1_CYT_120420	1100	2210	76.84	184.7	0	9.236	2.804	30.36	20.68	9.057	43.8
1_0h_RS1_CYT_120420	1101	2196	76.31	183.5	0	9.176	2.787	30.37	20.57	9.011	43.81
1_0h_RS1_CYT_120420	1102	2181	75.78	182.3	0	9.116	2.77	30.39	20.46	8.966	43.82
1_0h_RS1_CYT_120420	1103	2167	75.25	181.1	0	9.056	2.753	30.4	20.35	8.92	43.83
1_0h_RS1_CYT_120420	1104	2152	74.72	179.9	0	8.996	2.736	30.42	20.24	8.874	43.84
1_0h_RS1_CYT_120420	1105	2138	74.19	178.7	0	8.936	2.72	30.44	20.14	8.829	43.85
1_0h_RS1_CYT_120420	1106	2123	73.66	177.5	0	8.876	2.703	30.45	20.03	8.783	43.85
1_0h_RS1_CYT_120420	1107	2109	73.14	176.3	0	8.816	2.686	30.47	19.92	8.737	43.86
1_0h_RS1_CYT_120420	1108	2094	72.61	175.1	0	8.756	2.669	30.49	19.81	8.691	43.87
1_0h_RS1_CYT_120420	1109	2080	72.08	173.9	0	8.696	2.652	30.5	19.7	8.646	43.88
1_0h_RS1_CYT_120420	1110	2065	71.55	172.7	0	8.636	2.636	30.52	19.59	8.6	43.89
1_0h_RS1_CYT_120420	1111	2054	71.18	171.7	0	8.583	2.616	30.48	19.5	8.542	43.79
1_0h_RS1_CYT_120420	1112	2043	70.8	170.6	0	8.531	2.597	30.44	19.42	8.484	43.69
1_0h_RS1_CYT_120420	1113	2032	70.43	169.6	0	8.478	2.578	30.41	19.33	8.425	43.59
1_0h_RS1_CYT_120420	1114	2021	70.06	168.5	0	8.426	2.559	30.37	19.24	8.367	43.49
1_0h_RS1_CYT_120420	1115	2010	69.69	167.5	0	8.373	2.539	30.33	19.15	8.309	43.39
1_0h_RS1_CYT_120420	1116	1999	69.31	166.4	0	8.321	2.52	30.29	19.06	8.251	43.28
1_0h_RS1_CYT_120420	1117	1988	68.94	165.4	0	8.268	2.501	30.24	18.97	8.192	43.18
1_0h_RS1_CYT_120420	1118	1977	68.57	164.3	0	8.216	2.481	30.2	18.88	8.134	43.07
1_0h_RS1_CYT_120420	1119	1966	68.2	163.3	0	8.163	2.462	30.16	18.8	8.076	42.97
1_0h_RS1_CYT_120420	1120	1955	67.82	162.2	0	8.111	2.443	30.12	18.71	8.018	42.86
1_0h_RS1_CYT_120420	1121	1944	67.45	161.2	0	8.058	2.424	30.08	18.62	7.96	42.75
1_0h_RS1_CYT_120420	1122	1933	67.08	160.1	0	8.006	2.404	30.03	18.53	7.901	42.64
1_0h_RS1_CYT_120420	1123	1922	66.71	159.1	0	7.953	2.385	29.99	18.44	7.843	42.53
1_0h_RS1_CYT_120420	1124	1911	66.33	158	0	7.901	2.366	29.94	18.35	7.785	42.42
1_0h_RS1_CYT_120420	1125	1900	65.96	157	0	7.848	2.346	29.9	18.26	7.727	42.31
1_0h_RS1_CYT_120420	1126	1889	65.59	155.9	0	7.796	2.327	29.85	18.18	7.669	42.19
1_0h_RS1_CYT_120420	1127	1878	65.22	154.9	0	7.743	2.308	29.8	18.09	7.61	42.08
1_0h_RS1_CYT_120420	1128	1867	64.84	153.8	0	7.691	2.289	29.76	18	7.552	41.96
1_0h_RS1_CYT_120420	1129	1856	64.47	152.8	0	7.638	2.269	29.71	17.91	7.494	41.84
1_0h_RS1_CYT_120420	1130	1845	64.1	151.7	0	7.586	2.25	29.66	17.82	7.436	41.72
1_0h_RS1_CYT_120420	1131	1832	63.61	150.7	0	7.533	2.236	29.68	17.72	7.383	41.66
1_0h_RS1_CYT_120420	1132	1818	63.12	149.6	0	7.481	2.221	29.7	17.62	7.33	41.59
1_0h_RS1_CYT_120420	1133	1805	62.63	148.6	0	7.428	2.207	29.71	17.52	7.277	41.53
1_0h_RS1_CYT_120420	1134	1792	62.14	147.5	0	7.376	2.193	29.73	17.43	7.224	41.46
1_0h_RS1_CYT_120420	1135	1778	61.65	146.5	0	7.323	2.179	29.75	17.33	7.171	41.39
1_0h_RS1_CYT_120420	1136	1765	61.16	145.4	0	7.271	2.164	29.77	17.23	7.119	41.32
1_0h_RS1_CYT_120420	1137	1751	60.67	144.4	0	7.218	2.15	29.79	17.13	7.066	41.25
1_0h_RS1_CYT_120420	1138	1738	60.18	143.3	0	7.166	2.136	29.8	17.03	7.013	41.18
1_0h_RS1_CYT_120420	1139	1724	59.69	142.3	0	7.113	2.121	29.82	16.93	6.96	41.11
1_0h_RS1_CYT_120420	1140	1711	59.2	141.2	0	7.061	2.107	29.84	16.83	6.907	41.04
1_0h_RS1_CYT_120420	1141	1697	58.71	140.2	0	7.008	2.093	29.86	16.73	6.854	40.96
1_0h_RS1_CYT_120420	1142	1684	58.22	139.1	0	6.956	2.079	29.88	16.63	6.801	40.89
1_0h_RS1_CYT_120420	1143	1670	57.73	138.1	0	6.903	2.064	29.9	16.54	6.749	40.81
1_0h_RS1_CYT_120420	1144	1657	57.24	137	0	6.851	2.05	29.92	16.44	6.696	40.74
1_0h_RS1_CYT_120420	1145	1643	56.75	136	0	6.798	2.036	29.94	16.34	6.643	40.66
1_0h_RS1_CYT_120420	1146	1630	56.26	134.9	0	6.746	2.021	29.97	16.24	6.59	40.58
1_0h_RS1_CYT_120420	1147	1617	55.77	133.9	0	6.693	2.007	29.99	16.14	6.537	40.5
1_0h_RS1_CYT_120420	1148	1603	55.28	132.8	0	6.641	1.993	30.01	16.04	6.484	40.42
1_0h_RS1_CYT_120420	1149	1590	54.79	131.8	0	6.588	1.979	30.03	15.94	6.431	40.34
1_0h_RS1_CYT_120420	1150	1576	54.3	130.7	0	6.536	1.964	30.05	15.84	6.379	40.26
1_0h_RS1_CYT_120420	1151	1568	54.01	130.1	0	6.503	1.946	29.92	15.75	6.327	40.18
1_0h_RS1_CYT_120420	1152	1560	53.72	129.4	0	6.47	1.927	29.79	15.65	6.276	40.1
1_0h_RS1_CYT_120420	1153	1552	53.44	128.7	0	6.437	1.909	29.65	15.56	6.224	40.01
1_0h_RS1_CYT_120420	1154	1544	53.15	128.1	0	6.404	1.89	29.51	15.46	6.173	39.93
1_0h_RS1_CYT_120420	1155	1536	52.86	127.4	0	6.371	1.871	29.37	15.36	6.121	39.84
1_0h_RS1_CYT_120420	1156	1528	52.57	126.8	0	6.339	1.853	29.23	15.27	6.07	39.75
1_0h_RS1_CYT_120420	1157	1520	52.28	126.1	0	6.306	1.834	29.09	15.17	6.019	39.67
1_0h_RS1_CYT_120420	1158	1512	52	125.5	0	6.273	1.816	28.95	15.08	5.967	39.58
1_0h_RS1_CYT_120420	1159	1503	51.71	124.8	0	6.24	1.797	28.8	14.98	5.916	39.49
1_0h_RS1_CYT_120420	1160	1495	51.42	124.1	0	6.207	1.779	28.65	14.89	5.864	39.4
1_0h_RS1_CYT_120420	1161	1487	51.13	123.5	0	6.174	1.76	28.51	14.79	5.813	39.3
1_0h_RS1_CYT_120420	1162	1479	50.85	122.8	0	6.141	1.741	28.36	14.69	5.761	39.21
1_0h_RS1_CYT_120420	1163	1471	50.56	122.2	0	6.109	1.723	28.2	14.6	5.71	39.11
1_0h_RS1_CYT_120420	1164	1463	50.27	121.5	0	6.076	1.704	28.05	14.5	5.659	39.02
1_0h_RS1_CYT_120420	1165	1455	49.98	120.9	0	6.043	1.686	27.9	14.41	5.607	38.92
1_0h_RS1_CYT_120420	1166	1447	49.69	120.2	0	6.01	1.667	27.74	14.31	5.556	38.82
1_0h_RS1_CYT_120420	1167	1439	49.41	119.5	0	5.977	1.649	27.58	14.22	5.504	38.72
1_0h_RS1_CYT_120420	1168	1431	49.12	118.9	0	5.944	1.63	27.42	14.12	5.453	38.62
1_0h_RS1_CYT_120420	1169	1423	48.83	118.2	0	5.911	1.611	27.26	14.02	5.401	38.51
1_0h_RS1_CYT_120420	1170	1415	48.54	117.6	0	5.879	1.593	27.1	13.93	5.35	38.41
1_0h_RS1_CYT_120420	1171	1400	48.01	116.4	0	5.822	1.577	27.08	13.8	5.295	38.37
1_0h_RS1_CYT_120420	1172	1385	47.47	115.3	0	5.766	1.561	27.07	13.67	5.239	38.33
1_0h_RS1_CYT_120420	1173	1370	46.93	114.2	0	5.709	1.545	27.05	13.54	5.184	38.29
1_0h_RS1_CYT_120420	1174	1355	46.4	113.1	0	5.653	1.529	27.04	13.41	5.129	38.24
1_0h_RS1_CYT_120420	1175	1340	45.86	111.9	0	5.596	1.513	27.03	13.28	5.073	38.2
1_0h_RS1_CYT_120420	1176	1325	45.32	110.8	0	5.54	1.496	27.01	13.15	5.018	38.16
1_0h_RS1_CYT_120420	1177	1311	44.79	109.7	0	5.484	1.48	27	13.02	4.962	38.11
1_0h_RS1_CYT_120420	1178	1296	44.25	108.5	0	5.427	1.464	26.98	12.89	4.907	38.07
1_0h_RS1_CYT_120420	1179	1281	43.71	107.4	0	5.371	1.448	26.97	12.76	4.852	38.02
1_0h_RS1_CYT_120420	1180	1266	43.18	106.3	0	5.314	1.432	26.95	12.63	4.796	37.97
1_0h_RS1_CYT_120420	1181	1251	42.64	105.2	0	5.258	1.416	26.93	12.5	4.741	37.92
1_0h_RS1_CYT_120420	1182	1236	42.11	104	0	5.201	1.4	26.92	12.37	4.686	37.87
1_0h_RS1_CYT_120420	1183	1221	41.57	102.9	0	5.145	1.384	26.9	12.24	4.63	37.82
1_0h_RS1_CYT_120420	1184	1206	41.03	101.8	0	5.089	1.368	26.88	12.11	4.575	37.77
1_0h_RS1_CYT_120420	1185	1192	40.5	100.6	0	5.032	1.352	26.86	11.98	4.52	37.71
1_0h_RS1_CYT_120420	1186	1177	39.96	99.51	0	4.976	1.336	26.84	11.85	4.464	37.66
1_0h_RS1_CYT_120420	1187	1162	39.42	98.39	0	4.919	1.32	26.83	11.72	4.409	37.6
1_0h_RS1_CYT_120420	1188	1147	38.89	97.26	0	4.863	1.304	26.81	11.6	4.354	37.55
1_0h_RS1_CYT_120420	1189	1132	38.35	96.13	0	4.806	1.288	26.79	11.47	4.298	37.49
1_0h_RS1_CYT_120420	1190	1117	37.81	95	0	4.75	1.271	26.77	11.34	4.243	37.43
1_0h_RS1_CYT_120420	1191	1113	37.71	94.59	0	4.73	1.267	26.78	11.29	4.229	37.45
1_0h_RS1_CYT_120420	1192	1109	37.6	94.19	0	4.709	1.262	26.8	11.25	4.214	37.47
1_0h_RS1_CYT_120420	1193	1106	37.49	93.78	0	4.689	1.258	26.82	11.21	4.2	37.48
1_0h_RS1_CYT_120420	1194	1102	37.38	93.37	0	4.669	1.253	26.84	11.16	4.186	37.5
1_0h_RS1_CYT_120420	1195	1098	37.27	92.96	0	4.648	1.248	26.85	11.12	4.171	37.52
1_0h_RS1_CYT_120420	1196	1094	37.16	92.56	0	4.628	1.244	26.87	11.07	4.157	37.54
1_0h_RS1_CYT_120420	1197	1090	37.06	92.15	0	4.607	1.239	26.89	11.03	4.143	37.56
1_0h_RS1_CYT_120420	1198	1086	36.95	91.74	0	4.587	1.234	26.91	10.99	4.129	37.58
1_0h_RS1_CYT_120420	1199	1082	36.84	91.34	0	4.567	1.23	26.93	10.94	4.114	37.6
1_0h_RS1_CYT_120420	1200	1078	36.73	90.93	0	4.546	1.225	26.94	10.9	4.1	37.61
1_0h_RS1_CYT_120420	1201	1074	36.62	90.52	0	4.526	1.22	26.96	10.86	4.086	37.63
1_0h_RS1_CYT_120420	1202	1070	36.52	90.11	0	4.506	1.216	26.98	10.81	4.071	37.65
1_0h_RS1_CYT_120420	1203	1067	36.41	89.71	0	4.485	1.211	27	10.77	4.057	37.67
1_0h_RS1_CYT_120420	1204	1063	36.3	89.3	0	4.465	1.206	27.02	10.73	4.043	37.69
1_0h_RS1_CYT_120420	1205	1059	36.19	88.89	0	4.445	1.202	27.04	10.68	4.029	37.71
1_0h_RS1_CYT_120420	1206	1055	36.08	88.49	0	4.424	1.197	27.06	10.64	4.014	37.73
1_0h_RS1_CYT_120420	1207	1051	35.97	88.08	0	4.404	1.193	27.08	10.6	4	37.75
1_0h_RS1_CYT_120420	1208	1047	35.87	87.67	0	4.384	1.188	27.1	10.55	3.986	37.77
1_0h_RS1_CYT_120420	1209	1043	35.76	87.26	0	4.363	1.183	27.12	10.51	3.971	37.79
1_0h_RS1_CYT_120420	1210	1039	35.65	86.86	0	4.343	1.179	27.14	10.46	3.957	37.82
1_0h_RS1_CYT_120420	1211	1026	35.17	85.91	0	4.296	1.17	27.24	10.32	3.926	38.04
1_0h_RS1_CYT_120420	1212	1013	34.68	84.97	0	4.249	1.161	27.34	10.18	3.894	38.27
1_0h_RS1_CYT_120420	1213	999.7	34.2	84.03	0	4.201	1.153	27.44	10.03	3.863	38.51
1_0h_RS1_CYT_120420	1214	986.5	33.72	83.09	0	4.154	1.144	27.54	9.886	3.831	38.76
1_0h_RS1_CYT_120420	1215	973.4	33.23	82.14	0	4.107	1.136	27.65	9.741	3.8	39.01
1_0h_RS1_CYT_120420	1216	960.2	32.75	81.2	0	4.06	1.127	27.76	9.596	3.769	39.27
1_0h_RS1_CYT_120420	1217	947	32.27	80.26	0	4.013	1.119	27.87	9.452	3.737	39.54
1_0h_RS1_CYT_120420	1218	933.8	31.78	79.31	0	3.966	1.11	27.99	9.307	3.706	39.82
1_0h_RS1_CYT_120420	1219	920.6	31.3	78.37	0	3.919	1.101	28.11	9.163	3.674	40.1
1_0h_RS1_CYT_120420	1220	907.4	30.82	77.43	0	3.871	1.093	28.23	9.018	3.643	40.4
1_0h_RS1_CYT_120420	1221	894.2	30.33	76.49	0	3.824	1.084	28.35	8.873	3.611	40.7
1_0h_RS1_CYT_120420	1222	881.1	29.85	75.54	0	3.777	1.076	28.48	8.729	3.58	41.01
1_0h_RS1_CYT_120420	1223	867.9	29.37	74.6	0	3.73	1.067	28.61	8.584	3.549	41.34
1_0h_RS1_CYT_120420	1224	854.7	28.88	73.66	0	3.683	1.059	28.74	8.439	3.517	41.68
1_0h_RS1_CYT_120420	1225	841.5	28.4	72.71	0	3.636	1.05	28.88	8.295	3.486	42.02
1_0h_RS1_CYT_120420	1226	828.3	27.92	71.77	0	3.589	1.041	29.02	8.15	3.454	42.38
1_0h_RS1_CYT_120420	1227	815.1	27.44	70.83	0	3.541	1.033	29.16	8.005	3.423	42.76
1_0h_RS1_CYT_120420	1228	801.9	26.95	69.89	0	3.494	1.024	29.31	7.861	3.391	43.14
1_0h_RS1_CYT_120420	1229	788.8	26.47	68.94	0	3.447	1.016	29.47	7.716	3.36	43.55
1_0h_RS1_CYT_120420	1230	775.6	25.99	68	0	3.4	1.007	29.62	7.571	3.329	43.96
1_0h_RS1_CYT_120420	1231	768.4	25.72	67.43	0	3.371	0.9957	29.53	7.5	3.287	43.83
1_0h_RS1_CYT_120420	1232	761.2	25.46	66.86	0	3.343	0.9843	29.44	7.428	3.245	43.69
1_0h_RS1_CYT_120420	1233	754	25.2	66.29	0	3.314	0.9729	29.35	7.356	3.203	43.55
1_0h_RS1_CYT_120420	1234	746.8	24.94	65.71	0	3.286	0.9614	29.26	7.284	3.161	43.4
1_0h_RS1_CYT_120420	1235	739.6	24.68	65.14	0	3.257	0.95	29.17	7.213	3.12	43.25
1_0h_RS1_CYT_120420	1236	732.4	24.41	64.57	0	3.229	0.9386	29.07	7.141	3.078	43.1
1_0h_RS1_CYT_120420	1237	725.2	24.15	64	0	3.2	0.9271	28.97	7.069	3.036	42.95
1_0h_RS1_CYT_120420	1238	718	23.89	63.43	0	3.171	0.9157	28.87	6.997	2.994	42.79
1_0h_RS1_CYT_120420	1239	710.8	23.63	62.86	0	3.143	0.9043	28.77	6.925	2.952	42.63
1_0h_RS1_CYT_120420	1240	703.6	23.36	62.29	0	3.114	0.8929	28.67	6.854	2.911	42.47
1_0h_RS1_CYT_120420	1241	696.4	23.1	61.71	0	3.086	0.8814	28.56	6.782	2.869	42.3
1_0h_RS1_CYT_120420	1242	689.3	22.84	61.14	0	3.057	0.87	28.46	6.71	2.827	42.13
1_0h_RS1_CYT_120420	1243	682.1	22.58	60.57	0	3.029	0.8586	28.35	6.638	2.785	41.96
1_0h_RS1_CYT_120420	1244	674.9	22.32	60	0	3	0.8471	28.24	6.566	2.744	41.78
1_0h_RS1_CYT_120420	1245	667.7	22.05	59.43	0	2.971	0.8357	28.13	6.495	2.702	41.6
1_0h_RS1_CYT_120420	1246	660.5	21.79	58.86	0	2.943	0.8243	28.01	6.423	2.66	41.41
1_0h_RS1_CYT_120420	1247	653.3	21.53	58.29	0	2.914	0.8129	27.89	6.351	2.618	41.22
1_0h_RS1_CYT_120420	1248	646.1	21.27	57.71	0	2.886	0.8014	27.77	6.279	2.576	41.03
1_0h_RS1_CYT_120420	1249	638.9	21.01	57.14	0	2.857	0.79	27.65	6.207	2.535	40.83
1_0h_RS1_CYT_120420	1250	631.7	20.74	56.57	0	2.829	0.7786	27.53	6.136	2.493	40.63
1_0h_RS1_CYT_120420	1251	628	20.6	56.36	0	2.818	0.7732	27.44	6.101	2.481	40.67
1_0h_RS1_CYT_120420	1252	624.3	20.46	56.14	0	2.807	0.7679	27.35	6.066	2.469	40.7
1_0h_RS1_CYT_120420	1253	620.6	20.32	55.93	0	2.796	0.7625	27.27	6.032	2.457	40.74
1_0h_RS1_CYT_120420	1254	616.9	20.18	55.71	0	2.786	0.7571	27.18	5.997	2.446	40.78
1_0h_RS1_CYT_120420	1255	613.2	20.03	55.5	0	2.775	0.7518	27.09	5.962	2.434	40.82
1_0h_RS1_CYT_120420	1256	609.5	19.89	55.29	0	2.764	0.7464	27	5.928	2.422	40.86
1_0h_RS1_CYT_120420	1257	605.8	19.75	55.07	0	2.754	0.7411	26.91	5.893	2.41	40.9
1_0h_RS1_CYT_120420	1258	602.1	19.61	54.86	0	2.743	0.7357	26.82	5.859	2.399	40.94
1_0h_RS1_CYT_120420	1259	598.3	19.47	54.64	0	2.732	0.7304	26.73	5.824	2.387	40.98
1_0h_RS1_CYT_120420	1260	594.6	19.33	54.43	0	2.721	0.725	26.64	5.789	2.375	41.02
1_0h_RS1_CYT_120420	1261	590.9	19.18	54.21	0	2.711	0.7196	26.55	5.755	2.363	41.07
1_0h_RS1_CYT_120420	1262	587.2	19.04	54	0	2.7	0.7143	26.46	5.72	2.351	41.11
1_0h_RS1_CYT_120420	1263	583.5	18.9	53.79	0	2.689	0.7089	26.36	5.685	2.34	41.15
1_0h_RS1_CYT_120420	1264	579.8	18.76	53.57	0	2.679	0.7036	26.27	5.651	2.328	41.2
1_0h_RS1_CYT_120420	1265	576.1	18.62	53.36	0	2.668	0.6982	26.17	5.616	2.316	41.24
1_0h_RS1_CYT_120420	1266	572.4	18.47	53.14	0	2.657	0.6929	26.08	5.581	2.304	41.28
1_0h_RS1_CYT_120420	1267	568.7	18.33	52.93	0	2.646	0.6875	25.98	5.547	2.292	41.33
1_0h_RS1_CYT_120420	1268	565	18.19	52.71	0	2.636	0.6821	25.88	5.512	2.281	41.38
1_0h_RS1_CYT_120420	1269	561.3	18.05	52.5	0	2.625	0.6768	25.78	5.477	2.269	41.42
1_0h_RS1_CYT_120420	1270	557.6	17.91	52.29	0	2.614	0.6714	25.68	5.443	2.257	41.47
1_0h_RS1_CYT_120420	1271	553.4	17.78	51.89	0	2.594	0.6643	25.61	5.387	2.232	41.43
1_0h_RS1_CYT_120420	1272	549.3	17.66	51.49	0	2.574	0.6571	25.53	5.331	2.206	41.39
1_0h_RS1_CYT_120420	1273	545.1	17.53	51.09	0	2.554	0.65	25.45	5.275	2.181	41.35
1_0h_RS1_CYT_120420	1274	541	17.41	50.69	0	2.534	0.6429	25.37	5.219	2.156	41.31
1_0h_RS1_CYT_120420	1275	536.8	17.28	50.29	0	2.514	0.6357	25.28	5.162	2.13	41.27
1_0h_RS1_CYT_120420	1276	532.7	17.16	49.89	0	2.494	0.6286	25.2	5.106	2.105	41.22
1_0h_RS1_CYT_120420	1277	528.5	17.03	49.49	0	2.474	0.6214	25.12	5.05	2.08	41.18
1_0h_RS1_CYT_120420	1278	524.4	16.91	49.09	0	2.454	0.6143	25.03	4.994	2.054	41.13
1_0h_RS1_CYT_120420	1279	520.2	16.78	48.69	0	2.434	0.6071	24.94	4.938	2.029	41.09
1_0h_RS1_CYT_120420	1280	516.1	16.66	48.29	0	2.414	0.6	24.85	4.882	2.004	41.04
1_0h_RS1_CYT_120420	1281	511.9	16.53	47.89	0	2.394	0.5929	24.76	4.826	1.978	40.99
1_0h_RS1_CYT_120420	1282	507.8	16.41	47.49	0	2.374	0.5857	24.67	4.77	1.953	40.94
1_0h_RS1_CYT_120420	1283	503.6	16.28	47.09	0	2.354	0.5786	24.58	4.714	1.927	40.89
1_0h_RS1_CYT_120420	1284	499.5	16.16	46.69	0	2.334	0.5714	24.48	4.658	1.902	40.84
1_0h_RS1_CYT_120420	1285	495.3	16.03	46.29	0	2.314	0.5643	24.38	4.602	1.877	40.78
1_0h_RS1_CYT_120420	1286	491.2	15.91	45.89	0	2.294	0.5571	24.28	4.546	1.851	40.73
1_0h_RS1_CYT_120420	1287	487	15.78	45.49	0	2.274	0.55	24.18	4.49	1.826	40.67
1_0h_RS1_CYT_120420	1288	482.9	15.66	45.09	0	2.254	0.5429	24.08	4.434	1.801	40.62
1_0h_RS1_CYT_120420	1289	478.7	15.53	44.69	0	2.234	0.5357	23.98	4.377	1.775	40.56
1_0h_RS1_CYT_120420	1290	474.6	15.41	44.29	0	2.214	0.5286	23.87	4.321	1.75	40.5
1_0h_RS1_CYT_120420	1291	471.8	15.33	43.99	0	2.2	0.5246	23.85	4.301	1.74	40.45
1_0h_RS1_CYT_120420	1292	469.1	15.26	43.7	0	2.185	0.5207	23.83	4.281	1.729	40.4
1_0h_RS1_CYT_120420	1293	466.3	15.18	43.41	0	2.17	0.5168	23.81	4.26	1.719	40.35
1_0h_RS1_CYT_120420	1294	463.5	15.1	43.11	0	2.156	0.5129	23.79	4.24	1.709	40.3
1_0h_RS1_CYT_120420	1295	460.8	15.03	42.82	0	2.141	0.5089	23.77	4.22	1.698	40.25
1_0h_RS1_CYT_120420	1296	458	14.95	42.53	0	2.126	0.505	23.75	4.199	1.688	40.19
1_0h_RS1_CYT_120420	1297	455.3	14.88	42.24	0	2.112	0.5011	23.73	4.179	1.677	40.14
1_0h_RS1_CYT_120420	1298	452.5	14.8	41.94	0	2.097	0.4971	23.71	4.159	1.667	40.09
1_0h_RS1_CYT_120420	1299	449.8	14.73	41.65	0	2.082	0.4932	23.68	4.138	1.657	40.04
1_0h_RS1_CYT_120420	1300	447	14.65	41.36	0	2.068	0.4893	23.66	4.118	1.646	39.98
1_0h_RS1_CYT_120420	1301	444.2	14.57	41.06	0	2.053	0.4854	23.64	4.097	1.636	39.93
1_0h_RS1_CYT_120420	1302	441.5	14.5	40.77	0	2.039	0.4814	23.62	4.077	1.626	39.87
1_0h_RS1_CYT_120420	1303	438.7	14.42	40.48	0	2.024	0.4775	23.59	4.057	1.615	39.82
1_0h_RS1_CYT_120420	1304	436	14.35	40.19	0	2.009	0.4736	23.57	4.036	1.605	39.76
1_0h_RS1_CYT_120420	1305	433.2	14.27	39.89	0	1.995	0.4696	23.55	4.016	1.595	39.71
1_0h_RS1_CYT_120420	1306	430.5	14.2	39.6	0	1.98	0.4657	23.52	3.996	1.584	39.65
1_0h_RS1_CYT_120420	1307	427.7	14.12	39.31	0	1.965	0.4618	23.5	3.975	1.574	39.59
1_0h_RS1_CYT_120420	1308	424.9	14.04	39.01	0	1.951	0.4579	23.47	3.955	1.564	39.53
1_0h_RS1_CYT_120420	1309	422.2	13.97	38.72	0	1.936	0.4539	23.45	3.935	1.553	39.48
1_0h_RS1_CYT_120420	1310	419.4	13.89	38.43	0	1.921	0.45	23.42	3.914	1.543	39.42
1_0h_RS1_CYT_120420	1311	418	13.85	38.23	0	1.911	0.4464	23.36	3.9	1.53	39.24
1_0h_RS1_CYT_120420	1312	416.5	13.8	38.03	0	1.901	0.4429	23.29	3.885	1.518	39.07
1_0h_RS1_CYT_120420	1313	415.1	13.76	37.83	0	1.891	0.4393	23.23	3.87	1.505	38.89
1_0h_RS1_CYT_120420	1314	413.6	13.71	37.63	0	1.881	0.4357	23.16	3.856	1.493	38.72
1_0h_RS1_CYT_120420	1315	412.1	13.67	37.43	0	1.871	0.4321	23.09	3.841	1.48	38.54
1_0h_RS1_CYT_120420	1316	410.7	13.62	37.23	0	1.861	0.4286	23.02	3.826	1.468	38.36
1_0h_RS1_CYT_120420	1317	409.2	13.58	37.03	0	1.851	0.425	22.96	3.812	1.455	38.18
1_0h_RS1_CYT_120420	1318	407.8	13.53	36.83	0	1.841	0.4214	22.89	3.797	1.443	38
1_0h_RS1_CYT_120420	1319	406.3	13.48	36.63	0	1.831	0.4179	22.82	3.782	1.43	37.82
1_0h_RS1_CYT_120420	1320	404.9	13.44	36.43	0	1.821	0.4143	22.75	3.768	1.418	37.63
1_0h_RS1_CYT_120420	1321	403.4	13.39	36.23	0	1.811	0.4107	22.67	3.753	1.405	37.44
1_0h_RS1_CYT_120420	1322	401.9	13.35	36.03	0	1.801	0.4071	22.6	3.739	1.393	37.26
1_0h_RS1_CYT_120420	1323	400.5	13.3	35.83	0	1.791	0.4036	22.53	3.724	1.38	37.07
1_0h_RS1_CYT_120420	1324	399	13.26	35.63	0	1.781	0.4	22.45	3.709	1.368	36.88
1_0h_RS1_CYT_120420	1325	397.6	13.21	35.43	0	1.771	0.3964	22.38	3.695	1.355	36.68
1_0h_RS1_CYT_120420	1326	396.1	13.17	35.23	0	1.761	0.3929	22.3	3.68	1.343	36.49
1_0h_RS1_CYT_120420	1327	394.7	13.12	35.03	0	1.751	0.3893	22.23	3.665	1.33	36.3
1_0h_RS1_CYT_120420	1328	393.2	13.08	34.83	0	1.741	0.3857	22.15	3.651	1.318	36.1
1_0h_RS1_CYT_120420	1329	391.7	13.03	34.63	0	1.731	0.3821	22.07	3.636	1.305	35.9
1_0h_RS1_CYT_120420	1330	390.3	12.99	34.43	0	1.721	0.3786	21.99	3.621	1.293	35.7
1_0h_RS1_CYT_120420	1331	384.9	12.78	34.02	0	1.701	0.3725	21.9	3.575	1.267	35.44
1_0h_RS1_CYT_120420	1332	379.4	12.56	33.61	0	1.681	0.3664	21.8	3.528	1.241	35.17
1_0h_RS1_CYT_120420	1333	374	12.35	33.21	0	1.66	0.3604	21.7	3.481	1.215	34.89
1_0h_RS1_CYT_120420	1334	368.6	12.14	32.8	0	1.64	0.3543	21.6	3.434	1.189	34.61
1_0h_RS1_CYT_120420	1335	363.2	11.93	32.39	0	1.62	0.3482	21.5	3.387	1.162	34.32
1_0h_RS1_CYT_120420	1336	357.8	11.72	31.99	0	1.599	0.3421	21.39	3.341	1.136	34.02
1_0h_RS1_CYT_120420	1337	352.3	11.51	31.58	0	1.579	0.3361	21.28	3.294	1.11	33.71
1_0h_RS1_CYT_120420	1338	346.9	11.3	31.17	0	1.559	0.33	21.17	3.247	1.084	33.39
1_0h_RS1_CYT_120420	1339	341.5	11.09	30.76	0	1.538	0.3239	21.06	3.2	1.058	33.07
1_0h_RS1_CYT_120420	1340	336.1	10.88	30.36	0	1.518	0.3179	20.94	3.154	1.032	32.73
1_0h_RS1_CYT_120420	1341	330.6	10.67	29.95	0	1.498	0.3118	20.82	3.107	1.006	32.38
1_0h_RS1_CYT_120420	1342	325.2	10.46	29.54	0	1.477	0.3057	20.7	3.06	0.98	32.03
1_0h_RS1_CYT_120420	1343	319.8	10.25	29.14	0	1.457	0.2996	20.57	3.013	0.9539	31.66
1_0h_RS1_CYT_120420	1344	314.4	10.04	28.73	0	1.436	0.2936	20.44	2.966	0.9279	31.28
1_0h_RS1_CYT_120420	1345	309	9.825	28.32	0	1.416	0.2875	20.3	2.92	0.9018	30.89
1_0h_RS1_CYT_120420	1346	303.5	9.614	27.91	0	1.396	0.2814	20.16	2.873	0.8757	30.48
1_0h_RS1_CYT_120420	1347	298.1	9.404	27.51	0	1.375	0.2754	20.02	2.826	0.8496	30.06
1_0h_RS1_CYT_120420	1348	292.7	9.193	27.1	0	1.355	0.2693	19.87	2.779	0.8236	29.63
1_0h_RS1_CYT_120420	1349	287.3	8.982	26.69	0	1.335	0.2632	19.72	2.732	0.7975	29.19
1_0h_RS1_CYT_120420	1350	281.9	8.771	26.29	0	1.314	0.2571	19.57	2.686	0.7714	28.72
1_0h_RS1_CYT_120420	1351	280.2	8.721	26.06	0	1.303	0.2539	19.49	2.674	0.7646	28.6
1_0h_RS1_CYT_120420	1352	278.5	8.67	25.83	0	1.291	0.2507	19.41	2.661	0.7579	28.48
1_0h_RS1_CYT_120420	1353	276.9	8.619	25.6	0	1.28	0.2475	19.34	2.649	0.7511	28.35
1_0h_RS1_CYT_120420	1354	275.2	8.569	25.37	0	1.269	0.2443	19.26	2.637	0.7443	28.22
1_0h_RS1_CYT_120420	1355	273.5	8.518	25.14	0	1.257	0.2411	19.18	2.625	0.7375	28.1
1_0h_RS1_CYT_120420	1356	271.9	8.467	24.91	0	1.246	0.2379	19.09	2.613	0.7307	27.97
1_0h_RS1_CYT_120420	1357	270.2	8.416	24.69	0	1.234	0.2346	19.01	2.601	0.7239	27.84
1_0h_RS1_CYT_120420	1358	268.5	8.366	24.46	0	1.223	0.2314	18.93	2.589	0.7171	27.7
1_0h_RS1_CYT_120420	1359	266.9	8.315	24.23	0	1.211	0.2282	18.84	2.576	0.7104	27.57
1_0h_RS1_CYT_120420	1360	265.2	8.264	24	0	1.2	0.225	18.75	2.564	0.7036	27.44
1_0h_RS1_CYT_120420	1361	263.6	8.214	23.77	0	1.189	0.2218	18.66	2.552	0.6968	27.3
1_0h_RS1_CYT_120420	1362	261.9	8.163	23.54	0	1.177	0.2186	18.57	2.54	0.69	27.17
1_0h_RS1_CYT_120420	1363	260.2	8.112	23.31	0	1.166	0.2154	18.47	2.528	0.6832	27.03
1_0h_RS1_CYT_120420	1364	258.6	8.061	23.09	0	1.154	0.2121	18.38	2.516	0.6764	26.89
1_0h_RS1_CYT_120420	1365	256.9	8.011	22.86	0	1.143	0.2089	18.28	2.504	0.6696	26.75
1_0h_RS1_CYT_120420	1366	255.2	7.96	22.63	0	1.131	0.2057	18.18	2.491	0.6629	26.61
1_0h_RS1_CYT_120420	1367	253.6	7.909	22.4	0	1.12	0.2025	18.08	2.479	0.6561	26.46
1_0h_RS1_CYT_120420	1368	251.9	7.859	22.17	0	1.109	0.1993	17.98	2.467	0.6493	26.32
1_0h_RS1_CYT_120420	1369	250.2	7.808	21.94	0	1.097	0.1961	17.87	2.455	0.6425	26.17
1_0h_RS1_CYT_120420	1370	248.6	7.757	21.71	0	1.086	0.1929	17.76	2.443	0.6357	26.02
1_0h_RS1_CYT_120420	1371	246.8	7.712	21.58	0	1.079	0.1911	17.71	2.415	0.6282	26.01
1_0h_RS1_CYT_120420	1372	245.1	7.666	21.44	0	1.072	0.1893	17.65	2.387	0.6207	26
1_0h_RS1_CYT_120420	1373	243.4	7.621	21.31	0	1.065	0.1875	17.6	2.359	0.6132	25.99
1_0h_RS1_CYT_120420	1374	241.6	7.576	21.17	0	1.059	0.1857	17.54	2.331	0.6057	25.98
1_0h_RS1_CYT_120420	1375	239.9	7.53	21.04	0	1.052	0.1839	17.49	2.304	0.5982	25.97
1_0h_RS1_CYT_120420	1376	238.2	7.485	20.9	0	1.045	0.1821	17.43	2.276	0.5907	25.96
1_0h_RS1_CYT_120420	1377	236.4	7.44	20.76	0	1.038	0.1804	17.37	2.248	0.5832	25.95
1_0h_RS1_CYT_120420	1378	234.7	7.394	20.63	0	1.031	0.1786	17.31	2.22	0.5757	25.93
1_0h_RS1_CYT_120420	1379	233	7.349	20.49	0	1.025	0.1768	17.25	2.192	0.5682	25.92
1_0h_RS1_CYT_120420	1380	231.2	7.304	20.36	0	1.018	0.175	17.19	2.164	0.5607	25.91
1_0h_RS1_CYT_120420	1381	229.5	7.258	20.22	0	1.011	0.1732	17.13	2.136	0.5532	25.89
1_0h_RS1_CYT_120420	1382	227.7	7.213	20.09	0	1.004	0.1714	17.07	2.109	0.5457	25.88
1_0h_RS1_CYT_120420	1383	226	7.167	19.95	0	0.9975	0.1696	17.01	2.081	0.5382	25.87
1_0h_RS1_CYT_120420	1384	224.3	7.122	19.81	0	0.9907	0.1679	16.94	2.053	0.5307	25.85
1_0h_RS1_CYT_120420	1385	222.5	7.077	19.68	0	0.9839	0.1661	16.88	2.025	0.5232	25.84
1_0h_RS1_CYT_120420	1386	220.8	7.031	19.54	0	0.9771	0.1643	16.81	1.997	0.5157	25.82
1_0h_RS1_CYT_120420	1387	219.1	6.986	19.41	0	0.9704	0.1625	16.75	1.969	0.5082	25.81
1_0h_RS1_CYT_120420	1388	217.3	6.941	19.27	0	0.9636	0.1607	16.68	1.941	0.5007	25.79
1_0h_RS1_CYT_120420	1389	215.6	6.895	19.14	0	0.9568	0.1589	16.61	1.914	0.4932	25.77
1_0h_RS1_CYT_120420	1390	213.9	6.85	19	0	0.95	0.1571	16.54	1.886	0.4857	25.76
1_0h_RS1_CYT_120420	1391	211.6	6.775	18.79	0	0.9393	0.1543	16.43	1.865	0.4764	25.55
1_0h_RS1_CYT_120420	1392	209.3	6.701	18.57	0	0.9286	0.1514	16.31	1.844	0.4671	25.33
1_0h_RS1_CYT_120420	1393	207	6.626	18.36	0	0.9179	0.1486	16.19	1.824	0.4579	25.11
1_0h_RS1_CYT_120420	1394	204.7	6.551	18.14	0	0.9071	0.1457	16.06	1.803	0.4486	24.88
1_0h_RS1_CYT_120420	1395	202.4	6.477	17.93	0	0.8964	0.1429	15.94	1.782	0.4393	24.65
1_0h_RS1_CYT_120420	1396	200.1	6.402	17.71	0	0.8857	0.14	15.81	1.761	0.43	24.41
1_0h_RS1_CYT_120420	1397	197.9	6.327	17.5	0	0.875	0.1371	15.67	1.741	0.4207	24.17
1_0h_RS1_CYT_120420	1398	195.6	6.253	17.29	0	0.8643	0.1343	15.54	1.72	0.4114	23.92
1_0h_RS1_CYT_120420	1399	193.3	6.178	17.07	0	0.8536	0.1314	15.4	1.699	0.4021	23.67
1_0h_RS1_CYT_120420	1400	191	6.104	16.86	0	0.8429	0.1286	15.25	1.679	0.3929	23.4
1_0h_RS1_CYT_120420	1401	188.7	6.029	16.64	0	0.8321	0.1257	15.11	1.658	0.3836	23.14
1_0h_RS1_CYT_120420	1402	186.4	5.954	16.43	0	0.8214	0.1229	14.96	1.637	0.3743	22.86
1_0h_RS1_CYT_120420	1403	184.1	5.88	16.21	0	0.8107	0.12	14.8	1.616	0.365	22.58
1_0h_RS1_CYT_120420	1404	181.9	5.805	16	0	0.8	0.1171	14.64	1.596	0.3557	22.29
1_0h_RS1_CYT_120420	1405	179.6	5.73	15.79	0	0.7893	0.1143	14.48	1.575	0.3464	22
1_0h_RS1_CYT_120420	1406	177.3	5.656	15.57	0	0.7786	0.1114	14.31	1.554	0.3371	21.69
1_0h_RS1_CYT_120420	1407	175	5.581	15.36	0	0.7679	0.1086	14.14	1.534	0.3279	21.38
1_0h_RS1_CYT_120420	1408	172.7	5.506	15.14	0	0.7571	0.1057	13.96	1.513	0.3186	21.06
1_0h_RS1_CYT_120420	1409	170.4	5.432	14.93	0	0.7464	0.1029	13.78	1.492	0.3093	20.73
1_0h_RS1_CYT_120420	1410	168.1	5.357	14.71	0	0.7357	0.1	13.59	1.471	0.3	20.39
1_0h_RS1_CYT_120420	1411	168.4	5.38	14.7	0	0.735	0.09964	13.56	1.466	0.2986	20.36
1_0h_RS1_CYT_120420	1412	168.6	5.402	14.69	0	0.7343	0.09929	13.52	1.461	0.2971	20.33
1_0h_RS1_CYT_120420	1413	168.9	5.425	14.67	0	0.7336	0.09893	13.49	1.456	0.2957	20.3
1_0h_RS1_CYT_120420	1414	169.1	5.447	14.66	0	0.7329	0.09857	13.45	1.451	0.2943	20.28
1_0h_RS1_CYT_120420	1415	169.4	5.47	14.64	0	0.7321	0.09821	13.41	1.446	0.2929	20.25
1_0h_RS1_CYT_120420	1416	169.6	5.492	14.63	0	0.7314	0.09786	13.38	1.441	0.2914	20.22
1_0h_RS1_CYT_120420	1417	169.9	5.515	14.61	0	0.7307	0.0975	13.34	1.436	0.29	20.19
1_0h_RS1_CYT_120420	1418	170.1	5.537	14.6	0	0.73	0.09714	13.31	1.431	0.2886	20.16
1_0h_RS1_CYT_120420	1419	170.4	5.56	14.59	0	0.7293	0.09679	13.27	1.426	0.2871	20.13
1_0h_RS1_CYT_120420	1420	170.6	5.582	14.57	0	0.7286	0.09643	13.24	1.421	0.2857	20.1
1_0h_RS1_CYT_120420	1421	170.9	5.605	14.56	0	0.7279	0.09607	13.2	1.416	0.2843	20.07
1_0h_RS1_CYT_120420	1422	171.1	5.627	14.54	0	0.7271	0.09571	13.16	1.411	0.2829	20.04
1_0h_RS1_CYT_120420	1423	171.4	5.65	14.53	0	0.7264	0.09536	13.13	1.406	0.2814	20.01
1_0h_RS1_CYT_120420	1424	171.6	5.672	14.51	0	0.7257	0.095	13.09	1.401	0.28	19.98
1_0h_RS1_CYT_120420	1425	171.9	5.695	14.5	0	0.725	0.09464	13.05	1.396	0.2786	19.95
1_0h_RS1_CYT_120420	1426	172.1	5.717	14.49	0	0.7243	0.09429	13.02	1.391	0.2771	19.92
1_0h_RS1_CYT_120420	1427	172.4	5.74	14.47	0	0.7236	0.09393	12.98	1.386	0.2757	19.89
1_0h_RS1_CYT_120420	1428	172.6	5.762	14.46	0	0.7229	0.09357	12.94	1.381	0.2743	19.86
1_0h_RS1_CYT_120420	1429	172.9	5.785	14.44	0	0.7221	0.09321	12.91	1.376	0.2729	19.82
1_0h_RS1_CYT_120420	1430	173.1	5.807	14.43	0	0.7214	0.09286	12.87	1.371	0.2714	19.79
1_0h_RS1_CYT_120420	1431	171.5	5.765	14.21	0	0.7104	0.09143	12.87	1.358	0.265	19.51
1_0h_RS1_CYT_120420	1432	169.9	5.722	13.99	0	0.6993	0.09	12.87	1.345	0.2586	19.22
1_0h_RS1_CYT_120420	1433	168.2	5.68	13.76	0	0.6882	0.08857	12.87	1.332	0.2521	18.93
1_0h_RS1_CYT_120420	1434	166.6	5.637	13.54	0	0.6771	0.08714	12.87	1.319	0.2457	18.63
1_0h_RS1_CYT_120420	1435	165	5.595	13.32	0	0.6661	0.08571	12.87	1.305	0.2393	18.33
1_0h_RS1_CYT_120420	1436	163.3	5.552	13.1	0	0.655	0.08429	12.87	1.292	0.2329	18.02
1_0h_RS1_CYT_120420	1437	161.7	5.51	12.88	0	0.6439	0.08286	12.87	1.279	0.2264	17.7
1_0h_RS1_CYT_120420	1438	160.1	5.467	12.66	0	0.6329	0.08143	12.87	1.266	0.22	17.38
1_0h_RS1_CYT_120420	1439	158.4	5.425	12.44	0	0.6218	0.08	12.87	1.253	0.2136	17.05
1_0h_RS1_CYT_120420	1440	156.8	5.382	12.21	0	0.6107	0.07857	12.87	1.239	0.2071	16.71
1_0h_RS1_CYT_120420	1441	155.1	5.34	11.99	0	0.5996	0.07714	12.86	1.226	0.2007	16.37
1_0h_RS1_CYT_120420	1442	153.5	5.297	11.77	0	0.5886	0.07571	12.86	1.213	0.1943	16.02
1_0h_RS1_CYT_120420	1443	151.9	5.255	11.55	0	0.5775	0.07429	12.86	1.2	0.1879	15.66
1_0h_RS1_CYT_120420	1444	150.2	5.212	11.33	0	0.5664	0.07286	12.86	1.186	0.1814	15.29
1_0h_RS1_CYT_120420	1445	148.6	5.17	11.11	0	0.5554	0.07143	12.86	1.173	0.175	14.92
1_0h_RS1_CYT_120420	1446	147	5.127	10.89	0	0.5443	0.07	12.86	1.16	0.1686	14.53
1_0h_RS1_CYT_120420	1447	145.3	5.085	10.66	0	0.5332	0.06857	12.86	1.147	0.1621	14.14
1_0h_RS1_CYT_120420	1448	143.7	5.042	10.44	0	0.5221	0.06714	12.86	1.134	0.1557	13.74
1_0h_RS1_CYT_120420	1449	142.1	5	10.22	0	0.5111	0.06571	12.86	1.12	0.1493	13.32
1_0h_RS1_CYT_120420	1450	140.4	4.957	10	0	0.5	0.06429	12.86	1.107	0.1429	12.9
1_0h_RS1_CYT_120420	1451	139.3	4.922	9.907	0	0.4954	0.06429	12.98	1.098	0.1429	13.01
1_0h_RS1_CYT_120420	1452	138.2	4.888	9.814	0	0.4907	0.06429	13.1	1.089	0.1429	13.12
1_0h_RS1_CYT_120420	1453	137.1	4.853	9.721	0	0.4861	0.06429	13.23	1.079	0.1429	13.24
1_0h_RS1_CYT_120420	1454	135.9	4.819	9.629	0	0.4814	0.06429	13.35	1.07	0.1429	13.35
1_0h_RS1_CYT_120420	1455	134.8	4.784	9.536	0	0.4768	0.06429	13.48	1.061	0.1429	13.47
1_0h_RS1_CYT_120420	1456	133.7	4.749	9.443	0	0.4721	0.06429	13.62	1.051	0.1429	13.59
1_0h_RS1_CYT_120420	1457	132.6	4.715	9.35	0	0.4675	0.06429	13.75	1.042	0.1429	13.71
1_0h_RS1_CYT_120420	1458	131.5	4.68	9.257	0	0.4629	0.06429	13.89	1.033	0.1429	13.83
1_0h_RS1_CYT_120420	1459	130.3	4.645	9.164	0	0.4582	0.06429	14.03	1.024	0.1429	13.96
1_0h_RS1_CYT_120420	1460	129.2	4.611	9.071	0	0.4536	0.06429	14.17	1.014	0.1429	14.08
1_0h_RS1_CYT_120420	1461	128.1	4.576	8.979	0	0.4489	0.06429	14.32	1.005	0.1429	14.21
1_0h_RS1_CYT_120420	1462	127	4.541	8.886	0	0.4443	0.06429	14.47	0.9957	0.1429	14.35
1_0h_RS1_CYT_120420	1463	125.8	4.507	8.793	0	0.4396	0.06429	14.62	0.9864	0.1429	14.48
1_0h_RS1_CYT_120420	1464	124.7	4.472	8.7	0	0.435	0.06429	14.78	0.9771	0.1429	14.62
1_0h_RS1_CYT_120420	1465	123.6	4.438	8.607	0	0.4304	0.06429	14.94	0.9679	0.1429	14.76
1_0h_RS1_CYT_120420	1466	122.5	4.403	8.514	0	0.4257	0.06429	15.1	0.9586	0.1429	14.9
1_0h_RS1_CYT_120420	1467	121.4	4.368	8.421	0	0.4211	0.06429	15.27	0.9493	0.1429	15.05
1_0h_RS1_CYT_120420	1468	120.2	4.334	8.329	0	0.4164	0.06429	15.44	0.94	0.1429	15.2
1_0h_RS1_CYT_120420	1469	119.1	4.299	8.236	0	0.4118	0.06429	15.61	0.9307	0.1429	15.35
1_0h_RS1_CYT_120420	1470	118	4.264	8.143	0	0.4071	0.06429	15.79	0.9214	0.1429	15.5
1_0h_RS1_CYT_120420	1471	117.4	4.252	8.05	0	0.4025	0.06393	15.88	0.915	0.1418	15.5
1_0h_RS1_CYT_120420	1472	116.8	4.241	7.957	0	0.3979	0.06357	15.98	0.9086	0.1407	15.49
1_0h_RS1_CYT_120420	1473	116.2	4.229	7.864	0	0.3932	0.06321	16.08	0.9021	0.1396	15.48
1_0h_RS1_CYT_120420	1474	115.7	4.217	7.771	0	0.3886	0.06286	16.18	0.8957	0.1386	15.47
1_0h_RS1_CYT_120420	1475	115.1	4.205	7.679	0	0.3839	0.0625	16.28	0.8893	0.1375	15.46
1_0h_RS1_CYT_120420	1476	114.5	4.194	7.586	0	0.3793	0.06214	16.38	0.8829	0.1364	15.45
1_0h_RS1_CYT_120420	1477	113.9	4.182	7.493	0	0.3746	0.06179	16.49	0.8764	0.1354	15.44
1_0h_RS1_CYT_120420	1478	113.3	4.17	7.4	0	0.37	0.06143	16.6	0.87	0.1343	15.44
1_0h_RS1_CYT_120420	1479	112.7	4.158	7.307	0	0.3654	0.06107	16.72	0.8636	0.1332	15.43
1_0h_RS1_CYT_120420	1480	112.1	4.146	7.214	0	0.3607	0.06071	16.83	0.8571	0.1321	15.42
1_0h_RS1_CYT_120420	1481	111.6	4.135	7.121	0	0.3561	0.06036	16.95	0.8507	0.1311	15.41
1_0h_RS1_CYT_120420	1482	111	4.123	7.029	0	0.3514	0.06	17.07	0.8443	0.13	15.4
1_0h_RS1_CYT_120420	1483	110.4	4.111	6.936	0	0.3468	0.05964	17.2	0.8379	0.1289	15.39
1_0h_RS1_CYT_120420	1484	109.8	4.099	6.843	0	0.3421	0.05929	17.33	0.8314	0.1279	15.38
1_0h_RS1_CYT_120420	1485	109.2	4.088	6.75	0	0.3375	0.05893	17.46	0.825	0.1268	15.37
1_0h_RS1_CYT_120420	1486	108.6	4.076	6.657	0	0.3329	0.05857	17.6	0.8186	0.1257	15.36
1_0h_RS1_CYT_120420	1487	108	4.064	6.564	0	0.3282	0.05821	17.74	0.8121	0.1246	15.35
1_0h_RS1_CYT_120420	1488	107.5	4.052	6.471	0	0.3236	0.05786	17.88	0.8057	0.1236	15.34
1_0h_RS1_CYT_120420	1489	106.9	4.04	6.379	0	0.3189	0.0575	18.03	0.7993	0.1225	15.33
1_0h_RS1_CYT_120420	1490	106.3	4.029	6.286	0	0.3143	0.05714	18.18	0.7929	0.1214	15.32
1_0h_RS1_CYT_120420	1491	106	4.013	6.279	0	0.3139	0.05643	17.97	0.7907	0.1189	15.04
1_0h_RS1_CYT_120420	1492	105.6	3.997	6.271	0	0.3136	0.05571	17.77	0.7886	0.1164	14.76
1_0h_RS1_CYT_120420	1493	105.3	3.981	6.264	0	0.3132	0.055	17.56	0.7864	0.1139	14.49
1_0h_RS1_CYT_120420	1494	105	3.966	6.257	0	0.3129	0.05429	17.35	0.7843	0.1114	14.21
1_0h_RS1_CYT_120420	1495	104.7	3.95	6.25	0	0.3125	0.05357	17.14	0.7821	0.1089	13.93
1_0h_RS1_CYT_120420	1496	104.4	3.934	6.243	0	0.3121	0.05286	16.93	0.78	0.1064	13.64
1_0h_RS1_CYT_120420	1497	104	3.919	6.236	0	0.3118	0.05214	16.72	0.7779	0.1039	13.36
1_0h_RS1_CYT_120420	1498	103.7	3.903	6.229	0	0.3114	0.05143	16.51	0.7757	0.1014	13.08
1_0h_RS1_CYT_120420	1499	103.4	3.887	6.221	0	0.3111	0.05071	16.3	0.7736	0.09893	12.79
1_0h_RS1_CYT_120420	1500	103.1	3.871	6.214	0	0.3107	0.05	16.09	0.7714	0.09643	12.5
1_0h_RS1_CYT_120420	1501	102.8	3.856	6.207	0	0.3104	0.04929	15.88	0.7693	0.09393	12.21
1_0h_RS1_CYT_120420	1502	102.4	3.84	6.2	0	0.31	0.04857	15.67	0.7671	0.09143	11.92
1_0h_RS1_CYT_120420	1503	102.1	3.824	6.193	0	0.3096	0.04786	15.46	0.765	0.08893	11.62
1_0h_RS1_CYT_120420	1504	101.8	3.809	6.186	0	0.3093	0.04714	15.24	0.7629	0.08643	11.33
1_0h_RS1_CYT_120420	1505	101.5	3.793	6.179	0	0.3089	0.04643	15.03	0.7607	0.08393	11.03
1_0h_RS1_CYT_120420	1506	101.1	3.777	6.171	0	0.3086	0.04571	14.81	0.7586	0.08143	10.73
1_0h_RS1_CYT_120420	1507	100.8	3.761	6.164	0	0.3082	0.045	14.6	0.7564	0.07893	10.43
1_0h_RS1_CYT_120420	1508	100.5	3.746	6.157	0	0.3079	0.04429	14.39	0.7543	0.07643	10.13
1_0h_RS1_CYT_120420	1509	100.2	3.73	6.15	0	0.3075	0.04357	14.17	0.7521	0.07393	9.829
1_0h_RS1_CYT_120420	1510	99.86	3.714	6.143	0	0.3071	0.04286	13.95	0.75	0.07143	9.524
1_0h_RS1_CYT_120420	1511	99.13	3.692	6.064	0	0.3032	0.0425	14.02	0.7482	0.07107	9.499
1_0h_RS1_CYT_120420	1512	98.4	3.669	5.986	0	0.2993	0.04214	14.08	0.7464	0.07071	9.474
1_0h_RS1_CYT_120420	1513	97.67	3.647	5.907	0	0.2954	0.04179	14.15	0.7446	0.07036	9.448
1_0h_RS1_CYT_120420	1514	96.94	3.624	5.829	0	0.2914	0.04143	14.22	0.7429	0.07	9.423
1_0h_RS1_CYT_120420	1515	96.21	3.602	5.75	0	0.2875	0.04107	14.29	0.7411	0.06964	9.398
1_0h_RS1_CYT_120420	1516	95.49	3.579	5.671	0	0.2836	0.04071	14.36	0.7393	0.06929	9.372
1_0h_RS1_CYT_120420	1517	94.76	3.557	5.593	0	0.2796	0.04036	14.43	0.7375	0.06893	9.346
1_0h_RS1_CYT_120420	1518	94.03	3.534	5.514	0	0.2757	0.04	14.51	0.7357	0.06857	9.32
1_0h_RS1_CYT_120420	1519	93.3	3.512	5.436	0	0.2718	0.03964	14.59	0.7339	0.06821	9.294
1_0h_RS1_CYT_120420	1520	92.57	3.489	5.357	0	0.2679	0.03929	14.67	0.7321	0.06786	9.268
1_0h_RS1_CYT_120420	1521	91.84	3.467	5.279	0	0.2639	0.03893	14.75	0.7304	0.0675	9.242
1_0h_RS1_CYT_120420	1522	91.11	3.444	5.2	0	0.26	0.03857	14.84	0.7286	0.06714	9.216
1_0h_RS1_CYT_120420	1523	90.39	3.422	5.121	0	0.2561	0.03821	14.92	0.7268	0.06679	9.189
1_0h_RS1_CYT_120420	1524	89.66	3.399	5.043	0	0.2521	0.03786	15.01	0.725	0.06643	9.163
1_0h_RS1_CYT_120420	1525	88.93	3.377	4.964	0	0.2482	0.0375	15.11	0.7232	0.06607	9.136
1_0h_RS1_CYT_120420	1526	88.2	3.354	4.886	0	0.2443	0.03714	15.2	0.7214	0.06571	9.109
1_0h_RS1_CYT_120420	1527	87.47	3.332	4.807	0	0.2404	0.03679	15.3	0.7196	0.06536	9.082
1_0h_RS1_CYT_120420	1528	86.74	3.309	4.729	0	0.2364	0.03643	15.41	0.7179	0.065	9.055
1_0h_RS1_CYT_120420	1529	86.01	3.287	4.65	0	0.2325	0.03607	15.51	0.7161	0.06464	9.027
1_0h_RS1_CYT_120420	1530	85.29	3.264	4.571	0	0.2286	0.03571	15.62	0.7143	0.06429	9
1_0h_RS1_CYT_120420	1531	84.76	3.251	4.536	0	0.2268	0.03571	15.75	0.7075	0.06429	9.086
1_0h_RS1_CYT_120420	1532	84.23	3.237	4.5	0	0.225	0.03571	15.87	0.7007	0.06429	9.174
1_0h_RS1_CYT_120420	1533	83.7	3.224	4.464	0	0.2232	0.03571	16	0.6939	0.06429	9.264
1_0h_RS1_CYT_120420	1534	83.17	3.21	4.429	0	0.2214	0.03571	16.13	0.6871	0.06429	9.356
1_0h_RS1_CYT_120420	1535	82.64	3.196	4.393	0	0.2196	0.03571	16.26	0.6804	0.06429	9.449
1_0h_RS1_CYT_120420	1536	82.11	3.183	4.357	0	0.2179	0.03571	16.39	0.6736	0.06429	9.544
1_0h_RS1_CYT_120420	1537	81.59	3.169	4.321	0	0.2161	0.03571	16.53	0.6668	0.06429	9.641
1_0h_RS1_CYT_120420	1538	81.06	3.156	4.286	0	0.2143	0.03571	16.67	0.66	0.06429	9.74
1_0h_RS1_CYT_120420	1539	80.53	3.142	4.25	0	0.2125	0.03571	16.81	0.6532	0.06429	9.841
1_0h_RS1_CYT_120420	1540	80	3.129	4.214	0	0.2107	0.03571	16.95	0.6464	0.06429	9.945
1_0h_RS1_CYT_120420	1541	79.47	3.115	4.179	0	0.2089	0.03571	17.09	0.6396	0.06429	10.05
1_0h_RS1_CYT_120420	1542	78.94	3.101	4.143	0	0.2071	0.03571	17.24	0.6329	0.06429	10.16
1_0h_RS1_CYT_120420	1543	78.41	3.088	4.107	0	0.2054	0.03571	17.39	0.6261	0.06429	10.27
1_0h_RS1_CYT_120420	1544	77.89	3.074	4.071	0	0.2036	0.03571	17.54	0.6193	0.06429	10.38
1_0h_RS1_CYT_120420	1545	77.36	3.061	4.036	0	0.2018	0.03571	17.7	0.6125	0.06429	10.5
1_0h_RS1_CYT_120420	1546	76.83	3.047	4	0	0.2	0.03571	17.86	0.6057	0.06429	10.61
1_0h_RS1_CYT_120420	1547	76.3	3.034	3.964	0	0.1982	0.03571	18.02	0.5989	0.06429	10.73
1_0h_RS1_CYT_120420	1548	75.77	3.02	3.929	0	0.1964	0.03571	18.18	0.5921	0.06429	10.86
1_0h_RS1_CYT_120420	1549	75.24	3.006	3.893	0	0.1946	0.03571	18.35	0.5854	0.06429	10.98
1_0h_RS1_CYT_120420	1550	74.71	2.993	3.857	0	0.1929	0.03571	18.52	0.5786	0.06429	11.11
1_0h_RS1_CYT_120420	1551	73.11	2.921	3.793	0	0.1896	0.03536	18.64	0.5721	0.06393	11.17
1_0h_RS1_CYT_120420	1552	71.5	2.849	3.729	0	0.1864	0.035	18.77	0.5657	0.06357	11.24
1_0h_RS1_CYT_120420	1553	69.89	2.776	3.664	0	0.1832	0.03464	18.91	0.5593	0.06321	11.3
1_0h_RS1_CYT_120420	1554	68.29	2.704	3.6	0	0.18	0.03429	19.05	0.5529	0.06286	11.37
1_0h_RS1_CYT_120420	1555	66.68	2.632	3.536	0	0.1768	0.03393	19.19	0.5464	0.0625	11.44
1_0h_RS1_CYT_120420	1556	65.07	2.56	3.471	0	0.1736	0.03357	19.34	0.54	0.06214	11.51
1_0h_RS1_CYT_120420	1557	63.46	2.488	3.407	0	0.1704	0.03321	19.5	0.5336	0.06179	11.58
1_0h_RS1_CYT_120420	1558	61.86	2.416	3.343	0	0.1671	0.03286	19.66	0.5271	0.06143	11.65
1_0h_RS1_CYT_120420	1559	60.25	2.344	3.279	0	0.1639	0.0325	19.83	0.5207	0.06107	11.73
1_0h_RS1_CYT_120420	1560	58.64	2.271	3.214	0	0.1607	0.03214	20	0.5143	0.06071	11.81
1_0h_RS1_CYT_120420	1561	57.04	2.199	3.15	0	0.1575	0.03179	20.18	0.5079	0.06036	11.88
1_0h_RS1_CYT_120420	1562	55.43	2.127	3.086	0	0.1543	0.03143	20.37	0.5014	0.06	11.97
1_0h_RS1_CYT_120420	1563	53.82	2.055	3.021	0	0.1511	0.03107	20.57	0.495	0.05964	12.05
1_0h_RS1_CYT_120420	1564	52.21	1.983	2.957	0	0.1479	0.03071	20.77	0.4886	0.05929	12.13
1_0h_RS1_CYT_120420	1565	50.61	1.911	2.893	0	0.1446	0.03036	20.99	0.4821	0.05893	12.22
1_0h_RS1_CYT_120420	1566	49	1.839	2.829	0	0.1414	0.03	21.21	0.4757	0.05857	12.31
1_0h_RS1_CYT_120420	1567	47.39	1.766	2.764	0	0.1382	0.02964	21.45	0.4693	0.05821	12.4
1_0h_RS1_CYT_120420	1568	45.79	1.694	2.7	0	0.135	0.02929	21.69	0.4629	0.05786	12.5
1_0h_RS1_CYT_120420	1569	44.18	1.622	2.636	0	0.1318	0.02893	21.95	0.4564	0.0575	12.6
1_0h_RS1_CYT_120420	1570	42.57	1.55	2.571	0	0.1286	0.02857	22.22	0.45	0.05714	12.7
1_0h_RS1_CYT_120420	1571	42.53	1.546	2.579	0	0.1289	0.02857	22.16	0.4511	0.05714	12.67
1_0h_RS1_CYT_120420	1572	42.49	1.542	2.586	0	0.1293	0.02857	22.1	0.4521	0.05714	12.64
1_0h_RS1_CYT_120420	1573	42.44	1.538	2.593	0	0.1296	0.02857	22.04	0.4532	0.05714	12.61
1_0h_RS1_CYT_120420	1574	42.4	1.534	2.6	0	0.13	0.02857	21.98	0.4543	0.05714	12.58
1_0h_RS1_CYT_120420	1575	42.36	1.53	2.607	0	0.1304	0.02857	21.92	0.4554	0.05714	12.55
1_0h_RS1_CYT_120420	1576	42.31	1.526	2.614	0	0.1307	0.02857	21.86	0.4564	0.05714	12.52
1_0h_RS1_CYT_120420	1577	42.27	1.522	2.621	0	0.1311	0.02857	21.8	0.4575	0.05714	12.49
1_0h_RS1_CYT_120420	1578	42.23	1.519	2.629	0	0.1314	0.02857	21.74	0.4586	0.05714	12.46
1_0h_RS1_CYT_120420	1579	42.19	1.515	2.636	0	0.1318	0.02857	21.68	0.4596	0.05714	12.43
1_0h_RS1_CYT_120420	1580	42.14	1.511	2.643	0	0.1321	0.02857	21.62	0.4607	0.05714	12.4
1_0h_RS1_CYT_120420	1581	42.1	1.507	2.65	0	0.1325	0.02857	21.56	0.4618	0.05714	12.37
1_0h_RS1_CYT_120420	1582	42.06	1.503	2.657	0	0.1329	0.02857	21.51	0.4629	0.05714	12.35
1_0h_RS1_CYT_120420	1583	42.01	1.499	2.664	0	0.1332	0.02857	21.45	0.4639	0.05714	12.32
1_0h_RS1_CYT_120420	1584	41.97	1.495	2.671	0	0.1336	0.02857	21.39	0.465	0.05714	12.29
1_0h_RS1_CYT_120420	1585	41.93	1.491	2.679	0	0.1339	0.02857	21.33	0.4661	0.05714	12.26
1_0h_RS1_CYT_120420	1586	41.89	1.487	2.686	0	0.1343	0.02857	21.28	0.4671	0.05714	12.23
1_0h_RS1_CYT_120420	1587	41.84	1.483	2.693	0	0.1346	0.02857	21.22	0.4682	0.05714	12.2
1_0h_RS1_CYT_120420	1588	41.8	1.479	2.7	0	0.135	0.02857	21.16	0.4693	0.05714	12.18
1_0h_RS1_CYT_120420	1589	41.76	1.475	2.707	0	0.1354	0.02857	21.11	0.4704	0.05714	12.15
1_0h_RS1_CYT_120420	1590	41.71	1.471	2.714	0	0.1357	0.02857	21.05	0.4714	0.05714	12.12
1_0h_RS1_CYT_120420	1591	41.01	1.446	2.657	0	0.1329	0.0275	20.7	0.4632	0.055	11.87
1_0h_RS1_CYT_120420	1592	40.31	1.421	2.6	0	0.13	0.02643	20.33	0.455	0.05286	11.62
1_0h_RS1_CYT_120420	1593	39.61	1.395	2.543	0	0.1271	0.02536	19.94	0.4468	0.05071	11.35
1_0h_RS1_CYT_120420	1594	38.91	1.37	2.486	0	0.1243	0.02429	19.54	0.4386	0.04857	11.07
1_0h_RS1_CYT_120420	1595	38.21	1.345	2.429	0	0.1214	0.02321	19.12	0.4304	0.04643	10.79
1_0h_RS1_CYT_120420	1596	37.51	1.319	2.371	0	0.1186	0.02214	18.67	0.4221	0.04429	10.49
1_0h_RS1_CYT_120420	1597	36.81	1.294	2.314	0	0.1157	0.02107	18.21	0.4139	0.04214	10.18
1_0h_RS1_CYT_120420	1598	36.11	1.269	2.257	0	0.1129	0.02	17.72	0.4057	0.04	9.859
1_0h_RS1_CYT_120420	1599	35.41	1.243	2.2	0	0.11	0.01893	17.21	0.3975	0.03786	9.524
1_0h_RS1_CYT_120420	1600	34.71	1.218	2.143	0	0.1071	0.01786	16.67	0.3893	0.03571	9.174
1_0h_RS1_CYT_120420	1601	34.01	1.192	2.086	0	0.1043	0.01679	16.1	0.3811	0.03357	8.81
1_0h_RS1_CYT_120420	1602	33.31	1.167	2.029	0	0.1014	0.01571	15.49	0.3729	0.03143	8.429
1_0h_RS1_CYT_120420	1603	32.61	1.142	1.971	0	0.09857	0.01464	14.86	0.3646	0.02929	8.031
1_0h_RS1_CYT_120420	1604	31.91	1.116	1.914	0	0.09571	0.01357	14.18	0.3564	0.02714	7.615
1_0h_RS1_CYT_120420	1605	31.21	1.091	1.857	0	0.09286	0.0125	13.46	0.3482	0.025	7.179
1_0h_RS1_CYT_120420	1606	30.51	1.066	1.8	0	0.09	0.01143	12.7	0.34	0.02286	6.723
1_0h_RS1_CYT_120420	1607	29.81	1.04	1.743	0	0.08714	0.01036	11.89	0.3318	0.02071	6.243
1_0h_RS1_CYT_120420	1608	29.11	1.015	1.686	0	0.08429	0.009286	11.02	0.3236	0.01857	5.74
1_0h_RS1_CYT_120420	1609	28.41	0.9896	1.629	0	0.08143	0.008214	10.09	0.3154	0.01643	5.21
1_0h_RS1_CYT_120420	1610	27.71	0.9643	1.571	0	0.07857	0.007143	9.091	0.3071	0.01429	4.651
1_0h_RS1_CYT_120420	1611	27.36	0.9514	1.557	0	0.07786	0.006786	8.716	0.3043	0.01357	4.46
1_0h_RS1_CYT_120420	1612	27.01	0.9386	1.543	0	0.07714	0.006429	8.333	0.3014	0.01286	4.265
1_0h_RS1_CYT_120420	1613	26.66	0.9257	1.529	0	0.07643	0.006071	7.944	0.2986	0.01214	4.067
1_0h_RS1_CYT_120420	1614	26.31	0.9129	1.514	0	0.07571	0.005714	7.547	0.2957	0.01143	3.865
1_0h_RS1_CYT_120420	1615	25.96	0.9	1.5	0	0.075	0.005357	7.143	0.2929	0.01071	3.659
1_0h_RS1_CYT_120420	1616	25.61	0.8871	1.486	0	0.07429	0.005	6.731	0.29	0.01	3.448
1_0h_RS1_CYT_120420	1617	25.26	0.8743	1.471	0	0.07357	0.004643	6.311	0.2871	0.009286	3.234
1_0h_RS1_CYT_120420	1618	24.91	0.8614	1.457	0	0.07286	0.004286	5.882	0.2843	0.008571	3.015
1_0h_RS1_CYT_120420	1619	24.56	0.8486	1.443	0	0.07214	0.003929	5.446	0.2814	0.007857	2.792
1_0h_RS1_CYT_120420	1620	24.21	0.8357	1.429	0	0.07143	0.003571	5	0.2786	0.007143	2.564
1_0h_RS1_CYT_120420	1621	23.86	0.8229	1.414	0	0.07071	0.003214	4.545	0.2757	0.006429	2.332
1_0h_RS1_CYT_120420	1622	23.51	0.81	1.4	0	0.07	0.002857	4.082	0.2729	0.005714	2.094
1_0h_RS1_CYT_120420	1623	23.16	0.7971	1.386	0	0.06929	0.0025	3.608	0.27	0.005	1.852
1_0h_RS1_CYT_120420	1624	22.81	0.7843	1.371	0	0.06857	0.002143	3.125	0.2671	0.004286	1.604
1_0h_RS1_CYT_120420	1625	22.46	0.7714	1.357	0	0.06786	0.001786	2.632	0.2643	0.003571	1.351
1_0h_RS1_CYT_120420	1626	22.11	0.7586	1.343	0	0.06714	0.001429	2.128	0.2614	0.002857	1.093
1_0h_RS1_CYT_120420	1627	21.76	0.7457	1.329	0	0.06643	0.001071	1.613	0.2586	0.002143	0.8287
1_0h_RS1_CYT_120420	1628	21.41	0.7329	1.314	0	0.06571	0.0007143	1.087	0.2557	0.001429	0.5587
1_0h_RS1_CYT_120420	1629	21.06	0.72	1.3	0	0.065	0.0003571	0.5495	0.2529	0.0007143	0.2825
1_0h_RS1_CYT_120420	1630	20.71	0.7071	1.286	0	0.06429	0	0	0.25	0	0
1_0h_RS1_CYT_120420	1631	20.47	0.7014	1.264	0	0.06321	0	0	0.245	0	0
1_0h_RS1_CYT_120420	1632	20.23	0.6957	1.243	0	0.06214	0	0	0.24	0	0
1_0h_RS1_CYT_120420	1633	19.99	0.69	1.221	0	0.06107	0	0	0.235	0	0
1_0h_RS1_CYT_120420	1634	19.74	0.6843	1.2	0	0.06	0	0	0.23	0	0
1_0h_RS1_CYT_120420	1635	19.5	0.6786	1.179	0	0.05893	0	0	0.225	0	0
1_0h_RS1_CYT_120420	1636	19.26	0.6729	1.157	0	0.05786	0	0	0.22	0	0
1_0h_RS1_CYT_120420	1637	19.01	0.6671	1.136	0	0.05679	0	0	0.215	0	0
1_0h_RS1_CYT_120420	1638	18.77	0.6614	1.114	0	0.05571	0	0	0.21	0	0
1_0h_RS1_CYT_120420	1639	18.53	0.6557	1.093	0	0.05464	0	0	0.205	0	0
1_0h_RS1_CYT_120420	1640	18.29	0.65	1.071	0	0.05357	0	0	0.2	0	0
1_0h_RS1_CYT_120420	1641	18.04	0.6443	1.05	0	0.0525	0	0	0.195	0	0
1_0h_RS1_CYT_120420	1642	17.8	0.6386	1.029	0	0.05143	0	0	0.19	0	0
1_0h_RS1_CYT_120420	1643	17.56	0.6329	1.007	0	0.05036	0	0	0.185	0	0
1_0h_RS1_CYT_120420	1644	17.31	0.6271	0.9857	0	0.04929	0	0	0.18	0	0
1_0h_RS1_CYT_120420	1645	17.07	0.6214	0.9643	0	0.04821	0	0	0.175	0	0
1_0h_RS1_CYT_120420	1646	16.83	0.6157	0.9429	0	0.04714	0	0	0.17	0	0
1_0h_RS1_CYT_120420	1647	16.59	0.61	0.9214	0	0.04607	0	0	0.165	0	0
1_0h_RS1_CYT_120420	1648	16.34	0.6043	0.9	0	0.045	0	0	0.16	0	0
1_0h_RS1_CYT_120420	1649	16.1	0.5986	0.8786	0	0.04393	0	0	0.155	0	0
1_0h_RS1_CYT_120420	1650	15.86	0.5929	0.8571	0	0.04286	0	0	0.15	0	0
1_0h_RS1_CYT_120420	1651	15.82	0.5889	0.8714	0	0.04357	0	0	0.1496	0	0
1_0h_RS1_CYT_120420	1652	15.79	0.585	0.8857	0	0.04429	0	0	0.1493	0	0
1_0h_RS1_CYT_120420	1653	15.75	0.5811	0.9	0	0.045	0	0	0.1489	0	0
1_0h_RS1_CYT_120420	1654	15.71	0.5771	0.9143	0	0.04571	0	0	0.1486	0	0
1_0h_RS1_CYT_120420	1655	15.68	0.5732	0.9286	0	0.04643	0	0	0.1482	0	0
1_0h_RS1_CYT_120420	1656	15.64	0.5693	0.9429	0	0.04714	0	0	0.1479	0	0
1_0h_RS1_CYT_120420	1657	15.61	0.5654	0.9571	0	0.04786	0	0	0.1475	0	0
1_0h_RS1_CYT_120420	1658	15.57	0.5614	0.9714	0	0.04857	0	0	0.1471	0	0
1_0h_RS1_CYT_120420	1659	15.54	0.5575	0.9857	0	0.04929	0	0	0.1468	0	0
1_0h_RS1_CYT_120420	1660	15.5	0.5536	1	0	0.05	0	0	0.1464	0	0
1_0h_RS1_CYT_120420	1661	15.46	0.5496	1.014	0	0.05071	0	0	0.1461	0	0
1_0h_RS1_CYT_120420	1662	15.43	0.5457	1.029	0	0.05143	0	0	0.1457	0	0
1_0h_RS1_CYT_120420	1663	15.39	0.5418	1.043	0	0.05214	0	0	0.1454	0	0
1_0h_RS1_CYT_120420	1664	15.36	0.5379	1.057	0	0.05286	0	0	0.145	0	0
1_0h_RS1_CYT_120420	1665	15.32	0.5339	1.071	0	0.05357	0	0	0.1446	0	0
1_0h_RS1_CYT_120420	1666	15.29	0.53	1.086	0	0.05429	0	0	0.1443	0	0
1_0h_RS1_CYT_120420	1667	15.25	0.5261	1.1	0	0.055	0	0	0.1439	0	0
1_0h_RS1_CYT_120420	1668	15.21	0.5221	1.114	0	0.05571	0	0	0.1436	0	0
1_0h_RS1_CYT_120420	1669	15.18	0.5182	1.129	0	0.05643	0	0	0.1432	0	0
1_0h_RS1_CYT_120420	1670	15.14	0.5143	1.143	0	0.05714	0	0	0.1429	0	0
1_0h_RS1_CYT_120420	1671	15.13	0.5146	1.136	0	0.05679	0	0	0.1429	0	0
1_0h_RS1_CYT_120420	1672	15.11	0.515	1.129	0	0.05643	0	0	0.1429	0	0
1_0h_RS1_CYT_120420	1673	15.1	0.5154	1.121	0	0.05607	0	0	0.1429	0	0
1_0h_RS1_CYT_120420	1674	15.09	0.5157	1.114	0	0.05571	0	0	0.1429	0	0
1_0h_RS1_CYT_120420	1675	15.07	0.5161	1.107	0	0.05536	0	0	0.1429	0	0
1_0h_RS1_CYT_120420	1676	15.06	0.5164	1.1	0	0.055	0	0	0.1429	0	0
1_0h_RS1_CYT_120420	1677	15.04	0.5168	1.093	0	0.05464	0	0	0.1429	0	0
1_0h_RS1_CYT_120420	1678	15.03	0.5171	1.086	0	0.05429	0	0	0.1429	0	0
1_0h_RS1_CYT_120420	1679	15.01	0.5175	1.079	0	0.05393	0	0	0.1429	0	0
1_0h_RS1_CYT_120420	1680	15	0.5179	1.071	0	0.05357	0	0	0.1429	0	0
1_0h_RS1_CYT_120420	1681	14.99	0.5182	1.064	0	0.05321	0	0	0.1429	0	0
1_0h_RS1_CYT_120420	1682	14.97	0.5186	1.057	0	0.05286	0	0	0.1429	0	0
1_0h_RS1_CYT_120420	1683	14.96	0.5189	1.05	0	0.0525	0	0	0.1429	0	0
1_0h_RS1_CYT_120420	1684	14.94	0.5193	1.043	0	0.05214	0	0	0.1429	0	0
1_0h_RS1_CYT_120420	1685	14.93	0.5196	1.036	0	0.05179	0	0	0.1429	0	0
1_0h_RS1_CYT_120420	1686	14.91	0.52	1.029	0	0.05143	0	0	0.1429	0	0
1_0h_RS1_CYT_120420	1687	14.9	0.5204	1.021	0	0.05107	0	0	0.1429	0	0
1_0h_RS1_CYT_120420	1688	14.89	0.5207	1.014	0	0.05071	0	0	0.1429	0	0
1_0h_RS1_CYT_120420	1689	14.87	0.5211	1.007	0	0.05036	0	0	0.1429	0	0
1_0h_RS1_CYT_120420	1690	14.86	0.5214	1	0	0.05	0	0	0.1429	0	0
1_0h_RS1_CYT_120420	1691	14.64	0.515	0.9857	0	0.04929	0	0	0.14	0	0
1_0h_RS1_CYT_120420	1692	14.43	0.5086	0.9714	0	0.04857	0	0	0.1371	0	0
1_0h_RS1_CYT_120420	1693	14.21	0.5021	0.9571	0	0.04786	0	0	0.1343	0	0
1_0h_RS1_CYT_120420	1694	14	0.4957	0.9429	0	0.04714	0	0	0.1314	0	0
1_0h_RS1_CYT_120420	1695	13.79	0.4893	0.9286	0	0.04643	0	0	0.1286	0	0
1_0h_RS1_CYT_120420	1696	13.57	0.4829	0.9143	0	0.04571	0	0	0.1257	0	0
1_0h_RS1_CYT_120420	1697	13.36	0.4764	0.9	0	0.045	0	0	0.1229	0	0
1_0h_RS1_CYT_120420	1698	13.14	0.47	0.8857	0	0.04429	0	0	0.12	0	0
1_0h_RS1_CYT_120420	1699	12.93	0.4636	0.8714	0	0.04357	0	0	0.1171	0	0
1_0h_RS1_CYT_120420	1700	12.71	0.4571	0.8571	0	0.04286	0	0	0.1143	0	0
1_0h_RS1_CYT_120420	1701	12.5	0.4507	0.8429	0	0.04214	0	0	0.1114	0	0
1_0h_RS1_CYT_120420	1702	12.29	0.4443	0.8286	0	0.04143	0	0	0.1086	0	0
1_0h_RS1_CYT_120420	1703	12.07	0.4379	0.8143	0	0.04071	0	0	0.1057	0	0
1_0h_RS1_CYT_120420	1704	11.86	0.4314	0.8	0	0.04	0	0	0.1029	0	0
1_0h_RS1_CYT_120420	1705	11.64	0.425	0.7857	0	0.03929	0	0	0.1	0	0
1_0h_RS1_CYT_120420	1706	11.43	0.4186	0.7714	0	0.03857	0	0	0.09714	0	0
1_0h_RS1_CYT_120420	1707	11.21	0.4121	0.7571	0	0.03786	0	0	0.09429	0	0
1_0h_RS1_CYT_120420	1708	11	0.4057	0.7429	0	0.03714	0	0	0.09143	0	0
1_0h_RS1_CYT_120420	1709	10.79	0.3993	0.7286	0	0.03643	0	0	0.08857	0	0
1_0h_RS1_CYT_120420	1710	10.57	0.3929	0.7143	0	0.03571	0	0	0.08571	0	0
1_0h_RS1_CYT_120420	1711	10.35	0.3846	0.7	0	0.035	0	0	0.08429	0	0
1_0h_RS1_CYT_120420	1712	10.13	0.3764	0.6857	0	0.03429	0	0	0.08286	0	0
1_0h_RS1_CYT_120420	1713	9.907	0.3682	0.6714	0	0.03357	0	0	0.08143	0	0
1_0h_RS1_CYT_120420	1714	9.686	0.36	0.6571	0	0.03286	0	0	0.08	0	0
1_0h_RS1_CYT_120420	1715	9.464	0.3518	0.6429	0	0.03214	0	0	0.07857	0	0
1_0h_RS1_CYT_120420	1716	9.243	0.3436	0.6286	0	0.03143	0	0	0.07714	0	0
1_0h_RS1_CYT_120420	1717	9.021	0.3354	0.6143	0	0.03071	0	0	0.07571	0	0
1_0h_RS1_CYT_120420	1718	8.8	0.3271	0.6	0	0.03	0	0	0.07429	0	0
1_0h_RS1_CYT_120420	1719	8.579	0.3189	0.5857	0	0.02929	0	0	0.07286	0	0
1_0h_RS1_CYT_120420	1720	8.357	0.3107	0.5714	0	0.02857	0	0	0.07143	0	0
1_0h_RS1_CYT_120420	1721	8.136	0.3025	0.5571	0	0.02786	0	0	0.07	0	0
1_0h_RS1_CYT_120420	1722	7.914	0.2943	0.5429	0	0.02714	0	0	0.06857	0	0
1_0h_RS1_CYT_120420	1723	7.693	0.2861	0.5286	0	0.02643	0	0	0.06714	0	0
1_0h_RS1_CYT_120420	1724	7.471	0.2779	0.5143	0	0.02571	0	0	0.06571	0	0
1_0h_RS1_CYT_120420	1725	7.25	0.2696	0.5	0	0.025	0	0	0.06429	0	0
1_0h_RS1_CYT_120420	1726	7.029	0.2614	0.4857	0	0.02429	0	0	0.06286	0	0
1_0h_RS1_CYT_120420	1727	6.807	0.2532	0.4714	0	0.02357	0	0	0.06143	0	0
1_0h_RS1_CYT_120420	1728	6.586	0.245	0.4571	0	0.02286	0	0	0.06	0	0
1_0h_RS1_CYT_120420	1729	6.364	0.2368	0.4429	0	0.02214	0	0	0.05857	0	0
1_0h_RS1_CYT_120420	1730	6.143	0.2286	0.4286	0	0.02143	0	0	0.05714	0	0
1_0h_RS1_CYT_120420	1731	6.05	0.2257	0.4214	0	0.02107	0	0	0.05643	0	0
1_0h_RS1_CYT_120420	1732	5.957	0.2229	0.4143	0	0.02071	0	0	0.05571	0	0
1_0h_RS1_CYT_120420	1733	5.864	0.22	0.4071	0	0.02036	0	0	0.055	0	0
1_0h_RS1_CYT_120420	1734	5.771	0.2171	0.4	0	0.02	0	0	0.05429	0	0
1_0h_RS1_CYT_120420	1735	5.679	0.2143	0.3929	0	0.01964	0	0	0.05357	0	0
1_0h_RS1_CYT_120420	1736	5.586	0.2114	0.3857	0	0.01929	0	0	0.05286	0	0
1_0h_RS1_CYT_120420	1737	5.493	0.2086	0.3786	0	0.01893	0	0	0.05214	0	0
1_0h_RS1_CYT_120420	1738	5.4	0.2057	0.3714	0	0.01857	0	0	0.05143	0	0
1_0h_RS1_CYT_120420	1739	5.307	0.2029	0.3643	0	0.01821	0	0	0.05071	0	0
1_0h_RS1_CYT_120420	1740	5.214	0.2	0.3571	0	0.01786	0	0	0.05	0	0
1_0h_RS1_CYT_120420	1741	5.121	0.1971	0.35	0	0.0175	0	0	0.04929	0	0
1_0h_RS1_CYT_120420	1742	5.029	0.1943	0.3429	0	0.01714	0	0	0.04857	0	0
1_0h_RS1_CYT_120420	1743	4.936	0.1914	0.3357	0	0.01679	0	0	0.04786	0	0
1_0h_RS1_CYT_120420	1744	4.843	0.1886	0.3286	0	0.01643	0	0	0.04714	0	0
1_0h_RS1_CYT_120420	1745	4.75	0.1857	0.3214	0	0.01607	0	0	0.04643	0	0
1_0h_RS1_CYT_120420	1746	4.657	0.1829	0.3143	0	0.01571	0	0	0.04571	0	0
1_0h_RS1_CYT_120420	1747	4.564	0.18	0.3071	0	0.01536	0	0	0.045	0	0
1_0h_RS1_CYT_120420	1748	4.471	0.1771	0.3	0	0.015	0	0	0.04429	0	0
1_0h_RS1_CYT_120420	1749	4.379	0.1743	0.2929	0	0.01464	0	0	0.04357	0	0
1_0h_RS1_CYT_120420	1750	4.286	0.1714	0.2857	0	0.01429	0	0	0.04286	0	0
1_0h_RS1_CYT_120420	1751	4.257	0.17	0.2857	0	0.01429	0	0	0.04286	0	0
1_0h_RS1_CYT_120420	1752	4.229	0.1686	0.2857	0	0.01429	0	0	0.04286	0	0
1_0h_RS1_CYT_120420	1753	4.2	0.1671	0.2857	0	0.01429	0	0	0.04286	0	0
1_0h_RS1_CYT_120420	1754	4.171	0.1657	0.2857	0	0.01429	0	0	0.04286	0	0
1_0h_RS1_CYT_120420	1755	4.143	0.1643	0.2857	0	0.01429	0	0	0.04286	0	0
1_0h_RS1_CYT_120420	1756	4.114	0.1629	0.2857	0	0.01429	0	0	0.04286	0	0
1_0h_RS1_CYT_120420	1757	4.086	0.1614	0.2857	0	0.01429	0	0	0.04286	0	0
1_0h_RS1_CYT_120420	1758	4.057	0.16	0.2857	0	0.01429	0	0	0.04286	0	0
1_0h_RS1_CYT_120420	1759	4.029	0.1586	0.2857	0	0.01429	0	0	0.04286	0	0
1_0h_RS1_CYT_120420	1760	4	0.1571	0.2857	0	0.01429	0	0	0.04286	0	0
1_0h_RS1_CYT_120420	1761	3.971	0.1557	0.2857	0	0.01429	0	0	0.04286	0	0
1_0h_RS1_CYT_120420	1762	3.943	0.1543	0.2857	0	0.01429	0	0	0.04286	0	0
1_0h_RS1_CYT_120420	1763	3.914	0.1529	0.2857	0	0.01429	0	0	0.04286	0	0
1_0h_RS1_CYT_120420	1764	3.886	0.1514	0.2857	0	0.01429	0	0	0.04286	0	0
1_0h_RS1_CYT_120420	1765	3.857	0.15	0.2857	0	0.01429	0	0	0.04286	0	0
1_0h_RS1_CYT_120420	1766	3.829	0.1486	0.2857	0	0.01429	0	0	0.04286	0	0
1_0h_RS1_CYT_120420	1767	3.8	0.1471	0.2857	0	0.01429	0	0	0.04286	0	0
1_0h_RS1_CYT_120420	1768	3.771	0.1457	0.2857	0	0.01429	0	0	0.04286	0	0
1_0h_RS1_CYT_120420	1769	3.743	0.1443	0.2857	0	0.01429	0	0	0.04286	0	0
1_0h_RS1_CYT_120420	1770	3.714	0.1429	0.2857	0	0.01429	0	0	0.04286	0	0
1_0h_RS1_CYT_120420	1771	4.293	0.1675	0.3143	0	0.01571	0	0	0.04393	0	0
1_0h_RS1_CYT_120420	1772	4.871	0.1921	0.3429	0	0.01714	0	0	0.045	0	0
1_0h_RS1_CYT_120420	1773	5.45	0.2168	0.3714	0	0.01857	0	0	0.04607	0	0
1_0h_RS1_CYT_120420	1774	6.029	0.2414	0.4	0	0.02	0	0	0.04714	0	0
1_0h_RS1_CYT_120420	1775	6.607	0.2661	0.4286	0	0.02143	0	0	0.04821	0	0
1_0h_RS1_CYT_120420	1776	7.186	0.2907	0.4571	0	0.02286	0	0	0.04929	0	0
1_0h_RS1_CYT_120420	1777	7.764	0.3154	0.4857	0	0.02429	0	0	0.05036	0	0
1_0h_RS1_CYT_120420	1778	8.343	0.34	0.5143	0	0.02571	0	0	0.05143	0	0
1_0h_RS1_CYT_120420	1779	8.921	0.3646	0.5429	0	0.02714	0	0	0.0525	0	0
1_0h_RS1_CYT_120420	1780	9.5	0.3893	0.5714	0	0.02857	0	0	0.05357	0	0
1_0h_RS1_CYT_120420	1781	10.08	0.4139	0.6	0	0.03	0	0	0.05464	0	0
1_0h_RS1_CYT_120420	1782	10.66	0.4386	0.6286	0	0.03143	0	0	0.05571	0	0
1_0h_RS1_CYT_120420	1783	11.24	0.4632	0.6571	0	0.03286	0	0	0.05679	0	0
1_0h_RS1_CYT_120420	1784	11.81	0.4879	0.6857	0	0.03429	0	0	0.05786	0	0
1_0h_RS1_CYT_120420	1785	12.39	0.5125	0.7143	0	0.03571	0	0	0.05893	0	0
1_0h_RS1_CYT_120420	1786	12.97	0.5371	0.7429	0	0.03714	0	0	0.06	0	0
1_0h_RS1_CYT_120420	1787	13.55	0.5618	0.7714	0	0.03857	0	0	0.06107	0	0
1_0h_RS1_CYT_120420	1788	14.13	0.5864	0.8	0	0.04	0	0	0.06214	0	0
1_0h_RS1_CYT_120420	1789	14.71	0.6111	0.8286	0	0.04143	0	0	0.06321	0	0
1_0h_RS1_CYT_120420	1790	15.29	0.6357	0.8571	0	0.04286	0	0	0.06429	0	0
1_0h_RS1_CYT_120420	1791	15.21	0.6339	0.8429	0	0.04214	0	0	0.06321	0	0
1_0h_RS1_CYT_120420	1792	15.13	0.6321	0.8286	0	0.04143	0	0	0.06214	0	0
1_0h_RS1_CYT_120420	1793	15.05	0.6304	0.8143	0	0.04071	0	0	0.06107	0	0
1_0h_RS1_CYT_120420	1794	14.97	0.6286	0.8	0	0.04	0	0	0.06	0	0
1_0h_RS1_CYT_120420	1795	14.89	0.6268	0.7857	0	0.03929	0	0	0.05893	0	0
1_0h_RS1_CYT_120420	1796	14.81	0.625	0.7714	0	0.03857	0	0	0.05786	0	0
1_0h_RS1_CYT_120420	1797	14.74	0.6232	0.7571	0	0.03786	0	0	0.05679	0	0
1_0h_RS1_CYT_120420	1798	14.66	0.6214	0.7429	0	0.03714	0	0	0.05571	0	0
1_0h_RS1_CYT_120420	1799	14.58	0.6196	0.7286	0	0.03643	0	0	0.05464	0	0
1_0h_RS1_CYT_120420	1800	14.5	0.6179	0.7143	0	0.03571	0	0	0.05357	0	0
1_0h_RS1_CYT_120420	1801	14.42	0.6161	0.7	0	0.035	0	0	0.0525	0	0
1_0h_RS1_CYT_120420	1802	14.34	0.6143	0.6857	0	0.03429	0	0	0.05143	0	0
1_0h_RS1_CYT_120420	1803	14.26	0.6125	0.6714	0	0.03357	0	0	0.05036	0	0
1_0h_RS1_CYT_120420	1804	14.19	0.6107	0.6571	0	0.03286	0	0	0.04929	0	0
1_0h_RS1_CYT_120420	1805	14.11	0.6089	0.6429	0	0.03214	0	0	0.04821	0	0
1_0h_RS1_CYT_120420	1806	14.03	0.6071	0.6286	0	0.03143	0	0	0.04714	0	0
1_0h_RS1_CYT_120420	1807	13.95	0.6054	0.6143	0	0.03071	0	0	0.04607	0	0
1_0h_RS1_CYT_120420	1808	13.87	0.6036	0.6	0	0.03	0	0	0.045	0	0
1_0h_RS1_CYT_120420	1809	13.79	0.6018	0.5857	0	0.02929	0	0	0.04393	0	0
1_0h_RS1_CYT_120420	1810	13.71	0.6	0.5714	0	0.02857	0	0	0.04286	0	0
1_0h_RS1_CYT_120420	1811	13.7	0.5993	0.5714	0	0.02857	0	0	0.04286	0	0
1_0h_RS1_CYT_120420	1812	13.69	0.5986	0.5714	0	0.02857	0	0	0.04286	0	0
1_0h_RS1_CYT_120420	1813	13.67	0.5979	0.5714	0	0.02857	0	0	0.04286	0	0
1_0h_RS1_CYT_120420	1814	13.66	0.5971	0.5714	0	0.02857	0	0	0.04286	0	0
1_0h_RS1_CYT_120420	1815	13.64	0.5964	0.5714	0	0.02857	0	0	0.04286	0	0
1_0h_RS1_CYT_120420	1816	13.63	0.5957	0.5714	0	0.02857	0	0	0.04286	0	0
1_0h_RS1_CYT_120420	1817	13.61	0.595	0.5714	0	0.02857	0	0	0.04286	0	0
1_0h_RS1_CYT_120420	1818	13.6	0.5943	0.5714	0	0.02857	0	0	0.04286	0	0
1_0h_RS1_CYT_120420	1819	13.59	0.5936	0.5714	0	0.02857	0	0	0.04286	0	0
1_0h_RS1_CYT_120420	1820	13.57	0.5929	0.5714	0	0.02857	0	0	0.04286	0	0
1_0h_RS1_CYT_120420	1821	13.56	0.5921	0.5714	0	0.02857	0	0	0.04286	0	0
1_0h_RS1_CYT_120420	1822	13.54	0.5914	0.5714	0	0.02857	0	0	0.04286	0	0
1_0h_RS1_CYT_120420	1823	13.53	0.5907	0.5714	0	0.02857	0	0	0.04286	0	0
1_0h_RS1_CYT_120420	1824	13.51	0.59	0.5714	0	0.02857	0	0	0.04286	0	0
1_0h_RS1_CYT_120420	1825	13.5	0.5893	0.5714	0	0.02857	0	0	0.04286	0	0
1_0h_RS1_CYT_120420	1826	13.49	0.5886	0.5714	0	0.02857	0	0	0.04286	0	0
1_0h_RS1_CYT_120420	1827	13.47	0.5879	0.5714	0	0.02857	0	0	0.04286	0	0
1_0h_RS1_CYT_120420	1828	13.46	0.5871	0.5714	0	0.02857	0	0	0.04286	0	0
1_0h_RS1_CYT_120420	1829	13.44	0.5864	0.5714	0	0.02857	0	0	0.04286	0	0
1_0h_RS1_CYT_120420	1830	13.43	0.5857	0.5714	0	0.02857	0	0	0.04286	0	0
1_0h_RS1_CYT_120420	1831	13.41	0.585	0.5714	0	0.02857	0	0	0.04214	0	0
1_0h_RS1_CYT_120420	1832	13.4	0.5843	0.5714	0	0.02857	0	0	0.04143	0	0
1_0h_RS1_CYT_120420	1833	13.39	0.5836	0.5714	0	0.02857	0	0	0.04071	0	0
1_0h_RS1_CYT_120420	1834	13.37	0.5829	0.5714	0	0.02857	0	0	0.04	0	0
1_0h_RS1_CYT_120420	1835	13.36	0.5821	0.5714	0	0.02857	0	0	0.03929	0	0
1_0h_RS1_CYT_120420	1836	13.34	0.5814	0.5714	0	0.02857	0	0	0.03857	0	0
1_0h_RS1_CYT_120420	1837	13.33	0.5807	0.5714	0	0.02857	0	0	0.03786	0	0
1_0h_RS1_CYT_120420	1838	13.31	0.58	0.5714	0	0.02857	0	0	0.03714	0	0
1_0h_RS1_CYT_120420	1839	13.3	0.5793	0.5714	0	0.02857	0	0	0.03643	0	0
1_0h_RS1_CYT_120420	1840	13.29	0.5786	0.5714	0	0.02857	0	0	0.03571	0	0
1_0h_RS1_CYT_120420	1841	13.27	0.5779	0.5714	0	0.02857	0	0	0.035	0	0
1_0h_RS1_CYT_120420	1842	13.26	0.5771	0.5714	0	0.02857	0	0	0.03429	0	0
1_0h_RS1_CYT_120420	1843	13.24	0.5764	0.5714	0	0.02857	0	0	0.03357	0	0
1_0h_RS1_CYT_120420	1844	13.23	0.5757	0.5714	0	0.02857	0	0	0.03286	0	0
1_0h_RS1_CYT_120420	1845	13.21	0.575	0.5714	0	0.02857	0	0	0.03214	0	0
1_0h_RS1_CYT_120420	1846	13.2	0.5743	0.5714	0	0.02857	0	0	0.03143	0	0
1_0h_RS1_CYT_120420	1847	13.19	0.5736	0.5714	0	0.02857	0	0	0.03071	0	0
1_0h_RS1_CYT_120420	1848	13.17	0.5729	0.5714	0	0.02857	0	0	0.03	0	0
1_0h_RS1_CYT_120420	1849	13.16	0.5721	0.5714	0	0.02857	0	0	0.02929	0	0
1_0h_RS1_CYT_120420	1850	13.14	0.5714	0.5714	0	0.02857	0	0	0.02857	0	0
1_0h_RS1_CYT_120420	1851	13.14	0.5714	0.5714	0	0.02857	0	0	0.02857	0	0
1_0h_RS1_CYT_120420	1852	13.14	0.5714	0.5714	0	0.02857	0	0	0.02857	0	0
1_0h_RS1_CYT_120420	1853	13.14	0.5714	0.5714	0	0.02857	0	0	0.02857	0	0
1_0h_RS1_CYT_120420	1854	13.14	0.5714	0.5714	0	0.02857	0	0	0.02857	0	0
1_0h_RS1_CYT_120420	1855	13.14	0.5714	0.5714	0	0.02857	0	0	0.02857	0	0
1_0h_RS1_CYT_120420	1856	13.14	0.5714	0.5714	0	0.02857	0	0	0.02857	0	0
1_0h_RS1_CYT_120420	1857	13.14	0.5714	0.5714	0	0.02857	0	0	0.02857	0	0
1_0h_RS1_CYT_120420	1858	13.14	0.5714	0.5714	0	0.02857	0	0	0.02857	0	0
1_0h_RS1_CYT_120420	1859	13.14	0.5714	0.5714	0	0.02857	0	0	0.02857	0	0
1_0h_RS1_CYT_120420	1860	13.14	0.5714	0.5714	0	0.02857	0	0	0.02857	0	0
1_0h_RS1_CYT_120420	1861	13.14	0.5714	0.5714	0	0.02857	0	0	0.02857	0	0
1_0h_RS1_CYT_120420	1862	13.14	0.5714	0.5714	0	0.02857	0	0	0.02857	0	0
1_0h_RS1_CYT_120420	1863	13.14	0.5714	0.5714	0	0.02857	0	0	0.02857	0	0
1_0h_RS1_CYT_120420	1864	13.14	0.5714	0.5714	0	0.02857	0	0	0.02857	0	0
1_0h_RS1_CYT_120420	1865	13.14	0.5714	0.5714	0	0.02857	0	0	0.02857	0	0
1_0h_RS1_CYT_120420	1866	13.14	0.5714	0.5714	0	0.02857	0	0	0.02857	0	0
1_0h_RS1_CYT_120420	1867	13.14	0.5714	0.5714	0	0.02857	0	0	0.02857	0	0
1_0h_RS1_CYT_120420	1868	13.14	0.5714	0.5714	0	0.02857	0	0	0.02857	0	0
1_0h_RS1_CYT_120420	1869	13.14	0.5714	0.5714	0	0.02857	0	0	0.02857	0	0
1_0h_RS1_CYT_120420	1870	13.14	0.5714	0.5714	0	0.02857	0	0	0.02857	0	0
1_0h_RS1_CYT_120420	1871	13.14	0.5711	0.5714	0	0.02857	0	0	0.02857	0	0
1_0h_RS1_CYT_120420	1872	13.13	0.5707	0.5714	0	0.02857	0	0	0.02857	0	0
1_0h_RS1_CYT_120420	1873	13.12	0.5704	0.5714	0	0.02857	0	0	0.02857	0	0
1_0h_RS1_CYT_120420	1874	13.11	0.57	0.5714	0	0.02857	0	0	0.02857	0	0
1_0h_RS1_CYT_120420	1875	13.11	0.5696	0.5714	0	0.02857	0	0	0.02857	0	0
1_0h_RS1_CYT_120420	1876	13.1	0.5693	0.5714	0	0.02857	0	0	0.02857	0	0
1_0h_RS1_CYT_120420	1877	13.09	0.5689	0.5714	0	0.02857	0	0	0.02857	0	0
1_0h_RS1_CYT_120420	1878	13.09	0.5686	0.5714	0	0.02857	0	0	0.02857	0	0
1_0h_RS1_CYT_120420	1879	13.08	0.5682	0.5714	0	0.02857	0	0	0.02857	0	0
1_0h_RS1_CYT_120420	1880	13.07	0.5679	0.5714	0	0.02857	0	0	0.02857	0	0
1_0h_RS1_CYT_120420	1881	13.06	0.5675	0.5714	0	0.02857	0	0	0.02857	0	0
1_0h_RS1_CYT_120420	1882	13.06	0.5671	0.5714	0	0.02857	0	0	0.02857	0	0
1_0h_RS1_CYT_120420	1883	13.05	0.5668	0.5714	0	0.02857	0	0	0.02857	0	0
1_0h_RS1_CYT_120420	1884	13.04	0.5664	0.5714	0	0.02857	0	0	0.02857	0	0
1_0h_RS1_CYT_120420	1885	13.04	0.5661	0.5714	0	0.02857	0	0	0.02857	0	0
1_0h_RS1_CYT_120420	1886	13.03	0.5657	0.5714	0	0.02857	0	0	0.02857	0	0
1_0h_RS1_CYT_120420	1887	13.02	0.5654	0.5714	0	0.02857	0	0	0.02857	0	0
1_0h_RS1_CYT_120420	1888	13.01	0.565	0.5714	0	0.02857	0	0	0.02857	0	0
1_0h_RS1_CYT_120420	1889	13.01	0.5646	0.5714	0	0.02857	0	0	0.02857	0	0
1_0h_RS1_CYT_120420	1890	13	0.5643	0.5714	0	0.02857	0	0	0.02857	0	0
1_0h_RS1_CYT_120420	1891	12.98	0.5632	0.5714	0	0.02857	0	0	0.02857	0	0
1_0h_RS1_CYT_120420	1892	12.96	0.5621	0.5714	0	0.02857	0	0	0.02857	0	0
1_0h_RS1_CYT_120420	1893	12.94	0.5611	0.5714	0	0.02857	0	0	0.02857	0	0
1_0h_RS1_CYT_120420	1894	12.91	0.56	0.5714	0	0.02857	0	0	0.02857	0	0
1_0h_RS1_CYT_120420	1895	12.89	0.5589	0.5714	0	0.02857	0	0	0.02857	0	0
1_0h_RS1_CYT_120420	1896	12.87	0.5579	0.5714	0	0.02857	0	0	0.02857	0	0
1_0h_RS1_CYT_120420	1897	12.85	0.5568	0.5714	0	0.02857	0	0	0.02857	0	0
1_0h_RS1_CYT_120420	1898	12.83	0.5557	0.5714	0	0.02857	0	0	0.02857	0	0
1_0h_RS1_CYT_120420	1899	12.81	0.5546	0.5714	0	0.02857	0	0	0.02857	0	0
1_0h_RS1_CYT_120420	1900	12.79	0.5536	0.5714	0	0.02857	0	0	0.02857	0	0
1_0h_RS1_CYT_120420	1901	12.76	0.5525	0.5714	0	0.02857	0	0	0.02857	0	0
1_0h_RS1_CYT_120420	1902	12.74	0.5514	0.5714	0	0.02857	0	0	0.02857	0	0
1_0h_RS1_CYT_120420	1903	12.72	0.5504	0.5714	0	0.02857	0	0	0.02857	0	0
1_0h_RS1_CYT_120420	1904	12.7	0.5493	0.5714	0	0.02857	0	0	0.02857	0	0
1_0h_RS1_CYT_120420	1905	12.68	0.5482	0.5714	0	0.02857	0	0	0.02857	0	0
1_0h_RS1_CYT_120420	1906	12.66	0.5471	0.5714	0	0.02857	0	0	0.02857	0	0
1_0h_RS1_CYT_120420	1907	12.64	0.5461	0.5714	0	0.02857	0	0	0.02857	0	0
1_0h_RS1_CYT_120420	1908	12.61	0.545	0.5714	0	0.02857	0	0	0.02857	0	0
1_0h_RS1_CYT_120420	1909	12.59	0.5439	0.5714	0	0.02857	0	0	0.02857	0	0
1_0h_RS1_CYT_120420	1910	12.57	0.5429	0.5714	0	0.02857	0	0	0.02857	0	0
1_0h_RS1_CYT_120420	1911	11.98	0.5175	0.5429	0	0.02714	0	0	0.02714	0	0
1_0h_RS1_CYT_120420	1912	11.39	0.4921	0.5143	0	0.02571	0	0	0.02571	0	0
1_0h_RS1_CYT_120420	1913	10.79	0.4668	0.4857	0	0.02429	0	0	0.02429	0	0
1_0h_RS1_CYT_120420	1914	10.2	0.4414	0.4571	0	0.02286	0	0	0.02286	0	0
1_0h_RS1_CYT_120420	1915	9.607	0.4161	0.4286	0	0.02143	0	0	0.02143	0	0
1_0h_RS1_CYT_120420	1916	9.014	0.3907	0.4	0	0.02	0	0	0.02	0	0
1_0h_RS1_CYT_120420	1917	8.421	0.3654	0.3714	0	0.01857	0	0	0.01857	0	0
1_0h_RS1_CYT_120420	1918	7.829	0.34	0.3429	0	0.01714	0	0	0.01714	0	0
1_0h_RS1_CYT_120420	1919	7.236	0.3146	0.3143	0	0.01571	0	0	0.01571	0	0
1_0h_RS1_CYT_120420	1920	6.643	0.2893	0.2857	0	0.01429	0	0	0.01429	0	0
1_0h_RS1_CYT_120420	1921	6.05	0.2639	0.2571	0	0.01286	0	0	0.01286	0	0
1_0h_RS1_CYT_120420	1922	5.457	0.2386	0.2286	0	0.01143	0	0	0.01143	0	0
1_0h_RS1_CYT_120420	1923	4.864	0.2132	0.2	0	0.01	0	0	0.01	0	0
1_0h_RS1_CYT_120420	1924	4.271	0.1879	0.1714	0	0.008571	0	0	0.008571	0	0
1_0h_RS1_CYT_120420	1925	3.679	0.1625	0.1429	0	0.007143	0	0	0.007143	0	0
1_0h_RS1_CYT_120420	1926	3.086	0.1371	0.1143	0	0.005714	0	0	0.005714	0	0
1_0h_RS1_CYT_120420	1927	2.493	0.1118	0.08571	0	0.004286	0	0	0.004286	0	0
1_0h_RS1_CYT_120420	1928	1.9	0.08643	0.05714	0	0.002857	0	0	0.002857	0	0
1_0h_RS1_CYT_120420	1929	1.307	0.06107	0.02857	0	0.001429	0	0	0.001429	0	0
1_0h_RS1_CYT_120420	1930	0.7143	0.03571	0	0	0	0	NaN	0	0
1_0h_RS1_CYT_120420	1931	0.7143	0.03571	0	0	0	0	NaN	0	0
1_0h_RS1_CYT_120420	1932	0.7143	0.03571	0	0	0	0	NaN	0	0
1_0h_RS1_CYT_120420	1933	0.7143	0.03571	0	0	0	0	NaN	0	0
1_0h_RS1_CYT_120420	1934	0.7143	0.03571	0	0	0	0	NaN	0	0
1_0h_RS1_CYT_120420	1935	0.7143	0.03571	0	0	0	0	NaN	0	0
1_0h_RS1_CYT_120420	1936	0.7143	0.03571	0	0	0	0	NaN	0	0
1_0h_RS1_CYT_120420	1937	0.7143	0.03571	0	0	0	0	NaN	0	0
1_0h_RS1_CYT_120420	1938	0.7143	0.03571	0	0	0	0	NaN	0	0
1_0h_RS1_CYT_120420	1939	0.7143	0.03571	0	0	0	0	NaN	0	0
1_0h_RS1_CYT_120420	1940	0.7143	0.03571	0	0	0	0	NaN	0	0
1_0h_RS1_CYT_120420	1941	0.7143	0.03571	0	0	0	0	NaN	0	0
1_0h_RS1_CYT_120420	1942	0.7143	0.03571	0	0	0	0	NaN	0	0
1_0h_RS1_CYT_120420	1943	0.7143	0.03571	0	0	0	0	NaN	0	0
1_0h_RS1_CYT_120420	1944	0.7143	0.03571	0	0	0	0	NaN	0	0
1_0h_RS1_CYT_120420	1945	0.7143	0.03571	0	0	0	0	NaN	0	0
1_0h_RS1_CYT_120420	1946	0.7143	0.03571	0	0	0	0	NaN	0	0
1_0h_RS1_CYT_120420	1947	0.7143	0.03571	0	0	0	0	NaN	0	0
1_0h_RS1_CYT_120420	1948	0.7143	0.03571	0	0	0	0	NaN	0	0
1_0h_RS1_CYT_120420	1949	0.7143	0.03571	0	0	0	0	NaN	0	0
1_0h_RS1_CYT_120420	1950	0.7143	0.03571	0	0	0	0	NaN	0	0
1_0h_RS1_CYT_120420	1951	0.7	0.035	0	0	0	0	NaN	0	0
1_0h_RS1_CYT_120420	1952	0.6857	0.03429	0	0	0	0	NaN	0	0
1_0h_RS1_CYT_120420	1953	0.6714	0.03357	0	0	0	0	NaN	0	0
1_0h_RS1_CYT_120420	1954	0.6571	0.03286	0	0	0	0	NaN	0	0
1_0h_RS1_CYT_120420	1955	0.6429	0.03214	0	0	0	0	NaN	0	0
1_0h_RS1_CYT_120420	1956	0.6286	0.03143	0	0	0	0	NaN	0	0
1_0h_RS1_CYT_120420	1957	0.6143	0.03071	0	0	0	0	NaN	0	0
1_0h_RS1_CYT_120420	1958	0.6	0.03	0	0	0	0	NaN	0	0
1_0h_RS1_CYT_120420	1959	0.5857	0.02929	0	0	0	0	NaN	0	0
1_0h_RS1_CYT_120420	1960	0.5714	0.02857	0	0	0	0	NaN	0	0
1_0h_RS1_CYT_120420	1961	0.5571	0.02786	0	0	0	0	NaN	0	0
1_0h_RS1_CYT_120420	1962	0.5429	0.02714	0	0	0	0	NaN	0	0
1_0h_RS1_CYT_120420	1963	0.5286	0.02643	0	0	0	0	NaN	0	0
1_0h_RS1_CYT_120420	1964	0.5143	0.02571	0	0	0	0	NaN	0	0
1_0h_RS1_CYT_120420	1965	0.5	0.025	0	0	0	0	NaN	0	0
1_0h_RS1_CYT_120420	1966	0.4857	0.02429	0	0	0	0	NaN	0	0
1_0h_RS1_CYT_120420	1967	0.4714	0.02357	0	0	0	0	NaN	0	0
1_0h_RS1_CYT_120420	1968	0.4571	0.02286	0	0	0	0	NaN	0	0
1_0h_RS1_CYT_120420	1969	0.4429	0.02214	0	0	0	0	NaN	0	0
1_0h_RS1_CYT_120420	1970	0.4286	0.02143	0	0	0	0	NaN	0	0
1_0h_RS1_CYT_120420	1971	0.4238	0.02119	0	0	0	0	NaN	0	0
1_0h_RS1_CYT_120420	1972	0.419	0.02095	0	0	0	0	NaN	0	0
1_0h_RS1_CYT_120420	1973	0.4143	0.02071	0	0	0	0	NaN	0	0
1_0h_RS1_CYT_120420	1974	0.4095	0.02048	0	0	0	0	NaN	0	0
1_0h_RS1_CYT_120420	1975	0.4048	0.02024	0	0	0	0	NaN	0	0
1_0h_RS1_CYT_120420	1976	0.4	0.02	0	0	0	0	NaN	0	0
1_0h_RS1_CYT_120420	1977	0.3952	0.01976	0	0	0	0	NaN	0	0
1_0h_RS1_CYT_120420	1978	0.3905	0.01952	0	0	0	0	NaN	0	0
1_0h_RS1_CYT_120420	1979	0.3857	0.01929	0	0	0	0	NaN	0	0
1_0h_RS1_CYT_120420	1980	0.381	0.01905	0	0	0	0	NaN	0	0
1_0h_RS1_CYT_120420	1981	0.3762	0.01881	0	0	0	0	NaN	0	0
1_0h_RS1_CYT_120420	1982	0.3714	0.01857	0	0	0	0	NaN	0	0
1_0h_RS1_CYT_120420	1983	0.3667	0.01833	0	0	0	0	NaN	0	0
1_0h_RS1_CYT_120420	1984	0.3619	0.0181	0	0	0	0	NaN	0	0
1_0h_RS1_CYT_120420	1985	0.3571	0.01786	0	0	0	0	NaN	0	0
1_0h_RS1_CYT_120420	1986	0.3524	0.01762	0	0	0	0	NaN	0	0
1_0h_RS1_CYT_120420	1987	0.3476	0.01738	0	0	0	0	NaN	0	0
1_0h_RS1_CYT_120420	1988	0.3429	0.01714	0	0	0	0	NaN	0	0
1_0h_RS1_CYT_120420	1989	0.3381	0.0169	0	0	0	0	NaN	0	0
1_0h_RS1_CYT_120420	1990	0.3333	0.01667	0	0	0	0	NaN	0	0
1_0h_RS1_CYT_120420	1991	0.3367	0.01683	0	0	0	0	NaN	0	0
1_0h_RS1_CYT_120420	1992	0.34	0.017	0	0	0	0	NaN	0	0
1_0h_RS1_CYT_120420	1993	0.3433	0.01717	0	0	0	0	NaN	0	0
1_0h_RS1_CYT_120420	1994	0.3467	0.01733	0	0	0	0	NaN	0	0
1_0h_RS1_CYT_120420	1995	0.35	0.0175	0	0	0	0	NaN	0	0
1_0h_RS1_CYT_120420	1996	0.3533	0.01767	0	0	0	0	NaN	0	0
1_0h_RS1_CYT_120420	1997	0.3567	0.01783	0	0	0	0	NaN	0	0
1_0h_RS1_CYT_120420	1998	0.36	0.018	0	0	0	0	NaN	0	0
1_0h_RS1_CYT_120420	1999	0.3633	0.01817	0	0	0	0	NaN	0	0
1_0h_RS1_CYT_120420	2000	0.3667	0.01833	0	0	0	0	NaN	0	0
1_0h_RS1_CYT_120422	80	0	0	0	0	0	0	NaN	0	0
1_0h_RS1_CYT_120422	81	0	0	0	0	0	0	NaN	0	0
1_0h_RS1_CYT_120422	82	0	0	0	0	0	0	NaN	0	0
1_0h_RS1_CYT_120422	83	0	0	0	0	0	0	NaN	0	0
1_0h_RS1_CYT_120422	84	0	0	0	0	0	0	NaN	0	0
1_0h_RS1_CYT_120422	85	0	0	0	0	0	0	NaN	0	0
1_0h_RS1_CYT_120422	86	0	0	0	0	0	0	NaN	0	0
1_0h_RS1_CYT_120422	87	0	0	0	0	0	0	NaN	0	0
1_0h_RS1_CYT_120422	88	0	0	0	0	0	0	NaN	0	0
1_0h_RS1_CYT_120422	89	0	0	0	0	0	0	NaN	0	0
1_0h_RS1_CYT_120422	90	0	0	0	0	0	0	NaN	0	0
1_0h_RS1_CYT_120422	91	0	0	0	0	0	0	NaN	0	0
1_0h_RS1_CYT_120422	92	0	0	0	0	0	0	NaN	0	0
1_0h_RS1_CYT_120422	93	0	0	0	0	0	0	NaN	0	0
1_0h_RS1_CYT_120422	94	0	0	0	0	0	0	NaN	0	0
1_0h_RS1_CYT_120422	95	0	0	0	0	0	0	NaN	0	0
1_0h_RS1_CYT_120422	96	0	0	0	0	0	0	NaN	0	0
1_0h_RS1_CYT_120422	97	0	0	0	0	0	0	NaN	0	0
1_0h_RS1_CYT_120422	98	0	0	0	0	0	0	NaN	0	0
1_0h_RS1_CYT_120422	99	0	0	0	0	0	0	NaN	0	0
1_0h_RS1_CYT_120422	100	0	0	0	0	0	0	NaN	0	0
1_0h_RS1_CYT_120422	101	0	0	0	0	0	0	NaN	0	0
1_0h_RS1_CYT_120422	102	0	0	0	0	0	0	NaN	0	0
1_0h_RS1_CYT_120422	103	0	0	0	0	0	0	NaN	0	0
1_0h_RS1_CYT_120422	104	0	0	0	0	0	0	NaN	0	0
1_0h_RS1_CYT_120422	105	0	0	0	0	0	0	NaN	0	0
1_0h_RS1_CYT_120422	106	0	0	0	0	0	0	NaN	0	0
1_0h_RS1_CYT_120422	107	0	0	0	0	0	0	NaN	0	0
1_0h_RS1_CYT_120422	108	0	0	0	0	0	0	NaN	0	0
1_0h_RS1_CYT_120422	109	0	0	0	0	0	0	NaN	0	0
1_0h_RS1_CYT_120422	110	0	0	0	0	0	0	NaN	0	0
1_0h_RS1_CYT_120422	111	0	0	0	0	0	0	NaN	0	0
1_0h_RS1_CYT_120422	112	0	0	0	0	0	0	NaN	0	0
1_0h_RS1_CYT_120422	113	0	0	0	0	0	0	NaN	0	0
1_0h_RS1_CYT_120422	114	0	0	0	0	0	0	NaN	0	0
1_0h_RS1_CYT_120422	115	0	0	0	0	0	0	NaN	0	0
1_0h_RS1_CYT_120422	116	0	0	0	0	0	0	NaN	0	0
1_0h_RS1_CYT_120422	117	0	0	0	0	0	0	NaN	0	0
1_0h_RS1_CYT_120422	118	0	0	0	0	0	0	NaN	0	0
1_0h_RS1_CYT_120422	119	0	0	0	0	0	0	NaN	0	0
1_0h_RS1_CYT_120422	120	0	0	0	0	0	0	NaN	0	0
1_0h_RS1_CYT_120422	121	0	0	0	0	0	0	NaN	0	0
1_0h_RS1_CYT_120422	122	0	0	0	0	0	0	NaN	0	0
1_0h_RS1_CYT_120422	123	0	0	0	0	0	0	NaN	0	0
1_0h_RS1_CYT_120422	124	0	0	0	0	0	0	NaN	0	0
1_0h_RS1_CYT_120422	125	0	0	0	0	0	0	NaN	0	0
1_0h_RS1_CYT_120422	126	0	0	0	0	0	0	NaN	0	0
1_0h_RS1_CYT_120422	127	0	0	0	0	0	0	NaN	0	0
1_0h_RS1_CYT_120422	128	0	0	0	0	0	0	NaN	0	0
1_0h_RS1_CYT_120422	129	0	0	0	0	0	0	NaN	0	0
1_0h_RS1_CYT_120422	130	0	0	0	0	0	0	NaN	0	0
1_0h_RS1_CYT_120422	131	0	0	0	0	0	0	NaN	0	0
1_0h_RS1_CYT_120422	132	0	0	0	0	0	0	NaN	0	0
1_0h_RS1_CYT_120422	133	0	0	0	0	0	0	NaN	0	0
1_0h_RS1_CYT_120422	134	0	0	0	0	0	0	NaN	0	0
1_0h_RS1_CYT_120422	135	0	0	0	0	0	0	NaN	0	0
1_0h_RS1_CYT_120422	136	0	0	0	0	0	0	NaN	0	0
1_0h_RS1_CYT_120422	137	0	0	0	0	0	0	NaN	0	0
1_0h_RS1_CYT_120422	138	0	0	0	0	0	0	NaN	0	0
1_0h_RS1_CYT_120422	139	0	0	0	0	0	0	NaN	0	0
1_0h_RS1_CYT_120422	140	0	0	0	0	0	0	NaN	0	0
1_0h_RS1_CYT_120422	141	0	0	0	0	0	0	NaN	0	0
1_0h_RS1_CYT_120422	142	0	0	0	0	0	0	NaN	0	0
1_0h_RS1_CYT_120422	143	0	0	0	0	0	0	NaN	0	0
1_0h_RS1_CYT_120422	144	0	0	0	0	0	0	NaN	0	0
1_0h_RS1_CYT_120422	145	0	0	0	0	0	0	NaN	0	0
1_0h_RS1_CYT_120422	146	0	0	0	0	0	0	NaN	0	0
1_0h_RS1_CYT_120422	147	0	0	0	0	0	0	NaN	0	0
[truncated: 235,159 more rows]
