# Supplementary material for: Differential dynamics of the mammalian mRNA and protein expression response to misfolding stress
Source: Mol Syst Biol. 2016 Jan 20;12(1):855. doi: 10.15252/msb.20156423 (PMC4731011; doi:10.15252/msb.20156423)
Supplement: Supplementary file 4 — Dataset EV3 [file MSB-12-855-s004.zip › MS_txt/Oxidation(M)Sites.txt]

Proteins	Positions within proteins	Leading proteins	Protein	Protein names	Gene names	Fasta headers	Localization prob	Score diff	Localization prob 1_0h_RS1	Score diff 1_0h_RS1	PEP 1_0h_RS1	Score 1_0h_RS1	Localization prob 1_0h_RS3	Score diff 1_0h_RS3	PEP 1_0h_RS3	Score 1_0h_RS3	Localization prob 2_05h_RS1	Score diff 2_05h_RS1	PEP 2_05h_RS1	Score 2_05h_RS1	Localization prob 2_05h_RS3	Score diff 2_05h_RS3	PEP 2_05h_RS3	Score 2_05h_RS3	Localization prob 3_1h_RS1	Score diff 3_1h_RS1	PEP 3_1h_RS1	Score 3_1h_RS1	Localization prob 3_1h_RS3	Score diff 3_1h_RS3	PEP 3_1h_RS3	Score 3_1h_RS3	Localization prob 4_2h_RS1	Score diff 4_2h_RS1	PEP 4_2h_RS1	Score 4_2h_RS1	Localization prob 4_2h_RS3	Score diff 4_2h_RS3	PEP 4_2h_RS3	Score 4_2h_RS3	Localization prob 5_8h_RS1	Score diff 5_8h_RS1	PEP 5_8h_RS1	Score 5_8h_RS1	Localization prob 5_8h_RS3	Score diff 5_8h_RS3	PEP 5_8h_RS3	Score 5_8h_RS3	Localization prob 6_16h_RS1
A6NDY9;F8WE98;P21333;P21333-2;Q5HY54	270;270;297;297;297	A6NDY9;P21333;Q5HY54	P21333	Filamin-A	FLNA;FLNA;FLNA;FLNA	>tr|A6NDY9|A6NDY9_HUMAN Filamin A OS=Homo sapiens GN=FLNA PE=2 SV=4;>tr|F8WE98|F8WE98_HUMAN Filamin-A OS=Homo sapiens GN=FLNA PE=4 SV=1;>sp|P21333|FLNA_HUMAN Filamin-A OS=Homo sapiens GN=FLNA PE=1 SV=4;>sp|P21333-2|FLNA_HUMAN Isoform 2 of Filamin-A OS=Homo	1	107.994					1	107.994	0.00286563	107.99
A6NDY9;P21333;P21333-2;E9PHF0;Q5HY54	2142;2474;2466;607;2434	A6NDY9;P21333;Q5HY54	P21333	Filamin-A	FLNA;FLNA;FLNA;FLNA	>tr|A6NDY9|A6NDY9_HUMAN Filamin A OS=Homo sapiens GN=FLNA PE=2 SV=4;>sp|P21333|FLNA_HUMAN Filamin-A OS=Homo sapiens GN=FLNA PE=1 SV=4;>sp|P21333-2|FLNA_HUMAN Isoform 2 of Filamin-A OS=Homo sapiens GN=FLNA;>tr|E9PHF0|E9PHF0_HUMAN Filamin-A OS=Homo sapiens G	1	173.842	1	162.486	0.000360032	162.49	1	177.101	1.61756E-50	198.32					1	125.818	1.61756E-50	198.32					1	173.842	9.29558E-101	193.77					1	118.866	0.098469	118.87					1	133.321	2.59399E-23	172.11
A6NDY9;P21333;P21333-2;Q5HY54	1373;1400;1400;1400	A6NDY9;P21333;Q5HY54	P21333	Filamin-A	FLNA;FLNA;FLNA	>tr|A6NDY9|A6NDY9_HUMAN Filamin A OS=Homo sapiens GN=FLNA PE=2 SV=4;>sp|P21333|FLNA_HUMAN Filamin-A OS=Homo sapiens GN=FLNA PE=1 SV=4;>sp|P21333-2|FLNA_HUMAN Isoform 2 of Filamin-A OS=Homo sapiens GN=FLNA;>tr|Q5HY54|Q5HY54_HUMAN Filamin A, alpha (Actin bin	0.753607	4.85516					0	0		NaN					0	0		NaN					0.748161	4.72871	0.000126715	57.959					0	0		NaN					0.753607	4.85516	0.00845711	44.533
A6NFX8;Q9UKK9;A6NHE8;A6NJU6;A6NCQ0;C9JYY9	1;1;1;1;1;1	A6NFX8	A6NFX8	ADP-sugar pyrophosphatase	NUDT5;NUDT5;NUDT5;NUDT5;NUDT5;NUDT5	>tr|A6NFX8|A6NFX8_HUMAN ADP-sugar pyrophosphatase OS=Homo sapiens GN=NUDT5 PE=3 SV=1;>sp|Q9UKK9|NUDT5_HUMAN ADP-sugar pyrophosphatase OS=Homo sapiens GN=NUDT5 PE=1 SV=1;>tr|A6NHE8|A6NHE8_HUMAN ADP-sugar pyrophosphatase OS=Homo sapiens GN=NUDT5 PE=3 SV=2;>t	1	249.328					1	249.328	1.39724E-143	249.33
P54578;A6NJA2;B7Z4N8	488;453;477	P54578	P54578	Ubiquitin carboxyl-terminal hydrolase 14;Ubiquitin carboxyl-terminal hydrolase;Ubiquitin carboxyl-terminal hydrolase	USP14;USP14;USP14	>sp|P54578|UBP14_HUMAN Ubiquitin carboxyl-terminal hydrolase 14 OS=Homo sapiens GN=USP14 PE=1 SV=3;>tr|A6NJA2|A6NJA2_HUMAN Ubiquitin carboxyl-terminal hydrolase OS=Homo sapiens GN=USP14 PE=3 SV=1;>tr|B7Z4N8|B7Z4N8_HUMAN Ubiquitin carboxyl-terminal hydrolas	1	86.2877	0	0		NaN	1	86.2877	0.00487391	122.34									0	0		NaN
A6NNZ2;A6NKZ8;CON__ENSEMBL:ENSBTAP00000025008;Q9H4B7;P07437;F8VW92;F8VYX6;Q5JP53;F8VUJ7;Q5ST81;E7EWR1;E7ENH1;F5H894;P04350;B4DJ43;B4DFH6;P68371;Q13509;A8K854;Q13885;Q3ZCM7;Q5SQY0;C9JAA5;F5H0I4;Q9BUF5;B4DP54;B3KS31	257;185;343;257;257;257;257;239;229;185;166;84;111;257;175;49;257;257;185;257;257;223;220;185;257;229;185	A6NNZ2;CON__ENSEMBL:ENSBTAP00000025008;P07437;P04350;P68371;Q13509;Q13885;Q3ZCM7;Q9BUF5	P68371	Tubulin beta-8 chain B;Putative tubulin beta chain-like protein ENSP00000290377;Tubulin beta-1 chain;Tubulin beta chain;Tubulin beta-4A chain;Tubulin beta-4B chain;Tubulin beta-3 chain;Tubulin beta-2A chain;Tubulin beta-8 chain;Tubulin beta-6 chain	TUBB1;TUBB;TUBB;TUBB;TUBB;TUBB;TUBB;TUBB;TUBB;TUBB;TUBB4A;TUBB4A;TUBB4;TUBB4B;TUBB3;TUBB3;TUBB2A;TUBB8;RP11-631M21.2;TUBB8;TUBB8;TUBB6;TUBB6;TUBB6	>sp|A6NNZ2|TBB8B_HUMAN Tubulin beta-8 chain B OS=Homo sapiens PE=1 SV=1;>sp|A6NKZ8|YI016_HUMAN Putative tubulin beta chain-like protein ENSP00000290377 OS=Homo sapiens PE=5 SV=2;>ENSEMBL:ENSBTAP00000025008 (Bos taurus) hypothetical protein;>sp|Q9H4B7|TBB1_	1	93.1105	1	118.177	0.00767037	118.18	1	121.733	2.93261E-06	150.35	0	0		NaN	0	0		NaN	0	0		NaN	1	93.1105	0.00146528	133.13	0	0		NaN	0	0		NaN					0	0		NaN
A6NNZ2;A6NKZ8;P07437;F8VW92;F8VYX6;Q5JP53;F8VUJ7;Q5ST81;E7EWR1;E7ENH1;F5H894;P04350;B4DJ43;B4DFH6;P68371;Q13885;Q3ZCM7;Q5SQY0;C9JAA5;F5H0I4;Q9BUF5;B4DP54;B3KS31	267;195;267;267;267;249;239;195;176;94;121;267;185;59;267;267;267;233;230;195;267;239;195	A6NNZ2;P07437;P04350;P68371;Q13885;Q3ZCM7;Q9BUF5	P68371	Tubulin beta-8 chain B;Putative tubulin beta chain-like protein ENSP00000290377;Tubulin beta chain;Tubulin beta-4A chain;Tubulin beta-4B chain;Tubulin beta-2A chain;Tubulin beta-8 chain;Tubulin beta-6 chain	TUBB;TUBB;TUBB;TUBB;TUBB;TUBB;TUBB;TUBB;TUBB;TUBB4A;TUBB4A;TUBB4;TUBB4B;TUBB2A;TUBB8;RP11-631M21.2;TUBB8;TUBB8;TUBB6;TUBB6;TUBB6	>sp|A6NNZ2|TBB8B_HUMAN Tubulin beta-8 chain B OS=Homo sapiens PE=1 SV=1;>sp|A6NKZ8|YI016_HUMAN Putative tubulin beta chain-like protein ENSP00000290377 OS=Homo sapiens PE=5 SV=2;>sp|P07437|TBB5_HUMAN Tubulin beta chain OS=Homo sapiens GN=TUBB PE=1 SV=2;>tr	1	83.6173	1	84.1687	0.00485089	102.73	1	95.4173	0.00296465	107.65	0	0		NaN	1	84.1687	0.000209229	127.17	1	89.4303	0.0138259	89.43	1	97.4631	0.00489618	102.62	1	84.1687	0.0275017	84.169	1	84.1687	0.00581777	100.38	1	75.0877	0.0787026	75.088	1	104.866	0.00384927	105.17	0
A7YIJ8;P35241;H7BZI4;A7YIK0;P15311;E7EQR4;P26038;E9PNP4	12;12;12;12;12;12;12;12	A7YIJ8;P15311;P26038	P26038	Radixin;Ezrin;Moesin	RDX;RDX;RDX;RDX;EZR;EZR;MSN;RDX	>tr|A7YIJ8|A7YIJ8_HUMAN Radixin OS=Homo sapiens GN=RDX PE=2 SV=1;>sp|P35241|RADI_HUMAN Radixin OS=Homo sapiens GN=RDX PE=1 SV=1;>tr|H7BZI4|H7BZI4_HUMAN Radixin OS=Homo sapiens GN=RDX PE=4 SV=1;>tr|A7YIK0|A7YIK0_HUMAN Radixin OS=Homo sapiens GN=RDX PE=2 SV=	1	112.743	1	112.743	6.35877E-05	112.74
Q86YJ6;Q86YJ6-4;Q86YJ6-2;Q86YJ6-3;C9JU10;Q86YJ6-5;A8K0C1	178;178;178;178;146;20;20	Q86YJ6	Q86YJ6	Threonine synthase-like 2	THNSL2;THNSL2;THNSL2	>sp|Q86YJ6|THNS2_HUMAN Threonine synthase-like 2 OS=Homo sapiens GN=THNSL2 PE=2 SV=3;>sp|Q86YJ6-4|THNS2_HUMAN Isoform 4 of Threonine synthase-like 2 OS=Homo sapiens GN=THNSL2;>sp|Q86YJ6-2|THNS2_HUMAN Isoform 2 of Threonine synthase-like 2 OS=Homo sapiens G	1	118.712	0	0		NaN	1	83.3966	0.0618231	83.397									0	0		NaN					0	0		NaN	1	118.712	0.00420123	118.71
A8MZ22;F5HFY4;Q99733;C9JZI7;C9J6D1;E9PKT8;E9PNJ7;E9PS34;E9PJJ2;E9PNW0;E9PP22;E9PKI2;C9J1B1	32;32;32;32;32;32;32;32;32;32;32;32;32	A8MZ22	A8MZ22	Nucleosome assembly protein 1-like 4	NAP1L4;NAP1L4b;NAP1L4;NAP1L4;NAP1L4;NAP1L4;NAP1L4;NAP1L4;NAP1L4;NAP1L4;NAP1L4;NAP1L4;NAP1L4	>tr|A8MZ22|A8MZ22_HUMAN Nucleosome assembly protein 1-like 4 OS=Homo sapiens GN=NAP1L4 PE=3 SV=3;>tr|F5HFY4|F5HFY4_HUMAN Nucleosome assembly protein 1-like 4 OS=Homo sapiens GN=NAP1L4b PE=2 SV=1;>sp|Q99733|NP1L4_HUMAN Nucleosome assembly protein 1-like 4 O	1	140.075	0	0		NaN	1	121.83	6.09984E-15	167.09	0	0		NaN	1	140.075	0.000412009	140.07	0	0		NaN	0	0		NaN
Q13310-3;Q13310;Q13310-2;B1ANR0;H0YEQ8;B1ANR1;P11940;E7ERJ7;E7EQV3;P11940-2;H0YBN4;E5RJB9;E5RH24;E5RGH3	72;72;72;72;16;72;72;72;27;72;67;72;72;27	Q13310-3;P11940	P11940	Polyadenylate-binding protein 4;Polyadenylate-binding protein 1	PABPC4;PABPC4;PABPC4;PABPC4;PABPC1;PABPC1;PABPC1;PABPC1;PABPC1;PABPC1;PABPC1	>sp|Q13310-3|PABP4_HUMAN Isoform 3 of Polyadenylate-binding protein 4 OS=Homo sapiens GN=PABPC4;>sp|Q13310|PABP4_HUMAN Polyadenylate-binding protein 4 OS=Homo sapiens GN=PABPC4 PE=1 SV=1;>sp|Q13310-2|PABP4_HUMAN Isoform 2 of Polyadenylate-binding protein 4	1	105.204	1	91.3133	0.0306365	91.313	1	105.204	0.00455727	117.86													0	0		NaN
B2RPK0;P09429;Q5T7C4;E9PFF0;Q5T7C6;Q5T7C0;P26583;D6R9A6	13;13;13;13;13;13;13;13	B2RPK0;P09429;P26583	P26583	Putative high mobility group protein B1-like 1;High mobility group protein B1;High mobility group protein B2	HMGB1P1;HMGB1;HMGB1;HMGB1;HMGB1;HMGB1;HMGB2;HMGB2	>sp|B2RPK0|HGB1A_HUMAN Putative high mobility group protein B1-like 1 OS=Homo sapiens GN=HMGB1P1 PE=5 SV=1;>sp|P09429|HMGB1_HUMAN High mobility group protein B1 OS=Homo sapiens GN=HMGB1 PE=1 SV=3;>tr|Q5T7C4|Q5T7C4_HUMAN High mobility group protein B1 OS=Ho	1	110.923	0	0		NaN	1	134.685	2.07961E-05	134.68					0	0		NaN					1	141.581	3.07865E-06	141.58					0	0		NaN					1	139.476	8.48669E-06	139.48
B4DHM5;P00558;B7Z7A9;B4E1H9;E7ERH5	137;312;284;222;176	B4DHM5;P00558	P00558	Phosphoglycerate kinase;Phosphoglycerate kinase 1;Phosphoglycerate kinase;Phosphoglycerate kinase;Phosphoglycerate kinase	PGK1;PGK1;PGK1;PGK1;PGK1	>tr|B4DHM5|B4DHM5_HUMAN Phosphoglycerate kinase OS=Homo sapiens GN=PGK1 PE=2 SV=1;>sp|P00558|PGK1_HUMAN Phosphoglycerate kinase 1 OS=Homo sapiens GN=PGK1 PE=1 SV=3;>tr|B7Z7A9|B7Z7A9_HUMAN Phosphoglycerate kinase OS=Homo sapiens GN=PGK1 PE=2 SV=1;>tr|B4E1H9	1	138.031	1	124.857	2.9585E-20	124.86	1	155.864	1.43335E-54	163.85	0	0		NaN	1	145.022	2.32941E-43	153.82					1	120.231	1.7001E-34	149.85	0	0		NaN	1	95.1952	2.3727E-20	126.61					1	113.166	1.4141E-11	113.17
B4DHM5;P00558;B7Z7A9;B4E1H9;E7ERH5	65;240;212;150;104	B4DHM5;P00558	P00558	Phosphoglycerate kinase;Phosphoglycerate kinase 1;Phosphoglycerate kinase;Phosphoglycerate kinase;Phosphoglycerate kinase	PGK1;PGK1;PGK1;PGK1;PGK1	>tr|B4DHM5|B4DHM5_HUMAN Phosphoglycerate kinase OS=Homo sapiens GN=PGK1 PE=2 SV=1;>sp|P00558|PGK1_HUMAN Phosphoglycerate kinase 1 OS=Homo sapiens GN=PGK1 PE=1 SV=3;>tr|B7Z7A9|B7Z7A9_HUMAN Phosphoglycerate kinase OS=Homo sapiens GN=PGK1 PE=2 SV=1;>tr|B4E1H9	1	63.6788					1	63.6788	1.3858E-05	78.653	0	0		NaN	0.999983	48.6761	0.0051479	64.701					0	0		NaN					0	0		NaN
B4DHM5;P00558;B7Z7A9;B4E1H9;E7ERH5	76;251;223;161;115	B4DHM5;P00558	P00558	Phosphoglycerate kinase;Phosphoglycerate kinase 1;Phosphoglycerate kinase;Phosphoglycerate kinase;Phosphoglycerate kinase	PGK1;PGK1;PGK1;PGK1;PGK1	>tr|B4DHM5|B4DHM5_HUMAN Phosphoglycerate kinase OS=Homo sapiens GN=PGK1 PE=2 SV=1;>sp|P00558|PGK1_HUMAN Phosphoglycerate kinase 1 OS=Homo sapiens GN=PGK1 PE=1 SV=3;>tr|B7Z7A9|B7Z7A9_HUMAN Phosphoglycerate kinase OS=Homo sapiens GN=PGK1 PE=2 SV=1;>tr|B4E1H9	1	95.4088	1	68.5254	0.0750121	68.525	1	223.057	4.56954E-225	275.37													0	0		NaN
Q16555;B4DR31;Q8NAN9;Q14194-2;Q14194;E9PD68;H0YBT4;Q14195-2;Q14195;F5GWI3	375;339;14;489;375;373;74;489;375;1	Q16555;H0YBT4;Q14195-2	Q16555	Dihydropyrimidinase-related protein 2;Dihydropyrimidinase-related protein 1;Dihydropyrimidinase-related protein 3	DPYSL2;DPYSL2;DPYSL2;CRMP1;CRMP1;DPYSL3;DPYSL3;DPYSL3	>sp|Q16555|DPYL2_HUMAN Dihydropyrimidinase-related protein 2 OS=Homo sapiens GN=DPYSL2 PE=1 SV=1;>tr|B4DR31|B4DR31_HUMAN Dihydropyrimidinase-related protein 2 OS=Homo sapiens GN=DPYSL2 PE=2 SV=1;>tr|Q8NAN9|Q8NAN9_HUMAN Dihydropyrimidinase-related protein 2	1	155.2					1	279.444	1.67533E-245	279.44													1	248.254	1.08805E-143	248.25					1	155.2	7.17261E-14	155.2
B4DR52;Q5QNW6-2;O60814;P57053;P58876;P62807;Q5QNW6;Q93079;Q99877;Q99879;Q99880;P06899;P23527;P33778;Q16778;Q8N257	60;60;60;60;60;60;60;60;60;60;60;60;60;60;60;60	B4DR52;P06899	B4DR52	Histone H2B;Histone H2B type 1-K;Histone H2B type F-S;Histone H2B type 1-D;Histone H2B type 1-C/E/F/G/I;Histone H2B type 2-F;Histone H2B type 1-H;Histone H2B type 1-N;Histone H2B type 1-M;Histone H2B type 1-L;Histone H2B type 1-J;Histone H2B type 1-O;Histone H2B type 1-B;Histone H2B type 2-E;Histone H2B type 3-B	HIST2H2BF;HIST1H2BK;H2BFS;HIST1H2BD;HIST1H2BC;HIST2H2BF;HIST1H2BH;HIST1H2BN;HIST1H2BM;HIST1H2BL;HIST1H2BJ;HIST1H2BO;HIST1H2BB;HIST2H2BE;HIST3H2BB	>tr|B4DR52|B4DR52_HUMAN Histone H2B OS=Homo sapiens GN=HIST2H2BF PE=2 SV=1;>sp|Q5QNW6-2|H2B2F_HUMAN Isoform 2 of Histone H2B type 2-F OS=Homo sapiens GN=HIST2H2BF;>sp|O60814|H2B1K_HUMAN Histone H2B type 1-K OS=Homo sapiens GN=HIST1H2BK PE=1 SV=3;>sp|P57053	1	82.6653	0.997382	25.8086	2.84301E-06	119.45	0.999966	44.6839	4.05605E-55	203.04	0	0		NaN	0.999999	61.4296	2.06605E-42	190.44	0	0		NaN	0.999964	44.4386	5.63955E-43	195.2	0	0		NaN	1	64.4406	6.32225E-23	172.82	0	0		NaN	1	82.6653	1.36477E-84	215.48	0
B4DR52;Q5QNW6-2;O60814;P57053;P58876;P62807;Q5QNW6;Q93079;Q99877;Q99879;Q99880;P06899;P23527;P33778;Q16778;Q8N257	63;63;63;63;63;63;63;63;63;63;63;63;63;63;63;63	B4DR52;P06899	B4DR52	Histone H2B;Histone H2B type 1-K;Histone H2B type F-S;Histone H2B type 1-D;Histone H2B type 1-C/E/F/G/I;Histone H2B type 2-F;Histone H2B type 1-H;Histone H2B type 1-N;Histone H2B type 1-M;Histone H2B type 1-L;Histone H2B type 1-J;Histone H2B type 1-O;Histone H2B type 1-B;Histone H2B type 2-E;Histone H2B type 3-B	HIST2H2BF;HIST1H2BK;H2BFS;HIST1H2BD;HIST1H2BC;HIST2H2BF;HIST1H2BH;HIST1H2BN;HIST1H2BM;HIST1H2BL;HIST1H2BJ;HIST1H2BO;HIST1H2BB;HIST2H2BE;HIST3H2BB	>tr|B4DR52|B4DR52_HUMAN Histone H2B OS=Homo sapiens GN=HIST2H2BF PE=2 SV=1;>sp|Q5QNW6-2|H2B2F_HUMAN Isoform 2 of Histone H2B type 2-F OS=Homo sapiens GN=HIST2H2BF;>sp|O60814|H2B1K_HUMAN Histone H2B type 1-K OS=Homo sapiens GN=HIST1H2BK PE=1 SV=3;>sp|P57053	1	90.5449	0	0		NaN	0.999999	59.6894	2.88573E-69	212.39	0	0		NaN	0.999992	50.7897	1.16418E-54	197.47	0	0		NaN	0.999958	43.7961	6.32911E-86	223.7	0	0		NaN	1	90.5449	3.03215E-190	266.2	0	0		NaN	1	70.9691	1.28172E-84	216	0
P35637;P35637-2;E7EUX0;B4DR70;H3BNA4;H3BPE7	464;463;462;393;221;465	P35637	P35637	RNA-binding protein FUS	FUS;FUS;FUS;FUS;FUS	>sp|P35637|FUS_HUMAN RNA-binding protein FUS OS=Homo sapiens GN=FUS PE=1 SV=1;>sp|P35637-2|FUS_HUMAN Isoform Short of RNA-binding protein FUS OS=Homo sapiens GN=FUS;>tr|E7EUX0|E7EUX0_HUMAN Uncharacterized protein OS=Homo sapiens GN=FUS PE=4 SV=1;>tr|B4DR70	1	59.1628					1	59.1628	0.00530726	74.505																					0	0		NaN
B4DUI8;CON__P60712;P60709;B4E335;B4DW52;F5GYT4;P62736;P63267;F5H1C1;Q5T8M7;E9PG30;P63261;F5H0N0;P68032;P68133;Q562R1	147;190;190;166;162;109;192;191;157;157;148;190;148;192;192;191	B4DUI8;CON__P60712;P62736;P63261;P68032;Q562R1	P63261	Actin, cytoplasmic 1;Actin, cytoplasmic 1, N-terminally processed;Actin, aortic smooth muscle;Actin, gamma-enteric smooth muscle;Actin, cytoplasmic 2;Actin, cytoplasmic 2, N-terminally processed;Actin, alpha cardiac muscle 1;Actin, alpha skeletal muscle;Beta-actin-like protein 2	ACTA2;ACTB;ACTB;ACTB;ACTB;ACTA2;ACTG2;ACTC1;ACTA1;ACTG2;ACTG1;ACTG1;ACTC1;ACTA1;ACTBL2	>tr|B4DUI8|B4DUI8_HUMAN Actin, aortic smooth muscle OS=Homo sapiens GN=ACTA2 PE=2 SV=1;>P60712 SWISS-PROT:P60712 (Bos taurus) Actin, cytoplasmic 1;>sp|P60709|ACTB_HUMAN Actin, cytoplasmic 1 OS=Homo sapiens GN=ACTB PE=1 SV=1;>tr|B4E335|B4E335_HUMAN Actin, c	1	83.3141	1	94.1915	0.0224823	94.191	1	113.609	7.21077E-09	179.21	0	0		NaN	1	97.4631	0.00968861	104.24	0	0		NaN	1	119.173	0.0391954	119.17	0	0		NaN	1	105.649	0.00836731	105.65	0	0		NaN	1	83.3141	0.000454006	127.56	0
B4DUI8;CON__P60712;P60709;B4E335;B4DW52;F5GYT4;P62736;P63267;F5H1C1;Q5T8M7;E9PG30;P63261;F5H0N0;P68032;P68133;A6NL76;Q5T8M8;E7EQV5	282;325;325;301;297;244;327;326;292;292;283;325;283;327;327;239;237;204	B4DUI8;CON__P60712;P62736;P63261;P68032	P63261	Actin, cytoplasmic 1;Actin, cytoplasmic 1, N-terminally processed;Actin, aortic smooth muscle;Actin, gamma-enteric smooth muscle;Actin, cytoplasmic 2;Actin, cytoplasmic 2, N-terminally processed;Actin, alpha cardiac muscle 1;Actin, alpha skeletal muscle	ACTA2;ACTB;ACTB;ACTB;ACTB;ACTA2;ACTG2;ACTC1;ACTA1;ACTG2;ACTG1;ACTG1;ACTC1;ACTA1;ACTA1;ACTA1;ACTA1	>tr|B4DUI8|B4DUI8_HUMAN Actin, aortic smooth muscle OS=Homo sapiens GN=ACTA2 PE=2 SV=1;>P60712 SWISS-PROT:P60712 (Bos taurus) Actin, cytoplasmic 1;>sp|P60709|ACTB_HUMAN Actin, cytoplasmic 1 OS=Homo sapiens GN=ACTB PE=1 SV=1;>tr|B4E335|B4E335_HUMAN Actin, c	1	92.8661	1	104.824	9.40537E-07	145.46	1	84.5074	1.02865E-51	205.53	1	92.8661	0.0214809	96.113	1	133.893	6.01222E-07	147.74	1	84.5074	0.00606908	112.15	1	86.3444	2.01105E-23	173.64	1	84.4793	0.0122762	102.53	1	86.0142	3.65091E-16	164.65	1	84.5074	0.000856675	129.82	1	92.611	1.99649E-05	141.95	1
B4DUI8;P62736;P63267;F5H1C1;Q5T8M7;E9PG30;P68032;P68133;A6NL76;Q5T8M8	184;229;228;194;194;185;229;229;141;139	B4DUI8;P62736;P68032	P68032	Actin, aortic smooth muscle;Actin, gamma-enteric smooth muscle;Actin, alpha cardiac muscle 1;Actin, alpha skeletal muscle	ACTA2;ACTA2;ACTG2;ACTC1;ACTA1;ACTG2;ACTC1;ACTA1;ACTA1;ACTA1	>tr|B4DUI8|B4DUI8_HUMAN Actin, aortic smooth muscle OS=Homo sapiens GN=ACTA2 PE=2 SV=1;>sp|P62736|ACTA_HUMAN Actin, aortic smooth muscle OS=Homo sapiens GN=ACTA2 PE=1 SV=1;>sp|P63267|ACTH_HUMAN Actin, gamma-enteric smooth muscle OS=Homo sapiens GN=ACTG2 PE	1	105.506																													1	105.506	0.000473345	105.51
B4DUI8;CON__P60712;P60709;B4E335;B4DW52;F5GYT4;P62736;P63267;F5H1C1;Q5T8M7;E9PG30;P63261;F5H0N0;P68032;P68133;A6NL76;Q5T8M8;E7EQV5	270;313;313;289;285;232;315;314;280;280;271;313;271;315;315;227;225;192	B4DUI8;CON__P60712;P62736;P63261;P68032	P63261	Actin, cytoplasmic 1;Actin, cytoplasmic 1, N-terminally processed;Actin, aortic smooth muscle;Actin, gamma-enteric smooth muscle;Actin, cytoplasmic 2;Actin, cytoplasmic 2, N-terminally processed;Actin, alpha cardiac muscle 1;Actin, alpha skeletal muscle	ACTA2;ACTB;ACTB;ACTB;ACTB;ACTA2;ACTG2;ACTC1;ACTA1;ACTG2;ACTG1;ACTG1;ACTC1;ACTA1;ACTA1;ACTA1;ACTA1	>tr|B4DUI8|B4DUI8_HUMAN Actin, aortic smooth muscle OS=Homo sapiens GN=ACTA2 PE=2 SV=1;>P60712 SWISS-PROT:P60712 (Bos taurus) Actin, cytoplasmic 1;>sp|P60709|ACTB_HUMAN Actin, cytoplasmic 1 OS=Homo sapiens GN=ACTB PE=1 SV=1;>tr|B4E335|B4E335_HUMAN Actin, c	1	100.49																					1	100.49	0.00410275	111.78
B4DUI8;P62736;P63267;F6QUT6;F6UVQ4;C9JFL5;B8ZZJ2;F8WB63	39;84;83;84;84;83;83;83	B4DUI8;P62736		Actin, aortic smooth muscle;Actin, gamma-enteric smooth muscle	ACTA2;ACTA2;ACTG2;ACTA2;ACTA2;ACTG2;ACTG2;ACTG2	>tr|B4DUI8|B4DUI8_HUMAN Actin, aortic smooth muscle OS=Homo sapiens GN=ACTA2 PE=2 SV=1;>sp|P62736|ACTA_HUMAN Actin, aortic smooth muscle OS=Homo sapiens GN=ACTA2 PE=1 SV=1;>sp|P63267|ACTH_HUMAN Actin, gamma-enteric smooth muscle OS=Homo sapiens GN=ACTG2 PE	1	91.812	1	91.812	0.00134051	118.52	1	96.4138	0.00124235	119.62	1	68.2833	0.0994992	68.283	1	100.542	0.00381473	100.54	1	71.98	0.0384506	76.358	1	77.7756	0.0112343	87.447	0	0		NaN	1	84.7534	0.0135639	85.837	1	71.3439	0.0276835	78.505	1	71.2794	0.0035303	103.83	0
B4DUI8;P62736;F5H1C1;P68032	312;357;322;357	B4DUI8;P62736;P68032	P68032	Actin, aortic smooth muscle;Actin, alpha cardiac muscle 1	ACTA2;ACTA2;ACTC1;ACTC1	>tr|B4DUI8|B4DUI8_HUMAN Actin, aortic smooth muscle OS=Homo sapiens GN=ACTA2 PE=2 SV=1;>sp|P62736|ACTA_HUMAN Actin, aortic smooth muscle OS=Homo sapiens GN=ACTA2 PE=1 SV=1;>tr|F5H1C1|F5H1C1_HUMAN Actin, alpha cardiac muscle 1 OS=Homo sapiens GN=ACTC1 PE=3	1	47.5371	1	66.5014	0.00028439	66.501	1	48.6546	0.0194068	48.655					1	43.1026	0.0510224	43.103	0	0		NaN									0	0		NaN	1	53.8946	0.00525938	53.895	1	47.5371	0.0233754	47.537	0
P07910-2;B4DY08;G3V4W0;G3V4C1;P07910-4;P07910;B2R603;G3V2Q1;G3V576;G3V575;G3V555;G3V251;G3V3K6;G3V5X6;B4DSU6	74;74;74;74;74;74;74;74;74;74;74;74;74;74;74	P07910-2	P07910-2	Heterogeneous nuclear ribonucleoproteins C1/C2	HNRNPC;HNRNPC;HNRNPC;HNRNPC;HNRNPC;HNRNPC;HNRNPC;HNRNPC;HNRNPC;HNRNPC;HNRNPC;HNRNPC;HNRNPC	>sp|P07910-2|HNRPC_HUMAN Isoform C1 of Heterogeneous nuclear ribonucleoproteins C1/C2 OS=Homo sapiens GN=HNRNPC;>tr|B4DY08|B4DY08_HUMAN Heterogeneous nuclear ribonucleoproteins C1/C2 OS=Homo sapiens GN=HNRNPC PE=2 SV=1;>tr|G3V4W0|G3V4W0_HUMAN Heterogeneous	1	112.299	0	0		NaN	0	0		NaN					1	87.4287	0.0112611	87.429					1	119.475	0.00125497	119.47					1	104.206	0.00349815	104.21					0	0		NaN
B5MEE4	1	B5MEE4	B5MEE4		EFNB2	>tr|B5MEE4|B5MEE4_HUMAN Uncharacterized protein OS=Homo sapiens GN=EFNB2 PE=3 SV=1	1	137.953
Q16881;Q16881-3;Q16881-4;B7Z2S5;Q16881-6;E7EW10;E9PNQ6;Q16881-2;E2QRB9;Q16881-5;B2R5P6;E7ESI6;E9PIR7;E9PMY9;F5H780	382;331;284;282;347;347;301;276;276;232;232;331;232;194;194	Q16881	Q16881	Thioredoxin reductase 1, cytoplasmic	TXNRD1;TXNRD1;TXNRD1;TXNRD1;TXNRD1;TXNRD1;TXNRD1;TXNRD1;TXNRD1;TXNRD1	>sp|Q16881|TRXR1_HUMAN Thioredoxin reductase 1, cytoplasmic OS=Homo sapiens GN=TXNRD1 PE=1 SV=3;>sp|Q16881-3|TRXR1_HUMAN Isoform 3 of Thioredoxin reductase 1, cytoplasmic OS=Homo sapiens GN=TXNRD1;>sp|Q16881-4|TRXR1_HUMAN Isoform 4 of Thioredoxin reductase	1	128.269					1	128.269	0.00136858	128.27
Q16881;Q16881-3;Q16881-4;B7Z2S5;Q16881-6;E7EW10;E9PNQ6;Q16881-2;E2QRB9;Q16881-5;B2R5P6;E7ESI6;E9PIR7;E9PKD3;E9PIZ5;E9PKI4;E9PLT3;E9PQI3	189;138;91;89;154;154;108;83;83;39;39;138;39;39;83;39;39;39	Q16881	Q16881	Thioredoxin reductase 1, cytoplasmic	TXNRD1;TXNRD1;TXNRD1;TXNRD1;TXNRD1;TXNRD1;TXNRD1;TXNRD1;TXNRD1;TXNRD1;TXNRD1;TXNRD1;TXNRD1	>sp|Q16881|TRXR1_HUMAN Thioredoxin reductase 1, cytoplasmic OS=Homo sapiens GN=TXNRD1 PE=1 SV=3;>sp|Q16881-3|TRXR1_HUMAN Isoform 3 of Thioredoxin reductase 1, cytoplasmic OS=Homo sapiens GN=TXNRD1;>sp|Q16881-4|TRXR1_HUMAN Isoform 4 of Thioredoxin reductase	1	163.991	1	80.6319	0.0280957	80.632	1	163.991	8.67778E-16	163.99					0	0		NaN													0	0		NaN					0	0		NaN
P38646;B7Z4V2;F5H3L8	174;160;127	P38646	P38646	Stress-70 protein, mitochondrial	HSPA9;HSPA9;HSPA9	>sp|P38646|GRP75_HUMAN Stress-70 protein, mitochondrial OS=Homo sapiens GN=HSPA9 PE=1 SV=2;>tr|B7Z4V2|B7Z4V2_HUMAN Stress-70 protein, mitochondrial OS=Homo sapiens GN=HSPA9 PE=2 SV=1;>tr|F5H3L8|F5H3L8_HUMAN Stress-70 protein, mitochondrial OS=Homo sapiens	1	102.903													0	0		NaN																					1	134.562	4.48772E-05	134.56
Q9UK76-2;Q9UK76;B8ZZT7;F5GY98;Q9UK76-3	47;47;47;1;1	Q9UK76-2	Q9UK76-2	Hematological and neurological expressed 1 protein	HN1;HN1;HN1	>sp|Q9UK76-2|HN1_HUMAN Isoform 2 of Hematological and neurological expressed 1 protein OS=Homo sapiens GN=HN1;>sp|Q9UK76|HN1_HUMAN Hematological and neurological expressed 1 protein OS=Homo sapiens GN=HN1 PE=1 SV=3;>tr|B8ZZT7|B8ZZT7_HUMAN Hematological and	1	129.876	0	0		NaN	1	174.591	8.54965E-74	206.62					0	0		NaN					1	129.876	5.00472E-06	129.88					0	0		NaN
P08865;C9J9K3;A6NE09	198;198;198	P08865	P08865	40S ribosomal protein SA	RPSA;RPSA;RPSAP58	>sp|P08865|RSSA_HUMAN 40S ribosomal protein SA OS=Homo sapiens GN=RPSA PE=1 SV=4;>tr|C9J9K3|C9J9K3_HUMAN 40S ribosomal protein SA (Fragment) OS=Homo sapiens GN=RPSA PE=3 SV=1;>tr|A6NE09|A6NE09_HUMAN Protein RPSAP58 OS=Homo sapiens GN=RPSAP58 PE=3 SV=1	1	66.3					1	66.3	1.87091E-11	90.193
P08865;C9J9K3;A6NE09	174;174;174	P08865	P08865	40S ribosomal protein SA	RPSA;RPSA;RPSAP58	>sp|P08865|RSSA_HUMAN 40S ribosomal protein SA OS=Homo sapiens GN=RPSA PE=1 SV=4;>tr|C9J9K3|C9J9K3_HUMAN 40S ribosomal protein SA (Fragment) OS=Homo sapiens GN=RPSA PE=3 SV=1;>tr|A6NE09|A6NE09_HUMAN Protein RPSAP58 OS=Homo sapiens GN=RPSAP58 PE=3 SV=1	1	65.7775					1	65.7775	0.00174557	111.94
CON__ENSEMBL:ENSBTAP00000025008	256	CON__ENSEMBL:ENSBTAP00000025008	CON__ENSEMBL:ENSBTAP00000025008			>ENSEMBL:ENSBTAP00000025008 (Bos taurus) hypothetical protein	1	123.275					1	127.018	0.000108554	129.37
CON__P00761	94	CON__P00761	CON__P00761			>P00761 SWISS-PROT:P00761|TRYP_PIG Trypsin - Sus scrofa (Pig).	1	84.9405	1	85.3625	0.00322568	85.362																																					0
CON__P01044-1;CON__P01045-1;CON__Q2KJ62	64;64;64	CON__P01044-1;CON__P01045-1;CON__Q2KJ62	CON__P01044-1			>P01044-1 SWISS-PROT:P01044-1 (Bos taurus) Isoform HMW of Kininogen-1 precursor;>P01045-1 SWISS-PROT:P01045-1 (Bos taurus) Isoform HMW of Kininogen-2 precursor;>Q2KJ62 TREMBL:Q2KJ62 (Bos taurus) KNG protein	1	126.118	0	0		NaN	1	96.6043	0.0205446	96.604					1	100.376	0.0150685	100.38					1	84.6051	0.0557297	84.605													1	134.977	0.000181911	134.98
CON__P02533;P02533;CON__Q61782;CON__Q04695;Q04695;CON__Q9QWL7;F5GWP8	391;391;13;360;360;360;519	CON__P02533;CON__Q04695;F5GWP8	CON__Q04695	Keratin, type I cytoskeletal 14;Keratin, type I cytoskeletal 17	KRT14;KRT17;JUP	>P02533 SWISS-PROT:P02533 Tax_Id=9606 Gene_Symbol=KRT14 Keratin, type I cytoskeletal 14;>sp|P02533|K1C14_HUMAN Keratin, type I cytoskeletal 14 OS=Homo sapiens GN=KRT14 PE=1 SV=4;>Q61782 TREMBL:Q61782 Tax_Id=10090 Gene_Symbol=Krt14 Type I epidermal keratin	1	180.198	1	174.421	1.71343E-23	174.42	1	180.198	1.20261E-17	180.2
CON__P02533;P02533;CON__A2A4G1;CON__P08779;P08779;CON__P13645;P13645;CON__P02535-1;CON__Q7Z3Y7;CON__Q148H6;Q7Z3Y7;CON__Q3ZAW8;CON__Q9Z2K1;CON__Q7Z3Y8;Q7Z3Y8;CON__Q7Z3Z0;Q7Z3Z0;CON__Q7Z3Y9;Q7Z3Y9;C9JT19;E7ENV4	119;119;102;121;121;150;150;148;112;90;90;117;117;88;88;83;83;87;87;83;83	CON__P02533;CON__P08779;CON__P13645;CON__Q3ZAW8;CON__Q7Z3Y8	CON__P13645	Keratin, type I cytoskeletal 14;Keratin, type I cytoskeletal 16;Keratin, type I cytoskeletal 10;Keratin, type I cytoskeletal 28;Keratin, type I cytoskeletal 27;Keratin, type I cytoskeletal 25;Keratin, type I cytoskeletal 26	KRT14;KRT16;KRT10;KRT28;KRT27;KRT25;KRT26;KRT25;KRT25	>P02533 SWISS-PROT:P02533 Tax_Id=9606 Gene_Symbol=KRT14 Keratin, type I cytoskeletal 14;>sp|P02533|K1C14_HUMAN Keratin, type I cytoskeletal 14 OS=Homo sapiens GN=KRT14 PE=1 SV=4;>A2A4G1 TREMBL:A2A4G1 Tax_Id=10090 Gene_Symbol=Krt15 Keratin complex 1, acidic	1	139.433	0	0		NaN	1	112.129	5.28078E-05	142.83	0	0		NaN	1	107.788	0.0103078	115.78	0	0		NaN	1	96.3419	0.0640729	96.342	0	0		NaN	1	99.9731	0.0455994	99.973	0	0		NaN	1	123.749	0.00257281	123.75	0
CON__P02584;P07737	12;12	CON__P02584;P07737	P07737	Profilin-1	PFN1	>P02584 SWISS-PROT:P02584 (Bos taurus) Profilin-1;>sp|P07737|PROF1_HUMAN Profilin-1 OS=Homo sapiens GN=PFN1 PE=1 SV=2	1	131.495	1	95.6537	9.21816E-18	95.654	1	131.495	2.19556E-83	146.45													0	0		NaN					0	0		NaN
CON__P02769	469	CON__P02769	CON__P02769			>P02769 SWISS-PROT:P02769 (Bos taurus) Bovine serum albumin precursor	1	126.765	1	219.346	4.0135E-85	219.35	1	181.672	9.15937E-143	245.55	1	78.5055	5.66624E-43	190.03	1	164.902	2.22259E-69	210.38	1	96.7446	1.67187E-102	227.06	1	170.95	3.08423E-78	207.97	1	127.174	0.000209229	127.17	1	194.595	2.13007E-55	201.48	1	153.341	5.04148E-33	185.95	1	108.716	2.13007E-55	201.48	1
CON__P02769	111	CON__P02769	CON__P02769			>P02769 SWISS-PROT:P02769 (Bos taurus) Bovine serum albumin precursor	1	171.709	1	73.4977	1.57952E-08	149.41	1	92.457	7.96334E-13	158.42	1	95.2734	0.0126222	95.273	1	109.352	1.84478E-05	135.6	1	92.2953	0.00354717	107.17	1	102.621	5.84674E-08	142.97	1	125.542	0.000183562	125.54	0	0		NaN	1	81.5653	0.0524681	81.565	1	112.667	1.85394E-06	143.28	1
CON__P02769	571	CON__P02769	CON__P02769			>P02769 SWISS-PROT:P02769 (Bos taurus) Bovine serum albumin precursor	1	149.074	1	93.2098	0.00534055	103.76	1	84.9473	0.00399048	106.17	0	0		NaN	1	126.086	2.20249E-05	134.21	0	0		NaN	0	0		NaN	0	0		NaN	1	73.877	0.113842	73.877	0	0		NaN	1	188.066	6.7921E-115	188.07	0
F8VXB4;CON__P05787;P05787;F8VU64;F8VUG2;F8VP67;CON__H-INV:HIT000016045;F8W1U3	217;189;189;189;189;72;22;229	F8VXB4;F8W1U3	F8VXB4	Keratin, type II cytoskeletal 8	KRT8;KRT8;KRT8;KRT8;KRT8;KRT8	>tr|F8VXB4|F8VXB4_HUMAN Keratin, type II cytoskeletal 8 OS=Homo sapiens GN=KRT8 PE=3 SV=1;>P05787 SWISS-PROT:P05787 Tax_Id=9606 Gene_Symbol=KRT8 Keratin, type II cytoskeletal 8;>sp|P05787|K2C8_HUMAN Keratin, type II cytoskeletal 8 OS=Homo sapiens GN=KRT8 P	1	113.379	0	0		NaN	1	113.379	0.00236858	113.38					0	0		NaN					0	0		NaN
F8VXB4;CON__P05787;P05787;F8VU64;F8VUG2;F8VRG4;F8VQY3;F8VVA1;F8W1U3	88;60;60;60;60;60;138;60;100	F8VXB4;F8W1U3	F8VXB4	Keratin, type II cytoskeletal 8	KRT8;KRT8;KRT8;KRT8;KRT8;KRT8;KRT8;KRT8	>tr|F8VXB4|F8VXB4_HUMAN Keratin, type II cytoskeletal 8 OS=Homo sapiens GN=KRT8 PE=3 SV=1;>P05787 SWISS-PROT:P05787 Tax_Id=9606 Gene_Symbol=KRT8 Keratin, type II cytoskeletal 8;>sp|P05787|K2C8_HUMAN Keratin, type II cytoskeletal 8 OS=Homo sapiens GN=KRT8 P	1	47.2824					1	47.2824	0.000517163	47.282
CON__P13645;P13645	271;271	CON__P13645	CON__P13645	Keratin, type I cytoskeletal 10	KRT10	>P13645 SWISS-PROT:P13645 Tax_Id=9606 Gene_Symbol=KRT10 Keratin, type I cytoskeletal 10;>sp|P13645|K1C10_HUMAN Keratin, type I cytoskeletal 10 OS=Homo sapiens GN=KRT10 PE=1 SV=6	1	55.0512	1	60.1711	0.0180784	82.59	1	71.9047	5.84376E-05	114.27	1	68.3085	0.00323296	92.8	1	73.831	1.71086E-05	115.38	1	84.4097	0.0142395	84.41	1	78.8372	2.98459E-07	126.16	1	70.3162	0.000463728	103.01	1	58.3324	0.000517727	101.39	1	63.9058	0.000517727	101.39	1	64.7489	1.04304E-14	157.8	1
CON__P13645;P13645;CON__P02535-1	306;306;304	CON__P13645	CON__P13645	Keratin, type I cytoskeletal 10	KRT10	>P13645 SWISS-PROT:P13645 Tax_Id=9606 Gene_Symbol=KRT10 Keratin, type I cytoskeletal 10;>sp|P13645|K1C10_HUMAN Keratin, type I cytoskeletal 10 OS=Homo sapiens GN=KRT10 PE=1 SV=6;>P02535-1 SWISS-PROT:P02535-1 Tax_Id=10090 Gene_Symbol=Krt10 Isoform 1 of Kera	1	76.21	0.999988	49.0557	0.0590405	51.577	0	0		NaN					1	133.685	3.6426E-75	171.06					1	96.565	2.13621E-115	205.02					1	107.761	3.70315E-34	141.7					1	82.1773	1.43132E-114	199.29	1
CON__P13645;P13645;CON__P02535-1	321;321;319	CON__P13645	CON__P13645	Keratin, type I cytoskeletal 10	KRT10	>P13645 SWISS-PROT:P13645 Tax_Id=9606 Gene_Symbol=KRT10 Keratin, type I cytoskeletal 10;>sp|P13645|K1C10_HUMAN Keratin, type I cytoskeletal 10 OS=Homo sapiens GN=KRT10 PE=1 SV=6;>P02535-1 SWISS-PROT:P02535-1 Tax_Id=10090 Gene_Symbol=Krt10 Isoform 1 of Kera	1	76.21	0	0		NaN	0	0		NaN					1	133.685	1.80771E-28	133.68					0	0		NaN					0	0		NaN					1	82.1773	1.2844E-51	160.57	1
CON__P34955	380	CON__P34955	CON__P34955			>P34955 SWISS-PROT:P34955 (Bos taurus) Alpha-1-antiproteinase precursor	1	76.8989	1	64.7329	0.000923449	64.733	1	108.324	1.99373E-51	127.17	1	62.8477	2.58167E-23	99.614	1	121.104	1.9301E-43	121.1	1	52.2491	0.0154517	52.249	1	106.042	2.07748E-24	106.04	1	57.9015	0.00653267	57.902	1	75.0052	2.97269E-06	75.005	1	66.3599	0.000662435	66.36					1
CON__P35908;P35908	300;294	CON__P35908;P35908	P35908	Keratin, type II cytoskeletal 2 epidermal	KRT2	>P35908 SWISS-PROT:P35908 Tax_Id=9606 Gene_Symbol=KRT2 Keratin, type II cytoskeletal 2 epidermal;>sp|P35908|K22E_HUMAN Keratin, type II cytoskeletal 2 epidermal OS=Homo sapiens GN=KRT2 PE=1 SV=2	1	109.664													1	111.455	0.0181029	111.46					1	107.205	0.140531	107.21									0	0		NaN	1	123.355	0.0260732	127.3	0
CON__P35908;P35908	263;257	CON__P35908;P35908	P35908	Keratin, type II cytoskeletal 2 epidermal	KRT2	>P35908 SWISS-PROT:P35908 Tax_Id=9606 Gene_Symbol=KRT2 Keratin, type II cytoskeletal 2 epidermal;>sp|P35908|K22E_HUMAN Keratin, type II cytoskeletal 2 epidermal OS=Homo sapiens GN=KRT2 PE=1 SV=2	1	112.667	1	68.9439	0.10157	68.944	0	0		NaN	0	0		NaN	0	0		NaN					0	0		NaN					0	0		NaN	0	0		NaN	1	74.8902	0.00013057	112.34	1
CON__P35908;P35908	343;337	CON__P35908;P35908	P35908	Keratin, type II cytoskeletal 2 epidermal	KRT2	>P35908 SWISS-PROT:P35908 Tax_Id=9606 Gene_Symbol=KRT2 Keratin, type II cytoskeletal 2 epidermal;>sp|P35908|K22E_HUMAN Keratin, type II cytoskeletal 2 epidermal OS=Homo sapiens GN=KRT2 PE=1 SV=2	1	145.809	1	83.0592	2.877E-06	83.059					1	60.7998	0.00736324	60.8	1	122.344	1.14921E-62	167.88					1	134.616	2.85288E-33	134.62					1	136.62	2.15064E-33	136.62	1	62.0282	0.00456794	62.028	1	82.1773	1.2036E-41	149.32	1
CON__P60712;P60709;B4E335;B4DW52;F5GYT4;P63261;F5H0N0	305;305;281;277;224;305;263	CON__P60712;P63261	P63261	Actin, cytoplasmic 1;Actin, cytoplasmic 1, N-terminally processed;Actin, cytoplasmic 2;Actin, cytoplasmic 2, N-terminally processed	ACTB;ACTB;ACTB;ACTB;ACTG1;ACTG1	>P60712 SWISS-PROT:P60712 (Bos taurus) Actin, cytoplasmic 1;>sp|P60709|ACTB_HUMAN Actin, cytoplasmic 1 OS=Homo sapiens GN=ACTB PE=1 SV=1;>tr|B4E335|B4E335_HUMAN Actin, cytoplasmic 1, N-terminally processed OS=Homo sapiens GN=ACTB PE=2 SV=1;>tr|B4DW52|B4DW5	1	70.4517	1	118.052	4.45086E-268	278.64	1	113.696	3.69944E-299	293.09	1	276.681	7.01159E-240	276.68	1	115.57	0	321.99	1	177.092	6.62012E-187	255.98	1	138.66	0	303.7	1	140.952	4.40547E-85	140.95	1	250.864	0	303.7	1	129.024	1.02913E-141	240.44	1	100.45	0	326.09	1
CON__P60712;P60709;B4E335;B4DW52;F5GYT4;P63261;F5H0N0	269;269;245;241;188;269;227	CON__P60712;P63261	P63261	Actin, cytoplasmic 1;Actin, cytoplasmic 1, N-terminally processed;Actin, cytoplasmic 2;Actin, cytoplasmic 2, N-terminally processed	ACTB;ACTB;ACTB;ACTB;ACTG1;ACTG1	>P60712 SWISS-PROT:P60712 (Bos taurus) Actin, cytoplasmic 1;>sp|P60709|ACTB_HUMAN Actin, cytoplasmic 1 OS=Homo sapiens GN=ACTB PE=1 SV=1;>tr|B4E335|B4E335_HUMAN Actin, cytoplasmic 1, N-terminally processed OS=Homo sapiens GN=ACTB PE=2 SV=1;>tr|B4DW52|B4DW5	1	56.5616	0.994502	22.5744	9.79097E-10	88.976	1	56.5616	1.27592E-41	143.91	0.922687	10.768	0.000455323	69.704	0.99997	45.2807	4.35214E-21	121.33	0.847446	7.4469	0.0073276	59.912	0.999305	31.578	5.58248E-28	132.48	0.999698	35.1997	2.80013E-12	89.721	0.999274	31.3888	1.31796E-13	105.61	0.974811	15.877	6.18838E-05	70.533	0.999707	35.3356	3.10951E-23	124.66	0
CON__P60712;P60709;B4E335;B4DW52;F5GYT4;P63261;F5H0N0	283;283;259;255;202;283;241	CON__P60712;P63261	P63261	Actin, cytoplasmic 1;Actin, cytoplasmic 1, N-terminally processed;Actin, cytoplasmic 2;Actin, cytoplasmic 2, N-terminally processed	ACTB;ACTB;ACTB;ACTB;ACTG1;ACTG1	>P60712 SWISS-PROT:P60712 (Bos taurus) Actin, cytoplasmic 1;>sp|P60709|ACTB_HUMAN Actin, cytoplasmic 1 OS=Homo sapiens GN=ACTB PE=1 SV=1;>tr|B4E335|B4E335_HUMAN Actin, cytoplasmic 1, N-terminally processed OS=Homo sapiens GN=ACTB PE=2 SV=1;>tr|B4DW52|B4DW5	1	56.5616	1	63.4619	3.78829E-34	139.51	1	56.5616	1.34529E-41	143.48	1	82.6674	6.34476E-42	147.87	1	69.5187	1.24944E-34	141.69	0.999994	52.5574	1.30303E-27	130.83	1	66.4046	7.44418E-63	166.01	0	0		NaN	0.999998	57.566	6.34476E-42	147.87	0.999981	47.0965	6.8417E-21	119.41	1	73.3847	1.62548E-34	141.36	0.989894
CON__P60712;P60709;B4E335;B4DW52;E7EVS6;G5E9R0;C9JZR7;C9JUM1;C9JTX5	16;16;16;16;16;16;16;19;16	CON__P60712	CON__P60712	Actin, cytoplasmic 1;Actin, cytoplasmic 1, N-terminally processed	ACTB;ACTB;ACTB;ACTB;ACTB;ACTB;ACTB;ACTB	>P60712 SWISS-PROT:P60712 (Bos taurus) Actin, cytoplasmic 1;>sp|P60709|ACTB_HUMAN Actin, cytoplasmic 1 OS=Homo sapiens GN=ACTB PE=1 SV=1;>tr|B4E335|B4E335_HUMAN Actin, cytoplasmic 1, N-terminally processed OS=Homo sapiens GN=ACTB PE=2 SV=1;>tr|B4DW52|B4DW5	1	110.123	1	199.647	5.34102E-105	226.74	1	212.318	1.395E-124	235.26	1	163.407	4.77273E-87	216.26	1	87.3878	4.77273E-87	216.26	1	160.635	4.98311E-44	190.24	1	114.963	9.02664E-35	187.78	1	180.1	4.14638E-33	180.1	1	159.038	3.44788E-57	204.13	1	109.041	9.82596E-17	163.41	1	156.114	9.90999E-57	200.58	1
CON__P60712;P60709;B4E335;B4DW52;F5GYT4;Q6S8J3;P63261;F5H0N0	227;227;203;199;146;927;227;185	CON__P60712;P63261	P63261	Actin, cytoplasmic 1;Actin, cytoplasmic 1, N-terminally processed;POTE ankyrin domain family member E;Actin, cytoplasmic 2;Actin, cytoplasmic 2, N-terminally processed	ACTB;ACTB;ACTB;ACTB;POTEE;ACTG1;ACTG1	>P60712 SWISS-PROT:P60712 (Bos taurus) Actin, cytoplasmic 1;>sp|P60709|ACTB_HUMAN Actin, cytoplasmic 1 OS=Homo sapiens GN=ACTB PE=1 SV=1;>tr|B4E335|B4E335_HUMAN Actin, cytoplasmic 1, N-terminally processed OS=Homo sapiens GN=ACTB PE=2 SV=1;>tr|B4DW52|B4DW5	1	138.275	1	77.5296	1.89764E-66	188.44	1	53.4544	3.80058E-222	262.8					1	109.65	1.96248E-06	109.65					1	56.8825	0.00774259	69.03													1	138.275	4.8618E-18	138.28
CON__P60712;P60709;B4E335;E7EVS6;G5E9R0;C9JZR7;C9JUM1;C9JTX5;P62736;P63267;F5H1C1;Q5T8M7;F6QUT6;F6UVQ4;C9JFL5;B8ZZJ2;F8WB63;P63261;F5H0N0;P68032;P68133;A6NL76;Q5T8M8;E7EQV5	44;44;44;44;44;44;47;44;46;45;46;46;46;46;45;45;45;44;44;46;46;46;46;46	CON__P60712;P62736;P63261;P68032	P63261	Actin, cytoplasmic 1;Actin, cytoplasmic 1, N-terminally processed;Actin, aortic smooth muscle;Actin, gamma-enteric smooth muscle;Actin, cytoplasmic 2;Actin, cytoplasmic 2, N-terminally processed;Actin, alpha cardiac muscle 1;Actin, alpha skeletal muscle	ACTB;ACTB;ACTB;ACTB;ACTB;ACTB;ACTB;ACTA2;ACTG2;ACTC1;ACTA1;ACTA2;ACTA2;ACTG2;ACTG2;ACTG2;ACTG1;ACTG1;ACTC1;ACTA1;ACTA1;ACTA1;ACTA1	>P60712 SWISS-PROT:P60712 (Bos taurus) Actin, cytoplasmic 1;>sp|P60709|ACTB_HUMAN Actin, cytoplasmic 1 OS=Homo sapiens GN=ACTB PE=1 SV=1;>tr|B4E335|B4E335_HUMAN Actin, cytoplasmic 1, N-terminally processed OS=Homo sapiens GN=ACTB PE=2 SV=1;>tr|E7EVS6|E7EVS	1	74.3246	0.999999	61.2934	0.0038599	119.53	1	104.221	0.000664021	130.98	0	0		NaN	0.998613	28.5717	0.00577111	113.93	0	0		NaN	0.999994	52.2372	0.0675506	82.261	0	0		NaN	0.998461	28.1209	0.00636483	110.38	0	0		NaN	0	0		NaN	0
CON__P60712;P60709;B4E335;E7EVS6;G5E9R0;C9JZR7;C9JUM1;C9JTX5;P62736;P63267;F5H1C1;Q5T8M7;F6QUT6;F6UVQ4;C9JFL5;B8ZZJ2;F8WB63;P63261;F5H0N0;P68032;P68133;A6NL76;Q5T8M8;E7EQV5	47;47;47;47;47;47;50;47;49;48;49;49;49;49;48;48;48;47;47;49;49;49;49;49	CON__P60712;P62736;P63261;P68032	P63261	Actin, cytoplasmic 1;Actin, cytoplasmic 1, N-terminally processed;Actin, aortic smooth muscle;Actin, gamma-enteric smooth muscle;Actin, cytoplasmic 2;Actin, cytoplasmic 2, N-terminally processed;Actin, alpha cardiac muscle 1;Actin, alpha skeletal muscle	ACTB;ACTB;ACTB;ACTB;ACTB;ACTB;ACTB;ACTA2;ACTG2;ACTC1;ACTA1;ACTA2;ACTA2;ACTG2;ACTG2;ACTG2;ACTG1;ACTG1;ACTC1;ACTA1;ACTA1;ACTA1;ACTA1	>P60712 SWISS-PROT:P60712 (Bos taurus) Actin, cytoplasmic 1;>sp|P60709|ACTB_HUMAN Actin, cytoplasmic 1 OS=Homo sapiens GN=ACTB PE=1 SV=1;>tr|B4E335|B4E335_HUMAN Actin, cytoplasmic 1, N-terminally processed OS=Homo sapiens GN=ACTB PE=2 SV=1;>tr|E7EVS6|E7EVS	1	74.3246	0.999776	36.4958	0.0100853	104.22	1	104.221	0.000292485	133.23	0.684123	3.35615	0.0180853	98.048	0.999534	33.3105	0.0180957	98.04	0	0		NaN	1	76.3727	0.00209659	123.75	0	0		NaN	0.999999	59.7088	0.00577111	113.93	0.99984	37.9719	0.0210452	96.342	0.998489	28.1995	0.0441677	86.898	0.997324
CON__P60712;P60709;B4DW52;F5GYT4;P63261	153;153;125;72;153	CON__P60712;P63261	P63261	Actin, cytoplasmic 1;Actin, cytoplasmic 1, N-terminally processed;Actin, cytoplasmic 2;Actin, cytoplasmic 2, N-terminally processed	ACTB;ACTB;ACTB;ACTG1	>P60712 SWISS-PROT:P60712 (Bos taurus) Actin, cytoplasmic 1;>sp|P60709|ACTB_HUMAN Actin, cytoplasmic 1 OS=Homo sapiens GN=ACTB PE=1 SV=1;>tr|B4DW52|B4DW52_HUMAN Actin, cytoplasmic 1, N-terminally processed OS=Homo sapiens GN=ACTB PE=2 SV=1;>tr|F5GYT4|F5GYT	1	62.6464	1	46.8619	4.96699E-72	164.06	1	51.8114	8.9675E-131	204.04	1	67.0097	2.65214E-27	120.63	1	68.8948	1.5209E-130	202.66	1	52.9699	2.78706E-27	120.42	1	72.8989	2.65868E-131	205.43	1	46.6617	1.61956E-05	74.123	1	74.1229	7.13044E-72	161.53	1	74.8192	1.40972E-05	74.819	1	55.4169	2.28916E-85	174.19	0
CON__Q0IIK2;CON__Q29443	219;200	CON__Q0IIK2	CON__Q0IIK2			>Q0IIK2 TREMBL:Q0IIK2 (Bos taurus) Transferrin;>Q29443 SWISS-PROT:Q29443 Serotransferrin - Bos taurus (Bovine).	1	129.368	1	164.478	7.273E-35	182.1	1	151.699	1.82242E-09	151.7	1	111.793	1.6949E-07	142.91	1	133.321	5.88692E-12	153.75	1	105.652	6.50205E-05	134.56	1	138.421	3.44798E-05	138.42	1	115.574	3.71715E-12	156.36	1	123.275	0.000300544	129.37	1	129.368	0.000178329	131.69	1	141.37	1.12088E-25	170.18	1
CON__Q0IIK2;CON__Q29443	268;249	CON__Q0IIK2	CON__Q0IIK2			>Q0IIK2 TREMBL:Q0IIK2 (Bos taurus) Transferrin;>Q29443 SWISS-PROT:Q29443 Serotransferrin - Bos taurus (Bovine).	1	117.196	1	82.2594	7.89848E-37	171.71	1	106.82	1.11908E-18	147.64	0	0		NaN	1	112.798	2.65189E-37	176.49	1	94.9216	0.000303999	101.78	1	120.766	7.54665E-18	120.77	0	0		NaN	1	103.041	0.000283191	103.04	1	66.8092	0.000108165	111.34	1	125.975	1.22438E-102	218.12	1
CON__Q0IIK2;CON__Q29443	487;468	CON__Q0IIK2	CON__Q0IIK2			>Q0IIK2 TREMBL:Q0IIK2 (Bos taurus) Transferrin;>Q29443 SWISS-PROT:Q29443 Serotransferrin - Bos taurus (Bovine).	1	117.081	0	0		NaN									0	0		NaN																					0	0		NaN	0
CON__Q3SZ57	549	CON__Q3SZ57	CON__Q3SZ57			>Q3SZ57 SWISS-PROT:Q3SZ57 (Bos taurus) Alpha-fetoprotein precursor	1	100.398	1	93.2373	0.0106185	93.237	1	142.451	6.28458E-08	145.86					1	95.5698	0.00865344	95.57									0	0		NaN									1	115.682	0.000265321	125.22	1
CON__Q3SZ57	260	CON__Q3SZ57	CON__Q3SZ57			>Q3SZ57 SWISS-PROT:Q3SZ57 (Bos taurus) Alpha-fetoprotein precursor	1	95.9959	0	0		NaN	0	0		NaN																													1	68.4198	0.00566794	68.42	0
CON__Q3SZ57	285	CON__Q3SZ57	CON__Q3SZ57			>Q3SZ57 SWISS-PROT:Q3SZ57 (Bos taurus) Alpha-fetoprotein precursor	1	183.41	1	200.185	2.73983E-55	200.19	1	190.858	4.99534E-43	190.86																													1	143.925	3.95643E-08	143.93
CON__Q3ZBD7;P06744;P06744-2	357;357;368	CON__Q3ZBD7;P06744	P06744	Glucose-6-phosphate isomerase	GPI	>Q3ZBD7 SWISS-PROT:Q3ZBD7 (Bos taurus) Glucose-6-phosphate isomerase;>sp|P06744|G6PI_HUMAN Glucose-6-phosphate isomerase OS=Homo sapiens GN=GPI PE=1 SV=4;>sp|P06744-2|G6PI_HUMAN Isoform 2 of Glucose-6-phosphate isomerase OS=Homo sapiens GN=GPI	1	150.336					1	150.336	1.31724E-142	244.44
CON__Q3ZBD7;P06744;P06744-2	437;437;448	CON__Q3ZBD7;P06744	P06744	Glucose-6-phosphate isomerase	GPI	>Q3ZBD7 SWISS-PROT:Q3ZBD7 (Bos taurus) Glucose-6-phosphate isomerase;>sp|P06744|G6PI_HUMAN Glucose-6-phosphate isomerase OS=Homo sapiens GN=GPI PE=1 SV=4;>sp|P06744-2|G6PI_HUMAN Isoform 2 of Glucose-6-phosphate isomerase OS=Homo sapiens GN=GPI	1	80.7463	0	0		NaN	1	213.182	1.33267E-102	230.06					1	129.537	0.000319961	129.54					1	158.925	7.12237E-11	158.93					0	0		NaN					1	196.675	9.77867E-44	196.67
CON__Q58D62	169	CON__Q58D62	CON__Q58D62			>Q58D62 SWISS-PROT:Q58D62 (Bos taurus) Fetuin-B precursor	1	108.697	1	83.0814	0.0634123	83.081	1	110.838	0.00628839	110.84					1	96.1135	0.0214809	96.113					0	0		NaN	0	0		NaN	0	0		NaN	0	0		NaN	1	78.4882	2.60128E-07	150.04	1
CON__Q9TRI1	639	CON__Q9TRI1	CON__Q9TRI1			>Q9TRI1 TREMBL:Q9TRI1 (Bos taurus) similar to inter-alpha-trypsin inhibitor heavy chain2	1	85.2026	0	0		NaN	1	66.1517	0.020043	66.152					0	0		NaN					0	0		NaN					0	0		NaN					0	0		NaN	0
E5RJD8;O75347;E5RIW3;B4DT30;E5RIX8;E5RHG6	51;40;16;40;40;40	E5RJD8	E5RJD8	Tubulin-specific chaperone A	TBCA;TBCA;TBCA;TBCA;TBCA;TBCA	>tr|E5RJD8|E5RJD8_HUMAN Tubulin-specific chaperone A OS=Homo sapiens GN=TBCA PE=4 SV=1;>sp|O75347|TBCA_HUMAN Tubulin-specific chaperone A OS=Homo sapiens GN=TBCA PE=1 SV=3;>tr|E5RIW3|E5RIW3_HUMAN Tubulin-specific chaperone A OS=Homo sapiens GN=TBCA PE=4 SV	1	119.253	0	0		NaN	1	104.41	0.00265518	125.82					0	0		NaN	0	0		NaN	1	119.253	0.00292423	123.28					0	0		NaN					0	0		NaN
E7EPA7;P29401;B4E022;B3KSI4	410;402;355;319	E7EPA7	E7EPA7	Transketolase	TKT;TKT;TKT;TKT	>tr|E7EPA7|E7EPA7_HUMAN Transketolase OS=Homo sapiens GN=TKT PE=4 SV=1;>sp|P29401|TKT_HUMAN Transketolase OS=Homo sapiens GN=TKT PE=1 SV=3;>tr|B4E022|B4E022_HUMAN Transketolase OS=Homo sapiens GN=TKT PE=2 SV=1;>tr|B3KSI4|B3KSI4_HUMAN Uncharacterized protei	1	120.804					1	120.804	2.54799E-83	145.29					0	0		NaN					0.965124	14.4347	0.00769387	45.349					0	0		NaN
E7EPA7;P29401;B4E022;B3KSI4	612;604;557;521	E7EPA7	E7EPA7	Transketolase	TKT;TKT;TKT;TKT	>tr|E7EPA7|E7EPA7_HUMAN Transketolase OS=Homo sapiens GN=TKT PE=4 SV=1;>sp|P29401|TKT_HUMAN Transketolase OS=Homo sapiens GN=TKT PE=1 SV=3;>tr|B4E022|B4E022_HUMAN Transketolase OS=Homo sapiens GN=TKT PE=2 SV=1;>tr|B3KSI4|B3KSI4_HUMAN Uncharacterized protei	1	124.124	1	108.716	0.0060942	108.72	1	143.309	1.3693E-11	158.42	0	0		NaN	1	130.565	3.03426E-11	155.48	0	0		NaN	1	122.344	2.7461E-11	155.99	0	0		NaN	1	84.1687	8.94931E-13	160.67	0	0		NaN	1	138.626	6.83684E-33	186.76	0
E7EPA7;P29401;B4E022;B3KSI4;E9PFF2	274;266;219;183;266	E7EPA7	E7EPA7	Transketolase	TKT;TKT;TKT;TKT;TKT	>tr|E7EPA7|E7EPA7_HUMAN Transketolase OS=Homo sapiens GN=TKT PE=4 SV=1;>sp|P29401|TKT_HUMAN Transketolase OS=Homo sapiens GN=TKT PE=1 SV=3;>tr|B4E022|B4E022_HUMAN Transketolase OS=Homo sapiens GN=TKT PE=2 SV=1;>tr|B3KSI4|B3KSI4_HUMAN Uncharacterized protei	1	153.223	1	160.807	7.52603E-57	204.13	1	173.278	3.34705E-124	234.57	1	87.3878	0.0104266	87.388	1	146.857	0.058397	179.81	1	90.5608	3.95246E-07	147.64	1	94.5445	3.51778E-56	197.17					1	127.287	3.63998E-31	133.86	1	99.4509	0.0027263	99.451	1	112.667	4.28281E-11	157.58	1
E7EPA7;P29401;B4E022;E9PFF2;F8W888	135;135;88;135;135	E7EPA7	E7EPA7	Transketolase	TKT;TKT;TKT;TKT;TKT	>tr|E7EPA7|E7EPA7_HUMAN Transketolase OS=Homo sapiens GN=TKT PE=4 SV=1;>sp|P29401|TKT_HUMAN Transketolase OS=Homo sapiens GN=TKT PE=1 SV=3;>tr|B4E022|B4E022_HUMAN Transketolase OS=Homo sapiens GN=TKT PE=2 SV=1;>tr|E9PFF2|E9PFF2_HUMAN Transketolase OS=Homo	1	127.299	1	58.4182	0.0219139	58.418	1	127.299	1.18004E-20	127.3
E7EPW1;P04406;E7EUT4;E7EUT5	154;328;286;253	E7EPW1;P04406	P04406	Glyceraldehyde-3-phosphate dehydrogenase;Glyceraldehyde-3-phosphate dehydrogenase;Glyceraldehyde-3-phosphate dehydrogenase	GAPDH;GAPDH;GAPDH;GAPDH	>tr|E7EPW1|E7EPW1_HUMAN Uncharacterized protein OS=Homo sapiens GN=GAPDH PE=3 SV=1;>sp|P04406|G3P_HUMAN Glyceraldehyde-3-phosphate dehydrogenase OS=Homo sapiens GN=GAPDH PE=1 SV=3;>tr|E7EUT4|E7EUT4_HUMAN Glyceraldehyde-3-phosphate dehydrogenase OS=Homo sap	1	105.032	1	131.172	3.15104E-05	131.17	1	105.032	5.00986E-12	152.47	0	0		NaN	0	0		NaN	0	0		NaN	0.641106	2.51963	0.0405868	89.43					0	0		NaN
E7EPW1;P04406;E7EUT4;E7EUT5	157;331;289;256	E7EPW1;P04406	P04406	Glyceraldehyde-3-phosphate dehydrogenase;Glyceraldehyde-3-phosphate dehydrogenase;Glyceraldehyde-3-phosphate dehydrogenase	GAPDH;GAPDH;GAPDH;GAPDH	>tr|E7EPW1|E7EPW1_HUMAN Uncharacterized protein OS=Homo sapiens GN=GAPDH PE=3 SV=1;>sp|P04406|G3P_HUMAN Glyceraldehyde-3-phosphate dehydrogenase OS=Homo sapiens GN=GAPDH PE=1 SV=3;>tr|E7EUT4|E7EUT4_HUMAN Glyceraldehyde-3-phosphate dehydrogenase OS=Homo sap	1	105.032	1	131.172	2.81073E-12	156.14	1	105.032	3.87793E-12	154.36	0	0		NaN	0.999913	40.6174	0.000171167	130.1	0	0		NaN	0.99997	45.3006	5.64243E-05	133.32					0.999832	37.739	1.06902E-07	142.91
E7ETK8;P49588	263;255	E7ETK8	E7ETK8	Alanine--tRNA ligase, cytoplasmic	AARS;AARS	>tr|E7ETK8|E7ETK8_HUMAN Uncharacterized protein OS=Homo sapiens GN=AARS PE=3 SV=1;>sp|P49588|SYAC_HUMAN Alanine--tRNA ligase, cytoplasmic OS=Homo sapiens GN=AARS PE=1 SV=2	1	102.689					1	102.689	0.000600034	102.69													0	0		NaN
E7EU23;P50395;P50395-2;Q5SX87;E9PFL7;Q5SX91	254;250;205;240;83;78	E7EU23	E7EU23	Rab GDP dissociation inhibitor beta	GDI2;GDI2;GDI2;GDI2;GDI2	>tr|E7EU23|E7EU23_HUMAN Rab GDP dissociation inhibitor beta OS=Homo sapiens GN=GDI2 PE=4 SV=1;>sp|P50395|GDIB_HUMAN Rab GDP dissociation inhibitor beta OS=Homo sapiens GN=GDI2 PE=1 SV=2;>sp|P50395-2|GDIB_HUMAN Isoform 2 of Rab GDP dissociation inhibitor be	1	137.612	1	57.0451	0.0259929	63.447	1	137.612	8.96589E-21	137.61
E7EUQ8;P14618;P14618-3;E9PF79;H3BSU3;P14618-2;H3BTN5;E7EUJ4;Q504U3	340;360;345;287;144;360;360;195;195	E7EUQ8;P14618;P14618-2	P14618	Pyruvate kinase;Pyruvate kinase isozymes M1/M2;Pyruvate kinase;Pyruvate kinase;Pyruvate kinase;Pyruvate kinase;Pyruvate kinase	PKM2;PKM2;PKM2;PKM2;PKM2;PKM2;PKM2	>tr|E7EUQ8|E7EUQ8_HUMAN Pyruvate kinase OS=Homo sapiens GN=PKM2 PE=3 SV=1;>sp|P14618|KPYM_HUMAN Pyruvate kinase isozymes M1/M2 OS=Homo sapiens GN=PKM2 PE=1 SV=4;>sp|P14618-3|KPYM_HUMAN Isoform 3 of Pyruvate kinase isozymes M1/M2 OS=Homo sapiens GN=PKM2;>tr	1	153.123	1	69.4393	3.33419E-95	162.26	1	214.055	3.52855E-173	238.05	1	100.949	2.08866E-23	100.95	1	191.444	1.94706E-141	192.01	1	103.041	1.31614E-23	103.04	1	208.962	1.05836E-218	224.39					1	209.197	1.04985E-180	209.2	1	94.2748	3.45562E-16	94.275	0	0		NaN	1
E7EUQ8;P14618;P14618-3;E9PF79;H3BSU3;P14618-2;H3BTN5;E7EUJ4;Q504U3	310;330;315;257;114;330;330;165;165	E7EUQ8;P14618;P14618-2	P14618	Pyruvate kinase;Pyruvate kinase isozymes M1/M2;Pyruvate kinase;Pyruvate kinase;Pyruvate kinase;Pyruvate kinase;Pyruvate kinase	PKM2;PKM2;PKM2;PKM2;PKM2;PKM2;PKM2	>tr|E7EUQ8|E7EUQ8_HUMAN Pyruvate kinase OS=Homo sapiens GN=PKM2 PE=3 SV=1;>sp|P14618|KPYM_HUMAN Pyruvate kinase isozymes M1/M2 OS=Homo sapiens GN=PKM2 PE=1 SV=4;>sp|P14618-3|KPYM_HUMAN Isoform 3 of Pyruvate kinase isozymes M1/M2 OS=Homo sapiens GN=PKM2;>tr	1	89.358	0.999054	30.2377	0.00896531	95.954	1	89.358	0.00119287	122.01	0	0		NaN	0.99559	23.5366	0.0118324	94.007	0	0		NaN	0.992071	20.973	0.0305035	85.493	0	0		NaN	0.925128	10.9188	0.0446352	81.448	0	0		NaN	0.997308	25.687	0.0172368	110.97	0
E7EUQ8;P14618;P14618-3;E9PF79;H3BSU3;P14618-2;H3BTN5;E7EUJ4;Q504U3	314;334;319;261;118;334;334;169;169	E7EUQ8;P14618;P14618-2	P14618	Pyruvate kinase;Pyruvate kinase isozymes M1/M2;Pyruvate kinase;Pyruvate kinase;Pyruvate kinase;Pyruvate kinase;Pyruvate kinase	PKM2;PKM2;PKM2;PKM2;PKM2;PKM2;PKM2	>tr|E7EUQ8|E7EUQ8_HUMAN Pyruvate kinase OS=Homo sapiens GN=PKM2 PE=3 SV=1;>sp|P14618|KPYM_HUMAN Pyruvate kinase isozymes M1/M2 OS=Homo sapiens GN=PKM2 PE=1 SV=4;>sp|P14618-3|KPYM_HUMAN Isoform 3 of Pyruvate kinase isozymes M1/M2 OS=Homo sapiens GN=PKM2;>tr	1	89.358	1	69.3331	0.000336338	132.81	1	89.358	0.000413678	131.86	0	0		NaN	0.999925	41.2412	0.0305035	85.493	0	0		NaN	0.999987	48.7271	0.0269973	86.497	0	0		NaN	0.597544	1.71651	0.137733	70.197	0	0		NaN	0	0		NaN	0
E7EUQ8;P14618;P14618-3;E9PF79;H3BSU3;P14618-2;H3BTN5;H3BQ34;E7EUJ4;Q504U3	219;239;224;166;39;239;239;239;74;74	E7EUQ8;P14618;P14618-2	P14618	Pyruvate kinase;Pyruvate kinase isozymes M1/M2;Pyruvate kinase;Pyruvate kinase;Pyruvate kinase;Pyruvate kinase;Pyruvate kinase;Pyruvate kinase	PKM2;PKM2;PKM2;PKM2;PKM2;PKM2;PKM2;PKM2	>tr|E7EUQ8|E7EUQ8_HUMAN Pyruvate kinase OS=Homo sapiens GN=PKM2 PE=3 SV=1;>sp|P14618|KPYM_HUMAN Pyruvate kinase isozymes M1/M2 OS=Homo sapiens GN=PKM2 PE=1 SV=4;>sp|P14618-3|KPYM_HUMAN Isoform 3 of Pyruvate kinase isozymes M1/M2 OS=Homo sapiens GN=PKM2;>tr	1	75.9683	1	81.6316	1.97719E-11	160.43	1	105.137	2.71246E-143	243.83	0	0		NaN	1	81.3106	2.60563E-69	211.12	0	0		NaN	1	131.238	3.00107E-43	195.89					1	123.758	7.90967E-55	198.16	0	0		NaN	1	88.5614	4.13383E-40	174.52	0
E7EUQ8;P14618;P14618-3;E9PF79;H3BUW1;P14618-2;H3BTN5;H3BQ34;H3BTJ2;H3BT25	129;149;134;76;149;149;149;149;149;149	E7EUQ8;P14618;P14618-2	P14618	Pyruvate kinase;Pyruvate kinase isozymes M1/M2;Pyruvate kinase;Pyruvate kinase;Pyruvate kinase	PKM2;PKM2;PKM2;PKM2;PKM2;PKM2;PKM2;PKM2	>tr|E7EUQ8|E7EUQ8_HUMAN Pyruvate kinase OS=Homo sapiens GN=PKM2 PE=3 SV=1;>sp|P14618|KPYM_HUMAN Pyruvate kinase isozymes M1/M2 OS=Homo sapiens GN=PKM2 PE=1 SV=4;>sp|P14618-3|KPYM_HUMAN Isoform 3 of Pyruvate kinase isozymes M1/M2 OS=Homo sapiens GN=PKM2;>tr	1	141.185	0	0		NaN	1	141.185	1.43368E-15	141.18					0	0		NaN	0	0		NaN	0	0		NaN	0	0		NaN	0	0		NaN	0	0		NaN
E7EUQ8;P14618;P14618-3;E9PF79;H3BSU3;P14618-2;H3BTN5;E7EUJ4;Q504U3	271;291;276;218;75;291;291;126;126	E7EUQ8;P14618;P14618-2	P14618	Pyruvate kinase;Pyruvate kinase isozymes M1/M2;Pyruvate kinase;Pyruvate kinase;Pyruvate kinase;Pyruvate kinase;Pyruvate kinase	PKM2;PKM2;PKM2;PKM2;PKM2;PKM2;PKM2	>tr|E7EUQ8|E7EUQ8_HUMAN Pyruvate kinase OS=Homo sapiens GN=PKM2 PE=3 SV=1;>sp|P14618|KPYM_HUMAN Pyruvate kinase isozymes M1/M2 OS=Homo sapiens GN=PKM2 PE=1 SV=4;>sp|P14618-3|KPYM_HUMAN Isoform 3 of Pyruvate kinase isozymes M1/M2 OS=Homo sapiens GN=PKM2;>tr	1	156.243	1	146.2	2.60085E-06	146.2	1	146.586	5.67128E-16	168.1	0	0		NaN	1	153.94	6.1658E-10	153.94					1	156.243	6.41597E-32	185.27					0	0		NaN	0	0		NaN	0	0		NaN
E7EVS8	1042	E7EVS8	E7EVS8		TNC	>tr|E7EVS8|E7EVS8_HUMAN Tenascin OS=Homo sapiens GN=TNC PE=4 SV=1	0.999998	53.1627																																					0.999496	30.1334	0.125763	30.133	0.999993
E7EVS8	1050	E7EVS8	E7EVS8		TNC	>tr|E7EVS8|E7EVS8_HUMAN Tenascin OS=Homo sapiens GN=TNC PE=4 SV=1	0.903973	7.33077																																					0.903973	7.33077	0.125763	30.133	0.663306
E7EVS8	1051	E7EVS8	E7EVS8		TNC	>tr|E7EVS8|E7EVS8_HUMAN Tenascin OS=Homo sapiens GN=TNC PE=4 SV=1	0.903973	7.33077																																					0.903973	7.33077	0.125763	30.133	0.663306
E7EVS8	1053	E7EVS8	E7EVS8		TNC	>tr|E7EVS8|E7EVS8_HUMAN Tenascin OS=Homo sapiens GN=TNC PE=4 SV=1	0.998433	24.9169																																					0.903973	7.33077	0.125763	30.133	0.918349
E7EVS8	1054	E7EVS8	E7EVS8		TNC	>tr|E7EVS8|E7EVS8_HUMAN Tenascin OS=Homo sapiens GN=TNC PE=4 SV=1	0.998433	24.9169																																					0.903973	7.33077	0.125763	30.133	0.918349
E7EVS8	1055	E7EVS8	E7EVS8		TNC	>tr|E7EVS8|E7EVS8_HUMAN Tenascin OS=Homo sapiens GN=TNC PE=4 SV=1	0.998433	24.9169																																									0.918349
E7EVU8;Q7Z6Z7;Q7Z6Z7-3;E9PD66;Q7Z6Z7-2;H0Y5W0;Q5H962	1269;1269;1260;1269;1269;303;1269	E7EVU8	E7EVU8	E3 ubiquitin-protein ligase HUWE1	HUWE1;HUWE1;HUWE1;HUWE1;HUWE1	>tr|E7EVU8|E7EVU8_HUMAN Uncharacterized protein OS=Homo sapiens GN=HUWE1 PE=4 SV=1;>sp|Q7Z6Z7|HUWE1_HUMAN E3 ubiquitin-protein ligase HUWE1 OS=Homo sapiens GN=HUWE1 PE=1 SV=3;>sp|Q7Z6Z7-3|HUWE1_HUMAN Isoform 3 of E3 ubiquitin-protein ligase HUWE1 OS=Homo s	1	65.5609					1	63.2551	0.000782209	115.33					0	0		NaN					1	65.5609	0.00183254	111.63													0	0		NaN
E7EW54	153	E7EW54	E7EW54		IRF5	>tr|E7EW54|E7EW54_HUMAN Interferon regulatory factor 5 OS=Homo sapiens GN=IRF5 PE=4 SV=1	1	120.838
Q05682;Q05682-2;Q05682-6;Q05682-3;E7EX44;F5H1Z9;Q05682-4;Q05682-5;E9PGZ1;C9J813	137;137;137;131;131;142;137;131;131;137	Q05682;F5H1Z9	F5H1Z9	Caldesmon	CALD1;CALD1;CALD1;CALD1;CALD1	>sp|Q05682|CALD1_HUMAN Caldesmon OS=Homo sapiens GN=CALD1 PE=1 SV=3;>sp|Q05682-2|CALD1_HUMAN Isoform 2 of Caldesmon OS=Homo sapiens GN=CALD1;>sp|Q05682-6|CALD1_HUMAN Isoform 6 of Caldesmon OS=Homo sapiens GN=CALD1;>sp|Q05682-3|CALD1_HUMAN Isoform 3 of Cald	1	94.532	0	0		NaN	1	149.298	2.45343E-42	193.06	1	91.9687	0.0172695	91.969	1	141.851	5.68606E-05	141.85					1	145.428	3.73304E-06	145.43	0	0		NaN	0	0		NaN	0	0		NaN	1	145.428	3.73304E-06	145.43
P49368;E9PAQ6;P49368-2;B4DUR8	395;394;357;350	P49368	P49368	T-complex protein 1 subunit gamma	CCT3;CCT3;CCT3	>sp|P49368|TCPG_HUMAN T-complex protein 1 subunit gamma OS=Homo sapiens GN=CCT3 PE=1 SV=4;>tr|E9PAQ6|E9PAQ6_HUMAN Uncharacterized protein OS=Homo sapiens GN=CCT3 PE=3 SV=1;>sp|P49368-2|TCPG_HUMAN Isoform 2 of T-complex protein 1 subunit gamma OS=Homo sapie	1	130.412	1	147.199	0.0416418	147.2	1	130.412	1.18175E-21	172.27					0	0		NaN					0	0		NaN
E9PBQ9;E9PK06;E9PRY8;P29692-2;P29692;E9PK01;E9PI39;E9PQ49;E9PL12;E9PPR1;H0YCK7;E9PIZ1;E9PMW7;E9PK72;F8W934;P29692-3;E9PL71;E9PQZ1;E9PN91;E9PKK3	29;29;445;395;29;29;29;29;29;29;109;45;29;29;347;29;29;29;29;29	E9PBQ9;E9PRY8;F8W934	E9PRY8	Elongation factor 1-delta	EEF1D;EEF1D;EEF1D;EEF1D;EEF1D;EEF1D;EEF1D;EEF1D;EEF1D;EEF1D;EEF1D;EEF1D;EEF1D;EEF1D;EEF1D;EEF1D;EEF1D;EEF1D	>tr|E9PBQ9|E9PBQ9_HUMAN Elongation factor 1-delta OS=Homo sapiens GN=EEF1D PE=3 SV=1;>tr|E9PK06|E9PK06_HUMAN Elongation factor 1-delta (Fragment) OS=Homo sapiens GN=EEF1D PE=4 SV=1;>tr|E9PRY8|E9PRY8_HUMAN Elongation factor 1-delta OS=Homo sapiens GN=EEF1D	1	173.441	1	150.763	1.09308E-08	150.76	1	147.096	1.09477E-121	235.22					1	173.441	2.44226E-24	173.44
Q9H0U4;E9PLD0;Q92928	163;131;163	Q9H0U4	Q9H0U4	Ras-related protein Rab-1B;Putative Ras-related protein Rab-1C	RAB1B;RAB1B;RAB1C	>sp|Q9H0U4|RAB1B_HUMAN Ras-related protein Rab-1B OS=Homo sapiens GN=RAB1B PE=1 SV=1;>tr|E9PLD0|E9PLD0_HUMAN Ras-related protein Rab-1B OS=Homo sapiens GN=RAB1B PE=3 SV=1;>sp|Q92928|RAB1C_HUMAN Putative Ras-related protein Rab-1C OS=Homo sapiens GN=RAB1C P	0.992534	21.2368					0.9474	12.5555	2.26236E-56	200.33	0	0		NaN	0.952219	12.9949	8.09624E-05	136.39									0	0		NaN									0.955738	13.3431	1.39711E-16	165.66
F2Z2J9;P18669;E7EMA8	206;206;96	F2Z2J9	F2Z2J9	Phosphoglycerate mutase;Phosphoglycerate mutase 1	PGAM1;PGAM1	>tr|F2Z2J9|F2Z2J9_HUMAN Phosphoglycerate mutase OS=Homo sapiens PE=3 SV=1;>sp|P18669|PGAM1_HUMAN Phosphoglycerate mutase 1 OS=Homo sapiens GN=PGAM1 PE=1 SV=2;>tr|E7EMA8|E7EMA8_HUMAN Phosphoglycerate mutase 1 OS=Homo sapiens GN=PGAM1 PE=3 SV=2	1	121.377					1	121.377	1.28823E-20	121.38
F5H288;B0YJC5;P08670;B0YJC4	334;165;347;347	F5H288;P08670	P08670	Vimentin	VIM;VIM;VIM;VIM	>tr|F5H288|F5H288_HUMAN Vimentin OS=Homo sapiens GN=VIM PE=3 SV=1;>tr|B0YJC5|B0YJC5_HUMAN Vimentin OS=Homo sapiens GN=VIM PE=3 SV=1;>sp|P08670|VIME_HUMAN Vimentin OS=Homo sapiens GN=VIM PE=1 SV=4;>tr|B0YJC4|B0YJC4_HUMAN Vimentin OS=Homo sapiens GN=VIM PE=3	1	219.953					1	219.953	4.21461E-92	219.95
F5H288;B0YJC5;Q5JVS8;P08670;B0YJC4	180;11;19;193;193	F5H288;P08670	P08670	Vimentin	VIM;VIM;VIM;VIM;VIM	>tr|F5H288|F5H288_HUMAN Vimentin OS=Homo sapiens GN=VIM PE=3 SV=1;>tr|B0YJC5|B0YJC5_HUMAN Vimentin OS=Homo sapiens GN=VIM PE=3 SV=1;>tr|Q5JVS8|Q5JVS8_HUMAN Vimentin (Fragment) OS=Homo sapiens GN=VIM PE=2 SV=1;>sp|P08670|VIME_HUMAN Vimentin OS=Homo sapiens	1	135.088					1	135.088	7.26691E-08	135.09
P07437;F8VW92;F8VYX6;Q5JP53;F8VUJ7;E9PBJ4;Q13509;G3V2N6;G3V3R4;G3V2R8;G3V5W4;Q13885	73;73;73;55;73;73;73;73;73;73;73;73	P07437;Q13509;Q13885	P07437	Tubulin beta chain;Tubulin beta-3 chain;Tubulin beta-2A chain	TUBB;TUBB;TUBB;TUBB;TUBB;TUBB;TUBB3;TUBB3;TUBB3;TUBB3;TUBB3;TUBB2A	>sp|P07437|TBB5_HUMAN Tubulin beta chain OS=Homo sapiens GN=TUBB PE=1 SV=2;>tr|F8VW92|F8VW92_HUMAN Tubulin beta chain OS=Homo sapiens GN=TUBB PE=3 SV=1;>tr|F8VYX6|F8VYX6_HUMAN Tubulin beta chain OS=Homo sapiens GN=TUBB PE=3 SV=1;>tr|Q5JP53|Q5JP53_HUMAN Tub	1	86.756	1	111.831	2.28275E-10	154.72	1	117.081	7.94688E-55	200.19	0	0		NaN	1	98.582	0.00454599	98.582	0	0		NaN	1	129.772	0.000309602	129.77	0	0		NaN	1	79.6139	0.00276913	107.35	0	0		NaN	1	90.7071	0.00941912	90.707	0
P07437;F8VW92;F8VYX6;Q5JP53;F8VUJ7;Q5ST81;E7EWR1;E7ENH1;F5H894;E9PBJ4;P68371;Q13885	330;330;330;312;302;258;239;157;184;129;330;330	P07437;P68371;Q13885	P68371	Tubulin beta chain;Tubulin beta-4B chain;Tubulin beta-2A chain	TUBB;TUBB;TUBB;TUBB;TUBB;TUBB;TUBB;TUBB;TUBB;TUBB;TUBB4B;TUBB2A	>sp|P07437|TBB5_HUMAN Tubulin beta chain OS=Homo sapiens GN=TUBB PE=1 SV=2;>tr|F8VW92|F8VW92_HUMAN Tubulin beta chain OS=Homo sapiens GN=TUBB PE=3 SV=1;>tr|F8VYX6|F8VYX6_HUMAN Tubulin beta chain OS=Homo sapiens GN=TUBB PE=3 SV=1;>tr|Q5JP53|Q5JP53_HUMAN Tub	1	141.726	1	185.25	5.43902E-122	237.53	1	270.557	2.26562E-196	270.56	0	0		NaN	1	231.702	5.43902E-122	237.53	1	155.48	7.47673E-60	199.82	1	234.649	5.25932E-122	237.68	1	164.038	1.80785E-18	164.04	1	229.293	5.69937E-139	250.7	1	155.48	1.88011E-39	190.53	1	202.652	3.09168E-107	227.81	1
P07437;F8VW92;F8VYX6;Q5JP53;F8VUJ7;Q5ST81;E7EWR1;F5H894;P04350;P68371;Q13509;A8K854;G3V2A3	164;164;164;146;136;92;73;18;164;164;164;92;92	P07437;P04350;P68371;Q13509	P68371	Tubulin beta chain;Tubulin beta-4A chain;Tubulin beta-4B chain;Tubulin beta-3 chain	TUBB;TUBB;TUBB;TUBB;TUBB;TUBB;TUBB;TUBB;TUBB4A;TUBB4B;TUBB3;TUBB3;TUBB3	>sp|P07437|TBB5_HUMAN Tubulin beta chain OS=Homo sapiens GN=TUBB PE=1 SV=2;>tr|F8VW92|F8VW92_HUMAN Tubulin beta chain OS=Homo sapiens GN=TUBB PE=3 SV=1;>tr|F8VYX6|F8VYX6_HUMAN Tubulin beta chain OS=Homo sapiens GN=TUBB PE=3 SV=1;>tr|Q5JP53|Q5JP53_HUMAN Tub	1	104.41	1	101.388	3.16982E-60	203.39	1	199.799	1.96676E-107	229.75	0	0		NaN	1	135.814	8.6739E-09	150.49	0	0		NaN	1	133.148	3.44544E-05	133.15	0	0		NaN	1	115.574	0.000511377	115.57	0	0		NaN	1	92.1898	0.0177535	92.19	0
P07437;F8VW92;F8VYX6;Q5JP53;F8VUJ7;Q5ST81;E7EWR1;E7ENH1;E9PBJ4;P04350;B4DJ43;B4DFH6;P68371;Q13509;A8K854;Q13885	388;388;388;370;360;316;297;215;187;388;306;180;388;388;316;388	P07437;P04350;P68371;Q13509;Q13885	P68371	Tubulin beta chain;Tubulin beta-4A chain;Tubulin beta-4B chain;Tubulin beta-3 chain;Tubulin beta-2A chain	TUBB;TUBB;TUBB;TUBB;TUBB;TUBB;TUBB;TUBB;TUBB;TUBB4A;TUBB4A;TUBB4;TUBB4B;TUBB3;TUBB3;TUBB2A	>sp|P07437|TBB5_HUMAN Tubulin beta chain OS=Homo sapiens GN=TUBB PE=1 SV=2;>tr|F8VW92|F8VW92_HUMAN Tubulin beta chain OS=Homo sapiens GN=TUBB PE=3 SV=1;>tr|F8VYX6|F8VYX6_HUMAN Tubulin beta chain OS=Homo sapiens GN=TUBB PE=3 SV=1;>tr|Q5JP53|Q5JP53_HUMAN Tub	1	140.78					1	140.78	0.000308462	140.78					0	0		NaN					0	0		NaN					0	0		NaN
P07437;F8VW92;F8VYX6;Q5JP53;F8VUJ7;Q5ST81;E7EWR1;E7ENH1;F5H894;P04350;B4DJ43;P68371;Q13885	233;233;233;215;205;161;142;60;87;233;151;233;233	P07437;P04350;P68371;Q13885	P68371	Tubulin beta chain;Tubulin beta-4A chain;Tubulin beta-4B chain;Tubulin beta-2A chain	TUBB;TUBB;TUBB;TUBB;TUBB;TUBB;TUBB;TUBB;TUBB;TUBB4A;TUBB4A;TUBB4B;TUBB2A	>sp|P07437|TBB5_HUMAN Tubulin beta chain OS=Homo sapiens GN=TUBB PE=1 SV=2;>tr|F8VW92|F8VW92_HUMAN Tubulin beta chain OS=Homo sapiens GN=TUBB PE=3 SV=1;>tr|F8VYX6|F8VYX6_HUMAN Tubulin beta chain OS=Homo sapiens GN=TUBB PE=3 SV=1;>tr|Q5JP53|Q5JP53_HUMAN Tub	1	96.5398	1	106.435	1.27267E-09	106.43	1	78.4285	1.80158E-15	116.94	1	75.2999	0.00118274	75.3	1	84.3274	9.46661E-07	91.583	1	74.5608	0.00137252	74.561	1	60.4635	8.01761E-07	92.565					1	51.5774	0.000103719	79.762	0	0		NaN	1	83.6021	5.88956E-05	83.602
P07437;F8VW92;F8VYX6;Q5JP53;F8VUJ7;Q5ST81;E7EWR1;E7ENH1;E9PBJ4	363;363;363;345;335;291;272;190;162	P07437	P07437	Tubulin beta chain	TUBB;TUBB;TUBB;TUBB;TUBB;TUBB;TUBB;TUBB;TUBB	>sp|P07437|TBB5_HUMAN Tubulin beta chain OS=Homo sapiens GN=TUBB PE=1 SV=2;>tr|F8VW92|F8VW92_HUMAN Tubulin beta chain OS=Homo sapiens GN=TUBB PE=3 SV=1;>tr|F8VYX6|F8VYX6_HUMAN Tubulin beta chain OS=Homo sapiens GN=TUBB PE=3 SV=1;>tr|Q5JP53|Q5JP53_HUMAN Tub	1	145.856	0	0		NaN	1	81.6316	9.65143E-57	203.59	0	0		NaN	1	124.163	5.38663E-169	256.45	0	0		NaN	1	75.9106	1.54237E-104	224.67	0	0		NaN	1	81.5262	6.46443E-11	155.92	0	0		NaN	1	73.1564	6.66584E-33	182.17	0
P07437;F8VW92;F8VYX6;Q5JP53;F8VUJ7;Q5ST81;E7EWR1;E7ENH1;F5H894;P68371;Q13885	321;321;321;303;293;249;230;148;175;321;321	P07437;P68371;Q13885	P68371	Tubulin beta chain;Tubulin beta-4B chain;Tubulin beta-2A chain	TUBB;TUBB;TUBB;TUBB;TUBB;TUBB;TUBB;TUBB;TUBB;TUBB4B;TUBB2A	>sp|P07437|TBB5_HUMAN Tubulin beta chain OS=Homo sapiens GN=TUBB PE=1 SV=2;>tr|F8VW92|F8VW92_HUMAN Tubulin beta chain OS=Homo sapiens GN=TUBB PE=3 SV=1;>tr|F8VYX6|F8VYX6_HUMAN Tubulin beta chain OS=Homo sapiens GN=TUBB PE=3 SV=1;>tr|Q5JP53|Q5JP53_HUMAN Tub	0.84947	7.63736	0	0		NaN	0.500005	0	3.92606E-06	145.1					0.499894	0	0.00102025	130.2					0.5	0	1.88325E-24	178.84					0.84947	7.63736	0.000115401	140.82					0.79368	5.8613	0.0117571	95.854
P07437;F8VW92;F8VYX6;Q5JP53;F8VUJ7;Q5ST81;E7EWR1;E7ENH1;F5H894;P68371;Q13885	323;323;323;305;295;251;232;150;177;323;323	P07437;P68371;Q13885	P68371	Tubulin beta chain;Tubulin beta-4B chain;Tubulin beta-2A chain	TUBB;TUBB;TUBB;TUBB;TUBB;TUBB;TUBB;TUBB;TUBB;TUBB4B;TUBB2A	>sp|P07437|TBB5_HUMAN Tubulin beta chain OS=Homo sapiens GN=TUBB PE=1 SV=2;>tr|F8VW92|F8VW92_HUMAN Tubulin beta chain OS=Homo sapiens GN=TUBB PE=3 SV=1;>tr|F8VYX6|F8VYX6_HUMAN Tubulin beta chain OS=Homo sapiens GN=TUBB PE=3 SV=1;>tr|Q5JP53|Q5JP53_HUMAN Tub	0.899594	9.52709	0	0		NaN	0.579478	1.39286	3.92606E-06	145.1					0.499894	0	0.00102025	130.2					0.899594	9.52709	1.88325E-24	178.84					0.583115	1.45755	6.31946E-11	160.27					0	0		NaN
P82094-2;P82094;E9PGE8;F8WF45	634;631;547;631	P82094-2	P82094-2	TATA element modulatory factor	TMF1;TMF1;TMF1	>sp|P82094-2|TMF1_HUMAN Isoform 2 of TATA element modulatory factor OS=Homo sapiens GN=TMF1;>sp|P82094|TMF1_HUMAN TATA element modulatory factor OS=Homo sapiens GN=TMF1 PE=1 SV=2;>tr|E9PGE8|E9PGE8_HUMAN TATA element modulatory factor OS=Homo sapiens GN=TMF	1	142.427																																									1
O75762;H0YAW0	1042;894	O75762	O75762	Transient receptor potential cation channel subfamily A member 1	TRPA1;TRPA1	>sp|O75762|TRPA1_HUMAN Transient receptor potential cation channel subfamily A member 1 OS=Homo sapiens GN=TRPA1 PE=2 SV=3;>tr|H0YAW0|H0YAW0_HUMAN Transient receptor potential cation channel subfamily A member 1 (Fragment) OS=Homo sapiens GN=TRPA1 PE=4 SV=	1	113.276																					1	113.276	0.000617992	113.28					0	0		NaN					0	0		NaN
H0YG33;P08107;F5GZ62;F5H1D3;F8VZJ4;E7EP94	194;127;110;109;104;36	H0YG33	H0YG33	Heat shock 70 kDa protein 1A/1B	HSPA1B;HSPA1A;HSPA1B;HSPA1A;HSPA1B;HSPA1A	>tr|H0YG33|H0YG33_HUMAN Heat shock 70 kDa protein 1A/1B OS=Homo sapiens GN=HSPA1B PE=3 SV=1;>sp|P08107|HSP71_HUMAN Heat shock 70 kDa protein 1A/1B OS=Homo sapiens GN=HSPA1A PE=1 SV=5;>tr|F5GZ62|F5GZ62_HUMAN Heat shock 70 kDa protein 1A/1B OS=Homo sapiens G	1	112.391	1	103.329	2.72586E-17	103.33	1	111.499	8.74278E-51	151.02					1	112.391	1.66055E-21	112.39					1	104.834	4.48388E-33	127.48					1	133.461	1.85105E-34	133.46					1	121.725	1.34579E-26	121.72
H0YG33;P08107;F5GZ62;F5H1D3;F8VZJ4;E7EQL7;E7EP94;Q5SP16	616;549;532;531;526;471;458;384	H0YG33	H0YG33	Heat shock 70 kDa protein 1A/1B	HSPA1B;HSPA1A;HSPA1B;HSPA1A;HSPA1B;HSPA1A;HSPA1A;HSPA1A	>tr|H0YG33|H0YG33_HUMAN Heat shock 70 kDa protein 1A/1B OS=Homo sapiens GN=HSPA1B PE=3 SV=1;>sp|P08107|HSP71_HUMAN Heat shock 70 kDa protein 1A/1B OS=Homo sapiens GN=HSPA1A PE=1 SV=5;>tr|F5GZ62|F5GZ62_HUMAN Heat shock 70 kDa protein 1A/1B OS=Homo sapiens G	1	138.991					1	138.991	8.87335E-05	138.99					0	0		NaN																	0	0		NaN
H0YGP4;P31327;Q5R211	262;254;254	H0YGP4	H0YGP4	Carbamoyl-phosphate synthase [ammonia], mitochondrial	CPS1;CPS1;CPS1	>tr|H0YGP4|H0YGP4_HUMAN Carbamoyl-phosphate synthase [ammonia], mitochondrial OS=Homo sapiens GN=CPS1 PE=3 SV=1;>sp|P31327|CPSM_HUMAN Carbamoyl-phosphate synthase [ammonia], mitochondrial OS=Homo sapiens GN=CPS1 PE=1 SV=2;>tr|Q5R211|Q5R211_HUMAN Carbamoyl-	1	80.6828																																					1	123.288	1.25444E-16	123.29
H7BY58;P22061-2;P22061;B7Z972	203;145;145;110	H7BY58	H7BY58	Protein-L-isoaspartate O-methyltransferase;Protein-L-isoaspartate(D-aspartate) O-methyltransferase;Protein-L-isoaspartate O-methyltransferase	PCMT1;PCMT1;PCMT1	>tr|H7BY58|H7BY58_HUMAN Protein-L-isoaspartate O-methyltransferase OS=Homo sapiens GN=PCMT1 PE=3 SV=1;>sp|P22061-2|PIMT_HUMAN Isoform 2 of Protein-L-isoaspartate(D-aspartate) O-methyltransferase OS=Homo sapiens GN=PCMT1;>sp|P22061|PIMT_HUMAN Protein-L-isoa	1	54.6224	0	0		NaN	1	103.161	1.27149E-23	103.16					1	83.216	3.12903E-10	83.216					1	90.1665	2.32869E-32	107.24					1	54.6224	0.0112725	54.622
O00410;B4E0R6;O00410-3;H0Y8C6;O00410-2	274;149;292;276;214	O00410;O00410-3	O00410	Importin-5	IPO5;IPO5;IPO5	>sp|O00410|IPO5_HUMAN Importin-5 OS=Homo sapiens GN=IPO5 PE=1 SV=4;>tr|B4E0R6|B4E0R6_HUMAN Importin-5 OS=Homo sapiens GN=IPO5 PE=2 SV=1;>sp|O00410-3|IPO5_HUMAN Isoform 3 of Importin-5 OS=Homo sapiens GN=IPO5;>tr|H0Y8C6|H0Y8C6_HUMAN Importin-5 (Fragment) OS	1	150.056					1	150.056	1.15202E-08	150.06
O00410;O00410-3;H0Y8C6;O00410-2;H0Y3V4	176;194;178;116;147	O00410;O00410-3	O00410	Importin-5	IPO5;IPO5;IPO5	>sp|O00410|IPO5_HUMAN Importin-5 OS=Homo sapiens GN=IPO5 PE=1 SV=4;>sp|O00410-3|IPO5_HUMAN Isoform 3 of Importin-5 OS=Homo sapiens GN=IPO5;>tr|H0Y8C6|H0Y8C6_HUMAN Importin-5 (Fragment) OS=Homo sapiens GN=IPO5 PE=4 SV=1;>sp|O00410-2|IPO5_HUMAN Isoform 2 of	1	76.9971					0	0		NaN					1	76.9971	0.00455658	98.531					0	0		NaN					0	0		NaN
O00410;B4E0R6;O00410-3;H0Y8C6;O00410-2	727;602;745;729;667	O00410;O00410-3	O00410	Importin-5	IPO5;IPO5;IPO5	>sp|O00410|IPO5_HUMAN Importin-5 OS=Homo sapiens GN=IPO5 PE=1 SV=4;>tr|B4E0R6|B4E0R6_HUMAN Importin-5 OS=Homo sapiens GN=IPO5 PE=2 SV=1;>sp|O00410-3|IPO5_HUMAN Isoform 3 of Importin-5 OS=Homo sapiens GN=IPO5;>tr|H0Y8C6|H0Y8C6_HUMAN Importin-5 (Fragment) OS	1	99.927	0	0		NaN	1	99.927	0.000145726	133.48													0	0		NaN
O14744;G3V5W5;G3V580;G3V2X6;G3V2L6;C9JSX3;G3V2F5;G3V507	4;4;4;4;4;4;4;4	O14744	O14744	Protein arginine N-methyltransferase 5;Protein arginine N-methyltransferase 5, N-terminally processed	PRMT5;PRMT5;PRMT5;PRMT5;PRMT5;PRMT5;PRMT5;PRMT5	>sp|O14744|ANM5_HUMAN Protein arginine N-methyltransferase 5 OS=Homo sapiens GN=PRMT5 PE=1 SV=4;>tr|G3V5W5|G3V5W5_HUMAN Protein arginine N-methyltransferase 5 OS=Homo sapiens GN=PRMT5 PE=4 SV=1;>tr|G3V580|G3V580_HUMAN Protein arginine N-methyltransferase 5	1	98.8983					1	98.8983	0.00369318	98.898	0	0		NaN									0	0		NaN	0	0		NaN	0	0		NaN					0	0		NaN
O14929;O14929-2	342;257	O14929	O14929	Histone acetyltransferase type B catalytic subunit	HAT1	>sp|O14929|HAT1_HUMAN Histone acetyltransferase type B catalytic subunit OS=Homo sapiens GN=HAT1 PE=1 SV=1;>sp|O14929-2|HAT1_HUMAN Isoform B of Histone acetyltransferase type B catalytic subunit OS=Homo sapiens GN=HAT1	1	147.262					1	147.262	2.86471E-16	147.26
O14950;P19105	130;129	O14950	O14950	Myosin regulatory light chain 12B;Myosin regulatory light chain 12A	MYL12B;MYL12A	>sp|O14950|ML12B_HUMAN Myosin regulatory light chain 12B OS=Homo sapiens GN=MYL12B PE=1 SV=2;>sp|P19105|ML12A_HUMAN Myosin regulatory light chain 12A OS=Homo sapiens GN=MYL12A PE=1 SV=2	1	112.159					1	112.159	0.000316234	112.16
O15069	1532	O15069	O15069	NAC-alpha domain-containing protein 1	NACAD	>sp|O15069|NACAD_HUMAN NAC-alpha domain-containing protein 1 OS=Homo sapiens GN=NACAD PE=2 SV=3	1	125.53	0	0		NaN	0	0		NaN	1	105.139	0.00459897	105.14	0	0		NaN	0	0		NaN	1	125.53	0.000502457	125.53	0	0		NaN	0	0		NaN					0	0		NaN	0
O43175;Q5SZU1;F5H634	343;309;216	O43175	O43175	D-3-phosphoglycerate dehydrogenase	PHGDH;PHGDH;PHGDH	>sp|O43175|SERA_HUMAN D-3-phosphoglycerate dehydrogenase OS=Homo sapiens GN=PHGDH PE=1 SV=4;>tr|Q5SZU1|Q5SZU1_HUMAN D-3-phosphoglycerate dehydrogenase OS=Homo sapiens GN=PHGDH PE=2 SV=1;>tr|F5H634|F5H634_HUMAN D-3-phosphoglycerate dehydrogenase OS=Homo sap	1	66.8278	0	0		NaN	1	66.8278	0.000587372	66.828					0	0		NaN					0	0		NaN					0	0		NaN
O43684;O43684-2;B4DDM6	81;81;1	O43684	O43684	Mitotic checkpoint protein BUB3	BUB3;BUB3	>sp|O43684|BUB3_HUMAN Mitotic checkpoint protein BUB3 OS=Homo sapiens GN=BUB3 PE=1 SV=1;>sp|O43684-2|BUB3_HUMAN Isoform 2 of Mitotic checkpoint protein BUB3 OS=Homo sapiens GN=BUB3;>tr|B4DDM6|B4DDM6_HUMAN Mitotic checkpoint protein BUB3 OS=Homo sapiens GN=	1	82.4494					1	152.317	2.37519E-17	152.32					1	82.4494	0.0412602	82.449
O43707;D6PXK4;F5GXS2;H7C144	767;548;377;203	O43707	O43707	Alpha-actinin-4	ACTN4;ACTN4;ACTN4;ACTN4	>sp|O43707|ACTN4_HUMAN Alpha-actinin-4 OS=Homo sapiens GN=ACTN4 PE=1 SV=2;>tr|D6PXK4|D6PXK4_HUMAN Alpha actinin 4 short isoform OS=Homo sapiens GN=ACTN4 PE=2 SV=1;>tr|F5GXS2|F5GXS2_HUMAN Alpha-actinin-4 OS=Homo sapiens GN=ACTN4 PE=4 SV=1;>tr|H7C144|H7C144_	1	118.866	0	0		NaN	1	151.547	1.51661E-95	234.3	0	0		NaN	1	162.486	5.16578E-16	162.49	0	0		NaN	1	145.085	9.95683E-07	145.09					1	103.439	0.0041368	118.87					1	118.866	0.0041368	118.87
O43707;D6PXK4;F5GXS2;H7C144;P12814-3;P12814;P12814-2;B7TY16;H9KV75;H7C5W8;B2RCS5;P35609;H0YJW3;H0YJ11;H0YGN3;B7Z4P8	729;510;339;165;710;710;710;710;645;239;717;717;96;150;486;211	O43707;P12814-3	O43707	Alpha-actinin-4;Alpha-actinin-1;Alpha-actinin-2	ACTN4;ACTN4;ACTN4;ACTN4;ACTN1;ACTN1;ACTN1;ACTN1;ACTN2;ACTN2;ACTN1;ACTN1;ACTN2;ACTN2	>sp|O43707|ACTN4_HUMAN Alpha-actinin-4 OS=Homo sapiens GN=ACTN4 PE=1 SV=2;>tr|D6PXK4|D6PXK4_HUMAN Alpha actinin 4 short isoform OS=Homo sapiens GN=ACTN4 PE=2 SV=1;>tr|F5GXS2|F5GXS2_HUMAN Alpha-actinin-4 OS=Homo sapiens GN=ACTN4 PE=4 SV=1;>tr|H7C144|H7C144_	1	83.8618					1	83.8618	0.00511326	121.9					0	0		NaN	0	0		NaN	0	0		NaN	0	0		NaN
O43707;D6PXK4;F5GXS2;H7C144	815;596;425;246	O43707	O43707	Alpha-actinin-4	ACTN4;ACTN4;ACTN4;ACTN4	>sp|O43707|ACTN4_HUMAN Alpha-actinin-4 OS=Homo sapiens GN=ACTN4 PE=1 SV=2;>tr|D6PXK4|D6PXK4_HUMAN Alpha actinin 4 short isoform OS=Homo sapiens GN=ACTN4 PE=2 SV=1;>tr|F5GXS2|F5GXS2_HUMAN Alpha-actinin-4 OS=Homo sapiens GN=ACTN4 PE=4 SV=1;>tr|H7C144|H7C144_	1	73.8502					1	73.8502	0.000666985	80.109
O43707;D6PXK4;F5GXS2;H7C144	883;664;493;314	O43707	O43707	Alpha-actinin-4	ACTN4;ACTN4;ACTN4;ACTN4	>sp|O43707|ACTN4_HUMAN Alpha-actinin-4 OS=Homo sapiens GN=ACTN4 PE=1 SV=2;>tr|D6PXK4|D6PXK4_HUMAN Alpha actinin 4 short isoform OS=Homo sapiens GN=ACTN4 PE=2 SV=1;>tr|F5GXS2|F5GXS2_HUMAN Alpha-actinin-4 OS=Homo sapiens GN=ACTN4 PE=4 SV=1;>tr|H7C144|H7C144_	1	160.431	1	160.548	3.74272E-12	160.55	1	79.3106	7.03193E-71	210.98	1	95.2051	0.00439513	95.205	1	129.11	9.05072E-33	180.1	1	131.184	0.000204604	131.18	1	140.461	1.03776E-43	190.55					1	92.4392	9.38868E-33	179.81	0	0		NaN	1	101.055	1.46514E-33	186.68
O43707;E7EV83	240;240	O43707	O43707	Alpha-actinin-4	ACTN4;ACTN4	>sp|O43707|ACTN4_HUMAN Alpha-actinin-4 OS=Homo sapiens GN=ACTN4 PE=1 SV=2;>tr|E7EV83|E7EV83_HUMAN Alpha-actinin-4 OS=Homo sapiens GN=ACTN4 PE=4 SV=1	1	106.323	1	84.2973	0.00781822	105.19	1	126.097	3.98432E-06	145	0	0		NaN	1	80.9595	0.00209326	123.28	0	0		NaN	1	101.431	1.34204E-22	173.72	0	0		NaN	1	107.994	0.00694258	107.99	0	0		NaN	1	79.4662	0.008271	102.9	0
O43707;D6PXK4;E7EV83	379;160;379	O43707	O43707	Alpha-actinin-4	ACTN4;ACTN4;ACTN4	>sp|O43707|ACTN4_HUMAN Alpha-actinin-4 OS=Homo sapiens GN=ACTN4 PE=1 SV=2;>tr|D6PXK4|D6PXK4_HUMAN Alpha actinin 4 short isoform OS=Homo sapiens GN=ACTN4 PE=2 SV=1;>tr|E7EV83|E7EV83_HUMAN Alpha-actinin-4 OS=Homo sapiens GN=ACTN4 PE=4 SV=1	1	66.5199					1	82.8854	2.29111E-09	88.79					1	80.0606	3.49562E-06	80.061	0	0		NaN	1	77.641	3.47849E-06	80.102					1	76.889	9.5783E-05	76.889
O43852-3;O43852;F5H1Q9;H0Y875;O43852-4;O43852-2	257;249;98;81;257;249	O43852-3;O43852-4	O43852-3	Calumenin	CALU;CALU;CALU	>sp|O43852-3|CALU_HUMAN Isoform 3 of Calumenin OS=Homo sapiens GN=CALU;>sp|O43852|CALU_HUMAN Calumenin OS=Homo sapiens GN=CALU PE=1 SV=2;>tr|F5H1Q9|F5H1Q9_HUMAN Calumenin OS=Homo sapiens GN=CALU PE=4 SV=1;>tr|H0Y875|H0Y875_HUMAN Calumenin (Fragment) OS=Hom	1	102.978					1	76.1184	1.00981E-11	129.2					1	102.978	0.000103732	102.98					0	0		NaN	0	0		NaN	0	0		NaN	0	0		NaN	0	0		NaN
O60664;O60664-3	135;135	O60664	O60664	Perilipin-3	PLIN3	>sp|O60664|PLIN3_HUMAN Perilipin-3 OS=Homo sapiens GN=PLIN3 PE=1 SV=3;>sp|O60664-3|PLIN3_HUMAN Isoform 3 of Perilipin-3 OS=Homo sapiens GN=PLIN3	1	170.948					1	170.948	4.30753E-26	170.95
O75369-8;O75369;O75369-9;O75369-2;O75369-3;O75369-6;O75369-7;E7EN95;O75369-4;O75369-5	700;700;700;700;700;700;531;531;700;700	O75369-8	O75369-8	Filamin-B	FLNB;FLNB	>sp|O75369-8|FLNB_HUMAN Isoform 8 of Filamin-B OS=Homo sapiens GN=FLNB;>sp|O75369|FLNB_HUMAN Filamin-B OS=Homo sapiens GN=FLNB PE=1 SV=2;>sp|O75369-9|FLNB_HUMAN Isoform 9 of Filamin-B OS=Homo sapiens GN=FLNB;>sp|O75369-2|FLNB_HUMAN Isoform 2 of Filamin-B O	1	100.223	0	0		NaN	1	143.249	1.40513E-26	177.81					0	0		NaN					1	175.744	4.06409E-26	175.74					0	0		NaN					1	100.223	0.000539402	123.64
O95373	378	O95373	O95373	Importin-7	IPO7	>sp|O95373|IPO7_HUMAN Importin-7 OS=Homo sapiens GN=IPO7 PE=1 SV=1	1	70.0915					1	113.649	1.43512E-11	113.65													1	70.0915	0.00312836	70.091
P00338-3;P00338;E9PH51;F5H308;P00338-4;P00338-2;P00338-5	233;204;177;176;146;204;204	P00338-3	P00338-3	L-lactate dehydrogenase A chain;L-lactate dehydrogenase;L-lactate dehydrogenase	LDHA;LDHA;LDHA	>sp|P00338-3|LDHA_HUMAN Isoform 3 of L-lactate dehydrogenase A chain OS=Homo sapiens GN=LDHA;>sp|P00338|LDHA_HUMAN L-lactate dehydrogenase A chain OS=Homo sapiens GN=LDHA PE=1 SV=2;>tr|E9PH51|E9PH51_HUMAN L-lactate dehydrogenase OS=Homo sapiens GN=LDHA PE=	1	46.1504	1	50.8914	0.00782201	50.891	1	45.6847	0.00439965	52.92	0	0		NaN	0	0		NaN	1	40.4626	0.107821	40.463	1	46.1504	0.0179534	46.15					0	0		NaN	0	0		NaN	0	0		NaN	0
P00558;B7Z7A9;B4E1H9	176;148;86	P00558	P00558	Phosphoglycerate kinase 1;Phosphoglycerate kinase;Phosphoglycerate kinase	PGK1;PGK1;PGK1	>sp|P00558|PGK1_HUMAN Phosphoglycerate kinase 1 OS=Homo sapiens GN=PGK1 PE=1 SV=3;>tr|B7Z7A9|B7Z7A9_HUMAN Phosphoglycerate kinase OS=Homo sapiens GN=PGK1 PE=2 SV=1;>tr|B4E1H9|B4E1H9_HUMAN Phosphoglycerate kinase OS=Homo sapiens GN=PGK1 PE=2 SV=1	1	124.857					1	124.857	0.000537867	124.86
P00558;B7Z7A9	61;33	P00558	P00558	Phosphoglycerate kinase 1;Phosphoglycerate kinase	PGK1;PGK1	>sp|P00558|PGK1_HUMAN Phosphoglycerate kinase 1 OS=Homo sapiens GN=PGK1 PE=1 SV=3;>tr|B7Z7A9|B7Z7A9_HUMAN Phosphoglycerate kinase OS=Homo sapiens GN=PGK1 PE=2 SV=1	0.999952	43.1576	0	0		NaN	0.999952	43.1576	0.000121749	72.082													0	0		NaN					0	0		NaN
P00558;B7Z7A9	72;44	P00558	P00558	Phosphoglycerate kinase 1;Phosphoglycerate kinase	PGK1;PGK1	>sp|P00558|PGK1_HUMAN Phosphoglycerate kinase 1 OS=Homo sapiens GN=PGK1 PE=1 SV=3;>tr|B7Z7A9|B7Z7A9_HUMAN Phosphoglycerate kinase OS=Homo sapiens GN=PGK1 PE=2 SV=1	0.999942	42.3922	0	0		NaN	0.999942	42.3922	7.8242E-09	87.881													0	0		NaN					0	0		NaN
P02545;P02545-3;Q6UYC3;E7EUI9;D6RAQ3;Q5TCJ4;P02545-2;Q3BDU5;Q5TCI8	352;352;352;240;253;352;352;352;271	P02545;P02545-2	P02545	Prelamin-A/C;Lamin-A/C	LMNA;LMNA;LMNA;LMNA;LMNA;LMNA;LMNA	>sp|P02545|LMNA_HUMAN Prelamin-A/C OS=Homo sapiens GN=LMNA PE=1 SV=1;>sp|P02545-3|LMNA_HUMAN Isoform ADelta10 of Prelamin-A/C OS=Homo sapiens GN=LMNA;>tr|Q6UYC3|Q6UYC3_HUMAN Lamin A/C OS=Homo sapiens GN=LMNA PE=2 SV=1;>tr|E7EUI9|E7EUI9_HUMAN Prelamin-A/C O	1	140.796	1	93.7676	0.00733847	93.768	1	83.54	0.0217629	83.54	0	0		NaN	1	122.101	0.000796181	122.1	0	0		NaN	1	128.64	0.000359657	128.64	0	0		NaN	1	119.922	0.00101697	119.92	0	0		NaN	1	164.93	7.29247E-16	164.93
P02795;H3BSP9	1;1	P02795	P02795	Metallothionein-2;Metallothionein	MT2A;MT2A	>sp|P02795|MT2_HUMAN Metallothionein-2 OS=Homo sapiens GN=MT2A PE=1 SV=1;>tr|H3BSP9|H3BSP9_HUMAN Metallothionein OS=Homo sapiens GN=MT2A PE=3 SV=1	1	130.556					1	141.603	1.07779E-96	221.13					1	194.185	3.41146E-52	194.19					1	135.045	7.30957E-05	135.04					1	130.556	3.62619E-10	130.56
P04075;H3BQN4;H3BPS8;H3BR04	165;165;219;154	P04075	P04075	Fructose-bisphosphate aldolase A;Fructose-bisphosphate aldolase	ALDOA;ALDOA;ALDOA;ALDOA	>sp|P04075|ALDOA_HUMAN Fructose-bisphosphate aldolase A OS=Homo sapiens GN=ALDOA PE=1 SV=2;>tr|H3BQN4|H3BQN4_HUMAN Fructose-bisphosphate aldolase OS=Homo sapiens GN=ALDOA PE=3 SV=1;>tr|H3BPS8|H3BPS8_HUMAN Fructose-bisphosphate aldolase A (Fragment) OS=Homo	1	136.258	1	61.0959	0.0887622	61.096	1	136.258	1.31619E-17	156.11	0	0		NaN	0	0		NaN	0	0		NaN	0	0		NaN					0	0		NaN					0	0		NaN	0
P04264;CON__P04264	296;296	P04264	P04264	Keratin, type II cytoskeletal 1	KRT1	>sp|P04264|K2C1_HUMAN Keratin, type II cytoskeletal 1 OS=Homo sapiens GN=KRT1 PE=1 SV=6;>P04264 SWISS-PROT:P04264 Tax_Id=9606 Gene_Symbol=KRT1 Keratin, type II cytoskeletal 1	1	128.269	0	0		NaN	0	0		NaN	0	0		NaN	0	0		NaN	0	0		NaN					0	0		NaN	0	0		NaN	0	0		NaN	0	0		NaN	0
P04264;CON__P04264	262;262	P04264	P04264	Keratin, type II cytoskeletal 1	KRT1	>sp|P04264|K2C1_HUMAN Keratin, type II cytoskeletal 1 OS=Homo sapiens GN=KRT1 PE=1 SV=6;>P04264 SWISS-PROT:P04264 Tax_Id=9606 Gene_Symbol=KRT1 Keratin, type II cytoskeletal 1	1	69.8523					0	0		NaN					1	65.7929	0.0104114	113.69					0	0		NaN					0	0		NaN					1	69.8523	0.0468819	92.538
P04264;CON__P04264	493;493	P04264	P04264	Keratin, type II cytoskeletal 1	KRT1	>sp|P04264|K2C1_HUMAN Keratin, type II cytoskeletal 1 OS=Homo sapiens GN=KRT1 PE=1 SV=6;>P04264 SWISS-PROT:P04264 Tax_Id=9606 Gene_Symbol=KRT1 Keratin, type II cytoskeletal 1	1	92.0337	1	91.7286	3.59859E-07	91.729	1	115.361	2.27512E-21	132.48	1	73.6748	0.000740929	73.675	1	90.0836	6.24008E-27	139.95	1	80.7525	3.87869E-05	80.752	1	136.636	1.28249E-43	153.82					1	122.299	1.12798E-20	127.58	0	0		NaN	1	80.7525	9.09951E-27	138.66	1
P04350;B4DJ43;B4DFH6;P68371;Q13509;A8K854	293;211;85;293;293;221	P04350;P68371;Q13509	P68371	Tubulin beta-4A chain;Tubulin beta-4B chain;Tubulin beta-3 chain	TUBB4A;TUBB4A;TUBB4;TUBB4B;TUBB3;TUBB3	>sp|P04350|TBB4A_HUMAN Tubulin beta-4A chain OS=Homo sapiens GN=TUBB4A PE=1 SV=2;>tr|B4DJ43|B4DJ43_HUMAN Tubulin beta-4A chain OS=Homo sapiens GN=TUBB4A PE=2 SV=1;>tr|B4DFH6|B4DFH6_HUMAN Uncharacterized protein OS=Homo sapiens GN=TUBB4 PE=2 SV=1;>sp|P68371	1	139.661	1	107.074	0.0028126	107.07	1	130.717	1.28172E-84	216									0	0		NaN	1	139.661	4.72801E-05	139.66	0	0		NaN
P04350;B4DJ43;P68371;Q3ZCM7;F8W813	73;73;73;73;73	P04350;P68371;Q3ZCM7	P68371	Tubulin beta-4A chain;Tubulin beta-4B chain;Tubulin beta-8 chain	TUBB4A;TUBB4A;TUBB4B;TUBB8;TUBB8	>sp|P04350|TBB4A_HUMAN Tubulin beta-4A chain OS=Homo sapiens GN=TUBB4A PE=1 SV=2;>tr|B4DJ43|B4DJ43_HUMAN Tubulin beta-4A chain OS=Homo sapiens GN=TUBB4A PE=2 SV=1;>sp|P68371|TBB4B_HUMAN Tubulin beta-4B chain OS=Homo sapiens GN=TUBB4B PE=1 SV=1;>sp|Q3ZCM7|T	1	70.2596	1	85.8373	0.0167602	85.837	1	152.003	3.29716E-10	152	0	0		NaN	1	73.7222	0.0707016	73.722	0	0		NaN	0	0		NaN	0	0		NaN	1	70.2596	0.096961	70.26					0	0		NaN
P04350;B4DJ43;B4DFH6	363;281;155	P04350	P04350	Tubulin beta-4A chain	TUBB4A;TUBB4A;TUBB4	>sp|P04350|TBB4A_HUMAN Tubulin beta-4A chain OS=Homo sapiens GN=TUBB4A PE=1 SV=2;>tr|B4DJ43|B4DJ43_HUMAN Tubulin beta-4A chain OS=Homo sapiens GN=TUBB4A PE=2 SV=1;>tr|B4DFH6|B4DFH6_HUMAN Uncharacterized protein OS=Homo sapiens GN=TUBB4 PE=2 SV=1	1	76.3778	1	173.507	7.90544E-24	173.51	1	143.828	2.56154E-220	272.95	1	197.151	5.6573E-59	197.15	1	127.834	1.29385E-70	207.55	1	152.935	2.37243E-124	236.78	1	91.4567	9.20979E-146	246.34	1	125.975	1.30327E-46	193.64	1	156.004	1.0538E-168	252.82	1	145.458	6.0259E-07	145.46	1	221.853	1.52241E-193	261.64	1
P04350;B4DJ43;B4DFH6;P68371	1;1;1;1	P04350;P68371	P68371	Tubulin beta-4A chain;Tubulin beta-4B chain	TUBB4A;TUBB4A;TUBB4;TUBB4B	>sp|P04350|TBB4A_HUMAN Tubulin beta-4A chain OS=Homo sapiens GN=TUBB4A PE=1 SV=2;>tr|B4DJ43|B4DJ43_HUMAN Tubulin beta-4A chain OS=Homo sapiens GN=TUBB4A PE=2 SV=1;>tr|B4DFH6|B4DFH6_HUMAN Uncharacterized protein OS=Homo sapiens GN=TUBB4 PE=2 SV=1;>sp|P68371	1	115.501	1	91.6568	1.20499E-07	132.81	1	85.9881	1.35562E-48	195.6	1	75.0178	0.06265	75.018	1	106.597	2.84014E-37	185.26	1	78.2444	0.000258186	110.35	1	83.7509	1.8634E-27	169.94	0	0		NaN	1	100.227	6.81692E-11	150.37	1	118.21	6.89124E-06	118.21	1	100.426	7.80629E-61	201.16	0
P04406;E7EUT4;E7EUT5;E7EU54	133;91;58;133	P04406	P04406	Glyceraldehyde-3-phosphate dehydrogenase;Glyceraldehyde-3-phosphate dehydrogenase;Glyceraldehyde-3-phosphate dehydrogenase;Glyceraldehyde-3-phosphate dehydrogenase	GAPDH;GAPDH;GAPDH;GAPDH	>sp|P04406|G3P_HUMAN Glyceraldehyde-3-phosphate dehydrogenase OS=Homo sapiens GN=GAPDH PE=1 SV=3;>tr|E7EUT4|E7EUT4_HUMAN Glyceraldehyde-3-phosphate dehydrogenase OS=Homo sapiens GN=GAPDH PE=3 SV=1;>tr|E7EUT5|E7EUT5_HUMAN Glyceraldehyde-3-phosphate dehydrog	0.999467	32.7274	0	0		NaN	0.999467	32.7274	1.9676E-11	127.92	0	0		NaN	0	0		NaN	0	0		NaN	0	0		NaN	0	0		NaN					0	0		NaN					0
P04406;E7EU54	43;43	P04406	P04406	Glyceraldehyde-3-phosphate dehydrogenase;Glyceraldehyde-3-phosphate dehydrogenase	GAPDH;GAPDH	>sp|P04406|G3P_HUMAN Glyceraldehyde-3-phosphate dehydrogenase OS=Homo sapiens GN=GAPDH PE=1 SV=3;>tr|E7EU54|E7EU54_HUMAN Glyceraldehyde-3-phosphate dehydrogenase OS=Homo sapiens GN=GAPDH PE=3 SV=1	0.724088	4.19022					0	0		NaN					0	0		NaN					0.724088	4.19022	0.0629649	45.791					0.5	0	1.98256E-10	95.835
P04406;E7EU54	46;46	P04406	P04406	Glyceraldehyde-3-phosphate dehydrogenase;Glyceraldehyde-3-phosphate dehydrogenase	GAPDH;GAPDH	>sp|P04406|G3P_HUMAN Glyceraldehyde-3-phosphate dehydrogenase OS=Homo sapiens GN=GAPDH PE=1 SV=3;>tr|E7EU54|E7EU54_HUMAN Glyceraldehyde-3-phosphate dehydrogenase OS=Homo sapiens GN=GAPDH PE=3 SV=1	0.999041	30.1766					0.999041	30.1766	4.45628E-16	111.11					0.953826	13.1507	1.18242E-13	105.72					0.801718	6.0674	0.0159086	57.068					0.5	0	1.98256E-10	95.835
P04406;E7EUT4;E7EUT5	175;133;100	P04406	P04406	Glyceraldehyde-3-phosphate dehydrogenase;Glyceraldehyde-3-phosphate dehydrogenase;Glyceraldehyde-3-phosphate dehydrogenase	GAPDH;GAPDH;GAPDH	>sp|P04406|G3P_HUMAN Glyceraldehyde-3-phosphate dehydrogenase OS=Homo sapiens GN=GAPDH PE=1 SV=3;>tr|E7EUT4|E7EUT4_HUMAN Glyceraldehyde-3-phosphate dehydrogenase OS=Homo sapiens GN=GAPDH PE=3 SV=1;>tr|E7EUT5|E7EUT5_HUMAN Glyceraldehyde-3-phosphate dehydrog	1	163.624	1	162.432	3.16113E-76	193.64	1	52.0897	4.84986E-90	204.5	1	83.3953	0.000459971	83.395	1	51.8762	7.38127E-105	211.17	1	58.8351	2.3336E-21	139.69	1	144.178	7.21897E-29	148.89	0	0		NaN	1	159.143	6.93979E-46	161.04	1	62.6167	7.54801E-05	92.932	1	54.2226	9.39241E-65	186.06	1
P04632	212	P04632	P04632	Calpain small subunit 1	CAPNS1	>sp|P04632|CPNS1_HUMAN Calpain small subunit 1 OS=Homo sapiens GN=CAPNS1 PE=1 SV=1	1	66.5199	0	0		NaN	1	66.5199	0.000654628	66.52
P04732;P04732-2	1;1	P04732	P04732	Metallothionein-1E	MT1E	>sp|P04732|MT1E_HUMAN Metallothionein-1E OS=Homo sapiens GN=MT1E PE=1 SV=1;>sp|P04732-2|MT1E_HUMAN Isoform 2 of Metallothionein-1E OS=Homo sapiens GN=MT1E	1	111.402					1	111.402	0.000167018	111.4
P04792;B4DL87	169;134	P04792	P04792	Heat shock protein beta-1	HSPB1;HSPB1	>sp|P04792|HSPB1_HUMAN Heat shock protein beta-1 OS=Homo sapiens GN=HSPB1 PE=1 SV=2;>tr|B4DL87|B4DL87_HUMAN Heat shock protein beta-1 OS=Homo sapiens GN=HSPB1 PE=2 SV=1	1	131.615					1	131.615	7.61402E-42	131.62
P05783;F8VZY9	335;335	P05783	P05783	Keratin, type I cytoskeletal 18	KRT18;KRT18	>sp|P05783|K1C18_HUMAN Keratin, type I cytoskeletal 18 OS=Homo sapiens GN=KRT18 PE=1 SV=2;>tr|F8VZY9|F8VZY9_HUMAN Keratin, type I cytoskeletal 18 OS=Homo sapiens GN=KRT18 PE=3 SV=1	1	128.382	1	129.195	1.85332E-12	129.2	1	89.0284	4.50521E-37	162.39	1	87.9998	0.000466405	88	1	117.372	1.97467E-08	117.37	1	134.871	8.55512E-18	134.87	1	106.735	2.90536E-06	106.73	1	139.444	3.59392E-18	139.44	1	148.198	3.5826E-31	157.85	1	106.863	1.07273E-08	120.71	1	122.939	1.00889E-18	141.83	1
P06733	94	P06733	P06733	Alpha-enolase	ENO1	>sp|P06733|ENOA_HUMAN Alpha-enolase OS=Homo sapiens GN=ENO1 PE=1 SV=2	1	89.266	0	0		NaN	1	89.266	6.16005E-10	154.15	0	0		NaN	0	0		NaN	0	0		NaN	0	0		NaN					0	0		NaN	0	0		NaN
P06733	97	P06733	P06733	Alpha-enolase	ENO1	>sp|P06733|ENOA_HUMAN Alpha-enolase OS=Homo sapiens GN=ENO1 PE=1 SV=2	1	89.266	1	87.0936	6.95997E-43	187.97	1	89.266	1.27932E-81	224.58	0	0		NaN	1	103.807	5.61081E-24	177.44	0	0		NaN	0	0		NaN					1	93.5973	3.46669E-43	192.5	0	0		NaN	1	76.4032	0.000106666	138.22
P06733;P06733-2	165;72	P06733	P06733	Alpha-enolase	ENO1	>sp|P06733|ENOA_HUMAN Alpha-enolase OS=Homo sapiens GN=ENO1 PE=1 SV=2;>sp|P06733-2|ENOA_HUMAN Isoform MBP-1 of Alpha-enolase OS=Homo sapiens GN=ENO1	1	102.577	0.840464	7.21659	0.0670979	69.594	1	92.6333	6.05071E-33	182.7	0	0		NaN	1	102.577	5.28032E-12	160.43	0	0		NaN	0.999991	50.5911	2.59568E-12	160.64	0	0		NaN	1	79.0882	1.28736E-23	170.11	0	0		NaN	1	80.1534	9.04808E-44	191.37	0
P06733;P06733-2	169;76	P06733	P06733	Alpha-enolase	ENO1	>sp|P06733|ENOA_HUMAN Alpha-enolase OS=Homo sapiens GN=ENO1 PE=1 SV=2;>sp|P06733-2|ENOA_HUMAN Isoform MBP-1 of Alpha-enolase OS=Homo sapiens GN=ENO1	1	102.577	0.999994	52.1358	2.13537E-05	141.13	1	92.6333	7.63194E-11	155.03	0	0		NaN	1	102.577	5.14415E-17	168.32	0.999999	60.3647	0.000112791	133.86	1	71.1106	1.12005E-10	152.32	0	0		NaN	0.999989	49.4909	0.000112855	133.86	0	0		NaN	1	69.9406	7.18628E-33	181.72	0
P06733;P06733-2	368;275	P06733	P06733	Alpha-enolase	ENO1	>sp|P06733|ENOA_HUMAN Alpha-enolase OS=Homo sapiens GN=ENO1 PE=1 SV=2;>sp|P06733-2|ENOA_HUMAN Isoform MBP-1 of Alpha-enolase OS=Homo sapiens GN=ENO1	1	130.613	1	92.0629	0.011608	92.063	1	130.613	1.1896E-05	137.8									0	0		NaN	0	0		NaN
P06733;P06733-2	244;151	P06733	P06733	Alpha-enolase	ENO1	>sp|P06733|ENOA_HUMAN Alpha-enolase OS=Homo sapiens GN=ENO1 PE=1 SV=2;>sp|P06733-2|ENOA_HUMAN Isoform MBP-1 of Alpha-enolase OS=Homo sapiens GN=ENO1	1	83.4994	1	77.7756	0.00234171	109.84	1	109.835	3.46688E-08	148.52	0	0		NaN	1	82.6513	0.0319975	82.651					1	92.9346	0.0108736	92.935													0	0		NaN
P06744	166	P06744	P06744	Glucose-6-phosphate isomerase	GPI	>sp|P06744|G6PI_HUMAN Glucose-6-phosphate isomerase OS=Homo sapiens GN=GPI PE=1 SV=4	1	138.918					1	138.918	7.3577E-125	187.21
P06748;P06748-2;P06748-3	7;7;7	P06748	P06748	Nucleophosmin	NPM1	>sp|P06748|NPM_HUMAN Nucleophosmin OS=Homo sapiens GN=NPM1 PE=1 SV=2;>sp|P06748-2|NPM_HUMAN Isoform 2 of Nucleophosmin OS=Homo sapiens GN=NPM1;>sp|P06748-3|NPM_HUMAN Isoform 3 of Nucleophosmin OS=Homo sapiens GN=NPM1	0.492518	0													0.492518	0	0.000534671	82.609					0	0		NaN
P06748;P06748-2;P06748-3	9;9;9	P06748	P06748	Nucleophosmin	NPM1	>sp|P06748|NPM_HUMAN Nucleophosmin OS=Homo sapiens GN=NPM1 PE=1 SV=2;>sp|P06748-2|NPM_HUMAN Isoform 2 of Nucleophosmin OS=Homo sapiens GN=NPM1;>sp|P06748-3|NPM_HUMAN Isoform 3 of Nucleophosmin OS=Homo sapiens GN=NPM1	0.492518	0													0.492518	0	0.000534671	82.609					0	0		NaN
P06748;P06748-2;P06748-3;E5RI98	81;81;81;17	P06748	P06748	Nucleophosmin	NPM1;NPM1	>sp|P06748|NPM_HUMAN Nucleophosmin OS=Homo sapiens GN=NPM1 PE=1 SV=2;>sp|P06748-2|NPM_HUMAN Isoform 2 of Nucleophosmin OS=Homo sapiens GN=NPM1;>sp|P06748-3|NPM_HUMAN Isoform 3 of Nucleophosmin OS=Homo sapiens GN=NPM1;>tr|E5RI98|E5RI98_HUMAN Nucleophosmin (	1	215.065	1	220.634	9.29508E-187	254.26	1	213.146	8.70886E-142	240.71	0	0		NaN	1	213.146	1.71588E-86	213.15	0	0		NaN	1	243.994	5.39294E-163	243.99					1	214.139	8.26098E-87	214.14	0	0		NaN	1	180.804	1.76135E-46	180.8
P06748;P06748-2	278;249	P06748	P06748	Nucleophosmin	NPM1	>sp|P06748|NPM_HUMAN Nucleophosmin OS=Homo sapiens GN=NPM1 PE=1 SV=2;>sp|P06748-2|NPM_HUMAN Isoform 2 of Nucleophosmin OS=Homo sapiens GN=NPM1	1	139.858	1	157.682	7.79793E-12	157.68	1	188.124	7.22384E-43	188.12	1	74.7687	0.081408	74.769	1	107.465	3.40148E-56	205.3	1	117.081	0.000626981	117.08	1	159.178	1.97587E-32	180.11					1	131.352	4.77762E-33	186.05					1	150.216	1.36516E-55	203.11
P07195	281	P07195	P07195	L-lactate dehydrogenase B chain	LDHB	>sp|P07195|LDHB_HUMAN L-lactate dehydrogenase B chain OS=Homo sapiens GN=LDHB PE=1 SV=2	1	227.456					1	227.456	2.74883E-114	227.46					0	0		NaN					0	0		NaN
P07195	234	P07195	P07195	L-lactate dehydrogenase B chain	LDHB	>sp|P07195|LDHB_HUMAN L-lactate dehydrogenase B chain OS=Homo sapiens GN=LDHB PE=1 SV=2	1	105.46	1	80.0144	0.0161751	99.522	1	89.266	4.72423E-16	163.12	0	0		NaN	1	107.026	5.32381E-16	162.26	0	0		NaN	1	105.46	4.72423E-16	163.12	0	0		NaN	1	101.393	1.58099E-23	174.77	0	0		NaN	1	100.554	9.40442E-05	138.76	0
P07237;E7EPA8;B4DUA5;F5H8J2;H0Y3Z3	425;409;369;368;191	P07237	P07237	Protein disulfide-isomerase	P4HB;P4HB;P4HB;P4HB;P4HB	>sp|P07237|PDIA1_HUMAN Protein disulfide-isomerase OS=Homo sapiens GN=P4HB PE=1 SV=3;>tr|E7EPA8|E7EPA8_HUMAN Protein disulfide-isomerase OS=Homo sapiens GN=P4HB PE=3 SV=2;>tr|B4DUA5|B4DUA5_HUMAN Uncharacterized protein OS=Homo sapiens GN=P4HB PE=2 SV=1;>tr	1	143.309	0	0		NaN	1	96.7446	4.28775E-90	216.68	0	0		NaN	1	121.558	7.50663E-60	199.8					1	113.694	1.85401E-26	175.48					1	151.699	7.99402E-17	151.7					1	120.528	5.7933E-47	191.53
P07814;E7EMN0;F5H7I7	299;323;299	P07814	P07814	Bifunctional glutamate/proline--tRNA ligase;Glutamate--tRNA ligase;Proline--tRNA ligase	EPRS;EPRS;EPRS	>sp|P07814|SYEP_HUMAN Bifunctional glutamate/proline--tRNA ligase OS=Homo sapiens GN=EPRS PE=1 SV=5;>tr|E7EMN0|E7EMN0_HUMAN Glutamate--tRNA ligase OS=Homo sapiens GN=EPRS PE=3 SV=1;>tr|F5H7I7|F5H7I7_HUMAN Glutamate--tRNA ligase OS=Homo sapiens GN=EPRS PE=3	1	190.531					1	190.531	1.88011E-39	190.53
P07900-2;P07900	747;625	P07900-2	P07900-2	Heat shock protein HSP 90-alpha	HSP90AA1	>sp|P07900-2|HS90A_HUMAN Isoform 2 of Heat shock protein HSP 90-alpha OS=Homo sapiens GN=HSP90AA1;>sp|P07900|HS90A_HUMAN Heat shock protein HSP 90-alpha OS=Homo sapiens GN=HSP90AA1 PE=1 SV=5	0.998639	28.6545	0	0		NaN	0.998639	28.6545	0.00481168	117.25					0.980428	16.9979	0.0984405	78.342					0	0		NaN									0	0		NaN
P07900-2;P07900;Q86U12	643;521;342	P07900-2;Q86U12	P07900-2	Heat shock protein HSP 90-alpha	HSP90AA1;HSP90AA1	>sp|P07900-2|HS90A_HUMAN Isoform 2 of Heat shock protein HSP 90-alpha OS=Homo sapiens GN=HSP90AA1;>sp|P07900|HS90A_HUMAN Heat shock protein HSP 90-alpha OS=Homo sapiens GN=HSP90AA1 PE=1 SV=5;>tr|Q86U12|Q86U12_HUMAN Full-length cDNA clone CS0CAP007YF18 of T	1	102.577					1	102.577	0.000290861	102.58
P07900-2;P07900	732;610	P07900-2	P07900-2	Heat shock protein HSP 90-alpha	HSP90AA1	>sp|P07900-2|HS90A_HUMAN Isoform 2 of Heat shock protein HSP 90-alpha OS=Homo sapiens GN=HSP90AA1;>sp|P07900|HS90A_HUMAN Heat shock protein HSP 90-alpha OS=Homo sapiens GN=HSP90AA1 PE=1 SV=5	1	149.733	1	93.3708	2.68175E-06	116.21	1	149.733	5.55263E-19	149.73					0	0		NaN
P07900-2;P07900;Q86U12	493;371;192	P07900-2;Q86U12	P07900-2	Heat shock protein HSP 90-alpha	HSP90AA1;HSP90AA1	>sp|P07900-2|HS90A_HUMAN Isoform 2 of Heat shock protein HSP 90-alpha OS=Homo sapiens GN=HSP90AA1;>sp|P07900|HS90A_HUMAN Heat shock protein HSP 90-alpha OS=Homo sapiens GN=HSP90AA1 PE=1 SV=5;>tr|Q86U12|Q86U12_HUMAN Full-length cDNA clone CS0CAP007YF18 of T	1	99.0555					1	99.0555	9.20632E-07	123					0	0		NaN					0	0		NaN
P08238;Q58FF7	617;490	P08238	P08238	Heat shock protein HSP 90-beta;Putative heat shock protein HSP 90-beta-3	HSP90AB1;HSP90AB3P	>sp|P08238|HS90B_HUMAN Heat shock protein HSP 90-beta OS=Homo sapiens GN=HSP90AB1 PE=1 SV=4;>sp|Q58FF7|H90B3_HUMAN Putative heat shock protein HSP 90-beta-3 OS=Homo sapiens GN=HSP90AB3P PE=5 SV=1	0.99986	38.6597					0.99986	38.6597	0.00118575	127.83																					0	0		NaN
P08238	720	P08238	P08238	Heat shock protein HSP 90-beta	HSP90AB1	>sp|P08238|HS90B_HUMAN Heat shock protein HSP 90-beta OS=Homo sapiens GN=HSP90AB1 PE=1 SV=4	1	72.7265					1	72.7265	1.78288E-08	72.726
P08238	602	P08238	P08238	Heat shock protein HSP 90-beta	HSP90AB1	>sp|P08238|HS90B_HUMAN Heat shock protein HSP 90-beta OS=Homo sapiens GN=HSP90AB1 PE=1 SV=4	1	71.3759	1	135.812	7.93325E-19	148.85	1	135.178	5.91283E-58	190.96					1	86.4533	0.00156925	86.453	0	0		NaN	1	67.6437	4.66201E-05	113.86					1	71.3759	0.014669	71.376	0	0		NaN	0	0		NaN
P08238	93	P08238	P08238	Heat shock protein HSP 90-beta	HSP90AB1	>sp|P08238|HS90B_HUMAN Heat shock protein HSP 90-beta OS=Homo sapiens GN=HSP90AB1 PE=1 SV=4	1	120.838	1	156.084	7.51202E-26	173.06	1	196.496	2.48668E-46	196.5					1	131.06	5.12755E-05	136.3	0	0		NaN	1	126.086	2.37222E-05	139.78					1	122.459	9.4714E-06	141.58	0	0		NaN	0	0		NaN	0
P08238	363	P08238	P08238	Heat shock protein HSP 90-beta	HSP90AB1	>sp|P08238|HS90B_HUMAN Heat shock protein HSP 90-beta OS=Homo sapiens GN=HSP90AB1 PE=1 SV=4	1	77.5052	0	0		NaN	1	77.5052	2.08721E-08	137.73													0	0		NaN
P08238;E9PHI1;H0Y6E4;E9PHI2;H0Y5S7;E9PHH7;H0Y598	466;104;92;104;92;104;92	P08238	P08238	Heat shock protein HSP 90-beta	HSP90AB1;HSP90AB1;HSP90AB1;HSP90AB1;HSP90AB1;HSP90AB1;HSP90AB1	>sp|P08238|HS90B_HUMAN Heat shock protein HSP 90-beta OS=Homo sapiens GN=HSP90AB1 PE=1 SV=4;>tr|E9PHI1|E9PHI1_HUMAN Heat shock protein HSP 90-beta OS=Homo sapiens GN=HSP90AB1 PE=4 SV=1;>tr|H0Y6E4|H0Y6E4_HUMAN Heat shock protein HSP 90-beta (Fragment) OS=Ho	1	84.8293	0	0		NaN	1	124.249	3.70978E-08	133.78					1	95.4088	0.0145848	95.409	0	0		NaN	1	70.1139	0.0446831	70.114					0	0		NaN					1	84.8293	0.0073525	84.829
P09211;A8MX94	92;92	P09211	P09211	Glutathione S-transferase P	GSTP1;GSTP1	>sp|P09211|GSTP1_HUMAN Glutathione S-transferase P OS=Homo sapiens GN=GSTP1 PE=1 SV=2;>tr|A8MX94|A8MX94_HUMAN Glutathione S-transferase P OS=Homo sapiens GN=GSTP1 PE=3 SV=1	1	139.462	1	153.562	8.12193E-88	194.75	1	217.734	1.66749E-133	217.73	1	93.6332	5.73897E-07	93.633	1	115.504	1.18382E-34	150.72	1	102.212	2.76219E-08	102.21	1	184.339	1.02097E-75	184.34					1	135.66	3.61081E-26	135.66
P09211;A8MX94	20;20	P09211	P09211	Glutathione S-transferase P	GSTP1;GSTP1	>sp|P09211|GSTP1_HUMAN Glutathione S-transferase P OS=Homo sapiens GN=GSTP1 PE=1 SV=2;>tr|A8MX94|A8MX94_HUMAN Glutathione S-transferase P OS=Homo sapiens GN=GSTP1 PE=3 SV=1	1	170.505	1	181.745	3.16605E-101	202.43	1	174.19	1.83897E-65	174.19	1	79.935	3.12249E-26	136.62	1	204.039	1.7456E-101	204.04	1	111.6	3.04647E-43	153.56	1	173.185	7.53391E-101	197.46	1	108.552	5.10566E-11	108.55	1	151.45	6.77444E-55	167.61	1	140.592	1.10133E-26	140.59	1	163.914	1.78795E-54	163.91	1
P09382	121	P09382	P09382	Galectin-1	LGALS1	>sp|P09382|LEG1_HUMAN Galectin-1 OS=Homo sapiens GN=LGALS1 PE=1 SV=2	1	94.9216	0	0		NaN	1	94.9216	0.000988787	122.44
P09429;Q5T7C4;E9PFF0;Q5T7C6	132;132;132;132	P09429	P09429	High mobility group protein B1	HMGB1;HMGB1;HMGB1;HMGB1	>sp|P09429|HMGB1_HUMAN High mobility group protein B1 OS=Homo sapiens GN=HMGB1 PE=1 SV=3;>tr|Q5T7C4|Q5T7C4_HUMAN High mobility group protein B1 OS=Homo sapiens GN=HMGB1 PE=2 SV=1;>tr|E9PFF0|E9PFF0_HUMAN Uncharacterized protein OS=Homo sapiens GN=HMGB1 PE=4	1	104.438					1	104.438	0.00111478	104.44
P10599	37	P10599	P10599	Thioredoxin	TXN	>sp|P10599|THIO_HUMAN Thioredoxin OS=Homo sapiens GN=TXN PE=1 SV=3	1	106.667					1	83.1822	0.00443345	111.63	0	0		NaN	1	106.667	0.00853745	106.67	0	0		NaN
P10809;E7ESH4;E7EXB4;B7Z712;C9JL25;C9JCQ4;C9JL19;C9J0S9	40;40;40;40;82;40;40;40	P10809	P10809	60 kDa heat shock protein, mitochondrial	HSPD1;HSPD1;HSPD1;HSPD1;HSPD1;HSPD1;HSPD1;HSPD1	>sp|P10809|CH60_HUMAN 60 kDa heat shock protein, mitochondrial OS=Homo sapiens GN=HSPD1 PE=1 SV=2;>tr|E7ESH4|E7ESH4_HUMAN 60 kDa heat shock protein, mitochondrial (Fragment) OS=Homo sapiens GN=HSPD1 PE=3 SV=1;>tr|E7EXB4|E7EXB4_HUMAN 60 kDa heat shock prote	1	81.356	0	0		NaN	0	0		NaN	0	0		NaN	0	0		NaN					1	100.955	7.39037E-05	112.74					0	0		NaN	0	0		NaN	1	79.3623	0.0382383	86.453
P10809;E7ESH4;E7EXB4;B7Z712;C9JL25;C9JCQ4;C9JL19;C9J0S9	55;55;55;55;97;55;55;55	P10809	P10809	60 kDa heat shock protein, mitochondrial	HSPD1;HSPD1;HSPD1;HSPD1;HSPD1;HSPD1;HSPD1;HSPD1	>sp|P10809|CH60_HUMAN 60 kDa heat shock protein, mitochondrial OS=Homo sapiens GN=HSPD1 PE=1 SV=2;>tr|E7ESH4|E7ESH4_HUMAN 60 kDa heat shock protein, mitochondrial (Fragment) OS=Homo sapiens GN=HSPD1 PE=3 SV=1;>tr|E7EXB4|E7EXB4_HUMAN 60 kDa heat shock prote	1	79.7644	0	0		NaN	1	140.866	9.03591E-19	148.44	0	0		NaN	0	0		NaN					1	72.6535	0.0763224	80.236					0	0		NaN	0	0		NaN	1	99.9357	1.44937E-06	120.11
P11021;B4DEF7	196;196	P11021	P11021	78 kDa glucose-regulated protein	HSPA5;HSPA5	>sp|P11021|GRP78_HUMAN 78 kDa glucose-regulated protein OS=Homo sapiens GN=HSPA5 PE=1 SV=2;>tr|B4DEF7|B4DEF7_HUMAN 78 kDa glucose-regulated protein OS=Homo sapiens GN=HSPA5 PE=2 SV=1	1	131.826					1	111.63	0.00193542	111.63																					0	0		NaN					0	0		NaN
P11021;B4DEF7	153;153	P11021	P11021	78 kDa glucose-regulated protein	HSPA5;HSPA5	>sp|P11021|GRP78_HUMAN 78 kDa glucose-regulated protein OS=Homo sapiens GN=HSPA5 PE=1 SV=2;>tr|B4DEF7|B4DEF7_HUMAN 78 kDa glucose-regulated protein OS=Homo sapiens GN=HSPA5 PE=2 SV=1	1	94.1217					0	0		NaN	0	0		NaN					0	0		NaN	0	0		NaN	0	0		NaN	0	0		NaN					0	0		NaN	0
P11142;E9PKE3;E7ET08;P11142-2;E9PN89;E9PLF4;E9PK54;E9PQK7;E9PQQ4;E9PPY6;E9PI65	127;127;127;127;67;127;127;127;127;127;86	P11142	P11142	Heat shock cognate 71 kDa protein	HSPA8;HSPA8;HSPA8;HSPA8;HSPA8;HSPA8;HSPA8;HSPA8;HSPA8;HSPA8	>sp|P11142|HSP7C_HUMAN Heat shock cognate 71 kDa protein OS=Homo sapiens GN=HSPA8 PE=1 SV=1;>tr|E9PKE3|E9PKE3_HUMAN Heat shock cognate 71 kDa protein OS=Homo sapiens GN=HSPA8 PE=3 SV=1;>tr|E7ET08|E7ET08_HUMAN Uncharacterized protein OS=Homo sapiens GN=HSPA	1	107.166	1	126.194	0.00333692	126.19	1	131.691	3.04716E-06	142.83	0	0		NaN	1	119.274	0.0090853	119.27	0	0		NaN	1	124.119	0.00444839	124.12	0	0		NaN	1	108.903	0.007556	120.87	0	0		NaN	1	95.4173	0.0522477	95.417
P11142;E9PKE3;E9PNE6;E7ET08;P11142-2;E9PLF4;E9PK54;E9PQK7;E9PQQ4;E9PPY6;E9PN25	61;61;61;61;61;61;61;61;61;61;61	P11142	P11142	Heat shock cognate 71 kDa protein	HSPA8;HSPA8;HSPA8;HSPA8;HSPA8;HSPA8;HSPA8;HSPA8;HSPA8;HSPA8	>sp|P11142|HSP7C_HUMAN Heat shock cognate 71 kDa protein OS=Homo sapiens GN=HSPA8 PE=1 SV=1;>tr|E9PKE3|E9PKE3_HUMAN Heat shock cognate 71 kDa protein OS=Homo sapiens GN=HSPA8 PE=3 SV=1;>tr|E9PNE6|E9PNE6_HUMAN Heat shock cognate 71 kDa protein OS=Homo sapie	1	168.104	1	198.867	9.74093E-55	198.87	1	159.177	8.8951E-122	238.02	0	0		NaN	1	159.177	2.71628E-23	176.29	1	159.177	8.77617E-55	199.58	1	118.205	4.47956E-07	149.22	0	0		NaN	0	0		NaN	1	85.9881	0.0164318	85.988	1	226.929	2.68472E-102	226.93
P11142;E9PKE3;E9PNE6;E7ET08;P11142-2;E9PN89;E9PLF4;E9PK54;E9PQK7;E9PQQ4;E9PPY6;E9PN25	87;87;87;87;87;27;87;87;87;87;87;87	P11142	P11142	Heat shock cognate 71 kDa protein	HSPA8;HSPA8;HSPA8;HSPA8;HSPA8;HSPA8;HSPA8;HSPA8;HSPA8;HSPA8;HSPA8	>sp|P11142|HSP7C_HUMAN Heat shock cognate 71 kDa protein OS=Homo sapiens GN=HSPA8 PE=1 SV=1;>tr|E9PKE3|E9PKE3_HUMAN Heat shock cognate 71 kDa protein OS=Homo sapiens GN=HSPA8 PE=3 SV=1;>tr|E9PNE6|E9PNE6_HUMAN Heat shock cognate 71 kDa protein OS=Homo sapie	1	96.6043	0	0		NaN	1	98.1563	0.000862254	116.03	0	0		NaN	1	96.6043	0.0189031	96.604	0	0		NaN	0	0		NaN									0	0		NaN
P11413-2;P11413-3;P11413;E9PDV8	457;441;411;411	P11413-2	P11413-2	Glucose-6-phosphate 1-dehydrogenase;Glucose-6-phosphate 1-dehydrogenase	G6PD;G6PD	>sp|P11413-2|G6PD_HUMAN Isoform Long of Glucose-6-phosphate 1-dehydrogenase OS=Homo sapiens GN=G6PD;>sp|P11413-3|G6PD_HUMAN Isoform 3 of Glucose-6-phosphate 1-dehydrogenase OS=Homo sapiens GN=G6PD;>sp|P11413|G6PD_HUMAN Glucose-6-phosphate 1-dehydrogenase O	1	110.735					1	110.735	0.000349656	110.74
P12268;F5H247	70;70	P12268	P12268	Inosine-5'-monophosphate dehydrogenase 2	IMPDH2;IMPDH2	>sp|P12268|IMDH2_HUMAN Inosine-5'-monophosphate dehydrogenase 2 OS=Homo sapiens GN=IMPDH2 PE=1 SV=2;>tr|F5H247|F5H247_HUMAN Inosine-5'-monophosphate dehydrogenase 2 OS=Homo sapiens GN=IMPDH2 PE=3 SV=1	0.997572	26.1401					0.997572	26.1401	1.81187E-27	89.973					0	0		NaN					0	0		NaN					0	0		NaN
P12268;F5H247	78;78	P12268	P12268	Inosine-5'-monophosphate dehydrogenase 2	IMPDH2;IMPDH2	>sp|P12268|IMDH2_HUMAN Inosine-5'-monophosphate dehydrogenase 2 OS=Homo sapiens GN=IMPDH2 PE=1 SV=2;>tr|F5H247|F5H247_HUMAN Inosine-5'-monophosphate dehydrogenase 2 OS=Homo sapiens GN=IMPDH2 PE=3 SV=1	0.99999	50.8364					0.99999	50.8364	1.19844E-70	126.59					0	0		NaN					0	0		NaN					0	0		NaN
P12268;F5H247	82;82	P12268	P12268	Inosine-5'-monophosphate dehydrogenase 2	IMPDH2;IMPDH2	>sp|P12268|IMDH2_HUMAN Inosine-5'-monophosphate dehydrogenase 2 OS=Homo sapiens GN=IMPDH2 PE=1 SV=2;>tr|F5H247|F5H247_HUMAN Inosine-5'-monophosphate dehydrogenase 2 OS=Homo sapiens GN=IMPDH2 PE=3 SV=1	0.999807	37.1539					0.999807	37.1539	3.21441E-36	103.75					0	0		NaN					0	0		NaN					0	0		NaN
P12268	325	P12268	P12268	Inosine-5'-monophosphate dehydrogenase 2	IMPDH2	>sp|P12268|IMDH2_HUMAN Inosine-5'-monophosphate dehydrogenase 2 OS=Homo sapiens GN=IMPDH2 PE=1 SV=2	1	101.6					1	101.6	4.55348E-12	101.6																													0	0		NaN
P12277;E7EUJ8;H0YJG0;H0YJK0	272;237;70;23	P12277	P12277	Creatine kinase B-type	CKB;CKB;CKB;CKB	>sp|P12277|KCRB_HUMAN Creatine kinase B-type OS=Homo sapiens GN=CKB PE=1 SV=1;>tr|E7EUJ8|E7EUJ8_HUMAN Creatine kinase B-type OS=Homo sapiens GN=CKB PE=3 SV=2;>tr|H0YJG0|H0YJG0_HUMAN Creatine kinase B-type (Fragment) OS=Homo sapiens GN=CKB PE=3 SV=1;>tr|H0Y	1	66.3834					1	66.3834	0.00536348	66.383													0	0		NaN													0	0		NaN
P12277;E7EUJ8;G3V4N7	179;144;179	P12277	P12277	Creatine kinase B-type	CKB;CKB;CKB	>sp|P12277|KCRB_HUMAN Creatine kinase B-type OS=Homo sapiens GN=CKB PE=1 SV=1;>tr|E7EUJ8|E7EUJ8_HUMAN Creatine kinase B-type OS=Homo sapiens GN=CKB PE=3 SV=2;>tr|G3V4N7|G3V4N7_HUMAN Creatine kinase B-type (Fragment) OS=Homo sapiens GN=CKB PE=3 SV=1	1	75.0814					1	75.0814	3.55048E-06	76.777					0	0		NaN
P12429;D6RA82;D6RFG5;D6RCA8;D6RAZ8	40;1;40;40;40	P12429	P12429	Annexin A3;Annexin;Annexin;Annexin;Annexin	ANXA3;ANXA3;ANXA3;ANXA3;ANXA3	>sp|P12429|ANXA3_HUMAN Annexin A3 OS=Homo sapiens GN=ANXA3 PE=1 SV=3;>tr|D6RA82|D6RA82_HUMAN Annexin OS=Homo sapiens GN=ANXA3 PE=3 SV=1;>tr|D6RFG5|D6RFG5_HUMAN Annexin (Fragment) OS=Homo sapiens GN=ANXA3 PE=3 SV=1;>tr|D6RCA8|D6RCA8_HUMAN Annexin (Fragment)	1	143.309													0	0		NaN					1	96.1429	0.0659765	96.143					0	0		NaN
P12814-3;P12814;P12814-2;B7TY16;H9KV75;H7C5W8	586;586;586;586;521;176	P12814-3	P12814-3	Alpha-actinin-1	ACTN1;ACTN1;ACTN1;ACTN1	>sp|P12814-3|ACTN1_HUMAN Isoform 3 of Alpha-actinin-1 OS=Homo sapiens GN=ACTN1;>sp|P12814|ACTN1_HUMAN Alpha-actinin-1 OS=Homo sapiens GN=ACTN1 PE=1 SV=2;>sp|P12814-2|ACTN1_HUMAN Isoform 2 of Alpha-actinin-1 OS=Homo sapiens GN=ACTN1;>tr|B7TY16|B7TY16_HUMAN	1	117.014					1	117.014	6.90813E-16	117.01
P12814-3;P12814;P12814-2;B7TY16;H9KV75	360;360;360;360;295	P12814-3	P12814-3	Alpha-actinin-1	ACTN1;ACTN1;ACTN1	>sp|P12814-3|ACTN1_HUMAN Isoform 3 of Alpha-actinin-1 OS=Homo sapiens GN=ACTN1;>sp|P12814|ACTN1_HUMAN Alpha-actinin-1 OS=Homo sapiens GN=ACTN1 PE=1 SV=2;>sp|P12814-2|ACTN1_HUMAN Isoform 2 of Alpha-actinin-1 OS=Homo sapiens GN=ACTN1;>tr|B7TY16|B7TY16_HUMAN	1	207.426					1	207.426	1.31449E-70	207.43													0	0		NaN
P12956;B1AHC9;B1AHC8;B1AHC7;F5H1I8	167;117;126;167;34	P12956	P12956	X-ray repair cross-complementing protein 6	XRCC6;XRCC6;XRCC6;XRCC6;XRCC6	>sp|P12956|XRCC6_HUMAN X-ray repair cross-complementing protein 6 OS=Homo sapiens GN=XRCC6 PE=1 SV=2;>tr|B1AHC9|B1AHC9_HUMAN X-ray repair complementing defective repair in Chinese hamster cells 6 (Ku autoantigen, 70kDa) OS=Homo sapiens GN=XRCC6 PE=4 SV=1;>	1	98.9432					1	98.9432	0.00276695	98.943
P13010;C9JZ81	84;71	P13010	P13010	X-ray repair cross-complementing protein 5	XRCC5;XRCC5	>sp|P13010|XRCC5_HUMAN X-ray repair cross-complementing protein 5 OS=Homo sapiens GN=XRCC5 PE=1 SV=3;>tr|C9JZ81|C9JZ81_HUMAN X-ray repair cross-complementing protein 5 (Fragment) OS=Homo sapiens GN=XRCC5 PE=4 SV=1	1	115.064					1	115.064	0.000699803	126.1	0	0		NaN	0	0		NaN					0	0		NaN					0	0		NaN					0	0		NaN
P13639;F5H370;F5GZG3;B4DMC6	383;383;383;383	P13639	P13639	Elongation factor 2	EEF2;EEF2;EEF2;EEF2	>sp|P13639|EF2_HUMAN Elongation factor 2 OS=Homo sapiens GN=EEF2 PE=1 SV=4;>tr|F5H370|F5H370_HUMAN Elongation factor 2 OS=Homo sapiens GN=EEF2 PE=4 SV=1;>tr|F5GZG3|F5GZG3_HUMAN Uncharacterized protein OS=Homo sapiens GN=EEF2 PE=4 SV=1;>tr|B4DMC6|B4DMC6_HUM	1	123.59	1	149.521	2.37992E-13	149.52	1	123.59	1.56231E-59	201.57	0	0		NaN	0	0		NaN					0	0		NaN					0	0		NaN
P13639;B4DPU3	697;405	P13639	P13639	Elongation factor 2	EEF2;EEF2	>sp|P13639|EF2_HUMAN Elongation factor 2 OS=Homo sapiens GN=EEF2 PE=1 SV=4;>tr|B4DPU3|B4DPU3_HUMAN Uncharacterized protein OS=Homo sapiens GN=EEF2 PE=2 SV=1	1	85.3546	1	152.54	4.19469E-09	152.54	1	135.549	8.19933E-06	147.75	0	0		NaN	0	0		NaN					1	85.3546	0.0842109	85.355
P13639;B4DPU3	741;449	P13639	P13639	Elongation factor 2	EEF2;EEF2	>sp|P13639|EF2_HUMAN Elongation factor 2 OS=Homo sapiens GN=EEF2 PE=1 SV=4;>tr|B4DPU3|B4DPU3_HUMAN Uncharacterized protein OS=Homo sapiens GN=EEF2 PE=2 SV=1	1	116.347	1	104.669	5.33022E-09	104.67	1	159.465	3.01426E-88	195.09	1	81.4796	3.52108E-05	81.48	1	167.589	2.99028E-55	167.59					1	136.62	1.16365E-27	142.23					1	122.34	1.31404E-43	153.65
P13639;F5H370;F5GZG3;B4DMC6	353;353;353;353	P13639	P13639	Elongation factor 2	EEF2;EEF2;EEF2;EEF2	>sp|P13639|EF2_HUMAN Elongation factor 2 OS=Homo sapiens GN=EEF2 PE=1 SV=4;>tr|F5H370|F5H370_HUMAN Elongation factor 2 OS=Homo sapiens GN=EEF2 PE=4 SV=1;>tr|F5GZG3|F5GZG3_HUMAN Uncharacterized protein OS=Homo sapiens GN=EEF2 PE=4 SV=1;>tr|B4DMC6|B4DMC6_HUM	1	76.3005	0	0		NaN	1	76.3005	0.00173669	76.301	0	0		NaN	0	0		NaN	0	0		NaN	0	0		NaN	0	0		NaN
P13667	583	P13667	P13667	Protein disulfide-isomerase A4	PDIA4	>sp|P13667|PDIA4_HUMAN Protein disulfide-isomerase A4 OS=Homo sapiens GN=PDIA4 PE=1 SV=2	1	113.24					1	113.24	0.00135427	113.24					0	0		NaN
P13693;E9PJF7;Q8TBK7	74;73;40	P13693	P13693	Translationally-controlled tumor protein	TPT1;TPT1;TPT1	>sp|P13693|TCTP_HUMAN Translationally-controlled tumor protein OS=Homo sapiens GN=TPT1 PE=1 SV=1;>tr|E9PJF7|E9PJF7_HUMAN Translationally-controlled tumor protein (Fragment) OS=Homo sapiens GN=TPT1 PE=4 SV=1;>tr|Q8TBK7|Q8TBK7_HUMAN TPT1 protein OS=Homo sapi	1	56.0603	1	39.9737	0.00784901	39.974	1	56.0603	7.31013E-07	56.06
P13797;F2Z2Z9	4;4	P13797	P13797	Plastin-3	PLS3;PLS3	>sp|P13797|PLST_HUMAN Plastin-3 OS=Homo sapiens GN=PLS3 PE=1 SV=4;>tr|F2Z2Z9|F2Z2Z9_HUMAN Plastin-3 OS=Homo sapiens GN=PLS3 PE=4 SV=1	0.827286	6.80329					0.827286	6.80329	9.77626E-05	98.443
P13797;B4DGB4;B7Z6M1;F8W8D8;P13796;Q5TBN3	169;147;124;124;166;166	P13797	P13797	Plastin-3;Plastin-2	PLS3;PLS3;PLS3;PLS3;LCP1;LCP1	>sp|P13797|PLST_HUMAN Plastin-3 OS=Homo sapiens GN=PLS3 PE=1 SV=4;>tr|B4DGB4|B4DGB4_HUMAN Plastin-3 OS=Homo sapiens GN=PLS3 PE=2 SV=1;>tr|B7Z6M1|B7Z6M1_HUMAN Plastin-3 OS=Homo sapiens GN=PLS3 PE=2 SV=1;>tr|F8W8D8|F8W8D8_HUMAN Plastin-3 OS=Homo sapiens GN=P	1	80.9051	0	0		NaN	1	142.384	3.12243E-06	142.38					0	0		NaN	0	0		NaN	1	127.018	3.94849E-12	156.08					1	168.308	1.84709E-13	168.31	0	0		NaN	0	0		NaN
P13797;B4DGB4;B7Z6M1;F8W8D8;B4DI60	614;601;569;578;208	P13797	P13797	Plastin-3	PLS3;PLS3;PLS3;PLS3;PLS3	>sp|P13797|PLST_HUMAN Plastin-3 OS=Homo sapiens GN=PLS3 PE=1 SV=4;>tr|B4DGB4|B4DGB4_HUMAN Plastin-3 OS=Homo sapiens GN=PLS3 PE=2 SV=1;>tr|B7Z6M1|B7Z6M1_HUMAN Plastin-3 OS=Homo sapiens GN=PLS3 PE=2 SV=1;>tr|F8W8D8|F8W8D8_HUMAN Plastin-3 OS=Homo sapiens GN=P	0.999994	52.5694					0.999994	52.5694	3.89509E-08	145.91													0	0		NaN									0	0		NaN
P14174	3	P14174	P14174	Macrophage migration inhibitory factor	MIF	>sp|P14174|MIF_HUMAN Macrophage migration inhibitory factor OS=Homo sapiens GN=MIF PE=1 SV=4	1	76.9272	1	80.706	0.0753898	80.706	1	89.266	0.000158475	135.99					1	90.9131	0.00930463	104.82					1	87.1843	0.0427245	87.184					0	0		NaN					1	90.827	0.0315641	90.827
P15531-2;P15531;Q32Q12;P22392-2;E7ERL0	93;68;93;68;93	P15531-2;Q32Q12	Q32Q12	Nucleoside diphosphate kinase A;Nucleoside diphosphate kinase	NME1;NME1-NME2;NME1	>sp|P15531-2|NDKA_HUMAN Isoform 2 of Nucleoside diphosphate kinase A OS=Homo sapiens GN=NME1;>sp|P15531|NDKA_HUMAN Nucleoside diphosphate kinase A OS=Homo sapiens GN=NME1 PE=1 SV=1;>tr|Q32Q12|Q32Q12_HUMAN Nucleoside diphosphate kinase OS=Homo sapiens GN=NM	0.959638	13.7613	0	0		NaN	0.959638	13.7613	0.00345026	88.19					0	0		NaN					0.948766	12.6761	0.0125414	80.361					0	0		NaN					0.844127	7.33636	0.0327131	73.279	0
P17987;E7ERF2;F5H136;F5H676;F5GZI8;F5H726	44;44;22;22;44;22	P17987	P17987	T-complex protein 1 subunit alpha;T-complex protein 1 subunit alpha;T-complex protein 1 subunit alpha	TCP1;TCP1;TCP1;TCP1;TCP1;TCP1	>sp|P17987|TCPA_HUMAN T-complex protein 1 subunit alpha OS=Homo sapiens GN=TCP1 PE=1 SV=1;>tr|E7ERF2|E7ERF2_HUMAN T-complex protein 1 subunit alpha OS=Homo sapiens GN=TCP1 PE=3 SV=1;>tr|F5H136|F5H136_HUMAN T-complex protein 1 subunit alpha (Fragment) OS=Ho	1	79.461	0	0		NaN	1	155.864	8.13147E-52	190.31					0	0		NaN					1	128.295	4.58778E-31	171.07					0	0		NaN
P18206;P18206-2;F5H7T3;B4DTM7;P18206-3	94;94;21;94;21	P18206	P18206	Vinculin	VCL;VCL;VCL	>sp|P18206|VINC_HUMAN Vinculin OS=Homo sapiens GN=VCL PE=1 SV=4;>sp|P18206-2|VINC_HUMAN Isoform 1 of Vinculin OS=Homo sapiens GN=VCL;>tr|F5H7T3|F5H7T3_HUMAN Vinculin OS=Homo sapiens GN=VCL PE=4 SV=1;>tr|B4DTM7|B4DTM7_HUMAN Uncharacterized protein OS=Homo s	1	79.635	1	79.635	0.000101439	79.635
P18206;P18206-2;F5H7T3;G8JLL3	327;327;254;234	P18206	P18206	Vinculin	VCL;VCL;VCL	>sp|P18206|VINC_HUMAN Vinculin OS=Homo sapiens GN=VCL PE=1 SV=4;>sp|P18206-2|VINC_HUMAN Isoform 1 of Vinculin OS=Homo sapiens GN=VCL;>tr|F5H7T3|F5H7T3_HUMAN Vinculin OS=Homo sapiens GN=VCL PE=4 SV=1;>tr|G8JLL3|G8JLL3_HUMAN Vinculin OS=Homo sapiens GN=VCL P	1	69.6832					1	66.6747	0.000321902	128.96					0.999998	56.4227	0.000516221	120.53	0	0		NaN	1	64.8023	0.000516221	120.53					1	69.6832	0.000516221	120.53					0.99998	47.055	0.0192066	88.282
P18206;P18206-2;F5H5H8;B4DTM7	26;26;26;26	P18206	P18206	Vinculin	VCL;VCL;VCL	>sp|P18206|VINC_HUMAN Vinculin OS=Homo sapiens GN=VCL PE=1 SV=4;>sp|P18206-2|VINC_HUMAN Isoform 1 of Vinculin OS=Homo sapiens GN=VCL;>tr|F5H5H8|F5H5H8_HUMAN Uncharacterized protein OS=Homo sapiens GN=VCL PE=4 SV=1;>tr|B4DTM7|B4DTM7_HUMAN Uncharacterized pr	1	76.889					1	76.889	4.18141E-05	76.889					0	0		NaN					0	0		NaN					0	0		NaN					0	0		NaN
P20290;P20290-2	108;64	P20290;P20290-2	P20290	Transcription factor BTF3	BTF3	>sp|P20290|BTF3_HUMAN Transcription factor BTF3 OS=Homo sapiens GN=BTF3 PE=1 SV=1;>sp|P20290-2|BTF3_HUMAN Isoform 2 of Transcription factor BTF3 OS=Homo sapiens GN=BTF3	1	95.6662					1	95.6662	2.17471E-10	95.666
P20908	538	P20908	P20908	Collagen alpha-1(V) chain	COL5A1	>sp|P20908|CO5A1_HUMAN Collagen alpha-1(V) chain OS=Homo sapiens GN=COL5A1 PE=1 SV=3	1	95.5193					1	117.822	7.61508E-28	124.51					1	100.04	3.25557E-26	117.53					1	134.557	4.52832E-42	141.36					1	95.5193	4.86314E-33	126.96
P21266	216	P21266	P21266	Glutathione S-transferase Mu 3	GSTM3	>sp|P21266|GSTM3_HUMAN Glutathione S-transferase Mu 3 OS=Homo sapiens GN=GSTM3 PE=1 SV=3	1	118.495	0	0		NaN	1	148.523	1.52101E-05	148.52	0	0		NaN	1	137.135	0.00193251	137.14	0	0		NaN	0	0		NaN					0	0		NaN					0	0		NaN
P22234;E9PBS1;P22234-2;D6RF62	339;339;346;247	P22234	P22234	Multifunctional protein ADE2;Phosphoribosylaminoimidazole-succinocarboxamide synthase;Phosphoribosylaminoimidazole carboxylase	PAICS;PAICS;PAICS	>sp|P22234|PUR6_HUMAN Multifunctional protein ADE2 OS=Homo sapiens GN=PAICS PE=1 SV=3;>tr|E9PBS1|E9PBS1_HUMAN Phosphoribosylaminoimidazole-succinocarboxamide synthase (Fragment) OS=Homo sapiens GN=PAICS PE=4 SV=1;>sp|P22234-2|PUR6_HUMAN Isoform 2 of Multif	1	87.7493					1	87.7493	8.64656E-12	87.749
P22314	410	P22314	P22314	Ubiquitin-like modifier-activating enzyme 1	UBA1	>sp|P22314|UBA1_HUMAN Ubiquitin-like modifier-activating enzyme 1 OS=Homo sapiens GN=UBA1 PE=1 SV=3	1	99.0645					1	99.0645	1.52725E-43	152.48																													0	0		NaN
Q32Q12;P22392-2;P22392;O60361	208;183;68;53	Q32Q12	Q32Q12	Nucleoside diphosphate kinase;Nucleoside diphosphate kinase B;Putative nucleoside diphosphate kinase	NME1-NME2;NME2;NME2P1	>tr|Q32Q12|Q32Q12_HUMAN Nucleoside diphosphate kinase OS=Homo sapiens GN=NME1-NME2 PE=2 SV=1;>sp|P22392-2|NDKB_HUMAN Isoform 3 of Nucleoside diphosphate kinase B OS=Homo sapiens GN=NME2;>sp|P22392|NDKB_HUMAN Nucleoside diphosphate kinase B OS=Homo sapiens	1	105.582	1	88.471	3.2726E-11	150.23	1	105.582	9.53726E-77	214.59					0.954633	13.231	0.0196737	77.506	0	0		NaN	0.998402	27.9562	0.0179186	81.51					0	0		NaN
P22626;P22626-2	327;315	P22626	P22626	Heterogeneous nuclear ribonucleoproteins A2/B1	HNRNPA2B1	>sp|P22626|ROA2_HUMAN Heterogeneous nuclear ribonucleoproteins A2/B1 OS=Homo sapiens GN=HNRNPA2B1 PE=1 SV=2;>sp|P22626-2|ROA2_HUMAN Isoform A2 of Heterogeneous nuclear ribonucleoproteins A2/B1 OS=Homo sapiens GN=HNRNPA2B1	1	162.324					1	162.324	2.55319E-54	162.32
P23381;P23381-2;H0YJP3	350;303;103	P23381	P23381	Tryptophan--tRNA ligase, cytoplasmic;T1-TrpRS;T2-TrpRS	WARS;WARS	>sp|P23381|SYWC_HUMAN Tryptophan--tRNA ligase, cytoplasmic OS=Homo sapiens GN=WARS PE=1 SV=2;>sp|P23381-2|SYWC_HUMAN Isoform 2 of Tryptophan--tRNA ligase, cytoplasmic OS=Homo sapiens GN=WARS;>tr|H0YJP3|H0YJP3_HUMAN Tryptophan--tRNA ligase, cytoplasmic (Fra	1	232.149	0	0		NaN	1	167.139	1.39059E-145	243.86													1	232.149	1.80144E-105	232.15					0	0		NaN
P23396;E9PL09;H0YEU2;E9PSF4	157;145;85;31	P23396	P23396	40S ribosomal protein S3	RPS3;RPS3;RPS3;RPS3	>sp|P23396|RS3_HUMAN 40S ribosomal protein S3 OS=Homo sapiens GN=RPS3 PE=1 SV=2;>tr|E9PL09|E9PL09_HUMAN 40S ribosomal protein S3 OS=Homo sapiens GN=RPS3 PE=3 SV=1;>tr|H0YEU2|H0YEU2_HUMAN 40S ribosomal protein S3 (Fragment) OS=Homo sapiens GN=RPS3 PE=3 SV=1	1	109.497					1	109.497	9.08039E-06	109.5					0	0		NaN																					0	0		NaN
P23396;E9PL09;E9PPU1;H0YEU2	236;224;151;164	P23396	P23396	40S ribosomal protein S3	RPS3;RPS3;RPS3;RPS3	>sp|P23396|RS3_HUMAN 40S ribosomal protein S3 OS=Homo sapiens GN=RPS3 PE=1 SV=2;>tr|E9PL09|E9PL09_HUMAN 40S ribosomal protein S3 OS=Homo sapiens GN=RPS3 PE=3 SV=1;>tr|E9PPU1|E9PPU1_HUMAN 40S ribosomal protein S3 OS=Homo sapiens GN=RPS3 PE=4 SV=1;>tr|H0YEU2	1	93.9091	0	0		NaN	1	93.9091	0.00101798	130.21					0	0		NaN	0	0		NaN
P23526	29	P23526	P23526	Adenosylhomocysteinase	AHCY	>sp|P23526|SAHH_HUMAN Adenosylhomocysteinase OS=Homo sapiens GN=AHCY PE=1 SV=4	0.999971	45.4102					0.999971	45.4102	0.00327147	106.58																									0	0		NaN
P25398	12	P25398	P25398	40S ribosomal protein S12	RPS12	>sp|P25398|RS12_HUMAN 40S ribosomal protein S12 OS=Homo sapiens GN=RPS12 PE=1 SV=3	1	98.1752					1	98.1752	5.38578E-05	98.175	0	0		NaN	0	0		NaN
P25398	60	P25398	P25398	40S ribosomal protein S12	RPS12	>sp|P25398|RS12_HUMAN 40S ribosomal protein S12 OS=Homo sapiens GN=RPS12 PE=1 SV=3	1	92.7725	0	0		NaN	1	176.235	1.21384E-26	176.23					1	107.825	0.000303556	107.82	0	0		NaN	1	100.227	0.000759691	100.23	0	0		NaN	1	92.7725	3.75665E-06	131.4					0	0		NaN
P25786-2;P25786;F5GX11	146;140;115	P25786-2	P25786-2	Proteasome subunit alpha type-1	PSMA1;PSMA1	>sp|P25786-2|PSA1_HUMAN Isoform Long of Proteasome subunit alpha type-1 OS=Homo sapiens GN=PSMA1;>sp|P25786|PSA1_HUMAN Proteasome subunit alpha type-1 OS=Homo sapiens GN=PSMA1 PE=1 SV=1;>tr|F5GX11|F5GX11_HUMAN Proteasome subunit alpha type-1 OS=Homo sapien	1	73.2125					1	73.2125	6.51079E-06	73.213
P26038	200	P26038	P26038	Moesin	MSN	>sp|P26038|MOES_HUMAN Moesin OS=Homo sapiens GN=MSN PE=1 SV=3	1	148.441	0	0		NaN	1	148.441	8.58467E-07	148.44									0	0		NaN	0	0		NaN	0	0		NaN	0	0		NaN	0	0		NaN					0
P26038	577	P26038	P26038	Moesin	MSN	>sp|P26038|MOES_HUMAN Moesin OS=Homo sapiens GN=MSN PE=1 SV=3	1	134.26					1	134.26	0.00197478	134.26
P26038	467	P26038	P26038	Moesin	MSN	>sp|P26038|MOES_HUMAN Moesin OS=Homo sapiens GN=MSN PE=1 SV=3	1	169.436	1	44.7258	1.73766E-82	161.49	1	169.436	9.0109E-84	169.44
P26373;F5H1S2	155;108	P26373	P26373	60S ribosomal protein L13;60S ribosomal protein L13	RPL13;RPL13	>sp|P26373|RL13_HUMAN 60S ribosomal protein L13 OS=Homo sapiens GN=RPL13 PE=1 SV=4;>tr|F5H1S2|F5H1S2_HUMAN 60S ribosomal protein L13 OS=Homo sapiens GN=RPL13 PE=3 SV=1	1	143.309					1	143.309	1.61872E-07	143.31													0	0		NaN
P26639;B4DEG8;D6R9F8;D6RDJ6;D6RCA5;D6RCS6;D6RHV7;D6RJ97	13;13;13;13;13;13;13;13	P26639	P26639	Threonine--tRNA ligase, cytoplasmic	TARS;TARS;TARS;TARS;TARS;TARS;TARS;TARS	>sp|P26639|SYTC_HUMAN Threonine--tRNA ligase, cytoplasmic OS=Homo sapiens GN=TARS PE=1 SV=3;>tr|B4DEG8|B4DEG8_HUMAN Threonine--tRNA ligase, cytoplasmic OS=Homo sapiens GN=TARS PE=2 SV=1;>tr|D6R9F8|D6R9F8_HUMAN Threonine--tRNA ligase, cytoplasmic (Fragment)	1	130.268	0	0		NaN	1	155.572	1.41183E-09	155.57	0	0		NaN	1	159.217	4.33586E-10	159.22	0	0		NaN	1	177.633	7.84245E-23	177.63					0	0		NaN					0	0		NaN
P26639;B4DEG8;G3XAN9;E7ERI3	600;633;496;479	P26639	P26639	Threonine--tRNA ligase, cytoplasmic	TARS;TARS;TARS;TARS	>sp|P26639|SYTC_HUMAN Threonine--tRNA ligase, cytoplasmic OS=Homo sapiens GN=TARS PE=1 SV=3;>tr|B4DEG8|B4DEG8_HUMAN Threonine--tRNA ligase, cytoplasmic OS=Homo sapiens GN=TARS PE=2 SV=1;>tr|G3XAN9|G3XAN9_HUMAN Threonine--tRNA ligase, cytoplasmic OS=Homo sa	1	103.439					1	103.439	0.0055206	103.44					0	0		NaN					0	0		NaN					0	0		NaN
P26641;B4DTG2	263;313	P26641	P26641	Elongation factor 1-gamma	EEF1G;EEF1G	>sp|P26641|EF1G_HUMAN Elongation factor 1-gamma OS=Homo sapiens GN=EEF1G PE=1 SV=3;>tr|B4DTG2|B4DTG2_HUMAN Elongation factor 1-gamma OS=Homo sapiens GN=EEF1G PE=2 SV=1	1	143.515	1	96.5498	2.33775E-25	149.53	1	143.515	2.07106E-44	170.5					0	0		NaN					0	0		NaN
P27635;A6QRI9;B8A6G2	52;52;35	P27635	P27635	60S ribosomal protein L10	RPL10;RPL10;RPL10	>sp|P27635|RL10_HUMAN 60S ribosomal protein L10 OS=Homo sapiens GN=RPL10 PE=1 SV=4;>tr|A6QRI9|A6QRI9_HUMAN 60S ribosomal protein L10 (Fragment) OS=Homo sapiens GN=RPL10 PE=4 SV=1;>tr|B8A6G2|B8A6G2_HUMAN 60S ribosomal protein L10 (Fragment) OS=Homo sapiens	1	81.5532	1	69.6388	0.000677115	69.639	1	81.5532	7.02132E-51	155.11													0	0		NaN
P30085;E7EVE6;E9PGI8;Q5T0D2	80;112;63;112	P30085	P30085	UMP-CMP kinase	CMPK1;CMPK1;CMPK1;CMPK1	>sp|P30085|KCY_HUMAN UMP-CMP kinase OS=Homo sapiens GN=CMPK1 PE=1 SV=3;>tr|E7EVE6|E7EVE6_HUMAN Uncharacterized protein OS=Homo sapiens GN=CMPK1 PE=3 SV=1;>tr|E9PGI8|E9PGI8_HUMAN UMP-CMP kinase OS=Homo sapiens GN=CMPK1 PE=3 SV=1;>tr|Q5T0D2|Q5T0D2_HUMAN Cyti	1	77.7307					1	77.7307	5.56594E-61	205.56
P30101;G5EA52;B3KQT9;F5H119	434;414;409;208	P30101	P30101	Protein disulfide-isomerase A3	PDIA3;PDIA3;PDIA3;PDIA3	>sp|P30101|PDIA3_HUMAN Protein disulfide-isomerase A3 OS=Homo sapiens GN=PDIA3 PE=1 SV=4;>tr|G5EA52|G5EA52_HUMAN Protein disulfide isomerase family A, member 3, isoform CRA_b OS=Homo sapiens GN=PDIA3 PE=3 SV=1;>tr|B3KQT9|B3KQT9_HUMAN Protein disulfide-isom	1	215.476	1	73.296	0.0736656	73.296	1	256.799	1.7815E-190	267.47					1	137.613	1.92455E-165	254.18					1	170.78	1.40446E-31	170.78					1	173.026	6.10826E-23	173.03					1	166.354	1.74149E-142	242.26
P30153;B4DDF7;F5H3X9;E9PH38;B4E1Q0	528;518;473;448;95	P30153	P30153	Serine/threonine-protein phosphatase 2A 65 kDa regulatory subunit A alpha isoform	PPP2R1A;PPP2R1A;PPP2R1A;PPP2R1A;PPP2R1A	>sp|P30153|2AAA_HUMAN Serine/threonine-protein phosphatase 2A 65 kDa regulatory subunit A alpha isoform OS=Homo sapiens GN=PPP2R1A PE=1 SV=4;>tr|B4DDF7|B4DDF7_HUMAN Serine/threonine-protein phosphatase 2A 65 kDa regulatory subunit A alpha isoform OS=Homo s	1	121.603	0	0		NaN	1	135.859	0.00103101	135.86	0	0		NaN	1	108.47	0.00674188	119.53	0	0		NaN	0	0		NaN	0	0		NaN	0	0		NaN	0	0		NaN	1	121.603	0.00531618	121.6	0
P31930	229	P31930	P31930	Cytochrome b-c1 complex subunit 1, mitochondrial	UQCRC1	>sp|P31930|QCR1_HUMAN Cytochrome b-c1 complex subunit 1, mitochondrial OS=Homo sapiens GN=UQCRC1 PE=1 SV=3	1	121.815																																					1	77.7461	0.0108112	77.746
P31939;E9PBU3;F5GWY2;H7C084	312;311;253;6	P31939	P31939	Bifunctional purine biosynthesis protein PURH;Phosphoribosylaminoimidazolecarboxamide formyltransferase;IMP cyclohydrolase	ATIC;ATIC;ATIC;ATIC	>sp|P31939|PUR9_HUMAN Bifunctional purine biosynthesis protein PURH OS=Homo sapiens GN=ATIC PE=1 SV=3;>tr|E9PBU3|E9PBU3_HUMAN Bifunctional purine biosynthesis protein PURH OS=Homo sapiens GN=ATIC PE=4 SV=1;>tr|F5GWY2|F5GWY2_HUMAN Bifunctional purine biosyn	1	121.772	1	89.5065	0.00104404	89.507	1	182.216	1.17729E-79	210.17					0	0		NaN					1	121.772	3.17842E-114	226.57					0	0		NaN
P31939;E9PBU3;F5GWY2;H7C1S2;H7C084	367;366;308;36;61	P31939	P31939	Bifunctional purine biosynthesis protein PURH;Phosphoribosylaminoimidazolecarboxamide formyltransferase;IMP cyclohydrolase	ATIC;ATIC;ATIC;ATIC;ATIC	>sp|P31939|PUR9_HUMAN Bifunctional purine biosynthesis protein PURH OS=Homo sapiens GN=ATIC PE=1 SV=3;>tr|E9PBU3|E9PBU3_HUMAN Bifunctional purine biosynthesis protein PURH OS=Homo sapiens GN=ATIC PE=4 SV=1;>tr|F5GWY2|F5GWY2_HUMAN Bifunctional purine biosyn	1	99.569					1	99.569	0.000780185	99.569									0	0		NaN									0	0		NaN
P31939;E9PBU3;F5GWY2;C9JLK0	210;209;151;151	P31939	P31939	Bifunctional purine biosynthesis protein PURH;Phosphoribosylaminoimidazolecarboxamide formyltransferase;IMP cyclohydrolase	ATIC;ATIC;ATIC;ATIC	>sp|P31939|PUR9_HUMAN Bifunctional purine biosynthesis protein PURH OS=Homo sapiens GN=ATIC PE=1 SV=3;>tr|E9PBU3|E9PBU3_HUMAN Bifunctional purine biosynthesis protein PURH OS=Homo sapiens GN=ATIC PE=4 SV=1;>tr|F5GWY2|F5GWY2_HUMAN Bifunctional purine biosyn	1	148.517	0	0		NaN	1	148.517	1.07174E-09	150.76					0	0		NaN
P31949	89	P31949	P31949	Protein S100-A11	S100A11	>sp|P31949|S10AB_HUMAN Protein S100-A11 OS=Homo sapiens GN=S100A11 PE=1 SV=2	1	58.4767					1	133.947	2.31924E-50	133.95	1	95.5193	4.20532E-15	95.519	1	108.324	4.81809E-29	108.32					1	132.926	1.09314E-42	132.93					1	107.652	5.26037E-29	107.65					1	94.0799	7.16264E-15	94.08
P31949	43	P31949	P31949	Protein S100-A11	S100A11	>sp|P31949|S10AB_HUMAN Protein S100-A11 OS=Homo sapiens GN=S100A11 PE=1 SV=2	1	164.529	1	81.5262	0.0198021	81.526	1	164.529	9.44147E-16	164.53	0	0		NaN													0	0		NaN													0
P32969;H0Y9V9	128;125	P32969	P32969	60S ribosomal protein L9	RPL9;RPL9	>sp|P32969|RL9_HUMAN 60S ribosomal protein L9 OS=Homo sapiens GN=RPL9 PE=1 SV=1;>tr|H0Y9V9|H0Y9V9_HUMAN 60S ribosomal protein L9 (Fragment) OS=Homo sapiens GN=RPL9 PE=4 SV=1	1	53.2945					1	54.1365	0.000576451	54.136													0	0		NaN					1	53.2945	0.000643061	53.295					0	0		NaN
P34932	522	P34932	P34932	Heat shock 70 kDa protein 4	HSPA4	>sp|P34932|HSP74_HUMAN Heat shock 70 kDa protein 4 OS=Homo sapiens GN=HSPA4 PE=1 SV=4	1	157.331					1	76.2677	5.93003E-77	185.55					0	0		NaN					1	157.331	3.48441E-109	165.98
P35268	34	P35268	P35268	60S ribosomal protein L22	RPL22	>sp|P35268|RL22_HUMAN 60S ribosomal protein L22 OS=Homo sapiens GN=RPL22 PE=1 SV=2	1	178.735	1	73.9806	0.000704335	73.981	1	178.735	2.95787E-67	178.73
P35527;CON__P35527	245;245	P35527	P35527	Keratin, type I cytoskeletal 9	KRT9	>sp|P35527|K1C9_HUMAN Keratin, type I cytoskeletal 9 OS=Homo sapiens GN=KRT9 PE=1 SV=3;>P35527 SWISS-PROT:P35527 Tax_Id=9606 Gene_Symbol=KRT9 Keratin, type I cytoskeletal 9	1	103.083													0	0		NaN	0	0		NaN	0	0		NaN	0	0		NaN	0	0		NaN	0	0		NaN	1	110.077	0.0280741	110.08	0
P35527;CON__P35527	296;296	P35527	P35527	Keratin, type I cytoskeletal 9	KRT9	>sp|P35527|K1C9_HUMAN Keratin, type I cytoskeletal 9 OS=Homo sapiens GN=KRT9 PE=1 SV=3;>P35527 SWISS-PROT:P35527 Tax_Id=9606 Gene_Symbol=KRT9 Keratin, type I cytoskeletal 9	1	116.992																																					1	101.041	1.49327E-20	101.04
P35527;CON__P35527	269;269	P35527	P35527	Keratin, type I cytoskeletal 9	KRT9	>sp|P35527|K1C9_HUMAN Keratin, type I cytoskeletal 9 OS=Homo sapiens GN=KRT9 PE=1 SV=3;>P35527 SWISS-PROT:P35527 Tax_Id=9606 Gene_Symbol=KRT9 Keratin, type I cytoskeletal 9	1	126.707																					0	0		NaN													0	0		NaN	0
P35579;P35579-2	1489;911	P35579;P35579-2	P35579	Myosin-9	MYH9	>sp|P35579|MYH9_HUMAN Myosin-9 OS=Homo sapiens GN=MYH9 PE=1 SV=4;>sp|P35579-2|MYH9_HUMAN Isoform 2 of Myosin-9 OS=Homo sapiens GN=MYH9	1	134.26					1	134.26	0.000862092	134.26
P35579;H0Y3P4;P35579-2	1537;139;959	P35579;P35579-2	P35579	Myosin-9	MYH9;MYH9	>sp|P35579|MYH9_HUMAN Myosin-9 OS=Homo sapiens GN=MYH9 PE=1 SV=4;>tr|H0Y3P4|H0Y3P4_HUMAN Myosin-9 OS=Homo sapiens GN=MYH9 PE=4 SV=1;>sp|P35579-2|MYH9_HUMAN Isoform 2 of Myosin-9 OS=Homo sapiens GN=MYH9	1	175.467					1	175.467	3.66054E-75	175.47
P35579;H0Y3P4;P35579-2	1910;512;1332	P35579;P35579-2	P35579	Myosin-9	MYH9;MYH9	>sp|P35579|MYH9_HUMAN Myosin-9 OS=Homo sapiens GN=MYH9 PE=1 SV=4;>tr|H0Y3P4|H0Y3P4_HUMAN Myosin-9 OS=Homo sapiens GN=MYH9 PE=4 SV=1;>sp|P35579-2|MYH9_HUMAN Isoform 2 of Myosin-9 OS=Homo sapiens GN=MYH9	1	105.992	1	134.615	8.91446E-70	213.18	1	282.894	0	299.16					0	0		NaN	1	105.992	0.00351212	105.99
P35579;P35579-2	318;182	P35579;P35579-2	P35579	Myosin-9	MYH9	>sp|P35579|MYH9_HUMAN Myosin-9 OS=Homo sapiens GN=MYH9 PE=1 SV=4;>sp|P35579-2|MYH9_HUMAN Isoform 2 of Myosin-9 OS=Homo sapiens GN=MYH9	0.999373	34.2976					0.999373	34.2976	0.00177719	73.383													0	0		NaN
P35579;P35579-2	627;491	P35579;P35579-2	P35579	Myosin-9	MYH9	>sp|P35579|MYH9_HUMAN Myosin-9 OS=Homo sapiens GN=MYH9 PE=1 SV=4;>sp|P35579-2|MYH9_HUMAN Isoform 2 of Myosin-9 OS=Homo sapiens GN=MYH9	1	87.5537					1	87.5537	0.00175997	87.554	0	0		NaN	0	0		NaN					0	0		NaN					0	0		NaN	0	0		NaN
P35579	1373	P35579	P35579	Myosin-9	MYH9	>sp|P35579|MYH9_HUMAN Myosin-9 OS=Homo sapiens GN=MYH9 PE=1 SV=4	1	150.763					1	204.425	2.17501E-55	204.43													1	150.763	1.14048E-31	171.91
P35579;P35579-2	941;805	P35579;P35579-2	P35579	Myosin-9	MYH9	>sp|P35579|MYH9_HUMAN Myosin-9 OS=Homo sapiens GN=MYH9 PE=1 SV=4;>sp|P35579-2|MYH9_HUMAN Isoform 2 of Myosin-9 OS=Homo sapiens GN=MYH9	1	93.7534	1	113.542	4.71927E-05	113.54	1	283.486	3.16296E-255	283.49					1	88.283	0.00334196	88.283					1	145.477	1.31906E-10	145.48					0	0		NaN					1	93.7534	0.00149501	93.753
P35579;P35579-2;P35749;Q3MIV8;B1PS43;P35749-2;P35749-3	365;229;372;372;379;379;379	P35579;P35579-2;P35749	P35579	Myosin-9;Myosin-11	MYH9;MYH11;MYH11;MYH11	>sp|P35579|MYH9_HUMAN Myosin-9 OS=Homo sapiens GN=MYH9 PE=1 SV=4;>sp|P35579-2|MYH9_HUMAN Isoform 2 of Myosin-9 OS=Homo sapiens GN=MYH9;>sp|P35749|MYH11_HUMAN Myosin-11 OS=Homo sapiens GN=MYH11 PE=1 SV=3;>tr|Q3MIV8|Q3MIV8_HUMAN Myosin, heavy chain 11, smoot	1	316.385	1	94.0069	3.08456E-190	266.15	1	343.623	0	343.62	1	211.753	3.57704E-69	211.75	1	292.268	3.91602E-274	292.27	1	125.523	7.87166E-257	260.96	1	292.824	3.38903E-274	292.82	1	138.186	6.90613E-05	138.19	1	316.385	0	316.39
P35579	1190	P35579	P35579	Myosin-9	MYH9	>sp|P35579|MYH9_HUMAN Myosin-9 OS=Homo sapiens GN=MYH9 PE=1 SV=4	1	125.5					1	125.5	0.000930963	125.5
P35613;P35613-2;P35613-4;P35613-3	292;176;112;83	P35613	P35613	Basigin	BSG	>sp|P35613|BASI_HUMAN Basigin OS=Homo sapiens GN=BSG PE=1 SV=2;>sp|P35613-2|BASI_HUMAN Isoform 2 of Basigin OS=Homo sapiens GN=BSG;>sp|P35613-4|BASI_HUMAN Isoform 4 of Basigin OS=Homo sapiens GN=BSG;>sp|P35613-3|BASI_HUMAN Isoform 3 of Basigin OS=Homo sapi	1	89.8657	0	0		NaN	1	91.4006	0.00504673	91.401					0	0		NaN													0	0		NaN					1	89.8657	0.00607103	89.866
P37802;Q9UI15;C9J5W6	189;189;105	P37802	P37802	Transgelin-2;Transgelin-3	TAGLN2;TAGLN3;TAGLN3	>sp|P37802|TAGL2_HUMAN Transgelin-2 OS=Homo sapiens GN=TAGLN2 PE=1 SV=3;>sp|Q9UI15|TAGL3_HUMAN Transgelin-3 OS=Homo sapiens GN=TAGLN3 PE=1 SV=2;>tr|C9J5W6|C9J5W6_HUMAN Transgelin-3 OS=Homo sapiens GN=TAGLN3 PE=4 SV=1	1	101.043	0.999966	44.6949	1.18761E-16	161.21	1	101.043	4.9077E-166	258.6					0	0		NaN					0	0		NaN					0.999996	54.0529	0.0588644	105.99
P37802;Q9UI15;C9J5W6	194;194;110	P37802	P37802	Transgelin-2;Transgelin-3	TAGLN2;TAGLN3;TAGLN3	>sp|P37802|TAGL2_HUMAN Transgelin-2 OS=Homo sapiens GN=TAGLN2 PE=1 SV=3;>sp|Q9UI15|TAGL3_HUMAN Transgelin-3 OS=Homo sapiens GN=TAGLN3 PE=1 SV=2;>tr|C9J5W6|C9J5W6_HUMAN Transgelin-3 OS=Homo sapiens GN=TAGLN3 PE=4 SV=1	1	108.372	0.999998	57.8331	0.0106072	117.08	1	108.372	1.00451E-32	183.96					0	0		NaN					0	0		NaN					0	0		NaN
P37802	178	P37802	P37802	Transgelin-2	TAGLN2	>sp|P37802|TAGL2_HUMAN Transgelin-2 OS=Homo sapiens GN=TAGLN2 PE=1 SV=3	1	80.0144	1	83.2292	0.00520122	83.229	1	80.0144	3.68796E-44	172.37									0	0		NaN
P37802	130	P37802	P37802	Transgelin-2	TAGLN2	>sp|P37802|TAGL2_HUMAN Transgelin-2 OS=Homo sapiens GN=TAGLN2 PE=1 SV=3	1	121.68	1	98.4072	0.00833629	98.407	1	121.68	0.000295544	121.68					0	0		NaN					0	0		NaN					0	0		NaN					0	0		NaN
P39023;F2Z3A5;G5E9G0;H7C422;B5MCW2;H7C3M2	216;167;164;243;164;248	P39023	P39023	60S ribosomal protein L3	RPL3;RPL3;RPL3;RPL3;RPL3;RPL3	>sp|P39023|RL3_HUMAN 60S ribosomal protein L3 OS=Homo sapiens GN=RPL3 PE=1 SV=2;>tr|F2Z3A5|F2Z3A5_HUMAN Uncharacterized protein OS=Homo sapiens GN=RPL3 PE=3 SV=1;>tr|G5E9G0|G5E9G0_HUMAN 60S ribosomal protein L3 OS=Homo sapiens GN=RPL3 PE=3 SV=1;>tr|H7C422|	1	105.026					1	105.026	9.96603E-09	105.03
P42330	16	P42330	P42330	Aldo-keto reductase family 1 member C3	AKR1C3	>sp|P42330|AK1C3_HUMAN Aldo-keto reductase family 1 member C3 OS=Homo sapiens GN=AKR1C3 PE=1 SV=4	1	180.078					1	180.078	3.00583E-54	180.08													0	0		NaN
P46778	159	P46778	P46778	60S ribosomal protein L21	RPL21	>sp|P46778|RL21_HUMAN 60S ribosomal protein L21 OS=Homo sapiens GN=RPL21 PE=1 SV=2	1	96.6656	1	96.6656	0.00351216	96.666	0	0		NaN
P46940;H0YLE8;F5H7A1	1240;668;668	P46940	P46940	Ras GTPase-activating-like protein IQGAP1	IQGAP1;IQGAP1;IQGAP1	>sp|P46940|IQGA1_HUMAN Ras GTPase-activating-like protein IQGAP1 OS=Homo sapiens GN=IQGAP1 PE=1 SV=1;>tr|H0YLE8|H0YLE8_HUMAN Ras GTPase-activating-like protein IQGAP1 OS=Homo sapiens GN=IQGAP1 PE=4 SV=1;>tr|F5H7A1|F5H7A1_HUMAN Uncharacterized protein OS=Ho	1	61.8616					1	77.3913	1.85995E-44	171.35					0	0		NaN					1	61.8616	0.0308937	61.862					0	0		NaN					0	0		NaN
E7EQ40;B1AK88;P47756-2;B1AK87;P47756;B1AK85;F6USW4	259;226;197;185;197;223;185	E7EQ40	E7EQ40	F-actin-capping protein subunit beta	CAPZB;CAPZB;CAPZB;CAPZB;CAPZB;CAPZB	>tr|E7EQ40|E7EQ40_HUMAN F-actin-capping protein subunit beta OS=Homo sapiens GN=CAPZB PE=4 SV=1;>tr|B1AK88|B1AK88_HUMAN Capping protein (Actin filament) muscle Z-line, beta OS=Homo sapiens GN=CAPZB PE=4 SV=1;>sp|P47756-2|CAPZB_HUMAN Isoform 2 of F-actin-ca	1	123.397					1	123.397	1.57487E-06	123.4
E7EQ40;B1AK88;P47756-2;B1AK87;P47756;B1AK85;F6USW4	249;216;187;175;187;213;175	E7EQ40	E7EQ40	F-actin-capping protein subunit beta	CAPZB;CAPZB;CAPZB;CAPZB;CAPZB;CAPZB	>tr|E7EQ40|E7EQ40_HUMAN F-actin-capping protein subunit beta OS=Homo sapiens GN=CAPZB PE=4 SV=1;>tr|B1AK88|B1AK88_HUMAN Capping protein (Actin filament) muscle Z-line, beta OS=Homo sapiens GN=CAPZB PE=4 SV=1;>sp|P47756-2|CAPZB_HUMAN Isoform 2 of F-actin-ca	1	113.527					1	113.527	0.00129342	113.53
E7EQ40;B1AK88;P47756-2;B1AK87;P47756;B1AK85;F6USW4;F6Q0E3	150;117;88;76;88;114;76;60	E7EQ40	E7EQ40	F-actin-capping protein subunit beta	CAPZB;CAPZB;CAPZB;CAPZB;CAPZB;CAPZB;CAPZB	>tr|E7EQ40|E7EQ40_HUMAN F-actin-capping protein subunit beta OS=Homo sapiens GN=CAPZB PE=4 SV=1;>tr|B1AK88|B1AK88_HUMAN Capping protein (Actin filament) muscle Z-line, beta OS=Homo sapiens GN=CAPZB PE=4 SV=1;>sp|P47756-2|CAPZB_HUMAN Isoform 2 of F-actin-ca	1	121.265	1	121.265	4.18272E-06	121.26	0	0		NaN					0	0		NaN	0	0		NaN
P49327	32	P49327	P49327	Fatty acid synthase;[Acyl-carrier-protein] S-acetyltransferase;[Acyl-carrier-protein] S-malonyltransferase;3-oxoacyl-[acyl-carrier-protein] synthase;3-oxoacyl-[acyl-carrier-protein] reductase;3-hydroxypalmitoyl-[acyl-carrier-protein] dehydratase;Enoyl-[acyl-carrier-protein] reductase;Oleoyl-[acyl-carrier-protein] hydrolase	FASN	>sp|P49327|FAS_HUMAN Fatty acid synthase OS=Homo sapiens GN=FASN PE=1 SV=3	1	65.8331					1	65.8331	0.00476378	65.833
P49327	2088	P49327	P49327	Fatty acid synthase;[Acyl-carrier-protein] S-acetyltransferase;[Acyl-carrier-protein] S-malonyltransferase;3-oxoacyl-[acyl-carrier-protein] synthase;3-oxoacyl-[acyl-carrier-protein] reductase;3-hydroxypalmitoyl-[acyl-carrier-protein] dehydratase;Enoyl-[acyl-carrier-protein] reductase;Oleoyl-[acyl-carrier-protein] hydrolase	FASN	>sp|P49327|FAS_HUMAN Fatty acid synthase OS=Homo sapiens GN=FASN PE=1 SV=3	1	102.157					1	102.157	8.30544E-17	115.36
P49773	78	P49773	P49773	Histidine triad nucleotide-binding protein 1	HINT1	>sp|P49773|HINT1_HUMAN Histidine triad nucleotide-binding protein 1 OS=Homo sapiens GN=HINT1 PE=1 SV=2	1	84.4988	0	0		NaN	1	84.4988	0.00011094	84.499					0	0		NaN					0	0		NaN					0	0		NaN					0	0		NaN
P49773	96	P49773	P49773	Histidine triad nucleotide-binding protein 1	HINT1	>sp|P49773|HINT1_HUMAN Histidine triad nucleotide-binding protein 1 OS=Homo sapiens GN=HINT1 PE=1 SV=2	1	84.2488					1	84.2488	0.000406204	84.249													0	0		NaN
P50990;G5E9B2;B4DEM7;B4DQH4	249;248;230;176	P50990	P50990	T-complex protein 1 subunit theta	CCT8;CCT8;CCT8;CCT8	>sp|P50990|TCPQ_HUMAN T-complex protein 1 subunit theta OS=Homo sapiens GN=CCT8 PE=1 SV=4;>tr|G5E9B2|G5E9B2_HUMAN Chaperonin containing TCP1, subunit 8 (Theta), isoform CRA_a OS=Homo sapiens GN=CCT8 PE=3 SV=1;>tr|B4DEM7|B4DEM7_HUMAN T-complex protein 1 sub	1	112.022					1	112.022	0.00227671	112.02
P52597;B4DKS8	231;154	P52597	P52597	Heterogeneous nuclear ribonucleoprotein F;Heterogeneous nuclear ribonucleoprotein F, N-terminally processed	HNRNPF;HNRNPF	>sp|P52597|HNRPF_HUMAN Heterogeneous nuclear ribonucleoprotein F OS=Homo sapiens GN=HNRNPF PE=1 SV=3;>tr|B4DKS8|B4DKS8_HUMAN Heterogeneous nuclear ribonucleoprotein F, N-terminally processed OS=Homo sapiens GN=HNRNPF PE=2 SV=1	1	128.713					1	128.713	8.71456E-42	128.71
P52895;B4DK69;P52895-2;Q04828	16;16;16;16	P52895;Q04828	P52895	Aldo-keto reductase family 1 member C2;Aldo-keto reductase family 1 member C1	AKR1C2;AKR1C2;AKR1C1	>sp|P52895|AK1C2_HUMAN Aldo-keto reductase family 1 member C2 OS=Homo sapiens GN=AKR1C2 PE=1 SV=3;>tr|B4DK69|B4DK69_HUMAN Aldo-keto reductase family 1 member C2 OS=Homo sapiens GN=AKR1C2 PE=2 SV=1;>sp|P52895-2|AK1C2_HUMAN Isoform 2 of Aldo-keto reductase f	1	119.366	1	119.366	6.54682E-08	119.37	0	0		NaN									0	0		NaN																	0	0		NaN
E7ENH9;P53396;P53396-2;B4E3P0	1011;957;947;686	E7ENH9	E7ENH9	ATP-citrate synthase	ACLY;ACLY;ACLY	>tr|E7ENH9|E7ENH9_HUMAN ATP-citrate synthase OS=Homo sapiens GN=ACLY PE=4 SV=2;>sp|P53396|ACLY_HUMAN ATP-citrate synthase OS=Homo sapiens GN=ACLY PE=1 SV=3;>sp|P53396-2|ACLY_HUMAN Isoform 2 of ATP-citrate synthase OS=Homo sapiens GN=ACLY;>tr|B4E3P0|B4E3P0_	1	102.731	1	102.731	0.00485089	102.73	0	0		NaN
E7ENH9;P53396;P53396-2;B4E3P0	696;642;632;371	E7ENH9	E7ENH9	ATP-citrate synthase	ACLY;ACLY;ACLY	>tr|E7ENH9|E7ENH9_HUMAN ATP-citrate synthase OS=Homo sapiens GN=ACLY PE=4 SV=2;>sp|P53396|ACLY_HUMAN ATP-citrate synthase OS=Homo sapiens GN=ACLY PE=1 SV=3;>sp|P53396-2|ACLY_HUMAN Isoform 2 of ATP-citrate synthase OS=Homo sapiens GN=ACLY;>tr|B4E3P0|B4E3P0_	1	133.249	0	0		NaN	1	133.249	1.15973E-32	176.29	0	0		NaN	0	0		NaN	0	0		NaN	0	0		NaN	0	0		NaN	0	0		NaN	0	0		NaN
E7ENH9;P53396;P53396-2;B4E3P0	720;666;656;395	E7ENH9	E7ENH9	ATP-citrate synthase	ACLY;ACLY;ACLY	>tr|E7ENH9|E7ENH9_HUMAN ATP-citrate synthase OS=Homo sapiens GN=ACLY PE=4 SV=2;>sp|P53396|ACLY_HUMAN ATP-citrate synthase OS=Homo sapiens GN=ACLY PE=1 SV=3;>sp|P53396-2|ACLY_HUMAN Isoform 2 of ATP-citrate synthase OS=Homo sapiens GN=ACLY;>tr|B4E3P0|B4E3P0_	1	141.003	1	138.214	1.09021E-05	138.21	1	141.003	4.26612E-06	141
P53675;P53675-2;Q00610;Q00610-2	996;996;996;996	P53675;Q00610	Q00610	Clathrin heavy chain 2;Clathrin heavy chain 1	CLTCL1;CLTC	>sp|P53675|CLH2_HUMAN Clathrin heavy chain 2 OS=Homo sapiens GN=CLTCL1 PE=1 SV=2;>sp|P53675-2|CLH2_HUMAN Isoform 2 of Clathrin heavy chain 2 OS=Homo sapiens GN=CLTCL1;>sp|Q00610|CLH1_HUMAN Clathrin heavy chain 1 OS=Homo sapiens GN=CLTC PE=1 SV=5;>sp|Q00610	1	111.344	0	0		NaN	1	111.344	0.000408177	125.45					0	0		NaN					0	0		NaN
P55060;P55060-3;F8W904;E7ENK9;B4DUC5;F5GX54;E7EPX1	920;920;864;711;703;609;518	P55060	P55060	Exportin-2	CSE1L;CSE1L;CSE1L;CSE1L;CSE1L;CSE1L	>sp|P55060|XPO2_HUMAN Exportin-2 OS=Homo sapiens GN=CSE1L PE=1 SV=3;>sp|P55060-3|XPO2_HUMAN Isoform 3 of Exportin-2 OS=Homo sapiens GN=CSE1L;>tr|F8W904|F8W904_HUMAN Exportin-2 OS=Homo sapiens GN=CSE1L PE=4 SV=1;>tr|E7ENK9|E7ENK9_HUMAN Uncharacterized prote	1	128.081					1	128.081	0.000368259	128.08					0	0		NaN					0	0		NaN
P55072	550	P55072	P55072	Transitional endoplasmic reticulum ATPase	VCP	>sp|P55072|TERA_HUMAN Transitional endoplasmic reticulum ATPase OS=Homo sapiens GN=VCP PE=1 SV=4	1	129.876	1	101.149	0.00259037	101.15	1	103.009	2.86364E-16	161.24	1	115.312	7.09434E-07	144.33	1	151.439	9.39382E-71	209.6	1	111.221	8.15904E-05	136.34	1	135.235	1.93423E-56	201.16	1	152.71	1.06844E-10	152.71	1	159.879	6.32285E-24	174.59	1	112.338	4.93301E-05	138.91	1	213.939	1.93121E-71	213.94	1
P55072	678	P55072	P55072	Transitional endoplasmic reticulum ATPase	VCP	>sp|P55072|TERA_HUMAN Transitional endoplasmic reticulum ATPase OS=Homo sapiens GN=VCP PE=1 SV=4	1	169.643	1	79.5139	0.00338405	105.53	1	179.807	3.45492E-103	230.97					1	293.517	7.35159E-276	293.52					1	259.291	3.96204E-167	259.29					1	209.895	3.41506E-69	209.89
P60660;B7Z6Z4;G3V1V0;F8W1R7;F8VZV5;F8VPF3;P14649;F8W1I5;G8JLA2;P60660-2	36;129;36;36;36;24;93;93;37;36	P60660;G8JLA2	G8JLA2	Myosin light polypeptide 6;Myosin light chain 6B	MYL6;MYL6;MYL6;MYL6;MYL6;MYL6;MYL6B;MYL6B;MYL6	>sp|P60660|MYL6_HUMAN Myosin light polypeptide 6 OS=Homo sapiens GN=MYL6 PE=1 SV=2;>tr|B7Z6Z4|B7Z6Z4_HUMAN Myosin light polypeptide 6 OS=Homo sapiens GN=MYL6 PE=2 SV=1;>tr|G3V1V0|G3V1V0_HUMAN Myosin light polypeptide 6 OS=Homo sapiens GN=MYL6 PE=4 SV=1;>tr	1	153.739	1	172.127	2.58921E-23	172.13	1	224.658	1.26725E-81	224.66	0	0		NaN	1	144.103	0.0015502	158.3	1	122.691	0.0631369	122.69	1	105.032	0.1181	105.03					1	131.172	0.012731	153.34					1	174.242	1.78174E-23	174.24	0
P60842;Q14240-2;Q14240;E7EQG2;B4DKP9;Q9NZE6	178;180;179;179;1;84	P60842	P60842	Eukaryotic initiation factor 4A-I;Eukaryotic initiation factor 4A-II	EIF4A1;EIF4A2;EIF4A2;EIF4A1;EIF4A2	>sp|P60842|IF4A1_HUMAN Eukaryotic initiation factor 4A-I OS=Homo sapiens GN=EIF4A1 PE=1 SV=1;>sp|Q14240-2|IF4A2_HUMAN Isoform 2 of Eukaryotic initiation factor 4A-II OS=Homo sapiens GN=EIF4A2;>sp|Q14240|IF4A2_HUMAN Eukaryotic initiation factor 4A-II OS=Hom	1	105.029	0	0		NaN	1	105.029	4.64745E-35	184.21	0	0		NaN	1	149.967	3.73836E-57	197.36	0	0		NaN	1	163.068	2.22259E-35	186.16					1	125.842	1.03763E-35	187.11					1	105.476	1.02575E-07	145	0
P60842;Q14240-2;Q14240;E7EQG2;B4DKP9;Q9NZE6	187;189;188;188;10;93	P60842	P60842	Eukaryotic initiation factor 4A-I;Eukaryotic initiation factor 4A-II	EIF4A1;EIF4A2;EIF4A2;EIF4A1;EIF4A2	>sp|P60842|IF4A1_HUMAN Eukaryotic initiation factor 4A-I OS=Homo sapiens GN=EIF4A1 PE=1 SV=1;>sp|Q14240-2|IF4A2_HUMAN Isoform 2 of Eukaryotic initiation factor 4A-II OS=Homo sapiens GN=EIF4A2;>sp|Q14240|IF4A2_HUMAN Eukaryotic initiation factor 4A-II OS=Hom	1	105.029	0	0		NaN	1	105.029	4.56881E-07	145.71	0	0		NaN					0	0		NaN																	0	0		NaN	0
P61204;P84077;F5H423;B7ZB63	110;110;110;73	P61204	P61204	ADP-ribosylation factor 3;ADP-ribosylation factor 1	ARF3;ARF1;ARF3;ARF3	>sp|P61204|ARF3_HUMAN ADP-ribosylation factor 3 OS=Homo sapiens GN=ARF3 PE=1 SV=2;>sp|P84077|ARF1_HUMAN ADP-ribosylation factor 1 OS=Homo sapiens GN=ARF1 PE=1 SV=2;>tr|F5H423|F5H423_HUMAN ADP-ribosylation factor 3 OS=Homo sapiens GN=ARF3 PE=3 SV=1;>tr|B7ZB	1	120.663					1	99.344	1.49246E-06	139.6					1	118.335	5.59669E-05	118.33	0	0		NaN	1	120.663	4.3223E-05	120.66					0	0		NaN
P61204;P84077;F5H3A6;B7ZB63;H0YGG7	134;134;125;97;9	P61204	P61204	ADP-ribosylation factor 3;ADP-ribosylation factor 1	ARF3;ARF1;ARF1;ARF3	>sp|P61204|ARF3_HUMAN ADP-ribosylation factor 3 OS=Homo sapiens GN=ARF3 PE=1 SV=2;>sp|P84077|ARF1_HUMAN ADP-ribosylation factor 1 OS=Homo sapiens GN=ARF1 PE=1 SV=2;>tr|F5H3A6|F5H3A6_HUMAN ADP-ribosylation factor 1 OS=Homo sapiens GN=ARF1 PE=3 SV=1;>tr|B7ZB	1	110.972					1	110.972	0.00219301	110.97
P62081;B5MCP9	32;32	P62081	P62081	40S ribosomal protein S7	RPS7;RPS7	>sp|P62081|RS7_HUMAN 40S ribosomal protein S7 OS=Homo sapiens GN=RPS7 PE=1 SV=1;>tr|B5MCP9|B5MCP9_HUMAN 40S ribosomal protein S7 OS=Homo sapiens GN=RPS7 PE=4 SV=1	1	64.2888					1	64.2888	0.00550644	64.289													0	0		NaN
P62258;P62258-2	160;138	P62258	P62258	14-3-3 protein epsilon	YWHAE	>sp|P62258|1433E_HUMAN 14-3-3 protein epsilon OS=Homo sapiens GN=YWHAE PE=1 SV=1;>sp|P62258-2|1433E_HUMAN Isoform SV of 14-3-3 protein epsilon OS=Homo sapiens GN=YWHAE	1	73.7222	1	74.4752	0.0417301	74.475	1	73.7222	0.00177925	108.97	0	0		NaN	0	0		NaN	0	0		NaN	0	0		NaN
P62258;P62258-2	235;213	P62258	P62258	14-3-3 protein epsilon	YWHAE	>sp|P62258|1433E_HUMAN 14-3-3 protein epsilon OS=Homo sapiens GN=YWHAE PE=1 SV=1;>sp|P62258-2|1433E_HUMAN Isoform SV of 14-3-3 protein epsilon OS=Homo sapiens GN=YWHAE	1	81.8882	1	81.8882	3.37117E-08	81.888	0	0		NaN
P62258	1	P62258	P62258	14-3-3 protein epsilon	YWHAE	>sp|P62258|1433E_HUMAN 14-3-3 protein epsilon OS=Homo sapiens GN=YWHAE PE=1 SV=1	1	81.4315	0	0		NaN	1	82.3618	0.00253275	110.31	0	0		NaN	1	102.621	0.00627423	102.62	0	0		NaN	1	96.1028	0.00627423	102.62	0	0		NaN	1	100.376	0.00759214	100.38	0	0		NaN	1	85.2884	0.0238721	89.189	0
P62269	71	P62269	P62269	40S ribosomal protein S18	RPS18	>sp|P62269|RS18_HUMAN 40S ribosomal protein S18 OS=Homo sapiens GN=RPS18 PE=1 SV=3	1	159.585	0	0		NaN	1	159.585	1.1775E-08	159.58	0	0		NaN	0	0		NaN	0	0		NaN									0	0		NaN					0	0		NaN
P62328;Q5T4B6	7;7	P62328	P62328	Thymosin beta-4;Hematopoietic system regulatory peptide	TMSB4X;TMSL4	>sp|P62328|TYB4_HUMAN Thymosin beta-4 OS=Homo sapiens GN=TMSB4X PE=1 SV=2;>tr|Q5T4B6|Q5T4B6_HUMAN HCG1780554 OS=Homo sapiens GN=TMSL4 PE=4 SV=1	1	124.417	1	118.507	2.61496E-11	156.6	1	132.081	2.49593E-23	171.76	1	107.994	0.00715306	107.99	0	0		NaN	1	95.2362	0.00740023	107.65	1	84.1734	0.0214712	95.631	0	0		NaN	1	80.7463	0.0939593	80.746	0	0		NaN	1	124.417	0.000730714	124.42	0
P62753;A2A3R5;A2A3R7	32;1;32	P62753	P62753	40S ribosomal protein S6;40S ribosomal protein S6	RPS6;RPS6;RPS6	>sp|P62753|RS6_HUMAN 40S ribosomal protein S6 OS=Homo sapiens GN=RPS6 PE=1 SV=1;>tr|A2A3R5|A2A3R5_HUMAN 40S ribosomal protein S6 OS=Homo sapiens GN=RPS6 PE=3 SV=1;>tr|A2A3R7|A2A3R7_HUMAN 40S ribosomal protein S6 OS=Homo sapiens GN=RPS6 PE=4 SV=1	1	85.9881					1	81.346	0.00418792	122.63					1	80.3867	0.0286297	80.387	0	0		NaN	0	0		NaN	0	0		NaN	1	85.9881	0.00643046	85.988	0	0		NaN	1	114.31	0.0330815	114.31
P62937;B4DM82;Q567Q0	136;100;76	P62937	P62937	Peptidyl-prolyl cis-trans isomerase A;Peptidyl-prolyl cis-trans isomerase	PPIA;PPIA;PPIA	>sp|P62937|PPIA_HUMAN Peptidyl-prolyl cis-trans isomerase A OS=Homo sapiens GN=PPIA PE=1 SV=2;>tr|B4DM82|B4DM82_HUMAN Peptidyl-prolyl cis-trans isomerase OS=Homo sapiens GN=PPIA PE=2 SV=1;>tr|Q567Q0|Q567Q0_HUMAN Peptidyl-prolyl cis-trans isomerase A OS=Hom	1	83.7531	0	0		NaN	1	83.7531	1.68018E-05	141.85	0	0		NaN	0	0		NaN	0	0		NaN	0	0		NaN	0	0		NaN	0	0		NaN	0	0		NaN					0
P62937;B4DM82;Q567Q0	142;106;82	P62937	P62937	Peptidyl-prolyl cis-trans isomerase A;Peptidyl-prolyl cis-trans isomerase	PPIA;PPIA;PPIA	>sp|P62937|PPIA_HUMAN Peptidyl-prolyl cis-trans isomerase A OS=Homo sapiens GN=PPIA PE=1 SV=2;>tr|B4DM82|B4DM82_HUMAN Peptidyl-prolyl cis-trans isomerase OS=Homo sapiens GN=PPIA PE=2 SV=1;>tr|Q567Q0|Q567Q0_HUMAN Peptidyl-prolyl cis-trans isomerase A OS=Hom	1	81.0966	1	81.0966	0.0016076	115.06	1	69.3106	0.00157591	115.1	0	0		NaN	0	0		NaN	0	0		NaN	0	0		NaN	0	0		NaN	0	0		NaN	0	0		NaN					0
P62937;C9J5S7;F8WE65;Q567Q0	100;100;100;40	P62937	P62937	Peptidyl-prolyl cis-trans isomerase A;Peptidyl-prolyl cis-trans isomerase;Peptidyl-prolyl cis-trans isomerase	PPIA;PPIA;PPIA;PPIA	>sp|P62937|PPIA_HUMAN Peptidyl-prolyl cis-trans isomerase A OS=Homo sapiens GN=PPIA PE=1 SV=2;>tr|C9J5S7|C9J5S7_HUMAN Peptidyl-prolyl cis-trans isomerase OS=Homo sapiens GN=PPIA PE=3 SV=1;>tr|F8WE65|F8WE65_HUMAN Peptidyl-prolyl cis-trans isomerase OS=Homo	1	150.357	1	85.0016	2.7756E-12	99.614	1	157.119	1.08666E-62	167.99					1	146.75	2.30872E-147	217.26	1	132.389	1.80119E-27	132.39	1	143.05	6.98872E-42	150.36	1	57.0506	1.52052E-12	102.78	1	153.587	8.89709E-51	153.59	0	0		NaN	1	149.621	1.12516E-100	188.07	0
P62937;B4DM82;C9J5S7;F8WE65;F5H284;Q9Y536	61;61;61;61;61;61	P62937	P62937	Peptidyl-prolyl cis-trans isomerase A;Peptidyl-prolyl cis-trans isomerase;Peptidyl-prolyl cis-trans isomerase;Peptidyl-prolyl cis-trans isomerase;Peptidyl-prolyl cis-trans isomerase;Peptidyl-prolyl cis-trans isomerase A-like 4A/B/C	PPIA;PPIA;PPIA;PPIA;PPIAL4D;PPIAL4A	>sp|P62937|PPIA_HUMAN Peptidyl-prolyl cis-trans isomerase A OS=Homo sapiens GN=PPIA PE=1 SV=2;>tr|B4DM82|B4DM82_HUMAN Peptidyl-prolyl cis-trans isomerase OS=Homo sapiens GN=PPIA PE=2 SV=1;>tr|C9J5S7|C9J5S7_HUMAN Peptidyl-prolyl cis-trans isomerase OS=Homo	1	74.7687	1	76.3575	0.00129342	113.53	1	122.629	0.000292735	124.42	1	89.5068	0.0137614	89.507	1	80.5075	0.0033347	106.42	1	82.5498	0.00727723	97.203	1	94.0232	0.00952781	94.532	1	92.0388	0.0116282	92.039	1	87.0829	0.0188677	87.083	0	0		NaN	1	97.7971	0.00687673	97.797	0
P62937;B4DM82;C9J5S7;F8WE65;E5RIZ5	1;1;1;1;1	P62937	P62937	Peptidyl-prolyl cis-trans isomerase A;Peptidyl-prolyl cis-trans isomerase;Peptidyl-prolyl cis-trans isomerase;Peptidyl-prolyl cis-trans isomerase	PPIA;PPIA;PPIA;PPIA;PPIA	>sp|P62937|PPIA_HUMAN Peptidyl-prolyl cis-trans isomerase A OS=Homo sapiens GN=PPIA PE=1 SV=2;>tr|B4DM82|B4DM82_HUMAN Peptidyl-prolyl cis-trans isomerase OS=Homo sapiens GN=PPIA PE=2 SV=1;>tr|C9J5S7|C9J5S7_HUMAN Peptidyl-prolyl cis-trans isomerase OS=Homo	1	66.1517					1	66.1517	1.98573E-37	183.65					0	0		NaN					0	0		NaN
P63104;E7EX29;E7ESK7;E7EVZ2;E9PD24;E5RIR4;E5RGE1	26;26;26;26;26;26;26	P63104	P63104	14-3-3 protein zeta/delta	YWHAZ;YWHAZ;YWHAZ;YWHAZ;YWHAZ;YWHAZ;YWHAZ	>sp|P63104|1433Z_HUMAN 14-3-3 protein zeta/delta OS=Homo sapiens GN=YWHAZ PE=1 SV=1;>tr|E7EX29|E7EX29_HUMAN 14-3-3 protein zeta/delta (Fragment) OS=Homo sapiens GN=YWHAZ PE=3 SV=1;>tr|E7ESK7|E7ESK7_HUMAN 14-3-3 protein zeta/delta (Fragment) OS=Homo sapiens	1	88.7063	0	0		NaN	1	88.7063	0.00151663	126.71									0	0		NaN	0	0		NaN					0	0		NaN
P63220;Q8WVC2;Q9BYK1	34;34;34	P63220	P63220	40S ribosomal protein S21;40S ribosomal protein S21;40S ribosomal protein S21	RPS21;RPS21;RPS21	>sp|P63220|RS21_HUMAN 40S ribosomal protein S21 OS=Homo sapiens GN=RPS21 PE=1 SV=1;>tr|Q8WVC2|Q8WVC2_HUMAN 40S ribosomal protein S21 OS=Homo sapiens GN=RPS21 PE=2 SV=1;>tr|Q9BYK1|Q9BYK1_HUMAN 40S ribosomal protein S21 OS=Homo sapiens GN=RPS21 PE=2 SV=1	1	137.613	0	0		NaN	1	137.613	2.42188E-06	137.61
P63241-2;P63241;Q6IS14	50;20;20	P63241-2	P63241-2	Eukaryotic translation initiation factor 5A-1;Eukaryotic translation initiation factor 5A-1-like	EIF5A;EIF5AL1	>sp|P63241-2|IF5A1_HUMAN Isoform 2 of Eukaryotic translation initiation factor 5A-1 OS=Homo sapiens GN=EIF5A;>sp|P63241|IF5A1_HUMAN Eukaryotic translation initiation factor 5A-1 OS=Homo sapiens GN=EIF5A PE=1 SV=2;>sp|Q6IS14|IF5AL_HUMAN Eukaryotic translati	1	78.4556	1	64.589	1.18345E-43	153.06	1	100.282	1.1542E-43	153.25					0	0		NaN					1	80.2359	3.4389E-05	80.236					1	78.4556	0.000140447	78.456
P63241-2;P63241;Q6IS14;Q9GZV4;C9J4W5;C9J7B5;F8WCJ1	109;79;79;79;60;79;79	P63241-2	P63241-2	Eukaryotic translation initiation factor 5A-1;Eukaryotic translation initiation factor 5A-1-like;Eukaryotic translation initiation factor 5A-2	EIF5A;EIF5AL1;EIF5A2;EIF5A2;EIF5A2;EIF5A2	>sp|P63241-2|IF5A1_HUMAN Isoform 2 of Eukaryotic translation initiation factor 5A-1 OS=Homo sapiens GN=EIF5A;>sp|P63241|IF5A1_HUMAN Eukaryotic translation initiation factor 5A-1 OS=Homo sapiens GN=EIF5A PE=1 SV=2;>sp|Q6IS14|IF5AL_HUMAN Eukaryotic translati	1	82.1017	1	138.905	1.44228E-06	138.91	1	82.1017	9.64501E-13	155.22					0	0		NaN	0	0		NaN	0	0		NaN													0	0		NaN
P63244;D6RAC2;D6REE5;H0Y8W2;D6R9L0;H0YAM7;D6R9Z1;H0YAF8;D6RFX4;H0Y8R5	217;169;235;148;265;124;203;98;176;75	P63244	P63244	Guanine nucleotide-binding protein subunit beta-2-like 1	GNB2L1;GNB2L1;GNB2L1;GNB2L1;GNB2L1;GNB2L1;GNB2L1;GNB2L1;GNB2L1;GNB2L1	>sp|P63244|GBLP_HUMAN Guanine nucleotide-binding protein subunit beta-2-like 1 OS=Homo sapiens GN=GNB2L1 PE=1 SV=3;>tr|D6RAC2|D6RAC2_HUMAN Guanine nucleotide-binding protein subunit beta-2-like 1 OS=Homo sapiens GN=GNB2L1 PE=4 SV=1;>tr|D6REE5|D6REE5_HUMAN	1	151.556					1	151.556	4.55025E-09	151.56									0	0		NaN
P63261;F5H0N0	16;16	P63261	P63261	Actin, cytoplasmic 2;Actin, cytoplasmic 2, N-terminally processed	ACTG1;ACTG1	>sp|P63261|ACTG_HUMAN Actin, cytoplasmic 2 OS=Homo sapiens GN=ACTG1 PE=1 SV=1;>tr|F5H0N0|F5H0N0_HUMAN Actin, cytoplasmic 2, N-terminally processed OS=Homo sapiens GN=ACTG1 PE=3 SV=1	1	78.2344	1	87.0877	2.98054E-106	232.78	1	195.455	5.71124E-279	288.42	1	69.8052	0.00372097	69.805	1	202.342	1.93099E-105	230.82	1	75.4626	0.00177586	84.859	1	89.3114	1.36824E-87	221.85	0	0		NaN	1	199.076	6.31765E-194	262.36	1	45.3843	0.138315	45.384	1	94.5693	2.35448E-194	266.71	1
P63313	7	P63313	P63313	Thymosin beta-10	TMSB10	>sp|P63313|TYB10_HUMAN Thymosin beta-10 OS=Homo sapiens GN=TMSB10 PE=1 SV=2	1	91.0762	1	112.235	9.17785E-33	184.48	1	116.862	1.35521E-55	203.27	1	132.438	6.11737E-05	132.44	1	82.5294	1.15735E-16	161.82	1	116.78	0.000672347	116.78	1	91.0762	2.31942E-11	151.9	1	110.438	0.00227854	110.44	1	93.4242	0.000315127	124.25	1	106.525	0.003456	106.52	1	122.745	6.59982E-12	158.29	0
P67809;E7ETA0;H0Y449;C9J5V9	218;210;268;188	P67809	P67809	Nuclease-sensitive element-binding protein 1	YBX1;YBX1;YBX1;YBX1	>sp|P67809|YBOX1_HUMAN Nuclease-sensitive element-binding protein 1 OS=Homo sapiens GN=YBX1 PE=1 SV=3;>tr|E7ETA0|E7ETA0_HUMAN Nuclease-sensitive element-binding protein 1 OS=Homo sapiens GN=YBX1 PE=4 SV=1;>tr|H0Y449|H0Y449_HUMAN Nuclease-sensitive element-	1	60.3524	1	98.2101	5.47115E-17	98.21	1	109.683	3.3332E-71	162.72	1	74.8765	7.58687E-05	74.876	1	145.044	6.00452E-50	145.04	1	110.602	2.01565E-21	110.6	1	57.1445	4.01238E-27	123.55					1	86.6173	6.00452E-50	145.04					1	94.3011	2.77193E-12	94.301
P68032;P68133;A6NL76;Q5T8M8;E7EQV5	84;84;84;84;84	P68032	P68032	Actin, alpha cardiac muscle 1;Actin, alpha skeletal muscle	ACTC1;ACTA1;ACTA1;ACTA1;ACTA1	>sp|P68032|ACTC_HUMAN Actin, alpha cardiac muscle 1 OS=Homo sapiens GN=ACTC1 PE=1 SV=1;>sp|P68133|ACTS_HUMAN Actin, alpha skeletal muscle OS=Homo sapiens GN=ACTA1 PE=1 SV=1;>tr|A6NL76|A6NL76_HUMAN Actin, alpha skeletal muscle OS=Homo sapiens GN=ACTA1 PE=3	1	73.1104	1	77.543	0.00134051	118.52	1	71.0018	0.00124235	119.62	1	68.2833	0.0994992	68.283	1	100.542	0.00381473	100.54	1	71.98	0.0384506	76.358	1	53.4961	0.0112343	87.447	0	0		NaN	1	55.8462	0.0135639	85.837	1	71.3439	0.0276835	78.505	1	81.4774	0.0035303	103.83	0
P68104;Q5VTE0;F8W6I0;Q6IQ15	201;201;201;180	P68104	P68104	Elongation factor 1-alpha 1;Putative elongation factor 1-alpha-like 3;Elongation factor 1-alpha	EEF1A1;EEF1A1P5;EEF1A1;EEF1A1	>sp|P68104|EF1A1_HUMAN Elongation factor 1-alpha 1 OS=Homo sapiens GN=EEF1A1 PE=1 SV=1;>sp|Q5VTE0|EF1A3_HUMAN Putative elongation factor 1-alpha-like 3 OS=Homo sapiens GN=EEF1A1P5 PE=5 SV=1;>tr|F8W6I0|F8W6I0_HUMAN Elongation factor 1-alpha OS=Homo sapiens	0.999868	38.798	0.751	4.79441	0.00171339	60.382	0.998784	29.1461	2.03313E-32	110.25	0	0		NaN	0.5	0	0.0435851	45.983	0	0		NaN	0.999868	38.798	6.18479E-24	105.21	0	0		NaN	0.96007	13.8101	1.24293E-09	80.355
P68104;Q5VTE0;F8W6I0;Q6IQ15	208;208;208;187	P68104	P68104	Elongation factor 1-alpha 1;Putative elongation factor 1-alpha-like 3;Elongation factor 1-alpha	EEF1A1;EEF1A1P5;EEF1A1;EEF1A1	>sp|P68104|EF1A1_HUMAN Elongation factor 1-alpha 1 OS=Homo sapiens GN=EEF1A1 PE=1 SV=1;>sp|Q5VTE0|EF1A3_HUMAN Putative elongation factor 1-alpha-like 3 OS=Homo sapiens GN=EEF1A1P5 PE=5 SV=1;>tr|F8W6I0|F8W6I0_HUMAN Elongation factor 1-alpha OS=Homo sapiens	0.999971	45.3309	0.976234	16.1359	0.00615257	58.168	0.999971	45.3309	2.64336E-43	121.49	0.793589	5.84863	0.0470062	45.357	0.909067	9.99875	0.000376211	66.365	0.910747	10.0878	0.00986475	52.144	0.988006	19.1578	0.0039804	57.745	0	0		NaN	0.945975	12.4328	0.000265341	67.586	0.943774	12.2493	0.0553382	43.835
P68104;Q5VTE0;F8W6I0;Q6IQ15;Q05639;Q5JR01	102;102;102;102;102;102	P68104;Q05639;Q5JR01	P68104	Elongation factor 1-alpha 1;Putative elongation factor 1-alpha-like 3;Elongation factor 1-alpha;Elongation factor 1-alpha 2	EEF1A1;EEF1A1P5;EEF1A1;EEF1A1;EEF1A2;EEF1A1	>sp|P68104|EF1A1_HUMAN Elongation factor 1-alpha 1 OS=Homo sapiens GN=EEF1A1 PE=1 SV=1;>sp|Q5VTE0|EF1A3_HUMAN Putative elongation factor 1-alpha-like 3 OS=Homo sapiens GN=EEF1A1P5 PE=5 SV=1;>tr|F8W6I0|F8W6I0_HUMAN Elongation factor 1-alpha OS=Homo sapiens	1	59.3725					1	119.45	1.0397E-26	119.45
P68104;Q5VTE0;Q6IQ15	404;404;383	P68104	P68104	Elongation factor 1-alpha 1;Putative elongation factor 1-alpha-like 3	EEF1A1;EEF1A1P5;EEF1A1	>sp|P68104|EF1A1_HUMAN Elongation factor 1-alpha 1 OS=Homo sapiens GN=EEF1A1 PE=1 SV=1;>sp|Q5VTE0|EF1A3_HUMAN Putative elongation factor 1-alpha-like 3 OS=Homo sapiens GN=EEF1A1P5 PE=5 SV=1;>tr|Q6IQ15|Q6IQ15_HUMAN EEF1A1 protein OS=Homo sapiens GN=EEF1A1 P	1	126.038					1	126.038	3.12259E-26	126.04													0.998303	27.6954	0.000173673	69.398					0	0		NaN					0.986112	18.5128	1.73798E-09	90.912
P68104;Q5VTE0;Q6IQ15	410;410;389	P68104	P68104	Elongation factor 1-alpha 1;Putative elongation factor 1-alpha-like 3	EEF1A1;EEF1A1P5;EEF1A1	>sp|P68104|EF1A1_HUMAN Elongation factor 1-alpha 1 OS=Homo sapiens GN=EEF1A1 PE=1 SV=1;>sp|Q5VTE0|EF1A3_HUMAN Putative elongation factor 1-alpha-like 3 OS=Homo sapiens GN=EEF1A1P5 PE=5 SV=1;>tr|Q6IQ15|Q6IQ15_HUMAN EEF1A1 protein OS=Homo sapiens GN=EEF1A1 P	1	126.038	0.999932	41.6819	6.38216E-07	86.987	1	126.038	3.12259E-26	126.04					0.998266	27.6016	1.72077E-09	90.978					0.999867	38.7648	1.74439E-12	100.85					0	0		NaN
P68104;Q5VTE0;Q6IQ15	276;276;255	P68104	P68104	Elongation factor 1-alpha 1;Putative elongation factor 1-alpha-like 3	EEF1A1;EEF1A1P5;EEF1A1	>sp|P68104|EF1A1_HUMAN Elongation factor 1-alpha 1 OS=Homo sapiens GN=EEF1A1 PE=1 SV=1;>sp|Q5VTE0|EF1A3_HUMAN Putative elongation factor 1-alpha-like 3 OS=Homo sapiens GN=EEF1A1P5 PE=5 SV=1;>tr|Q6IQ15|Q6IQ15_HUMAN EEF1A1 protein OS=Homo sapiens GN=EEF1A1 P	1	96.0163	1	76.21	0.000658085	86.136	1	113.359	3.80935E-38	159.67	0	0		NaN	1	98.6838	5.22929E-11	119.18	0	0		NaN	1	115.392	1.37698E-20	134.86	0	0		NaN	1	108.374	4.03803E-08	109.37	0	0		NaN	1	110.405	3.37338E-08	110.4	0
P68363;CON__ENSEMBL:ENSBTAP00000016242;C9JDS9;P68366;A8MUB1;Q71U36;G3V1U9;Q13748;F8VXZ4;Q13748-2;Q6PEY2	302;302;149;302;287;302;267;302;149;302;302	P68363;P68366;Q71U36	P68363	Tubulin alpha-1B chain;Tubulin alpha-4A chain;Tubulin alpha-1A chain;Tubulin alpha-3C/D chain;Tubulin alpha-3E chain	TUBA1B;TUBA4A;TUBA4A;TUBA4A;TUBA1A;TUBA1A;TUBA3C;TUBA1A;TUBA3E	>sp|P68363|TBA1B_HUMAN Tubulin alpha-1B chain OS=Homo sapiens GN=TUBA1B PE=1 SV=1;>ENSEMBL:ENSBTAP00000016242 (Bos taurus) similar to alpha-tubulin I isoform 1;>tr|C9JDS9|C9JDS9_HUMAN Tubulin alpha-4A chain (Fragment) OS=Homo sapiens GN=TUBA4A PE=4 SV=1;>s	1	89.4623	1	154.602	4.076E-54	170.14	1	143.396	4.23894E-64	179.41	1	138.825	2.99145E-21	138.82	1	111.6	4.076E-54	170.14	1	122.475	9.15285E-12	122.47	1	124.399	1.17111E-12	124.4					1	144.574	1.79387E-28	144.57	0	0		NaN	1	94.7073	1.1975E-28	146.97	1
P68363;CON__ENSEMBL:ENSBTAP00000016242;Q71U36;G3V1U9;F8VQQ4;Q9BQE3;F5H5D3	154;154;154;119;119;154;224	P68363;Q71U36;Q9BQE3	P68363	Tubulin alpha-1B chain;Tubulin alpha-1A chain;Tubulin alpha-1C chain	TUBA1B;TUBA1A;TUBA1A;TUBA1A;TUBA1C;TUBA1C	>sp|P68363|TBA1B_HUMAN Tubulin alpha-1B chain OS=Homo sapiens GN=TUBA1B PE=1 SV=1;>ENSEMBL:ENSBTAP00000016242 (Bos taurus) similar to alpha-tubulin I isoform 1;>sp|Q71U36|TBA1A_HUMAN Tubulin alpha-1A chain OS=Homo sapiens GN=TUBA1A PE=1 SV=1;>tr|G3V1U9|G3V	1	149.201					1	149.201	2.14196E-61	149.2					0	0		NaN					0	0		NaN
P68363;CON__ENSEMBL:ENSBTAP00000016242;F8VVB9;E7ET24;F8VWX4;F8VS66;F8W0F6;F8VXB8;F8VYI2;F8VS94;Q71U36;Q13748;Q13748-2;Q6PEY2;Q9BQE3;E9PGK3	1;1;1;1;1;1;1;1;1;1;1;1;1;1;1;1	P68363;Q71U36;Q9BQE3	P68363	Tubulin alpha-1B chain;Tubulin alpha-1A chain;Tubulin alpha-3C/D chain;Tubulin alpha-3E chain;Tubulin alpha-1C chain	TUBA1B;TUBA1B;TUBA1B;TUBA1A;TUBA1C;TUBA1A;TUBA1A;TUBA1A;TUBA1B;TUBA1A;TUBA3C;TUBA3E;TUBA1C;TUBA1C	>sp|P68363|TBA1B_HUMAN Tubulin alpha-1B chain OS=Homo sapiens GN=TUBA1B PE=1 SV=1;>ENSEMBL:ENSBTAP00000016242 (Bos taurus) similar to alpha-tubulin I isoform 1;>tr|F8VVB9|F8VVB9_HUMAN Tubulin alpha-1B chain (Fragment) OS=Homo sapiens GN=TUBA1B PE=4 SV=1;>t	1	53.5626	0	0		NaN	1	53.5626	3.10724E-51	121.83					0	0		NaN					1	100.679	4.23908E-40	114					0.999956	43.6066	0.00258544	50.2
P68363;CON__ENSEMBL:ENSBTAP00000016242;F8VVB9;E7ET24;F8VWX4;F8VS66;F8W0F6;F8VXB8;F8VYI2;F8VS94;Q71U36;Q13748;Q13748-2;Q6PEY2;Q9BQE3;E9PGK3	36;36;36;36;36;36;36;36;36;36;36;36;36;36;36;36	P68363;Q71U36;Q9BQE3	P68363	Tubulin alpha-1B chain;Tubulin alpha-1A chain;Tubulin alpha-3C/D chain;Tubulin alpha-3E chain;Tubulin alpha-1C chain	TUBA1B;TUBA1B;TUBA1B;TUBA1A;TUBA1C;TUBA1A;TUBA1A;TUBA1A;TUBA1B;TUBA1A;TUBA3C;TUBA3E;TUBA1C;TUBA1C	>sp|P68363|TBA1B_HUMAN Tubulin alpha-1B chain OS=Homo sapiens GN=TUBA1B PE=1 SV=1;>ENSEMBL:ENSBTAP00000016242 (Bos taurus) similar to alpha-tubulin I isoform 1;>tr|F8VVB9|F8VVB9_HUMAN Tubulin alpha-1B chain (Fragment) OS=Homo sapiens GN=TUBA1B PE=4 SV=1;>t	1	53.5626	0	0		NaN	1	53.5626	0.00113145	53.563					0	0		NaN					0	0		NaN					0	0		NaN
P68371;Q13885	363;363	P68371;Q13885	P68371	Tubulin beta-4B chain;Tubulin beta-2A chain	TUBB4B;TUBB2A	>sp|P68371|TBB4B_HUMAN Tubulin beta-4B chain OS=Homo sapiens GN=TUBB4B PE=1 SV=1;>sp|Q13885|TBB2A_HUMAN Tubulin beta-2A chain OS=Homo sapiens GN=TUBB2A PE=1 SV=1	1	147.169	1	123.397	0.000476476	123.4	1	147.169	4.39934E-07	147.17					0	0		NaN					0	0		NaN					0	0		NaN					0	0		NaN
P68402;E9PLP3;P68402-2;P68402-3	25;25;25;25	P68402	P68402	Platelet-activating factor acetylhydrolase IB subunit beta	PAFAH1B2;PAFAH1B2	>sp|P68402|PA1B2_HUMAN Platelet-activating factor acetylhydrolase IB subunit beta OS=Homo sapiens GN=PAFAH1B2 PE=1 SV=1;>tr|E9PLP3|E9PLP3_HUMAN Platelet-activating factor acetylhydrolase IB subunit beta OS=Homo sapiens GN=PAFAH1B2 PE=4 SV=1;>sp|P68402-2|PA	1	69.2479					1	69.2479	0.000448701	69.248													0	0		NaN
P68431	91	P68431	P68431	Histone H3.1	HIST1H3A	>sp|P68431|H31_HUMAN Histone H3.1 OS=Homo sapiens GN=HIST1H3A PE=1 SV=2	1	103.329	1	199.916	6.00726E-147	199.92	1	52.1443	2.23529E-51	141.21	1	134.911	5.24644E-112	185.17	1	129.082	3.52331E-42	129.08	1	129.572	6.11002E-164	214.08	1	155.733	1.99819E-71	155.73	1	111.809	1.88712E-128	188.69	1	176.142	9.9299E-129	192.62	1	148.151	4.77127E-147	201.17	1	108.054	1.4084E-71	157.24	1
P78371;F5GWF6;P78371-2	445;445;398	P78371	P78371	T-complex protein 1 subunit beta	CCT2;CCT2	>sp|P78371|TCPB_HUMAN T-complex protein 1 subunit beta OS=Homo sapiens GN=CCT2 PE=1 SV=4;>tr|F5GWF6|F5GWF6_HUMAN T-complex protein 1 subunit beta OS=Homo sapiens GN=CCT2 PE=3 SV=2;>sp|P78371-2|TCPB_HUMAN Isoform 2 of T-complex protein 1 subunit beta OS=Hom	1	80.1418	0	0		NaN	1	83.4231	2.29293E-54	181.94					1	80.8588	5.38246E-08	120.31					1	101.493	1.93747E-44	171.04					1	137.691	2.50854E-17	137.69	0	0		NaN	0	0		NaN
P78371;F5GWF6;P78371-2;F8VQ14	310;310;263;310	P78371	P78371	T-complex protein 1 subunit beta	CCT2;CCT2;CCT2	>sp|P78371|TCPB_HUMAN T-complex protein 1 subunit beta OS=Homo sapiens GN=CCT2 PE=1 SV=4;>tr|F5GWF6|F5GWF6_HUMAN T-complex protein 1 subunit beta OS=Homo sapiens GN=CCT2 PE=3 SV=2;>sp|P78371-2|TCPB_HUMAN Isoform 2 of T-complex protein 1 subunit beta OS=Hom	1	83.0592					1	83.0592	3.19135E-08	83.059
Q00839;Q00839-2	53;53	Q00839	Q00839	Heterogeneous nuclear ribonucleoprotein U	HNRNPU	>sp|Q00839|HNRPU_HUMAN Heterogeneous nuclear ribonucleoprotein U OS=Homo sapiens GN=HNRNPU PE=1 SV=6;>sp|Q00839-2|HNRPU_HUMAN Isoform Short of Heterogeneous nuclear ribonucleoprotein U OS=Homo sapiens GN=HNRNPU	1	169.259	1	126.503	1.25607E-41	126.5	1	169.259	2.15987E-111	182.95
Q01469	122	Q01469	Q01469	Fatty acid-binding protein, epidermal	FABP5	>sp|Q01469|FABP5_HUMAN Fatty acid-binding protein, epidermal OS=Homo sapiens GN=FABP5 PE=1 SV=3	1	238.884	0	0		NaN	1	238.884	5.18155E-122	238.88
Q01469	35	Q01469	Q01469	Fatty acid-binding protein, epidermal	FABP5	>sp|Q01469|FABP5_HUMAN Fatty acid-binding protein, epidermal OS=Homo sapiens GN=FABP5 PE=1 SV=3	0.999612	34.1082					0.999612	34.1082	0.00757435	106.42					0.997381	25.808	0.00521522	112.02					0.998716	28.9072	0.00228826	122.33	0	0		NaN	0	0		NaN					0	0		NaN	0
Q01518;F5H6Z3;E7ENY9;Q5T0R1;Q5T0R2;Q5T0R3;Q5T0R4;Q5T0R5;Q5T0R6;Q5T0R7;Q01518-2;Q5T0R9	162;139;109;162;162;162;162;162;162;162;161;161	Q01518;Q01518-2	Q01518	Adenylyl cyclase-associated protein 1;Adenylyl cyclase-associated protein;Adenylyl cyclase-associated protein;Adenylyl cyclase-associated protein;Adenylyl cyclase-associated protein;Adenylyl cyclase-associated protein;Adenylyl cyclase-associated protein;Adenylyl cyclase-associated protein;Adenylyl cyclase-associated protein;Adenylyl cyclase-associated protein;Adenylyl cyclase-associated protein	CAP1;CAP1;CAP1;CAP1;CAP1;CAP1;CAP1;CAP1;CAP1;CAP1;CAP1	>sp|Q01518|CAP1_HUMAN Adenylyl cyclase-associated protein 1 OS=Homo sapiens GN=CAP1 PE=1 SV=5;>tr|F5H6Z3|F5H6Z3_HUMAN Adenylyl cyclase-associated protein OS=Homo sapiens GN=CAP1 PE=3 SV=1;>tr|E7ENY9|E7ENY9_HUMAN Adenylyl cyclase-associated protein OS=Homo	1	72.3075	0.999998	58.0525	1.64504E-05	136.38	1	72.3075	8.50993E-05	130.56					0	0		NaN					0	0		NaN					0	0		NaN
Q01813	1	Q01813	Q01813	6-phosphofructokinase type C	PFKP	>sp|Q01813|K6PP_HUMAN 6-phosphofructokinase type C OS=Homo sapiens GN=PFKP PE=1 SV=2	1	97.7338					1	97.7338	0.00246965	128.81
Q01813;Q5VSR7;H0Y3P8;B1APP6	325;317;314;109	Q01813	Q01813	6-phosphofructokinase type C;6-phosphofructokinase;6-phosphofructokinase	PFKP;PFKP;PFKP;PFKP	>sp|Q01813|K6PP_HUMAN 6-phosphofructokinase type C OS=Homo sapiens GN=PFKP PE=1 SV=2;>tr|Q5VSR7|Q5VSR7_HUMAN 6-phosphofructokinase OS=Homo sapiens GN=PFKP PE=2 SV=1;>tr|H0Y3P8|H0Y3P8_HUMAN 6-phosphofructokinase OS=Homo sapiens GN=PFKP PE=3 SV=1;>tr|B1APP6|	1	67.8272					1	67.8272	0.000446053	67.827					0	0		NaN					0	0		NaN
Q01995;E9PC82;H0YCU9;E9PJ32	86;77;36;86	Q01995	Q01995	Transgelin	TAGLN;TAGLN;TAGLN;TAGLN	>sp|Q01995|TAGL_HUMAN Transgelin OS=Homo sapiens GN=TAGLN PE=1 SV=4;>tr|E9PC82|E9PC82_HUMAN Uncharacterized protein OS=Homo sapiens GN=TAGLN PE=4 SV=1;>tr|H0YCU9|H0YCU9_HUMAN Transgelin (Fragment) OS=Homo sapiens GN=TAGLN PE=4 SV=1;>tr|E9PJ32|E9PJ32_HUMAN	1	127.868					1	127.868	0.00117964	127.87
Q02790	440	Q02790	Q02790	Peptidyl-prolyl cis-trans isomerase FKBP4;Peptidyl-prolyl cis-trans isomerase FKBP4, N-terminally processed	FKBP4	>sp|Q02790|FKBP4_HUMAN Peptidyl-prolyl cis-trans isomerase FKBP4 OS=Homo sapiens GN=FKBP4 PE=1 SV=3	1	123.416	0	0		NaN	1	140.959	1.05124E-20	168.41					0	0		NaN	0	0		NaN	1	123.416	1.69498E-06	123.42
Q02790;F5H120	20;20	Q02790	Q02790	Peptidyl-prolyl cis-trans isomerase FKBP4;Peptidyl-prolyl cis-trans isomerase FKBP4, N-terminally processed	FKBP4;FKBP4	>sp|Q02790|FKBP4_HUMAN Peptidyl-prolyl cis-trans isomerase FKBP4 OS=Homo sapiens GN=FKBP4 PE=1 SV=3;>tr|F5H120|F5H120_HUMAN Peptidyl-prolyl cis-trans isomerase FKBP4, N-terminally processed OS=Homo sapiens GN=FKBP4 PE=4 SV=1	1	138.486					1	138.486	1.14159E-33	138.49
Q02790	211	Q02790	Q02790	Peptidyl-prolyl cis-trans isomerase FKBP4;Peptidyl-prolyl cis-trans isomerase FKBP4, N-terminally processed	FKBP4	>sp|Q02790|FKBP4_HUMAN Peptidyl-prolyl cis-trans isomerase FKBP4 OS=Homo sapiens GN=FKBP4 PE=1 SV=3	1	83.2292	0	0		NaN	1	83.2292	0.00411066	90.453					0	0		NaN					0	0		NaN													0	0		NaN
Q06830	21	Q06830	Q06830	Peroxiredoxin-1	PRDX1	>sp|Q06830|PRDX1_HUMAN Peroxiredoxin-1 OS=Homo sapiens GN=PRDX1 PE=1 SV=1	1	84.687	1	83.0814	1.9428E-10	152.54	1	137.895	2.05287E-10	152.07	0	0		NaN	1	88.5961	0.0358192	88.596	1	115.574	0.00549517	115.57	1	81.5247	0.0712614	81.525	0	0		NaN	0	0		NaN	1	87.5679	0.0407903	87.568	1	90.9131	0.0313999	90.913
Q07021	105	Q07021	Q07021	Complement component 1 Q subcomponent-binding protein, mitochondrial	C1QBP	>sp|Q07021|C1QBP_HUMAN Complement component 1 Q subcomponent-binding protein, mitochondrial OS=Homo sapiens GN=C1QBP PE=1 SV=1	1	152.935																													0	0		NaN					1	179.807	1.09454E-31	179.81
Q08J23;Q08J23-2;G3V1R4	277;242;41	Q08J23	Q08J23	tRNA (cytosine(34)-C(5))-methyltransferase	NSUN2;NSUN2	>sp|Q08J23|NSUN2_HUMAN tRNA (cytosine(34)-C(5))-methyltransferase OS=Homo sapiens GN=NSUN2 PE=1 SV=2;>sp|Q08J23-2|NSUN2_HUMAN Isoform 2 of tRNA (cytosine(34)-C(5))-methyltransferase OS=Homo sapiens GN=NSUN2;>tr|G3V1R4|G3V1R4_HUMAN NOL1/NOP2/Sun domain fami	1	106.323					1	106.323	0.00337597	106.32
Q13501;E7EMC7;Q13501-2;E3W990;E9PFW8;C9JRJ8	121;121;37;144;37;37	Q13501	Q13501	Sequestosome-1	SQSTM1;SQSTM1;SQSTM1;SQSTM1;SQSTM1	>sp|Q13501|SQSTM_HUMAN Sequestosome-1 OS=Homo sapiens GN=SQSTM1 PE=1 SV=1;>tr|E7EMC7|E7EMC7_HUMAN Sequestosome-1 OS=Homo sapiens GN=SQSTM1 PE=4 SV=1;>sp|Q13501-2|SQSTM_HUMAN Isoform 2 of Sequestosome-1 OS=Homo sapiens GN=SQSTM1;>tr|E3W990|E3W990_HUMAN Sequ	1	69.7472	1	102.326	0.000428508	102.33	1	69.7472	7.90805E-25	161.35
Q13509;A8K854;Q9BUF5;B4DP54;B3KS31	330;258;330;302;258	Q13509;Q9BUF5	Q9BUF5	Tubulin beta-3 chain;Tubulin beta-6 chain	TUBB3;TUBB3;TUBB6;TUBB6;TUBB6	>sp|Q13509|TBB3_HUMAN Tubulin beta-3 chain OS=Homo sapiens GN=TUBB3 PE=1 SV=2;>tr|A8K854|A8K854_HUMAN HCG1983504, isoform CRA_f OS=Homo sapiens GN=TUBB3 PE=2 SV=1;>sp|Q9BUF5|TBB6_HUMAN Tubulin beta-6 chain OS=Homo sapiens GN=TUBB6 PE=1 SV=1;>tr|B4DP54|B4DP	1	196.151	0	0		NaN	1	196.151	8.85347E-48	196.15
Q13885;Q9BUF5;B4DP54;B3KS31	170;170;142;98	Q13885;Q9BUF5	Q13885	Tubulin beta-2A chain;Tubulin beta-6 chain	TUBB2A;TUBB6;TUBB6;TUBB6	>sp|Q13885|TBB2A_HUMAN Tubulin beta-2A chain OS=Homo sapiens GN=TUBB2A PE=1 SV=1;>sp|Q9BUF5|TBB6_HUMAN Tubulin beta-6 chain OS=Homo sapiens GN=TUBB6 PE=1 SV=1;>tr|B4DP54|B4DP54_HUMAN Tubulin beta-6 chain OS=Homo sapiens GN=TUBB6 PE=2 SV=1;>tr|B3KS31|B3KS31	0.999998	57.006					0.999998	57.006	0.000183562	125.54
Q14247;Q14247-3;Q14247-2;B4E358;E9PP90;E9PKG3	317;280;280;1;1;1	Q14247;Q14247-2	Q14247	Src substrate cortactin	CTTN;CTTN;CTTN;CTTN	>sp|Q14247|SRC8_HUMAN Src substrate cortactin OS=Homo sapiens GN=CTTN PE=1 SV=2;>sp|Q14247-3|SRC8_HUMAN Isoform 3 of Src substrate cortactin OS=Homo sapiens GN=CTTN;>sp|Q14247-2|SRC8_HUMAN Isoform 2 of Src substrate cortactin OS=Homo sapiens GN=CTTN;>tr|B4	1	96.4469					1	151.043	7.86502E-14	151.04													1	96.4469	0.00134855	96.447					0	0		NaN
Q14444;Q14444-2;E9PEK6;E9PLA9;E9PP31	54;54;54;54;54	Q14444	Q14444	Caprin-1	CAPRIN1;CAPRIN1;CAPRIN1;CAPRIN1	>sp|Q14444|CAPR1_HUMAN Caprin-1 OS=Homo sapiens GN=CAPRIN1 PE=1 SV=2;>sp|Q14444-2|CAPR1_HUMAN Isoform 2 of Caprin-1 OS=Homo sapiens GN=CAPRIN1;>tr|E9PEK6|E9PEK6_HUMAN Uncharacterized protein OS=Homo sapiens GN=CAPRIN1 PE=4 SV=2;>tr|E9PLA9|E9PLA9_HUMAN Capr	1	79.2784					1	79.2784	1.16676E-13	79.278
Q14697;F5H6X6;Q14697-2;E9PKU7	338;241;360;246	Q14697;Q14697-2	Q14697	Neutral alpha-glucosidase AB	GANAB;GANAB;GANAB	>sp|Q14697|GANAB_HUMAN Neutral alpha-glucosidase AB OS=Homo sapiens GN=GANAB PE=1 SV=3;>tr|F5H6X6|F5H6X6_HUMAN Neutral alpha-glucosidase AB OS=Homo sapiens GN=GANAB PE=4 SV=1;>sp|Q14697-2|GANAB_HUMAN Isoform 2 of Neutral alpha-glucosidase AB OS=Homo sapien	0.5	0					0	0		NaN													0.5	0	1.39059E-145	243.86
Q14697;F5H6X6;Q14697-2;E9PKU7	339;242;361;247	Q14697;Q14697-2	Q14697	Neutral alpha-glucosidase AB	GANAB;GANAB;GANAB	>sp|Q14697|GANAB_HUMAN Neutral alpha-glucosidase AB OS=Homo sapiens GN=GANAB PE=1 SV=3;>tr|F5H6X6|F5H6X6_HUMAN Neutral alpha-glucosidase AB OS=Homo sapiens GN=GANAB PE=4 SV=1;>sp|Q14697-2|GANAB_HUMAN Isoform 2 of Neutral alpha-glucosidase AB OS=Homo sapien	0.5	0					0	0		NaN													0.5	0	1.39059E-145	243.86
Q15021;F5GZJ1;F6SSY4;E7EN77	589;544;461;461	Q15021	Q15021	Condensin complex subunit 1;Condensin complex subunit 1	NCAPD2;NCAPD2;NCAPD2;NCAPD2	>sp|Q15021|CND1_HUMAN Condensin complex subunit 1 OS=Homo sapiens GN=NCAPD2 PE=1 SV=3;>tr|F5GZJ1|F5GZJ1_HUMAN Condensin complex subunit 1 OS=Homo sapiens GN=NCAPD2 PE=3 SV=1;>tr|F6SSY4|F6SSY4_HUMAN Condensin complex subunit 1 OS=Homo sapiens GN=NCAPD2 PE=4	1	146.77					1	146.77	5.31757E-08	146.77
Q15181	243	Q15181	Q15181	Inorganic pyrophosphatase	PPA1	>sp|Q15181|IPYR_HUMAN Inorganic pyrophosphatase OS=Homo sapiens GN=PPA1 PE=1 SV=2	1	142.098					1	142.098	1.12865E-05	142.1					0	0		NaN
Q15233;F5GYZ3	384;295	Q15233	Q15233	Non-POU domain-containing octamer-binding protein	NONO;NONO	>sp|Q15233|NONO_HUMAN Non-POU domain-containing octamer-binding protein OS=Homo sapiens GN=NONO PE=1 SV=4;>tr|F5GYZ3|F5GYZ3_HUMAN Non-POU domain-containing octamer-binding protein OS=Homo sapiens GN=NONO PE=4 SV=1	0.979313	16.7523																																					0.892049	9.1828	1.05697E-06	145.71
Q15365;Q15366;H3BRU6;B4DRD7;Q15366-3;Q15366-2;F8VRG9;F8VWQ4;B4DLC0;Q15366-4;Q15366-5;F8VZX2;G3V0E8;B4DXP5;F8VXH9;F8W0G4;P57721;P57721-4;A8MX33;E9PFP8;H9KV40;P57721-5;P57721-3;P57721-2	137;137;118;99;137;137;98;79;137;137;137;137;137;137;129;137;169;169;137;137;169;169;169;169	Q15365;Q15366;Q15366-3;Q15366-4	Q15366-3	Poly(rC)-binding protein 1;Poly(rC)-binding protein 2;Poly(rC)-binding protein 3	PCBP1;PCBP2;PCBP2;PCBP2;PCBP2;PCBP2;PCBP2;PCBP2;PCBP2;PCBP2;PCBP2;PCBP2;PCBP3;PCBP3;PCBP3;PCBP3	>sp|Q15365|PCBP1_HUMAN Poly(rC)-binding protein 1 OS=Homo sapiens GN=PCBP1 PE=1 SV=2;>sp|Q15366|PCBP2_HUMAN Poly(rC)-binding protein 2 OS=Homo sapiens GN=PCBP2 PE=1 SV=1;>tr|H3BRU6|H3BRU6_HUMAN Poly(rC)-binding protein 2 (Fragment) OS=Homo sapiens GN=PCBP2	1	65.9238					1	273.937	8.60399E-232	273.94													1	65.9238	0.0540805	65.924
Q15691	197	Q15691	Q15691	Microtubule-associated protein RP/EB family member 1	MAPRE1	>sp|Q15691|MARE1_HUMAN Microtubule-associated protein RP/EB family member 1 OS=Homo sapiens GN=MAPRE1 PE=1 SV=3	1	100.389					1	100.389	5.54511E-05	100.39
Q6FI13;Q16777	52;52	Q6FI13	Q6FI13	Histone H2A type 2-A;Histone H2A type 2-C	HIST2H2AA3;HIST2H2AC	>sp|Q6FI13|H2A2A_HUMAN Histone H2A type 2-A OS=Homo sapiens GN=HIST2H2AA3 PE=1 SV=3;>sp|Q16777|H2A2C_HUMAN Histone H2A type 2-C OS=Homo sapiens GN=HIST2H2AC PE=1 SV=4	1	148.521	1	148.747	1.51113E-50	148.75	1	117.637	2.25208E-71	161.2	1	122.299	3.52331E-100	185.61	1	116.242	4.07078E-40	139.26	1	155.707	1.58712E-100	186.9	1	115.536	2.37819E-23	115.54	1	72.0331	1.21828E-33	129.84	1	147.668	7.05583E-61	159.98	1	164.939	1.28109E-71	164.94					1
Q3ZCM7;Q5SQY0;C9JAA5;F5H0I4	147;113;110;75	Q3ZCM7	Q3ZCM7	Tubulin beta-8 chain	TUBB8;RP11-631M21.2;TUBB8;TUBB8	>sp|Q3ZCM7|TBB8_HUMAN Tubulin beta-8 chain OS=Homo sapiens GN=TUBB8 PE=1 SV=2;>tr|Q5SQY0|Q5SQY0_HUMAN Novel protein similar to beta-tubulin 4Q (TUBB4Q) (LOC253936) OS=Homo sapiens GN=RP11-631M21.2 PE=3 SV=1;>tr|C9JAA5|C9JAA5_HUMAN Tubulin beta-8 chain OS=H	1	62.8576	1	47.6602	0.0520063	47.66	1	62.8576	1.44522E-21	98.98					0	0		NaN	0	0		NaN	0	0		NaN					0	0		NaN					1	106.278	6.17972E-23	106.28
Q562R1	45	Q562R1	Q562R1	Beta-actin-like protein 2	ACTBL2	>sp|Q562R1|ACTBL_HUMAN Beta-actin-like protein 2 OS=Homo sapiens GN=ACTBL2 PE=1 SV=2	1	98.0402	0.999999	61.2934	0.0038599	119.53	1	104.221	0.000664021	130.98	0	0		NaN	0.998613	28.5717	0.00577111	113.93	0	0		NaN	0.999994	52.2372	0.0675506	82.261	0	0		NaN	0.998461	28.1209	0.00636483	110.38	0	0		NaN	0	0		NaN	0
Q562R1	48	Q562R1	Q562R1	Beta-actin-like protein 2	ACTBL2	>sp|Q562R1|ACTBL_HUMAN Beta-actin-like protein 2 OS=Homo sapiens GN=ACTBL2 PE=1 SV=2	1	98.0402	0.999776	36.4958	0.0100853	104.22	1	104.221	0.000292485	133.23	0.684123	3.35615	0.0180853	98.048	0.999534	33.3105	0.0180957	98.04	0	0		NaN	1	76.3727	0.00209659	123.75	0	0		NaN	0.999999	59.7088	0.00577111	113.93	0.99984	37.9719	0.0210452	96.342	0.998489	28.1995	0.0441677	86.898	0.997324
Q68CR1;Q68CR1-2	154;119	Q68CR1	Q68CR1	Protein sel-1 homolog 3	SEL1L3	>sp|Q68CR1|SE1L3_HUMAN Protein sel-1 homolog 3 OS=Homo sapiens GN=SEL1L3 PE=1 SV=2;>sp|Q68CR1-2|SE1L3_HUMAN Isoform 2 of Protein sel-1 homolog 3 OS=Homo sapiens GN=SEL1L3	1	154.682									1	154.682	4.98304E-19	154.68
Q6PID6	231	Q6PID6	Q6PID6	Tetratricopeptide repeat protein 33	TTC33	>sp|Q6PID6|TTC33_HUMAN Tetratricopeptide repeat protein 33 OS=Homo sapiens GN=TTC33 PE=1 SV=2	1	62.6838	1	60.6023	0.0619553	60.602					0	0		NaN					0	0		NaN	0	0		NaN	1	65.8874	0.00795094	75.215					1	65.8874	0.0289763	65.887	1	63.1836	0.0386479	63.184	1
Q71DI3	91	Q71DI3	Q71DI3	Histone H3.2	HIST2H3A	>sp|Q71DI3|H32_HUMAN Histone H3.2 OS=Homo sapiens GN=HIST2H3A PE=1 SV=3	1	68.2071	1	134.685	4.77756E-147	201.17	1	148.839	1.74651E-129	196.22	1	163.307	3.98227E-147	201.97	1	134.685	2.05912E-83	167.27	1	161.494	2.64968E-147	203.33	1	198.671	7.23145E-147	198.67	1	150.256	1.28121E-97	178.46	1	199.304	4.59667E-147	201.35	1	151.061	2.55682E-163	210.96	1	172.49	1.13014E-111	181.96	1
Q8NE71;Q8NE71-2;H0YGW7	703;665;454	Q8NE71	Q8NE71	ATP-binding cassette sub-family F member 1	ABCF1;ABCF1	>sp|Q8NE71|ABCF1_HUMAN ATP-binding cassette sub-family F member 1 OS=Homo sapiens GN=ABCF1 PE=1 SV=2;>sp|Q8NE71-2|ABCF1_HUMAN Isoform 2 of ATP-binding cassette sub-family F member 1 OS=Homo sapiens GN=ABCF1;>tr|H0YGW7|H0YGW7_HUMAN ATP-binding cassette sub-	1	162.26					1	162.26	5.32381E-16	162.26
Q92597;E9PDL6;B7Z446;B3KR80;B7Z505;E7ESM1	286;216;220;205;114;33	Q92597	Q92597	Protein NDRG1	NDRG1;NDRG1;NDRG1;NDRG1;NDRG1;NDRG1	>sp|Q92597|NDRG1_HUMAN Protein NDRG1 OS=Homo sapiens GN=NDRG1 PE=1 SV=1;>tr|E9PDL6|E9PDL6_HUMAN Protein NDRG1 OS=Homo sapiens GN=NDRG1 PE=4 SV=2;>tr|B7Z446|B7Z446_HUMAN Protein NDRG1 OS=Homo sapiens GN=NDRG1 PE=2 SV=1;>tr|B3KR80|B3KR80_HUMAN N-myc downstre	1	173.026	0	0		NaN	1	137.192	1.57952E-32	186.77					0	0		NaN					1	173.026	8.79449E-32	173.03
Q96AC1-3;Q96AC1;Q96AC1-2;H0YJ34;H0YJB6	498;498;498;451;5	Q96AC1-3	Q96AC1-3	Fermitin family homolog 2	FERMT2;FERMT2;FERMT2	>sp|Q96AC1-3|FERM2_HUMAN Isoform 3 of Fermitin family homolog 2 OS=Homo sapiens GN=FERMT2;>sp|Q96AC1|FERM2_HUMAN Fermitin family homolog 2 OS=Homo sapiens GN=FERMT2 PE=1 SV=1;>sp|Q96AC1-2|FERM2_HUMAN Isoform 2 of Fermitin family homolog 2 OS=Homo sapiens G	1	119.522					1	112.737	3.52188E-27	125.91													1	119.522	6.69884E-21	119.52
Q96CX2	63	Q96CX2	Q96CX2	BTB/POZ domain-containing protein KCTD12	KCTD12	>sp|Q96CX2|KCD12_HUMAN BTB/POZ domain-containing protein KCTD12 OS=Homo sapiens GN=KCTD12 PE=1 SV=1	1	117.2					1	117.2	0.000437507	117.2
Q99497	17	Q99497	Q99497	Protein DJ-1	PARK7	>sp|Q99497|PARK7_HUMAN Protein DJ-1 OS=Homo sapiens GN=PARK7 PE=1 SV=2	0.999998	57.4177	0	0		NaN	0.999998	57.4177	0.00317944	105.19
Q99832;B8ZZC9;Q99832-3;Q99832-4;F5GZK5;B7Z1C9;Q99832-2	382;340;338;295;282;254;178	Q99832	Q99832	T-complex protein 1 subunit eta	CCT7;CCT7;CCT7;CCT7	>sp|Q99832|TCPH_HUMAN T-complex protein 1 subunit eta OS=Homo sapiens GN=CCT7 PE=1 SV=2;>tr|B8ZZC9|B8ZZC9_HUMAN T-complex protein 1 subunit eta OS=Homo sapiens GN=CCT7 PE=3 SV=1;>sp|Q99832-3|TCPH_HUMAN Isoform 3 of T-complex protein 1 subunit eta OS=Homo s	1	184.343					1	184.343	6.42161E-36	184.34
Q9BQE3;F5H5D3;E9PGK3	302;372;172	Q9BQE3	Q9BQE3	Tubulin alpha-1C chain	TUBA1C;TUBA1C;TUBA1C	>sp|Q9BQE3|TBA1C_HUMAN Tubulin alpha-1C chain OS=Homo sapiens GN=TUBA1C PE=1 SV=1;>tr|F5H5D3|F5H5D3_HUMAN Tubulin alpha-1C chain OS=Homo sapiens GN=TUBA1C PE=3 SV=1;>tr|E9PGK3|E9PGK3_HUMAN Tubulin alpha-1C chain OS=Homo sapiens GN=TUBA1C PE=4 SV=1	1	118.319					1	118.319	1.33457E-11	121.46
Q9BUF5;B4DP54	1;1	Q9BUF5	Q9BUF5	Tubulin beta-6 chain	TUBB6;TUBB6	>sp|Q9BUF5|TBB6_HUMAN Tubulin beta-6 chain OS=Homo sapiens GN=TUBB6 PE=1 SV=1;>tr|B4DP54|B4DP54_HUMAN Tubulin beta-6 chain OS=Homo sapiens GN=TUBB6 PE=2 SV=1	1	97.2844					1	97.2844	0.00100617	97.284
Q9NRX4	95	Q9NRX4	Q9NRX4	14 kDa phosphohistidine phosphatase	PHPT1	>sp|Q9NRX4|PHP14_HUMAN 14 kDa phosphohistidine phosphatase OS=Homo sapiens GN=PHPT1 PE=1 SV=1	1	79.6757	0	0		NaN	1	87.6757	0.000116434	111.01					1	103.865	0.000269577	103.87					1	73.9176	0.000148034	109.72					1	79.6757	3.05079E-10	129.43					0	0		NaN
Q9UBE0;B3KNJ4;G3XAK6;F5GXX7	65;65;65;65	Q9UBE0	Q9UBE0	SUMO-activating enzyme subunit 1	SAE1;SAE1;SAE1;SAE1	>sp|Q9UBE0|SAE1_HUMAN SUMO-activating enzyme subunit 1 OS=Homo sapiens GN=SAE1 PE=1 SV=1;>tr|B3KNJ4|B3KNJ4_HUMAN SUMO-1 activating enzyme subunit 1, isoform CRA_a OS=Homo sapiens GN=SAE1 PE=2 SV=1;>tr|G3XAK6|G3XAK6_HUMAN SUMO-1 activating enzyme subunit 1,	1	102.326					1	102.326	6.6217E-05	102.33
Q9Y490	1702	Q9Y490	Q9Y490	Talin-1	TLN1	>sp|Q9Y490|TLN1_HUMAN Talin-1 OS=Homo sapiens GN=TLN1 PE=1 SV=3	1	72.7547					1	72.7547	6.03218E-06	72.755
Q9Y490;Q5TCU6	899;899	Q9Y490	Q9Y490	Talin-1	TLN1;TLN1	>sp|Q9Y490|TLN1_HUMAN Talin-1 OS=Homo sapiens GN=TLN1 PE=1 SV=3;>tr|Q5TCU6|Q5TCU6_HUMAN Talin 1 OS=Homo sapiens GN=TLN1 PE=2 SV=1	1	83.1822					1	144.103	4.1048E-26	171.32					0	0		NaN					1	120.574	1.75537E-06	142.1					1	103.433	2.28883E-18	162.49					0	0		NaN
Q9Y490;Q5TCU6	2399;2287	Q9Y490	Q9Y490	Talin-1	TLN1;TLN1	>sp|Q9Y490|TLN1_HUMAN Talin-1 OS=Homo sapiens GN=TLN1 PE=1 SV=3;>tr|Q5TCU6|Q5TCU6_HUMAN Talin 1 OS=Homo sapiens GN=TLN1 PE=2 SV=1	1	85.0865					1	78.4556	4.0299E-20	125.23					1	65.1495	0.0069453	65.149					1	93.8044	4.04994E-16	122.94					1	85.0865	4.15683E-05	85.087
Q9Y490;Q5TCU6	289;289	Q9Y490	Q9Y490	Talin-1	TLN1;TLN1	>sp|Q9Y490|TLN1_HUMAN Talin-1 OS=Homo sapiens GN=TLN1 PE=1 SV=3;>tr|Q5TCU6|Q5TCU6_HUMAN Talin 1 OS=Homo sapiens GN=TLN1 PE=2 SV=1	1	144.103					1	144.103	0.00373449	144.1
Q9Y490;Q5TCU6	468;468	Q9Y490	Q9Y490	Talin-1	TLN1;TLN1	>sp|Q9Y490|TLN1_HUMAN Talin-1 OS=Homo sapiens GN=TLN1 PE=1 SV=3;>tr|Q5TCU6|Q5TCU6_HUMAN Talin 1 OS=Homo sapiens GN=TLN1 PE=2 SV=1	1	123.145					1	123.145	3.82711E-63	167.88
Q9Y490;Q5TCU6	1407;1407	Q9Y490	Q9Y490	Talin-1	TLN1;TLN1	>sp|Q9Y490|TLN1_HUMAN Talin-1 OS=Homo sapiens GN=TLN1 PE=1 SV=3;>tr|Q5TCU6|Q5TCU6_HUMAN Talin 1 OS=Homo sapiens GN=TLN1 PE=2 SV=1	1	153.809	1	176.252	3.71759E-24	176.25	1	153.809	1.0729E-18	169.79									0	0		NaN
REV__F8WD16;REV__A6NN51	182;50	REV__F8WD16	REV__F8WD16			>tr|F8WD16|F8WD16_HUMAN Uncharacterized protein OS=Homo sapiens PE=4 SV=1;>tr|A6NN51|A6NN51_HUMAN Uncharacterized protein OS=Homo sapiens PE=4 SV=3	1	82.3618	0	0		NaN	0	0		NaN	1	104.244	0.00422957	104.24	1	80.4686	0.0258757	84.718	0	0		NaN	0	0		NaN	1	89.9589	0.0133805	89.959	0	0		NaN	1	101.595	0.00531733	101.6	0	0		NaN	0
REV__P49915;REV__B4DUT7;REV__F8W720	15;15;15	REV__P49915	REV__P49915			>sp|P49915|GUAA_HUMAN GMP synthase [glutamine-hydrolyzing] OS=Homo sapiens GN=GMPS PE=1 SV=1;>tr|B4DUT7|B4DUT7_HUMAN GMP synthase [glutamine-hydrolyzing] OS=Homo sapiens GN=GMPS PE=2 SV=1;>tr|F8W720|F8W720_HUMAN GMP synthase [glutamine-hydrolyzing] OS=Homo	1	88.3849																									1	88.3849	0.00239921	88.385	0	0		NaN					0	0		NaN
REV__Q16539;REV__Q16539-2;REV__B4E0K5	74;74;74	REV__Q16539	REV__Q16539			>sp|Q16539|MK14_HUMAN Mitogen-activated protein kinase 14 OS=Homo sapiens GN=MAPK14 PE=1 SV=3;>sp|Q16539-2|MK14_HUMAN Isoform CSBP1 of Mitogen-activated protein kinase 14 OS=Homo sapiens GN=MAPK14;>tr|B4E0K5|B4E0K5_HUMAN Mitogen-activated protein kinase 14	1	65.716					1	65.716	0.000445652	101.39																					0	0		NaN
[truncated: 146 more columns]
