# Supplementary material for: Differential dynamics of the mammalian mRNA and protein expression response to misfolding stress
Source: Mol Syst Biol. 2016 Jan 20;12(1):855. doi: 10.15252/msb.20156423 (PMC4731011; doi:10.15252/msb.20156423)
Supplement: Supplementary file 4 — Dataset EV3 [file MSB-12-855-s004.zip › MS_txt/peptides.txt]

Sequence	First amino acid	Last amino acid	A Count	R Count	N Count	D Count	C Count	Q Count	E Count	G Count	H Count	I Count	L Count	K Count	M Count	F Count	P Count	S Count	T Count	W Count	Y Count	V Count	U Count	Length	Missed cleavages	Mass	Proteins	Leading razor protein	Gene names	Protein names	Unique (Groups)	Unique (Proteins)	Charges	PEP	Score	Slice Average	Slice Std. Dev.	Slice 1	Slice 2	Unique Slice Average	Unique Slice Std. Dev.	Unique Slice 1	Unique Slice 2	Experiment 1_0h_RS1	Experiment 1_0h_RS3	Experiment 2_05h_RS1	Experiment 2_05h_RS3	Experiment 3_1h_RS1	Experiment 3_1h_RS3
AAAAAAAAAAGAAGGR	A	R	12	1	0	0	0	0	0	3	0	0	0	0	0	0	0	0	0	0	0	0	0	16	0	1197.6214	Q86U42;Q86U42-2	Q86U42	PABPN1	Polyadenylate-binding protein 2	yes	no	2	2.8192E-24	172.76	1.65	0.477	34	63	1.65	0.477	34	63	4	8	7	10	5	6
AAAAAAAAAPAAAATAPTTAATTAATAAQ	A	Q	20	0	0	0	0	1	0	0	0	0	0	0	0	0	2	0	6	0	0	0	0	29	0	2367.203	P37108;H0YLW0	P37108	SRP14	Signal recognition particle 14 kDa protein	yes	no	2,3	4.1977E-147	211.64	1.55	0.498	99	120	1.55	0.498	99	120	18	15	20	13	16	18
AAAAAAAGDSDSWDADAFSVEDPVRK	A	K	9	1	0	5	0	0	1	1	0	0	0	1	0	1	1	3	0	1	0	2	0	26	1	2592.1728	O75822;F5H425;B4DUI3	O75822	EIF3J	Eukaryotic translation initiation factor 3 subunit J	yes	no	3	1.1504E-21	125.23	1.21	0.41	22	6	1.21	0.41	22	6	1	3	1	2		4
AAAAAAALQAK	A	K	8	0	0	0	0	1	0	0	0	0	1	1	0	0	0	0	0	0	0	0	0	11	0	955.54508	P36578;E7EWF1;H3BM89;H3BU31	P36578	RPL4	60S ribosomal protein L4	yes	no	2	1.4938E-44	192.32	1.41	0.492	74	52	1.41	0.492	74	52	8	9	9	5	4	9
AAAAAAGAASGLPGPVAQGLK	A	K	9	0	0	0	0	1	0	4	0	0	2	1	0	0	2	1	0	0	0	1	0	21	0	1747.9581	Q96P70	Q96P70	IPO9	Importin-9	yes	yes	2	9.4943E-08	117.3	1.08	0.272	57	5	1.08	0.272	57	5	4	3	6	4	4	4
AAAAAAGAASGLPGPVAQGLKEALVDTLTGILSPVQEVR	A	R	10	1	0	1	0	2	2	5	0	1	5	1	0	0	3	2	2	0	0	4	0	39	1	3669.0101	Q96P70	Q96P70	IPO9	Importin-9	yes	yes	3,4	8.6594E-15	87.21	2	0		7	2	0		7	6					1
AAAAAAGAGPEMVR	A	R	7	1	0	0	0	0	1	2	0	0	0	0	1	0	1	0	0	0	0	1	0	14	0	1241.6187	P28482;A8CZ64	P28482	MAPK1	Mitogen-activated protein kinase 1	yes	no	2	0.001369	99.011	1.11	0.318	31	4	1.11	0.318	31	4	2	4	2	2	2	4
AAAAAAVGPGAGGAGSAVPGGAGPCATVSVFPGAR	A	R	12	1	0	0	1	0	0	9	0	0	0	0	0	1	4	2	1	0	0	4	0	35	0	2906.4457	Q86X55;Q86X55-1;Q86X55-2	Q86X55	CARM1	Histone-arginine methyltransferase CARM1	yes	no	3	1.9985E-35	114.49	1	0	30		1	0	30		2	3	2	3	3	4
AAAAAEQQQFYLLLGNLLSPDNVVR	A	R	5	1	2	1	0	3	1	1	0	0	5	0	0	1	1	1	0	0	1	2	0	25	0	2700.4235	O00410;B4E0R6;E7ETV3;E7EQT5;H7C609;C9JZD8	O00410	IPO5	Importin-5	yes	no	3	3.2482E-56	167.51	1.73	0.443	22	60	1.73	0.443	22	60	4	9	9	7	5	7
AAAAAEQQQFYLLLGNLLSPDNVVRK	A	K	5	1	2	1	0	3	1	1	0	0	5	1	0	1	1	1	0	0	1	2	0	26	1	2828.5185	O00410;B4E0R6;E7ETV3;E7EQT5;H7C609;C9JZD8	O00410	IPO5	Importin-5	yes	no	3	1.2199E-12	110.38	1.31	0.462	29	13	1.31	0.462	29	13	5	4	3	6	1	8
AAAAAGAGSGPWAAQEK	A	K	8	0	0	0	0	1	1	3	0	0	0	1	0	0	1	1	0	1	0	0	0	17	0	1512.7321	P86790;P86791;F8WD66	P86790	CCZ1B;CCZ1	Vacuolar fusion protein CCZ1 homolog B;Vacuolar fusion protein CCZ1 homolog	yes	no	2	1.5546E-05	126.16	1.46	0.498	26	22	1.46	0.498	26	22	6	3	7	2	3	3
AAAAAGTATSQR	A	R	6	1	0	0	0	1	0	1	0	0	0	0	0	0	0	1	2	0	0	0	0	12	0	1074.5418	Q9Y2Z0-2;Q9Y2Z0	Q9Y2Z0-2	SUGT1	Suppressor of G2 allele of SKP1 homolog	yes	no	2	6.3307E-37	179.19	1.15	0.355	52	9	1.15	0.355	52	9	6	3	3	1	3	8
AAAAAQGGGGGEPR	A	R	5	1	0	0	0	1	1	5	0	0	0	0	0	0	1	0	0	0	0	0	0	14	0	1168.5585	P27361;P27361-3;E9PQW4;P27361-2;E9PJF0	P27361	MAPK3	Mitogen-activated protein kinase 3	yes	no	2	4.5143E-18	161.76	1.15	0.355	23	4	1.15	0.355	23	4	2	3		2	3	3
AAAAASASQDELNQLER	A	R	6	1	1	1	0	2	2	0	0	0	2	0	0	0	0	2	0	0	0	0	0	17	0	1743.8388	Q5VYK3	Q5VYK3	ECM29	Proteasome-associated protein ECM29 homolog	yes	yes	2	4.83E-25	170.78	1	0	6		1	0	6			2		1		2
AAAAAVEAAAPMGALWGLVHDFVVGQQEGPADQVAADVK	A	K	12	0	0	3	0	3	2	4	1	0	2	1	1	1	2	0	0	1	0	6	0	39	0	3829.9098	Q96T76;F8W9Y2;Q96T76-5;Q96T76-7;Q5T454;B0QZ77;F8WCH8	Q96T76	MMS19	MMS19 nucleotide excision repair protein homolog	yes	no	4	3.1605E-10	72.725	2	0		9	2	0		9		3		1		3
AAAAAWEEPSSGNGTAR	A	R	6	1	1	0	0	0	2	2	0	0	0	0	0	0	1	2	1	1	0	0	0	17	0	1644.7492	Q9P258	Q9P258	RCC2	Protein RCC2	yes	yes	2	0	251.05	1.74	0.441	24	67	1.74	0.441	24	67	7	5	6	4	7	8
AAAAELSLLEK	A	K	4	0	0	0	0	0	2	0	0	0	3	1	0	0	0	1	0	0	0	0	0	11	0	1114.6234	O43324;C9J1V9;D6RBD7;C9JLK5	O43324	EEF1E1	Eukaryotic translation elongation factor 1 epsilon-1	yes	no	2	2.6484E-18	168.94	1.42	0.494	29	21	1.42	0.494	29	21	2		3	3		4
AAAAGDADDEPR	A	R	5	1	0	3	0	0	1	1	0	0	0	0	0	0	1	0	0	0	0	0	0	12	0	1157.4949	Q6NXT1;D3YTC9;C9JU48	Q6NXT1	ANKRD54	Ankyrin repeat domain-containing protein 54	yes	no	2	3.1195E-05	114.86	1	0	1		1	0	1
AAAAKPNNLSLVVHGPGDLR	A	R	4	1	2	1	0	0	0	2	1	0	3	1	0	0	2	1	0	0	0	2	0	20	1	1999.0963	Q00796;H0YKB3;B7Z3A6	Q00796	SORD	Sorbitol dehydrogenase	yes	no	3	2.3218E-53	194.94	1.46	0.498	77	65	1.46	0.498	77	65	10	9	9	8	11	10
AAAAKPNNLSLVVHGPGDLRLENYPIPEPGPNEVLLR	A	R	4	2	4	1	0	0	3	3	1	1	6	1	0	0	6	1	0	0	1	3	0	37	2	3930.1116	Q00796;H0YKB3;B7Z3A6	Q00796	SORD	Sorbitol dehydrogenase	yes	no	4	7.5332E-35	110.17	1.07	0.262	25	2	1.07	0.262	25	2	5	3		2		4
AAAAPVAADDDERR	A	R	6	2	0	3	0	0	1	0	0	0	0	0	0	0	1	0	0	0	0	1	0	14	1	1426.6801	Q9H5N1;Q9H5N1-2;B4DHR0	Q9H5N1	RABEP2	Rab GTPase-binding effector protein 2	yes	no	2	6.4313E-18	163.51	1	0	12		1	0	12		1	2	1	2	1	1
AAAASAAEAGIATTGTEDSDDALLK	A	K	9	0	0	3	0	0	2	2	0	1	2	1	0	0	0	2	3	0	0	0	0	25	0	2319.1078	P55036;E9PEX5;H0Y3Y9	P55036	PSMD4	26S proteasome non-ATPase regulatory subunit 4	yes	no	3	3.3532E-22	132.01	1.04	0.189	26	1	1.04	0.189	26	1			2	2	2	2
AAAAVGAGHGAGGPGAASSSGGAR	A	R	9	1	0	0	0	0	0	8	1	0	0	0	0	0	1	3	0	0	0	1	0	24	0	1863.8936	Q96K37	Q96K37	SLC35E1	Solute carrier family 35 member E1	yes	yes	2,3	4.9811E-188	201.61	1.96	0.2	1	23	1.96	0.2	1	23	3		3	1	2	1
AAAAVQGGR	A	R	4	1	0	0	0	1	0	2	0	0	0	0	0	0	0	0	0	0	0	1	0	9	0	799.43005	Q15005;E9PL01;E9PI68	Q15005	SPCS2	Signal peptidase complex subunit 2	yes	no	1,2	2.8794E-05	135.87	1.89	0.311	4	33	1.89	0.311	4	33	1	4		1	5	6
AAAAVSESWPELELAERER	A	R	5	2	0	0	0	0	5	0	0	0	2	0	0	0	1	2	0	1	0	1	0	19	1	2113.044	Q8N1G4	Q8N1G4	LRRC47	Leucine-rich repeat-containing protein 47	yes	yes	2,3	6.8528E-09	131.56	1.22	0.416	35	10	1.22	0.416	35	10	3	2	3	6	4	7
AAAAVSGALGRAGWR	A	R	6	2	0	0	0	0	0	3	0	0	1	0	0	0	0	1	0	1	0	1	0	15	1	1412.7637	O75208;H3BNT2;H3BSJ5;H3BRC0;H3BPC6;H3BVA5;O75208-2	O75208	COQ9	Ubiquinone biosynthesis protein COQ9, mitochondrial	yes	no	3	0.02601	61.11	2	0		15	2	0		15			3	1	3
AAAAVVEFQR	A	R	4	1	0	0	0	1	1	0	0	0	0	0	0	1	0	0	0	0	0	2	0	10	0	1060.5665	O00231	O00231	PSMD11	26S proteasome non-ATPase regulatory subunit 11	yes	yes	2	3.7229E-05	136.63	1.2	0.4	28	7	1.2	0.4	28	7		2		2		4
AAAAVVVPAEWIK	A	K	5	0	0	0	0	0	1	0	0	1	0	1	0	0	1	0	0	1	0	3	0	13	0	1323.7551	Q8NI27;F2Z2V2	Q8NI27	THOC2	THO complex subunit 2	yes	no	2	0.034369	73.848	2	0		2	2	0		2		1
AAACRSVKGLVAVITGGASGLGLATAER	A	R	7	2	0	0	1	0	1	5	0	1	3	1	0	0	0	2	2	0	0	3	0	28	2	2655.449	Q99714;Q99714-2;Q5H928	Q99714	HSD17B10	3-hydroxyacyl-CoA dehydrogenase type-2	yes	no	3	2.1393E-10	89.08	2	0		10	2	0		10	4			1	1	3
AAADGDDSLYPIAVLIDELR	A	R	4	1	0	4	0	0	1	1	0	2	3	0	0	0	1	1	0	0	1	1	0	20	0	2116.0688	P30153;B4DDF7;B4E1Q0;C9J9C1	P30153	PPP2R1A	Serine/threonine-protein phosphatase 2A 65 kDa regulatory subunit A alpha isoform	yes	no	3	3.7339E-05	91.401	1	0	4		1	0	4			2		1		1
AAADGDDSLYPIAVLIDELRNEDVQLR	A	R	4	2	1	5	0	1	2	1	0	2	4	0	0	0	1	1	0	0	1	2	0	27	1	2970.4934	P30153;B4DDF7;B4E1Q0	P30153	PPP2R1A	Serine/threonine-protein phosphatase 2A 65 kDa regulatory subunit A alpha isoform	yes	no	3	2.4458E-16	106.73	1.86	0.35	4	24	1.86	0.35	4	24	4	6		5	2	5
AAAEAGGDDAR	A	R	5	1	0	2	0	0	1	2	0	0	0	0	0	0	0	0	0	0	0	0	0	11	0	1002.4367	A6NDG6	A6NDG6	PGP	Phosphoglycolate phosphatase	yes	yes	2	7.3678E-05	124.42	1.13	0.335	27	4	1.13	0.335	27	4	7	3	1	1	2	4
AAAEDVNVTFEDQQK	A	K	3	0	1	2	0	2	2	0	0	0	0	1	0	1	0	0	1	0	0	2	0	15	0	1663.7689	Q9NQP4;E9PQY2	Q9NQP4	PFDN4	Prefoldin subunit 4	yes	no	2	0	309.87	1	0	78		1	0	78		1	3	8	6	12	5
AAAEEEDGGPEGPNRER	A	R	3	2	1	1	0	0	5	3	0	0	0	0	0	0	2	0	0	0	0	0	0	17	1	1782.7769	E7EM95;Q99942;A6NEX8;E9PN08	E7EM95	RNF5	E3 ubiquitin-protein ligase RNF5	yes	no	2	5.9946E-05	118.13	2	0		8	2	0		8		1			3	3
AAAEEEPKPK	A	K	3	0	0	0	0	0	3	0	0	0	0	2	0	0	2	0	0	0	0	0	0	10	1	1068.5451	P55263;P55263-3	P55263	ADK	Adenosine kinase	yes	no	2	9.9883E-16	164.97	1	0	32		1	0	32		1	1	6	2	3
AAAEGPVGDGELWQTWLPNHVVFLR	A	R	3	1	1	1	0	1	2	3	1	0	3	0	0	1	2	0	1	2	0	3	0	25	0	2761.3976	Q99567	Q99567	NUP88	Nuclear pore complex protein Nup88	yes	yes	3	1.3053E-09	102.07	1.85	0.357	6	34	1.85	0.357	6	34	4	5		5	3	7
AAAETQSLR	A	R	3	1	0	0	0	1	1	0	0	0	1	0	0	0	0	1	1	0	0	0	0	9	0	945.48796	Q13523	Q13523	PRPF4B	Serine/threonine-protein kinase PRP4 homolog	yes	yes	2	0.067032	53.751	1.29	0.456	12	5	1.29	0.456	12	5	1		2
AAAEVAGQFVIK	A	K	4	0	0	0	0	1	1	1	0	1	0	1	0	1	0	0	0	0	0	2	0	12	0	1202.6659	P02786;G3V0E5;F5H6B1;H7C3V5	P02786	TFRC	Transferrin receptor protein 1;Transferrin receptor protein 1, serum form	yes	no	2	7.1447E-06	126.12	1.57	0.496	13	17	1.57	0.496	13	17		1		3		1
AAAEVNQDYGLDPK	A	K	3	0	1	2	0	1	1	1	0	0	1	1	0	0	1	0	0	0	1	1	0	14	0	1489.7049	P07954;P07954-2	P07954	FH	Fumarate hydratase, mitochondrial	yes	no	2	1.53E-56	198.16	1.58	0.494	61	84	1.58	0.494	61	84	9	8	9	12	6	12
AAAFEEQENETVVVK	A	K	3	0	1	0	0	1	4	0	0	0	0	1	0	1	0	0	1	0	0	3	0	15	0	1662.8101	Q9Y490;Q5TCU6	Q9Y490	TLN1	Talin-1	yes	no	2	7.1013E-144	242.41	1.05	0.223	54	3	1.05	0.223	54	3	4	6	1	5	2	7
AAAFEEQENETVVVKEK	A	K	3	0	1	0	0	1	5	0	0	0	0	2	0	1	0	0	1	0	0	3	0	17	1	1919.9476	Q9Y490;Q5TCU6	Q9Y490	TLN1	Talin-1	yes	no	3	0.013575	63.037	1.05	0.223	36	2	1.05	0.223	36	2	2	4	2	4	1	5
AAAFEQLQK	A	K	3	0	0	0	0	2	1	0	0	0	1	1	0	1	0	0	0	0	0	0	0	9	0	1004.5291	O94826;B4DZ87	O94826	TOMM70A	Mitochondrial import receptor subunit TOM70	yes	no	2	0.010032	82.645	1.74	0.438	15	43	1.74	0.438	15	43	1		9		1
AAAFQHLLLLVGIHLLK	A	K	3	0	0	0	0	1	0	1	2	1	6	1	0	1	0	0	0	0	0	1	0	17	0	1856.14	Q9BQG0-2;Q9BQG0	Q9BQG0-2	MYBBP1A	Myb-binding protein 1A	yes	no	3,4	2.6487E-12	155.98	1.98	0.151	1	42	1.98	0.151	1	42	5	2	4	1	4
AAAFVTSPPLSPDPTTPDFLNSLLSCGDLQVTGSAHCTFNTAQK	A	K	5	0	2	3	2	2	0	2	1	0	5	1	0	3	5	5	6	0	0	2	0	44	0	4633.2105	Q16555;B4DR31	Q16555	DPYSL2	Dihydropyrimidinase-related protein 2	yes	no	4	1.7957E-29	94.669	1	0	12		1	0	12			3		3		2
AAAGEDYKADCPPGNPAPTSNHGPDATEAEEDFVDPWTVQTSSAK	A	K	8	0	2	5	1	1	4	3	1	0	0	2	0	1	6	3	4	1	1	2	0	45	1	4700.0521	P23381;P23381-2;G3V3Y5;G3V3H8;G3V277;G3V456;G3V5U1;G3V227;G3V3P2;G3V423;G3V2Y7;G3V3X0;G3V3S7;G3V5W1;G3V4N8;G3V4C7	P23381	WARS	Tryptophan--tRNA ligase, cytoplasmic;T1-TrpRS;T2-TrpRS	yes	no	4	5.2313E-59	119.06	1	0	37		1	0	37			1		3		3
AAAGEFADDPCSSVK	A	K	4	0	0	2	1	0	1	1	0	0	0	1	0	1	1	2	0	0	0	1	0	15	0	1523.6562	P35221;B4E2G8;P35221-2;F6XBD8;G3XAM7;F8W845;E5RIB1;E5RIC3;E5RG03;E5RGY6;E5RHV7;E5RJ41	P35221	CTNNA1	Catenin alpha-1	yes	no	2	2.9038E-25	178.23	1.44	0.497	25	20	1.44	0.497	25	20	4	8	5	6	3	5
AAAGGGGGGAAAAGR	A	R	7	1	0	0	0	0	0	7	0	0	0	0	0	0	0	0	0	0	0	0	0	15	0	1070.5217	Q9UL25	Q9UL25	RAB21	Ras-related protein Rab-21	yes	yes	2	2.4955E-87	223.71	1.85	0.361	8	44	1.85	0.361	8	44	4	5	6	4	5	4
AAAGLGGGDSGDGTAR	A	R	4	1	0	2	0	0	0	6	0	0	1	0	0	0	0	1	1	0	0	0	0	16	0	1331.6066	Q96T51;Q96T51-3	Q96T51	RUFY1	RUN and FYVE domain-containing protein 1	yes	no	2	0.00011733	109.07	1	0	12		1	0	12			2	2	1	2	1
AAAGPLDMSLPSTPDIKIK	A	K	3	0	0	2	0	0	0	1	0	2	2	2	1	0	3	2	1	0	0	0	0	19	1	1924.0339	P17544;P17544-6;P17544-3;P17544-2;P17544-4	P17544	ATF7	Cyclic AMP-dependent transcription factor ATF-7	yes	no	2	0.025583	56.121	2	0		2	2	0		2
AAAGYPDPYSR	A	R	3	1	0	1	0	0	0	1	0	0	0	0	0	0	2	1	0	0	2	0	0	11	0	1166.5356	P58107;E9PPU0	P58107	EPPK1	Epiplakin	no	no	2	0.017765	63.624	1.61	0.487	7	11	NaN	NaN					1	1		1
AAAIGIDLGTTYSCVGVFQHGK	A	K	3	0	0	1	1	1	0	4	1	2	1	1	0	1	0	1	2	0	1	2	0	22	0	2264.126	H0YG33;P08107;F5GZ62;F5H1D3;F8VZJ4;E7EQL7;E7EP94;Q5SP16;E7EP11;C9IYI3	H0YG33	HSPA1B;HSPA1A	Heat shock 70 kDa protein 1A/1B	yes	no	3	3.6155E-13	129.05	1.21	0.407	102	27	1.21	0.407	102	27	6	9	9	8	5	13
AAALAAAVAQDPAASGAPSS	A	S	10	0	0	1	0	1	0	1	0	0	1	0	0	0	2	3	0	0	0	1	0	20	0	1695.8428	Q8TAE8	Q8TAE8	GADD45GIP1	Growth arrest and DNA damage-inducible proteins-interacting protein 1	yes	yes	2	1.3181E-11	132.79	2	0		34	2	0		34	1	2	1	2	2	6
AAALEAMKDYTK	A	K	4	0	0	1	0	0	1	0	0	0	1	2	1	0	0	0	1	0	1	0	0	12	1	1310.654	P31948;G3XAD8;F5H0T1;H0YGI8	P31948	STIP1	Stress-induced-phosphoprotein 1	yes	no	2,3	0.00015409	112.5	1	0	56		1	0	56		3	4	4	3	3	5
AAALEFLNRFEEAK	A	K	4	1	1	0	0	0	3	0	0	0	2	1	0	2	0	0	0	0	0	0	0	14	1	1607.8308	P31948;G3XAD8;F5H783;F5GXD8	P31948	STIP1	Stress-induced-phosphoprotein 1	yes	no	3	0.075177	53.967	1	0	7		1	0	7			1		1		1
AAALEFLNRFEEAKR	A	R	4	2	1	0	0	0	3	0	0	0	2	1	0	2	0	0	0	0	0	0	0	15	2	1763.9319	P31948;G3XAD8;F5H783;F5GXD8	P31948	STIP1	Stress-induced-phosphoprotein 1	yes	no	3	0.03541	66.989	1	0	54		1	0	54		3	4	3	4	3	4
AAALEQFK	A	K	3	0	0	0	0	1	1	0	0	0	1	1	0	1	0	0	0	0	0	0	0	8	0	876.47052	Q13423	Q13423	NNT	NAD(P) transhydrogenase, mitochondrial	no	no	2	0.019796	84.498	1.87	0.335	4	27	NaN	NaN					4	3	4
AAALVLQTIWGYK	A	K	3	0	0	0	0	1	0	1	0	1	2	1	0	0	0	0	1	1	1	1	0	13	0	1432.8078	O60716;O60716-2;O60716-3;C9JZR2;O60716-5;O60716-9;O60716-10;O60716-11;O60716-13;O60716-4;F8WA43;O60716-6;O60716-7;E9PIE5;O60716-8;O60716-12;O60716-14;O60716-17;O60716-15;O60716-18;O60716-16;O60716-19;O60716-21;O60716-20;O60716-22;O60716-23;O60716-24;O60716-25;O60716-26;O60716-27;O60716-29;O60716-28;O60716-30;O60716-31;O60716-32	O60716	CTNND1	Catenin delta-1	yes	no	2	0.0017285	82.85	2	0		1	2	0		1
AAAMANNLQK	A	K	4	0	2	0	0	1	0	0	0	0	1	1	1	0	0	0	0	0	0	0	0	10	0	1030.523	Q14498;Q14498-2;Q14498-3;E9PCZ6;E1P5S2;G3XAC6;H0Y4X3	Q14498	RBM39	RNA-binding protein 39	yes	no	2	0.0002628	120.12	1.62	0.486	13	21	1.62	0.486	13	21			4	2	2
AAAMDVDTPSGTNSGAGK	A	K	4	0	1	2	0	0	0	3	0	0	0	1	1	0	1	2	2	0	0	1	0	18	0	1648.7363	P62877	P62877	RBX1	E3 ubiquitin-protein ligase RBX1	yes	yes	2	1.0688E-199	266.71	1.27	0.445	24	9	1.27	0.445	24	9	2	4	2	5		6
AAAMDVDTPSGTNSGAGKK	A	K	4	0	1	2	0	0	0	3	0	0	0	2	1	0	1	2	2	0	0	1	0	19	1	1776.8312	P62877	P62877	RBX1	E3 ubiquitin-protein ligase RBX1	yes	yes	2	1.0501E-11	144.97	1.83	0.373	1	5	1.83	0.373	1	5		2		1		2
AAANEQLTR	A	R	3	1	1	0	0	1	1	0	0	0	1	0	0	0	0	0	1	0	0	0	0	9	0	972.49886	C9JRZ6;Q9NX63;F8WAR4;G3V1K1	C9JRZ6	CHCHD3	Coiled-coil-helix-coiled-coil-helix domain-containing protein 3, mitochondrial	yes	no	2	0.00032473	114.97	1.78	0.412	5	18	1.78	0.412	5	18		1			2	1
AAANFFSASCVPCADQSSFPK	A	K	5	0	1	1	2	1	0	0	0	0	0	1	0	3	2	4	0	0	0	1	0	21	0	2260.9881	CON__Q0IIK2;CON__Q29443	CON__Q0IIK2			yes	no	2,3	0	312.27	1.29	0.452	169	68	1.29	0.452	169	68	13	18	12	15	12	15
AAAPAPEEEMDECEQALAAEPK	A	K	7	0	0	1	1	1	6	0	0	0	1	1	1	0	3	0	0	0	0	0	0	22	0	2356.0199	P26641;B4DTG2	P26641	EEF1G	Elongation factor 1-gamma	yes	no	2,3	3.7817E-197	251.41	1.36	0.481	103	59	1.36	0.481	103	59	7	18	6	18	4	17
AAAPAPVSEAVCR	A	R	5	1	0	0	1	0	1	0	0	0	0	0	0	0	2	1	0	0	0	2	0	13	0	1297.6449	P20810-6;E7ESM9;P20810-7;G5E9D3;P20810-5;B7Z468;P20810;B7Z574;E7EVY3;G5E946;P20810-4;E7ES10;E9PDE4;P20810-2;E9PCH5;P20810-3;H0Y9H6;H0Y7F0;E7EQ12;H0YD33;E7EQA0;E7EPY6	P20810-6	CAST	Calpastatin	yes	no	2	1.7038E-06	137.59	1.32	0.468	81	39	1.32	0.468	81	39	14	9	7	9	12	11
AAAPGVEDEPLLR	A	R	3	1	0	1	0	0	2	1	0	0	2	0	0	0	2	0	0	0	0	1	0	13	0	1336.6987	P31350;H0Y855;C9JXC1	P31350	RRM2	Ribonucleoside-diphosphate reductase subunit M2	yes	no	2	0.035402	55.261	1.07	0.258	13	1	1.07	0.258	13	1	2	3		2		3
AAAPQAWAGPMEEPPQAQAPPR	A	R	7	1	0	0	0	3	2	1	0	0	0	0	1	0	6	0	0	1	0	0	0	22	0	2270.0902	Q16643;A8MV58;Q16643-2;F8W9Z3;D6R9Q9	Q16643	DBN1	Drebrin	yes	no	2,3	7.6822E-19	142.85	2	0		13	2	0		13		2		4		1
AAAQCYIDLIIKESDNNVK	A	K	3	0	2	2	1	1	1	0	0	3	1	2	0	0	0	1	0	0	1	1	0	19	1	2164.0834	P53618;E9PP73	P53618	COPB1	Coatomer subunit beta	yes	no	3	0.0067083	67.415	1.24	0.425	29	9	1.24	0.425	29	9	4	4	2	4	3	5
AAAQEADGAR	A	R	5	1	0	1	0	1	1	1	0	0	0	0	0	0	0	0	0	0	0	0	0	10	0	958.44682	O96005;O96005-2	O96005	CLPTM1	Cleft lip and palate transmembrane protein 1	yes	no	2	7.0932E-11	157.38	2	0		13	2	0		13	3	2	2			3
AAAQEQYSAAVAR	A	R	6	1	0	0	0	2	1	0	0	0	0	0	0	0	0	1	0	0	1	1	0	13	0	1334.6579	CON__Q3T052	CON__Q3T052			yes	yes	2	7.9837E-209	263.7	1.07	0.263	136	11	1.07	0.263	136	11	7	6	8	4	7	6
AAAQLLQSQAQQSGAQQTK	A	K	5	0	0	0	0	7	0	1	0	0	2	1	0	0	0	2	1	0	0	0	0	19	0	1956.0025	D6RER5;Q9NVA2;D6RGI3;Q9NVA2-2;H0Y961;H0Y9G8	D6RER5	SEPT11	Septin-11	yes	no	2,3	0	378.62	1.73	0.443	47	128	1.73	0.443	47	128	8	12	17	11	16	13
AAAQLLQSQAQQSGAQQTKK	A	K	5	0	0	0	0	7	0	1	0	0	2	2	0	0	0	2	1	0	0	0	0	20	1	2084.0974	D6RER5;Q9NVA2;D6RGI3;Q9NVA2-2;H0Y961;H0Y9G8	D6RER5	SEPT11	Septin-11	yes	no	3	8.9852E-12	133.86	1.51	0.5	76	78	1.51	0.5	76	78	10	11	11	7	9	9
AAARPLLTDLYQATMALGYWR	A	R	5	2	0	1	0	1	0	1	0	0	4	0	1	0	1	0	2	1	2	0	0	21	1	2380.2362	Q6XQN6;Q6XQN6-2;C9JC60;Q6XQN6-3;G5E977;C9J8U2	Q6XQN6	NAPRT1	Nicotinate phosphoribosyltransferase	yes	no	3	2.5941E-07	116.06	1.06	0.239	31	2	1.06	0.239	31	2	2	2	2	1	1	3
AAASTDYYK	A	K	3	0	0	1	0	0	0	0	0	0	0	1	0	0	0	1	1	0	2	0	0	9	0	988.45018	P08559-4;P08559;P08559-2;P08559-3	P08559-4	PDHA1	Pyruvate dehydrogenase E1 component subunit alpha, somatic form, mitochondrial	yes	no	2	0.047483	54.066	1.83	0.373	3	15	1.83	0.373	3	15						1
AAATAEEPDPK	A	K	4	0	0	1	0	0	2	0	0	0	0	1	0	0	2	0	1	0	0	0	0	11	0	1098.5193	A8MZ22;F5HFY4;Q99733;C9JZI7;C9J6D1;E9PKT8;A8MXH2;H0YCI4	A8MZ22	NAP1L4;NAP1L4b	Nucleosome assembly protein 1-like 4	yes	no	2	8.4543E-19	169.58	1.09	0.282	63	6	1.09	0.282	63	6	4	3	5	4	5	2
AAATDHRQELIECVANSDEQLGEMFLEEKIPSISDLK	A	K	4	1	1	3	1	2	6	1	1	3	4	2	1	1	1	3	1	0	0	1	0	37	2	4186.0198	Q96RP9;Q96RP9-2;C9IZ01;F8WAU4	Q96RP9	GFM1	Elongation factor G, mitochondrial	yes	no	5	0.00017792	52.642	2	0		2	2	0		2						2
AAATGAVAASAASGQAEGKK	A	K	9	0	0	0	0	1	1	3	0	0	0	2	0	0	0	2	1	0	0	1	0	20	1	1715.8802	Q9NWH9;H7BXE3;H0YL55;H0YLE6;H0YMR6;H0YNF3;H0YMW8;H0YLW7	Q9NWH9	SLTM	SAFB-like transcription modulator	yes	no	2	3.5238E-53	193.06	1.92	0.268	6	71	1.92	0.268	6	71	3	7	7	5	4	3
AAATGDPGLSK	A	K	3	0	0	1	0	0	0	2	0	0	1	1	0	0	1	1	1	0	0	0	0	11	0	986.50327	O95352;O95352-2;C9JTK7;E9PB95;C9JFF4;C9J415;C9JE55;C9JKA3;C9JNU2;F8WDY9;C9JGL2	O95352	ATG7	Ubiquitin-like modifier-activating enzyme ATG7	yes	no	2	0.043615	53.567	1.53	0.499	8	9	1.53	0.499	8	9	1	4	1	1	2	1
AAATGPSFWLGNETLKVPLALFALNR	A	R	5	1	2	0	0	0	1	2	0	0	5	1	0	2	2	1	2	1	0	1	0	26	1	2756.5014	P12955;P12955-2;E9PCE8	P12955	PEPD	Xaa-Pro dipeptidase	yes	no	3	1.1632E-21	126.91	1	0	2		1	0	2							1
AAATIVHDTSEAVELCPAYGLYLKPITK	A	K	5	0	0	1	1	0	2	1	1	2	3	2	0	0	2	1	3	0	2	2	0	28	1	3030.5736	Q02040;Q02040-3;Q02040-2	Q02040	AKAP17A	A-kinase anchor protein 17A	yes	no	3	1.1352E-11	96.504	2	0		12	2	0		12		2	1	1	1	1
AAATPESQEPQAK	A	K	4	0	0	0	0	2	2	0	0	0	0	1	0	0	2	1	1	0	0	0	0	13	0	1326.6416	P49006	P49006	MARCKSL1	MARCKS-related protein	yes	yes	2	6.674E-59	202.29	1.16	0.368	52	10	1.16	0.368	52	10	3	4	6	4	8	2
AAATQPDAKDTPDEPWAFPAR	A	R	6	1	0	3	0	1	1	0	0	0	0	1	0	1	4	0	2	1	0	0	0	21	1	2254.0655	Q7KZF4;E7ESM6	Q7KZF4	SND1	Staphylococcal nuclease domain-containing protein 1	yes	no	3	6.2915E-30	161.91	1.44	0.496	64	50	1.44	0.496	64	50	7	8	5	10	8	8
AAAVAAAGAGEPQSPDELLPK	A	K	7	0	0	1	0	1	2	2	0	0	2	1	0	0	3	1	0	0	0	1	0	21	0	1962.0058	Q9NS69	Q9NS69	TOMM22	Mitochondrial import receptor subunit TOM22 homolog	yes	yes	2,3	1.0618E-122	229.96	1.94	0.228	7	120	1.94	0.228	7	120	8	10	9	8	6	10
AAAVAAAGAGEPQSPDELLPKGDAEKPEEELEEDDDEELDETLSER	A	R	8	1	0	6	0	1	12	3	0	0	5	2	0	0	4	2	1	0	0	1	0	46	2	4864.2058	Q9NS69	Q9NS69	TOMM22	Mitochondrial import receptor subunit TOM22 homolog	yes	yes	4,5	1.4667E-07	58.222	2	0		18	2	0		18		2		3		2
AAAVLSGPSAGSAAGVPGGTGGLSAVSSGPR	A	R	7	1	0	0	0	0	0	8	0	0	2	0	0	0	3	6	1	0	0	3	0	31	0	2565.3147	C9JFV4;Q8IZL8-2;Q8IZL8;F8WDZ1	C9JFV4	PELP1	Proline-, glutamic acid- and leucine-rich protein 1	yes	no	3	3.8267E-40	98.7	2	0		34	2	0		34	5	6	1	1	2	4
AAAVPQR	A	R	3	1	0	0	0	1	0	0	0	0	0	0	0	0	1	0	0	0	0	1	0	7	0	711.40277	Q00688	Q00688	FKBP3	Peptidyl-prolyl cis-trans isomerase FKBP3	no	no	2	0.016918	101.52	1.4	0.49	3	2	NaN	NaN				2		1	1	1
AAAVSSVVR	A	R	3	1	0	0	0	0	0	0	0	0	0	0	0	0	0	2	0	0	0	3	0	9	0	858.49232	A6NDU8	A6NDU8	C5orf51	UPF0600 protein C5orf51	yes	yes	2	0.026956	107.57	1.61	0.488	9	14	1.61	0.488	9	14	4	4	1	2		4
AAAYNLVQHGITNLCVIGGDGSLTGANIFR	A	R	4	1	3	1	1	1	0	5	1	3	3	0	0	1	0	1	2	0	1	2	0	30	0	3101.5717	P17858;P17858-2;E9PDI3	P17858	PFKL	6-phosphofructokinase, liver type	yes	no	3	2.3378E-14	93.949	1	0	3		1	0	3			3
AAAYSAQVQPVDGATR	A	R	5	1	0	1	0	2	0	1	0	0	0	0	0	0	1	1	1	0	1	2	0	16	0	1603.7954	Q9H7E9;Q9H7E9-2	Q9H7E9	C8orf33	UPF0488 protein C8orf33	yes	no	2	8.7206E-168	255.16	1.56	0.496	45	58	1.56	0.496	45	58	5	9	10	7	11	9
AACNLLQR	A	R	2	1	1	0	1	1	0	0	0	0	2	0	0	0	0	0	0	0	0	0	0	8	0	944.48618	Q01813;Q5VSR7;H0Y3P8;Q5VSR5;Q5VSR6	Q01813	PFKP	6-phosphofructokinase type C;6-phosphofructokinase	yes	no	2	0.0027285	113.89	1.28	0.447	50	19	1.28	0.447	50	19		4	6	3	4	4
AACQCVEPIK	A	K	2	0	0	0	2	1	1	0	0	1	0	1	0	0	1	0	0	0	0	1	0	10	0	1174.5475	Q99575	Q99575	POP1	Ribonucleases P/MRP protein subunit POP1	yes	yes	2	0.020782	64.73	1.78	0.416	2	7	1.78	0.416	2	7				1	1
AADAEAEVASLNR	A	R	5	1	1	1	0	0	2	0	0	0	1	0	0	0	0	1	0	0	0	1	0	13	0	1315.6368	P06753	P06753	TPM3	Tropomyosin alpha-3 chain	yes	yes	2	2.2595E-13	154.28	1.15	0.357	34	6	1.15	0.357	34	6	2	3	2	1	3	4
AADAEAEVASLNRR	A	R	5	2	1	1	0	0	2	0	0	0	1	0	0	0	0	1	0	0	0	1	0	14	1	1471.7379	P06753	P06753	TPM3	Tropomyosin alpha-3 chain	yes	yes	2	0.0051378	76.326	1.83	0.373	2	10	1.83	0.373	2	10	1		4			1
AADALEEQQR	A	R	3	1	0	1	0	2	2	0	0	0	1	0	0	0	0	0	0	0	0	0	0	10	0	1129.5364	Q14980;Q14980-2;F5H4J1	Q14980	NUMA1	Nuclear mitotic apparatus protein 1	yes	no	2	0.00040624	114.89	2	0		12	2	0		12	2		4
AADCEVEQWDSDEPIPAKELER	A	R	3	1	0	3	1	1	5	0	0	1	1	1	0	0	2	1	0	1	0	1	0	22	1	2586.1544	Q9UBQ7;Q5T946	Q9UBQ7	GRHPR	Glyoxylate reductase/hydroxypyruvate reductase	yes	no	3	1.101E-37	165.66	1.18	0.384	64	14	1.18	0.384	64	14	5	7	4	4	3	7
AADEEAFEDNSEEYIR	A	R	3	1	1	2	0	0	5	0	0	1	0	0	0	1	0	1	0	0	1	0	0	16	0	1886.7806	P55060;P55060-3;F8W904;E7ENK9;B4DUC5;F5GX54;B4DM67	P55060	CSE1L	Exportin-2	yes	no	2	0	322.23	1	0	33		1	0	33		1	4	1	3		4
AADEEAFEDNSEEYIRR	A	R	3	2	1	2	0	0	5	0	0	1	0	0	0	1	0	1	0	0	1	0	0	17	1	2042.8817	P55060;P55060-3;F8W904;E7ENK9;B4DUC5;F5GX54;B4DM67	P55060	CSE1L	Exportin-2	yes	no	2,3	9.4607E-18	166.09	1.32	0.467	95	45	1.32	0.467	95	45	12	17	8	10	6	12
AADEVAEGKLNDHFPLVVWQTGSGTQTNMNVNEVISNR	A	R	3	1	5	2	0	2	3	3	1	1	2	1	1	1	1	2	3	1	0	5	0	38	1	4139.9971	P07954;P07954-2	P07954	FH	Fumarate hydratase, mitochondrial	yes	no	4	9.9316E-38	114.51	1.21	0.409	26	7	1.21	0.409	26	7	1	4		5		7
AADFIDQALAQK	A	K	4	0	0	2	0	2	0	0	0	1	1	1	0	1	0	0	0	0	0	0	0	12	0	1289.6616	P51452;Q8IYJ9	P51452	DUSP3	Dual specificity protein phosphatase 3	yes	no	2,3	0.063508	69.03	1.26	0.439	17	6	1.26	0.439	17	6	1	1	3	3	5	1
AADIDQEVKER	A	R	2	1	0	2	0	1	2	0	0	1	0	1	0	0	0	0	0	0	0	1	0	11	1	1272.631	Q86VP6	Q86VP6	CAND1	Cullin-associated NEDD8-dissociated protein 1	yes	yes	2	0.0014734	100.04	1.5	0.5	12	12	1.5	0.5	12	12	2		5		4	1
AADISESSGADCKGDPR	A	R	3	1	0	3	1	0	1	2	0	1	0	1	0	0	1	3	0	0	0	0	0	17	1	1734.7479	O43583;F8VVL1	O43583	DENR	Density-regulated protein	yes	no	2	1.1422E-10	138.91	1.05	0.225	53	3	1.05	0.225	53	3	3	5	3	4	5	4
AADISLDNLVEGK	A	K	2	0	1	2	0	0	1	1	0	1	2	1	0	0	0	1	0	0	0	1	0	13	0	1343.6933	Q12888-2;Q12888;F8VY86;A6NNK5;H7BZY0	Q12888-2	TP53BP1	Tumor suppressor p53-binding protein 1	yes	no	2	0.013576	64.224	2	0		15	2	0		15		1	1	1	1
AADKLAPAQYIR	A	R	4	1	0	1	0	1	0	0	0	1	1	1	0	0	1	0	0	0	1	0	0	12	1	1315.7248	G3V3A4;Q13573;E9PGQ7;G3V4X8	G3V3A4	SNW1	SNW domain-containing protein 1	yes	no	3	0.0065091	90.913	2	0		6	2	0		6				2	2
AADKLIQNLDANHDGR	A	R	3	1	2	3	0	1	0	1	1	1	2	1	0	0	0	0	0	0	0	0	0	16	1	1749.8758	Q96FQ6	Q96FQ6	S100A16	Protein S100-A16	yes	yes	3	0.00090463	88.768	1.1	0.302	53	6	1.1	0.302	53	6	4	4	4	4	5	4
AADLNGDLTATR	A	R	3	1	1	2	0	0	0	1	0	0	2	0	0	0	0	0	2	0	0	0	0	12	0	1216.6048	Q15293;B7Z1M1;E9PP27	Q15293	RCN1	Reticulocalbin-1	yes	no	2	4.2011E-20	166.6	1.47	0.499	67	60	1.47	0.499	67	60	2	10	6	6	8	11
AADPAPEVR	A	R	3	1	0	1	0	0	1	0	0	0	0	0	0	0	2	0	0	0	0	1	0	9	0	924.46649	Q8IVT2	Q8IVT2	C19orf21	Uncharacterized protein C19orf21	yes	yes	2	0.066517	75.378	2	0		2	2	0		2
AADPPAENSSAPEAEQGGAE	A	E	6	0	1	1	0	1	4	2	0	0	0	0	0	0	3	2	0	0	0	0	0	20	0	1896.7973	P67809;E7ETA0;H0Y449	P67809	YBX1	Nuclease-sensitive element-binding protein 1	yes	no	2,3	6.3184E-233	270.55	1.29	0.454	137	56	1.29	0.454	137	56	14	17	13	18	13	14
AADRLPNLSSPSAEGPPGPPSGPAPR	A	R	4	2	1	1	0	0	1	3	0	0	2	0	0	0	8	4	0	0	0	0	0	26	1	2494.2564	E7EPZ3;O60784-2;O60784;O60784-4;E7EPD0;O60784-3;F8WA65	E7EPZ3	TOM1	Target of Myb protein 1	yes	no	3	1.5296E-89	195.97	1	0	39		1	0	39		3	5	3	2	2	4
AADSICDGDLVDSQIR	A	R	2	1	0	4	1	1	0	1	0	2	1	0	0	0	0	2	0	0	0	1	0	16	0	1733.789	P35251;P35251-2	P35251	RFC1	Replication factor C subunit 1	yes	no	2	1.5644E-44	195.6	2	0		22	2	0		22		4	3	4	1
AADSQNSGEGNTGAAESSFSQEVSR	A	R	4	1	2	1	0	2	3	3	0	0	0	0	0	1	0	6	1	0	0	1	0	25	0	2485.0589	P12270	P12270	TPR	Nucleoprotein TPR	yes	yes	3	4.1176E-35	131.33	2	0		21	2	0		21		6		6		3
AADTIGYPVMIR	A	R	2	1	0	1	0	0	0	1	0	2	0	0	1	0	1	0	1	0	1	1	0	12	0	1305.6751	H0YGP4;P31327;P31327-2	H0YGP4	CPS1	Carbamoyl-phosphate synthase [ammonia], mitochondrial	yes	no	2	3.8095E-14	158.05	1.61	0.487	21	33	1.61	0.487	21	33	4	4	3	7	3	5
AADTQVSETLKR	A	R	2	1	0	1	0	1	1	0	0	0	1	1	0	0	0	1	2	0	0	1	0	12	1	1317.6888	Q92616	Q92616	GCN1L1	Translational activator GCN1	yes	yes	2	3.226E-05	117.2	1.47	0.499	65	57	1.47	0.499	65	57	12	10	6	5	10	9
AAEAAAAPAESAAPAAGEEPSKEEGEPK	A	K	11	0	0	0	0	0	7	2	0	0	0	2	0	0	4	2	0	0	0	0	0	28	1	2635.2249	P80723	P80723	BASP1	Brain acid soluble protein 1	yes	yes	2,3,4	1.9926E-225	223.81	1.6	0.489	137	209	1.6	0.489	137	209	24	23	30	24	28	22
AAEAAAAPAESAAPAAGEEPSKEEGEPKK	A	K	11	0	0	0	0	0	7	2	0	0	0	3	0	0	4	2	0	0	0	0	0	29	2	2763.3199	P80723	P80723	BASP1	Brain acid soluble protein 1	yes	yes	4	0.00041519	64.589	1	0	5		1	0	5				1	1
AAEAADLGLGAAVPVELRR	A	R	6	2	0	1	0	0	2	2	0	0	3	0	0	0	1	0	0	0	0	2	0	19	1	1878.0323	Q9Y5Q8-3;Q9Y5Q8;H7BY84;Q9Y5Q8-2;Q5T7U1	Q9Y5Q8-3	GTF3C5	General transcription factor 3C polypeptide 5	yes	no	2	0.0029397	76.341	2	0		3	2	0		3				1	1
AAEAAPPTQEAQGETEPTEQAPDALEQAADTSRR	A	R	9	2	0	2	0	4	6	1	0	0	1	0	0	0	4	1	4	0	0	0	0	34	1	3535.6299	Q8N163;Q8N163-2;H0YB24;G3V119	Q8N163	KIAA1967	DBIRD complex subunit KIAA1967	yes	no	3,4	2.0991E-110	172.74	1.39	0.487	30	19	1.39	0.487	30	19	2	11	1	6	1	10
AAEADGPLK	A	K	3	0	0	1	0	0	1	1	0	0	1	1	0	0	1	0	0	0	0	0	0	9	0	870.4447	Q1HDL3;O75352;Q9H3L2;B4DT74;Q96K24	Q1HDL3	HBEBP2BPA;MPDU1	Mannose-P-dolichol utilization defect 1 protein	yes	no	2	0.036371	61.679	1.86	0.35	2	12	1.86	0.35	2	12			3		1
AAEADGPLKR	A	R	3	1	0	1	0	0	1	1	0	0	1	1	0	0	1	0	0	0	0	0	0	10	1	1026.5458	Q1HDL3;O75352;Q9H3L2;B4DT74;Q96K24	Q1HDL3	HBEBP2BPA;MPDU1	Mannose-P-dolichol utilization defect 1 protein	yes	no	2	8.0678E-05	135.43	1.75	0.433	21	63	1.75	0.433	21	63	5	4	5	5	4	6
AAEAGGAEEQYGFLTTPTK	A	K	4	0	0	0	0	1	3	3	0	0	1	1	0	1	1	0	3	0	1	0	0	19	0	1939.9163	P46821	P46821	MAP1B	Microtubule-associated protein 1B;MAP1 light chain LC1	yes	yes	2	1.7038E-256	282.33	1.05	0.213	20	1	1.05	0.213	20	1	1	5	1	2		3
AAEAHVDAHYYEQNEQPTGTCAACITGDNR	A	R	6	1	2	2	2	2	3	2	2	1	0	0	0	0	1	0	3	0	2	1	0	30	0	3348.416	P55263;P55263-2;B7Z800;P55263-3	P55263	ADK	Adenosine kinase	yes	no	4	9.2745E-62	152.66	1	0	46		1	0	46		3	4	2	4	2	4
AAECNIVVTQPR	A	R	2	1	1	0	1	1	1	0	0	1	0	0	0	0	1	0	1	0	0	2	0	12	0	1356.682	Q08211;F5GXA5	Q08211	DHX9	ATP-dependent RNA helicase A	yes	no	2	5.8076E-37	180.09	1.46	0.499	72	62	1.46	0.499	72	62	9	9	11	6	8	8
AAEDDEDDDVDTK	A	K	2	0	0	6	0	0	2	0	0	0	0	1	0	0	0	0	1	0	0	1	0	13	0	1436.5427	P06454;P06454-2;B8ZZQ6;H7C2N1;B8ZZW7;B8ZZA1;B8ZZI3;E7EVV7	P06454	PTMA	Prothymosin alpha;Thymosin alpha-1	yes	no	2	3.0299E-289	299.16	1.3	0.459	76	33	1.3	0.459	76	33	10	8	8	6	11	4
AAEDDEDDDVDTKK	A	K	2	0	0	6	0	0	2	0	0	0	0	2	0	0	0	0	1	0	0	1	0	14	1	1564.6377	P06454;P06454-2;B8ZZQ6;H7C2N1;B8ZZW7;B8ZZA1;B8ZZI3;E7EVV7	P06454	PTMA	Prothymosin alpha;Thymosin alpha-1	yes	no	2,3	0	345.15	1.12	0.323	141	19	1.12	0.323	141	19	14	4	16	7	8	7
AAEDDEDDDVDTKKQK	A	K	2	0	0	6	0	1	2	0	0	0	0	3	0	0	0	0	1	0	0	1	0	16	2	1820.7912	P06454;P06454-2;B8ZZQ6;H7C2N1;B8ZZW7;B8ZZA1;B8ZZI3;E7EVV7	P06454	PTMA	Prothymosin alpha;Thymosin alpha-1	yes	no	2,3,4	0	374.23	1.03	0.167	135	4	1.03	0.167	135	4	10	7	10	4	11	9
AAEDSPYWVSPAYSK	A	K	3	0	0	1	0	0	1	0	0	0	0	1	0	0	2	3	0	1	2	1	0	15	0	1669.7624	Q9NW82	Q9NW82	WDR70	WD repeat-containing protein 70	yes	yes	2	3.9034E-28	173.25	1.06	0.235	16	1	1.06	0.235	16	1	1	3	1	2	1	3
AAEDYGVIK	A	K	2	0	0	1	0	0	1	1	0	1	0	1	0	0	0	0	0	0	1	1	0	9	0	964.48656	Q01995;E9PC82;H0YCU9	Q01995	TAGLN	Transgelin	yes	no	2	1.7137E-05	138.98	1.32	0.466	90	42	1.32	0.466	90	42	9	8	12	5	6	5
AAEDYGVIKTDMFQTVDLFEGKDMAAVQR	A	R	4	1	0	4	0	2	2	2	0	1	1	2	2	2	0	0	2	0	1	3	0	29	2	3247.5529	Q01995;E9PC82;H0YCU9	Q01995	TAGLN	Transgelin	yes	no	3,4	1.6723E-85	173.89	1	0	38		1	0	38			4		4		7
AAEEAASTLASSIHPEQCIK	A	K	5	0	0	0	1	1	3	0	1	2	1	1	0	0	1	3	1	0	0	0	0	20	0	2112.0157	Q7Z460;F8WA11;Q7Z460-3;F5GWS0;B7ZLX3;E7EUA5;Q7Z460-2;C9JW97;F5GWM7;F5H2E2	Q7Z460	CLASP1	CLIP-associating protein 1	yes	no	3	0.017472	69.331	1.33	0.471	2	1	1.33	0.471	2	1		1		1
AAEEAEEARVQAER	A	R	5	2	0	0	0	1	5	0	0	0	0	0	0	0	0	0	0	0	0	1	0	14	1	1557.7383	Q15149-4;Q15149-6;Q15149-5;Q15149-8;Q15149-7;Q15149;Q15149-9;Q15149-2;Q15149-3	Q15149	PLEC	Plectin	no	no	2	6.3432E-05	116.19	2	0		9	NaN	NaN			5				1	2
AAEEAEEARVQAEREAAQSR	A	R	7	3	0	0	0	2	6	0	0	0	0	0	0	0	0	1	0	0	0	1	0	20	2	2200.0469	Q15149-4;Q15149-6;Q15149-5;Q15149-8;Q15149-7;Q15149;Q15149-9;Q15149-2;Q15149-3	Q15149	PLEC	Plectin	no	no	3	0.13906	47.68	2	0		9	NaN	NaN			1	1		1	3	2
AAEEAFVNDIDESSPGTEWER	A	R	3	1	1	2	0	0	5	1	0	1	0	0	0	1	1	2	1	1	0	1	0	21	0	2351.019	P09496;P09496-3;P09496-4;P09496-2;C9J8P9;F5H6N3	P09496	CLTA	Clathrin light chain A	yes	no	2,3	0	341.1	1.45	0.498	116	96	1.45	0.498	116	96	9	16	14	16	14	15
AAEEEDEADPK	A	K	3	0	0	2	0	0	4	0	0	0	0	1	0	0	1	0	0	0	0	0	0	11	0	1202.4939	P20962;A2VCM6	P20962	PTMS	Parathymosin	yes	no	2	0.00024316	113.38	1	0	14		1	0	14		3	1	1			3
AAEEEDEADPKR	A	R	3	1	0	2	0	0	4	0	0	0	0	1	0	0	1	0	0	0	0	0	0	12	1	1358.595	P20962;A2VCM6	P20962	PTMS	Parathymosin	yes	no	2,3	8.0993E-76	212.09	1.04	0.191	153	6	1.04	0.191	153	6	11	4	11	6	11	6
AAEEEDEADPKRQK	A	K	3	1	0	2	0	1	4	0	0	0	0	2	0	0	1	0	0	0	0	0	0	14	2	1614.7485	P20962;A2VCM6	P20962	PTMS	Parathymosin	yes	no	4	0.019964	73.951	1	0	6		1	0	6							2
AAEEPQQQK	A	K	2	0	0	0	0	3	2	0	0	0	0	1	0	0	1	0	0	0	0	0	0	9	0	1027.4934	Q96FW1;F5H6Q1;F5GYJ8;F5H3F0	Q96FW1	OTUB1	Ubiquitin thioesterase OTUB1	yes	no	2	0.0018461	100.02	1	0	4		1	0	4			2	1	1
AAEEPQQQKQEPLGSDSEGVNCLAYDEAIMAQQDR	A	R	5	1	1	3	1	6	5	2	0	1	2	1	1	0	2	2	0	0	1	1	0	35	1	3904.748	Q96FW1;F5H6Q1;F5GYJ8;F5H3F0	Q96FW1	OTUB1	Ubiquitin thioesterase OTUB1	yes	no	4	4.2852E-08	77.469	1	0	3		1	0	3			1
AAEEPSKVEEK	A	K	2	0	0	0	0	0	4	0	0	0	0	2	0	0	1	1	0	0	0	1	0	11	1	1215.5983	P29966	P29966	MARCKS	Myristoylated alanine-rich C-kinase substrate	yes	yes	2,3	5.8822E-08	148.28	1.18	0.382	79	17	1.18	0.382	79	17	8	4	3		2	4
AAEFGEPTSEQTGTAAGK	A	K	4	0	0	0	0	1	3	3	0	0	0	1	0	1	1	1	3	0	0	0	0	18	0	1750.801	O95425;O95425-2;F5GY75	O95425	SVIL	Supervillin	yes	no	2	3.9807E-110	231.06	1.94	0.239	2	31	1.94	0.239	2	31	2	6	4	4	4	3
AAEGGLSSPEFSELCIWLGSQIK	A	K	2	0	0	0	1	1	3	3	0	2	3	1	0	1	1	4	0	1	0	0	0	23	0	2478.2101	A8MUW5;Q52LJ0	A8MUW5	FAM98B	Protein FAM98B	yes	no	2,3	0.0011375	86.357	2	0		25	2	0		25	3	5		3		4
AAEGVSAADMAK	A	K	5	0	0	1	0	0	1	1	0	0	0	1	1	0	0	1	0	0	0	1	0	12	0	1119.523	Q9NW13;E9PDD9	Q9NW13	RBM28	RNA-binding protein 28	yes	no	2	0.0113	72.34	1.89	0.314	1	8	1.89	0.314	1	8						1
AAELETDIR	A	R	2	1	0	1	0	0	2	0	0	1	1	0	0	0	0	0	1	0	0	0	0	9	0	1016.5138	O94906;O94906-2	O94906	PRPF6	Pre-mRNA-processing factor 6	yes	no	2	0.048706	61.78	2	0		16	2	0		16			3		1	1
AAELFHQLSQALEVLTDAAAR	A	R	6	1	0	1	0	2	2	0	1	0	4	0	0	1	0	1	1	0	0	1	0	21	0	2253.1753	Q9NVM6;H0YK99;H0YLQ7	Q9NVM6	DNAJC17	DnaJ homolog subfamily C member 17	yes	no	3	1.0735E-30	166.76	1.71	0.454	18	44	1.71	0.454	18	44	5	10	4	7	4	10
AAELIANSLATAGDGLIELR	A	R	5	1	1	1	0	0	2	2	0	2	4	0	0	0	0	1	1	0	0	0	0	20	0	1997.0793	P35232;C9JW96	P35232	PHB	Prohibitin	yes	no	2,3	1.8303E-135	233.59	1.87	0.335	44	297	1.87	0.335	44	297	14	23	26	27	31	21
AAEPQEQEFGK	A	K	2	0	0	0	0	2	3	1	0	0	0	1	0	1	1	0	0	0	0	0	0	11	0	1232.5673	Q9C0C2;Q9C0C2-2	Q9C0C2	TNKS1BP1	182 kDa tankyrase-1-binding protein	yes	no	2	0.0011432	92.925	1	0	11		1	0	11		2	3	2			2
AAEPVEDNCINFVAMK	A	K	3	0	2	1	1	0	2	0	0	1	0	1	1	1	1	0	0	0	0	2	0	16	0	1806.8281	Q14116;Q6WWJ7	Q14116	IL18	Interleukin-18	yes	no	2	0.0029127	70.197	1	0	18		1	0	18		2		1	1	1	2
AAEQDPEAR	A	R	3	1	0	1	0	1	2	0	0	0	0	0	0	0	1	0	0	0	0	0	0	9	0	985.44649	Q6XQN6;Q6XQN6-2;C9JC60;Q6XQN6-3;G5E977;C9J8U2	Q6XQN6	NAPRT1	Nicotinate phosphoribosyltransferase	yes	no	2	0.019208	70.1	1	0	2		1	0	2							1
AAEQILEDMITIDVENVMEDICSK	A	K	2	0	1	3	1	1	4	0	0	4	1	1	2	0	0	1	1	0	0	2	0	24	0	2765.2809	Q12769;C9JIP0;G3V198;E9PR16;Q12769-3;C9J0U6;E9PSI3	Q12769	NUP160	Nuclear pore complex protein Nup160	yes	no	3	0.0025122	54.626	2	0		2	2	0		2						1
AAEQYTPK	A	K	2	0	0	0	0	1	1	0	0	0	0	1	0	0	1	0	1	0	1	0	0	8	0	906.4447	P49327	P49327	FASN	Fatty acid synthase;[Acyl-carrier-protein] S-acetyltransferase;[Acyl-carrier-protein] S-malonyltransferase;3-oxoacyl-[acyl-carrier-protein] synthase;3-oxoacyl-[acyl-carrier-protein] reductase;3-hydroxypalmitoyl-[acyl-carrier-protein] dehydratase;Enoyl-[acyl-carrier-protein] reductase;Oleoyl-[acyl-carrier-protein] hydrolase	yes	yes	2	0.0042546	116.05	1.13	0.337	20	3	1.13	0.337	20	3		1				2
AAESLADPTEYENLFPGLK	A	K	3	0	1	1	0	0	3	1	0	0	3	1	0	1	2	1	1	0	1	0	0	19	0	2064.0052	P35606;B4DZI8	P35606	COPB2	Coatomer subunit beta	yes	no	2	0	304.9	1.28	0.448	60	23	1.28	0.448	60	23	6	8	4	8	5	7
AAESVSKPDVSEEAPGPSK	A	K	3	0	0	1	0	0	3	1	0	0	0	2	0	0	3	4	0	0	0	2	0	19	1	1883.9113	A8MSH5;Q9BY42;A2A2L5	A8MSH5	C20orf43	UPF0549 protein C20orf43	yes	no	3	5.9249E-16	157.54	1.4	0.491	25	17	1.4	0.491	25	17	1	6	8	4	1	5
AAEVWMDEYKNFYYAAVPSAR	A	R	5	1	1	1	0	0	2	0	0	0	0	1	1	1	1	1	0	1	3	2	0	21	1	2480.1471	Q10471;G3V1S6;F5GYB2	Q10471	GALNT2	Polypeptide N-acetylgalactosaminyltransferase 2;Polypeptide N-acetylgalactosaminyltransferase 2 soluble form	yes	no	3	0.00010259	87.676	1.79	0.408	11	41	1.79	0.408	11	41	4	6	4	5	5	5
AAFALGGLGSGFASNREELSALVAPAFAHTSQVLVDK	A	K	8	1	1	1	0	1	2	4	1	0	5	1	0	3	1	4	1	0	0	3	0	37	1	3700.9213	P27708;F8VPD4	P27708	CAD	CAD protein;Glutamine-dependent carbamoyl-phosphate synthase;Aspartate carbamoyltransferase;Dihydroorotase	yes	no	4	7.4031E-06	61.526	1.53	0.499	47	53	1.53	0.499	47	53	7	6	8	6	8	8
AAFDDAIAELDTLSEESYK	A	K	4	0	0	3	0	0	3	0	0	1	2	1	0	1	0	2	1	0	1	0	0	19	0	2086.9583	P62258;P62258-2	P62258	YWHAE	14-3-3 protein epsilon	yes	no	2,3	1.2167E-257	287.01	1.12	0.328	93	13	1.12	0.328	93	13	5	9	8	10	7	13
AAFDDAIAELDTLSEESYKDSTLIMQLLR	A	R	4	1	0	4	0	1	3	0	0	2	5	1	1	1	0	3	2	0	1	0	0	29	1	3257.6013	P62258;P62258-2	P62258	YWHAE	14-3-3 protein epsilon	yes	no	3,4	5.7203E-131	201.64	2	0		21	2	0		21	7	3				5
AAFFVTLDETEEGYRSEDPDTSMDSYAK	A	K	3	1	0	4	0	0	4	1	0	0	1	1	1	2	1	3	3	0	2	1	0	28	1	3173.3659	P50416;P50416-2	P50416	CPT1A	Carnitine O-palmitoyltransferase 1, liver isoform	yes	no	3	0.01414	45.305	2	0		6	2	0		6				1
AAFGCFGNWLATVEQR	A	R	3	1	1	0	1	1	1	2	0	0	1	0	0	2	0	0	1	1	0	1	0	16	0	1825.857	Q8IWA0	Q8IWA0	WDR75	WD repeat-containing protein 75	yes	yes	2	0.0050649	67.685	2	0		1	2	0		1			1
AAFGEEVDAVDTGISR	A	R	3	1	0	2	0	0	2	2	0	1	0	0	0	1	0	1	1	0	0	2	0	16	0	1635.774	O00273;O00273-2	O00273	DFFA	DNA fragmentation factor subunit alpha	yes	no	2,3	2.7753E-237	197.88	1.03	0.167	34	1	1.03	0.167	34	1	3	3	3	4	4	4
AAFGISDSYVDGSSFDPQRR	A	R	2	2	0	3	0	1	0	2	0	1	0	0	0	2	1	4	0	0	1	1	0	20	1	2174.0029	Q9UQ35;Q9UQ35-2;Q9UQ35-3;Q9UQ39	Q9UQ35	SRRM2	Serine/arginine repetitive matrix protein 2	no	no	3	0.0026687	68.944	1.85	0.359	10	56	NaN	NaN			4	6	4	6	6	5
AAFGLSEAGFNTACVTK	A	K	4	0	1	0	1	0	1	2	0	0	1	1	0	2	0	1	2	0	0	1	0	17	0	1742.8298	P31040;D6RFM5;E9PBJ5;E9PEF8	P31040	SDHA	Succinate dehydrogenase [ubiquinone] flavoprotein subunit, mitochondrial	yes	no	2	5.6382E-106	225.68	1.99	0.113	1	76	1.99	0.113	1	76	6	4	8	4	8	4
AAFNSGKVDIVAINDPFIDLNYMVYMFQYDSTHGK	A	K	3	0	3	4	0	1	0	2	1	3	1	2	2	3	1	2	1	0	3	3	0	35	1	3982.891	P04406;E7EU54	P04406	GAPDH	Glyceraldehyde-3-phosphate dehydrogenase	yes	no	4	0.00047	52.237	1	0	8		1	0	8			3	1			1
AAFNSGKVDIVAINDPFIDLNYMVYMFQYDSTHGKFHGTVK	A	K	3	0	3	4	0	1	0	3	2	3	1	3	2	4	1	2	2	0	3	4	0	41	2	4652.2508	P04406;E7EU54	P04406	GAPDH	Glyceraldehyde-3-phosphate dehydrogenase	yes	no	5,6	1.5669E-05	56.648	1	0	26		1	0	26		1	5	2	3		4
AAFQIISQVISEATEQVLATTVGK	A	K	4	0	0	0	0	3	2	1	0	3	1	1	0	1	0	2	3	0	0	3	0	24	0	2503.3534	Q92667;Q92667-2	Q92667	AKAP1	A-kinase anchor protein 1, mitochondrial	yes	no	3	1.032E-55	173.55	1.93	0.255	4	53	1.93	0.255	4	53	4	7	5	6	4	4
AAFQLGSPWR	A	R	2	1	0	0	0	1	0	1	0	0	1	0	0	1	1	1	0	1	0	0	0	10	0	1131.5825	P05091;F8VXI5;F8VP50	P05091	ALDH2	Aldehyde dehydrogenase, mitochondrial	yes	no	2	0.0060523	78.342	1.96	0.204	1	22	1.96	0.204	1	22	1			2	1
AAFQPEANPSHLTLNTALVESEDL	A	L	4	0	2	1	0	1	3	0	1	0	4	0	0	1	2	2	2	0	0	1	0	24	0	2566.2551	Q8WX93;Q8WX93-3;Q8WX93-5;Q8WX93-8;Q8WX93-4;Q8WX93-7	Q8WX93	PALLD	Palladin	yes	no	2,3	6.8586E-66	184.62	1.89	0.314	6	48	1.89	0.314	6	48	5	8	5	6	7	7
AAFTAFEEAQLPR	A	R	4	1	0	0	0	1	2	0	0	0	1	0	0	2	1	0	1	0	0	0	0	13	0	1449.7252	Q96CT7	Q96CT7	CCDC124	Coiled-coil domain-containing protein 124	yes	yes	2	9.191E-05	111.12	1.3	0.457	52	22	1.3	0.457	52	22	5	5	7	5	7	7
AAFTVSLDPGPLEQFPHSMEPQLR	A	R	2	1	0	1	0	2	2	1	1	0	3	0	1	2	4	2	1	0	0	1	0	24	0	2666.3163	Q9UKD2	Q9UKD2	MRTO4	mRNA turnover protein 4 homolog	yes	yes	3	3.7512E-07	99.273	1.2	0.4	4	1	1.2	0.4	4	1				1		2
AAFVLPEFAR	A	R	3	1	0	0	0	0	1	0	0	0	1	0	0	2	1	0	0	0	0	1	0	10	0	1119.6077	P19623	P19623	SRM	Spermidine synthase	yes	yes	2	0.00050707	110.14	1.23	0.419	17	5	1.23	0.419	17	5		1		1	1	1
AAGAAEAAVAAVEEVGSAGQFEELLR	A	R	9	1	0	0	0	1	5	3	0	0	2	0	0	1	0	1	0	0	0	3	0	26	0	2515.2554	O76003	O76003	GLRX3	Glutaredoxin-3	yes	yes	3	4.1669E-10	94.384	1.08	0.276	11	1	1.08	0.276	11	1	3		4
AAGAEGAEPAAPR	A	R	6	1	0	0	0	0	2	2	0	0	0	0	0	0	2	0	0	0	0	0	0	13	0	1166.568	Q9P206-2	Q9P206-2			yes	yes	2	5.699E-11	114.72	1.33	0.471	4	2	1.33	0.471	4	2		1		1		2
AAGASDVVLYK	A	K	3	0	0	1	0	0	0	1	0	0	1	1	0	0	0	1	0	0	1	2	0	11	0	1092.5815	Q9NSD9	Q9NSD9	FARSB	Phenylalanine--tRNA ligase beta subunit	yes	yes	2	1.8841E-05	132.25	1.35	0.477	48	26	1.35	0.477	48	26	4	7	3	6	7	4
AAGASQSGWFAFQLAQDDAWK	A	K	6	0	0	2	0	3	0	2	0	0	1	1	0	2	0	2	0	2	0	0	0	21	0	2254.0443	Q70EL4-2	Q70EL4-2			yes	yes	2,3	2.7519E-05	90.385	1.04	0.204	22	1	1.04	0.204	22	1		1		2		5
AAGELEGGKPLSGLLNALAQDTFHGYPGITEELLR	A	R	4	1	1	1	0	1	4	6	1	1	7	1	0	1	2	1	2	0	1	0	0	35	1	3636.8788	Q8N668;B4DFQ4;E9PE85	Q8N668	COMMD1	COMM domain-containing protein 1	yes	no	3,4	5.6774E-110	161.04	1.94	0.246	2	29	1.94	0.246	2	29	5	8		5	2	5
AAGELGIAVCNIPSAAVEETADSTICHILNLYR	A	R	6	1	2	1	2	0	3	2	1	4	3	0	0	0	1	2	2	0	1	2	0	33	0	3527.7389	P56545-2;Q5SQP8;P56545	P56545-2	CTBP2	C-terminal-binding protein 2	yes	no	3	8.7433E-08	100.24	1.8	0.4	1	4	1.8	0.4	1	4		2		1		2
AAGEPIKEGDNDYFTCITK	A	K	2	0	1	2	1	0	2	2	0	2	0	2	0	1	1	0	2	0	1	0	0	19	1	2127.9783	Q99543;Q99543-2;H7C3L7;F5H621;F2Z3N9;C9IZ83	Q99543	DNAJC2	DnaJ homolog subfamily C member 2	yes	no	3	0.0019526	77.221	1.04	0.204	22	1	1.04	0.204	22	1	2	4	2	3	1	3
AAGFKDPLLASGTDGVGTK	A	K	3	0	0	2	0	0	0	4	0	0	2	2	0	1	1	1	2	0	0	1	0	19	1	1803.9367	P22102;B4DJ93	P22102	GART	Trifunctional purine biosynthetic protein adenosine-3;Phosphoribosylamine--glycine ligase;Phosphoribosylformylglycinamidine cyclo-ligase;Phosphoribosylglycinamide formyltransferase	yes	no	3	1.3253E-05	109.04	1.22	0.416	56	16	1.22	0.416	56	16	4	4	5	4	3	4
AAGGDHGSPDSYR	A	R	2	1	0	2	0	0	0	3	1	0	0	0	0	0	1	2	0	0	1	0	0	13	0	1288.5432	P30566;E7ERF4;P30566-2;B0QY75;B4DEP1	P30566	ADSL	Adenylosuccinate lyase	yes	no	2	2.5331E-27	174.05	1.16	0.37	56	11	1.16	0.37	56	11	9	5	5	3	3	7
AAGGDHGSPDSYRSPLASR	A	R	3	2	0	2	0	0	0	3	1	0	1	0	0	0	2	4	0	0	1	0	0	19	1	1899.8824	P30566;E7ERF4;P30566-2;B0QY75;B4DEP1	P30566	ADSL	Adenylosuccinate lyase	yes	no	3	3.267E-05	97.767	1.04	0.186	54	2	1.04	0.186	54	2	3	4	4	3	3	4
AAGGGAGSSEDDAQSRR	A	R	4	2	0	2	0	1	1	4	0	0	0	0	0	0	0	3	0	0	0	0	0	17	1	1590.6982	Q9H4A6;D6REM1	Q9H4A6	GOLPH3	Golgi phosphoprotein 3	yes	no	2	0.027825	55.186	1	0	1		1	0	1
AAGGGGSCDPLAPAGVPCAFSPHSQAYFALASTDGHLR	A	R	8	1	0	2	2	1	0	6	2	0	3	0	0	2	4	4	1	0	1	1	0	38	0	3769.7366	Q15061	Q15061	WDR43	WD repeat-containing protein 43	yes	yes	3,4	2.2698E-61	124.8	2	0		50	2	0		50	4	5	3	7	5	7
AAGGIELFVGGIGPDGHIAFNEPGSSLVSR	A	R	3	1	1	1	0	0	2	7	1	3	2	0	0	2	2	3	0	0	0	2	0	30	0	2923.4828	P46926;D6R9P4;D6RAY7;D6RFF8;E7EVU7;D6RB13	P46926	GNPDA1	Glucosamine-6-phosphate isomerase 1	yes	no	3	1.0419E-52	150.26	1	0	23		1	0	23			4	2	3		4
AAGHPGDPESQQR	A	R	2	1	0	1	0	2	1	2	1	0	0	0	0	0	2	1	0	0	0	0	0	13	0	1348.612	Q9Y490;Q5TCU6	Q9Y490	TLN1	Talin-1	yes	no	2,3	4.6238E-20	168.22	1	0	73		1	0	73		10	4	1	2	1	6
AAGIDEQENWHEGKENIR	A	R	2	1	2	1	0	1	4	2	1	2	0	1	0	0	0	0	0	1	0	0	0	18	1	2094.9719	P28838;P28838-2	P28838	LAP3	Cytosol aminopeptidase	yes	no	3	0.0042122	73.722	1.03	0.162	36	1	1.03	0.162	36	1	3	4	2	1	3	4
AAGIIHLGATSCYVGDNTDLIILR	A	R	3	1	1	2	1	0	0	3	1	4	3	0	0	0	0	1	2	0	1	1	0	24	0	2542.3214	P30566;P30566-2	P30566	ADSL	Adenylosuccinate lyase	yes	no	3	0.011013	65.16	1	0	1		1	0	1							1
AAGLATMISTMRPDIDNMDEYVR	A	R	3	2	1	3	0	0	1	1	0	2	1	0	3	0	1	1	2	0	1	1	0	23	1	2569.1975	O75533	O75533	SF3B1	Splicing factor 3B subunit 1	yes	yes	3	5.8288E-06	97.095	1.91	0.282	2	21	1.91	0.282	2	21		3		4		4
AAGPLLTDECR	A	R	2	1	0	1	1	0	1	1	0	0	2	0	0	0	1	0	1	0	0	0	0	11	0	1201.5761	Q9BQ69	Q9BQ69	MACROD1	O-acetyl-ADP-ribose deacetylase MACROD1	yes	yes	2	0.0053111	81.625	1.92	0.271	2	23	1.92	0.271	2	23		1	2	2	1	2
AAGPSLSHTSGGTQSK	A	K	2	0	0	0	0	1	0	3	1	0	1	1	0	0	1	4	2	0	0	0	0	16	0	1484.7219	P27694	P27694	RPA1	Replication protein A 70 kDa DNA-binding subunit	yes	yes	2	5.1909E-12	158.29	1.12	0.331	21	3	1.12	0.331	21	3	1	3	3	1	3	1
AAGSGELGVTMK	A	K	2	0	0	0	0	0	1	3	0	0	1	1	1	0	0	1	1	0	0	1	0	12	0	1119.5594	O75369-8;O75369;O75369-9;O75369-2;O75369-3;O75369-6;O75369-7;E7EN95;O75369-4;O75369-5	O75369-8	FLNB	Filamin-B	yes	no	2	0.0024257	72.496	1.55	0.497	9	11	1.55	0.497	9	11		3		4		5
AAGSPSSSDQDEKLPGQDESTAGTSEQNDILK	A	K	3	0	1	4	0	3	3	3	0	1	2	2	0	0	2	6	2	0	0	0	0	32	1	3261.4757	Q9Y520-7;Q9Y520;E9PF21;Q9Y520-5;E7EPN9;Q9Y520-4;B7WNZ6;Q9Y520-6;Q9Y520-3	Q9Y520-7	PRRC2C	Protein PRRC2C	yes	no	3	1.3118E-129	190.92	1.31	0.464	22	10	1.31	0.464	22	10	2	5	2	4	1	6
AAGTAAALAFLSQESR	A	R	6	1	0	0	0	1	1	1	0	0	2	0	0	1	0	2	1	0	0	0	0	16	0	1562.8053	O75607	O75607	NPM3	Nucleoplasmin-3	yes	yes	2	2.1445E-56	200.77	1.86	0.345	12	75	1.86	0.345	12	75	5	6	5	9	6	6
AAGTCGVLLR	A	R	2	1	0	0	1	0	0	2	0	0	2	0	0	0	0	0	1	0	0	1	0	10	0	1016.5437	Q5T653	Q5T653	MRPL2	39S ribosomal protein L2, mitochondrial	yes	yes	2	0.023462	63.076	1.67	0.471	3	6	1.67	0.471	3	6			1		2
AAGTEGPFQEVDGVATTR	A	R	3	1	0	1	0	1	2	3	0	0	0	0	0	1	1	0	3	0	0	2	0	18	0	1804.8592	P10586;P10586-2;H0Y6Z7;H0Y4H1	P10586	PTPRF	Receptor-type tyrosine-protein phosphatase F	yes	no	2,3	9.2661E-06	110.12	1.07	0.258	13	1	1.07	0.258	13	1	2		1
AAGTLYTYPENWR	A	R	2	1	1	0	0	0	1	1	0	0	1	0	0	0	1	0	2	1	2	0	0	13	0	1540.731	P26641	P26641	EEF1G	Elongation factor 1-gamma	yes	yes	2	2.0561E-59	204.85	1.49	0.5	67	64	1.49	0.5	67	64	10	9	8	8	8	8
AAGTSSYWEDLRK	A	K	2	1	0	1	0	0	1	1	0	0	1	1	0	0	0	2	1	1	1	0	0	13	1	1482.7103	O95249;E9PCW1;Q96QI9;B4DQA8	O95249	GOSR1	Golgi SNAP receptor complex member 1	yes	no	2	3.9706E-13	154.36	1.89	0.308	7	59	1.89	0.308	7	59	6	5	5	6	6	4
AAGVCLMLLATCCEDDIVPHVLPFIK	A	K	3	0	0	2	3	0	1	1	1	2	4	1	1	1	2	0	1	0	0	3	0	26	0	2941.4574	Q14974;B7ZAV6;F5H4R7	Q14974	KPNB1	Importin subunit beta-1	yes	no	3,4	7.8565E-57	159.95	1.51	0.5	33	34	1.51	0.5	33	34	7	10	4	9	4	8
AAGVEAAAEVAATEIK	A	K	7	0	0	0	0	0	3	1	0	1	0	1	0	0	0	0	1	0	0	2	0	16	0	1499.7831	P52272;P52272-2	P52272	HNRNPM	Heterogeneous nuclear ribonucleoprotein M	yes	no	2	6.2286E-15	122.63	1.96	0.186	2	54	1.96	0.186	2	54		6	7	7	5
AAGVEAAAEVAATEIKMEEESGAPGVPSGNGAPGPK	A	K	9	0	1	0	0	0	6	6	0	1	0	2	1	0	4	2	1	0	0	3	0	36	1	3348.6144	P52272;P52272-2	P52272	HNRNPM	Heterogeneous nuclear ribonucleoprotein M	yes	no	3,4	1.8424E-25	102.46	1.65	0.477	29	54	1.65	0.477	29	54	4	5	11	4	10	5
AAGVNVEPFWPGLFAK	A	K	3	0	1	0	0	0	1	2	0	0	1	1	0	2	2	0	0	1	0	2	0	16	0	1701.8879	P05386	P05386	RPLP1	60S acidic ribosomal protein P1	yes	yes	2,3	1.4285E-167	251.91	1.56	0.497	104	131	1.56	0.497	104	131	16	19	14	20	18	15
AAGYDLYSAYDYTIPPMEK	A	K	3	0	0	2	0	0	1	1	0	1	1	1	1	0	2	1	1	0	4	0	0	19	0	2166.982	P33316-2;P33316;H0YNW5;H0YKC5;H0YNJ9;H0YKI0;H0YMM5;H0Y477	P33316-2	DUT	Deoxyuridine 5-triphosphate nucleotidohydrolase, mitochondrial	yes	no	2	1.0632E-34	166.52	1.07	0.258	39	3	1.07	0.258	39	3	4	3	4	1	4	8
AAHGGSAASSALK	A	K	5	0	0	0	0	0	0	2	1	0	1	1	0	0	0	3	0	0	0	0	0	13	0	1126.5731	O94888;F8WB69	O94888	UBXN7	UBX domain-containing protein 7	yes	no	2	0.00024501	101.89	1.08	0.273	34	3	1.08	0.273	34	3		3	5	3	4	4
AAHLCAEAALR	A	R	5	1	0	0	1	0	1	0	1	0	2	0	0	0	0	0	0	0	0	0	0	11	0	1181.5975	Q9UQ80;F8VTY8;H0Y3X3;F8VRZ3;F8VR77;F8W0A3;H0YIN7	Q9UQ80	PA2G4	Proliferation-associated protein 2G4	yes	no	2,3	2.8286E-08	147.2	1.42	0.494	118	87	1.42	0.494	118	87	18	14	16	15	13	17
AAHSEGNTTAGLDMR	A	R	3	1	1	1	0	0	1	2	1	0	1	0	1	0	0	1	2	0	0	0	0	15	0	1529.6893	P78371;P78371-2	P78371	CCT2	T-complex protein 1 subunit beta	yes	no	2,3	4.4287E-25	177.88	1.08	0.278	119	11	1.08	0.278	119	11	7	8	9	9	10	11
AAHVFFTDSCPDALFNELVK	A	K	3	0	1	2	1	0	1	0	1	0	2	1	0	3	1	1	1	0	0	2	0	20	0	2280.0885	P61764-2;P61764;B7Z1V5;F5H5Q4	P61764-2	STXBP1	Syntaxin-binding protein 1	yes	no	3	0.00013379	85.362	1.39	0.487	30	19	1.39	0.487	30	19	4	6	3	7	3	7
AAIAASEVLVDSAEEGSLAAAAELAAQKR	A	R	11	1	0	1	0	1	4	1	0	1	3	1	0	0	0	3	0	0	0	2	0	29	1	2811.4614	O95926	O95926	SYF2	Pre-mRNA-splicing factor SYF2	yes	yes	3	2.8689E-35	132.48	1.79	0.404	8	31	1.79	0.404	8	31	4	8	3	5	3	1
AAIAQALAGEVSVVPPSR	A	R	5	1	0	0	0	1	1	1	0	1	1	0	0	0	2	2	0	0	0	3	0	18	0	1734.9628	Q2TAY7	Q2TAY7	SMU1	WD40 repeat-containing protein SMU1	yes	yes	3	0.04364	58.246	2	0		9	2	0		9		1
AAIAQLNGK	A	K	3	0	1	0	0	1	0	1	0	1	1	1	0	0	0	0	0	0	0	0	0	9	0	884.50797	Q96PK6;Q96PK6-2	Q96PK6	RBM14	RNA-binding protein 14	yes	no	2	0.042274	81.296	2	0		1	2	0		1
AAIDWFDGKEFHGNIIK	A	K	2	0	1	2	0	0	1	2	1	3	0	2	0	2	0	0	0	1	0	0	0	17	1	1959.9843	Q92804;Q92804-2;F5GWQ7	Q92804	TAF15	TATA-binding protein-associated factor 2N	yes	no	2,3,4	1.1254E-17	166.3	1.64	0.479	87	158	1.64	0.479	87	158	17	22	18	17	19	16
AAIDWFDGKEFSGNPIK	A	K	2	0	1	2	0	0	1	2	0	2	0	2	0	2	1	1	0	1	0	0	0	17	1	1893.9261	P35637;P35637-2;E7EUX0;B4DR70;H3BNA4;H3BPE7;H3BVD6	P35637	FUS	RNA-binding protein FUS	yes	no	2,3	1.3473E-34	186.72	1.59	0.492	86	123	1.59	0.492	86	123	13	16	14	15	14	16
AAIEVNAGR	A	R	3	1	1	0	0	0	1	1	0	1	0	0	0	0	0	0	0	0	0	1	0	9	0	899.48248	Q8N556;E9PDT7	Q8N556	AFAP1	Actin filament-associated protein 1	yes	no	2	0.030965	64.654	2	0		3	2	0		3		1				2
AAIGCGIVESILNWVK	A	K	2	0	1	0	1	0	1	2	0	3	1	1	0	0	0	1	0	1	0	2	0	16	0	1728.9233	P11388-4;C9J5P2;P11388-3;P11388-2;P11388	P11388-4	TOP2A	DNA topoisomerase 2;DNA topoisomerase 2-alpha	yes	no	2,3	7.7776E-124	238.88	1.98	0.141	2	96	1.98	0.141	2	96	8	8	8	8	7	8
AAIGLLAR	A	R	3	1	0	0	0	0	0	1	0	1	2	0	0	0	0	0	0	0	0	0	0	8	0	783.49667	P07741;H3BQZ9;G5E9J2;H3BQB1	P07741	APRT	Adenine phosphoribosyltransferase	no	no	2	0.019193	85.265	1.07	0.258	13	1	NaN	NaN				3		2		2
AAIISAEGDSK	A	K	3	0	0	1	0	0	1	1	0	2	0	1	0	0	0	2	0	0	0	0	0	11	0	1060.5401	P35232;C9JW96	P35232	PHB	Prohibitin	yes	no	2	0.00019957	120.77	1.86	0.347	8	49	1.86	0.347	8	49	2	7	2	5	6	3
AAIISAEGDSKAAELIANSLATAGDGLIELR	A	R	8	1	1	2	0	0	3	3	0	4	4	1	0	0	0	3	1	0	0	0	0	31	1	3039.6088	P35232;C9JW96	P35232	PHB	Prohibitin	yes	no	3,4	6.5369E-72	154.14	2	0		18	2	0		18	3	1				8
AAILDLEK	A	K	2	0	0	1	0	0	1	0	0	1	2	1	0	0	0	0	0	0	0	0	0	8	0	871.50148	Q15075	Q15075	EEA1	Early endosome antigen 1	yes	yes	2	0.054607	62.546	1	0	5		1	0	5					1
AAILETAPK	A	K	3	0	0	0	0	0	1	0	0	1	1	1	0	0	1	0	1	0	0	0	0	9	0	912.52803	Q9P2E9;Q9P2E9-2;Q9P2E9-3;A2A2S5	Q9P2E9	RRBP1	Ribosome-binding protein 1	yes	no	2	0.015684	73.985	2	0		6	2	0		6
AAILPTSIFLTNK	A	K	2	0	1	0	0	0	0	0	0	2	2	1	0	1	1	1	2	0	0	0	0	13	0	1387.8075	O14744;G3V5W5;O14744-2;B4DX49;B4DV00;H0YJX6	O14744	PRMT5	Protein arginine N-methyltransferase 5;Protein arginine N-methyltransferase 5, N-terminally processed	yes	no	2	0.010763	66.498	1	0	31		1	0	31		4	3	3	2	3	2
AAILPTSIFLTNKK	A	K	2	0	1	0	0	0	0	0	0	2	2	2	0	1	1	1	2	0	0	0	0	14	1	1515.9025	O14744;G3V5W5;O14744-2;B4DX49;B4DV00;H0YJX6	O14744	PRMT5	Protein arginine N-methyltransferase 5;Protein arginine N-methyltransferase 5, N-terminally processed	yes	no	3	0.012477	68.44	1.06	0.231	50	3	1.06	0.231	50	3	3	4	2	4	3	4
AAISGENAGLVR	A	R	3	1	1	0	0	0	1	2	0	1	1	0	0	0	0	1	0	0	0	1	0	12	0	1156.62	CON__Q0VCM5;P19827;B7Z549;F5H7E1	CON__Q0VCM5	ITIH1	Inter-alpha-trypsin inhibitor heavy chain H1	no	no	2	0.002354	82.543	1	0	15		NaN	NaN			1
AAISNKITSCIFQLLQEAGIK	A	K	3	0	1	0	1	2	1	1	0	4	2	2	0	1	0	2	1	0	0	0	0	21	1	2304.2512	P22234;E9PBS1	P22234	PAICS	Multifunctional protein ADE2;Phosphoribosylaminoimidazole-succinocarboxamide synthase;Phosphoribosylaminoimidazole carboxylase	yes	no	3	1.0714E-11	132.13	1.29	0.454	22	9	1.29	0.454	22	9	4	4		3	2	9
AAIYGGVEGGGTR	A	R	2	1	0	0	0	0	1	5	0	1	0	0	0	0	0	0	1	0	1	1	0	13	0	1206.5993	Q9UJ70;H7C3G9	Q9UJ70	NAGK	N-acetyl-D-glucosamine kinase	yes	yes	3	0.018948	60.641	1	0	3		1	0	3				1		1
AAKAPNGALAALQQYSIVEGK	A	K	6	0	1	0	0	2	1	2	0	1	2	2	0	0	1	1	0	0	1	1	0	21	1	2099.1375	REV__P16455	REV__P16455			yes	yes	2	0.00038257	80.316	2	0		1	2	0		1
AAKLEILQQQLQVANEAR	A	R	4	1	1	0	0	4	2	0	0	1	3	1	0	0	0	0	0	0	0	1	0	18	1	2022.1222	Q14980;Q14980-2;F5H4J1;F5H6Y5	Q14980	NUMA1	Nuclear mitotic apparatus protein 1	yes	no	3	6.4137E-05	101.53	2	0		16	2	0		16		3		4		3
AAKPGANSTTDAVLLNK	A	K	4	0	2	1	0	0	0	1	0	0	2	2	0	0	1	1	2	0	0	1	0	17	1	1669.8999	Q14643;E7EPX7;E7EVP7;Q14643-2;Q14643-6;Q14643-5;Q14643-7;Q14643-8;G5E9P1;Q14643-3;Q14643-4;B7ZMI3	Q14643	ITPR1	Inositol 1,4,5-trisphosphate receptor type 1	yes	no	2,3	7.1878E-19	169.64	2	0		68	2	0		68	5	3	9	2	4	4
AALAEITEMVAQLHGTMIK	A	K	4	0	0	0	0	1	2	1	1	2	2	1	2	0	0	0	2	0	0	1	0	19	0	2026.0591	C9JME2;Q9Y4F1-2;Q9Y4F1;H0Y783	C9JME2	FARP1	FERM, RhoGEF and pleckstrin domain-containing protein 1	yes	no	3	0.0054838	61.265	1.86	0.35	1	6	1.86	0.35	1	6		1		2
AALAFGFLDLLK	A	K	3	0	0	1	0	0	0	1	0	0	4	1	0	2	0	0	0	0	0	0	0	12	0	1277.7384	B4DJL6;Q96SY0;B4DVT3;H3BRY6;Q96SY0-3;B4DVD5	B4DJL6	C15orf44	UPF0464 protein C15orf44	yes	no	2	0.04266	78.342	2	0		1	2	0		1
AALAGGTTMIIDHVVPEPESSLTEAYEK	A	K	4	0	0	1	0	0	4	2	1	2	2	1	1	0	2	2	3	0	1	2	0	28	0	2928.4427	Q14195-2;Q14195	Q14195-2	DPYSL3	Dihydropyrimidinase-related protein 3	yes	no	3	0.00013939	62.781	1	0	6		1	0	6			1		1		1
AALAGGTTMIIDHVVPEPGTSLLAAFDQWR	A	R	5	1	0	2	0	1	1	3	1	2	3	0	1	1	2	1	3	1	0	2	0	30	0	3136.6016	Q16555;B4DR31	Q16555	DPYSL2	Dihydropyrimidinase-related protein 2	yes	no	3	2.2461E-29	123.85	1	0	19		1	0	19			4	1	3	1	4
AALAHPFFQDVTKPVPHLRL	A	L	3	1	0	1	0	1	0	0	2	0	3	1	0	2	3	0	1	0	0	2	0	20	2	2256.2531	G3V5T9;P24941;P24941-2;E7ESI2	G3V5T9	CDK2	Cyclin-dependent kinase 2	yes	no	4	0.0029326	76.713	1.47	0.499	10	9	1.47	0.499	10	9	4	1	3	1	1	3
AALAHSEEVTASQVAATK	A	K	6	0	0	0	0	1	2	0	1	0	1	1	0	0	0	2	2	0	0	2	0	18	0	1782.9112	Q15149-4;Q15149-6;Q15149-5;Q15149-8;Q15149-7;Q15149;Q15149-9;Q15149-2;Q15149-3;H0YDN1	Q15149	PLEC	Plectin	no	no	2,3	0	319.55	1.77	0.422	58	193	NaN	NaN			13	18	19	19	10	19
AALANLCIGDVITAIDGENTSNMTHLEAQNR	A	R	5	1	4	2	1	1	2	2	1	3	3	0	1	0	0	1	3	0	0	1	0	31	0	3311.5874	O00151	O00151	PDLIM1	PDZ and LIM domain protein 1	yes	yes	3	1.004E-97	175.71	1.07	0.249	28	2	1.07	0.249	28	2	1	4	2	3	1	6
AALAPELALEIPSGSQADIPLPK	A	K	5	0	0	1	0	1	2	1	0	2	4	1	0	0	4	2	0	0	0	0	0	23	0	2300.2628	Q8IVF2;Q8IVF2-3	Q8IVF2	AHNAK2	Protein AHNAK2	yes	no	2,3	0.0031147	78.554	2	0		2	2	0		2		1				1
AALAPLPPLPAQFK	A	K	4	0	0	0	0	1	0	0	0	0	3	1	0	1	4	0	0	0	0	0	0	14	0	1432.8442	Q9NP79;H7BZH5	Q9NP79	VTA1	Vacuolar protein sorting-associated protein VTA1 homolog	yes	yes	2	0.0010791	93.345	1.16	0.365	48	9	1.16	0.365	48	9	7	5	1	4	3	6
AALCHFCIDMLNAK	A	K	3	0	1	1	2	0	0	0	1	1	2	1	1	1	0	0	0	0	0	0	0	14	0	1662.768	P54920	P54920	NAPA	Alpha-soluble NSF attachment protein	yes	yes	3	4.5256E-05	114.24	1.13	0.333	55	8	1.13	0.333	55	8	3	4	5	4	4	4
AALDCSTSHLDEFYSDPHAVAGALK	A	K	5	0	0	3	1	0	1	1	2	0	3	1	0	1	1	3	1	0	1	1	0	25	0	2674.2333	Q68EM7;Q68EM7-2;Q68EM7-5;C9IZD3;Q68EM7-6;C9JE65;Q68EM7-3	Q68EM7	ARHGAP17	Rho GTPase-activating protein 17	yes	no	3,4	0.00023526	66.644	1.86	0.35	4	24	1.86	0.35	4	24	3	8		3		4
AALDGTPGMIGYGMAK	A	K	3	0	0	1	0	0	0	4	0	1	1	1	2	0	1	0	1	0	1	0	0	16	0	1551.7425	P09417;B3KW71	P09417	QDPR	Dihydropteridine reductase	yes	no	2	0.12698	54.812	1	0	1		1	0	1							1
AALDSLSLFTSLGLSEQK	A	K	2	0	0	1	0	1	1	1	0	0	5	1	0	1	0	4	1	0	0	0	0	18	0	1878.9939	P47897;B4DWJ2;B4DNN3;C9J165;B7Z840;C9JSG9;F2Z2V6	P47897	QARS	Glutamine--tRNA ligase	yes	no	2,3	3.2327E-05	99.663	1.52	0.499	10	11	1.52	0.499	10	11	4	7		3		3
AALEALGSCLNNK	A	K	3	0	2	0	1	0	1	1	0	0	3	1	0	0	0	1	0	0	0	0	0	13	0	1359.6816	P34897;P34897-3;P34897-2;G3V5L0;G3V4W5;G3V540;G3V2E4;G3V2W0;G3V4X0;G3V4T0;G3V3Y8;G3V241	P34897	SHMT2	Serine hydroxymethyltransferase, mitochondrial	yes	no	2,3	3.5015E-145	244.18	1.69	0.462	42	94	1.69	0.462	42	94	8	13	9	14	11	9
AALEALGSCLNNKYSEGYPGKR	A	R	3	1	2	0	1	0	2	3	0	0	3	2	0	0	1	2	0	0	2	0	0	22	2	2397.1747	P34897;P34897-3;P34897-2;G3V5L0;G3V4W5;G3V540;G3V2E4;G3V2W0;G3V4X0;G3V4T0;G3V3Y8;G3V241	P34897	SHMT2	Serine hydroxymethyltransferase, mitochondrial	yes	no	3,4	4.4208E-81	164.2	1.93	0.249	8	112	1.93	0.249	8	112	12	10	6	9	13	10
AALEALLPYTER	A	R	3	1	0	0	0	0	2	0	0	0	3	0	0	0	1	0	1	0	1	0	0	12	0	1345.7242	Q12788	Q12788	TBL3	Transducin beta-like protein 3	yes	yes	2	0.0006142	93.959	1.98	0.131	1	56	1.98	0.131	1	56		3	5	5	3
AALEDTLAETEAR	A	R	4	1	0	1	0	0	3	0	0	0	2	0	0	0	0	0	2	0	0	0	0	13	0	1388.6783	CON__P08727;P08727	CON__P08727	KRT19	Keratin, type I cytoskeletal 19	yes	no	2	2.616E-105	225.97	1.74	0.437	20	58	1.74	0.437	20	58	5	7	6	6	9	10
AALEEFSR	A	R	2	1	0	0	0	0	2	0	0	0	1	0	0	1	0	1	0	0	0	0	0	8	0	921.4556	Q92922	Q92922	SMARCC1	SWI/SNF complex subunit SMARCC1	yes	yes	2	0.074484	61.962	1.43	0.495	4	3	1.43	0.495	4	3
AALEELVK	A	K	2	0	0	0	0	0	2	0	0	0	2	1	0	0	0	0	0	0	0	1	0	8	0	871.50148	P12081;D6REN6;B4DY73;B4DDD8;B4E1C5;F5GZR5;E7ETE2;D6RF05	P12081	HARS	Histidine--tRNA ligase, cytoplasmic	yes	no	2	0.013406	93.429	1.03	0.174	62	2	1.03	0.174	62	2	3	6	4	6	4	6
AALEEVER	A	R	2	1	0	0	0	0	3	0	0	0	1	0	0	0	0	0	0	0	0	1	0	8	0	915.46616	Q15149-4;Q15149-6;Q15149-5;Q15149-8;Q15149-7;Q15149;Q15149-9;Q15149-2;Q15149-3	Q15149	PLEC	Plectin	no	no	2	0.036792	78.516	1.79	0.409	7	26	NaN	NaN					1	3	8	3
AALEEVYPDLTPEETRR	A	R	2	2	0	1	0	0	4	0	0	0	2	0	0	0	2	0	2	0	1	1	0	17	1	1987.9851	Q9H0D6;B4DZC3;Q9H0D6-2	Q9H0D6	XRN2	5-3 exoribonuclease 2	yes	no	3	0.0064742	67.964	1.95	0.223	2	36	1.95	0.223	2	36	6	3	3	4	2	4
AALEGTATYR	A	R	3	1	0	0	0	0	1	1	0	0	1	0	0	0	0	0	2	0	1	0	0	10	0	1051.5298	Q9NRV9	Q9NRV9	HEBP1	Heme-binding protein 1	yes	yes	2	0.00047911	117.52	1	0	21		1	0	21		3	2				3
AALETDENLLLCAPTGAGK	A	K	4	0	1	1	1	0	2	2	0	0	4	1	0	0	1	0	2	0	0	0	0	19	0	1942.967	O75643;F5H447;C9JAQ9;O75643-2	O75643	SNRNP200	U5 small nuclear ribonucleoprotein 200 kDa helicase	yes	no	2	6.665E-176	252.83	1.86	0.35	10	60	1.86	0.35	10	60	4	7	5	6	5	3
AALGEPVRLER	A	R	2	2	0	0	0	0	2	1	0	0	2	0	0	0	1	0	0	0	0	1	0	11	1	1209.683	Q9NUP9;G3V1D4	Q9NUP9	LIN7C	Protein lin-7 homolog C	yes	no	2	0.00064368	107.06	1.61	0.487	42	67	1.61	0.487	42	67	10	7	8	6	7	6
AALGHLAGEAAAAPGPGTPCASR	A	R	8	1	0	0	1	0	1	4	1	0	2	0	0	0	3	1	1	0	0	0	0	23	0	2102.0327	Q9H7E9;Q9H7E9-2	Q9H7E9	C8orf33	UPF0488 protein C8orf33	yes	no	3	3.4301E-05	85.231	1.29	0.455	46	19	1.29	0.455	46	19	3	5	3	2	3	4
AALGPLVTGLYDVQAFK	A	K	3	0	0	1	0	1	0	2	0	0	3	1	0	1	1	0	1	0	1	2	0	17	0	1761.9665	P11172;E9PFD2;F8WDG4;F2Z303;F2Z3P2	P11172	UMPS	Uridine 5-monophosphate synthase;Orotate phosphoribosyltransferase;Orotidine 5-phosphate decarboxylase	yes	no	2,3	7.4734E-33	139.49	1.17	0.373	90	18	1.17	0.373	90	18	8	7	7	7	6	11
AALGPSSQNVTEYVVR	A	R	2	1	1	0	0	1	1	1	0	0	1	0	0	0	1	2	1	0	1	3	0	16	0	1689.8686	P35269;F5GY49	P35269	GTF2F1	General transcription factor IIF subunit 1	yes	no	2	6.0937E-06	136.81	1.66	0.474	17	33	1.66	0.474	17	33	4	9	2	7	1	7
AALGVAEAVAAPHPAEGAETAEAVELSR	A	R	10	1	0	0	0	0	5	2	1	0	2	0	0	0	2	1	1	0	0	3	0	28	0	2686.3562	Q86Y56;Q86Y56-2	Q86Y56	HEATR2	HEAT repeat-containing protein 2	yes	no	3	2.3933E-15	94.389	1	0	8		1	0	8			1		2
AALGVLESDLPSAVTLLK	A	K	3	0	0	1	0	0	1	1	0	0	5	1	0	0	1	2	1	0	0	2	0	18	0	1796.0295	Q8NEJ9;Q8NEJ9-2	Q8NEJ9	NGDN	Neuroguidin	yes	no	2	2.1536E-28	177.74	2	0		72	2	0		72	4	5	6	4	5	4
AALHLYSNTLNFQISEVEPK	A	K	2	0	2	0	0	1	2	0	1	1	3	1	0	1	1	2	1	0	1	1	0	20	0	2273.1692	P41227;A8MWP7;F8W808;C9JW55	P41227	NAA10	N-alpha-acetyltransferase 10	yes	no	3	1.431E-05	106.75	1.09	0.287	50	5	1.09	0.287	50	5	2	6	6	2	2	4
AALKADAQD	A	D	4	0	0	2	0	1	0	0	0	0	1	1	0	0	0	0	0	0	0	0	0	9	1	901.45051	P82663	P82663	MRPS25	28S ribosomal protein S25, mitochondrial	yes	yes	2	0.040859	71.614	2	0		5	2	0		5	1				1
AALLELWELRR	A	R	2	2	0	0	0	0	2	0	0	0	4	0	0	0	0	0	0	1	0	0	0	11	1	1368.7878	Q13813;A6NG51;Q13813-2;F8W7K3;Q13813-3;B4DGT1	Q13813	SPTAN1	Spectrin alpha chain, brain	yes	no	3	0.0051986	81.972	1.58	0.494	42	57	1.58	0.494	42	57	6	8	7	8	7	7
AALLSGPPGVGK	A	K	2	0	0	0	0	0	0	3	0	0	2	1	0	0	2	1	0	0	0	1	0	12	0	1065.6182	P35251;P35251-2	P35251	RFC1	Replication factor C subunit 1	yes	no	2	0.07794	46.592	2	0		8	2	0		8			3
AALLTER	A	R	2	1	0	0	0	0	1	0	0	0	2	0	0	0	0	0	1	0	0	0	0	7	0	772.4443	Q9Y5B9	Q9Y5B9	SUPT16H	FACT complex subunit SPT16	yes	yes	2	0.049721	77.282	1.77	0.421	6	20	1.77	0.421	6	20			3	1		1
AALLWALAAALER	A	R	6	1	0	0	0	0	1	0	0	0	4	0	0	0	0	0	0	1	0	0	0	13	0	1367.7925	Q8IZ83;Q8IZ83-3;F5H4B6;F8WBH3	Q8IZ83	ALDH16A1	Aldehyde dehydrogenase family 16 member A1	yes	no	2,3	1.136E-27	176.78	1	0	21		1	0	21			5	1	2		5
AALMESQGQQQEER	A	R	2	1	0	0	0	4	3	1	0	0	1	0	1	0	0	1	0	0	0	0	0	14	0	1603.726	Q14980;Q14980-2	Q14980	NUMA1	Nuclear mitotic apparatus protein 1	yes	no	2	2.9855E-191	262.37	1.97	0.18	1	29	1.97	0.18	1	29		4		4		5
AALMESQGQQQEERGQQER	A	R	2	2	0	0	0	6	4	2	0	0	1	0	1	0	0	1	0	0	0	0	0	19	1	2202.0084	Q14980;Q14980-2	Q14980	NUMA1	Nuclear mitotic apparatus protein 1	yes	no	3	0.056876	49.463	2	0		2	2	0		2		1				1
AALNALQPPEFR	A	R	3	1	1	0	0	1	1	0	0	0	2	0	0	1	2	0	0	0	0	0	0	12	0	1325.7092	Q3ZAQ7	Q3ZAQ7	VMA21	Vacuolar ATPase assembly integral membrane protein VMA21	yes	yes	2	0.00026497	107.85	2	0		65	2	0		65	5	4	5	4	7	4
AALNGADIYAGCCTLK	A	K	4	0	1	1	2	0	0	2	0	1	2	1	0	0	0	0	1	0	1	0	0	16	0	1696.7913	Q8WVV9;C9J9G0;Q8WVV9-4;C9IYN3;Q8WVV9-2;Q8WVV9-3;H7BXH8	Q8WVV9	HNRPLL	Heterogeneous nuclear ribonucleoprotein L-like	yes	no	2	0.0094421	84.874	2	0		3	2	0		3		2		1
AALNLPEAASYDEVR	A	R	4	1	1	1	0	0	2	0	0	0	2	0	0	0	1	1	0	0	1	1	0	15	0	1617.7999	O95602;B9ZVN9	O95602	POLR1A	DNA-directed RNA polymerase I subunit RPA1;DNA-directed RNA polymerase	yes	no	2	9.0009E-05	111.12	2	0		14	2	0		14	1	3		1		2
AALPSHVVTMLDNFPTNLHPMSQLSAAVTALNSESNFAR	A	R	6	1	4	1	0	1	1	0	2	0	5	0	2	2	3	5	3	0	0	3	0	39	0	4151.0568	O75390;B4DJV2;F8VPA1;H0YH82;F8W1S4;F8VPF9;F8VRI6;F8VX68;F8VRP1;F8VR34;F8VVF6	O75390	CS	Citrate synthase, mitochondrial;Citrate synthase	yes	no	3,4,5	1.7503E-14	82.554	1.49	0.5	21	20	1.49	0.5	21	20		9	4	8	2	8
AALQEEEQASK	A	K	3	0	0	0	0	2	3	0	0	0	1	1	0	0	0	1	0	0	0	0	0	11	0	1202.5779	O00139-2;O00139-4;O00139;E9PB70;O00139-1	O00139-2	KIF2A	Kinesin-like protein KIF2A	yes	no	2	0.0013194	90.697	1.8	0.403	10	39	1.8	0.403	10	39	7	2	10	3	1	4
AALQEELQLCK	A	K	2	0	0	0	1	2	2	0	0	0	3	1	0	0	0	0	0	0	0	0	0	11	0	1301.6649	P49327;F5H0D4	P49327	FASN	Fatty acid synthase;[Acyl-carrier-protein] S-acetyltransferase;[Acyl-carrier-protein] S-malonyltransferase;3-oxoacyl-[acyl-carrier-protein] synthase;3-oxoacyl-[acyl-carrier-protein] reductase;3-hydroxypalmitoyl-[acyl-carrier-protein] dehydratase;Enoyl-[acyl-carrier-protein] reductase;Oleoyl-[acyl-carrier-protein] hydrolase	yes	no	2	1.1857E-44	193.28	1.2	0.402	71	18	1.2	0.402	71	18	5	6	11	7	7	5
AALQELLSK	A	K	2	0	0	0	0	1	1	0	0	0	3	1	0	0	0	1	0	0	0	0	0	9	0	971.56515	P62851	P62851	RPS25	40S ribosomal protein S25	yes	yes	2	1.2426E-11	162.36	1.22	0.417	73	21	1.22	0.417	73	21	5	4	5	4	5	4
AALRDYETVVK	A	K	2	1	0	1	0	0	1	0	0	0	1	1	0	0	0	0	1	0	1	2	0	11	1	1263.6823	P53041;H0YDU8;B4DDZ8;A8MU39	P53041	PPP5C	Serine/threonine-protein phosphatase 5;Serine/threonine-protein phosphatase	yes	no	2,3	0.013057	75.695	1.27	0.443	41	15	1.27	0.443	41	15		5	4	3	2	6
AALRPLVKPK	A	K	2	1	0	0	0	0	0	0	0	0	2	2	0	0	2	0	0	0	0	1	0	10	2	1091.7179	F8W727;P62910;D3YTB1;D3YTI8	F8W727	RPL32	60S ribosomal protein L32	yes	no	3	0.0029236	108.74	1.43	0.495	91	69	1.43	0.495	91	69	11	5	12	4	5	6
AALRPTDVVLEVGPGTGNMTVK	A	K	2	1	1	1	0	0	1	3	0	0	2	1	1	0	2	0	3	0	0	4	0	22	1	2224.1886	Q9UNQ2;D6RCL3	Q9UNQ2	DIMT1	Probable dimethyladenosine transferase	yes	no	3	6.2127E-05	91.589	2	0		10	2	0		10		4		4		1
AALSALESFLK	A	K	3	0	0	0	0	0	1	0	0	0	3	1	0	1	0	2	0	0	0	0	0	11	0	1148.6441	P78527;P78527-2;E7EUY0	P78527	PRKDC	DNA-dependent protein kinase catalytic subunit	yes	no	2	1.1061E-24	171.92	1.7	0.457	28	66	1.7	0.457	28	66	4	8	9	7	7	6
AALSASEGEEVPQDK	A	K	3	0	0	1	0	1	3	1	0	0	1	1	0	0	1	2	0	0	0	1	0	15	0	1529.7209	O95831;O95831-3;O95831-4;Q1L6K4	O95831	AIFM1;PDCD8	Apoptosis-inducing factor 1, mitochondrial	yes	no	2	2.9978E-33	182.57	1.96	0.191	2	51	1.96	0.191	2	51		3	5	2	6
AALSASEGEEVPQDKAPSHVPFLLIGGGTAAFAAAR	A	R	9	1	0	1	0	1	3	4	1	1	3	1	0	2	3	3	1	0	0	2	0	36	1	3534.8107	O95831;O95831-3;O95831-4;Q1L6K4	O95831	AIFM1;PDCD8	Apoptosis-inducing factor 1, mitochondrial	yes	no	4	3.5272E-12	85.184	2	0		60	2	0		60	4	3	4	4	4	4
AALSEEELEKK	A	K	2	0	0	0	0	0	4	0	0	0	2	2	0	0	0	1	0	0	0	0	0	11	1	1245.6452	E7EUU4;E9PFM1;Q04637;Q04637-3;E9PGM1;Q04637-4;G5E9S1;Q04637-6	E7EUU4	EIF4G1	Eukaryotic translation initiation factor 4 gamma 1	no	no	3	0.050473	83.869	1.31	0.462	18	8	NaN	NaN			1		4	1	1
AALSEMVEYITHNR	A	R	2	1	1	0	0	0	2	0	1	1	1	0	1	0	0	1	1	0	1	1	0	14	0	1632.793	F5GWP3;H0YJ75;Q13362-4;Q13362;Q13362-3;Q13362-2;Q96B13;G3V2U3	F5GWP3	PPP2R5C	Serine/threonine-protein phosphatase 2A 56 kDa regulatory subunit gamma isoform	yes	no	3	0.029018	55.452	1.06	0.235	16	1	1.06	0.235	16	1	1	2	2	1		2
AALSSQQQQQLALLLQQFQTLK	A	K	3	0	0	0	0	8	0	0	0	0	6	1	0	1	0	2	1	0	0	0	0	22	0	2484.37	Q6Y7W6;E9PBB0;I1E4Y6;Q6Y7W6-3;E7ESB6;F5H3C2;C9JHW1;E9PC50	Q6Y7W6	GIGYF2	PERQ amino acid-rich with GYF domain-containing protein 2	yes	no	3	6.9471E-38	163.79	1.65	0.476	18	34	1.65	0.476	18	34	4	11	3	7	4	8
AALTAEHFAALQSLLK	A	K	5	0	0	0	0	1	1	0	1	0	4	1	0	1	0	1	1	0	0	0	0	16	0	1682.9356	Q9P000;B4DQW0;Q9P000-2;E9PJ95	Q9P000	COMMD9	COMM domain-containing protein 9	yes	no	2,3	7.2667E-145	246.34	1.44	0.496	109	84	1.44	0.496	109	84	12	20	13	16	12	15
AALTGLLHR	A	R	2	1	0	0	0	0	0	1	1	0	3	0	0	0	0	0	1	0	0	0	0	9	0	950.56615	P55084;B4E2W0;B5MD38;C9JE81;C9JEY0	P55084	HADHB	Trifunctional enzyme subunit beta, mitochondrial;3-ketoacyl-CoA thiolase	yes	no	2,3	0.0076466	85.064	1.97	0.18	3	86	1.97	0.18	3	86	1	5	9	3	10	7
AALTIDEK	A	K	2	0	0	1	0	0	1	0	0	1	1	1	0	0	0	0	1	0	0	0	0	8	0	859.4651	CON__P34955	CON__P34955			yes	yes	1,2	3.4666E-49	225.4	1.18	0.383	83	18	1.18	0.383	83	18	6	3	5	4	5	6
AALTRDPQFQK	A	K	2	1	0	1	0	2	0	0	0	0	1	1	0	1	1	0	1	0	0	0	0	11	1	1273.6779	P06744;P06744-2	P06744	GPI	Glucose-6-phosphate isomerase	yes	yes	2	1.1658E-11	155.48	1.21	0.411	95	26	1.21	0.411	95	26	8	6	11	6	7	6
AALTTLFK	A	K	2	0	0	0	0	0	0	0	0	0	2	1	0	1	0	0	2	0	0	0	0	8	0	863.51165	Q96KP4;Q96KP4-2	Q96KP4	CNDP2	Cytosolic non-specific dipeptidase	yes	no	1,2	0.0011689	126.52	1.04	0.192	25	1	1.04	0.192	25	1	2	4	1	4		5
AALVAQNYINYQQGTPHR	A	R	3	1	2	0	0	3	0	1	1	1	1	0	0	0	1	0	1	0	2	1	0	18	0	2043.0286	Q9BS40	Q9BS40	LXN	Latexin	yes	yes	3	0.00018008	92.457	1.04	0.202	45	2	1.04	0.202	45	2	4	1	4	3	5	4
AALVDLEPGTMDSVR	A	R	2	1	0	2	0	0	1	1	0	0	2	0	1	0	1	1	1	0	0	2	0	15	0	1572.7818	Q9BUF5;B4DP54	Q9BUF5	TUBB6	Tubulin beta-6 chain	yes	no	2	3.1372E-26	178.84	1.33	0.47	43	21	1.33	0.47	43	21	1	4	4	5	2	7
AALVLEDGSVLR	A	R	2	1	0	1	0	0	1	1	0	0	3	0	0	0	0	1	0	0	0	2	0	12	0	1241.698	P27708;F8VPD4	P27708	CAD	CAD protein;Glutamine-dependent carbamoyl-phosphate synthase;Aspartate carbamoyltransferase;Dihydroorotase	yes	no	2	0.00030787	99.752	1	0	28		1	0	28			2	1	2	1	4
AALWALQGGTSVVIANGTHPK	A	K	4	0	1	0	0	1	0	3	1	1	2	1	0	0	1	1	2	1	0	2	0	21	0	2090.1273	P54886;P54886-2	P54886	ALDH18A1	Delta-1-pyrroline-5-carboxylate synthase;Glutamate 5-kinase;Gamma-glutamyl phosphate reductase	yes	no	3	0.0016699	64.275	2	0		52	2	0		52	2		4	3	4
AAMAAAQSGTPGPVFVELPVDVLYPYFMVQK	A	K	5	0	0	1	0	2	1	2	0	0	2	1	2	2	4	1	1	0	2	5	0	31	0	3295.6661	A1L0T0;E9PJS0	A1L0T0	ILVBL	Acetolactate synthase-like protein	yes	no	3	3.1496E-08	78.645	2	0		15	2	0		15		4		4		3
AAMAVGGAGGSR	A	R	4	1	0	0	0	0	0	4	0	0	0	0	1	0	0	1	0	0	0	1	0	12	0	1003.4869	O14744;G3V5W5;G3V580;G3V2X6;G3V2L6;C9JSX3;G3V2F5;G3V507	O14744	PRMT5	Protein arginine N-methyltransferase 5;Protein arginine N-methyltransferase 5, N-terminally processed	yes	no	2	5.4311E-06	128.08	1.25	0.433	30	10	1.25	0.433	30	10	3	2	2		1	5
AAMDNSEIAGEKK	A	K	3	0	1	1	0	0	2	1	0	1	0	2	1	0	0	1	0	0	0	0	0	13	1	1362.6449	Q16891;Q16891-2;B9A067;F5GZ32;Q16891-3;C9J406;F8W9I1;B8ZZQ7;H7C463	Q16891	IMMT	Mitochondrial inner membrane protein	yes	no	2,3	9.2528E-05	113.69	1.92	0.266	1	12	1.92	0.266	1	12				3		1
AAMEALVVEVTK	A	K	3	0	0	0	0	0	2	0	0	0	1	1	1	0	0	0	1	0	0	3	0	12	0	1259.6795	Q08211;Q08211-2	Q08211	DHX9	ATP-dependent RNA helicase A	yes	no	2	0.007363	100.19	2	0		1	2	0		1						1
AAMEALVVEVTKQPAIISQLDPVNER	A	R	4	1	1	1	0	2	3	0	0	2	2	1	1	0	2	1	1	0	0	4	0	26	1	2820.5055	Q08211;Q08211-2	Q08211	DHX9	ATP-dependent RNA helicase A	yes	no	3,4	8.1214E-22	129.07	1.87	0.333	9	62	1.87	0.333	9	62	8	11	1	10	3	9
AAMEPIVISAK	A	K	3	0	0	0	0	0	1	0	0	2	0	1	1	0	1	1	0	0	0	1	0	11	0	1128.6213	Q9Y490;Q5TCU6	Q9Y490	TLN1	Talin-1	yes	no	2	0.00054154	101.93	1.33	0.469	41	20	1.33	0.469	41	20	10	3	4	7	5	7
AAMFPETLDEGMQIPSTQFDAAHPTNVQR	A	R	4	1	1	2	0	3	2	1	1	1	1	0	2	2	3	1	3	0	0	1	0	29	0	3201.4859	P35222;B4DGU4;E7EMJ5	P35222	CTNNB1	Catenin beta-1	yes	no	3	1.2178E-06	75.3	2	0		9	2	0		9		2		3		2
AAMPVAQHLNPVQVLQLVEETLPDNSILVVDGGDFVGTAAHLVQPR	A	R	5	1	2	3	0	4	2	3	2	1	6	0	1	1	4	1	2	0	0	8	0	46	0	4857.5487	A1L0T0	A1L0T0	ILVBL	Acetolactate synthase-like protein	yes	yes	4	0.00037867	39.204	2	0		4	2	0		4		1				1
AANAAENDFSVSQAEMSSR	A	R	5	1	2	1	0	1	2	0	0	0	0	0	1	1	0	4	0	0	0	1	0	19	0	1983.8592	Q8NE71;Q8NE71-2;H0YGW7;F8VQZ0;E9PC67;Q5STZ8	Q8NE71	ABCF1	ATP-binding cassette sub-family F member 1	yes	no	2	6.455E-201	261.63	1.53	0.499	8	9	1.53	0.499	8	9		5		4		5
AANATTNPSQLLPLELVDK	A	K	3	0	2	1	0	1	1	0	0	0	4	1	0	0	2	1	2	0	0	1	0	19	0	1994.0684	Q9Y4Y9;B8ZZF8	Q9Y4Y9	LSM5	U6 snRNA-associated Sm-like protein LSm5	yes	no	3	1.0703E-09	136.39	1.21	0.408	30	8	1.21	0.408	30	8	1	6	2	5		5
AANATTNPSQLLPLELVDKCIGSR	A	R	3	1	2	1	1	1	1	1	0	1	4	1	0	0	2	2	2	0	0	1	0	24	1	2567.3377	Q9Y4Y9;B8ZZF8	Q9Y4Y9	LSM5	U6 snRNA-associated Sm-like protein LSm5	yes	no	3	5.9288E-06	93.776	1.04	0.192	25	1	1.04	0.192	25	1		3	2	2	2	4
AANDAGYFNDEMAPIEVK	A	K	4	0	2	2	0	0	2	1	0	1	0	1	1	1	1	0	0	0	1	1	0	18	0	1953.8778	P42765	P42765	ACAA2	3-ketoacyl-CoA thiolase, mitochondrial	yes	yes	2	4.983E-61	202.6	2	0		28	2	0		28		4		4		4
AANGLEADNSCPNSK	A	K	3	0	3	1	1	0	1	1	0	0	1	1	0	0	1	2	0	0	0	0	0	15	0	1546.6682	Q86V48;Q86V48-3;Q86V48-2	Q86V48	LUZP1	Leucine zipper protein 1	yes	no	2	3.8689E-70	206.43	2	0		2	2	0		2						2
AANGVVLATEK	A	K	3	0	1	0	0	0	1	1	0	0	1	1	0	0	0	0	1	0	0	2	0	11	0	1071.5924	P25787	P25787	PSMA2	Proteasome subunit alpha type-2	yes	yes	2	0.0002873	107.03	1.19	0.394	84	20	1.19	0.394	84	20	7	5	11	3	6	6
AANGVVLATEKK	A	K	3	0	1	0	0	0	1	1	0	0	1	2	0	0	0	0	1	0	0	2	0	12	1	1199.6874	P25787	P25787	PSMA2	Proteasome subunit alpha type-2	yes	yes	2	0.0029764	84.718	1.06	0.235	48	3	1.06	0.235	48	3	3	3	4	3	4	2
AANNGALPPDLSYIVR	A	R	3	1	2	1	0	0	0	1	0	1	2	0	0	0	2	1	0	0	1	1	0	16	0	1669.8788	P08574	P08574	CYC1	Cytochrome c1, heme protein, mitochondrial	yes	yes	2,3	0.00037595	89.506	1.92	0.267	10	119	1.92	0.267	10	119	6	10	13	7	9	7
AANPGCSLEDFVR	A	R	2	1	1	1	1	0	1	1	0	0	1	0	0	1	1	1	0	0	0	1	0	13	0	1434.6562	C9J837;Q15042;A6H8Z3	C9J837	RAB3GAP1	Rab3 GTPase-activating protein catalytic subunit	yes	no	2	0.00027803	100.38	1	0	22		1	0	22			3	1	2	2	4
AANSLEAFIFETQDK	A	K	3	0	1	1	0	1	2	0	0	1	1	1	0	2	0	1	1	0	0	0	0	15	0	1682.8152	F5H4Z5;E9PL22;Q9Y4L1;F5H4X7;F5GXI3	F5H4Z5	HYOU1	Hypoxia up-regulated protein 1	yes	no	2	9.2983E-60	158.17	2	0		5	2	0		5
AANSLEAFIFETQDKLYQPEYQEVSTEEQREEISGK	A	K	3	1	1	1	0	4	8	1	0	2	2	2	0	2	1	3	2	0	2	1	0	36	2	4205.9917	F5H4Z5;E9PL22;Q9Y4L1;F5H4X7;F5GXI3	F5H4Z5	HYOU1	Hypoxia up-regulated protein 1	yes	no	4	3.5295E-25	103.34	1.7	0.457	25	59	1.7	0.457	25	59	5	5	5	5	4	5
AANSSGQGFQNK	A	K	2	0	2	0	0	2	0	2	0	0	0	1	0	1	0	2	0	0	0	0	0	12	0	1207.5582	Q9NRY2;Q9NRY2-2	Q9NRY2	SSBIP1	SOSS complex subunit C	yes	no	2	8.1245E-07	134.99	1.2	0.4	4	1	1.2	0.4	4	1		1		1		3
AANTATEEKLVCSGENDNHGQIANLPSAVTSDQK	A	K	5	0	4	2	1	2	3	2	1	1	2	2	0	0	1	3	3	0	0	2	0	34	1	3568.67	Q8WYP5-2;Q8WYP5-3;Q8WYP5	Q8WYP5-2	AHCTF1	Protein ELYS	yes	no	4	0.036508	34.37	2	0		4	2	0		4				1	1
AANYSSTSTRR	A	R	2	2	1	0	0	0	0	0	0	0	0	0	0	0	0	3	2	0	1	0	0	11	1	1212.5847	Q9BTV4	Q9BTV4	TMEM43	Transmembrane protein 43	yes	yes	2	0.0063244	79.201	2	0		4	2	0		4
AAPAGGFQNIACLR	A	R	4	1	1	0	1	1	0	2	0	1	1	0	0	1	1	0	0	0	0	0	0	14	0	1444.7245	Q9UBP6;H0YIH0	Q9UBP6	METTL1	tRNA (guanine-N(7)-)-methyltransferase	yes	no	2	2.3622E-25	174.84	1.33	0.471	16	8	1.33	0.471	16	8	2	2	2	3		3
AAPAPGLISVFSSSQELGAALAQLVAQR	A	R	7	1	0	0	0	3	1	2	0	1	4	0	0	1	2	4	0	0	0	2	0	28	0	2751.4919	O95336	O95336	PGLS	6-phosphogluconolactonase	yes	yes	3	4.3742E-29	131.33	1.44	0.496	9	7	1.44	0.496	9	7	4	4		1		3
AAPAQQTTQPGGGK	A	K	3	0	0	0	0	3	0	3	0	0	0	1	0	0	2	0	2	0	0	0	0	14	0	1310.6579	Q9NXG2;H3BNW0	Q9NXG2	THUMPD1	THUMP domain-containing protein 1	yes	no	2	3.5481E-14	160.48	1.24	0.424	13	4	1.24	0.424	13	4	3	1		1		2
AAPAQQTTQPGGGKR	A	R	3	1	0	0	0	3	0	3	0	0	0	1	0	0	2	0	2	0	0	0	0	15	1	1466.759	Q9NXG2;H3BNW0	Q9NXG2	THUMPD1	THUMP domain-containing protein 1	yes	no	2	5.2246E-05	122.97	1.31	0.463	42	19	1.31	0.463	42	19	4	6	6	4	7	5
AAPASIPPFPVLEPVTSCK	A	K	3	0	0	0	1	0	1	0	0	1	1	1	0	1	5	2	1	0	0	2	0	19	0	1980.039	CON__Q3SZ57	CON__Q3SZ57			yes	yes	2,3	1.7659E-77	212.95	1.01	0.0864	132	1	1.01	0.0864	132	1	7	8	7	8	9	7
AAPASSAGASDAR	A	R	6	1	0	1	0	0	0	1	0	0	0	0	0	0	1	3	0	0	0	0	0	13	0	1130.5316	Q8NF37	Q8NF37	LPCAT1	Lysophosphatidylcholine acyltransferase 1	yes	yes	2	0.00015495	120.84	1.58	0.493	5	7	1.58	0.493	5	7		1
AAPCIYWLPLTDSQIVQK	A	K	2	0	0	1	1	2	0	0	0	2	2	1	0	0	2	1	1	1	1	1	0	18	0	2102.087	Q9UKV3-5;Q9UKV3;E7EQT4;G3V3B0;Q9UKV3-2;Q9UKV3-3	Q9UKV3-5	ACIN1	Apoptotic chromatin condensation inducer in the nucleus	yes	no	2,3	2.0267E-10	147.09	1.9	0.294	6	57	1.9	0.294	6	57	4	7	5	5	4	4
AAPCVSYGGAVSYR	A	R	3	1	0	0	1	0	0	2	0	0	0	0	0	0	1	2	0	0	2	2	0	14	0	1456.6769	P82933	P82933	MRPS9	28S ribosomal protein S9, mitochondrial	yes	yes	3	0.037945	52.071	1.49	0.5	23	22	1.49	0.5	23	22	4	2	5	1	2	1
AAPDILIATPGR	A	R	3	1	0	1	0	0	0	1	0	2	1	0	0	0	2	0	1	0	0	0	0	12	0	1193.6768	Q96GQ7	Q96GQ7	DDX27	Probable ATP-dependent RNA helicase DDX27	yes	yes	2	0.0024013	80.245	2	0		25	2	0		25			4
AAPEASSPPASPLQHLLPGK	A	K	4	0	0	0	0	1	1	1	1	0	3	1	0	0	5	3	0	0	0	0	0	20	0	1967.0476	Q96TA1;Q96TA1-2;F5H3T0	Q96TA1	FAM129B	Niban-like protein 1	yes	no	3	0.032405	45.384	1.37	0.483	29	17	1.37	0.483	29	17	3	3	4	2	2	2
AAPEEHDSPTEASQPIVEEEETK	A	K	3	0	0	1	0	1	7	0	1	1	0	1	0	0	3	2	2	0	0	1	0	23	0	2522.1296	Q9H0S4;G5E955;F5H1N9	Q9H0S4	DDX47	Probable ATP-dependent RNA helicase DDX47	yes	no	3	4.5198E-10	120.56	2	0		12	2	0		12		3		3		2
AAPEEHDSPTEASQPIVEEEETKTFK	A	K	3	0	0	1	0	1	7	0	1	1	0	2	0	1	3	2	3	0	0	1	0	26	1	2898.3407	Q9H0S4;G5E955;F5H1N9	Q9H0S4	DDX47	Probable ATP-dependent RNA helicase DDX47	yes	no	3	4.9349E-22	130.83	2	0		13	2	0		13		4		3	1	3
AAPEEPQQRPPEAVAAAPAGTTSSR	A	R	7	2	0	0	0	2	3	1	0	0	0	0	0	0	5	2	2	0	0	1	0	25	1	2488.2306	Q96JP5;H9KV86;Q96JP5-2	Q96JP5	ZFP91	E3 ubiquitin-protein ligase ZFP91	yes	no	3	7.5158E-35	145.44	1.8	0.4	4	16	1.8	0.4	4	16	1	2	1	5		3
AAPEERDLTQEQTEK	A	K	2	1	0	1	0	2	4	0	0	0	1	1	0	0	1	0	2	0	0	0	0	15	1	1743.8275	Q96CS3;B4E2M8	Q96CS3	FAF2	FAS-associated factor 2	yes	no	2	2.7732E-103	226.24	1.75	0.43	26	80	1.75	0.43	26	80	5	7	9	5	8	6
AAPEGSGLGEDARLDQETAQWLR	A	R	4	2	0	2	0	2	3	3	0	0	3	0	0	0	1	1	1	1	0	0	0	23	1	2469.1884	Q96G03;E7ENQ8;E9PD70	Q96G03	PGM2	Phosphoglucomutase-2	yes	no	3	0.0016005	62.966	1	0	10		1	0	10			1		3		2
AAPENPGGVLSVELPGLLAQLAR	A	R	4	1	1	0	0	1	2	3	0	0	5	0	0	0	3	1	0	0	0	2	0	23	0	2271.2587	A0FGR8-2;H7BXI1	A0FGR8-2	ESYT2		yes	no	3	0.019819	45.069	2	0		2	2	0		2		1		1
AAPFSLEYR	A	R	2	1	0	0	0	0	1	0	0	0	1	0	0	1	1	1	0	0	1	0	0	9	0	1052.5291	Q15181;Q5SQT6	Q15181	PPA1	Inorganic pyrophosphatase	yes	no	2	0.0026617	96.331	1.12	0.322	30	4	1.12	0.322	30	4	4	3	5	2	5	2
AAPGAEFAPNK	A	K	4	0	1	0	0	0	1	1	0	0	0	1	0	1	2	0	0	0	0	0	0	11	0	1071.5349	Q15233;F5GYZ3	Q15233	NONO	Non-POU domain-containing octamer-binding protein	yes	no	2	0.0053784	78.488	1.76	0.429	9	28	1.76	0.429	9	28	4	3	2		7	3
AAPGAEFAPNKR	A	R	4	1	1	0	0	0	1	1	0	0	0	1	0	1	2	0	0	0	0	0	0	12	1	1227.636	Q15233;F5GYZ3	Q15233	NONO	Non-POU domain-containing octamer-binding protein	yes	no	2	0.00023506	108.35	1.78	0.416	14	49	1.78	0.416	14	49	4	5	8	6	14	4
AAPGPALCLFDVDGTLTAPR	A	R	4	1	0	2	1	0	0	2	0	0	3	0	0	1	3	0	2	0	0	1	0	20	0	2041.0303	O15305;H3BRM0;B7Z6R0;H3BNY9;H3BT06;H3BV34;H3BM92;H3BR08	O15305	PMM2	Phosphomannomutase 2	yes	no	2	0.00091247	72.184	1	0	5		1	0	5			2		2
AAPGPGPSTFSFVPPSK	A	K	2	0	0	0	0	0	0	2	0	0	0	1	0	2	5	3	1	0	0	1	0	17	0	1642.8355	P35658-5;P35658-3;P35658;P35658-4;P35658-2;Q5JUP9	P35658-5	NUP214	Nuclear pore complex protein Nup214	yes	no	2	0.0052071	64.537	2	0		16	2	0		16	2	3		4	2	3
AAPLDSIHSLAAYYIDCIR	A	R	4	1	0	2	1	0	0	0	1	3	2	0	0	0	1	2	0	0	2	0	0	19	0	2148.0674	P49327	P49327	FASN	Fatty acid synthase;[Acyl-carrier-protein] S-acetyltransferase;[Acyl-carrier-protein] S-malonyltransferase;3-oxoacyl-[acyl-carrier-protein] synthase;3-oxoacyl-[acyl-carrier-protein] reductase;3-hydroxypalmitoyl-[acyl-carrier-protein] dehydratase;Enoyl-[acyl-carrier-protein] reductase;Oleoyl-[acyl-carrier-protein] hydrolase	yes	yes	2,3	1.1593E-49	190.46	1.4	0.489	75	49	1.4	0.489	75	49	6	14	8	10	11	12
AAPMTPAARPEDYEAALNAALADVPELAR	A	R	10	2	1	2	0	0	3	0	0	0	3	0	1	0	4	0	1	0	1	1	0	29	1	2993.4917	Q04446	Q04446	GBE1	1,4-alpha-glucan-branching enzyme	yes	yes	3	2.9808E-51	145.33	1	0	33		1	0	33		1	4	4	3	4	4
AAPPEPGEPEERK	A	K	2	1	0	0	0	0	4	1	0	0	0	1	0	0	4	0	0	0	0	0	0	13	1	1405.6838	Q5RI15-2;Q5RI15	Q5RI15-2	COX20	Cytochrome c oxidase protein 20 homolog	yes	no	2	0.00064947	96.82	1.94	0.24	3	46	1.94	0.24	3	46		3	5	2	3	4
AAPRPAPVAQPPAAAPPSAVGSSAAAPR	A	R	11	2	0	0	0	1	0	1	0	0	0	0	0	0	8	3	0	0	0	2	0	28	1	2532.3561	Q5T1J5;Q9Y6H1	Q5T1J5	CHCHD2P9;CHCHD2	Putative coiled-coil-helix-coiled-coil-helix domain-containing protein CHCHD2P9, mitochondrial;Coiled-coil-helix-coiled-coil-helix domain-containing protein 2, mitochondrial	yes	no	3	1.3357E-102	193.64	1.5	0.5	53	52	1.5	0.5	53	52	9	8	9	7	6	7
AAPRPSPAISVSVSAPAFYAPQKK	A	K	6	1	0	0	0	1	0	0	0	1	0	2	0	1	5	4	0	0	1	2	0	24	2	2439.3274	Q15942;H0Y2Y8;C9IZ41	Q15942	ZYX	Zyxin	yes	no	3	4.5306E-90	199.6	1.44	0.497	58	46	1.44	0.497	58	46	8	8	9	8	9	8
AAPSDGFKPR	A	R	2	1	0	1	0	0	0	1	0	0	0	1	0	1	2	1	0	0	0	0	0	10	1	1044.5352	Q92979	Q92979	EMG1	Ribosomal RNA small subunit methyltransferase NEP1	yes	yes	2	0.00090729	114.97	1.82	0.387	9	40	1.82	0.387	9	40	4	3	4	5	6	5
AAPTAASDQPDSAATTEK	A	K	6	0	0	2	0	1	1	0	0	0	0	1	0	0	2	2	3	0	0	0	0	18	0	1730.7959	Q9BRP8-2;Q9BRP8	Q9BRP8-2	WIBG	Partner of Y14 and mago	yes	no	2	0	315.94	1.25	0.433	48	16	1.25	0.433	48	16	7	6	4	4	5	8
AAPVDLELKK	A	K	2	0	0	1	0	0	1	0	0	0	2	2	0	0	1	0	0	0	0	1	0	10	1	1082.6336	O60925;E5RGS4;D6RGG5	O60925	PFDN1	Prefoldin subunit 1	yes	no	2	0.001842	99.973	1.03	0.181	57	2	1.03	0.181	57	2	4	3	4	4	4	4
AAQAGPTQPGPPR	A	R	3	1	0	0	0	2	0	2	0	0	0	0	0	0	4	0	1	0	0	0	0	13	0	1246.6418	Q9BUL5;B3KVH8;C9J6D8;Q9BUL5-2	Q9BUL5	PHF23	PHD finger protein 23	yes	no	2	0.00027803	100.38	1.2	0.4	4	1	1.2	0.4	4	1		1	1	1		2
AAQAGVAVGDWVLSIDGENAGSLTHIEAQNK	A	K	6	0	2	2	0	2	2	4	1	2	2	1	0	0	0	2	1	1	0	3	0	31	0	3120.5476	Q9NR12;Q9NR12-2;D6RH06;Q9NR12-4;Q9NR12-6;Q9NR12-5;H7BYK4;D6RF83;Q9NR12-3;D6RAN1;H0Y8W6	Q9NR12	PDLIM7	PDZ and LIM domain protein 7	yes	no	3	2.0144E-73	160.36	1.4	0.49	12	8	1.4	0.49	12	8		2	1	3		3
AAQALALLR	A	R	4	1	0	0	0	1	0	0	0	0	3	0	0	0	0	0	0	0	0	0	0	9	0	925.5709	Q16401;B4DZM8;F2Z3J2	Q16401	PSMD5	26S proteasome non-ATPase regulatory subunit 5	yes	no	2	6.387E-05	125.82	1.16	0.365	53	10	1.16	0.365	53	10	5	5	3	4	3	7
AAQAPSSFQLLYDLK	A	K	3	0	0	1	0	2	0	0	0	0	3	1	0	1	1	2	0	0	1	0	0	15	0	1650.8617	F5H2F4;G3V2B8;P11586	F5H2F4	MTHFD1	C-1-tetrahydrofolate synthase, cytoplasmic;Methylenetetrahydrofolate dehydrogenase;Methenyltetrahydrofolate cyclohydrolase;Formyltetrahydrofolate synthetase	yes	no	2,3	1.0582E-43	188.9	1.46	0.499	89	77	1.46	0.499	89	77	12	13	12	10	10	12
AAQAPSSFQLLYDLKLPVEDKIR	A	R	3	1	0	2	0	2	1	0	0	1	4	2	0	1	2	2	0	0	1	1	0	23	2	2601.4166	F5H2F4;G3V2B8;P11586	F5H2F4	MTHFD1	C-1-tetrahydrofolate synthase, cytoplasmic;Methylenetetrahydrofolate dehydrogenase;Methenyltetrahydrofolate cyclohydrolase;Formyltetrahydrofolate synthetase	yes	no	3	0.056741	48.968	1	0	3		1	0	3							1
AAQASDLEK	A	K	3	0	0	1	0	1	1	0	0	0	1	1	0	0	0	1	0	0	0	0	0	9	0	931.46108	P37837	P37837	TALDO1	Transaldolase	yes	yes	2	0.0011922	105.98	1	0	33		1	0	33		3	1		1		1
AAQASDLEKIHLDEK	A	K	3	0	0	2	0	1	2	0	1	1	2	2	0	0	0	1	0	0	0	0	0	15	1	1666.8526	P37837	P37837	TALDO1	Transaldolase	yes	yes	3	0.077046	51.643	1.14	0.35	6	1	1.14	0.35	6	1
AAQDFFSTCR	A	R	2	1	0	1	1	1	0	0	0	0	0	0	0	2	0	1	1	0	0	0	0	10	0	1201.5186	P06132;H0Y5R6;Q5T450;Q5T446	P06132	UROD	Uroporphyrinogen decarboxylase	yes	no	2	0.00037341	116.24	1.04	0.196	48	2	1.04	0.196	48	2	3	4	4	4	4	4
AAQDLCEEALR	A	R	3	1	0	1	1	1	2	0	0	0	2	0	0	0	0	0	0	0	0	0	0	11	0	1274.5925	O94906;O94906-2	O94906	PRPF6	Pre-mRNA-processing factor 6	yes	no	2	0.0002208	116.03	1.91	0.285	5	51	1.91	0.285	5	51	3	1	5	2	2	4
AAQDRDQIYR	A	R	2	2	0	2	0	2	0	0	0	1	0	0	0	0	0	0	0	0	1	0	0	10	1	1234.6054	P62995;E7EQD1;P62995-3;H7C2L4	P62995	TRA2B	Transformer-2 protein homolog beta	yes	no	2,3	0.00077166	117.52	1.77	0.424	15	49	1.77	0.424	15	49	6	4	7	1	6	2
AAQEEYVK	A	K	2	0	0	0	0	1	2	0	0	0	0	1	0	0	0	0	0	0	1	1	0	8	0	936.45526	P04075;H3BQN4;H3BT43;H3BR68;H3BRS7	P04075	ALDOA	Fructose-bisphosphate aldolase A;Fructose-bisphosphate aldolase	no	no	2	0.0018704	115.7	1	0	40		NaN	NaN			3	1		3
AAQEEYVKR	A	R	2	1	0	0	0	1	2	0	0	0	0	1	0	0	0	0	0	0	1	1	0	9	1	1092.5564	P04075;H3BQN4;H3BT43;H3BR68;H3BRS7	P04075	ALDOA	Fructose-bisphosphate aldolase A;Fructose-bisphosphate aldolase	no	no	2,3	1.1783E-11	166.34	1.27	0.446	133	50	NaN	NaN			17	8	10	10	8	11
AAQELQEGQR	A	R	2	1	0	0	0	3	2	1	0	0	1	0	0	0	0	0	0	0	0	0	0	10	0	1128.5523	P35520-2;P35520;B7Z2D6;F5H2U1;H7C2H4	P35520-2	CBS	Cystathionine beta-synthase	yes	no	2	3.6077E-05	136.96	1	0	18		1	0	18		2	3		1	1	3
AAQGEPQVQFK	A	K	2	0	0	0	0	3	1	1	0	0	0	1	0	1	1	0	0	0	0	1	0	11	0	1201.6091	B5MDF5;P62826	B5MDF5	RAN	GTP-binding nuclear protein Ran	yes	no	2	1.0826E-24	171.92	1.41	0.492	94	66	1.41	0.492	94	66	11	9	7	13	15	13
AAQHHTEEQSKVPPEQK	A	K	2	0	0	0	0	3	3	0	2	0	0	2	0	0	2	1	1	0	0	1	0	17	1	1942.9497	Q9NW13;E9PDD9	Q9NW13	RBM28	RNA-binding protein 28	yes	no	4	0.0048751	71.98	1.8	0.4	1	4	1.8	0.4	1	4				1
AAQIPESDQIKQFK	A	K	2	0	0	1	0	3	1	0	0	2	0	2	0	1	1	1	0	0	0	0	0	14	1	1601.8413	Q9Y5J7;G3V502;G3V2F3	Q9Y5J7	TIMM9	Mitochondrial import inner membrane translocase subunit Tim9	yes	no	2	9.097E-06	131.06	1.93	0.258	2	26	1.93	0.258	2	26	6	5		1	4	4
AAQKADVLTTGAGNPVGDKLNVITVGPR	A	R	4	1	2	2	0	1	0	4	0	1	2	2	0	0	2	0	3	0	0	4	0	28	2	2761.5086	P04040	P04040	CAT	Catalase	yes	yes	4	2.2901E-05	73.036	2	0		27	2	0		27	4	4		4	4	4
AAQLAIR	A	R	3	1	0	0	0	1	0	0	0	1	1	0	0	0	0	0	0	0	0	0	0	7	0	741.44972	F8W727;P62910;D3YTB1	F8W727	RPL32	60S ribosomal protein L32	yes	no	2	0.015211	108.24	1.43	0.496	34	26	1.43	0.496	34	26	3	1	5	1	3	4
AAQLCGAGMAAVVDK	A	K	5	0	0	1	1	1	0	2	0	0	1	1	1	0	0	0	0	0	0	2	0	15	0	1460.7116	P19367;B4DG62;E7ENR4;P19367-3;P19367-2;P19367-4	P19367	HK1	Hexokinase-1	yes	no	2	0.014685	59.513	1.67	0.471	1	2	1.67	0.471	1	2				1
AAQLIGTCSQNVAAIQEQVLGLGALR	A	R	5	1	1	0	1	4	1	3	0	2	4	0	0	0	0	1	1	0	0	2	0	26	0	2680.433	Q9NZL4;Q9NZL4-2;C9JNI7	Q9NZL4	HSPBP1	Hsp70-binding protein 1	yes	no	3	1.6936E-08	90.884	1	0	11		1	0	11			1		1		2
AAQLVDKDSTFLSTLEHHLSR	A	R	2	1	0	2	0	1	1	0	2	0	4	1	0	1	0	3	2	0	0	1	0	21	1	2367.2183	Q969V3;Q969V3-2	Q969V3	NCLN	Nicalin	yes	no	3,4,5	5.6546E-06	113.33	1.88	0.329	11	78	1.88	0.329	11	78	6	8	7	7	7	8
AAQPPAQPCQLCGR	A	R	3	1	0	0	2	3	0	1	0	0	1	0	0	0	3	0	0	0	0	0	0	14	0	1552.7239	Q96B54;F8WF88;Q96B54-2	Q96B54	ZNF428	Zinc finger protein 428	yes	no	2	2.8201E-25	174.05	1.06	0.237	47	3	1.06	0.237	47	3	7	5	5	3	3	4
AAQQAASSSGQGQQAQTPTGK	A	K	5	0	0	0	0	6	0	3	0	0	0	1	0	0	1	3	2	0	0	0	0	21	0	2000.9512	P48729-2;P48729;H0Y9X2	P48729-2	CSNK1A1	Casein kinase I isoform alpha	yes	no	2,3	2.3365E-122	226.29	1.56	0.496	21	27	1.56	0.496	21	27	3	7	5	5	7	7
AAQQQEEQEEKEEEDDEQTLHR	A	R	2	1	0	2	0	5	8	0	1	0	1	1	0	0	0	0	1	0	0	0	0	22	1	2698.159	P78318	P78318	IGBP1	Immunoglobulin-binding protein 1	yes	yes	4	0.00079964	71.592	1	0	47		1	0	47		3	4	3	2	3	4
AAQTELGQQILADFEEAFPSQGTK	A	K	4	0	0	1	0	4	3	2	0	1	2	1	0	2	1	1	2	0	0	0	0	24	0	2578.2551	Q5VIR6-4;Q5VIR6;Q5VIR6-3;Q5VIR6-2;F6VX93;G3V0H8	Q5VIR6-4	VPS53	Vacuolar protein sorting-associated protein 53 homolog	yes	no	3	2.4089E-05	81.477	1	0	6		1	0	6			2		1		1
AAQVALLYLQELAEELSTALPAPVSCPEGPK	A	K	6	0	0	0	1	2	4	1	0	0	6	1	0	0	4	2	1	0	1	2	0	31	0	3264.6952	Q8WUA4;Q8WUA4-2	Q8WUA4	GTF3C2	General transcription factor 3C polypeptide 2	yes	no	4	1.1197E-10	80.664	2	0		20	2	0		20	1	3	1	4	3	2
AAQVAQDEEIAR	A	R	4	1	0	1	0	2	2	0	0	1	0	0	0	0	0	0	0	0	0	1	0	12	0	1299.6419	Q8IVM0-2;Q8IVM0	Q8IVM0-2	CCDC50	Coiled-coil domain-containing protein 50	yes	no	2	4.1377E-37	182.35	1.55	0.497	39	48	1.55	0.497	39	48	8	10	9	9	9	8
AAQVMGPPDR	A	R	2	1	0	1	0	1	0	1	0	0	0	0	1	0	2	0	0	0	0	1	0	10	0	1040.5073	Q96I24	Q96I24	FUBP3	Far upstream element-binding protein 3	yes	yes	2	0.070171	50.284	2	0		7	2	0		7		2		1	2	2
AAQVTIQSSGTFSTK	A	K	2	0	0	0	0	2	0	1	0	1	0	1	0	1	0	3	3	0	0	1	0	15	0	1524.7784	CON__ENSEMBL:ENSBTAP00000024146	CON__ENSEMBL:ENSBTAP00000024146			yes	yes	2	2.7291E-24	172.57	1	0	5		1	0	5
AAREECPVFTPPGGETLDQVK	A	K	2	1	0	1	1	1	3	2	0	0	1	1	0	1	3	0	2	0	0	2	0	21	1	2300.1107	Q9NQ88	Q9NQ88	TIGAR	Probable fructose-2,6-bisphosphatase TIGAR	yes	yes	3	0.015703	54.834	1	0	24		1	0	24		3	3	1	2	3	2
AAREELLAEFGSGTLDLPALTR	A	R	4	2	0	1	0	0	3	2	0	0	5	0	0	1	1	1	2	0	0	0	0	22	1	2329.2278	P58107	P58107	EPPK1	Epiplakin	yes	no	3	0.044845	46.569	1.88	0.331	1	7	1.88	0.331	1	7		3		1	1	2
AAREPNIDR	A	R	2	2	1	1	0	0	1	0	0	1	0	0	0	0	1	0	0	0	0	0	0	9	1	1040.5363	E7EX17;P23588;E7EPC9;B4DS13;F8VX11;F8VP89;F8VSC7;F8W0K0;F8VYE9;F8VRU1	E7EX17	EIF4B	Eukaryotic translation initiation factor 4B	yes	no	3	0.0047541	98.392	1.22	0.416	14	4	1.22	0.416	14	4	2	1	3	2		1
AASAAAASAAAASAASGSPGPGEGSAGGEKR	A	R	13	1	0	0	0	0	2	6	0	0	0	1	0	0	2	6	0	0	0	0	0	31	1	2542.2008	Q13263;Q13263-2	Q13263	TRIM28	Transcription intermediary factor 1-beta	yes	no	2,3	0	309.68	1.62	0.484	65	108	1.62	0.484	65	108	13	14	13	12	13	11
AASAAFQENVGR	A	R	4	1	1	0	0	1	1	1	0	0	0	0	0	1	0	1	0	0	0	1	0	12	0	1219.5945	Q9BTW9-4;Q9BTW9;F8WC00;F5H8C7;Q9BTW9-5;C9J1U4	Q9BTW9-4	TBCD	Tubulin-specific chaperone D	yes	no	2	1.144E-13	152.47	1	0	31		1	0	31		2	5	2	2	3	4
AASAAGAAGSAGGSSGAAGAAGGGAGAGTRPGDGGTASAGAAGPGAATK	A	K	19	1	0	1	0	0	0	17	0	0	0	1	0	0	2	5	3	0	0	0	0	49	1	3668.7123	Q9UKY7;Q9UKY7-2	Q9UKY7	CDV3	Protein CDV3 homolog	yes	no	3,4,5	0	296.55	1	0	94		1	0	94		5	11	3	6	4	11
AASAATAAPTATPAAQESGTIPK	A	K	9	0	0	0	0	1	1	1	0	1	0	1	0	0	3	2	4	0	0	0	0	23	0	2082.0593	O00116;B8ZZ81	O00116	AGPS	Alkyldihydroxyacetonephosphate synthase, peroxisomal	yes	no	2,3	1.8837E-35	159.75	2	0		23	2	0		23		4	3	1	2	3
AASADSTTEGTPADGFTVLSTK	A	K	4	0	0	2	0	0	1	2	0	0	1	1	0	1	1	3	5	0	0	1	0	22	0	2126.0015	O75367;O75367-3;O75367-2	O75367	H2AFY	Core histone macro-H2A.1	yes	no	2,3	0	352.97	1.89	0.313	18	145	1.89	0.313	18	145	11	8	15	10	11	8
AASAFFTYVSLSQEGR	A	R	3	1	0	0	0	1	1	1	0	0	1	0	0	2	0	3	1	0	1	1	0	16	0	1732.842	O00154-4;O00154;O00154-5;O00154-6;B4DUX0	O00154-4	ACOT7	Cytosolic acyl coenzyme A thioester hydrolase	yes	no	2	2.0305E-192	263.75	1.02	0.136	52	1	1.02	0.136	52	1	7	4	2	4	2	4
AASAGQEPLHNEELAGAGR	A	R	5	1	1	0	0	1	3	3	1	0	2	0	0	0	1	1	0	0	0	0	0	19	0	1876.9028	Q96HY6;Q96HY6-2	Q96HY6	DDRGK1	DDRGK domain-containing protein 1	yes	no	3	0.00074273	80.361	1.67	0.471	12	24	1.67	0.471	12	24		1	3	3	1	1
AASCVLLHTGQK	A	K	2	0	0	0	1	1	0	1	1	0	2	1	0	0	0	1	1	0	0	1	0	12	0	1283.6656	P14550;Q5T621	P14550	AKR1A1	Alcohol dehydrogenase [NADP(+)]	yes	no	2	6.2152E-37	179.35	1.24	0.426	64	20	1.24	0.426	64	20	7	4	5	4	5	5
AASDIAMTELPPTHPIR	A	R	3	1	0	1	0	0	1	0	1	2	1	0	1	0	3	1	2	0	0	0	0	17	0	1818.9298	P62258;P62258-2	P62258	YWHAE	14-3-3 protein epsilon	yes	no	2,3	1.7219E-106	230.86	1.14	0.344	201	32	1.14	0.344	201	32	13	20	16	13	18	22
AASGSGMAQK	A	K	3	0	0	0	0	1	0	2	0	0	0	1	1	0	0	2	0	0	0	0	0	10	0	906.42292	Q92905;E5RK55;E5RG35;E5RFS1	Q92905	COPS5	COP9 signalosome complex subunit 5	yes	no	2	0.003366	85.533	1.14	0.35	6	1	1.14	0.35	6	1		1	2		2
AASGYPVKVPLEVQEADEAKLQQTEAELR	A	R	5	1	0	1	0	3	5	1	0	0	3	2	0	0	2	1	1	0	1	3	0	29	2	3168.6303	B0V043;P26640;H0Y4A6;E7EVJ6	B0V043	VARS	Valine--tRNA ligase	yes	no	4	0.00035783	65.428	1.32	0.467	21	10	1.32	0.467	21	10	4	3	1	2	5	1
AASIFGGAKPVDTAAR	A	R	5	1	0	1	0	0	0	2	0	1	0	1	0	1	1	1	1	0	0	1	0	16	1	1530.8154	E7EX17;P23588;E7EPC9;B4DS13;F8VX11	E7EX17	EIF4B	Eukaryotic translation initiation factor 4B	yes	no	2,3	3.6232E-11	153.09	1.38	0.486	115	71	1.38	0.486	115	71	18	15	16	13	11	15
AASITSEVFNK	A	K	2	0	1	0	0	0	1	0	0	1	0	1	0	1	0	2	1	0	0	1	0	11	0	1165.5979	Q9Y5B9;F5H063	Q9Y5B9	SUPT16H	FACT complex subunit SPT16	yes	no	2	0.00025375	111.86	1.72	0.449	23	59	1.72	0.449	23	59	6	7	10	5	8	7
AASIYSSWAEEQR	A	R	3	1	0	0	0	1	2	0	0	1	0	0	0	0	0	3	0	1	1	0	0	13	0	1496.6896	Q92538	Q92538	GBF1	Golgi-specific brefeldin A-resistance guanine nucleotide exchange factor 1	yes	yes	2	0.0033378	76.357	1	0	3		1	0	3					1		1
AASKPVEAAVVAAAVPSSGSGVGGGGTAGPGTGGLPR	A	R	8	1	0	0	0	0	1	10	0	0	1	1	0	0	4	4	2	0	0	5	0	37	1	3116.6214	O94826	O94826	TOMM70A	Mitochondrial import receptor subunit TOM70	yes	yes	3,4	8.4176E-112	168.96	2	0		90	2	0		90	5	4	9	6	8	3
AASLEYDYETIR	A	R	2	1	0	1	0	0	2	0	0	1	1	0	0	0	0	1	1	0	2	0	0	12	0	1429.6725	Q96N66;Q96N66-2;Q96N66-3	Q96N66	MBOAT7	Lysophospholipid acyltransferase 7	yes	no	2	0.0096736	70.089	1.56	0.497	4	5	1.56	0.497	4	5			2			1
AASLGSSQSSR	A	R	2	1	0	0	0	1	0	1	0	0	1	0	0	0	0	5	0	0	0	0	0	11	0	1049.5102	P20810-6;E7ESM9;P20810-7;G5E9D3;P20810-5;B7Z468;F8W7E0;H0YA91;E9PSG1;H0Y944;E7EN75;D6RBR1;D6RGF7	P20810-6	CAST		yes	no	2	0.00060829	100.69	1	0	3		1	0	3
AASLLLEILGLLCK	A	K	2	0	0	0	1	0	1	1	0	1	6	1	0	0	0	1	0	0	0	0	0	14	0	1512.8949	E7EUU4;E9PFM1;Q04637;Q04637-3;E9PGM1;Q04637-4;G5E9S1;Q04637-6;H7C0V6	E7EUU4	EIF4G1	Eukaryotic translation initiation factor 4 gamma 1	no	no	2,3	1.8368E-25	175.74	1.73	0.446	26	69	NaN	NaN			6	16	8	14	7	12
AASLTEDRDR	A	R	2	2	0	2	0	0	1	0	0	0	1	0	0	0	0	1	1	0	0	0	0	10	1	1132.5473	E7EUU4;E9PFM1;Q04637;Q04637-3;E9PGM1;Q04637-4;G5E9S1;Q04637-6	E7EUU4	EIF4G1	Eukaryotic translation initiation factor 4 gamma 1	no	no	2	0.018352	75.509	1	0	3		NaN	NaN								1
AASLVGKK	A	K	2	0	0	0	0	0	0	1	0	0	1	2	0	0	0	1	0	0	0	1	0	8	1	772.48069	Q9BY32;A2A2N2	Q9BY32	ITPA	Inosine triphosphate pyrophosphatase	yes	no	2	0.0066462	111.82	1.06	0.246	29	2	1.06	0.246	29	2	3	3	6	1	2	3
AASNCGIVESILNWVK	A	K	2	0	2	0	1	0	1	1	0	2	1	1	0	0	0	2	0	1	0	2	0	16	0	1759.8927	Q02880;Q02880-2;E9PCY5	Q02880	TOP2B	DNA topoisomerase 2-beta;DNA topoisomerase 2	yes	no	2,3	1.1395E-70	210.9	2	0		62	2	0		62	4	6	6	7	5	5
AASQSTQVPTITEGVAAALLLLK	A	K	5	0	0	0	0	2	1	1	0	1	4	1	0	0	1	2	3	0	0	2	0	23	0	2281.2893	Q92616	Q92616	GCN1L1	Translational activator GCN1	yes	yes	3	4.1844E-20	141.83	1.58	0.494	28	38	1.58	0.494	28	38	1	8	1	7	2	3
AASRDLLK	A	K	2	1	0	1	0	0	0	0	0	0	2	1	0	0	0	1	0	0	0	0	0	8	1	872.50797	Q7L2E3-3	Q7L2E3-3			yes	yes	2	0.075435	71.692	2	0		2	2	0		2		1
AASSSSPGSPVASSPSR	A	R	3	1	0	0	0	0	0	1	0	0	0	0	0	0	3	8	0	0	0	1	0	17	0	1530.7274	Q92538	Q92538	GBF1	Golgi-specific brefeldin A-resistance guanine nucleotide exchange factor 1	yes	yes	2	1.9607E-40	138.91	1	0	4		1	0	4			2		1		1
AASTASHRPIK	A	K	3	1	0	0	0	0	0	0	1	1	0	1	0	0	1	2	1	0	0	0	0	11	1	1137.6255	P41236;Q6NXS1;E7EMN6;E7EUI7	P41236	PPP1R2;PPP1R2P3	Protein phosphatase inhibitor 2;Putative protein phosphatase inhibitor 2-like protein 3	yes	no	2,3	0.010907	77.062	1	0	31		1	0	31		3	1	3	1	5	3
AASVFVLYATSCANNFAMK	A	K	5	0	2	0	1	0	0	0	0	0	1	1	1	2	0	2	1	0	1	2	0	19	0	2063.9809	Q9NRF9	Q9NRF9	POLE3	DNA polymerase epsilon subunit 3	yes	yes	3	0.046127	43.208	1.4	0.49	3	2	1.4	0.49	3	2				1		2
AASVINQALSMPEVSIAPLLELTAYEIFER	A	R	5	1	1	0	0	1	4	0	0	3	4	0	1	1	2	3	1	0	1	2	0	30	0	3274.7159	Q9BVI4;F5H5K6	Q9BVI4	NOC4L	Nucleolar complex protein 4 homolog	yes	no	3	7.5128E-10	80.355	2	0		3	2	0		3						1
AATAAADFTAK	A	K	6	0	0	1	0	0	0	0	0	0	0	1	0	1	0	0	2	0	0	0	0	11	0	1036.5189	B4DNJ6;Q9Y3F4	B4DNJ6	STRAP	Serine-threonine kinase receptor-associated protein	yes	no	2	0.00023286	114.86	1.22	0.416	63	18	1.22	0.416	63	18	12	5	10	2	3	5
AATALKDVVK	A	K	3	0	0	1	0	0	0	0	0	0	1	2	0	0	0	0	1	0	0	2	0	10	1	1014.6073	Q15084-2;B5MCQ5;F8WA83;Q15084;B7Z254	Q15084-2	PDIA6	Protein disulfide-isomerase A6	yes	no	2,3	1.2216E-06	145.46	1.58	0.494	58	80	1.58	0.494	58	80	1	1	11	2	4	4
AATAPLLEAVDNLSAFASNPEFSSIPAQISPEGR	A	R	7	1	2	1	0	1	3	1	0	2	3	0	0	2	4	5	1	0	0	1	0	34	0	3469.7365	Q9Y490;Q5TCU6	Q9Y490	TLN1	Talin-1	yes	no	3,4	8.3434E-86	160.16	1.17	0.38	85	18	1.17	0.38	85	18	12	8	8	6	8	13
AATASAGAGGIDGKPR	A	R	5	1	0	1	0	0	0	4	0	1	0	1	0	0	1	1	1	0	0	0	0	16	1	1398.7215	Q02978;F5GY65	Q02978	SLC25A11	Mitochondrial 2-oxoglutarate/malate carrier protein	yes	no	2	5.8455E-86	216	1.78	0.418	36	124	1.78	0.418	36	124	7	9	18	10	11	12
AATDAQDANQCCTSCEDNAPATSYCVECSEPLCETCVEAHQR	A	R	7	1	2	3	7	3	5	0	1	0	1	0	0	0	2	3	4	0	1	2	0	42	0	4864.8769	Q13263	Q13263	TRIM28	Transcription intermediary factor 1-beta	yes	yes	3,4	3.4439E-81	135.72	1.41	0.493	48	34	1.41	0.493	48	34	5	10	4	8	5	9
AATDGADTPFGR	A	R	3	1	0	2	0	0	0	2	0	0	0	0	0	1	1	0	2	0	0	0	0	12	0	1177.5364	Q8WUF5	Q8WUF5	PPP1R13L	RelA-associated inhibitor	yes	yes	2	0.10986	37.327	1	0	2		1	0	2				1
AATEALGEKSPDSATVSGYDIMK	A	K	4	0	0	2	0	0	2	2	0	1	1	2	1	0	1	3	2	0	1	1	0	23	1	2340.1155	Q6WCQ1-2;Q6WCQ1;Q6WCQ1-3;H0Y7E2;H7C3G6	Q6WCQ1-2	MPRIP	Myosin phosphatase Rho-interacting protein	no	no	3	0.0087712	53.454	1.9	0.3	1	9	NaN	NaN			1	2		1		4
AATECMCNLAMSK	A	K	3	0	1	0	2	0	1	0	0	0	1	1	2	0	0	1	1	0	0	0	0	13	0	1485.6084	Q9H3U1-2	Q9H3U1-2			no	no	2	0.0011379	122.78	1	0	9		NaN	NaN				1	2	1	1
AATFFGCIGIDK	A	K	2	0	0	1	1	0	0	2	0	2	0	1	0	2	0	0	1	0	0	0	0	12	0	1298.6329	P55263;P55263-2;B7Z800;P55263-3	P55263	ADK	Adenosine kinase	yes	no	2	4.523E-06	129.34	1.13	0.341	45	7	1.13	0.341	45	7	3	3	6	3	6	3
AATFFGCIGIDKFGEILK	A	K	2	0	0	1	1	0	1	3	0	3	1	2	0	3	0	0	1	0	0	0	0	18	1	1986.0285	P55263;P55263-2;B7Z800;P55263-3	P55263	ADK	Adenosine kinase	yes	no	3	0.0025963	78.505	1	0	46		1	0	46		4	4	3	4	3	4
AATFGLILDDVSLTHLTFGK	A	K	2	0	0	2	0	0	0	2	1	1	4	1	0	2	0	1	3	0	0	1	0	20	0	2118.1361	P35232;C9JW96;E9PCW0;E7ESE2;C9JZ20	P35232	PHB	Prohibitin	yes	no	2,3	8.5029E-26	160.55	1.88	0.324	8	59	1.88	0.324	8	59	5	6	4	8	4	4
AATFGLILDDVSLTHLTFGKEFTEAVEAK	A	K	4	0	0	2	0	0	3	2	1	1	4	2	0	3	0	1	4	0	0	2	0	29	1	3122.6176	P35232;C9JW96;E9PCW0;E7ESE2;C9JZ20	P35232	PHB	Prohibitin	yes	no	3,4	6.0714E-28	121.47	1.85	0.353	18	105	1.85	0.353	18	105	8	9	10	6	8	9
AATFPLQVLGFEIDAVNSVQFSNHTGYAHWK	A	K	4	0	2	1	0	2	1	2	2	1	2	1	0	3	1	2	2	1	1	3	0	31	0	3446.7048	O00764;F2Z3F8;O00764-2	O00764	PDXK	Pyridoxal kinase	yes	no	4	5.4786E-11	84.68	1	0	32		1	0	32		2	4	4	3	2	4
AATGANAEKAESHNDCPVR	A	R	5	1	2	1	1	0	2	1	1	0	0	1	0	0	1	1	1	0	0	1	0	19	1	1996.9021	Q16831;B4DND0;C9JIP2;C9J486;F8WD51;C9K0J2	Q16831	UPP1	Uridine phosphorylase 1	yes	no	3	7.0486E-10	140.96	1	0	16		1	0	16			1	2	2	3	2
AATGEEVSAEDLGGADLHCR	A	R	4	1	0	2	1	0	3	3	1	0	2	0	0	0	0	1	1	0	0	1	0	20	0	2056.912	Q9HCC0;Q9HCC0-2	Q9HCC0	MCCC2	Methylcrotonoyl-CoA carboxylase beta chain, mitochondrial	no	no	3	4.3706E-05	89.358	2	0		28	NaN	NaN			2	4	2	5	2	5
AATKKPVVNIITPSHVEER	A	R	2	1	1	0	0	0	2	0	1	2	0	2	0	0	2	1	2	0	0	3	0	19	2	2088.1691	Q16719	Q16719	KYNU	Kynureninase	yes	yes	4	0.035646	60.307	1	0	11		1	0	11
AATLAQELEK	A	K	3	0	0	0	0	1	2	0	0	0	2	1	0	0	0	0	1	0	0	0	0	10	0	1072.5764	Q14683;G8JLG1	Q14683	SMC1A	Structural maintenance of chromosomes protein 1A	yes	no	2	0.00070583	114.89	1.98	0.136	1	52	1.98	0.136	1	52	3	3	7	3	6	4
AATMSAVEAATCR	A	R	5	1	0	0	1	0	1	0	0	0	0	0	1	0	0	1	2	0	0	1	0	13	0	1337.6068	Q53H96;H0Y6C3;B5MD87	Q53H96	PYCRL	Pyrroline-5-carboxylate reductase 3	yes	no	2	2.0847E-05	125.53	1	0	31		1	0	31		1	4	2	3	1	4
AATSGILSALGNFLAQMIEK	A	K	4	0	1	0	0	1	1	2	0	2	3	1	1	1	0	2	1	0	0	0	0	20	0	2034.082	Q9NR77;F5H4N4	Q9NR77	PXMP2	Peroxisomal membrane protein 2	yes	no	3	7.072E-11	126.25	2	0		6	2	0		6		2
AATSLMSALAAR	A	R	5	1	0	0	0	0	0	0	0	0	2	0	1	0	0	2	1	0	0	0	0	12	0	1161.6176	P13995;B9A062;B8ZZU9;F8WF89;F8WF06	P13995	MTHFD2	Bifunctional methylenetetrahydrofolate dehydrogenase/cyclohydrolase, mitochondrial;NAD-dependent methylenetetrahydrofolate dehydrogenase;Methenyltetrahydrofolate cyclohydrolase	yes	no	3	0.026818	57.348	1.12	0.325	22	3	1.12	0.325	22	3	1	2	2		1	3
AATSPALFNR	A	R	3	1	1	0	0	0	0	0	0	0	1	0	0	1	1	1	1	0	0	0	0	10	0	1046.5509	Q14204	Q14204	DYNC1H1	Cytoplasmic dynein 1 heavy chain 1	yes	yes	2	0.01208	70.1	1.52	0.499	30	33	1.52	0.499	30	33	4	2	4	2	5	4
AATTGSGVKVPR	A	R	2	1	0	0	0	0	0	2	0	0	0	1	0	0	1	1	2	0	0	2	0	12	1	1142.6408	Q13404;Q5TGE0	Q13404	UBE2V1	Ubiquitin-conjugating enzyme E2 variant 1	yes	no	2	7.7018E-20	167.2	1.19	0.394	88	21	1.19	0.394	88	21	13	6	8	4	11	12
AAVAATAAAK	A	K	7	0	0	0	0	0	0	0	0	0	0	1	0	0	0	0	1	0	0	1	0	10	0	843.48142	Q6Y1H2	Q6Y1H2	PTPLB	3-hydroxyacyl-CoA dehydratase 2	yes	yes	1,2	6.1643E-05	156.51	2	0		12	2	0		12	1
AAVAGKKPVVGK	A	K	3	0	0	0	0	0	0	2	0	0	0	3	0	0	1	0	0	0	0	3	0	12	2	1123.7077	P36578;E7EWF1;H3BM89	P36578	RPL4	60S ribosomal protein L4	yes	no	3	0.011666	81.771	1	0	22		1	0	22			1		1		3
AAVAGLDKAER	A	R	4	1	0	1	0	0	1	1	0	0	1	1	0	0	0	0	0	0	0	1	0	11	1	1099.5986	P22102;B4DJ93;H7C489	P22102	GART	Trifunctional purine biosynthetic protein adenosine-3;Phosphoribosylamine--glycine ligase;Phosphoribosylformylglycinamidine cyclo-ligase;Phosphoribosylglycinamide formyltransferase	yes	no	2,3	0.00034556	120.06	1.26	0.437	29	10	1.26	0.437	29	10	3	1	3	2		4
AAVATFLQSVQVPEFTPK	A	K	3	0	0	0	0	2	1	0	0	0	1	1	0	2	2	1	2	0	0	3	0	18	0	1932.0357	P22314;E7ERL1;B4DDE4;Q5JRR6	P22314	UBA1	Ubiquitin-like modifier-activating enzyme 1	yes	no	2,3	1.1572E-254	280.54	1.28	0.447	136	52	1.28	0.447	136	52	16	17	13	13	9	16
AAVAWANQNR	A	R	4	1	2	0	0	1	0	0	0	0	0	0	0	0	0	0	0	1	0	1	0	10	0	1099.5523	Q96F86;H3BN89	Q96F86	EDC3	Enhancer of mRNA-decapping protein 3	yes	no	2	0.010288	104.2	1	0	3		1	0	3			1		1		1
AAVAWEAGKPLSIEEIEVAPPK	A	K	5	0	0	0	0	0	4	1	0	2	1	2	0	0	3	1	0	1	0	2	0	22	1	2304.2365	P11766;H0YAG8;D6RFE4;D6R9G2;D6RAY0	P11766	ADH5	Alcohol dehydrogenase class-3	yes	no	3	8.5678E-06	100.39	1.08	0.279	54	5	1.08	0.279	54	5	4	4	4	4	4	4
AAVAWEAGKPLSIEEIEVAPPKAHEVR	A	R	6	1	0	0	0	0	5	1	1	2	1	2	0	0	3	1	0	1	0	3	0	27	2	2896.5447	P11766;H0YAG8;D6RFE4;D6R9G2;D6RAY0	P11766	ADH5	Alcohol dehydrogenase class-3	yes	no	5	0.0014898	60.991	1	0	31		1	0	31		3	3	4	2	3	2
AAVDAGFVPNDMQVGQTGK	A	K	3	0	1	2	0	2	0	3	0	0	0	1	1	1	1	0	1	0	0	3	0	19	0	1903.9098	P13804;H0YLU7;P13804-2;H0YNX6;H0YL12;H0YK49	P13804	ETFA	Electron transfer flavoprotein subunit alpha, mitochondrial	yes	no	2	4.9929E-16	154.48	1.46	0.499	7	6	1.46	0.499	7	6		3
AAVEDSGTTVETIK	A	K	2	0	0	1	0	0	2	1	0	1	0	1	0	0	0	1	3	0	0	2	0	14	0	1419.7093	Q5VTR2;C9JXC9;C9J0A5;C9JWJ4;C9JMW8	Q5VTR2	RNF20	E3 ubiquitin-protein ligase BRE1A	yes	no	2	4.7611E-11	145.81	1.87	0.34	2	13	1.87	0.34	2	13			3
AAVEEGIVLGGGCALLR	A	R	3	1	0	0	1	0	2	4	0	1	3	0	0	0	0	0	0	0	0	2	0	17	0	1683.8978	P10809	P10809	HSPD1	60 kDa heat shock protein, mitochondrial	yes	yes	2,3	6.6468E-282	258.41	1.85	0.356	183	1043	1.85	0.356	183	1043	118	108	65	112	101	107
AAVELEEPEDAR	A	R	3	1	0	1	0	0	4	0	0	0	1	0	0	0	1	0	0	0	0	1	0	12	0	1327.6256	O94906;O94906-2	O94906	PRPF6	Pre-mRNA-processing factor 6	yes	no	2	2.777E-05	115.14	1.71	0.455	17	41	1.71	0.455	17	41	3	3	4	2	1
AAVENLPTFLVELSR	A	R	2	1	1	0	0	0	2	0	0	0	3	0	0	1	1	1	1	0	0	2	0	15	0	1657.9039	Q14974	Q14974	KPNB1	Importin subunit beta-1	yes	yes	2,3	2.9671E-123	238.83	1.45	0.498	127	106	1.45	0.498	127	106	15	17	12	15	17	16
AAVESLGFILFR	A	R	2	1	0	0	0	0	1	1	0	1	2	0	0	2	0	1	0	0	0	1	0	12	0	1321.7394	Q99460;Q99460-2;H7C378	Q99460	PSMD1	26S proteasome non-ATPase regulatory subunit 1	yes	no	2	3.835E-49	196.11	1	0	40		1	0	40		3	2	2	3	1	4
AAVETLGVPCFLGGMAR	A	R	3	1	0	0	1	0	1	3	0	0	2	0	1	1	1	0	1	0	0	2	0	17	0	1747.8749	A1L0T0	A1L0T0	ILVBL	Acetolactate synthase-like protein	yes	yes	2	8.992E-05	106.42	1.94	0.246	2	29	1.94	0.246	2	29		4		5	1	7
AAVEWFDGKDFQGSK	A	K	2	0	0	2	0	1	1	2	0	0	0	2	0	2	0	1	0	1	0	1	0	15	1	1683.7893	Q01844-5;Q01844;Q01844-3;B0QYK0;B0QYK1;C9JGE3;Q01844-2;H7BY36	Q01844-5	EWSR1	RNA-binding protein EWS	yes	no	2,3	2.4218E-33	186.05	1.93	0.249	6	84	1.93	0.249	6	84	11	9	6	9	7	8
AAVGEEKDINTFVGTPVEKLDLLGNLPGSK	A	K	2	0	2	2	0	0	3	4	0	1	4	3	0	1	2	1	2	0	0	3	0	30	2	3110.6499	P46013;F5H4V4;P46013-2	P46013	MKI67	Antigen KI-67	yes	no	4	0.017691	44.931	2	0		27	2	0		27	4	4	1	4	4	4
AAVGQESPGGLEAGNAK	A	K	4	0	1	0	0	1	2	4	0	0	1	1	0	0	1	1	0	0	0	1	0	17	0	1554.7638	Q29RF7	Q29RF7	PDS5A	Sister chromatid cohesion protein PDS5 homolog A	yes	yes	2	5.2337E-131	235.26	1.97	0.167	2	68	1.97	0.167	2	68	5	3	4	5	5	4
AAVGRPLDKHEGALETLLR	A	R	3	2	0	1	0	0	2	2	1	0	4	1	0	0	1	0	1	0	0	1	0	19	2	2045.1382	E9PFU1;Q8WUM4;C9IZF9;F8WBR8;F8WEQ7	E9PFU1	PDCD6IP	Programmed cell death 6-interacting protein	yes	no	4	0.10851	50.966	1	0	19		1	0	19		3	1	3	1	3	1
AAVHLEGK	A	K	2	0	0	0	0	0	1	1	1	0	1	1	0	0	0	0	0	0	0	1	0	8	0	823.4552	P18206;P18206-2;F5H7T3;G8JLL3;Q5JQ13	P18206	VCL	Vinculin	yes	no	2	0.08239	55.37	1	0	1		1	0	1
AAVHLEGKIEQAQR	A	R	3	1	0	0	0	2	2	1	1	1	1	1	0	0	0	0	0	0	0	1	0	14	1	1548.8372	P18206;P18206-2;F5H7T3;G8JLL3;Q5JQ13	P18206	VCL	Vinculin	yes	no	2,3,4	4.5579E-09	147.26	1	0	113		1	0	113		6	8	9	6	8	6
AAVIGDVIR	A	R	2	1	0	1	0	0	0	1	0	2	0	0	0	0	0	0	0	0	0	2	0	9	0	912.53927	Q9NR30;Q9NR30-2	Q9NR30	DDX21	Nucleolar RNA helicase 2	yes	no	2	0.055776	56.916	1.98	0.154	1	40	1.98	0.154	1	40	1	3		3	4	2
AAVIGPDVFAK	A	K	3	0	0	1	0	0	0	1	0	1	0	1	0	1	1	0	0	0	0	2	0	11	0	1086.6073	P58107;E9PPU0	P58107	EPPK1	Epiplakin	no	no	2	0.0028845	81.865	1.96	0.204	2	44	NaN	NaN			3	9		4	5	3
AAVKDVEEEKFPTQLSR	A	R	2	1	0	1	0	1	3	0	0	0	1	2	0	1	1	1	1	0	0	2	0	17	2	1946.0109	Q2TAY7;B4E3L0	Q2TAY7	SMU1	WD40 repeat-containing protein SMU1	yes	no	3	0.00048811	106.52	1.98	0.139	1	50	1.98	0.139	1	50	4	6	4	4	4	4
AAVLGENGR	A	R	2	1	1	0	0	0	1	2	0	0	1	0	0	0	0	0	0	0	0	1	0	9	0	885.46683	Q9UKM9;Q9UKM9-2;Q5QPL9;Q5QPM1;Q5QPM2	Q9UKM9	RALY	RNA-binding protein Raly	yes	no	2	0.027599	66.27	1.4	0.49	12	8	1.4	0.49	12	8	2	1	1		1	2
AAVLLEQER	A	R	2	1	0	0	0	1	2	0	0	0	2	0	0	0	0	0	0	0	0	1	0	9	0	1027.5662	Q13435;E9PPJ0;E9PJ04;H0YCG1;E9PJT3	Q13435	SF3B2	Splicing factor 3B subunit 2	yes	no	2	0.0026575	97.456	1.83	0.376	7	34	1.83	0.376	7	34	1	5	3	6	1	4
AAVLLEQERQQEIAK	A	K	3	1	0	0	0	3	3	0	0	1	2	1	0	0	0	0	0	0	0	1	0	15	1	1724.9421	Q13435;E9PPJ0;E9PJ04;H0YCG1;E9PJT3	Q13435	SF3B2	Splicing factor 3B subunit 2	yes	no	2,3	3.7235E-49	183.81	1.89	0.318	9	70	1.89	0.318	9	70	8	6	2	7	10	7
AAVLQQVLER	A	R	2	1	0	0	0	2	1	0	0	0	2	0	0	0	0	0	0	0	0	2	0	10	0	1125.6506	P12270;Q5SWX9	P12270	TPR	Nucleoprotein TPR	yes	yes	2	1.8386E-34	188.99	1.71	0.455	22	53	1.71	0.455	22	53	4	7	6	6	6	7
AAVLVQQWVSYADTELIPAACGATLPALGLR	A	R	7	1	0	1	1	2	1	2	0	1	5	0	0	0	2	1	2	1	1	3	0	31	0	3253.7169	B0V043;P26640;H0Y4A6;Q5SP20;A2ABF4;B0V044;H0Y3X9	B0V043	VARS	Valine--tRNA ligase	yes	no	3	0.00056573	51.586	2	0		1	2	0		1
AAVMVYDDANKK	A	K	3	0	1	2	0	0	0	0	0	0	0	2	1	0	0	0	0	0	1	2	0	12	1	1323.6493	Q8N8S7;Q8N8S7-2;H0YH67	Q8N8S7	ENAH	Protein enabled homolog	yes	no	3	0.059907	55.401	2	0		1	2	0		1
AAVPELLQQQEEDRSK	A	K	2	1	0	1	0	3	3	0	0	0	2	1	0	0	1	1	0	0	0	1	0	16	1	1839.9327	Q9Y5X3;E9PBC7;Q5QPE4;Q5QPE5	Q9Y5X3	SNX5	Sorting nexin-5	yes	no	2	0.00010293	121.13	1	0	11		1	0	11		3	1	2		1	1
AAVPSGASTGIYEALELR	A	R	4	1	0	0	0	0	2	2	0	1	2	0	0	0	1	2	1	0	1	1	0	18	0	1803.9367	P06733;D3DTL2;P13929-3;E5RGZ4;E5RG95;E5RI09;P13929;P13929-2;P09104;B7Z2X9;F5H0C8;F5GZ30;F5GWQ3;F5H5U1;F5H1C3	P06733	ENO1;ENO3;ENO2	Alpha-enolase;Enolase;Beta-enolase;Gamma-enolase	no	no	2,3	1.7179E-92	223.29	1.31	0.463	339	153	NaN	NaN			55	49	33	33	29	50
AAVPSGASTGIYEALELRDNDK	A	K	4	1	1	2	0	0	2	2	0	1	2	1	0	0	1	2	1	0	1	1	0	22	1	2276.1285	P06733	P06733	ENO1	Alpha-enolase	yes	yes	2,3	3.2622E-95	207.07	1.16	0.367	89	17	1.16	0.367	89	17	8	10	6	8	7	7
AAVPSGASTGIYEALELRDNDKTR	A	R	4	2	1	2	0	0	2	2	0	1	2	1	0	0	1	2	2	0	1	1	0	24	2	2533.2772	P06733	P06733	ENO1	Alpha-enolase	yes	yes	2,3	1.1404E-09	113.86	1.2	0.402	79	20	1.2	0.402	79	20	10	7	4	8	6	10
AAVPSIK	A	K	2	0	0	0	0	0	0	0	0	1	0	1	0	0	1	1	0	0	0	1	0	7	0	684.41703	P00558;B7Z7A9;E7ERH5	P00558	PGK1	Phosphoglycerate kinase 1;Phosphoglycerate kinase	yes	no	2	0.069429	69.344	1.12	0.326	51	7	1.12	0.326	51	7	7	1	5		5	2
AAVPSIKFCLDNGAK	A	K	3	0	1	1	1	0	0	1	0	1	1	2	0	1	1	1	0	0	0	1	0	15	1	1589.8236	P00558;B7Z7A9;E7ERH5	P00558	PGK1	Phosphoglycerate kinase 1;Phosphoglycerate kinase	yes	no	2	0.063319	53.3	2	0		8	2	0		8			2
AAVQAAEVK	A	K	4	0	0	0	0	1	1	0	0	0	0	1	0	0	0	0	0	0	0	2	0	9	0	885.49198	Q15046;E9PDU1;H3BRC9	Q15046	KARS	Lysine--tRNA ligase	yes	no	2	0.0062924	87.298	1	0	17		1	0	17		2	1	1	2		2
AAVQAAEVKVDGSEPK	A	K	4	0	0	1	0	1	2	1	0	0	0	2	0	0	1	1	0	0	0	3	0	16	1	1597.8312	Q15046;E9PDU1;H3BRC9	Q15046	KARS	Lysine--tRNA ligase	yes	no	2	3.1811E-123	236.17	1.42	0.493	82	59	1.42	0.493	82	59	10	9	11	8	10	9
AAVQMDPELAKR	A	R	3	1	0	1	0	1	1	0	0	0	1	1	1	0	1	0	0	0	0	1	0	12	1	1327.6918	A2A2Q9;Q9Y312	A2A2Q9	C20orf4	Uncharacterized protein C20orf4	yes	no	2	0.021213	100.93	1	0	1		1	0	1
AAVSHWQQQSYLDSGIHSGATTTAPSLSGK	A	K	4	0	0	1	0	3	0	3	2	1	2	1	0	0	1	6	3	1	1	1	0	30	0	3084.4901	P35222;B4DGU4;E7ERS9;E7EMJ5;E7EV28;E9PDF9;C9IZ65	P35222	CTNNB1	Catenin beta-1	yes	no	3,4	0.00021102	58.272	1.93	0.258	3	39	1.93	0.258	3	39	4	7	5	5	1	5
AAVTSLFAK	A	K	3	0	0	0	0	0	0	0	0	0	1	1	0	1	0	1	1	0	0	1	0	9	0	906.51747	CON__Q3SX09	CON__Q3SX09			yes	yes	1,2	8.0126E-07	148.52	1.36	0.481	81	46	1.36	0.481	81	46	8	6	5	6	5	7
AAVVHHFESFPAGSTLIFYK	A	K	3	0	0	0	0	0	1	1	2	1	1	1	0	3	1	2	1	0	1	2	0	20	0	2220.1368	Q8NFQ8	Q8NFQ8	TOR1AIP2	Torsin-1A-interacting protein 2	yes	yes	3	0.0024205	65.231	2	0		12	2	0		12		4		2	2	2
AAVWEITGAEFSKSEAHTADGISIR	A	R	5	1	0	1	0	0	3	2	1	3	0	1	0	1	0	3	2	1	0	1	0	25	1	2645.3085	P49916;P49916-2	P49916	LIG3	DNA ligase 3	yes	no	4	0.11206	37.817	2	0		2	2	0		2	1
AAVYNHFISDGVKK	A	K	2	0	1	1	0	0	0	1	1	1	0	2	0	1	0	1	0	0	1	2	0	14	1	1547.8096	CON__Q2UVX4	CON__Q2UVX4			yes	yes	3	0.0037576	78.486	1.19	0.394	21	5	1.19	0.394	21	5				2		1
AAVYSGISLK	A	K	2	0	0	0	0	0	0	1	0	1	1	1	0	0	0	2	0	0	1	1	0	10	0	1007.5651	Q14146	Q14146	URB2	Unhealthy ribosome biogenesis protein 2 homolog	yes	yes	3	0.094606	46.462	2	0		4	2	0		4				1
AAWGEETDYTPVWCMR	A	R	2	1	0	1	1	0	2	1	0	0	0	0	1	0	1	0	2	2	1	1	0	16	0	1970.8291	P06132;H0Y5R6;Q5T450;Q5T446	P06132	UROD	Uroporphyrinogen decarboxylase	yes	no	2	4.5684E-17	163.64	1	0	9		1	0	9			1		1		2
AAYEAELGDAR	A	R	4	1	0	1	0	0	2	1	0	0	1	0	0	0	0	0	0	0	1	0	0	11	0	1164.5411	P02545;P02545-3;Q6UYC3;Q5TCJ4;P02545-2;Q3BDU5	P02545	LMNA	Prelamin-A/C;Lamin-A/C	no	no	2	1.409E-20	164.9	1.71	0.452	38	95	NaN	NaN			4	6	7	8	7	8
AAYEAELGDARK	A	K	4	1	0	1	0	0	2	1	0	0	1	1	0	0	0	0	0	0	1	0	0	12	1	1292.6361	P02545;P02545-3;Q6UYC3;Q5TCJ4;P02545-2;Q3BDU5	P02545	LMNA	Prelamin-A/C;Lamin-A/C	no	no	2,3	4.1587E-48	191.79	1.69	0.461	59	133	NaN	NaN			10	7	18	4	15	15
AAYFGIYDTAK	A	K	3	0	0	1	0	0	0	1	0	1	0	1	0	1	0	0	1	0	2	0	0	11	0	1218.5921	P05141	P05141	SLC25A5	ADP/ATP translocase 2	yes	yes	2	6.367E-05	125.72	1.78	0.416	18	63	1.78	0.416	18	63	3	6	9	6	6	2
AAYFGVYDTAK	A	K	3	0	0	1	0	0	0	1	0	0	0	1	0	1	0	0	1	0	2	1	0	11	0	1204.5764	P12235;P12236	P12236	SLC25A4;SLC25A6	ADP/ATP translocase 1;ADP/ATP translocase 3	no	no	2	0.00067088	99.522	1.86	0.348	11	67	NaN	NaN			6	5	4	6	7	3
AAYFGVYDTAKGMLPDPK	A	K	3	0	0	2	0	0	0	2	0	0	1	2	1	1	2	0	1	0	2	1	0	18	1	1942.9499	P12235;P12236	P12236	SLC25A4;SLC25A6	ADP/ATP translocase 1;ADP/ATP translocase 3	no	no	3	0.06008	50.04	1	0	10		NaN	NaN			2		2		1	1
AAYLNMSEDPSHPSMALNTR	A	R	3	1	2	1	0	0	1	0	1	0	2	0	2	0	2	3	1	0	1	0	0	20	0	2203.999	Q14839-2;Q14839;F5GWX5;F5H2G1	Q14839-2	CHD4	Chromodomain-helicase-DNA-binding protein 4	yes	no	3	0.024061	52.569	2	0		1	2	0		1		1
AAYLQETGKPLDETLK	A	K	2	0	0	1	0	1	2	1	0	0	3	2	0	0	1	0	2	0	1	0	0	16	1	1775.9305	P04083;Q5T3N1;Q5T3N0	P04083	ANXA1	Annexin A1;Annexin	yes	no	3	0.012593	66.004	1.04	0.2	46	2	1.04	0.2	46	2	3	3	3	3	4	3
AAYLQETGKPLDETLKK	A	K	2	0	0	1	0	1	2	1	0	0	3	3	0	0	1	0	2	0	1	0	0	17	2	1904.0255	P04083;Q5T3N1;Q5T3N0	P04083	ANXA1	Annexin A1;Annexin	yes	no	2,3,4	2.3673E-194	264.03	1.33	0.471	161	80	1.33	0.471	161	80	24	17	19	14	18	14
AAYLSDPR	A	R	2	1	0	1	0	0	0	0	0	0	1	0	0	0	1	1	0	0	1	0	0	8	0	891.44503	P78527	P78527	PRKDC	DNA-dependent protein kinase catalytic subunit	yes	yes	2	0.023149	93.429	2	0		11	2	0		11	2	2	1	1		1
AAYNLVR	A	R	2	1	1	0	0	0	0	0	0	0	1	0	0	0	0	0	0	0	1	1	0	7	0	805.44464	Q14019	Q14019	COTL1	Coactosin-like protein	yes	yes	2	0.046598	78.616	1	0	6		1	0	6
AAYNPGQAVPWNAVK	A	K	4	0	2	0	0	1	0	1	0	0	0	1	0	0	2	0	0	1	1	2	0	15	0	1584.8049	Q8N163;Q8N163-2;E5RFJ3;H0YC58;E5RGU7;H0YC69	Q8N163	KIAA1967	DBIRD complex subunit KIAA1967	yes	no	2,3	2.8114E-56	201.04	1.57	0.495	44	59	1.57	0.495	44	59	9	9	8	7	6	6
AAYPDLENPPLLVTPSQQAK	A	K	3	0	1	1	0	2	1	0	0	0	3	1	0	0	4	1	1	0	1	1	0	20	0	2151.1212	P54136;P54136-2;E5RJM9	P54136	RARS	Arginine--tRNA ligase, cytoplasmic	yes	no	2,3	8.8989E-54	175.59	1.2	0.399	85	21	1.2	0.399	85	21	10	12	7	13	11	9
AAYSFYNVHTQTPLLDLMSDALVLAK	A	K	4	0	1	2	0	1	0	0	1	0	5	1	1	1	1	2	2	0	2	2	0	26	0	2880.4732	P30419;P30419-2	P30419	NMT1	Glycylpeptide N-tetradecanoyltransferase 1	yes	no	3	5.2269E-67	171.5	1	0	19		1	0	19			2	1	4	1	4
AAYSYRPGPGAGPGPAAGAALPDQSFLWNVFQR	A	R	7	2	1	1	0	2	0	5	0	0	2	0	0	2	5	2	0	1	2	1	0	33	1	3388.6741	O75340;Q2YDC2;E7EPW6;E7ESR3;Q86W51;D6RA21	O75340	PDCD6	Programmed cell death protein 6	yes	no	3	2.3043E-125	182.24	1.37	0.483	44	26	1.37	0.483	44	26	7	8	5	7	5	8
AAYVLFYQR	A	R	2	1	0	0	0	1	0	0	0	0	1	0	0	1	0	0	0	0	2	1	0	9	0	1129.592	Q9Y4E8;E9PCQ3;Q9Y4E8-3;Q9Y4E8-2;Q13107;Q13107-2	Q9Y4E8	USP15;USP4	Ubiquitin carboxyl-terminal hydrolase 15;Ubiquitin carboxyl-terminal hydrolase;Ubiquitin carboxyl-terminal hydrolase 4	no	no	2	0.047483	84.476	1	0	7		NaN	NaN				1	1	2		1
ACADATLSQITNNIDPVGR	A	R	3	1	2	2	1	1	0	1	0	2	1	0	0	0	1	1	2	0	0	1	0	19	0	2014.9742	P62873;B1AKQ9;B1AKQ8	P62873	GNB1	Guanine nucleotide-binding protein G(I)/G(S)/G(T) subunit beta-1	yes	no	2	3.6832E-16	156.15	2	0		13	2	0		13		3		4		2
ACAELHQNVNVK	A	K	2	0	2	0	1	1	1	0	1	0	1	1	0	0	0	0	0	0	0	2	0	12	0	1381.6772	Q96QK1;H3BRJ7;F5GYF5	Q96QK1	VPS35	Vacuolar protein sorting-associated protein 35	yes	no	3	0.00097854	88.681	1	0	4		1	0	4			2				1
ACALQVLSAILEGSK	A	K	3	0	0	0	1	1	1	1	0	1	3	1	0	0	0	2	0	0	0	1	0	15	0	1558.8389	Q6AI08;E7ESB9	Q6AI08	HEATR6	HEAT repeat-containing protein 6	yes	no	2	0.00010637	108.63	1	0	2		1	0	2
ACANPAAGSVILLENLR	A	R	4	1	2	0	1	0	1	1	0	1	3	0	0	0	1	1	0	0	0	1	0	17	0	1767.9302	P00558;B7Z7A9	P00558	PGK1	Phosphoglycerate kinase 1;Phosphoglycerate kinase	yes	no	2,3	0	307.92	1.41	0.491	161	110	1.41	0.491	161	110	21	18	20	16	18	19
ACARPLISVYSEK	A	K	2	1	0	0	1	0	1	0	0	1	1	1	0	0	1	2	0	0	1	1	0	13	1	1492.7708	P36578;E7EWF1;H3BTP7;H3BU31;B4DP82	P36578	RPL4	60S ribosomal protein L4	yes	no	2	4.9169E-21	169.79	1.49	0.5	68	65	1.49	0.5	68	65	10	9	8	9	9	9
ACARPLISVYSEKGESSGK	A	K	2	1	0	0	1	0	2	2	0	1	1	2	0	0	1	4	0	0	1	1	0	19	2	2038.0153	P36578;E7EWF1;H3BTP7;H3BU31;B4DP82	P36578	RPL4	60S ribosomal protein L4	yes	no	2,3	3.3035E-62	203.89	1.53	0.499	114	129	1.53	0.499	114	129	22	14	18	14	23	14
ACDELVEEMEHYGK	A	K	1	0	0	1	1	0	4	1	1	0	1	1	1	0	0	0	0	0	1	1	0	14	0	1708.7073	O00469-2;O00469;E7ETU9;B3KWS3	O00469-2	PLOD2	Procollagen-lysine,2-oxoglutarate 5-dioxygenase 2	yes	no	3	0.012316	62.891	1.75	0.433	11	33	1.75	0.433	11	33	3	7	2	6	3	4
ACDGVNDCVDKSDELCCK	A	K	1	0	1	4	4	0	1	1	0	0	1	2	0	0	0	1	0	0	0	2	0	18	1	2143.8279	CON__Q32PI4	CON__Q32PI4			yes	yes	3	2.606E-06	117.08	1	0	21		1	0	21					1
ACDSVTSNVLPLLLEQFHK	A	K	1	0	1	1	1	1	1	0	1	0	4	1	0	1	1	2	1	0	0	2	0	19	0	2170.1092	Q96T76;F8W9Y2;H7C1W5	Q96T76	MMS19	MMS19 nucleotide excision repair protein homolog	yes	no	3	1.683E-07	115.8	1.32	0.467	59	28	1.32	0.467	59	28	6	8	4	6	4	6
ACDTLLMCIVTVMNHGLR	A	R	1	1	1	1	2	0	0	1	1	1	3	0	2	0	0	0	2	0	0	2	0	18	0	2103.0097	Q14573	Q14573	ITPR3	Inositol 1,4,5-trisphosphate receptor type 3	yes	yes	3	0.0018111	73.91	2	0		22	2	0		22	2	4		4	1	4
ACEFAGFQCQIQFGPHNEQK	A	K	2	0	1	0	2	4	2	2	1	1	0	1	0	3	1	0	0	0	0	0	0	20	0	2395.0474	Q9Y490;Q5TCU6	Q9Y490	TLN1	Talin-1	yes	no	3	3.2449E-05	93.495	1.19	0.39	61	14	1.19	0.39	61	14	6	5	9	5	8	4
ACEIRDQITSK	A	K	1	1	0	1	1	1	1	0	0	2	0	1	0	0	0	1	1	0	0	0	0	11	1	1319.6503	Q92878-2;Q92878;Q92878-3;E7EN38;E7ESD9	Q92878-2	RAD50	DNA repair protein RAD50	yes	no	2	0.090242	55.261	2	0		4	2	0		4				1	1	1
ACELWEQILQDHPTDMLALK	A	K	2	0	0	2	1	2	2	0	1	1	4	1	1	0	1	0	1	1	0	0	0	20	0	2410.1661	Q5R3I4;A9UJP8;H7C2L7	Q5R3I4	TTC38	Tetratricopeptide repeat protein 38	yes	no	3	4.4702E-05	88.992	1	0	14		1	0	14			4		1	1	2
ACEPGVDYVYK	A	K	1	0	0	1	1	0	1	1	0	0	0	1	0	0	1	0	0	0	2	2	0	11	0	1299.5805	CON__Q2UVX4;P01024;B4E216	CON__Q2UVX4	C3	Complement C3;Complement C3 beta chain;Complement C3 alpha chain;C3a anaphylatoxin;Complement C3b alpha chain;Complement C3c alpha chain fragment 1;Complement C3dg fragment;Complement C3g fragment;Complement C3d fragment;Complement C3f fragment;Complement C3c alpha chain fragment 2	no	no	2	1.0789E-08	150.04	1	0	52		NaN	NaN			3	3	4	3	4	2
ACFHCETCK	A	K	1	0	0	0	3	0	1	0	1	0	0	1	0	1	0	0	1	0	0	0	0	9	0	1211.4522	Q14847-2;C9JVR8;Q14847;B4DIC4	Q14847-2	LASP1	LIM and SH3 domain protein 1	yes	no	2,3	1.2123E-09	157.68	1.03	0.161	73	2	1.03	0.161	73	2	9	4	1	2	2	4
ACGDSTLTQITAGLDPVGR	A	R	2	1	0	2	1	1	0	3	0	1	2	0	0	0	1	1	3	0	0	1	0	19	0	1930.9418	P62879;C9JXA5;C9JIS1;C9JZN1	P62879	GNB2	Guanine nucleotide-binding protein G(I)/G(S)/G(T) subunit beta-2	yes	no	2	2.4723E-22	167.97	1.94	0.235	2	32	1.94	0.235	2	32	5	4	2	5	3	4
ACGLIIFR	A	R	1	1	0	0	1	0	0	1	0	2	1	0	0	1	0	0	0	0	0	0	0	8	0	948.52151	P50583	P50583	NUDT2	Bis(5-nucleosyl)-tetraphosphatase [asymmetrical]	yes	yes	2	0.15247	73.616	1	0	1		1	0	1					1
ACGLNFADLMAR	A	R	3	1	1	1	1	0	0	1	0	0	2	0	1	1	0	0	0	0	0	0	0	12	0	1337.622	Q99536;E9PF80	Q99536	VAT1	Synaptic vesicle membrane protein VAT-1 homolog	yes	no	2	0.00051471	95.401	1.24	0.424	13	4	1.24	0.424	13	4		1	1	2		2
ACGLVASNLNLKPGECLR	A	R	2	1	2	0	2	0	1	2	0	0	4	1	0	0	1	1	0	0	0	1	0	18	1	1971.003	P09382;F8WEI7	P09382	LGALS1	Galectin-1	yes	no	2,3	5.3519E-226	274.6	1.48	0.499	150	136	1.48	0.499	150	136	30	15	19	18	17	19
ACGNFGIPCELR	A	R	1	1	1	0	2	0	1	2	0	1	1	0	0	1	1	0	0	0	0	0	0	12	0	1392.6278	P22234;E9PBS1;P22234-2;D6RF62	P22234	PAICS	Multifunctional protein ADE2;Phosphoribosylaminoimidazole-succinocarboxamide synthase;Phosphoribosylaminoimidazole carboxylase	yes	no	2	4.0957E-07	138.94	1.46	0.499	71	61	1.46	0.499	71	61	11	9	8	8	9	8
ACGVSRPVIACSVTIK	A	K	2	1	0	0	2	0	0	1	0	2	0	1	0	0	1	2	1	0	0	3	0	16	1	1716.9015	B1AHD1;P55769	B1AHD1	NHP2L1	NHP2-like protein 1	yes	no	2,3	7.7486E-12	159.18	1.84	0.369	25	129	1.84	0.369	25	129	11	8	12	7	8	11
ACHILECPEGLAQDVISTIGQAFELR	A	R	3	1	0	1	2	2	3	2	1	3	3	0	0	1	1	1	1	0	0	1	0	26	0	2926.4317	P29353-6;P29353;B4DL02;P29353-7;P29353-2;P29353-3;P29353-5;Q5T188;Q5T182;Q5T187	P29353-6	SHC1	SHC-transforming protein 1	yes	no	3	8.1258E-13	109.41	1.29	0.452	10	4	1.29	0.452	10	4		3	1	3		4
ACIDSNEDGDLSK	A	K	1	0	1	3	1	0	1	1	0	1	1	1	0	0	0	2	0	0	0	0	0	13	0	1422.5933	Q5VZU9;P29144	Q5VZU9	TPP2	Tripeptidyl-peptidase 2	yes	no	2	6.206E-73	212.83	1	0	46		1	0	46		3	4		3	2	4
ACIGDTLCQK	A	K	1	0	0	1	2	1	0	1	0	1	1	1	0	0	0	0	1	0	0	0	0	10	0	1164.5267	A0AVT1	A0AVT1	UBA6	Ubiquitin-like modifier-activating enzyme 6	yes	yes	2	0.033818	59.067	1.25	0.433	3	1	1.25	0.433	3	1		2
ACILCVHPR	A	R	1	1	0	0	2	0	0	0	1	1	1	0	0	0	1	0	0	0	0	1	0	9	0	1124.5583	Q14690;F5H7X0	Q14690	PDCD11	Protein RRP5 homolog	yes	no	3	0.077298	51.854	2	0		6	2	0		6			1
ACIPVGLLGK	A	K	1	0	0	0	1	0	0	2	0	1	2	1	0	0	1	0	0	0	0	1	0	10	0	1026.5896	Q96GQ7	Q96GQ7	DDX27	Probable ATP-dependent RNA helicase DDX27	yes	yes	2	0.017602	66.692	1.95	0.218	1	19	1.95	0.218	1	19	3	3		3	4	2
ACIPYLKK	A	K	1	0	0	0	1	0	0	0	0	1	1	2	0	0	1	0	0	0	1	0	0	8	1	991.55247	Q6YN16;B4E136	Q6YN16	HSDL2	Hydroxysteroid dehydrogenase-like protein 2	yes	no	3	0.032576	86.866	2	0		14	2	0		14			3
ACLDTAVENMPSLK	A	K	2	0	1	1	1	0	1	0	0	0	2	1	1	0	1	1	1	0	0	1	0	14	0	1547.7324	P49327;F5H0D4	P49327	FASN	Fatty acid synthase;[Acyl-carrier-protein] S-acetyltransferase;[Acyl-carrier-protein] S-malonyltransferase;3-oxoacyl-[acyl-carrier-protein] synthase;3-oxoacyl-[acyl-carrier-protein] reductase;3-hydroxypalmitoyl-[acyl-carrier-protein] dehydratase;Enoyl-[acyl-carrier-protein] reductase;Oleoyl-[acyl-carrier-protein] hydrolase	yes	no	2	5.4267E-167	255.85	1.27	0.445	59	22	1.27	0.445	59	22	5	8	4	9	5	9
ACLENLGLK	A	K	1	0	1	0	1	0	1	1	0	0	3	1	0	0	0	0	0	0	0	0	0	9	0	1016.5325	P36952	P36952	SERPINB5	Serpin B5	no	no	2	0.0018862	100.02	1.24	0.427	57	18	NaN	NaN			7	5	6	5	4	5
ACLIFFDEIDAIGGAR	A	R	3	1	0	2	1	0	1	2	0	3	1	0	0	2	0	0	0	0	0	0	0	16	0	1766.8662	P35998;B7Z5E2	P35998	PSMC2	26S protease regulatory subunit 7	yes	no	2	3.2286E-38	148.57	1	0	13		1	0	13			2		3		4
ACLISLGYDVENDR	A	R	1	1	1	2	1	0	1	1	0	1	2	0	0	0	0	1	0	0	1	1	0	14	0	1623.7563	O43707;D6PXK4;F5GXS2	O43707	ACTN4	Alpha-actinin-4	yes	no	2	4.7515E-123	234.9	1.53	0.499	53	59	1.53	0.499	53	59	8	9	8	8	5	10
ACLISLGYDVENDRQGEAEFNR	A	R	2	2	2	2	1	1	3	2	0	1	2	0	0	1	0	1	0	0	1	1	0	22	1	2555.1711	O43707;D6PXK4;F5GXS2	O43707	ACTN4	Alpha-actinin-4	yes	no	3	1.14E-25	147.16	1.52	0.5	67	72	1.52	0.5	67	72	7	9	8	11	8	10
ACLQPSQDPQMR	A	R	1	1	0	1	1	3	0	0	0	0	1	0	1	0	2	1	0	0	0	0	0	12	0	1429.6442	Q86Y56;Q86Y56-2;H0Y650;F5H8D4;E9PGY2	Q86Y56	HEATR2	HEAT repeat-containing protein 2	yes	no	2	2.8924E-37	184.03	1	0	15		1	0	15			2	2	2		5
ACLWGTGCVAGVLLQPSGAK	A	K	3	0	0	0	2	1	0	4	0	0	3	1	0	0	1	1	1	1	0	2	0	20	0	2044.0234	P58107;E9PPU0	P58107	EPPK1	Epiplakin	no	no	2	3.003E-37	142.94	1.76	0.424	4	13	NaN	NaN			1	2		5	1	1
ACLYAGVK	A	K	2	0	0	0	1	0	0	1	0	0	1	1	0	0	0	0	0	0	1	1	0	8	0	880.44767	P15104	P15104	GLUL	Glutamine synthetase	yes	yes	2	0.059257	54.549	1.15	0.361	11	2	1.15	0.361	11	2	1	2	5		1
ACNCLLLK	A	K	1	0	1	0	2	0	0	0	0	0	3	1	0	0	0	0	0	0	0	0	0	8	0	990.49906	D3DTL2;P13929-3;P13929;P13929-2;P09104;B7Z2X9;F5H0C8	P13929	ENO3;ENO2	Beta-enolase;Gamma-enolase;Enolase	no	no	2	0.0011801	127.12	1	0	69		NaN	NaN			6	4	7	2	7	3
ACNPLDAGPMVVHCSAGVGR	A	R	3	1	1	1	2	0	0	3	1	0	1	0	1	0	2	1	0	0	0	3	0	20	0	2066.9448	P10586;P10586-2;H0Y6Z7;H0Y4H1;H0Y7Z9;F2Z3B8;H0Y380	P10586	PTPRF	Receptor-type tyrosine-protein phosphatase F	yes	no	3	0.016742	50.608	2	0		3	2	0		3		2
ACNPQPNGENAISAR	A	R	3	1	3	0	1	1	1	1	0	1	0	0	0	0	2	1	0	0	0	0	0	15	0	1597.7267	Q8NHP8;F5H5E2	Q8NHP8	PLBD2	Putative phospholipase B-like 2;Putative phospholipase B-like 2 32 kDa form;Putative phospholipase B-like 2 45 kDa form	yes	no	2	4.092E-57	205.3	1.41	0.492	13	9	1.41	0.492	13	9		5		3	2	4
ACNQLGQFLQHR	A	R	1	1	1	0	1	3	0	1	1	0	2	0	0	1	0	0	0	0	0	0	0	12	0	1470.715	O95782;O95782-2;O94973-2;O94973;C9J1S3;O94973-3;E9PBJ2	O95782	AP2A1;AP2A2	AP-2 complex subunit alpha-1;AP-2 complex subunit alpha-2	yes	no	2,3	0.00067382	93.096	1.98	0.127	1	60	1.98	0.127	1	60	6	5	6	9	6	8
ACPLDQAIGLLVAIFHK	A	K	3	0	0	1	1	1	0	1	1	2	3	1	0	1	1	0	0	0	0	1	0	17	0	1865.0233	P06703	P06703	S100A6	Protein S100-A6	yes	yes	2,3	4.6313E-126	239.58	1.61	0.489	221	340	1.61	0.489	221	340	76	44	62	36	32	81
ACPLDQAIGLLVAIFHKYSGR	A	R	3	1	0	1	1	1	0	2	1	2	3	1	0	1	1	1	0	0	1	1	0	21	1	2328.2413	P06703	P06703	S100A6	Protein S100-A6	yes	yes	3	3.3431E-06	114.29	1.62	0.486	13	21	1.62	0.486	13	21	6	5	4	2	1	4
ACPPGTAACLVR	A	R	3	1	0	0	2	0	0	1	0	0	1	0	0	0	2	0	1	0	0	1	0	12	0	1271.6115	P11717	P11717	IGF2R	Cation-independent mannose-6-phosphate receptor	yes	yes	2	0.014618	65.842	1.62	0.487	10	16	1.62	0.487	10	16	2	5	5	3	1	2
ACQIFVR	A	R	1	1	0	0	1	1	0	0	0	1	0	0	0	1	0	0	0	0	0	1	0	7	0	892.45891	P52272;P52272-2;Q59ES8;F5H7Z1	P52272	HNRNPM	Heterogeneous nuclear ribonucleoprotein M	yes	no	2	0.026703	90.986	1.95	0.223	2	36	1.95	0.223	2	36	1		1		5
ACQSIYPLHDVFVR	A	R	1	1	0	1	1	1	0	0	1	1	1	0	0	1	1	1	0	0	1	2	0	14	0	1703.8454	P61247;D6RAT0;D6RG13;H0Y9Y4;D6RB09;D6R9B6	P61247	RPS3A	40S ribosomal protein S3a	yes	no	2,3	2.7984E-34	185.27	1.52	0.5	156	170	1.52	0.5	156	170	26	25	20	21	21	20
ACQSIYPLHDVFVRK	A	K	1	1	0	1	1	1	0	0	1	1	1	1	0	1	1	1	0	0	1	2	0	15	1	1831.9403	P61247;D6RAT0;D6RG13;H0Y9Y4;D6RB09;D6R9B6	P61247	RPS3A	40S ribosomal protein S3a	yes	no	2,3,4	0.0016242	83.633	1.54	0.498	46	55	1.54	0.498	46	55	8	3	2	3	2	8
ACSAIHAVNLR	A	R	3	1	1	0	1	0	0	0	1	1	1	0	0	0	0	1	0	0	0	1	0	11	0	1210.6241	Q13045;E7EPM0;F5H407	Q13045	FLII	Protein flightless-1 homolog	yes	no	3	0.047128	52.725	1	0	2		1	0	2					1
ACSLPYASESK	A	K	2	0	0	0	1	0	1	0	0	0	1	1	0	0	1	3	0	0	1	0	0	11	0	1211.5492	CON__ENSEMBL:ENSBTAP00000016046	CON__ENSEMBL:ENSBTAP00000016046			yes	yes	2	0.00038592	104.82	1	0	44		1	0	44		2	1	4		4	1
ACSPCSSQSSSSGICTDFWDLLVK	A	K	1	0	0	2	3	1	0	1	0	1	2	1	0	1	1	7	1	1	0	1	0	24	0	2691.1615	E7EVU8;Q7Z6Z7;Q7Z6Z7-3;E9PD66;Q7Z6Z7-2;H0Y5W0;H0Y659	E7EVU8	HUWE1	E3 ubiquitin-protein ligase HUWE1	yes	no	3	0.011126	46.953	1	0	7		1	0	7			1		1		1
ACTILLR	A	R	1	1	0	0	1	0	0	0	0	1	2	0	0	0	0	0	1	0	0	0	0	7	0	845.47931	P49368;E9PAQ6;P49368-2;B4DUR8	P49368	CCT3	T-complex protein 1 subunit gamma	yes	no	2	2.2736E-07	145.04	1.39	0.487	27	17	1.39	0.487	27	17		6	1	5		5
ACTTEEDQEKLMQITSLHSLNAFLLPIK	A	K	2	0	1	1	1	2	3	0	1	2	5	2	1	1	1	2	3	0	0	0	0	28	1	3229.6363	P49915;B4DUT7;F8W720	P49915	GMPS	GMP synthase [glutamine-hydrolyzing]	yes	no	4	0.048651	40.086	1	0	3		1	0	3							1
ACVMMQGR	A	R	1	1	0	0	1	1	0	1	0	0	0	0	2	0	0	0	0	0	0	1	0	8	0	951.40886	P00491;G3V5M2;G3V2H3	P00491	PNP	Purine nucleoside phosphorylase	yes	no	2	0.028353	75.854	1	0	1		1	0	1
ACVRTFYETPLQLLEK	A	K	1	1	0	0	1	1	2	0	0	0	3	1	0	1	1	0	2	0	1	1	0	16	1	1967.0186	P09603;P09603-2;E9PJA2;P09603-3;E9PKP4	P09603	CSF1	Macrophage colony-stimulating factor 1;Processed macrophage colony-stimulating factor 1	yes	no	3	0.00055454	94.717	2	0		5	2	0		5		1		1	1
ACVVHGSDLK	A	K	1	0	0	1	1	0	0	1	1	0	1	1	0	0	0	1	0	0	0	2	0	10	0	1084.5335	F5H3A1;P05023;B7Z3U6	F5H3A1	ATP1A1	Sodium/potassium-transporting ATPase subunit alpha-1	no	no	3	0.0060573	78.334	1.63	0.483	10	17	NaN	NaN			3		1		1
ACVVHGSDLKDMTSEQLDDILK	A	K	1	0	0	4	1	1	1	1	1	1	3	2	1	0	0	2	1	0	0	2	0	22	1	2473.1829	F5H3A1;P05023;B7Z3U6	F5H3A1	ATP1A1	Sodium/potassium-transporting ATPase subunit alpha-1	yes	no	3,4	2.3426E-07	114.03	1.82	0.381	3	14	1.82	0.381	3	14		5		3		2
ACWVLHYFCEVK	A	K	1	0	0	0	2	0	1	0	1	0	1	1	0	1	0	0	0	1	1	2	0	12	0	1610.7374	O95373	O95373	IPO7	Importin-7	yes	yes	3	0.00019684	104.82	1.02	0.131	56	1	1.02	0.131	56	1	3	4	4	4	4	4
ACYALENFVENLGPK	A	K	2	0	2	0	1	0	2	1	0	0	2	1	0	1	1	0	0	0	1	1	0	15	0	1723.824	Q8TEX9-2;Q8TEX9;H0YN14;H0Y3R2	Q8TEX9-2	IPO4	Importin-4	yes	no	2,3	0.0093797	63.185	1.07	0.253	27	2	1.07	0.253	27	2		3	1	4	2	6
ACYGVLR	A	R	1	1	0	0	1	0	0	1	0	0	1	0	0	0	0	0	0	0	1	1	0	7	0	837.41671	P23396;E9PL09;E9PL45;H0YEU2	P23396	RPS3	40S ribosomal protein S3	yes	no	2	0.016742	102.98	1.4	0.49	76	51	1.4	0.49	76	51	5	5	13	7	3	6
ACYLSINPQKDETLETEK	A	K	1	0	1	1	1	1	3	0	0	1	2	2	0	0	1	1	2	0	1	0	0	18	1	2138.0201	P61163;F5H3I4	P61163	ACTR1A	Alpha-centractin	no	no	3	0.0015293	83.633	1.17	0.373	40	8	NaN	NaN			5	3	4	2	2	2
ACYLSINPQKDETLETEKAQYYLPDGSTIEIGPSR	A	R	2	1	1	2	1	2	4	2	0	3	3	2	0	0	3	3	3	0	3	0	0	35	2	3985.9255	P61163;F5H3I4	P61163	ACTR1A	Alpha-centractin	no	no	4	1.5028E-07	76.573	1.05	0.226	35	2	NaN	NaN			3	2	4	1	4	3
ADAAATAGAGGSGTR	A	R	6	1	0	1	0	0	0	4	0	0	0	0	0	0	0	1	2	0	0	0	0	15	0	1232.5745	Q7Z7C8-4;Q7Z7C8-2;Q7Z7C8;C9J7M8	Q7Z7C8-4	TAF8	Transcription initiation factor TFIID subunit 8	yes	no	2	0.00012953	105.14	1.57	0.495	3	4	1.57	0.495	3	4	1	1		1
ADAAPQLGKR	A	R	3	1	0	1	0	1	0	1	0	0	1	1	0	0	1	0	0	0	0	0	0	10	1	1025.5618	Q96C86	Q96C86	DCPS	m7GpppX diphosphatase	yes	yes	2	0.081057	55.461	1.5	0.5	1	1	1.5	0.5	1	1						2
ADAASQVLLGSGLTILSQPLMYVK	A	K	3	0	0	1	0	2	0	2	0	1	5	1	1	0	1	3	1	0	1	2	0	24	0	2474.3454	Q9Y6C9;E9PIE4	Q9Y6C9	MTCH2	Mitochondrial carrier homolog 2	yes	no	2,3	2.8333E-162	235.98	2	0		30	2	0		30	1	5	3	4		2
ADAEGESDLENSR	A	R	2	1	1	2	0	0	3	1	0	0	1	0	0	0	0	2	0	0	0	0	0	13	0	1391.5801	Q9Y490;Q5TCU6	Q9Y490	TLN1	Talin-1	yes	no	2	1.2333E-167	251.24	1.03	0.177	60	2	1.03	0.177	60	2	4	5	7	3	7	4
ADAEGESDLENSRK	A	K	2	1	1	2	0	0	3	1	0	0	1	1	0	0	0	2	0	0	0	0	0	14	1	1519.675	Q9Y490;Q5TCU6	Q9Y490	TLN1	Talin-1	yes	no	2,3	1.2411E-07	142.1	1.11	0.307	17	2	1.11	0.307	17	2		1		3	2	5
ADAETLRK	A	K	2	1	0	1	0	0	1	0	0	0	1	1	0	0	0	0	1	0	0	0	0	8	1	902.48214	P08758;E7ENQ5;D6RBE9;E9PHT9;D6RCN3	P08758	ANXA5	Annexin A5;Annexin	yes	no	2	0.0073641	111.17	1	0	9		1	0	9
ADAEVIILPK	A	K	2	0	0	1	0	0	1	0	0	2	1	1	0	0	1	0	0	0	0	1	0	10	0	1067.6227	O60832;O60832-2;C9IYT0	O60832	DKC1	H/ACA ribonucleoprotein complex subunit 4	yes	no	1,2	0.0063214	130.27	1.92	0.266	1	12	1.92	0.266	1	12	1		2	1	1	1
ADAFGDELFSVFEGDSTTAAGTKK	A	K	4	0	0	3	0	0	2	3	0	0	1	2	0	3	0	2	3	0	0	1	0	24	1	2463.1442	P42285;D6REC7	P42285	SKIV2L2	Superkiller viralicidic activity 2-like 2	yes	no	3	0.00020169	73.21	1.89	0.314	3	24	1.89	0.314	3	24	1	2	1	5	1	4
ADAGKEGNNPAENGDAK	A	K	4	0	3	2	0	0	2	3	0	0	0	2	0	0	1	0	0	0	0	0	0	17	1	1656.734	P05204;F5H568	P05204	HMGN2;HMGN2P42	Non-histone chromosomal protein HMG-17	yes	no	3	7.1097E-08	143.93	1.76	0.429	9	28	1.76	0.429	9	28					1	1
ADAGKEGNNPAENGDAKTDQAQK	A	K	5	0	3	3	0	2	2	3	0	0	0	3	0	0	1	0	1	0	0	0	0	23	2	2328.0578	P05204;F5H568	P05204	HMGN2;HMGN2P42	Non-histone chromosomal protein HMG-17	yes	no	3,4	3.1685E-67	190.67	1.99	0.121	1	66	1.99	0.121	1	66	7	6	10	4	9	5
ADAIVKMLDAAVIKMEGGTENDLR	A	R	4	1	1	3	0	0	2	2	0	2	2	2	2	0	0	0	1	0	0	2	0	24	2	2559.3037	Q9BXP5;Q9BXP5-3;Q9BXP5-2;Q9BXP5-4;Q9BXP5-5	Q9BXP5	SRRT	Serrate RNA effector molecule homolog	yes	no	3	0.060385	46.982	2	0		1	2	0		1						1
ADALQAGASQFETSAAK	A	K	6	0	0	1	0	2	1	1	0	0	1	1	0	1	0	2	1	0	0	0	0	17	0	1664.8006	Q15836;F8WCA0;P63027	Q15836	VAMP3;VAMP2	Vesicle-associated membrane protein 3;Vesicle-associated membrane protein 2	no	no	2	4.4866E-49	165.16	1.74	0.438	16	46	NaN	NaN			3	8	2	7	3	6
ADAPVALVVHMAPASVLVDSR	A	R	5	1	0	2	0	0	0	0	1	0	2	0	1	0	2	2	0	0	0	5	0	21	0	2117.1303	Q9BQ52;Q9BQ52-4;E9PGJ0;G5E9D5;Q9BQ52-2;H7C2I4	Q9BQ52	ELAC2	Zinc phosphodiesterase ELAC protein 2	yes	no	3	0.044632	54.253	1.62	0.486	8	13	1.62	0.486	8	13			2		2	1
ADATNVNNWHWTER	A	R	2	1	3	1	0	0	1	0	1	0	0	0	0	0	0	0	2	2	0	1	0	14	0	1712.7655	O95433;B4DUR9;G3V3W9	O95433	AHSA1	Activator of 90 kDa heat shock protein ATPase homolog 1	yes	no	2,3	0.00082007	110.55	1	0	4		1	0	4			1				2
ADAVQDSEMVELVELEIR	A	R	2	1	0	2	0	1	4	0	0	1	2	0	1	0	0	1	0	0	0	3	0	18	0	2044.9987	P49411	P49411	TUFM	Elongation factor Tu, mitochondrial	yes	yes	3	0.019461	73.498	2	0		1	2	0		1
ADCASGIFLAAEK	A	K	4	0	0	1	1	0	1	1	0	1	1	1	0	1	0	1	0	0	0	0	0	13	0	1351.6442	B3KXW5;O43747-2;O43747;E7EUH1;H3BNN2	B3KXW5	AP1G1	AP-1 complex subunit gamma-1	yes	no	2	0.0007161	89.507	1	0	7		1	0	7		1		1			2
ADCILYYGFGDIFR	A	R	1	1	0	2	1	0	0	2	0	2	1	0	0	2	0	0	0	0	2	0	0	14	0	1708.7919	P46063	P46063	RECQL	ATP-dependent DNA helicase Q1	yes	yes	2	3.9327E-05	114.74	2	0		42	2	0		42		5	4	1	1
ADDADEFGYSR	A	R	2	1	0	3	0	0	1	1	0	0	0	0	0	1	0	1	0	0	1	0	0	11	0	1244.4946	Q7KZF4;E7ESM6	Q7KZF4	SND1	Staphylococcal nuclease domain-containing protein 1	yes	no	2	0.00010993	122.42	1.95	0.218	1	19	1.95	0.218	1	19		3	1	4	1	3
ADDGRPFPQVIK	A	K	1	1	0	2	0	1	0	1	0	1	0	1	0	1	2	0	0	0	0	1	0	12	1	1341.7041	P04075;H3BQN4;H3BPS8;H3BUH7;H3BR04;H3BMQ8;H3BNM5	P04075	ALDOA	Fructose-bisphosphate aldolase A;Fructose-bisphosphate aldolase	yes	no	2,3	9.5858E-37	182.28	1.42	0.493	198	143	1.42	0.493	198	143	27	22	25	18	19	21
ADDIDIEAMLEAPYKKDENK	A	K	3	0	1	4	0	0	3	0	0	2	1	3	1	0	1	0	0	0	1	0	0	20	2	2307.094	Q14498;Q14498-2;Q14498-3;G3XAC6;Q5QP23;Q5QP21;Q5QP22;A8MYG5;F2Z2Z5;F8WF24	Q14498	RBM39	RNA-binding protein 39	yes	no	3	0.015027	63.681	1.87	0.34	4	26	1.87	0.34	4	26		4	3	4	1	4
ADDKLIAEEGVDSLNVK	A	K	2	0	1	3	0	0	2	1	0	1	2	2	0	0	0	1	0	0	0	2	0	17	1	1814.9262	O95202	O95202	LETM1	LETM1 and EF-hand domain-containing protein 1, mitochondrial	yes	yes	3	0.0030185	77.068	1.95	0.218	1	19	1.95	0.218	1	19		3	3	4	1
ADDLDFETGDAGASATFPMQCSALR	A	R	5	1	0	4	1	1	1	2	0	0	2	0	1	2	1	2	2	0	0	0	0	25	0	2645.1374	P63241-2;P63241;Q6IS14	P63241-2	EIF5A;EIF5AL1	Eukaryotic translation initiation factor 5A-1;Eukaryotic translation initiation factor 5A-1-like	yes	no	2,3	2.2976E-119	214.92	1.15	0.359	39	7	1.15	0.359	39	7	1	5	3	7	2	2
ADDLDFETGDAGASATFPMQCSALRK	A	K	5	1	0	4	1	1	1	2	0	0	2	1	1	2	1	2	2	0	0	0	0	26	1	2773.2323	P63241-2;P63241;Q6IS14	P63241-2	EIF5A;EIF5AL1	Eukaryotic translation initiation factor 5A-1;Eukaryotic translation initiation factor 5A-1-like	yes	no	2,3	9.5968E-154	224.1	1.26	0.441	120	43	1.26	0.441	120	43	9	20	8	17	8	18
ADDLGKGGNEESTK	A	K	1	0	1	2	0	0	2	3	0	0	1	2	0	0	0	1	1	0	0	0	0	14	1	1419.6478	P00441;H7BYH4	P00441	SOD1	Superoxide dismutase [Cu-Zn]	yes	no	2,3	5.7886E-86	216.88	1	0	109		1	0	109		10	3	3	4	1	6
ADDLGKGGNEESTKTGNAGSR	A	R	2	1	2	2	0	0	2	5	0	0	1	2	0	0	0	2	2	0	0	0	0	21	2	2062.9516	P00441;H7BYH4	P00441	SOD1	Superoxide dismutase [Cu-Zn]	yes	no	3,4	7.6776E-72	201.18	1.01	0.0909	119	1	1.01	0.0909	119	1	10	4	8	3	9	5
ADDLLPLGDQTQDGDFGSR	A	R	1	1	0	5	0	2	0	3	0	0	3	0	0	1	1	1	1	0	0	0	0	19	0	2018.9181	O43290;G3V1T2	O43290	SART1	U4/U6.U5 tri-snRNP-associated protein 1	yes	no	2	0.0005611	79.511	2	0		1	2	0		1				1
ADDNATIRVTNLSEDTR	A	R	2	2	2	3	0	0	1	0	0	1	1	0	0	0	0	1	3	0	0	1	0	17	1	1889.9079	O75821	O75821	EIF3G	Eukaryotic translation initiation factor 3 subunit G	yes	yes	3	0.043289	52.599	1	0	1		1	0	1
ADDPLRLDQELQQPQTQEK	A	K	1	1	0	3	0	5	2	0	0	0	3	1	0	0	2	0	1	0	0	0	0	19	1	2251.1081	Q12888-2;Q12888;F8VY86;A6NNK5;C9JXV0;H7C3N7	Q12888-2	TP53BP1	Tumor suppressor p53-binding protein 1	yes	no	3	0.0012347	79.97	1.92	0.271	2	23	1.92	0.271	2	23	1	2	1	2		3
ADDPSAADRNVEIWK	A	K	3	1	1	3	0	0	1	0	0	1	0	1	0	0	1	1	0	1	0	1	0	15	1	1685.8009	P62495;D6RCB3	P62495	ETF1	Eukaryotic peptide chain release factor subunit 1	yes	no	2	1.2315E-24	177.63	1.42	0.493	60	43	1.42	0.493	60	43	8	8	4	8	8	8
ADDPSSYMEVVQAANTSGNWEELVK	A	K	3	0	2	2	0	1	3	1	0	0	1	1	1	0	1	3	1	1	1	3	0	25	0	2739.2334	Q00610;Q00610-2	Q00610	CLTC	Clathrin heavy chain 1	yes	no	3	8.358E-56	163.91	1.02	0.137	51	1	1.02	0.137	51	1	2	4	4	4	4	4
ADDTDSQSWR	A	R	1	1	0	3	0	1	0	0	0	0	0	0	0	0	0	2	1	1	0	0	0	10	0	1179.4792	O75369-8	O75369-8			yes	yes	2	1.7088E-05	140.07	1.36	0.48	25	14	1.36	0.48	25	14	6	5	2	1	2	4
ADDTFEALCIEPFSSPPELPDVMKPQDSGSSANEQAVQ	A	Q	4	0	1	4	1	3	4	1	0	1	2	1	1	2	5	5	1	0	0	2	0	38	1	4105.8409	Q15370;B8ZZU8	Q15370	TCEB2	Transcription elongation factor B polypeptide 2	yes	no	3,4	4.2866E-61	126.52	1	0	24		1	0	24		1	6	1	4	1	3
ADEASELACPTPK	A	K	3	0	0	1	1	0	2	0	0	0	1	1	0	0	2	1	1	0	0	0	0	13	0	1387.6289	P49327	P49327	FASN	Fatty acid synthase;[Acyl-carrier-protein] S-acetyltransferase;[Acyl-carrier-protein] S-malonyltransferase;3-oxoacyl-[acyl-carrier-protein] synthase;3-oxoacyl-[acyl-carrier-protein] reductase;3-hydroxypalmitoyl-[acyl-carrier-protein] dehydratase;Enoyl-[acyl-carrier-protein] reductase;Oleoyl-[acyl-carrier-protein] hydrolase	yes	yes	2	3.1492E-168	257.95	1.03	0.16	74	2	1.03	0.16	74	2	4	2	6	4	4	6
ADEASELACPTPKEDGLAQQQTQLNLR	A	R	4	1	1	2	1	4	3	1	0	0	4	1	0	0	2	1	2	0	0	0	0	27	1	2982.4353	P49327	P49327	FASN	Fatty acid synthase;[Acyl-carrier-protein] S-acetyltransferase;[Acyl-carrier-protein] S-malonyltransferase;3-oxoacyl-[acyl-carrier-protein] synthase;3-oxoacyl-[acyl-carrier-protein] reductase;3-hydroxypalmitoyl-[acyl-carrier-protein] dehydratase;Enoyl-[acyl-carrier-protein] reductase;Oleoyl-[acyl-carrier-protein] hydrolase	yes	yes	3	4.9676E-211	247.55	1	0	26		1	0	26		2	4	1	3	1	4
ADEEKLPPGWEK	A	K	1	0	0	1	0	0	3	1	0	0	1	2	0	0	2	0	0	1	0	0	0	12	1	1397.6827	Q13526;E7EQR5;O15428	Q13526	PIN1;PIN1P1	Peptidyl-prolyl cis-trans isomerase NIMA-interacting 1;Putative PIN1-like protein	yes	no	2	0.10622	51.463	1.14	0.35	6	1	1.14	0.35	6	1	1			1	1
ADEEKLPPGWEKR	A	R	1	1	0	1	0	0	3	1	0	0	1	2	0	0	2	0	0	1	0	0	0	13	2	1553.7838	Q13526;E7EQR5;O15428	Q13526	PIN1;PIN1P1	Peptidyl-prolyl cis-trans isomerase NIMA-interacting 1;Putative PIN1-like protein	yes	no	3	0.00349	90.793	1	0	5		1	0	5						3
ADEELEALRR	A	R	2	2	0	1	0	0	3	0	0	0	2	0	0	0	0	0	0	0	0	0	0	10	1	1200.6099	O14737;B4DE64;Q3HM38	O14737	PDCD5	Programmed cell death protein 5	yes	no	2	0.00021135	126.31	1.11	0.314	48	6	1.11	0.314	48	6	2	4	2	5	2	5
ADEEPTPADGR	A	R	2	1	0	2	0	0	2	1	0	0	0	0	0	0	2	0	1	0	0	0	0	11	0	1156.4996	Q96AT1	Q96AT1	KIAA1143	Uncharacterized protein KIAA1143	yes	yes	2	7.1014E-05	124.67	1	0	4		1	0	4			2		1	1
ADEGISFR	A	R	1	1	0	1	0	0	1	1	0	1	0	0	0	1	0	1	0	0	0	0	0	8	0	893.4243	Q06830	Q06830	PRDX1	Peroxiredoxin-1	yes	yes	1,2	8.8778E-22	205.36	1.45	0.497	71	58	1.45	0.497	71	58	8	7	9	7	9	7
ADEKPKEGVK	A	K	1	0	0	1	0	0	2	1	0	0	0	3	0	0	1	0	0	0	0	1	0	10	2	1099.5873	H7BZT4;P61956;P61956-2	H7BZT4	SUMO2	Small ubiquitin-related modifier 2	yes	no	2,3	0.0026592	110.53	1.23	0.423	59	18	1.23	0.423	59	18	6	5	3	3	4	6
ADELSEKQVYDAHTK	A	K	2	0	0	2	0	1	2	0	1	0	1	2	0	0	0	1	1	0	1	1	0	15	1	1732.8268	Q03135-2;C9JKI3	Q03135-2	CAV1	Caveolin	yes	no	2,3	1.2613E-11	157.2	1.72	0.449	23	59	1.72	0.449	23	59	6	4	6	1	10	5
ADETKDEQFEQCVQNFNK	A	K	1	0	2	2	1	3	3	0	0	0	0	2	0	2	0	0	1	0	0	1	0	18	1	2228.9644	O00499-2;O00499-11;O00499-6;O00499-4;O00499-8;O00499-7;O00499-10;O00499-9;O00499;O00499-5;O00499-3	O00499-2	BIN1	Myc box-dependent-interacting protein 1	yes	no	3	2.8175E-48	195.6	1.07	0.248	57	4	1.07	0.248	57	4	4	4	4	4	5	5
ADFAQACQDAGVR	A	R	4	1	0	2	1	2	0	1	0	0	0	0	0	1	0	0	0	0	0	1	0	13	0	1407.6201	P11498;B4DN00;E9PRE7	P11498	PC	Pyruvate carboxylase, mitochondrial	yes	no	2	9.1624E-47	192.65	1.66	0.473	43	84	1.66	0.473	43	84	15	8	8	6	13	6
ADFCIIHYAGK	A	K	2	0	0	1	1	0	0	1	1	2	0	1	0	1	0	0	0	0	1	0	0	11	0	1293.6176	P35579;P35579-2;F8VTL3;P35580-3;F8W6L6;P35580-2;P35580	P35579	MYH9;MYH10	Myosin-9;Myosin-10	no	no	2,3	4.4241E-06	138.22	1.55	0.498	100	120	NaN	NaN			14	17	13	20	18	13
ADFDDRVSDEEKVR	A	R	1	2	0	4	0	0	2	0	0	0	0	1	0	1	0	1	0	0	0	2	0	14	2	1679.7751	P52907	P52907	CAPZA1	F-actin-capping protein subunit alpha-1	yes	yes	2,3	1.5339E-43	188.48	1.51	0.5	99	104	1.51	0.5	99	104	14	20	15	16	16	28
ADFDNTVAIHPTSSEELVTLR	A	R	2	1	1	2	0	0	2	0	1	1	2	0	0	1	1	2	3	0	0	2	0	21	0	2314.1441	P00390;P00390-2;P00390-3;P00390-4;P00390-5	P00390	GSR	Glutathione reductase, mitochondrial	yes	no	3	3.3332E-12	132.59	1.14	0.343	57	9	1.14	0.343	57	9	3	5	1	6	4	8
ADFDTYDDRAYSSFGGGR	A	R	2	2	0	4	0	0	0	3	0	0	0	0	0	2	0	2	1	0	2	0	0	18	1	1998.8344	Q15056;Q15056-2	Q15056	EIF4H	Eukaryotic translation initiation factor 4H	yes	no	2	9.9626E-110	230.82	1.26	0.439	51	18	1.26	0.439	51	18	8	8	3	7	5	8
ADFPAGIPECGTDALR	A	R	3	1	0	2	1	0	1	2	0	1	1	0	0	1	2	0	1	0	0	0	0	16	0	1688.7828	B0V043;P26640;H0Y4A6;E7EVJ6;H0Y426	B0V043	VARS	Valine--tRNA ligase	yes	no	2	6.2085E-05	116.78	1.39	0.487	55	35	1.39	0.487	55	35	8	5	6	7	5	9
ADFREPNAEVPRPIPHIGPDYIPTEEER	A	R	2	3	1	2	0	0	5	1	1	3	0	0	0	1	6	0	1	0	1	1	0	28	2	3243.5949	Q9NX40;G8JLN7;Q9NX40-2;Q9NX40-3;D6RIT9;D6RG39;D6RC55;D6RA54;D6RDI5;D6RBC5;D6R918;D6RF07	Q9NX40	OCIAD1	OCIA domain-containing protein 1	yes	no	4	0.0067284	52.321	2	0		29	2	0		29	4	3	2	3	4	1
ADFSGMSQTDLSLSK	A	K	1	0	0	2	0	1	0	1	0	0	2	1	1	1	0	4	1	0	0	0	0	15	0	1585.7294	P35237;E9PD07;H0Y3G3	P35237	SERPINB6	Serpin B6	yes	no	2	0.030148	71.08	1	0	1		1	0	1					1
ADGELNVDSLITR	A	R	1	1	1	2	0	0	1	1	0	1	2	0	0	0	0	1	1	0	0	1	0	13	0	1401.71	P62140;C9JP48;C9J9S3	P62140	PPP1CB	Serine/threonine-protein phosphatase PP1-beta catalytic subunit;Serine/threonine-protein phosphatase	yes	no	2	0.0095925	67.275	2	0		5	2	0		5
ADGESCSVLMMYQESK	A	K	1	0	0	1	1	1	2	1	0	0	1	1	2	0	0	3	0	0	1	1	0	16	0	1833.7583	CON__P41361	CON__P41361			yes	yes	2	9.7277E-44	188.39	1	0	7		1	0	7
ADGGAEYATYQTK	A	K	3	0	0	1	0	1	1	2	0	0	0	1	0	0	0	0	2	0	2	0	0	13	0	1373.6099	P15529-2;P15529-5;P15529-3;P15529-6;P15529-4;P15529-7;P15529-16	P15529-2			yes	no	2	0.00043208	95.428	2	0		6	2	0		6		2			1	3
ADGGTQVIDTK	A	K	1	0	0	2	0	1	0	2	0	1	0	1	0	0	0	0	2	0	0	1	0	11	0	1103.5459	P09622;F5H4I0;E9PEX6;B4DHG0	P09622	DLD	Dihydrolipoyl dehydrogenase, mitochondrial;Dihydrolipoyl dehydrogenase	yes	no	2	0.0001113	122.34	1.81	0.391	13	56	1.81	0.391	13	56	3	4	8		4	3
ADGLQFELEAVQR	A	R	2	1	0	1	0	2	2	1	0	0	2	0	0	1	0	0	0	0	0	1	0	13	0	1474.7416	REV__F5H3V5;REV__F5H2J8;REV__Q6ZRS4;REV__Q6ZRS4-3;REV__Q6ZRS4-2	REV__F5H3V5			yes	no	3	0.014506	63.473	1	0	8		1	0	8
ADGQMPFSCHYPSR	A	R	1	1	0	1	1	1	0	1	1	0	0	0	1	1	2	2	0	0	1	0	0	14	0	1651.6871	Q9UJY1	Q9UJY1	HSPB8	Heat shock protein beta-8	yes	yes	2	6.5252E-07	128.22	1	0	23		1	0	23		1	6	2	2	1	4
ADGQVAELLLR	A	R	2	1	0	1	0	1	1	1	0	0	3	0	0	0	0	0	0	0	0	1	0	11	0	1183.6561	Q9Y285;B4E363	Q9Y285	FARSA	Phenylalanine--tRNA ligase alpha subunit	yes	no	2	5.4849E-05	126.83	1.59	0.491	15	22	1.59	0.491	15	22		3	1	2	1	2
ADGSTITRNVETTR	A	R	1	2	1	1	0	0	1	1	0	1	0	0	0	0	0	1	4	0	0	1	0	14	1	1519.759	CON__Q1RMN8	CON__Q1RMN8			yes	yes	2	0.08606	52.265	1	0	3		1	0	3						1
ADGTATAPPPR	A	R	3	1	0	1	0	0	0	1	0	0	0	0	0	0	3	0	2	0	0	0	0	11	0	1052.5251	E7EVU8;Q7Z6Z7;Q7Z6Z7-3;E9PD66;Q7Z6Z7-2;Q5H962	E7EVU8	HUWE1	E3 ubiquitin-protein ligase HUWE1	yes	no	2	4.918E-05	127.83	1.06	0.235	32	2	1.06	0.235	32	2	3	4	4	1	1	3
ADGYEPPVQESV	A	V	1	0	0	1	0	1	2	1	0	0	0	0	0	0	2	1	0	0	1	2	0	12	0	1289.5776	P61247;D6RAT0;H0Y9Y4;D6R9B6	P61247	RPS3A	40S ribosomal protein S3a	yes	no	2	7.4982E-20	164.04	1.4	0.489	61	40	1.4	0.489	61	40	5	10	11	6	5	10
ADGYVLEGK	A	K	1	0	0	1	0	0	1	2	0	0	1	1	0	0	0	0	0	0	1	1	0	9	0	950.47091	P62241;Q5JR95	P62241	RPS8	40S ribosomal protein S8	yes	no	2	2.998E-09	152.97	1.51	0.5	88	93	1.51	0.5	88	93	9	7	20	10	11	6
ADGYVLEGKELEFYLR	A	R	1	1	0	1	0	0	3	2	0	0	3	1	0	1	0	0	0	0	2	1	0	16	1	1900.9571	P62241;Q5JR95	P62241	RPS8	40S ribosomal protein S8	yes	no	2,3	1.1907E-43	192.39	1.61	0.487	71	112	1.61	0.487	71	112	15	12	12	12	15	16
ADGYVLEGKELEFYLRK	A	K	1	1	0	1	0	0	3	2	0	0	3	2	0	1	0	0	0	0	2	1	0	17	2	2029.052	P62241;Q5JR95	P62241	RPS8	40S ribosomal protein S8	yes	no	3	0.0018162	89.541	1.32	0.465	13	6	1.32	0.465	13	6	2	2		2		4
ADHDFVVQEDFMK	A	K	1	0	0	3	0	1	1	0	1	0	0	1	1	2	0	0	0	0	0	2	0	13	0	1579.6977	P62333	P62333	PSMC6	26S protease regulatory subunit 10B	yes	yes	3	0.00058741	92.19	1.3	0.458	47	20	1.3	0.458	47	20	3	6	2	8	3	6
ADHGEPIGR	A	R	1	1	0	1	0	0	1	2	1	1	0	0	0	0	1	0	0	0	0	0	0	9	0	950.45699	P08238;Q58FF7;Q5T9W8	P08238	HSP90AB1;HSP90AB3P	Heat shock protein HSP 90-beta;Putative heat shock protein HSP 90-beta-3	yes	no	2,3	0.00033104	118.18	1.13	0.335	95	14	1.13	0.335	95	14	2	2	4	9		7
ADHQPLTEASYVNLPTIALCNTDSPLR	A	R	3	1	2	2	1	1	1	0	1	1	4	0	0	0	3	2	3	0	1	1	0	27	0	2995.4709	P08865;C9J9K3;A6NE09	P08865	RPSA;RPSAP58	40S ribosomal protein SA	yes	no	2,3,4	3.3481E-168	230.55	1.53	0.499	100	114	1.53	0.499	100	114	16	20	12	18	14	17
ADHSFSDGVPSDSVEAAK	A	K	3	0	0	3	0	0	1	1	1	0	0	1	0	1	1	4	0	0	0	2	0	18	0	1817.8068	A8MZ22;F5HFY4;Q99733;C9JZI7;C9J6D1;E9PKT8;E9PNJ7;E9PS34;E9PJJ2;E9PNW0;E9PP22;E9PKI2;C9J1B1	A8MZ22	NAP1L4;NAP1L4b	Nucleosome assembly protein 1-like 4	yes	no	2	0	318.32	1.22	0.415	74	21	1.22	0.415	74	21	10	8	4	7	7	8
ADHVQSLAQLENLCK	A	K	2	0	1	1	1	2	1	0	1	0	3	1	0	0	0	1	0	0	0	1	0	15	0	1724.8516	E9PEN8;Q9UIA9;H0YBE1	E9PEN8	XPO7	Exportin-7	yes	no	2	1.1519E-11	153.23	1.06	0.239	31	2	1.06	0.239	31	2	5	6	3	3	4	3
ADIDISGPNVDVDVPDVNIEGPDAK	A	K	2	0	2	6	0	0	1	2	0	3	0	1	0	0	3	1	0	0	0	4	0	25	0	2563.229	Q09666	Q09666	AHNAK	Neuroblast differentiation-associated protein AHNAK	yes	yes	3	0.0433	38.688	1.33	0.471	2	1	1.33	0.471	2	1		1
ADIDNKEQSELDQDLDDVEEVEEEETGEETKLK	A	K	1	0	1	6	0	2	10	1	0	1	3	3	0	0	0	1	2	0	0	2	0	33	2	3820.7022	P55209;F5H4R6;B3KNT8;F8VY35;F8W0J6;F8VUX1;F8W020;F8VXI6;F5H1X5;F8VVB5	P55209	NAP1L1	Nucleosome assembly protein 1-like 1	yes	no	3,4	2.7708E-181	207.54	1.03	0.182	56	2	1.03	0.182	56	2	4	7	4	6	4	6
ADIDVSGPKVDIEGPDVNIEGPEGK	A	K	1	0	1	4	0	0	3	4	0	3	0	2	0	0	3	1	0	0	0	3	0	25	1	2549.2497	Q09666;Q8N274	Q09666	AHNAK	Neuroblast differentiation-associated protein AHNAK	yes	no	3	3.0058E-21	127.05	1.71	0.452	4	10	1.71	0.452	4	10		1		4	1	3
ADIDVSGPKVDVDIPDVNIEGPDAK	A	K	2	0	1	6	0	0	1	2	0	3	0	2	0	0	3	1	0	0	0	4	0	25	1	2577.281	Q09666	Q09666	AHNAK	Neuroblast differentiation-associated protein AHNAK	yes	yes	3	3.7533E-44	152.47	1.8	0.4	9	36	1.8	0.4	9	36		2		3		5
ADIDVSGPKVDVECPDVNIEGPEGK	A	K	1	0	1	4	1	0	3	3	0	2	0	2	0	0	3	1	0	0	0	4	0	25	1	2638.2432	Q09666	Q09666	AHNAK	Neuroblast differentiation-associated protein AHNAK	yes	yes	3	1.5332E-55	165.1	1.42	0.493	50	36	1.42	0.493	50	36	3	7	5	6	6	7
ADIDVSGPKVDVEVPDVSLEGPEGK	A	K	1	0	0	4	0	0	3	3	0	1	1	2	0	0	3	2	0	0	0	5	0	25	1	2550.2701	Q09666	Q09666	AHNAK	Neuroblast differentiation-associated protein AHNAK	yes	yes	3	3.5725E-21	125.79	1.47	0.499	30	27	1.47	0.499	30	27	1	6	3	9	4	4
ADIDVSGPSVDTDAPDLDIEGPEGK	A	K	2	0	0	6	0	0	2	3	0	2	1	1	0	0	3	2	1	0	0	2	0	25	0	2511.15	Q09666	Q09666	AHNAK	Neuroblast differentiation-associated protein AHNAK	yes	yes	3	0.0050593	50.255	2	0		1	2	0		1
ADIDVSGPSVDTDAPDLDIEGPEGKLK	A	K	2	0	0	6	0	0	2	3	0	2	2	2	0	0	3	2	1	0	0	2	0	27	1	2752.3291	Q09666	Q09666	AHNAK	Neuroblast differentiation-associated protein AHNAK	yes	yes	3	0.035489	42.185	1.9	0.3	1	9	1.9	0.3	1	9		1		3		1
ADIEISGPK	A	K	1	0	0	1	0	0	1	1	0	2	0	1	0	0	1	1	0	0	0	0	0	9	0	928.48656	Q09666	Q09666	AHNAK	Neuroblast differentiation-associated protein AHNAK	yes	yes	2	0.0074882	85.355	1.91	0.287	5	50	1.91	0.287	5	50		1	3	2	3	4
ADIEISGPKVDIDAPDVSIEGPDAK	A	K	3	0	0	5	0	0	2	2	0	4	0	2	0	0	3	2	0	0	0	2	0	25	1	2550.2701	Q09666	Q09666	AHNAK	Neuroblast differentiation-associated protein AHNAK	yes	yes	3	5.6862E-05	88.627	1.67	0.471	2	4	1.67	0.471	2	4		1		1
ADIEMPFDPSK	A	K	1	0	0	2	0	0	1	0	0	1	0	1	1	1	2	1	0	0	0	0	0	11	0	1248.5696	O75369-8;O75369;O75369-9;O75369-2;O75369-3;O75369-6;O75369-7;E7EN95;O75369-4;O75369-5	O75369-8	FLNB	Filamin-B	yes	no	2	0.00084925	96.64	1.56	0.496	18	23	1.56	0.496	18	23		6	3	5		5
ADIEMPFDPSKVVASGPGLEHGK	A	K	2	0	0	2	0	0	2	3	1	1	1	2	1	1	3	2	0	0	0	2	0	23	1	2380.1733	O75369-8;O75369;O75369-9;O75369-2;O75369-3;O75369-6;O75369-7;E7EN95;O75369-4;O75369-5	O75369-8	FLNB	Filamin-B	yes	no	3	0.033818	46.569	2	0		13	2	0		13		3		4		3
ADIEVACYGYEGIDAVK	A	K	3	0	0	2	1	0	2	2	0	2	0	1	0	0	0	0	0	0	2	2	0	17	0	1871.8611	P05198;G3V4T5;H0YJS4	P05198	EIF2S1	Eukaryotic translation initiation factor 2 subunit 1	yes	no	2	2.1856E-05	121.82	1	0	6		1	0	6			1		1		3
ADIFMFDEPSSYLDVK	A	K	1	0	0	3	0	0	1	0	0	1	1	1	1	2	1	2	0	0	1	1	0	16	0	1875.8601	P61221;D6R9I9	P61221	ABCE1	ATP-binding cassette sub-family E member 1	yes	no	2	0.003061	80.411	1.5	0.5	1	1	1.5	0.5	1	1				1
ADIGCTPGSGR	A	R	1	1	0	1	1	0	0	3	0	1	0	0	0	0	1	1	1	0	0	0	0	11	0	1089.4873	CON__Q2UVX4	CON__Q2UVX4			yes	yes	2	0.00036551	105.2	1	0	33		1	0	33				1	1
ADIIHACDIVEDAAIAYGYNNIQMTLPK	A	K	5	0	2	3	1	1	1	1	1	5	1	1	1	0	1	0	1	0	2	1	0	28	0	3118.5104	Q9NSD9;F5H6Y1	Q9NSD9	FARSB	Phenylalanine--tRNA ligase beta subunit	yes	no	3	1.61E-14	103.67	1	0	7		1	0	7			1		1		3
ADIIVSELLGSFADNELSPECLDGAQHFLK	A	K	3	0	1	3	1	1	3	2	1	2	5	1	0	2	1	3	0	0	0	1	0	30	0	3287.602	O14744;G3V5W5;O14744-2;B4DX49;B4DV00;A8MTP3;H0YJD3	O14744	PRMT5	Protein arginine N-methyltransferase 5;Protein arginine N-methyltransferase 5, N-terminally processed	yes	no	3	1.0644E-07	78.645	1	0	1		1	0	1					1
ADIKSPSLDVTVPEAELNLETPEISVGGK	A	K	2	0	1	2	0	0	4	2	0	2	3	2	0	0	3	3	2	0	0	3	0	29	1	3007.5601	Q09666	Q09666	AHNAK	Neuroblast differentiation-associated protein AHNAK	yes	yes	3	0.00022837	62.717	2	0		20	2	0		20	1	4		3	1	3
ADILEDKDGK	A	K	1	0	0	3	0	0	1	1	0	1	1	2	0	0	0	0	0	0	0	0	0	10	1	1102.5506	P52272;P52272-2;Q59ES8	P52272	HNRNPM	Heterogeneous nuclear ribonucleoprotein M	yes	no	2	0.0096242	83	1.17	0.373	10	2	1.17	0.373	10	2			4		3
ADIQMPFTCSVTYYGPSGQK	A	K	1	0	0	1	1	2	0	2	0	1	0	1	1	1	2	2	2	0	2	1	0	20	0	2249.0133	Q13740;B4DTU0;Q13740-2;F5GXJ9;H7C543;Q6ZS95	Q13740	ALCAM	CD166 antigen	yes	no	2	0.017974	69.763	2	0		1	2	0		1		1
ADIQTER	A	R	1	1	0	1	0	1	1	0	0	1	0	0	0	0	0	0	1	0	0	0	0	7	0	831.40865	P62280	P62280	RPS11	40S ribosomal protein S11	yes	yes	1,2	0.00052611	176.29	1.5	0.5	16	16	1.5	0.5	16	16		4	3	3	2	1
ADIWSFGITAIELATGAAPYHK	A	K	5	0	0	1	0	0	1	2	1	3	1	1	0	1	1	1	2	1	1	0	0	22	0	2331.1899	O95747;C9JIG9	O95747	OXSR1	Serine/threonine-protein kinase OSR1	yes	no	3	0.00086738	67.43	1.5	0.5	1	1	1.5	0.5	1	1						1
ADIWSLGITAIELAK	A	K	3	0	0	1	0	0	1	1	0	3	2	1	0	0	0	1	1	1	0	0	0	15	0	1599.8872	B4E0Y9;Q9P289;Q8NBY1;E7ERH7;C9JGW8;Q9P289-2;O00506;A8K6Z3;F5H0B2;B7Z9K1;H7C279;C9J232;C9JCC0;C9J6L2;C9JDH9	B4E0Y9	MST4;STK25	Serine/threonine-protein kinase MST4;Serine/threonine-protein kinase 25	yes	no	2	0.025309	75.316	1	0	3		1	0	3			2		1
ADKDYHFK	A	K	1	0	0	2	0	0	0	0	1	0	0	2	0	1	0	0	0	0	1	0	0	8	1	1022.4821	P06748;P06748-2;P06748-3	P06748	NPM1	Nucleophosmin	yes	no	2,3	0.037447	88.819	1.81	0.388	5	22	1.81	0.388	5	22
ADKDYHFKVDNDENEHQLSLR	A	R	1	1	2	4	0	1	2	0	2	0	2	2	0	1	0	1	0	0	1	1	0	21	2	2572.1942	P06748;P06748-2;P06748-3	P06748	NPM1	Nucleophosmin	yes	no	2,3,4,5	1.258E-291	286.68	1.54	0.498	186	222	1.54	0.498	186	222	26	28	22	26	28	25
ADKEAAFDDAVEER	A	R	4	1	0	3	0	0	3	0	0	0	0	1	0	1	0	0	0	0	0	1	0	14	1	1564.7005	Q09028;Q09028-3;E9PNS6;E9PIC4;E9PNS2	Q09028	RBBP4	Histone-binding protein RBBP4	yes	no	2,3	7.5124E-167	257.54	1.64	0.479	55	99	1.64	0.479	55	99	6	16	9	16	9	13
ADKMDMSLDDIIK	A	K	1	0	0	4	0	0	0	0	0	2	1	2	2	0	0	1	0	0	0	0	0	13	1	1493.7106	E9PB61;Q86V81	E9PB61	ALYREF	THO complex subunit 4	yes	yes	2	3.6109E-20	169.3	1.56	0.496	21	27	1.56	0.496	21	27		5	5	6	2	5
ADKNEVAAEVAK	A	K	4	0	1	1	0	0	2	0	0	0	0	2	0	0	0	0	0	0	0	2	0	12	1	1243.6408	P56192;H0YIP0	P56192	MARS	Methionine--tRNA ligase, cytoplasmic	yes	no	2	0.0027923	87.18	1.37	0.483	22	13	1.37	0.483	22	13	3	1	5	2	2	2
ADKPDMGEIASFDK	A	K	2	0	0	3	0	0	1	1	0	1	0	2	1	1	1	1	0	0	0	0	0	14	1	1522.6974	P63313	P63313	TMSB10	Thymosin beta-10	yes	yes	2	4.0795E-275	294	1.18	0.384	160	35	1.18	0.384	160	35	20	18	13	18	14	15
ADKPDMGEIASFDKAK	A	K	3	0	0	3	0	0	1	1	0	1	0	3	1	1	1	1	0	0	0	0	0	16	2	1721.8294	P63313	P63313	TMSB10	Thymosin beta-10	yes	yes	2,3	1.0582E-122	233.78	1.21	0.404	158	41	1.21	0.404	158	41	17	18	17	16	11	23
ADLAAVEAK	A	K	4	0	0	1	0	0	1	0	0	0	1	1	0	0	0	0	0	0	0	1	0	9	0	886.476	Q14204	Q14204	DYNC1H1	Cytoplasmic dynein 1 heavy chain 1	yes	yes	2	0.027754	89.047	2	0		2	2	0		2
ADLAECNIK	A	K	2	0	1	1	1	0	1	0	0	1	1	1	0	0	0	0	0	0	0	0	0	9	0	1032.491	P33176	P33176	KIF5B	Kinesin-1 heavy chain	yes	yes	2	0.0010505	107.21	1	0	11		1	0	11		2	1	4		1
ADLAEEYSKDR	A	R	2	1	0	2	0	0	2	0	0	0	1	1	0	0	0	1	0	0	1	0	0	11	1	1295.5994	E7EWS7;P68036;B4DDG1	E7EWS7	UBE2L3	Ubiquitin-conjugating enzyme E2 L3	yes	no	3	0.061151	59.426	1	0	16		1	0	16		1	2	1	1	2
ADLANEEKPAIAPPVFVFQK	A	K	4	0	1	1	0	1	2	0	0	1	1	2	0	2	3	0	0	0	0	2	0	20	1	2183.1627	Q9H6Z4;Q9H6Z4-2;Q9H6Z4-3;Q9H6Z4-4	Q9H6Z4	RANBP3	Ran-binding protein 3	yes	no	3	4.3485E-10	124.68	1.02	0.144	46	1	1.02	0.144	46	1	4	4	4	5	2	4
ADLDKLNIDSIIQR	A	R	1	1	1	3	0	1	0	0	0	3	2	1	0	0	0	1	0	0	0	0	0	14	1	1612.8784	P36873-2;P36873;F8VYE8;F8VR82	P36873-2	PPP1CC	Serine/threonine-protein phosphatase PP1-gamma catalytic subunit;Serine/threonine-protein phosphatase	yes	no	2,3	3.2393E-34	186.56	1.78	0.412	18	65	1.78	0.412	18	65	6	10	8	6	6	11
ADLDVSGPK	A	K	1	0	0	2	0	0	0	1	0	0	1	1	0	0	1	1	0	0	0	1	0	9	0	900.45526	Q09666	Q09666	AHNAK	Neuroblast differentiation-associated protein AHNAK	yes	no	1,2	0.00065555	112.71	1.76	0.428	15	47	1.76	0.428	15	47	3	2	7	6	7	7
ADLDVSGPKVDIDVPDVNIEGPDAK	A	K	2	0	1	6	0	0	1	2	0	2	1	2	0	0	3	1	0	0	0	4	0	25	1	2577.281	Q09666	Q09666	AHNAK	Neuroblast differentiation-associated protein AHNAK	yes	yes	3	3.0741E-21	126.9	1.86	0.35	1	6	1.86	0.35	1	6		1				2
ADLDVSGPKVDIDVPDVNIEGPEGK	A	K	1	0	1	5	0	0	2	3	0	2	1	2	0	0	3	1	0	0	0	4	0	25	1	2577.281	Q09666	Q09666	AHNAK	Neuroblast differentiation-associated protein AHNAK	yes	no	2,3	1.1316E-55	166.35	1.63	0.483	33	56	1.63	0.483	33	56	6	7	8	8	4	9
ADLDVSGPKVDVDVPDVNIEGPDAK	A	K	2	0	1	6	0	0	1	2	0	1	1	2	0	0	3	1	0	0	0	5	0	25	1	2563.2653	Q09666	Q09666	AHNAK	Neuroblast differentiation-associated protein AHNAK	yes	no	2,3	3.011E-27	137.23	1.57	0.495	45	59	1.57	0.495	45	59	3	10	7	8	8	11
ADLEAQRDVTYEEAKQFAEENGLLFLEASAK	A	K	6	1	1	2	0	2	6	1	0	0	4	2	0	2	0	1	1	0	1	1	0	31	2	3484.6998	P61106	P61106	RAB14	Ras-related protein Rab-14	yes	yes	4	3.4688E-05	68.834	2	0		17	2	0		17	2				4	1
ADLEEQLSDEEKVR	A	R	1	1	0	2	0	1	4	0	0	0	2	1	0	0	0	1	0	0	0	1	0	14	1	1659.7952	P47755;F8W9N7;B4DG50;C9JUG7	P47755	CAPZA2	F-actin-capping protein subunit alpha-2	yes	no	2	1.999E-103	225.32	1.39	0.488	69	44	1.39	0.488	69	44	8	8	8	8	7	8
ADLEMQIENLKEELAYLK	A	K	2	0	1	1	0	1	4	0	0	1	4	2	1	0	0	0	0	0	1	0	0	18	1	2149.0977	CON__Q04695;Q04695;CON__Q9QWL7;F5GWP8	CON__Q04695	KRT17;JUP	Keratin, type I cytoskeletal 17	no	no	2,3,4	7.8806E-199	261.15	1.72	0.451	48	121	NaN	NaN			10	13	12	14	12	11
ADLEMQIENLKEELAYLKK	A	K	2	0	1	1	0	1	4	0	0	1	4	3	1	0	0	0	0	0	1	0	0	19	2	2277.1926	CON__Q04695;Q04695;CON__Q9QWL7;F5GWP8	CON__Q04695	KRT17;JUP	Keratin, type I cytoskeletal 17	no	no	2,3,4	2.2067E-130	235.75	1.69	0.463	118	262	NaN	NaN			25	44	19	32	22	38
ADLEMQIESLTEELAYLK	A	K	2	0	0	1	0	1	4	0	0	1	4	1	1	0	0	1	1	0	1	0	0	18	0	2095.0395	CON__P13645;P13645	CON__P13645	KRT10	Keratin, type I cytoskeletal 10	yes	no	2	5.9175E-41	135.08	2	0		1	2	0		1
ADLEMQIESLTEELAYLKK	A	K	2	0	0	1	0	1	4	0	0	1	4	2	1	0	0	1	1	0	1	0	0	19	1	2223.1345	CON__P13645;P13645	CON__P13645	KRT10	Keratin, type I cytoskeletal 10	yes	no	3	9.878E-28	172.91	1.46	0.499	94	81	1.46	0.499	94	81	9	17	8	15	10	12
ADLGVSGPKVDIDVPDVNLEAPEGK	A	K	2	0	1	4	0	0	2	3	0	1	2	2	0	0	3	1	0	0	0	4	0	25	1	2533.2912	Q09666	Q09666	AHNAK	Neuroblast differentiation-associated protein AHNAK	yes	yes	3	1.0547E-07	90.475	1.51	0.5	17	18	1.51	0.5	17	18		3	4	4	2	2
ADLIAYLK	A	K	2	0	0	1	0	0	0	0	0	1	2	1	0	0	0	0	0	0	1	0	0	8	0	905.52222	P99999;C9JFR7	P99999	CYCS	Cytochrome c	yes	no	2	0.030798	73.931	1.5	0.5	18	18	1.5	0.5	18	18		1	5	2	1	1
ADLIAYLKK	A	K	2	0	0	1	0	0	0	0	0	1	2	2	0	0	0	0	0	0	1	0	0	9	1	1033.6172	P99999;C9JFR7	P99999	CYCS	Cytochrome c	yes	no	3	0.016646	82.279	1.61	0.487	17	27	1.61	0.487	17	27	5	5	3	7	1	6
ADLINNLGTIAK	A	K	2	0	2	1	0	0	0	1	0	2	2	1	0	0	0	0	1	0	0	0	0	12	0	1241.698	P07900-2;P07900;Q14568;P08238;Q58FF8	P07900-2	HSP90AA1;HSP90AA2;HSP90AB1;HSP90AB2P	Heat shock protein HSP 90-alpha;Putative heat shock protein HSP 90-alpha A2;Heat shock protein HSP 90-beta;Putative heat shock protein HSP 90-beta 2	no	no	1,2	1.016E-197	269.93	1.38	0.485	126	77	NaN	NaN			12	21	13	12	9	23
ADLIPYQDSPEGPDHSSASSGVPNPPK	A	K	2	0	1	3	0	1	1	2	1	1	1	1	0	0	6	5	0	0	1	1	0	27	0	2761.2831	Q8WUA4;H0Y4Q6;H7C3X9;H7C318	Q8WUA4	GTF3C2	General transcription factor 3C polypeptide 2	yes	no	3	0.0088961	44.541	2	0		5	2	0		5				3
ADLLGSILSSMEKPPSLGDQETR	A	R	1	1	0	2	0	1	2	2	0	1	4	1	1	0	2	4	1	0	0	0	0	23	1	2443.2265	O75391	O75391	SPAG7	Sperm-associated antigen 7	yes	yes	3	3.6193E-07	97.271	1	0	23		1	0	23			4	3	3		5
ADLLGSILSSMEKPPSLGDQETRR	A	R	1	2	0	2	0	1	2	2	0	1	4	1	1	0	2	4	1	0	0	0	0	24	2	2599.3276	O75391	O75391	SPAG7	Sperm-associated antigen 7	yes	yes	3	0.00039457	76.155	1	0	2		1	0	2
ADLLLSTQPGR	A	R	1	1	0	1	0	1	0	1	0	0	3	0	0	0	1	1	1	0	0	0	0	11	0	1169.6404	P08195-4;F5H4J7;P08195;F5GZS6;P08195-3;F5GZI0;P08195-2;B4E2Z3	P08195-4	SLC3A2	4F2 cell-surface antigen heavy chain	no	no	2	0.0010708	93.839	1.47	0.499	44	39	NaN	NaN			9	8	9	7	9	5
ADLLLSTQPGREEGSPLELER	A	R	1	2	0	1	0	1	4	2	0	0	5	0	0	0	2	2	1	0	0	0	0	21	1	2309.1863	P08195-4;F5H4J7;P08195;F5GZS6;P08195-3;F5GZI0;P08195-2;B4E2Z3	P08195-4	SLC3A2	4F2 cell-surface antigen heavy chain	no	no	2,3,4	3.6317E-142	235.75	1.65	0.477	110	203	NaN	NaN			22	24	24	22	20	30
ADLLPPEER	A	R	1	1	0	1	0	0	2	0	0	0	2	0	0	0	2	0	0	0	0	0	0	9	0	1038.5346	Q9BQ95;E9PAN9	Q9BQ95	ECSIT	Evolutionarily conserved signaling intermediate in Toll pathway, mitochondrial	yes	no	2	0.024908	67.563	1.08	0.27	35	3	1.08	0.27	35	3	1	3	2	2	3	3
ADLLQREEEEEEEEDQEGDRETTIR	A	R	1	3	0	3	0	2	10	1	0	1	2	0	0	0	0	0	2	0	0	0	0	25	2	3047.3439	Q15269	Q15269	PWP2	Periodic tryptophan protein 2 homolog	yes	yes	3,4	8.3206E-66	170.53	1.99	0.116	1	72	1.99	0.116	1	72	5	7	4	7	4	6
ADLNIILSSPEQLELFLLAQQK	A	K	2	0	1	1	0	3	2	0	0	2	6	1	0	1	1	2	0	0	0	0	0	22	0	2482.3683	Q9BQG0-2;Q9BQG0;E7EN09	Q9BQG0-2	MYBBP1A	Myb-binding protein 1A	yes	no	3	5.2134E-38	165.3	2	0		32	2	0		32		4	4	4	3	1
ADLPEGVAVSGPSPAEFCR	A	R	3	1	0	1	1	0	2	2	0	0	1	0	0	1	3	2	0	0	0	2	0	19	0	1957.9204	Q8IXI1	Q8IXI1	RHOT2	Mitochondrial Rho GTPase 2	yes	yes	2	1.3158E-09	135.09	2	0		20	2	0		20		2		2	3
ADLSGITK	A	K	1	0	0	1	0	0	0	1	0	1	1	1	0	0	0	1	1	0	0	0	0	8	0	803.43888	CON__P34955	CON__P34955			yes	yes	2	5.0999E-29	212.58	1.09	0.287	80	8	1.09	0.287	80	8	5	3	6	5	5	6
ADLSGITKEQPLK	A	K	1	0	0	1	0	1	1	1	0	1	2	2	0	0	1	1	1	0	0	0	0	13	1	1398.7718	CON__P34955	CON__P34955			yes	yes	2,3	4.6601E-05	117.07	1.04	0.186	27	1	1.04	0.186	27	1	1	1		1	1	1
ADLSGITKEQPLKVSK	A	K	1	0	0	1	0	1	1	1	0	1	2	3	0	0	1	2	1	0	0	1	0	16	2	1712.9672	CON__P34955	CON__P34955			yes	yes	3	0.0008282	102.28	1	0	21		1	0	21					1		1
ADLSLADALTEPSPDIEGEIKR	A	R	3	1	0	3	0	0	3	1	0	2	3	1	0	0	2	2	1	0	0	0	0	22	1	2339.1856	E7EVA0;P27816;P27816-6;P27816-2;C9JFC3;B9ZVR1;H7C456;P27816-7;P27816-5	E7EVA0	MAP4	Microtubule-associated protein;Microtubule-associated protein 4	no	no	2,3	2.5891E-197	256.84	1.38	0.485	59	36	NaN	NaN			10	16	5	9	5	14
ADLTALFLPR	A	R	2	1	0	1	0	0	0	0	0	0	3	0	0	1	1	0	1	0	0	0	0	10	0	1115.6339	Q13045;E7EPM0;F5H407	Q13045	FLII	Protein flightless-1 homolog	yes	no	2	0.0018621	123.86	1.06	0.24	46	3	1.06	0.24	46	3	3	5	3	4	3	4
ADLTEAVVMGEPK	A	K	2	0	0	1	0	0	2	1	0	0	1	1	1	0	1	0	1	0	0	2	0	13	0	1358.6752	E7EVA0	E7EVA0	MAP4	Microtubule-associated protein	yes	yes	2	0.0299	64.798	1	0	2		1	0	2					1
ADLTEYLSTHYK	A	K	1	0	0	1	0	0	1	0	1	0	2	1	0	0	0	1	2	0	2	0	0	12	0	1439.6933	P31930	P31930	UQCRC1	Cytochrome b-c1 complex subunit 1, mitochondrial	yes	yes	2,3	7.0594E-10	149.23	1.84	0.366	28	148	1.84	0.366	28	148	11	13	13	12	13	15
ADLTEYLSTHYKAPR	A	R	2	1	0	1	0	0	1	0	1	0	2	1	0	0	1	1	2	0	2	0	0	15	1	1763.8842	P31930	P31930	UQCRC1	Cytochrome b-c1 complex subunit 1, mitochondrial	yes	yes	4	0.0062295	74.46	2	0		10	2	0		10	3	1		1	2	2
ADMETLQR	A	R	1	1	0	1	0	1	1	0	0	0	1	0	1	0	0	0	1	0	0	0	0	8	0	962.44913	P26639;B4DEG8;G3XAN9;E7ERI3	P26639	TARS	Threonine--tRNA ligase, cytoplasmic	yes	no	2	0.0052355	108.74	1.19	0.393	34	8	1.19	0.393	34	8	4	1	5	1	3	2
ADMGGAATICSAIVSAAK	A	K	6	0	0	1	1	0	0	2	0	2	0	1	1	0	0	2	1	0	0	1	0	18	0	1692.8175	P28838;P28838-2;H0Y9Q1	P28838	LAP3	Cytosol aminopeptidase	yes	no	2	0.00022273	93.768	1	0	11		1	0	11			2		2	1	1
ADMQNLVER	A	R	1	1	1	1	0	1	1	0	0	0	1	0	1	0	0	0	0	0	0	1	0	9	0	1074.5128	Q01518;E7ENY9;Q5T0R1;Q5T0R2;Q5T0R3;Q5T0R4;Q5T0R5;Q5T0R6;Q5T0R7;Q5T0S3;Q5T0R8;Q01518-2;Q5T0R9	Q01518	CAP1	Adenylyl cyclase-associated protein 1;Adenylyl cyclase-associated protein	no	no	2	2.4568E-05	136.96	1.06	0.237	47	3	NaN	NaN			4	2	5	2	3	7
ADMQNLVERLER	A	R	1	2	1	1	0	1	2	0	0	0	2	0	1	0	0	0	0	0	0	1	0	12	1	1472.7406	Q01518;E7ENY9;Q5T0R1;Q5T0R2;Q5T0R3;Q5T0R4;Q5T0R5;Q5T0R6;Q5T0R7;Q5T0S3;Q5T0R8;Q01518-2;Q5T0R9	Q01518	CAP1	Adenylyl cyclase-associated protein 1;Adenylyl cyclase-associated protein	no	no	2	0.00059409	101.89	1.11	0.314	32	4	NaN	NaN			1	2	1	1	2	6
ADMVETQQLMR	A	R	1	1	0	1	0	2	1	0	0	0	1	0	2	0	0	0	1	0	0	1	0	11	0	1320.6166	Q9NZN4;F5H559;F5GXL2;B4DNU6	Q9NZN4	EHD2	EH domain-containing protein 2	yes	no	2	0.035836	71.085	1.67	0.471	1	2	1.67	0.471	1	2		2
ADMVIEAVFEDLSLK	A	K	2	0	0	2	0	0	2	0	0	1	2	1	1	1	0	1	0	0	0	2	0	15	0	1678.8488	P40939	P40939	HADHA	Trifunctional enzyme subunit alpha, mitochondrial;Long-chain enoyl-CoA hydratase;Long chain 3-hydroxyacyl-CoA dehydrogenase	yes	yes	2,3	3.0145E-24	171.91	1.99	0.105	1	89	1.99	0.105	1	89	4	4	5	11	5	7
ADNEKLDNQR	A	R	1	1	2	2	0	1	1	0	0	0	1	1	0	0	0	0	0	0	0	0	0	10	1	1201.5687	O00629	O00629	KPNA4	Importin subunit alpha-4	yes	yes	2	4.5857E-35	196.11	1.31	0.462	56	25	1.31	0.462	56	25	8	4	4	6	9	6
ADNFEYSDPVDGSISR	A	R	1	1	1	3	0	0	1	1	0	1	0	0	0	1	1	3	0	0	1	1	0	16	0	1770.7697	P36871;F5H857;P36871-2	P36871	PGM1	Phosphoglucomutase-1	no	no	2	5.7606E-277	290.95	1	0	49		NaN	NaN			3	4	4	3	4	4
ADPAALMASLHLLPSPTPNLEIK	A	K	4	0	1	1	0	0	1	0	1	1	5	1	1	0	4	2	1	0	0	0	0	23	0	2398.293	O94788;O94788-2;E9PF31	O94788	ALDH1A2	Retinal dehydrogenase 2	yes	no	3	5.4463E-05	81.807	1	0	30		1	0	30		1	4		3		3
ADPDGPEAQAEACSGER	A	R	4	1	0	2	1	1	3	2	0	0	0	0	0	0	2	1	0	0	0	0	0	17	0	1758.7115	Q9NX24;D6RCB9;D6RC52	Q9NX24	NHP2	H/ACA ribonucleoprotein complex subunit 2	yes	no	2	1.953E-06	139.08	2	0		5	2	0		5		1		1		1
ADPDVLTEVPAALKR	A	R	3	1	0	2	0	0	1	0	0	0	2	1	0	0	2	0	1	0	0	2	0	15	1	1593.8726	P29083;E9PER7;C9J329	P29083	GTF2E1	General transcription factor IIE subunit 1	yes	no	2	0.1227	72.615	1	0	1		1	0	1					1
ADPEVCCFITK	A	K	1	0	0	1	2	0	1	0	0	1	0	1	0	1	1	0	1	0	0	1	0	11	0	1338.5948	Q7Z2W4;C9J6P4;Q7Z2W4-2;Q7Z2W4-3	Q7Z2W4	ZC3HAV1	Zinc finger CCCH-type antiviral protein 1	yes	no	2	0.047127	52.391	2	0		2	2	0		2		1				1
ADPFPPNGAPPLGPHPLMPANPWGGPVVDEILPPPPPEPPTESAWER	A	R	4	1	2	2	0	0	4	4	1	1	3	0	1	1	17	1	1	2	0	2	0	47	0	4936.4323	E7ERS3;Q86VM9;H7BXJ7;Q86VM9-2;F5H7R0;H3BP01;H3BPD0	E7ERS3	ZC3H18	Zinc finger CCCH domain-containing protein 18	yes	no	4	0.017715	25.002	2	0		2	2	0		2		1
ADQGEKENPMR	A	R	1	1	1	1	0	1	2	1	0	0	0	1	1	0	1	0	0	0	0	0	0	11	1	1273.5721	P62913-2	P62913-2			yes	yes	2	3.8355E-05	132.5	1.41	0.493	51	36	1.41	0.493	51	36	6	8	4	5	8	7
ADQIETQQLMR	A	R	1	1	0	1	0	3	1	0	0	1	1	0	1	0	0	0	1	0	0	0	0	11	0	1331.6503	Q9H4M9;F5H5B6;B4DZH9;C9JC03;C9J2Z4;C9JDQ8	Q9H4M9	EHD1	EH domain-containing protein 1	no	no	2	6.0494E-06	136.53	1.05	0.213	20	1	NaN	NaN				5	3	1		3
ADQLTEEQIAEFK	A	K	2	0	0	1	0	2	3	0	0	1	1	1	0	1	0	0	1	0	0	0	0	13	0	1520.7359	H0Y7A7;E7ETZ0;P62158;G3V479;F8WBR5	H0Y7A7	CALM2;CALM1	Calmodulin	yes	no	2	6.455E-09	143.46	1.1	0.296	28	3	1.1	0.296	28	3	1	1		1		1
ADQLTEEQIAEFKEAFSLFDKDGDGTITTK	A	K	3	0	0	4	0	2	4	2	0	2	2	3	0	3	0	1	4	0	0	0	0	30	2	3346.6093	H0Y7A7;E7ETZ0;P62158;G3V479;F8WBR5	H0Y7A7	CALM2;CALM1	Calmodulin	yes	no	3,4	6.0023E-117	191.09	1.46	0.499	84	73	1.46	0.499	84	73	13	12	14	9	12	11
ADRDESSPYAAMLAAQDVAQR	A	R	6	2	0	3	0	2	1	0	0	0	1	0	1	0	1	2	0	0	1	1	0	21	1	2264.0492	P62263;E5RH77;H0YB22	P62263	RPS14	40S ribosomal protein S14	yes	no	2,3	8.4865E-48	184.32	1.39	0.489	60	39	1.39	0.489	60	39	4	10	5	10	4	10
ADREGGCAAGR	A	R	3	2	0	1	1	0	1	3	0	0	0	0	0	0	0	0	0	0	0	0	0	11	1	1118.4887	Q96T51;Q96T51-3	Q96T51	RUFY1	RUN and FYVE domain-containing protein 1	yes	no	2	0.0011573	102.4	1	0	13		1	0	13		2	2	2	1	1	1
ADSAVSQEQLR	A	R	2	1	0	1	0	2	1	0	0	0	1	0	0	0	0	2	0	0	0	1	0	11	0	1202.5891	Q9UKS6;E9PIY1	Q9UKS6	PACSIN3	Protein kinase C and casein kinase substrate in neurons protein 3	yes	no	2	0.001326	111.63	1.66	0.474	14	27	1.66	0.474	14	27	1	2	4	4	2	4
ADSELQLVEQR	A	R	1	1	0	1	0	2	2	0	0	0	2	0	0	0	0	1	0	0	0	1	0	11	0	1286.6466	P07741;H3BQZ9;G5E9J2;H3BQB1	P07741	APRT	Adenine phosphoribosyltransferase	no	no	2	3.6936E-06	138.89	1.22	0.416	42	12	NaN	NaN			10	7	5	3	6	4
ADSGTAGGAALAAPAPGPGSGGPGPR	A	R	7	1	0	1	0	0	0	8	0	0	1	0	0	0	5	2	1	0	0	0	0	26	0	2116.0297	Q96C90	Q96C90	PPP1R14B	Protein phosphatase 1 regulatory subunit 14B	yes	yes	2,3	1.5396E-35	143.93	1.02	0.156	39	1	1.02	0.156	39	1	3	3	1	3	1	7
ADSIQGTARTLSPVLESPR	A	R	2	2	0	1	0	1	1	1	0	1	2	0	0	0	2	3	2	0	0	1	0	19	1	1997.0542	P22105;E7EPZ9;E7EPQ1;E7EU03;E7EWZ8;P22105-3;B0UYX3;B0V046;G5E9A9	P22105	TNXB	Tenascin-X	no	no	3	0.06548	48.314	2	0		1	NaN	NaN
ADSVSSSNIK	A	K	1	0	1	1	0	0	0	0	0	1	0	1	0	0	0	4	0	0	0	1	0	10	0	1006.4931	Q53F19;Q53F19-2	Q53F19	C17orf85	Uncharacterized protein C17orf85	yes	no	2	0.0010639	99.568	1.09	0.287	10	1	1.09	0.287	10	1		1		3		2
ADSWVEKEEPAPSN	A	N	2	0	1	1	0	0	3	0	0	0	0	1	0	0	2	2	0	1	0	1	0	14	1	1557.6947	Q8N163;H0YB24	Q8N163	KIAA1967	DBIRD complex subunit KIAA1967	yes	no	2	9.6841E-27	178.84	1.06	0.246	29	2	1.06	0.246	29	2		6	5	2	3	4
ADTLTDEINFLR	A	R	1	1	1	2	0	0	1	0	0	1	2	0	0	1	0	0	2	0	0	0	0	12	0	1406.7042	CON__P02538;CON__P04259;P02538;CON__P48668;P48668;E7EQV7;E7EUE8	CON__P02538	KRT6A;KRT6C	Keratin, type II cytoskeletal 6A;Keratin, type II cytoskeletal 6C	no	no	2	0.021909	81.431	2	0		1	NaN	NaN
ADTLTLEER	A	R	1	1	0	1	0	0	2	0	0	0	2	0	0	0	0	0	2	0	0	0	0	9	0	1046.5244	Q9UHD8;Q9UHD8-5;Q9UHD8-2;Q9UHD8-7;Q9UHD8-3;Q9UHD8-8;Q9UHD8-9;Q9UHD8-4	Q9UHD8	SEPT9	Septin-9	yes	no	2	0.012772	77.192	2	0		6	2	0		6	2			1	2
ADTLTPEECQQFK	A	K	1	0	0	1	1	2	2	0	0	0	1	1	0	1	1	0	2	0	0	0	0	13	0	1565.7032	Q16181;E7EPK1;E7ES33;Q16181-2;G3V1Q4;B4DNE4;H0YFF6;H0Y3Y4;F5GZE5	Q16181	SEPT7	Septin-7	yes	no	2	2.1966E-05	122.33	1.55	0.498	15	18	1.55	0.498	15	18		4	3	3	3	4
ADTLTPEECQQFKK	A	K	1	0	0	1	1	2	2	0	0	0	1	2	0	1	1	0	2	0	0	0	0	14	1	1693.7981	Q16181;E7EPK1;E7ES33;Q16181-2;G3V1Q4;B4DNE4;H0YFF6;H0Y3Y4;F5GZE5	Q16181	SEPT7	Septin-7	yes	no	2	1.1328E-33	181.98	1.85	0.359	10	56	1.85	0.359	10	56	4	4	6	4	8	6
ADTNLGNILLNVLIPPNMPCTR	A	R	1	1	4	1	1	0	0	1	0	2	4	0	1	0	3	0	2	0	0	1	0	22	0	2435.2665	Q9UKX7;Q9UKX7-2;E9PH35;B4E2D3	Q9UKX7	NUP50	Nuclear pore complex protein Nup50	yes	no	3	0.055688	39.825	1.29	0.452	20	8	1.29	0.452	20	8		6	1	4	1	6
ADTQTYQPYNK	A	K	1	0	1	1	0	2	0	0	0	0	0	1	0	0	1	0	2	0	2	0	0	11	0	1327.6044	P84090	P84090	ERH	Enhancer of rudimentary homolog	yes	yes	2	2.3271E-25	177.44	1.83	0.373	11	55	1.83	0.373	11	55	5	7	11	4	6	3
ADTQTYQPYNKDWIK	A	K	1	0	1	2	0	2	0	0	0	1	0	2	0	0	1	0	2	1	2	0	0	15	1	1869.8897	P84090	P84090	ERH	Enhancer of rudimentary homolog	yes	yes	2,3	7.8268E-138	229.9	1.79	0.408	36	135	1.79	0.408	36	135	10	9	12	11	13	10
ADTQTYQPYNKDWIKEK	A	K	1	0	1	2	0	2	1	0	0	1	0	3	0	0	1	0	2	1	2	0	0	17	2	2127.0273	P84090	P84090	ERH	Enhancer of rudimentary homolog	yes	yes	2,3	6.4714E-17	161.24	2	0		25	2	0		25	7	3		1	5	6
ADTSQEICSPR	A	R	1	1	0	1	1	1	1	0	0	1	0	0	0	0	1	2	1	0	0	0	0	11	0	1262.5561	P52948;P52948-5;P52948-2;P52948-6;H7C3P6	P52948	NUP98	Nuclear pore complex protein Nup98-Nup96;Nuclear pore complex protein Nup98;Nuclear pore complex protein Nup96	yes	no	2	5.947E-13	160.22	1.86	0.35	3	18	1.86	0.35	3	18	3	6		3		5
ADTSSQGALVFLSK	A	K	2	0	0	1	0	1	0	1	0	0	2	1	0	1	0	3	1	0	0	1	0	14	0	1422.7355	Q7Z417	Q7Z417	NUFIP2	Nuclear fragile X mental retardation-interacting protein 2	yes	yes	2	0.077977	63.727	1	0	1		1	0	1					1
ADTTSTVTPVPGQEK	A	K	1	0	0	1	0	1	1	1	0	0	0	1	0	0	2	1	4	0	0	2	0	15	0	1529.7573	Q9H9B1;Q9H9B1-3;C9JD67;Q9H9B1-2;Q9H9B1-4	Q9H9B1	EHMT1	Histone-lysine N-methyltransferase EHMT1	yes	no	2	7.411E-05	113.53	2	0		3	2	0		3		1		1
ADVDISGPK	A	K	1	0	0	2	0	0	0	1	0	1	0	1	0	0	1	1	0	0	0	1	0	9	0	900.45526	Q09666;Q8N274	Q09666	AHNAK	Neuroblast differentiation-associated protein AHNAK	yes	no	1,2	0.00065555	113.89	1.55	0.497	42	52	1.55	0.497	42	52	6	10	2	5	3	8
ADVDISGPKVDIEGPDVNIEGPEGK	A	K	1	0	1	4	0	0	3	4	0	3	0	2	0	0	3	1	0	0	0	3	0	25	1	2549.2497	Q09666;Q8N274	Q09666	AHNAK	Neuroblast differentiation-associated protein AHNAK	yes	no	3	1.2464E-27	149.84	1.86	0.35	2	12	1.86	0.35	2	12		6		2	1	2
ADVDVQPYAFTTK	A	K	2	0	0	2	0	1	0	0	0	0	0	1	0	1	1	0	2	0	1	2	0	13	0	1453.7089	Q9BZE4;B7Z7A3;B4DY13	Q9BZE4	GTPBP4	Nucleolar GTP-binding protein 1	yes	no	2	0.00014176	107.99	1.98	0.13	1	57	1.98	0.13	1	57	3	4	3	4	6	5
ADVDVSGPK	A	K	1	0	0	2	0	0	0	1	0	0	0	1	0	0	1	1	0	0	0	2	0	9	0	886.43961	Q09666;Q8N274	Q09666	AHNAK	Neuroblast differentiation-associated protein AHNAK	yes	no	2	0.0089082	99.653	1.48	0.5	14	13	1.48	0.5	14	13	2	1	7		2
ADVDVSGPKVDVEVPDVSLEGPEGK	A	K	1	0	0	4	0	0	3	3	0	0	1	2	0	0	3	2	0	0	0	6	0	25	1	2536.2544	Q09666;Q8N274	Q09666	AHNAK	Neuroblast differentiation-associated protein AHNAK	yes	no	3	1.1561E-28	142.54	1.42	0.494	19	14	1.42	0.494	19	14	1	3	4	1	2	1
ADVFHAYLSLLK	A	K	2	0	0	1	0	0	0	0	1	0	3	1	0	1	0	1	0	0	1	1	0	12	0	1375.75	Q86VP6;Q86VP6-2;H0YH27;Q86VP6-3;H0YGP5	Q86VP6	CAND1	Cullin-associated NEDD8-dissociated protein 1	yes	no	3	6.7092E-20	164.65	1.31	0.462	54	24	1.31	0.462	54	24	7	7	4	7	6	8
ADVIQATGDAICIFR	A	R	3	1	0	2	1	1	0	1	0	3	0	0	0	1	0	0	1	0	0	1	0	15	0	1648.8243	Q08945;E9PMD4;E9PPZ7	Q08945	SSRP1	FACT complex subunit SSRP1	yes	no	2,3	1.3076E-103	225.85	1.76	0.429	27	84	1.76	0.429	27	84	7	2	8	7	13	3
ADVLTTGAGNPVGDKLNVITVGPR	A	R	2	1	2	2	0	0	0	4	0	1	2	1	0	0	2	0	3	0	0	4	0	24	1	2363.2809	P04040	P04040	CAT	Catalase	yes	yes	3	3.2677E-12	116.39	1.64	0.479	32	58	1.64	0.479	32	58	6	7	8	7	6	7
ADVVESWIGEKENSLK	A	K	1	0	1	1	0	0	3	1	0	1	1	2	0	0	0	2	0	1	0	2	0	16	1	1802.905	Q13813;A6NG51;Q13813-2;F8W7K3;Q13813-3;A6NN88	Q13813	SPTAN1	Spectrin alpha chain, brain	yes	no	2,3	1.9002E-05	134.81	1.77	0.418	19	65	1.77	0.418	19	65	5	8	13	9	9	2
ADVVESWIGEKENSLKTDDYGR	A	R	1	1	1	3	0	0	3	2	0	1	1	2	0	0	0	2	1	1	1	2	0	22	2	2510.1925	Q13813;A6NG51;Q13813-2;F8W7K3;Q13813-3;A6NN88	Q13813	SPTAN1	Spectrin alpha chain, brain	yes	no	3	0.0051392	65.085	2	0		4	2	0		4				2	1
ADVVVSGPK	A	K	1	0	0	1	0	0	0	1	0	0	0	1	0	0	1	1	0	0	0	3	0	9	0	870.48108	Q09666;Q8N274	Q09666	AHNAK	Neuroblast differentiation-associated protein AHNAK	yes	no	2	0.0021155	98.048	1.51	0.5	34	36	1.51	0.5	34	36	6	6	4	3	5	4
ADWLSHYWMPK	A	K	1	0	0	1	0	0	0	0	1	0	1	1	1	0	1	1	0	2	1	0	0	11	0	1432.6598	P08243;E9PCI3;E9PCX6	P08243	ASNS	Asparagine synthetase [glutamine-hydrolyzing];Asparagine synthetase	yes	no	3	2.7541E-05	130.98	1.04	0.196	48	2	1.04	0.196	48	2	3	4	4	4	2	4
ADWWTNTAHYNR	A	R	2	1	2	1	0	0	0	0	1	0	0	0	0	0	0	0	2	2	1	0	0	12	0	1533.6749	Q6P2Q9	Q6P2Q9	PRPF8	Pre-mRNA-processing-splicing factor 8	yes	yes	2,3	0.00075947	91.855	1.84	0.362	7	38	1.84	0.362	7	38	2	4	2	9	5	3
ADYEIASK	A	K	2	0	0	1	0	0	1	0	0	1	0	1	0	0	0	1	0	0	1	0	0	8	0	895.42871	Q9NQ29;Q9NQ29-2;Q9NQ29-3;A8MYV2;Q9Y383	Q9Y383	LUC7L;LUC7L2	Putative RNA-binding protein Luc7-like 1;Putative RNA-binding protein Luc7-like 2	no	no	2	0.022113	87.308	1.26	0.441	25	9	NaN	NaN			3	2		1	2	2
AEAAGLIGWLK	A	K	3	0	0	0	0	0	1	2	0	1	2	1	0	0	0	0	0	1	0	0	0	11	0	1127.6339	O60287	O60287	URB1	Nucleolar pre-ribosomal-associated protein 1	yes	yes	2	0.045858	77.379	2	0		1	2	0		1
AEAALEEESR	A	R	3	1	0	0	0	0	4	0	0	0	1	0	0	0	0	1	0	0	0	0	0	10	0	1103.5095	Q969G3;Q969G3-2;B4DGM3;B4DFR4;C0IMW5	Q969G3	SMARCE1	SWI/SNF-related matrix-associated actin-dependent regulator of chromatin subfamily E member 1	yes	no	2	0.0025274	88.596	1.82	0.386	2	9	1.82	0.386	2	9	3			2		1
AEACFVNCVER	A	R	2	1	1	0	2	0	2	0	0	0	0	0	0	1	0	0	0	0	0	2	0	11	0	1353.5806	O60220	O60220	TIMM8A	Mitochondrial import inner membrane translocase subunit Tim8 A	yes	yes	2	0.001326	90.614	1.98	0.128	1	59	1.98	0.128	1	59	5	6	4	6	3	6
AEAEAGSPRPDPR	A	R	3	2	0	1	0	0	2	1	0	0	0	0	0	0	3	1	0	0	0	0	0	13	1	1351.648	P58107	P58107	EPPK1	Epiplakin	yes	no	3	4.7898E-05	118.9	1.54	0.498	50	59	1.54	0.498	50	59	8	5	10	5	8	5
AEAEAQAEELSFPR	A	R	4	1	0	0	0	1	4	0	0	0	1	0	0	1	1	1	0	0	0	0	0	14	0	1546.7264	P11498;E9PS68	P11498	PC	Pyruvate carboxylase, mitochondrial	yes	no	2	7.1594E-167	254.45	1.88	0.322	10	75	1.88	0.322	10	75	7	5	5	4	6	8
AEAEAWYQTK	A	K	3	0	0	0	0	1	2	0	0	0	0	1	0	0	0	0	1	1	1	0	0	10	0	1195.551	CON__P08729;CON__Q3KNV1;P08729;E7ES34;F8VZY5;CON__Q5XKE5;Q5XKE5	CON__Q3KNV1	KRT7;KRT79	Keratin, type II cytoskeletal 7;Keratin, type II cytoskeletal 79	no	no	2	3.1885E-230	298.67	1.63	0.482	80	139	NaN	NaN			15	15	15	14	15	12
AEAEAWYQTKFETLQAQAGK	A	K	5	0	0	0	0	3	3	1	0	0	1	2	0	1	0	0	2	1	1	0	0	20	1	2269.1015	CON__P08729;CON__Q3KNV1;P08729;E7ES34;F8VZY5	CON__Q3KNV1	KRT7	Keratin, type II cytoskeletal 7	no	no	2,3	0	326.47	1.75	0.435	52	153	NaN	NaN			14	13	17	13	21	13
AEAEMVYQTK	A	K	2	0	0	0	0	1	2	0	0	0	0	1	1	0	0	0	1	0	1	1	0	10	0	1168.5434	CON__Q6NXH9	CON__Q6NXH9			yes	yes	2	0.00052225	109.42	1.38	0.486	37	23	1.38	0.486	37	23	9	2	5		4	3
AEAERPEEQAEASGLKK	A	K	4	1	0	0	0	1	5	1	0	0	1	2	0	0	1	1	0	0	0	0	0	17	2	1841.9119	Q02952;Q02952-2;Q02952-3	Q02952	AKAP12	A-kinase anchor protein 12	yes	no	3	0.058781	58.461	1	0	1		1	0	1							1
AEAESLYQSK	A	K	2	0	0	0	0	1	2	0	0	0	1	1	0	0	0	2	0	0	1	0	0	10	0	1124.535	P04264;CON__P04264	P04264	KRT1	Keratin, type II cytoskeletal 1	yes	no	2	1.965E-29	179.57	1.44	0.497	57	45	1.44	0.497	57	45	6	3	3	4		4
AEAESLYQSKYEELQITAGR	A	R	3	1	0	0	0	2	4	1	0	1	2	1	0	0	0	2	1	0	2	0	0	20	1	2285.1176	P04264;CON__P04264	P04264	KRT1	Keratin, type II cytoskeletal 1	yes	no	3	1.4706E-41	180.1	1	0	23		1	0	23			1		4		1
AEAESMYQIK	A	K	2	0	0	0	0	1	2	0	0	1	0	1	1	0	0	1	0	0	1	0	0	10	0	1168.5434	F8VXB4;CON__P05787;P05787;F8VU64;CON__Q9H552;Q9H552	F8VXB4	KRT8;KRT8P11	Keratin, type II cytoskeletal 8	no	no	2	1.7704E-41	201.84	1.52	0.499	73	80	NaN	NaN			6	9	7	13	11	12
AEAESMYQIKYEELQSLAGK	A	K	3	0	0	0	0	2	4	1	0	1	2	2	1	0	0	2	0	0	2	0	0	20	1	2287.1042	F8VXB4;CON__P05787;P05787;F8VU64	F8VXB4	KRT8	Keratin, type II cytoskeletal 8	no	no	2,3	1.9469E-135	238.19	1.6	0.491	55	81	NaN	NaN			8	13	4	13	9	11
AEAGAGSATEFQFR	A	R	4	1	0	0	0	1	2	2	0	0	0	0	0	2	0	1	1	0	0	0	0	14	0	1440.6634	P46783;Q9NQ39	P46783	RPS10;RPS10P5	40S ribosomal protein S10;Putative 40S ribosomal protein S10-like	yes	no	2	1.878E-13	159	1.28	0.45	69	27	1.28	0.45	69	27	8	8	13	3	8	4
AEAGDNLGALVR	A	R	3	1	1	1	0	0	1	2	0	0	2	0	0	0	0	0	0	0	0	1	0	12	0	1184.6149	P49411	P49411	TUFM	Elongation factor Tu, mitochondrial	yes	yes	2	2.1132E-09	144.1	1.67	0.47	41	83	1.67	0.47	41	83	11	7	11	5	11	5
AEAGEQPGTAER	A	R	3	1	0	0	0	1	3	2	0	0	0	0	0	0	1	0	1	0	0	0	0	12	0	1214.5527	P56182;F8W984	P56182	RRP1	Ribosomal RNA processing protein 1 homolog A	yes	no	2	8.0274E-06	125.03	2	0		10	2	0		10
AEAGPEGVAPAPEGEK	A	K	4	0	0	0	0	0	4	3	0	0	0	1	0	0	3	0	0	0	0	1	0	16	0	1507.7155	F5H4Z5;E9PL22;Q9Y4L1;F5H4X7;F5GXI3	F5H4Z5	HYOU1	Hypoxia up-regulated protein 1	yes	no	2	6.2085E-05	116.78	1.73	0.446	14	37	1.73	0.446	14	37
AEAGPEGVAPAPEGEKK	A	K	4	0	0	0	0	0	4	3	0	0	0	2	0	0	3	0	0	0	0	1	0	17	1	1635.8104	F5H4Z5;E9PL22;Q9Y4L1;F5H4X7;F5GXI3	F5H4Z5	HYOU1	Hypoxia up-regulated protein 1	yes	no	3	0.0014468	81.632	1.56	0.497	15	19	1.56	0.497	15	19		1			1
AEAGVPAEFSIWTR	A	R	3	1	0	0	0	0	2	1	0	1	0	0	0	1	1	1	1	1	0	1	0	14	0	1532.7623	P21333;P21333-2;E9PHF0;E7EWU2;H0Y5C6;Q5HY54	P21333	FLNA	Filamin-A	no	no	2,3	1.1697E-25	176.89	1.59	0.491	68	99	NaN	NaN			11	14	11	14	12	12
AEAMDLGKDPNGPTHSSTLFVR	A	R	2	1	1	2	0	0	1	2	1	0	2	1	1	1	2	2	2	0	0	1	0	22	1	2342.1325	Q9NYB0	Q9NYB0	TERF2IP	Telomeric repeat-binding factor 2-interacting protein 1	yes	yes	3	0.031177	49.066	2	0		6	2	0		6		2		2		1
AEAPLPSPK	A	K	2	0	0	0	0	0	1	0	0	0	1	1	0	0	3	1	0	0	0	0	0	9	0	908.49673	Q09666	Q09666	AHNAK	Neuroblast differentiation-associated protein AHNAK	yes	yes	2	0.044194	91.867	2	0		2	2	0		2			1
AEAQQVEALPGPSLDQWHR	A	R	3	1	0	1	0	3	2	1	1	0	2	0	0	0	2	1	0	1	0	1	0	19	0	2131.0447	Q66PJ3;Q66PJ3-2;Q66PJ3-3;Q66PJ3-4;F5H7X4;F8WCT1;B3V0L1;H7BZV4;F5GYV5	Q66PJ3	ARL6IP4	ADP-ribosylation factor-like protein 6-interacting protein 4	yes	no	3	0.057455	42.059	2	0		8	2	0		8		1		3
AEASIQAGAGDGEWEESEVK	A	K	4	0	0	1	0	1	5	3	0	1	0	1	0	0	0	2	0	1	0	1	0	20	0	2061.9127	Q09666	Q09666	AHNAK	Neuroblast differentiation-associated protein AHNAK	yes	yes	2	0.00013992	106.39	2	0		2	2	0		2						1
AEASSGDHPTDTEMKEEQK	A	K	2	0	0	2	0	1	4	1	1	0	0	2	1	0	1	2	2	0	0	0	0	19	1	2088.8906	Q02790	Q02790	FKBP4	Peptidyl-prolyl cis-trans isomerase FKBP4;Peptidyl-prolyl cis-trans isomerase FKBP4, N-terminally processed	yes	yes	3,4	1.6058E-24	168.41	1.06	0.246	87	6	1.06	0.246	87	6	6	9	4	7	5	5
AEASSGDHPTDTEMKEEQKSNTAGSQSQVETEA	A	A	4	0	1	2	0	3	6	2	1	0	0	2	1	0	1	5	4	0	0	1	0	33	2	3478.4914	Q02790	Q02790	FKBP4	Peptidyl-prolyl cis-trans isomerase FKBP4;Peptidyl-prolyl cis-trans isomerase FKBP4, N-terminally processed	yes	yes	4	0.0011991	55.783	1	0	21		1	0	21		2	3		1		3
AECGASGSGSSGDSLDK	A	K	2	0	0	2	1	0	1	4	0	0	1	1	0	0	0	5	0	0	0	0	0	17	0	1583.6369	Q9NVE7;E9PHT6;D6RJF3	Q9NVE7	PANK4	Pantothenate kinase 4	yes	no	2	3.9886E-88	216.71	1	0	1		1	0	1
AECLAMLGR	A	R	2	1	0	0	1	0	1	1	0	0	2	0	1	0	0	0	0	0	0	0	0	9	0	1019.4892	Q99615;Q7Z784	Q99615	DNAJC7	DnaJ homolog subfamily C member 7	yes	no	2	0.043313	69.598	1	0	5		1	0	5			1				1
AECLEKFPVIQHFK	A	K	1	0	0	0	1	1	2	0	1	1	1	2	0	2	1	0	0	0	0	1	0	14	1	1744.8971	Q15257;A6PVN5;Q15257-2;Q15257-3;Q15257-4;Q68CR8	Q15257	PPP2R4;DKFZp781M17165	Serine/threonine-protein phosphatase 2A activator	no	no	3,4	0.00093806	94.122	1.02	0.132	55	1	NaN	NaN			5	6	6	5	7	3
AECSAEQCYK	A	K	2	0	0	0	2	1	2	0	0	0	0	1	0	0	0	1	0	0	1	0	0	10	0	1244.4802	P48163;B4DZ70;F5H4W0;H0YGB9	P48163	ME1	NADP-dependent malic enzyme;Malic enzyme	yes	no	2	2.53E-16	167.09	1	0	41		1	0	41		3	3	4	1	4	3
AEDASKFELCQLLPLFLPPTTVPPECYR	A	R	2	1	0	1	2	1	3	0	0	0	5	1	0	2	5	1	2	0	1	1	0	28	1	3290.6356	Q9UBB6-3;Q9UBB6;Q9UBB6-2;C9J5H8	Q9UBB6-3	NCDN	Neurochondrin	yes	no	3	1.8846E-11	95.834	1	0	11		1	0	11			3		3		3
AEDGATPSPSNETPK	A	K	2	0	1	1	0	0	2	1	0	0	0	1	0	0	3	2	2	0	0	0	0	15	0	1499.674	P29966	P29966	MARCKS	Myristoylated alanine-rich C-kinase substrate	yes	yes	2	2.815E-191	262.37	1.35	0.478	128	70	1.35	0.478	128	70	16	8	18	10	17	9
AEDGATPSPSNETPKK	A	K	2	0	1	1	0	0	2	1	0	0	0	2	0	0	3	2	2	0	0	0	0	16	1	1627.7689	P29966	P29966	MARCKS	Myristoylated alanine-rich C-kinase substrate	yes	yes	2,3	1.4676E-07	144.18	1.24	0.429	31	10	1.24	0.429	31	10		4		4	5	6
AEDGENYDIK	A	K	1	0	1	2	0	0	2	1	0	1	0	1	0	0	0	0	0	0	1	0	0	10	0	1152.4935	E5RJD8;O75347;E5RIW3;B4DT30;E5RIX8;E5RHG6	E5RJD8	TBCA	Tubulin-specific chaperone A	yes	no	2	6.8308E-05	132.25	1	0	19		1	0	19		1	4	2	2	1	3
AEDGENYDIKK	A	K	1	0	1	2	0	0	2	1	0	1	0	2	0	0	0	0	0	0	1	0	0	11	1	1280.5885	E5RJD8;O75347;E5RIW3;B4DT30;E5RIX8;E5RHG6	E5RJD8	TBCA	Tubulin-specific chaperone A	yes	no	2,3	1.0812E-33	183.99	1	0	54		1	0	54		6	4	6	2	5	5
AEDGSVIDYELIDQDAR	A	R	2	1	0	4	0	1	2	1	0	2	1	0	0	0	0	1	0	0	1	1	0	17	0	1907.8749	P07355-2;P07355;H0YN42;H0YMU9;H0YMD0;H0YM50;B3KRQ1;H0YL33;H0YN28;H0YNA0	P07355-2	ANXA2	Annexin A2;Annexin	no	no	2,3	8.2412E-172	248.06	1.43	0.496	89	68	NaN	NaN			11	21	13	14	13	14
AEDGSVIDYELIDQDARDLYDAGVK	A	K	3	1	0	6	0	1	2	2	0	2	2	1	0	0	0	1	0	0	2	2	0	25	1	2769.2981	P07355-2;P07355;H0YN42;H0YMU9;H0YMD0;H0YM50;B3KRQ1;H0YL33;H0YN28	P07355-2	ANXA2	Annexin A2;Annexin	no	no	2,3	5.9632E-102	199.7	1.51	0.5	60	62	NaN	NaN			11	8	8	9	8	9
AEDGSVIDYELIDQDARDLYDAGVKR	A	R	3	2	0	6	0	1	2	2	0	2	2	1	0	0	0	1	0	0	2	2	0	26	2	2925.3992	P07355-2;P07355;H0YN42;H0YMU9;H0YMD0;H0YM50;B3KRQ1;H0YL33;H0YN28	P07355-2	ANXA2	Annexin A2;Annexin	no	no	3,4	3.0124E-12	111.4	1.42	0.493	28	20	NaN	NaN			5	7	1	6	3	7
AEDIPQMDDAFSQTVK	A	K	2	0	0	3	0	2	1	0	0	1	0	1	1	1	1	1	1	0	0	1	0	16	0	1793.8142	Q9NZM1;Q9NZM1-6;F8W8J4;Q9NZM1-3;C9JCN0;Q9NZM1-2;Q9NZM1-5;Q9NZM1-7;Q9NZM1-8	Q9NZM1	MYOF	Myoferlin	yes	no	2	0.00055352	85.988	2	0		11	2	0		11		2		4
AEDKEWMPVTK	A	K	1	0	0	1	0	0	2	0	0	0	0	2	1	0	1	0	1	1	0	1	0	11	1	1332.6384	P15880;E9PQD7;E9PMM9;E9PPT0	P15880	RPS2	40S ribosomal protein S2	yes	no	2,3	6.5561E-25	177.1	1.35	0.476	70	37	1.35	0.476	70	37	7	9	4	12	6	12
AEDNADTLALVFEAPNQEK	A	K	4	0	2	2	0	1	3	0	0	0	2	1	0	1	1	0	1	0	0	1	0	19	0	2073.9855	P12004	P12004	PCNA	Proliferating cell nuclear antigen	yes	yes	2,3	0	323.47	1.15	0.354	58	10	1.15	0.354	58	10	3	5	5	10	4	7
AEDSGEYHCVYHFVSAPK	A	K	2	0	0	1	1	0	2	1	2	0	0	1	0	1	1	2	0	0	2	2	0	18	0	2094.9105	Q9Y639;F5GZD0;Q9Y639-5;H7BXJ1;Q9Y639-4;Q9UFM8;Q9Y639-1;Q9Y639-3	Q9Y639	NPTN;DKFZp566H1924	Neuroplastin	yes	no	3,4	8.9218E-07	119.56	1.89	0.314	10	80	1.89	0.314	10	80	8	6	6	7	7	7
AEDYPIDLYYLMDLSYSMKDDLENVK	A	K	1	0	1	5	0	0	2	0	0	1	4	2	2	0	1	2	0	0	4	1	0	26	1	3142.4403	P05556;P05556-3;P05556-4;P05556-5;P05556-2;E7EQW5	P05556	ITGB1	Integrin beta-1;Integrin beta	yes	no	3	4.2414E-08	90.22	2	0		13	2	0		13	1	4		2		3
AEEAQKTESVDNEGE	A	E	2	0	1	1	0	1	5	1	0	0	0	1	0	0	0	1	1	0	0	1	0	15	1	1634.6908	Q15651	Q15651	HMGN3	High mobility group nucleosome-binding domain-containing protein 3	yes	yes	2	1.5007E-33	186.77	2	0		17	2	0		17	4	4	2			5
AEEDAALQAK	A	K	4	0	0	1	0	1	2	0	0	0	1	1	0	0	0	0	0	0	0	0	0	10	0	1044.5088	E9PHK9;Q13428-4;Q13428;Q13428-2;Q13428-5;H0YA99;E7ETY2;Q13428-7;Q13428-6	E9PHK9	TCOF1	Treacle protein	no	no	2	0.00394	109.42	1.82	0.386	2	9	NaN	NaN				2	3		1	3
AEEDEILNR	A	R	1	1	1	1	0	0	3	0	0	1	1	0	0	0	0	0	0	0	0	0	0	9	0	1087.5146	P27824;B4E2T8	P27824	CANX	Calnexin	yes	no	2	3.4188E-13	176.38	1.6	0.489	53	81	1.6	0.489	53	81	4	8	5	7	9	5
AEEDVEPECIMEK	A	K	1	0	0	1	1	0	5	0	0	1	0	1	1	0	1	0	0	0	0	1	0	13	0	1577.6589	Q9UJU6;B4DDU5;H0Y5J4;B4DEM2;Q9UJU6-2;Q9UJU6-3;B4DDD6;C9J7P1	Q9UJU6	DBNL	Drebrin-like protein	no	no	2	4.6268E-05	113.99	1.28	0.449	36	14	NaN	NaN			2	8	1	8	2	8
AEEEEEINAELTAKK	A	K	3	0	1	0	0	0	6	0	0	1	1	2	0	0	0	0	1	0	0	0	0	15	1	1702.8261	P13535	P13535	MYH8	Myosin-8	yes	yes	2	0.06724	79.639	1	0	1		1	0	1
AEEELIKAQK	A	K	2	0	0	0	0	1	3	0	0	1	1	2	0	0	0	0	0	0	0	0	0	10	1	1157.6292	O00499-2;O00499-11;O00499-6;O00499-4;O00499-8;O00499-7;O00499-10;O00499-9;O00499;O00499-5;O00499-3	O00499-2	BIN1	Myc box-dependent-interacting protein 1	yes	no	2	0.011711	79.974	1.29	0.452	5	2	1.29	0.452	5	2				3
AEEENEFQIPGR	A	R	1	1	1	0	0	1	4	1	0	1	0	0	0	1	1	0	0	0	0	0	0	12	0	1417.6474	Q8N0X7	Q8N0X7	SPG20	Spartin	yes	yes	2	0.00023986	102.97	1.1	0.3	18	2	1.1	0.3	18	2	1	3	2	2	1	2
AEEEVAKLEK	A	K	2	0	0	0	0	0	4	0	0	0	1	2	0	0	0	0	0	0	0	1	0	10	1	1144.5976	Q9P2R3-2;Q9P2R3	Q9P2R3-2	ANKFY1	Ankyrin repeat and FYVE domain-containing protein 1	yes	no	2	0.029825	69.346	1	0	28		1	0	28		1	3	1	1	3	2
AEEGIAAGGVMDVNTALQEVLK	A	K	4	0	1	1	0	1	3	3	0	1	2	1	1	0	0	0	1	0	0	3	0	22	0	2214.1202	P25398	P25398	RPS12	40S ribosomal protein S12	yes	yes	2,3	0	324.03	1.89	0.311	87	716	1.89	0.311	87	716	21	243	15	151	8	155
AEEIANEMIEAAK	A	K	4	0	1	0	0	0	4	0	0	2	0	1	1	0	0	0	0	0	0	0	0	13	0	1417.6759	E7ETK8;P49588;H3BPK7;H3BRC8	E7ETK8	AARS	Alanine--tRNA ligase, cytoplasmic	yes	no	2	0.024424	79.875	1	0	1		1	0	1							1
AEEILEK	A	K	1	0	0	0	0	0	3	0	0	1	1	1	0	0	0	0	0	0	0	0	0	7	0	830.43855	P62913;Q5VVC8;Q5VVC9;P62913-2	P62913	RPL11	60S ribosomal protein L11	no	no	2	0.0082505	130.22	1.36	0.479	56	31	NaN	NaN			7	4	6	1	2	3
AEENKKEPLCR	A	R	1	1	1	0	1	0	3	0	0	0	1	2	0	0	1	0	0	0	0	0	0	11	2	1372.6769	O14562;H3BRL3;B3KW52;H3BUM8	O14562	UBFD1	Ubiquitin domain-containing protein UBFD1	yes	no	3	0.0022791	104.22	1	0	14		1	0	14			1				3
AEEQPQVELFVK	A	K	1	0	0	0	0	2	3	0	0	0	1	1	0	1	1	0	0	0	0	2	0	12	0	1415.7296	O00299	O00299	CLIC1	Chloride intracellular channel protein 1	yes	yes	2	2.5581E-06	142.91	1	0	43		1	0	43		1	2	2	3		3
AEERAELSEGQVR	A	R	2	2	0	0	0	1	4	1	0	0	1	0	0	0	0	1	0	0	0	1	0	13	1	1472.7219	H7BYY1;P09493-2;B7Z596;F5H7S3;H0YL42;H0YK20;P09493-3;D9YZV2;P09493-4;D9YZV8;H0YKX5	P09493-3	TPM1		no	no	3	0.00018607	111.79	1.42	0.493	14	10	NaN	NaN			4	3	1	3	3	4
AEERAEVSELK	A	K	2	1	0	0	0	0	4	0	0	0	1	1	0	0	0	1	0	0	0	1	0	11	1	1259.6357	P67936;P67936-2	P67936	TPM4	Tropomyosin alpha-4 chain	no	no	2,3	0.00060471	110.38	1.19	0.389	48	11	NaN	NaN			1	4	4	4	6	4
AEETSSPVIGELWSPDQTAEASHVSR	A	R	3	1	0	1	0	1	4	1	1	1	1	0	0	0	2	5	2	1	0	2	0	26	0	2782.3046	Q86XL3;F5H2H5;Q86XL3-2;F5H6J0	Q86XL3	ANKLE2	Ankyrin repeat and LEM domain-containing protein 2	yes	no	3	2.6919E-07	87.319	2	0		3	2	0		3				1
AEEVATFFAK	A	K	3	0	0	0	0	0	2	0	0	0	0	1	0	2	0	0	1	0	0	1	0	10	0	1111.555	P11387	P11387	TOP1	DNA topoisomerase 1	yes	yes	2	0.00028831	119.22	1.94	0.238	5	78	1.94	0.238	5	78	4	9	6	7	5	6
AEEYEFLTPVEEAPK	A	K	2	0	0	0	0	0	5	0	0	0	1	1	0	1	2	0	1	0	1	1	0	15	0	1750.8301	P52565	P52565	ARHGDIA	Rho GDP-dissociation inhibitor 1	yes	yes	2,3	1.0168E-103	227.47	1.3	0.459	100	43	1.3	0.459	100	43	10	11	12	9	8	10
AEFAAPSTDAPDKGYVVPNVDLPPLCSSR	A	R	4	1	1	3	1	0	1	1	0	0	2	1	0	1	5	3	1	0	1	3	0	29	1	3072.4863	Q96B26	Q96B26	EXOSC8	Exosome complex component RRP43	yes	yes	3	0.00080118	58.272	2	0		2	2	0		2				1
AEFGDFDIK	A	K	1	0	0	2	0	0	1	1	0	1	0	1	0	2	0	0	0	0	0	0	0	9	0	1040.4815	E9PC97;Q8IWS0;B4E0G4;Q5JRC6;Q8IWS0-2	E9PC97	PHF6	PHD finger protein 6	yes	no	2	0.051989	77.677	2	0		7	2	0		7		2	1	2		1
AEFGPPGPGAGSR	A	R	2	1	0	0	0	0	1	4	0	0	0	0	0	1	3	1	0	0	0	0	0	13	0	1198.5731	Q9H4A4;A6NKB8	Q9H4A4	RNPEP	Aminopeptidase B	yes	no	2	0.0076288	69.03	1	0	23		1	0	23		1		3	1	2	2
AEFPSYLLGGR	A	R	1	1	0	0	0	0	1	2	0	0	2	0	0	1	1	1	0	0	1	0	0	11	0	1208.619	Q6KC79;Q6KC79-2;Q6KC79-3	Q6KC79	NIPBL	Nipped-B-like protein	yes	no	3	0.080955	46.844	1	0	1		1	0	1				1
AEFTSPPSLFK	A	K	1	0	0	0	0	0	1	0	0	0	1	1	0	2	2	2	1	0	0	0	0	11	0	1222.6234	Q6UN15;G3XAD6;Q6UN15-3;Q6UN15-4	Q6UN15	FIP1L1	Pre-mRNA 3-end-processing factor FIP1	yes	no	2	0.0067657	91.313	2	0		18	2	0		18	2	2		4	3	1
AEFTVETR	A	R	1	1	0	0	0	0	2	0	0	0	0	0	0	1	0	0	2	0	0	1	0	8	0	951.46616	A6NDY9;F8WE98;P21333;P21333-2;Q5HY54	P21333	FLNA	Filamin-A	no	no	2	0.0067007	104.2	1.65	0.476	26	49	NaN	NaN			8	3	3	3	6	7
AEFVEVTK	A	K	1	0	0	0	0	0	2	0	0	0	0	1	0	1	0	0	1	0	0	2	0	8	0	921.48075	CON__P02769	CON__P02769			yes	yes	1,2	2.2198E-21	204.36	1.23	0.424	267	82	1.23	0.424	267	82	29	8	16	10	13	15
AEFVEVTKLVTDLTK	A	K	1	0	0	1	0	0	2	0	0	0	2	2	0	1	0	0	3	0	0	3	0	15	1	1691.9346	CON__P02769	CON__P02769			yes	yes	2,3	5.2952E-10	128.96	1	0	62		1	0	62		2	4	1	5	3	5
AEGAATEEEGTPK	A	K	3	0	0	0	0	0	4	2	0	0	0	1	0	0	1	0	2	0	0	0	0	13	0	1288.5783	P80723;P80723-2	P80723	BASP1	Brain acid soluble protein 1	yes	no	2	6.9729E-168	255.16	1.47	0.499	68	60	1.47	0.499	68	60	8	6	8	4	13	5
AEGAATEEEGTPKESEPQAAAEPAEAK	A	K	8	0	0	0	0	1	8	2	0	0	0	2	0	0	3	1	2	0	0	0	0	27	1	2697.2253	P80723;P80723-2	P80723	BASP1	Brain acid soluble protein 1	yes	no	2,3,4	2.3234E-188	237.5	1.48	0.499	85	77	1.48	0.499	85	77	10	10	9	10	11	7
AEGAATEEEGTPKESEPQAAAEPAEAKEGK	A	K	8	0	0	0	0	1	9	3	0	0	0	3	0	0	3	1	2	0	0	0	0	30	2	3011.3843	P80723;P80723-2	P80723	BASP1	Brain acid soluble protein 1	yes	no	3,4	9.3945E-117	187.95	1.53	0.499	64	71	1.53	0.499	64	71	11	8	8	9	10	12
AEGDISNVANGFK	A	K	2	0	2	1	0	0	1	2	0	1	0	1	0	1	0	1	0	0	0	1	0	13	0	1320.631	Q9UBB4;Q9UBB4-2;E7ESH8;E9PCY2;B1AHE4;H0Y7N2	Q9UBB4	ATXN10	Ataxin-10	yes	no	2	2.3511E-19	161.48	1.33	0.47	63	31	1.33	0.47	63	31	11	10	6	6	6	10
AEGDVAALNR	A	R	3	1	1	1	0	0	1	1	0	0	1	0	0	0	0	0	0	0	0	1	0	10	0	1014.5094	P67936	P67936	TPM4	Tropomyosin alpha-4 chain	yes	yes	2	0.0055476	114.4	1.06	0.229	17	1	1.06	0.229	17	1		3		3		4
AEGDVAALNRR	A	R	3	2	1	1	0	0	1	1	0	0	1	0	0	0	0	0	0	0	0	1	0	11	1	1170.6105	P67936	P67936	TPM4	Tropomyosin alpha-4 chain	yes	yes	2	0.0021319	92.538	1.28	0.447	79	30	1.28	0.447	79	30	8	3	14	4	9	3
AEGERQPPPDSSEEAPPATQNFIIPK	A	K	3	1	1	1	0	2	4	1	0	2	0	1	0	1	6	2	1	0	0	0	0	26	1	2804.3617	Q15257;A6PVN5;Q15257-2;Q15257-3;B4DZF8;Q5T948;Q5T949;Q15257-4;Q68CR8	Q15257	PPP2R4;DKFZp781M17165	Serine/threonine-protein phosphatase 2A activator	yes	no	3	2.322E-22	132.36	1	0	33		1	0	33		5	2		2		3
AEGFVDALHR	A	R	2	1	0	1	0	0	1	1	1	0	1	0	0	1	0	0	0	0	0	1	0	10	0	1113.5567	Q96I24;A6NJ37	Q96I24	FUBP3	Far upstream element-binding protein 3	yes	no	2,3	0.010819	71.451	1.97	0.174	1	31	1.97	0.174	1	31	2	6		4	5	5
AEGGAADLDTQR	A	R	3	1	0	2	0	1	1	2	0	0	1	0	0	0	0	0	1	0	0	0	0	12	0	1202.5527	Q9Y4E8;E9PCQ3;Q9Y4E8-3;Q9Y4E8-2;Q9H8G9;F8W0H4	Q9Y4E8	USP15	Ubiquitin carboxyl-terminal hydrolase 15;Ubiquitin carboxyl-terminal hydrolase	yes	no	2	0.00034001	98.337	1	0	3		1	0	3					1		1
AEGGGGGGRPGAPAAGDGK	A	K	4	1	0	1	0	0	1	9	0	0	0	1	0	0	2	0	0	0	0	0	0	19	1	1537.7233	Q00839;B3KX72	Q00839	HNRNPU	Heterogeneous nuclear ribonucleoprotein U	yes	no	3	0.0060161	68.173	1	0	3		1	0	3				2		1
AEGGGGGGRPGAPAAGDGKTEQK	A	K	4	1	0	1	0	1	2	9	0	0	0	2	0	0	2	0	1	0	0	0	0	23	2	2023.9671	Q00839;B3KX72	Q00839	HNRNPU	Heterogeneous nuclear ribonucleoprotein U	yes	no	3	6.9404E-46	173.21	1.61	0.487	24	38	1.61	0.487	24	38		3	11	4	8	1
AEGLQVGQDAR	A	R	2	1	0	1	0	2	1	2	0	0	1	0	0	0	0	0	0	0	0	1	0	11	0	1142.568	Q8WWM7;H3BRB0	Q8WWM7	ATXN2L	Ataxin-2-like protein	yes	no	2	0.0032233	86.911	1	0	13		1	0	13		1		2	1	2	2
AEGPDVAVDLPK	A	K	2	0	0	2	0	0	1	1	0	0	1	1	0	0	2	0	0	0	0	2	0	12	0	1209.6241	Q09666	Q09666	AHNAK	Neuroblast differentiation-associated protein AHNAK	yes	yes	2,3	0.00030793	100.04	1.66	0.475	12	23	1.66	0.475	12	23	2	6	4	4	4	3
AEGPEVDVNLPK	A	K	1	0	1	1	0	0	2	1	0	0	1	1	0	0	2	0	0	0	0	2	0	12	0	1266.6456	Q09666;Q8N274	Q09666	AHNAK	Neuroblast differentiation-associated protein AHNAK	yes	no	2	5.6936E-37	180.24	1.5	0.5	96	97	1.5	0.5	96	97	17	12	16	10	16	15
AEGPGLSR	A	R	1	1	0	0	0	0	1	2	0	0	1	0	0	0	1	1	0	0	0	0	0	8	0	785.40317	A6NDY9;P21333;P21333-2;Q5HY54	P21333	FLNA	Filamin-A	no	no	2	0.033888	89.698	1.65	0.476	8	15	NaN	NaN			1					3
AEGPGRGDEPSPS	A	S	1	1	0	1	0	0	2	3	0	0	0	0	0	0	3	2	0	0	0	0	0	13	1	1254.5477	Q9NVI7-2;Q9NVI7;H0Y2W2;G3V1I6;E9PDY1	Q9NVI7-2	ATAD3A	ATPase family AAA domain-containing protein 3A	yes	no	2	3.3245E-27	181.66	1.76	0.425	18	58	1.76	0.425	18	58	4	3	7	4	7	5
AEGSDVANAVLDGADCIMLSGETAK	A	K	5	0	1	3	1	0	2	3	0	1	2	1	1	0	0	2	1	0	0	2	0	25	0	2493.1363	P14618;P14618-3;E9PF79;H3BSU3;P14618-2;H3BTN5;E7EUJ4;Q504U3;E7EUQ8	P14618	PKM2	Pyruvate kinase isozymes M1/M2;Pyruvate kinase	no	no	2,3,4	0	323.45	1.22	0.413	223	62	NaN	NaN			23	35	23	24	15	30
AEGSDVANAVLDGADCIMLSGETAKGDYPLEAVR	A	R	6	1	1	4	1	0	3	4	0	1	3	1	1	0	1	2	1	0	1	3	0	34	1	3493.6341	P14618;P14618-3;E9PF79;H3BSU3;P14618-2;H3BTN5;E7EUJ4;Q504U3;E7EUQ8	P14618	PKM2	Pyruvate kinase isozymes M1/M2;Pyruvate kinase	no	no	3,4,5	3.7026E-289	251.51	1.26	0.439	182	64	NaN	NaN			20	23	13	18	9	19
AEGSSTASSGSQLAEGK	A	K	3	0	0	0	0	1	2	3	0	0	1	1	0	0	0	5	1	0	0	0	0	17	0	1565.7169	Q9NZB2-6;Q9NZB2;Q9NZB2-4;Q9NZB2-5;Q9NZB2-2;H7C0T0	Q9NZB2-6	FAM120A	Constitutive coactivator of PPAR-gamma-like protein 1	yes	no	2	6.3143E-195	261.64	1.18	0.387	40	9	1.18	0.387	40	9	5	4	8	4	3	4
AEGYAEGDLTLYHR	A	R	2	1	0	1	0	0	2	2	1	0	2	0	0	0	0	0	1	0	2	0	0	14	0	1593.7423	Q8IY81	Q8IY81	FTSJ3	Putative rRNA methyltransferase 3	yes	yes	3	0.054753	49.483	1.5	0.5	4	4	1.5	0.5	4	4						2
AEHDQLLLNYAK	A	K	2	0	1	1	0	1	1	0	1	0	3	1	0	0	0	0	0	0	1	0	0	12	0	1413.7252	P20700;E9PBF6	P20700	LMNB1	Lamin-B1	yes	no	2	0.017832	89.629	2	0		2	2	0		2
AEHDSILAEK	A	K	2	0	0	1	0	0	2	0	1	1	1	1	0	0	0	1	0	0	0	0	0	10	0	1111.551	P26639;B4DEG8;D6R9F8;D6RDJ6;D6RCA5;D6RBR8	P26639	TARS	Threonine--tRNA ligase, cytoplasmic	yes	no	2	0.00033687	117.52	1.37	0.482	52	30	1.37	0.482	52	30	6	4	2	2	2	7
AEHDSILAEKAEK	A	K	3	0	0	1	0	0	3	0	1	1	1	2	0	0	0	1	0	0	0	0	0	13	1	1439.7256	P26639;B4DEG8;D6R9F8;D6RDJ6;D6RCA5;D6RBR8	P26639	TARS	Threonine--tRNA ligase, cytoplasmic	yes	no	2,3	9.7111E-47	194.98	1.09	0.292	48	5	1.09	0.292	48	5	5		5		6	1
AEIDLVCELAK	A	K	2	0	0	1	1	0	2	0	0	1	2	1	0	0	0	0	0	0	0	1	0	11	0	1259.6431	Q6UB35;Q4VXV2	Q6UB35	MTHFD1L	Monofunctional C1-tetrahydrofolate synthase, mitochondrial	yes	no	2	0.0012213	91.937	2	0		6	2	0		6				1	1	1
AEIELFVNR	A	R	1	1	1	0	0	0	2	0	0	1	1	0	0	1	0	0	0	0	0	1	0	9	0	1089.5819	Q99805;E9PHW5	Q99805	TM9SF2	Transmembrane 9 superfamily member 2	yes	no	2	0.029609	83.783	2	0		9	2	0		9			1
AEIIADKQSGK	A	K	2	0	0	1	0	1	1	1	0	2	0	2	0	0	0	1	0	0	0	0	0	11	1	1158.6245	Q13151	Q13151	HNRNPA0	Heterogeneous nuclear ribonucleoprotein A0	yes	yes	2	0.00058126	111.86	2	0		6	2	0		6
AEIIDQDLYER	A	R	1	1	0	2	0	1	2	0	0	2	1	0	0	0	0	0	0	0	1	0	0	11	0	1363.662	P58107;E9PPU0	P58107	EPPK1	Epiplakin	no	no	2	0.002609	83.182	1.83	0.373	1	5	NaN	NaN				1	1	2
AEIIDQDLYERLEHGQATAK	A	K	3	1	0	2	0	2	3	1	1	2	2	1	0	0	0	0	1	0	1	0	0	20	1	2299.1444	P58107;E9PPU0	P58107	EPPK1	Epiplakin	no	no	3	0.019098	55.864	1.71	0.452	2	5	NaN	NaN					1
AEIIHHLADLLTDQRDEILLANKK	A	K	3	1	1	3	0	1	2	0	2	3	5	2	0	0	0	0	1	0	0	0	0	24	2	2768.5185	P54886;P54886-2	P54886	ALDH18A1	Delta-1-pyrroline-5-carboxylate synthase;Glutamate 5-kinase;Gamma-glutamyl phosphate reductase	yes	no	4,5	1.3485E-65	186.75	1.84	0.367	16	84	1.84	0.367	16	84	8	10		10	6	8
AEIISLCK	A	K	1	0	0	0	1	0	1	0	0	2	1	1	0	0	0	1	0	0	0	0	0	8	0	932.5001	Q9BXP5;Q9BXP5-3;Q9BXP5-2;Q9BXP5-4;Q9BXP5-5;H7C3A1;H7C1K0	Q9BXP5	SRRT	Serrate RNA effector molecule homolog	yes	no	2	0.034043	71.379	2	0		19	2	0		19	2	4		3	1	5
AEINILLCGDPGTSK	A	K	1	0	1	1	1	0	1	2	0	2	2	1	0	0	1	1	1	0	0	0	0	15	0	1586.7974	P33991;E7EM48;E5RG31	P33991	MCM4	DNA replication licensing factor MCM4	yes	no	2	0.0096992	94.922	1.92	0.276	1	11	1.92	0.276	1	11	1	2		4	1	2
AEISCIDNK	A	K	1	0	1	1	1	0	1	0	0	2	0	1	0	0	0	1	0	0	0	0	0	9	0	1048.4859	O75369-8;O75369;O75369-9;O75369-2;O75369-3;O75369-6;O75369-7;E7EN95;O75369-4;O75369-5	O75369-8	FLNB	Filamin-B	yes	no	2	0.00030953	118.71	1.8	0.4	4	16	1.8	0.4	4	16		1	3
AEISCIDNKDGTCTVTYLPTLPGDYSILVK	A	K	1	0	1	3	2	0	1	2	0	3	3	2	0	0	2	2	4	0	2	2	0	30	1	3342.6363	O75369-8;O75369;O75369-9;O75369-2;O75369-3;O75369-6;O75369-7;E7EN95;O75369-4;O75369-5	O75369-8	FLNB	Filamin-B	yes	no	3	3.3781E-19	103.63	1.58	0.494	21	29	1.58	0.494	21	29	2	8	3	7	5	7
AEISCTDNQDGTCSVSYLPVLPGDYSILVK	A	K	1	0	1	3	2	1	1	2	0	2	3	1	0	0	2	4	2	0	2	3	0	30	0	3300.553	A6NDY9;P21333;P21333-2;E7EWU2;Q5HY54	P21333	FLNA	Filamin-A	no	no	2,3	1.1183E-23	111.97	1.74	0.438	21	60	NaN	NaN			6	10	3	9	5	7
AEISELPSIVQDLANGNITWADVEAR	A	R	4	1	2	2	0	1	3	1	0	3	2	0	0	0	1	2	1	1	0	2	0	26	0	2810.4087	P41250	P41250	GARS	Glycine--tRNA ligase	yes	yes	3	1.1033E-154	231.29	1.45	0.497	27	22	1.45	0.497	27	22	4	6	4	6	3	9
AEISFEDRK	A	K	1	1	0	1	0	0	2	0	0	1	0	1	0	1	0	1	0	0	0	0	0	9	1	1093.5404	P21333;P21333-2;E9PHF0;E7EWU2;H0Y5C6;Q5HY54	P21333	FLNA	Filamin-A	no	no	2,3	0.0019565	122.28	1.79	0.41	22	81	NaN	NaN			5	6	5	6	9	7
AEISGVQGSETQVLR	A	R	1	1	0	0	0	2	2	2	0	1	1	0	0	0	0	2	1	0	0	2	0	15	0	1572.8107	Q8N3D4	Q8N3D4	EHBP1L1	EH domain-binding protein 1-like protein 1	yes	yes	3	0.082911	43.03	1.38	0.484	5	3	1.38	0.484	5	3		2		1		2
AEISNAIDQYVTGTIGEDEDLIK	A	K	2	0	1	3	0	1	3	2	0	4	1	1	0	0	0	1	2	0	1	1	0	23	0	2493.2122	P31939;E9PBU3;F5GWY2;H7C1S2	P31939	ATIC	Bifunctional purine biosynthesis protein PURH;Phosphoribosylaminoimidazolecarboxamide formyltransferase;IMP cyclohydrolase	yes	no	2	0.019054	62.193	1	0	1		1	0	1							1
AEISNAIDQYVTGTIGEDEDLIKWK	A	K	2	0	1	3	0	1	3	2	0	4	1	2	0	0	0	1	2	1	1	1	0	25	1	2807.3865	P31939;E9PBU3;F5GWY2;H7C1S2	P31939	ATIC	Bifunctional purine biosynthesis protein PURH;Phosphoribosylaminoimidazolecarboxamide formyltransferase;IMP cyclohydrolase	yes	no	3	3.8374E-12	110.67	1.19	0.394	21	5	1.19	0.394	21	5	1	5	1	2		8
AEKDEPGAWEETFK	A	K	2	0	0	1	0	0	4	1	0	0	0	2	0	1	1	0	1	1	0	0	0	14	1	1635.7417	Q14697;F5H6X6;Q14697-2;E9PKU7	Q14697	GANAB	Neutral alpha-glucosidase AB	no	no	2,3	4.7008E-09	147.12	1.89	0.319	14	108	NaN	NaN			8	10	8	9	12	8
AEKDLLELSCNELRQELLK	A	K	1	1	1	1	1	1	4	0	0	0	6	2	0	0	0	1	0	0	0	0	0	19	2	2300.2046	Q5M775;A8MV89;Q5M775-4;Q5M775-2;Q5M775-3;Q5M775-5	Q5M775	SPECC1	Cytospin-B	yes	no	3	5.2532E-05	104.26	1.95	0.215	2	39	1.95	0.215	2	39	1	3	4	4	4	2
AELADQAASWLTR	A	R	4	1	0	1	0	1	1	0	0	0	2	0	0	0	0	1	1	1	0	0	0	13	0	1430.7154	CON__P01030;CON__ENSEMBL:ENSBTAP00000007350	CON__ENSEMBL:ENSBTAP00000007350			no	no	2	0.013724	92.039	1	0	1		NaN	NaN
AELATEEFLPVTPILEGFVILR	A	R	2	1	0	0	0	0	4	1	0	2	4	0	0	2	2	0	2	0	0	2	0	22	0	2456.3567	Q13200;F5GZ16;E7EW34;E9PCS3	Q13200	PSMD2	26S proteasome non-ATPase regulatory subunit 2	yes	no	2,3	9.114E-46	169.98	1.71	0.454	23	56	1.71	0.454	23	56	7	14	4	8	4	10
AELATEEFLPVTPILEGFVILRK	A	K	2	1	0	0	0	0	4	1	0	2	4	1	0	2	2	0	2	0	0	2	0	23	1	2584.4516	Q13200;F5GZ16;E7EW34;E9PCS3	Q13200	PSMD2	26S proteasome non-ATPase regulatory subunit 2	yes	no	3	0.006228	76.768	1	0	15		1	0	15			3		2		2
AELDDTPMR	A	R	1	1	0	2	0	0	1	0	0	0	1	0	1	0	1	0	1	0	0	0	0	9	0	1046.4703	P23246;P23246-2	P23246	SFPQ	Splicing factor, proline- and glutamine-rich	yes	no	2	0.067221	66.299	1.66	0.475	10	19	1.66	0.475	10	19			7
AELEIQKDALEPGQR	A	R	2	1	0	1	0	2	3	1	0	1	2	1	0	0	1	0	0	0	0	0	0	15	1	1695.8792	P07741;H3BQZ9;G5E9J2;H3BQB1	P07741	APRT	Adenine phosphoribosyltransferase	yes	no	3	0.00063778	94.688	1.03	0.162	36	1	1.03	0.162	36	1	3	5	1	3	2	4
AELELELGR	A	R	1	1	0	0	0	0	3	1	0	0	3	0	0	0	0	0	0	0	0	0	0	9	0	1028.5502	Q15149-4;Q15149-6;Q15149-5;Q15149-8;Q15149-7;Q15149;Q15149-9;Q15149-2;Q15149-3	Q15149	PLEC	Plectin	no	no	2	0.00036591	128.27	1.83	0.379	13	62	NaN	NaN			6	5	5	4	7	6
AELGAGAPPAVVAR	A	R	5	1	0	0	0	0	1	2	0	0	1	0	0	0	2	0	0	0	0	2	0	14	0	1277.7092	Q3KQU3;Q3KQU3-4;Q3KQU3-2	Q3KQU3	MAP7D1	MAP7 domain-containing protein 1	yes	no	2	2.5779E-05	117.2	1	0	8		1	0	8			3		2		2
AELGAGGDGHR	A	R	2	1	0	1	0	0	1	4	1	0	1	0	0	0	0	0	0	0	0	0	0	11	0	1038.4843	Q14244;F8W783;Q14244-3;Q14244-2	Q14244	MAP7	Ensconsin	yes	no	2	0.00024638	112.15	1.31	0.464	44	20	1.31	0.464	44	20	3	5	7	4	9	7
AELGAGGDGHRGGDGAVR	A	R	3	2	0	2	0	0	1	7	1	0	1	0	0	0	0	0	0	0	0	1	0	18	1	1650.7822	Q14244;F8W783;Q14244-3;Q14244-2	Q14244	MAP7	Ensconsin	yes	no	3	0.030513	55.186	1	0	11		1	0	11		2		3	1	1
AELLDNEKPAAVVAPITTGYTVK	A	K	4	0	1	1	0	0	2	1	0	1	2	2	0	0	2	0	3	0	1	3	0	23	1	2399.2948	Q9HB71;B3KSF1;Q5R370	Q9HB71	CACYBP	Calcyclin-binding protein	yes	no	3	0.0010532	66.889	1.06	0.235	16	1	1.06	0.235	16	1	2	2		2		2
AELMEISEDKTKIR	A	R	1	1	0	1	0	0	3	0	0	2	1	2	1	0	0	1	1	0	0	0	0	14	2	1661.8658	P05455;E9PFH8;E7ERC4;E9PFL9;E9PGX9	P05455	SSB	Lupus La protein	yes	no	2	0.0070976	82.85	1	0	2		1	0	2							1
AELNEFLTR	A	R	1	1	1	0	0	0	2	0	0	0	2	0	0	1	0	0	1	0	0	0	0	9	0	1091.5611	P23396;E9PL09;E9PL45;E9PPU1;H0YEU2;H0YCJ7;F2Z2S8;H0YF32;E9PJH4;E9PQ96;E9PQX2;H0YES8	P23396	RPS3	40S ribosomal protein S3	no	no	2	1.2915E-10	160.53	1.76	0.427	25	79	NaN	NaN			6	9	6	7	5	6
AELNPWPEYIYTR	A	R	1	1	1	0	0	0	2	0	0	1	1	0	0	0	2	0	1	1	2	0	0	13	0	1650.8042	P26639;B4DEG8;D6R9F8;D6RDJ6;D6RCA5	P26639	TARS	Threonine--tRNA ligase, cytoplasmic	yes	no	2,3	2.386E-72	206.49	1.44	0.497	68	54	1.44	0.497	68	54	11	4	10	7	9	4
AELRDDPIISTHLAK	A	K	2	1	0	2	0	0	1	0	1	2	2	1	0	0	1	1	1	0	0	0	0	15	1	1677.905	O00231;H7C067	O00231	PSMD11	26S proteasome non-ATPase regulatory subunit 11	yes	no	3,4	0.00097242	95.264	1.24	0.426	121	38	1.24	0.426	121	38	5	11	8	8	6	11
AELSEEALLSVLPTIR	A	R	2	1	0	0	0	0	3	0	0	1	4	0	0	0	1	2	1	0	0	1	0	16	0	1739.9669	P45974;P45974-2;F5H571	P45974	USP5	Ubiquitin carboxyl-terminal hydrolase 5	yes	no	2	1.2359E-11	154.65	1	0	31		1	0	31		1	4	4	3	2	4
AELSEEALLSVLPTIRVPK	A	K	2	1	0	0	0	0	3	0	0	1	4	1	0	0	2	2	1	0	0	2	0	19	1	2064.1831	P45974;P45974-2;F5H571	P45974	USP5	Ubiquitin carboxyl-terminal hydrolase 5	yes	no	2	0.012141	98.227	1	0	1		1	0	1							1
AELSEGQVR	A	R	1	1	0	0	0	1	2	1	0	0	1	0	0	0	0	1	0	0	0	1	0	9	0	987.49852	H7BYY1;P09493-2;B7Z596;F5H7S3;H0YL42;H0YK20;P09493-3;D9YZV2;P09493-4;D9YZV8;H0YKX5	P09493-3	TPM1		no	no	2	0.0005273	114.4	1.55	0.498	24	29	NaN	NaN				4	3	6	2	4
AELTALESLIEMGFPR	A	R	2	1	0	0	0	0	3	1	0	1	3	0	1	1	1	1	1	0	0	0	0	16	0	1775.9128	Q04323;E9PRQ7;Q04323-2;E9PJ81	Q04323	UBXN1	UBX domain-containing protein 1	yes	no	2,3	0.00012317	114.31	1.7	0.458	6	14	1.7	0.458	6	14		5	3	5		6
AELTMAALCGR	A	R	3	1	0	0	1	0	1	1	0	0	2	0	1	0	0	0	1	0	0	0	0	11	0	1191.574	Q7Z3U7;Q7Z3U7-4;B9EGP5;F8VWA6;Q7Z3U7-2;F8W1Z6;F8VZV1;G8JL93	Q7Z3U7	MON2	Protein MON2 homolog	yes	no	2	0.029915	58.37	1	0	4		1	0	4				1
AELVQGQSAPVGMK	A	K	2	0	0	0	0	2	1	2	0	0	1	1	1	0	1	1	0	0	0	2	0	14	0	1413.7286	Q96I24	Q96I24	FUBP3	Far upstream element-binding protein 3	yes	yes	2	5.5675E-05	113.25	1.33	0.471	10	5	1.33	0.471	10	5	1			2		4
AELYKEPTNEELNR	A	R	1	1	2	0	0	0	4	0	0	0	2	1	0	0	1	0	1	0	1	0	0	14	1	1704.8319	Q9H6R4;Q9H6R4-4;G8JLK7;Q9H6R4-2;Q9H6R4-3	Q9H6R4	NOL6	Nucleolar protein 6	yes	no	2	1.7583E-06	135.02	2	0		1	2	0		1		1
AENDVDNELLDYEDDEVETAAGGDGAEAPAKK	A	K	6	0	2	6	0	0	6	3	0	0	2	2	0	0	1	0	1	0	1	2	0	32	1	3349.4594	F8VQ10;Q13838-2;Q13838;Q5STU3;F8VZL8;F6WLT2;F6TRA5;F6UN21;F6S4E6;F6R6M7;F6QYI9;F6V772;E7EMX2;F6SXL5;F6S2B7;F6U6E2;F6QWI5	F8VQ10	DDX39B;BAT1	Spliceosome RNA helicase DDX39B	yes	no	3	9.4813E-73	157.55	1.37	0.483	34	20	1.37	0.483	34	20	2	8	3	7	4	4
AENDVDNELLDYEDDEVETAAGGDGAEAPAKKDVK	A	K	6	0	2	7	0	0	6	3	0	0	2	3	0	0	1	0	1	0	1	3	0	35	2	3691.6497	F8VQ10;Q13838-2;Q13838;Q5STU3;F8VZL8;F6WLT2;F6TRA5;F6UN21;F6S4E6;F6R6M7;F6QYI9;F6V772;E7EMX2;F6SXL5;F6S2B7;F6U6E2;F6QWI5	F8VQ10	DDX39B;BAT1	Spliceosome RNA helicase DDX39B	yes	no	3	9.7451E-157	190.93	2	0		2	2	0		2						2
AENFFILR	A	R	1	1	1	0	0	0	1	0	0	1	1	0	0	2	0	0	0	0	0	0	0	8	0	1008.5393	C9JWM7;F8WCF6;P59998;E7ETI0;F8WDD7;F6TTL5	C9JWM7	ARPC4;ARPC4-TTLL3	Actin-related protein 2/3 complex subunit 4	yes	no	2	0.00024666	141.2	1.27	0.445	51	19	1.27	0.445	51	19	5	7	5	4	3	5
AENGDNEKMAALEAK	A	K	4	0	2	1	0	0	3	1	0	0	1	2	1	0	0	0	0	0	0	0	0	15	1	1589.7355	P05455;E9PFH8;E7ERC4;E9PFL9	P05455	SSB	Lupus La protein	yes	no	2	4.3068E-203	244.56	1	0	42		1	0	42		2	3	4	1	3	4
AENGESSGPPRPSR	A	R	1	2	1	0	0	0	2	2	0	0	0	0	0	0	3	3	0	0	0	0	0	14	1	1439.6753	Q9UHD9;F5H2G2	Q9UHD9	UBQLN2	Ubiquilin-2	yes	no	2	6.3974E-09	145.29	1.23	0.42	74	22	1.23	0.42	74	22	8	7	6	3	5	7
AENGKLVINGNPITIFQER	A	R	1	1	3	0	0	1	2	2	0	3	1	1	0	1	1	0	1	0	0	1	0	19	1	2112.1328	P04406;E7EUT4;E7EU54	P04406	GAPDH	Glyceraldehyde-3-phosphate dehydrogenase	yes	no	2,3	0	350.88	1.51	0.5	92	95	1.51	0.5	92	95	17	15	12	16	14	20
AENGKLVINGNPITIFQERDPSK	A	K	1	1	3	1	0	1	2	2	0	3	1	2	0	1	2	1	1	0	0	1	0	23	2	2539.3395	P04406;E7EUT4;E7EU54	P04406	GAPDH	Glyceraldehyde-3-phosphate dehydrogenase	yes	no	2,3,4	2.5214E-173	243.99	1.43	0.495	132	99	1.43	0.495	132	99	15	15	14	18	15	19
AENGLLMTPCYTANFVAPEVLKR	A	R	3	1	2	0	1	0	2	1	0	0	3	1	1	1	2	0	2	0	1	2	0	23	1	2593.3033	Q15418;E9PGT3;E9PRI4;Q15418-2;Q15418-3;P51812;B7ZB17;B4DG22;F5GYC4	Q15418	RPS6KA1;RPS6KA3	Ribosomal protein S6 kinase alpha-1;Ribosomal protein S6 kinase;Ribosomal protein S6 kinase alpha-3	no	no	3	0.019944	48.656	1.09	0.287	10	1	NaN	NaN			2		1	1
AENLQLLTENELHR	A	R	1	1	2	0	0	1	3	0	1	0	4	0	0	0	0	0	1	0	0	0	0	14	0	1678.8638	O94992	O94992	HEXIM1	Protein HEXIM1	yes	yes	3	0.024786	57.106	1.06	0.246	29	2	1.06	0.246	29	2	1	3	4	3	4	2
AENNPWVTPIADQFQLGVSHVFEYIR	A	R	2	1	2	1	0	2	2	1	1	2	1	0	0	2	2	1	1	1	1	3	0	26	0	3029.5036	Q15404;Q15404-2	Q15404	RSU1	Ras suppressor protein 1	yes	no	3	5.561E-13	111.38	1.59	0.492	34	49	1.59	0.492	34	49	5	11	8	7	6	9
AENNSEVGASGYGVPGPTWDR	A	R	2	1	2	1	0	0	2	4	0	0	0	0	0	0	2	2	1	1	1	2	0	21	0	2161.9665	Q08211;F5GXA5	Q08211	DHX9	ATP-dependent RNA helicase A	yes	no	2,3	1.1845E-240	271.62	1.64	0.479	61	110	1.64	0.479	61	110	8	15	14	15	12	13
AENPSLENHR	A	R	1	1	2	0	0	0	2	0	1	0	1	0	0	0	1	1	0	0	0	0	0	10	0	1165.5476	O00505	O00505	KPNA3	Importin subunit alpha-3	yes	yes	2	0.00012117	125.74	1.21	0.409	63	17	1.21	0.409	63	17	7	7	5	5	6	5
AENQVLAMR	A	R	2	1	1	0	0	1	1	0	0	0	1	0	1	0	0	0	0	0	0	1	0	9	0	1030.523	P51572-2;P51572	P51572-2	BCAP31	B-cell receptor-associated protein 31	yes	no	2	3.0667E-05	135.55	2	0		7	2	0		7		1		1		1
AENSQLTER	A	R	1	1	1	0	0	1	2	0	0	0	1	0	0	0	0	1	1	0	0	0	0	9	0	1046.4993	Q9P2E9;Q9P2E9-2;Q9P2E9-3;F8W7S5	Q9P2E9	RRBP1	Ribosome-binding protein 1	yes	no	2	0.0056979	88.681	2	0		6	2	0		6
AENYDIPSADR	A	R	2	1	1	2	0	0	1	0	0	1	0	0	0	0	1	1	0	0	1	0	0	11	0	1249.5575	P22314;E7ERL1;B4DDE4;Q5JRR6	P22314	UBA1	Ubiquitin-like modifier-activating enzyme 1	yes	no	2	2.7011E-05	131.06	1.08	0.266	84	7	1.08	0.266	84	7	5	5	7	3	4	7
AENYDIPSADRHK	A	K	2	1	1	2	0	0	1	0	1	1	0	1	0	0	1	1	0	0	1	0	0	13	1	1514.7114	P22314;E7ERL1;B4DDE4;Q5JRR6	P22314	UBA1	Ubiquitin-like modifier-activating enzyme 1	yes	no	3	0.026001	66.023	1	0	29		1	0	29		3	2	4	1	1	1
AEPAKIEAFR	A	R	3	1	0	0	0	0	2	0	0	1	0	1	0	1	1	0	0	0	0	0	0	10	1	1130.6084	P00558;B7Z7A9;B4E1H9	P00558	PGK1	Phosphoglycerate kinase 1;Phosphoglycerate kinase	yes	no	2,3	0.0032236	97.813	1.11	0.312	65	8	1.11	0.312	65	8	5	5	5	3	7	2
AEPASVAAESLAGSR	A	R	5	1	0	0	0	0	2	1	0	0	1	0	0	0	1	3	0	0	0	1	0	15	0	1414.7052	Q9NQT5;Q9NQT5-2	Q9NQT5	EXOSC3	Exosome complex component RRP40	yes	no	2	1.584E-24	175.15	1.72	0.449	7	18	1.72	0.449	7	18	5	4		3	2	6
AEPDYIEDDNPELIRPQK	A	K	1	1	1	3	0	1	3	0	0	2	1	1	0	0	3	0	0	0	1	0	0	18	1	2141.0277	Q9H098-2;Q9H098;C9JW51;C9JQ40;C9J6N5;C9J3Q3;C9JP05;C9J6Y8;C9JYP1;F8WCJ2	Q9H098-2	FAM107B	Protein FAM107B	yes	no	2	2.2982E-76	214.82	1	0	23		1	0	23		2	3	1	2	1	4
AEPEAGEEQAGDDRDSGGPVLQFDYEAVANR	A	R	5	2	1	4	0	2	5	4	0	0	1	0	0	1	2	1	0	0	1	2	0	31	1	3291.4552	P56182;F8W984	P56182	RRP1	Ribosomal RNA processing protein 1 homolog A	yes	no	3	1.2674E-62	151.18	2	0		6	2	0		6				1		1
AEPEDHYFLLTEPPLNTPENR	A	R	1	1	2	1	0	0	4	0	1	0	3	0	0	1	4	0	2	0	1	0	0	21	0	2481.1812	P61158;B4DXW1;F5H3P5	P61158	ACTR3	Actin-related protein 3	yes	no	3	6.8228E-20	145.69	1.51	0.5	68	72	1.51	0.5	68	72	8	9	8	10	9	14
AEPEKNGEVVHTPETSV	A	V	1	0	1	0	0	0	4	1	1	0	0	1	0	0	2	1	2	0	0	3	0	17	1	1821.8745	O15427	O15427	SLC16A3	Monocarboxylate transporter 4	yes	yes	2,3	9.3077E-96	190.44	1.75	0.436	13	38	1.75	0.436	13	38	5	5	5	3	3	2
AEPEKTEGAAEAK	A	K	4	0	0	0	0	0	4	1	0	0	0	2	0	0	1	0	1	0	0	0	0	13	1	1329.6412	P80723	P80723	BASP1	Brain acid soluble protein 1	yes	yes	2	3.4286E-19	164.53	1.36	0.481	35	20	1.36	0.481	35	20	6	1	1		1	4
AEPHFLSILQHLLLVR	A	R	1	1	0	0	0	1	1	0	2	1	5	0	0	1	1	1	0	0	0	1	0	16	0	1885.0938	H9KV28;O60610;E9PEZ3;E7ET75;E9PEZ2;E9PHQ0;B9ZVX0;O60610-2;E7ERW8;E7EMV0	H9KV28	DIAPH1	Protein diaphanous homolog 1	yes	no	3,4	8.8483E-08	143.46	1.05	0.217	96	5	1.05	0.217	96	5	5	8	7	6	5	8
AEPMQWASLELPAAK	A	K	4	0	0	0	0	1	2	0	0	0	2	1	1	0	2	1	0	1	0	0	0	15	0	1640.8232	Q9UHD1;Q9UHD1-2;E9PHZ2	Q9UHD1	CHORDC1	Cysteine and histidine-rich domain-containing protein 1	yes	no	2	0.00033243	97.45	1	0	10		1	0	10			1		3		2
AEPPKAPEQEQAAPGPAAGGEAPK	A	K	7	0	0	0	0	2	4	3	0	0	0	2	0	0	6	0	0	0	0	0	0	24	1	2297.1288	P80723	P80723	BASP1	Brain acid soluble protein 1	yes	yes	2,3,4	2.5766E-230	239.22	1.53	0.499	356	399	1.53	0.499	356	399	46	48	51	56	48	50
AEPPQCTSLAWSADGQTLFAGYTDNLVR	A	R	4	1	1	2	1	2	1	2	0	0	3	0	0	1	2	2	3	1	1	1	0	28	0	3067.4345	P63244;D6RAC2;H0YAF8;D6RF23;D6RHJ5	P63244	GNB2L1	Guanine nucleotide-binding protein subunit beta-2-like 1	yes	no	3	6.1793E-36	141.48	1.25	0.431	46	15	1.25	0.431	46	15	2	4	2	6	4	4
AEPQPPSGGLTDEAALSCCSDADPSTKDFLLQQTMLR	A	R	4	1	0	4	2	3	2	2	0	0	5	1	1	1	4	4	3	0	0	0	0	37	1	4005.8394	Q04760;Q04760-2	Q04760	GLO1	Lactoylglutathione lyase	yes	no	3,4	3.8918E-46	117.22	1	0	53		1	0	53		3	6	5	6	3	5
AEPSAATQSHSISSSSFGAEPSAPGGGGSPGACPALGTK	A	K	7	0	0	0	1	1	2	7	1	1	1	1	0	1	5	9	2	0	0	0	0	39	0	3569.6329	O95197-3;O95197-5;B7Z4M0;B7Z4M1	O95197-3	RTN3		no	no	3,4	1.1003E-140	169.91	1.62	0.485	72	119	NaN	NaN			10	14	13	13	11	10
AEPSAPESK	A	K	2	0	0	0	0	0	2	0	0	0	0	1	0	0	2	2	0	0	0	0	0	9	0	914.43453	Q8TCJ2	Q8TCJ2	STT3B	Dolichyl-diphosphooligosaccharide--protein glycosyltransferase subunit STT3B	yes	yes	1,2	0.0018461	100.02	1.79	0.41	3	11	1.79	0.41	3	11	7	3		1		3
AEPTVCSFLTK	A	K	1	0	0	0	1	0	1	0	0	0	1	1	0	1	1	1	2	0	0	1	0	11	0	1251.6169	Q96H79;Q96H79-2	Q96H79	ZC3HAV1L	Zinc finger CCCH-type antiviral protein 1-like	yes	no	2	0.065222	49.5	1.12	0.331	7	1	1.12	0.331	7	1		3		1
AEPVEVVAPR	A	R	2	1	0	0	0	0	2	0	0	0	0	0	0	0	2	0	0	0	0	3	0	10	0	1065.5819	P09874	P09874	PARP1	Poly [ADP-ribose] polymerase 1	yes	yes	2	0.0002168	121.73	1.77	0.421	21	70	1.77	0.421	21	70	6	3	6	6	5	5
AEPWLSQPASGSAYATPGAYGDIRPSAASWVGSR	A	R	7	2	0	1	0	1	1	4	0	1	1	0	0	0	4	6	1	2	2	1	0	34	1	3462.6593	Q8NC56;A8MS91	Q8NC56	LEMD2	LEM domain-containing protein 2	yes	no	3	1.5254E-36	115.63	2	0		10	2	0		10		3		3		1
AEPYCSVLPGFTFIQHLPLSER	A	R	1	1	0	0	1	1	2	1	1	1	3	0	0	2	3	2	1	0	1	1	0	22	0	2560.2784	Q9BUJ2;Q9BUJ2-2;B7Z4B8;Q9BUJ2-4;Q9BUJ2-3	Q9BUJ2	HNRNPUL1	Heterogeneous nuclear ribonucleoprotein U-like protein 1	yes	no	3	0.00012486	80.316	1.53	0.499	55	63	1.53	0.499	55	63	9	8	8	9	8	8
AEQAEADKKQAEDR	A	R	4	1	0	2	0	2	3	0	0	0	0	2	0	0	0	0	0	0	0	0	0	14	2	1587.7489	P07951-2;P07951;Q5TCU8;Q5TCU3	P07951-2	TPM2	Tropomyosin beta chain	no	no	3	1.7852E-06	139.48	1	0	3		NaN	NaN								1
AEQDEAEKLQR	A	R	2	1	0	1	0	2	3	0	0	0	1	1	0	0	0	0	0	0	0	0	0	11	1	1315.6368	Q15050	Q15050	RRS1	Ribosome biogenesis regulatory protein homolog	yes	yes	2	0.00018101	124.21	1.92	0.266	1	12	1.92	0.266	1	12		3	3		2	2
AEQDVENDLLDYDEEEEPQAPQESTPAPPKK	A	K	3	0	1	4	0	3	7	0	0	0	2	2	0	0	5	1	1	0	1	1	0	31	1	3510.5798	O00148;Q8N5M0;B1Q2N1	O00148	DDX39A;DDX39	ATP-dependent RNA helicase DDX39A	yes	no	3,4	1.3983E-147	198.67	1.77	0.421	6	20	1.77	0.421	6	20	1	6	1	6		3
AEQDVENDLLDYDEEEEPQAPQESTPAPPKKDIK	A	K	3	0	1	5	0	3	7	0	0	1	2	3	0	0	5	1	1	0	1	1	0	34	2	3866.7858	O00148;Q8N5M0;B1Q2N1	O00148	DDX39A;DDX39	ATP-dependent RNA helicase DDX39A	yes	no	3,4	3.282E-142	188.29	1.47	0.499	56	49	1.47	0.499	56	49	9	12	5	11	6	10
AEQEASLQK	A	K	2	0	0	0	0	2	2	0	0	0	1	1	0	0	0	1	0	0	0	0	0	9	0	1002.4982	Q9UPV0;Q9UPV0-2;E9PI34	Q9UPV0	CEP164	Centrosomal protein of 164 kDa	no	no	2	0.010281	80.231	1	0	11		NaN	NaN								1
AEQEPTAEQLAQIAAENEEDEHSVNYKPPAQK	A	K	6	0	2	1	0	4	7	0	1	1	1	2	0	0	3	1	1	0	1	1	0	32	1	3563.6652	P52565;A8MXW0	P52565	ARHGDIA	Rho GDP-dissociation inhibitor 1	yes	no	3,4	6.0981E-113	184.47	1.19	0.395	75	18	1.19	0.395	75	18	8	9	4	10	4	10
AEQINQAAGEASAVLAK	A	K	6	0	1	0	0	2	2	1	0	1	1	1	0	0	0	1	0	0	0	1	0	17	0	1669.8635	Q9UJZ1;B4E1K7;F2Z2I8	Q9UJZ1	STOML2	Stomatin-like protein 2	yes	no	2	6.7155E-195	261.15	2	0		74	2	0		74	5	6	7	4	4	7
AEQLASVQYTLPK	A	K	2	0	0	0	0	2	1	0	0	0	2	1	0	0	1	1	1	0	1	1	0	13	0	1446.7718	G3V1L9;Q07157;G5E9E7;H0Y3R8;Q07157-2	G3V1L9	TJP1	Tight junction protein ZO-1	yes	no	2	0.076364	72.496	1.5	0.5	1	1	1.5	0.5	1	1				2
AEQLGAEGNVDESQK	A	K	2	0	1	1	0	2	3	2	0	0	1	1	0	0	0	1	0	0	0	1	0	15	0	1573.722	Q9NQ29;Q9NQ29-2;Q9NQ29-3;A8MYV2;B8ZZ10;B8ZZ09	Q9NQ29	LUC7L	Putative RNA-binding protein Luc7-like 1	yes	no	2	2.5166E-86	220.27	1.25	0.433	6	2	1.25	0.433	6	2		1		1	1
AEQPDGLILGMGGQTALNCGVELFK	A	K	2	0	1	1	1	2	2	5	0	1	4	1	1	1	1	0	1	0	0	1	0	25	0	2617.288	H0YGP4;P31327;P31327-2	H0YGP4	CPS1	Carbamoyl-phosphate synthase [ammonia], mitochondrial	yes	no	3	3.3254E-08	92.565	1.93	0.258	1	13	1.93	0.258	1	13		2		2
AEQPDGLILGMGGQTALNCGVELFKR	A	R	2	1	1	1	1	2	2	5	0	1	4	1	1	1	1	0	1	0	0	1	0	26	1	2773.3891	H0YGP4;P31327;P31327-2	H0YGP4	CPS1	Carbamoyl-phosphate synthase [ammonia], mitochondrial	yes	no	3,4	1.4972E-12	109.32	1.64	0.481	25	44	1.64	0.481	25	44	1	7	3	10		9
AEQVALSR	A	R	2	1	0	0	0	1	1	0	0	0	1	0	0	0	0	1	0	0	0	1	0	8	0	872.47158	P11413-2;P11413-3;P11413;E9PDV8;E7EUI8;E7EM57;E9PD92	P11413-2	G6PD	Glucose-6-phosphate 1-dehydrogenase	yes	no	2	0.011943	93.096	1.03	0.175	61	2	1.03	0.175	61	2	6	4	6	7	4	4
AEQWNVNYVETSAK	A	K	2	0	2	0	0	1	2	0	0	0	0	1	0	0	0	1	1	1	1	2	0	14	0	1637.7686	P11233;H7C3P7	P11233	RALA	Ras-related protein Ral-A	yes	no	2	7.6209E-06	128.06	1.84	0.365	3	16	1.84	0.365	3	16			2			1
AERDSALETLQGQLEEKAQELGHSQSALASAQR	A	R	6	2	0	1	0	5	5	2	1	0	5	1	0	0	0	4	1	0	0	0	0	33	2	3550.7612	Q14980;Q14980-2;H0YFY6	Q14980	NUMA1	Nuclear mitotic apparatus protein 1	no	no	4	3.5699E-16	68.942	2	0		1	NaN	NaN			1
AERGELDLTGAK	A	K	2	1	0	1	0	0	2	2	0	0	2	1	0	0	0	0	1	0	0	0	0	12	1	1258.6517	P13984	P13984	GTF2F2	General transcription factor IIF subunit 2	yes	yes	2	0.00062363	101.32	1.39	0.488	17	11	1.39	0.488	17	11	2	2	1	3		4
AERPEDLNLPNAVITR	A	R	2	2	2	1	0	0	2	0	0	1	2	0	0	0	2	0	1	0	0	1	0	16	1	1806.9588	Q9NRF9	Q9NRF9	POLE3	DNA polymerase epsilon subunit 3	yes	yes	2,3	7.7513E-17	165.16	1.28	0.449	77	30	1.28	0.449	77	30	10	10	6	8	9	12
AESCGSGNSTGYQIR	A	R	1	1	1	0	1	1	1	3	0	1	0	0	0	0	0	3	1	0	1	0	0	15	0	1585.6791	Q9H2U1;F5GZS0;Q9H2U1-2;Q9H2U1-3;E7EWK3	Q9H2U1	DHX36	Probable ATP-dependent RNA helicase DHX36	yes	no	2	1.047E-21	157.68	2	0		8	2	0		8	4	2			1	1
AESDWDTVTVLR	A	R	1	1	0	2	0	0	1	0	0	0	1	0	0	0	0	1	2	1	0	2	0	12	0	1390.6729	O60869;O60869-2	O60869	EDF1	Endothelial differentiation-related factor 1	yes	no	2	4.1976E-07	138.75	1.67	0.471	21	42	1.67	0.471	21	42	1	5	3	6	8	5
AESDWDTVTVLRK	A	K	1	1	0	2	0	0	1	0	0	0	1	1	0	0	0	1	2	1	0	2	0	13	1	1518.7678	O60869;O60869-2	O60869	EDF1	Endothelial differentiation-related factor 1	yes	no	2	8.1954E-14	159.5	1.75	0.433	5	15	1.75	0.433	5	15	3	3		3		3
AESEEGPDVLR	A	R	1	1	0	1	0	0	3	1	0	0	1	0	0	0	1	1	0	0	0	1	0	11	0	1200.5622	Q15437;E9PBH1;Q5QPE1	Q15437	SEC23B	Protein transport protein Sec23B	yes	no	2	0.013281	67.08	1.1	0.3	9	1	1.1	0.3	9	1		1		1		3
AESEEMETSQAGSK	A	K	2	0	0	0	0	1	4	1	0	0	0	1	1	0	0	3	1	0	0	0	0	14	0	1482.6144	P34932	P34932	HSPA4	Heat shock 70 kDa protein 4	yes	yes	2	3.7005E-275	291.51	1	0	12		1	0	12		1	2	2	1
AESGESGGPPGSQDSAAGAEGAGAPAAAASAEPK	A	K	11	0	0	1	0	1	4	7	0	0	0	1	0	0	4	5	0	0	0	0	0	34	0	2909.2911	Q9UMX0;Q9UMX0-2	Q9UMX0	UBQLN1	Ubiquilin-1	yes	no	3	1.4571E-289	252.2	1	0	49		1	0	49		3	4	4	3	2	4
AESLIGVYPEQGDCVISK	A	K	1	0	0	1	1	1	2	2	0	2	1	1	0	0	1	2	0	0	1	2	0	18	0	1963.9561	Q14683	Q14683	SMC1A	Structural maintenance of chromosomes protein 1A	yes	yes	2	7.0362E-05	99.044	2	0		4	2	0		4			1
AESLNGNPLFSK	A	K	1	0	2	0	0	0	1	1	0	0	2	1	0	1	1	2	0	0	0	0	0	12	0	1275.6459	P22830-2;P22830	P22830-2	FECH	Ferrochelatase, mitochondrial	yes	no	2	0.001957	82.85	2	0		13	2	0		13	1	4			2	1
AESMLQQADK	A	K	2	0	0	1	0	2	1	0	0	0	1	1	1	0	0	1	0	0	0	0	0	10	0	1119.523	P13797;B4DGB4;B7Z6M1;F8W8D8;H7C4N2	P13797	PLS3	Plastin-3	yes	no	2	4.8504E-06	142.08	1.18	0.387	89	20	1.18	0.387	89	20	8	10	6	8	6	7
AESSDKLYR	A	R	1	1	0	1	0	0	1	0	0	0	1	1	0	0	0	2	0	0	1	0	0	9	1	1067.5247	P09874;F8WC10;Q5VX85;Q5VX84	P09874	PARP1	Poly [ADP-ribose] polymerase 1	yes	no	2	4.7019E-45	140.45	1.75	0.435	21	62	1.75	0.435	21	62	4	4	2	5	6	3
AETECQNTEYQQLLDIK	A	K	1	0	1	1	1	3	3	0	0	1	2	1	0	0	0	0	2	0	1	0	0	17	0	2081.9575	CON__P13645;P13645	CON__P13645	KRT10	Keratin, type I cytoskeletal 10	yes	no	2,3	0	386.69	1.39	0.488	42	27	1.39	0.488	42	27	4	3		5		1
AETEEGPDVLR	A	R	1	1	0	1	0	0	3	1	0	0	1	0	0	0	1	0	1	0	0	1	0	11	0	1214.5779	Q15436;F5H365;F5H6C4;B3KXI2	Q15436	SEC23A	Protein transport protein Sec23A	yes	no	2	2.3962E-05	120.96	1.44	0.496	37	29	1.44	0.496	37	29	9	11	4	5	5	9
AETGKCPALYWLSGLTCTEQNFISK	A	K	2	0	1	0	2	1	2	2	0	1	3	2	0	1	1	2	3	1	1	0	0	25	1	2873.3728	P10768	P10768	ESD	S-formylglutathione hydrolase	yes	yes	3	3.8725E-35	148.52	1	0	34		1	0	34		1	4	1	3	2	3
AETLEFNDVYQEVK	A	K	1	0	1	1	0	1	3	0	0	0	1	1	0	1	0	0	1	0	1	2	0	14	0	1683.7992	Q08945	Q08945	SSRP1	FACT complex subunit SSRP1	yes	yes	2	3.8791E-167	257.04	1.71	0.452	26	65	1.71	0.452	26	65	4	6	6	7	9	8
AETLMTVTDPVHDIAFAPNLGR	A	R	3	1	1	2	0	0	1	1	1	1	2	0	1	1	2	0	3	0	0	2	0	22	0	2367.1893	Q96EE3-1;Q96EE3	Q96EE3-1	SEH1L	Nucleoporin SEH1	yes	no	3	0.0028515	58.693	1.77	0.421	3	10	1.77	0.421	3	10		1		2		1
AETLPGSGDSGPGTASLGPGVAETGTRR	A	R	3	2	0	1	0	0	2	7	0	0	2	0	0	0	3	3	4	0	0	1	0	28	1	2597.2681	Q14151;A8MXT5;C9JPX0;F5GXS4	Q14151	SAFB2	Scaffold attachment factor B2	yes	no	3	0.068766	35.94	2	0		5	2	0		5		3		1		1
AETLSGLGDSGAAGAAALSSASSETGTRR	A	R	7	2	0	1	0	0	2	5	0	0	3	0	0	0	0	6	3	0	0	0	0	29	1	2650.2794	Q15424;F5H0H3;F5H1L1;B7Z959	Q15424	SAFB	Scaffold attachment factor B1	yes	no	2,3	2.6425E-23	114.04	2	0		29	2	0		29	6	4		1	2	5
AETVADTRR	A	R	2	2	0	1	0	0	1	0	0	0	0	0	0	0	0	0	2	0	0	1	0	9	1	1017.5203	O60493;O60493-4;O60493-2;O60493-3	O60493	SNX3	Sorting nexin-3	yes	no	2	6.3566E-05	134.26	1.23	0.418	24	7	1.23	0.418	24	7	2	2	3	3		5
AEVAAEFLNDRVPNCNVVPHFNK	A	K	3	1	4	1	1	0	2	0	1	0	1	1	0	2	2	0	0	0	0	4	0	23	1	2639.2915	Q8TBC4;Q8TBC4-2;F8W8D4	Q8TBC4	UBA3	NEDD8-activating enzyme E1 catalytic subunit	yes	no	4	0.034266	46.461	1	0	28		1	0	28		3	3	3	2	3	1
AEVAAIYEPPQIGTQNSLELLEDPKAEVVDEIAAK	A	K	6	0	1	2	0	2	6	1	0	3	3	2	0	0	3	1	1	0	1	3	0	35	1	3749.9251	Q8TAT6-2;H7BYA6;Q8TAT6;B4DG89	Q8TAT6-2	NPLOC4	Nuclear protein localization protein 4 homolog	yes	no	3	0.010018	40.544	1	0	6		1	0	6			3	1	1		1
AEVACIAVYETDVFVVGTER	A	R	3	1	0	1	1	0	3	1	0	1	0	0	0	1	0	0	2	0	1	5	0	20	0	2227.0831	P78347;P78347-3;P78347-4;P78347-2;B4DH52;Q86U51;C9J6M0;Q6EKJ0;Q86UP8;Q86UP8-3;G8JLD9;Q86UP8-5;Q6EKJ0-2;Q86UP8-2;Q86UP8-4	P78347	GTF2I;GTF2IRD2B;GTF2IRD2	General transcription factor II-I;General transcription factor II-I repeat domain-containing protein 2B;General transcription factor II-I repeat domain-containing protein 2A	yes	no	4	0.14443	32.55	1	0	15		1	0	15			1		2		2
AEVDDVIQVR	A	R	1	1	0	2	0	1	1	0	0	1	0	0	0	0	0	0	0	0	0	3	0	10	0	1142.5932	CON__Q28107;P12259	CON__Q28107	F5	Coagulation factor V;Coagulation factor V heavy chain;Coagulation factor V light chain	yes	no	2	5.0636E-05	134.57	1.54	0.499	26	30	1.54	0.499	26	30	2	1	2
AEVEETLKR	A	R	1	1	0	0	0	0	3	0	0	0	1	1	0	0	0	0	1	0	0	1	0	9	1	1073.5717	B1AKR6;B4DFR2;Q9NP97;H3BQI1;Q8TF09;Q9NP97-2;H3BPA0;H3BNG9	B1AKR6	DYNLRB1;DYNLRB2	Dynein light chain roadblock-type 1;Dynein light chain roadblock-type 2	no	no	2	0.0017425	108.43	1.48	0.5	49	46	NaN	NaN			7	5	8	4	5	8
AEVEGKDLPEHAVLK	A	K	2	0	0	1	0	0	3	1	1	0	2	2	0	0	1	0	0	0	0	2	0	15	1	1633.8675	Q00839;B3KX72;Q00839-2	Q00839	HNRNPU	Heterogeneous nuclear ribonucleoprotein U	yes	no	3,4	9.8894E-05	119.01	1.56	0.496	86	111	1.56	0.496	86	111	13	11	14	11	12	11
AEVEQKK	A	K	1	0	0	0	0	1	2	0	0	0	0	2	0	0	0	0	0	0	0	1	0	7	1	830.44978	P62841	P62841	RPS15	40S ribosomal protein S15	yes	yes	2	0.033327	97.602	1.11	0.314	8	1	1.11	0.314	8	1
AEVEQVELPDGK	A	K	1	0	0	1	0	1	3	1	0	0	1	1	0	0	1	0	0	0	0	2	0	12	0	1312.6511	Q9NW13;E9PDD9	Q9NW13	RBM28	RNA-binding protein 28	yes	no	2	0.066179	60.157	2	0		5	2	0		5						1
AEVGEDSGAR	A	R	2	1	0	1	0	0	2	2	0	0	0	0	0	0	0	1	0	0	0	1	0	10	0	989.4414	P85037	P85037	FOXK1	Forkhead box protein K1	yes	yes	2	0.00042266	113.69	1.33	0.471	4	2	1.33	0.471	4	2		1		1	1	1
AEVIMNYHVGETVLSLQK	A	K	1	0	1	0	0	1	2	1	1	1	2	1	1	0	0	1	1	0	1	3	0	18	0	2030.0507	Q15393;Q15393-3	Q15393	SF3B3	Splicing factor 3B subunit 3	yes	no	3	0.11085	54.768	2	0		1	2	0		1
AEVLISTVGPEDCVVPFLTRPK	A	K	1	1	0	1	1	0	2	1	0	1	2	1	0	1	3	1	2	0	0	4	0	22	1	2426.2879	P56192;B3KVK7;F5H2V6;F8VZZ9;F8W0S4;F8W0M7;F8VS26	P56192	MARS	Methionine--tRNA ligase, cytoplasmic	yes	no	3	0.00074783	72.421	1.35	0.478	22	12	1.35	0.478	22	12		3	6	2	2	2
AEVLSEEPILK	A	K	1	0	0	0	0	0	3	0	0	1	2	1	0	0	1	1	0	0	0	1	0	11	0	1226.6758	Q7L1Q6-3;Q7L1Q6-4;Q7L1Q6;Q7L1Q6-2;H0Y503	Q7L1Q6-3	BZW1	Basic leucine zipper and W2 domain-containing protein 1	yes	no	2	0.0014103	89.548	1.2	0.4	8	2	1.2	0.4	8	2				1
AEVLWLMGAK	A	K	2	0	0	0	0	0	1	1	0	0	2	1	1	0	0	0	0	1	0	1	0	10	0	1116.6002	O94906;O94906-2	O94906	PRPF6	Pre-mRNA-processing factor 6	yes	no	2	0.0047018	91.584	1.85	0.361	2	11	1.85	0.361	2	11		2	2			1
AEVQNLGGELVVSGVDSAMSLIQAAK	A	K	4	0	1	1	0	2	2	3	0	1	3	1	1	0	0	3	0	0	0	4	0	26	0	2585.3371	P35221;B4E2G8;F8W845;F5GXI1;Q8N1C0	P35221	CTNNA1	Catenin alpha-1	yes	no	3	2.3675E-89	193.39	1.65	0.478	11	20	1.65	0.478	11	20	1	5		6	1	6
AEVQVLVLDGR	A	R	1	1	0	1	0	1	1	1	0	0	2	0	0	0	0	0	0	0	0	3	0	11	0	1197.6717	P40429;B4DNC8	P40429	RPL13A	60S ribosomal protein L13a	yes	no	2	9.5247E-09	150.21	1.5	0.5	43	43	1.5	0.5	43	43	3	5	3	9	5	5
AEVSELKCGDLEEELKNVTNNLK	A	K	1	0	3	1	1	0	5	1	0	0	4	3	0	0	0	1	1	0	0	2	0	23	2	2631.3062	P67936;P67936-2	P67936	TPM4	Tropomyosin alpha-4 chain	no	no	3,4	4.7785E-68	178.43	1.31	0.464	72	33	NaN	NaN			9	9	8	6	7	9
AEVSIDQSKLPGVK	A	K	1	0	0	1	0	1	1	1	0	1	1	2	0	0	1	2	0	0	0	2	0	14	1	1469.809	Q8IVM0-2;Q8IVM0	Q8IVM0-2	CCDC50	Coiled-coil domain-containing protein 50	yes	no	2	0.0076535	112.42	1	0	1		1	0	1			1
AEVSKLEQQCQK	A	K	1	0	0	0	1	3	2	0	0	0	1	2	0	0	0	1	0	0	0	1	0	12	1	1446.7137	Q14980;Q14980-2	Q14980	NUMA1	Nuclear mitotic apparatus protein 1	no	no	2,3	5.5041E-48	191.53	1.84	0.37	16	82	NaN	NaN			2	6	15	6	11
AEVSPMYGVQK	A	K	1	0	0	0	0	1	1	1	0	0	0	1	1	0	1	1	0	0	1	2	0	11	0	1207.5907	Q9H3K2;F5GZL5;Q5VT94	Q9H3K2	GHITM	Growth hormone-inducible transmembrane protein	yes	no	2	0.0035575	79.201	1.9	0.303	5	44	1.9	0.303	5	44		3	2	4	1	4
AEVTAPDVK	A	K	2	0	0	1	0	0	1	0	0	0	0	1	0	0	1	0	1	0	0	2	0	9	0	928.48656	Q8IVF2;Q8IVF2-3	Q8IVF2	AHNAK2	Protein AHNAK2	yes	no	2	0.073551	52.49	1	0	2		1	0	2			1
AEVVETTQVYTEEETRR	A	R	1	2	0	0	0	1	5	0	0	0	0	0	0	0	0	0	4	0	1	3	0	17	1	2038.9807	Q15149-4;Q15149-6;Q15149-5;Q15149-8;Q15149-7;Q15149;Q15149-9;Q15149-2;Q15149-3	Q15149	PLEC	Plectin	no	no	3	0.10475	43.791	2	0		4	NaN	NaN
AEWLLAVR	A	R	2	1	0	0	0	0	1	0	0	0	2	0	0	0	0	0	0	1	0	1	0	8	0	956.54435	Q9NRN7;B4DDW7	Q9NRN7	AASDHPPT	L-aminoadipate-semialdehyde dehydrogenase-phosphopantetheinyl transferase	yes	no	2	0.058688	94.302	1	0	2		1	0	2							2
AEWQVYKEEISR	A	R	1	1	0	0	0	1	3	0	0	1	0	1	0	0	0	1	0	1	1	1	0	12	1	1536.7573	Q00059;H7BYN3;A8MRB2	Q00059	TFAM	Transcription factor A, mitochondrial	yes	no	2,3	6.6745E-06	131.32	1.91	0.281	7	74	1.91	0.281	7	74	4	4	7	4	4	1
AEYEGDGIPTVFVAVAGR	A	R	3	1	0	1	0	0	2	3	0	1	0	0	0	1	1	0	1	0	1	3	0	18	0	1849.921	P22234;E9PBS1;P22234-2;D6RF62	P22234	PAICS	Multifunctional protein ADE2;Phosphoribosylaminoimidazole-succinocarboxamide synthase;Phosphoribosylaminoimidazole carboxylase	yes	no	2	1.9331E-07	130.29	1.64	0.48	9	16	1.64	0.48	9	16		3	2	1	4	3
AEYLASIFGTEK	A	K	2	0	0	0	0	0	2	1	0	1	1	1	0	1	0	1	1	0	1	0	0	12	0	1327.666	Q01081;Q01081-2;Q8WU68;Q8WU68-3;Q8WU68-2;Q01081-3	Q01081	U2AF1;U2AF1L4	Splicing factor U2AF 35 kDa subunit;Splicing factor U2AF 26 kDa subunit	yes	no	2	0.0012611	92.19	1.71	0.452	2	5	1.71	0.452	2	5			2	1
AEYLASIFGTEKDK	A	K	2	0	0	1	0	0	2	1	0	1	1	2	0	1	0	1	1	0	1	0	0	14	1	1570.7879	Q01081;Q01081-2;Q8WU68;Q8WU68-3;Q8WU68-2;Q01081-3	Q01081	U2AF1;U2AF1L4	Splicing factor U2AF 35 kDa subunit;Splicing factor U2AF 26 kDa subunit	yes	no	2	1.8973E-05	127.36	1.56	0.497	19	24	1.56	0.497	19	24		2	4	3		2
AEYLASIFGTEKDKVNCSFYFK	A	K	2	0	1	1	1	0	2	1	0	1	1	3	0	3	0	2	1	0	2	1	0	22	2	2616.257	Q01081;Q01081-2;Q8WU68;Q8WU68-3;Q8WU68-2;Q01081-3	Q01081	U2AF1;U2AF1L4	Splicing factor U2AF 35 kDa subunit;Splicing factor U2AF 26 kDa subunit	yes	no	3	9.6535E-31	152.89	1.7	0.457	48	114	1.7	0.457	48	114	14	15	11	13	14	11
AFAAQEDLEK	A	K	3	0	0	1	0	1	2	0	0	0	1	1	0	1	0	0	0	0	0	0	0	10	0	1120.5401	A7YIJ8;P35241;A7YIK3;H0YE16	A7YIJ8	RDX	Radixin	no	no	2	0.00073056	124.67	1.42	0.494	41	30	NaN	NaN			5	7	13	7	7	7
AFAAQEDLEKTKEELK	A	K	3	0	0	1	0	1	4	0	0	0	2	3	0	1	0	0	1	0	0	0	0	16	2	1848.9469	A7YIJ8;P35241;A7YIK3;H0YE16	A7YIJ8	RDX	Radixin	no	no	3,4	0.00025595	120.84	1.29	0.456	103	43	NaN	NaN			9	8	12	8	8	9
AFADALEVIPMALSENSGMNPIQTMTEVR	A	R	4	1	2	1	0	1	3	1	0	2	2	0	3	1	2	2	2	0	0	2	0	29	0	3134.5086	P48643;E9PCA1;E7EWW2;B7ZAR1;E7ENZ3;B4DYD8	P48643	CCT5	T-complex protein 1 subunit epsilon	yes	no	3	1.6791E-132	205.73	1.02	0.149	43	1	1.02	0.149	43	1	1	4	4	3	5	4
AFADAMEVIPSTLAENAGLNPISTVTELR	A	R	5	1	2	1	0	0	3	1	0	2	3	0	1	1	2	2	3	0	0	2	0	29	0	3029.538	P50991;F5H5W3;B7Z9L0;B7Z2F4	P50991	CCT4	T-complex protein 1 subunit delta	yes	no	3,4	4.4972E-87	178.17	1.32	0.466	62	29	1.32	0.466	62	29	7	10	4	9	4	8
AFAETYPAASSLPNGDCGRPR	A	R	4	2	1	1	1	0	1	2	0	0	1	0	0	1	3	2	1	0	1	0	0	21	1	2236.0331	P30520	P30520	ADSS	Adenylosuccinate synthetase isozyme 2	yes	yes	2,3	6.158E-30	161.91	1	0	33		1	0	33		2	4	2	2	3	4
AFAFVTFADDQIAQSLCGEDLIIK	A	K	4	0	0	3	1	2	1	1	0	3	2	1	0	3	0	1	1	0	0	1	0	24	0	2671.3204	Q13148-2;Q13148;G3V162;B1AKP7;Q13148-3	Q13148-2	TARDBP	TAR DNA-binding protein 43	no	no	3	1.1275E-56	178.32	1.86	0.35	5	30	NaN	NaN				2		3		1
AFAGDIANQLATDAVQILGGNGFNTEYPVEK	A	K	5	0	3	2	0	2	2	4	0	2	2	1	0	2	1	0	2	0	1	2	0	31	0	3222.5833	B7Z9I1;Q5T4U5;P11310-2;P11310;B4DJE7	B7Z9I1	ACADM	Medium-chain specific acyl-CoA dehydrogenase, mitochondrial	yes	no	3,4	0	196.22	1.94	0.23	6	101	1.94	0.23	6	101	7	12	7	9	6	8
AFAHITGGGLLENIPR	A	R	2	1	1	0	0	0	1	3	1	2	2	0	0	1	1	0	1	0	0	0	0	16	0	1664.8998	P22102;B4DJ93	P22102	GART	Trifunctional purine biosynthetic protein adenosine-3;Phosphoribosylamine--glycine ligase;Phosphoribosylformylglycinamidine cyclo-ligase;Phosphoribosylglycinamide formyltransferase	yes	no	3	3.7728E-09	151.44	1.35	0.476	60	32	1.35	0.476	60	32	6	4	7	4	6	5
AFAISGPFNVQFLVK	A	K	2	0	1	0	0	1	0	1	0	1	1	1	0	3	1	1	0	0	0	2	0	15	0	1636.8977	H0YGP4;P31327;P31327-2	H0YGP4	CPS1	Carbamoyl-phosphate synthase [ammonia], mitochondrial	yes	no	2,3	1.1793E-144	249.75	1.7	0.458	45	105	1.7	0.458	45	105	7	12	11	14	9	15
AFALEVIK	A	K	2	0	0	0	0	0	1	0	0	1	1	1	0	1	0	0	0	0	0	1	0	8	0	889.5273	Q9H2U2-2;Q9H2U2;E2QRM6;Q9H2U2-3;F8WDN9;Q9H2U2-4	Q9H2U2-2	PPA2	Inorganic pyrophosphatase 2, mitochondrial	yes	no	2	0.015639	93.374	1.89	0.307	2	17	1.89	0.307	2	17		1	2	3	2	2
AFALNDLDDYEKHFTVMNYDPDVVLK	A	K	2	0	2	5	0	0	1	0	1	0	3	2	1	2	1	0	1	0	2	3	0	26	1	3071.4586	Q14166;B1AH89	Q14166	TTLL12	Tubulin--tyrosine ligase-like protein 12	yes	no	4	0.0056878	52.061	1	0	21		1	0	21			4	3	3		3
AFAMIIDKLEEDINSSMTNSTAASRPPVTLR	A	R	4	2	2	2	0	0	2	0	0	3	2	1	2	1	2	4	3	0	0	1	0	31	2	3377.6959	Q15365	Q15365	PCBP1	Poly(rC)-binding protein 1	yes	yes	3,4,5	2.4455E-42	128.29	1.28	0.449	77	30	1.28	0.449	77	30	1	13	4	8	4	14
AFAMIIDKLEEDISSSMTNSTAASRPPVTLR	A	R	4	2	1	2	0	0	2	0	0	3	2	1	2	1	2	5	3	0	0	1	0	31	2	3350.685	Q15366-4;Q15366-5;F8VZX2;G3V0E8;B4DXP5;F8VXH9;F8W0G4;F8W1G6;Q15366;H3BRU6;B4DRD7;Q15366-3;Q15366-2;B4DLC0	Q15366-3	PCBP2	Poly(rC)-binding protein 2	no	no	3,4,5	9.1598E-97	173.55	1.24	0.428	104	33	NaN	NaN			4	13	10	14	9	10
AFAMTNQILVEK	A	K	2	0	1	0	0	1	1	0	0	1	1	1	1	1	0	0	1	0	0	1	0	12	0	1363.717	H0YGP4;P31327;P31327-2	H0YGP4	CPS1	Carbamoyl-phosphate synthase [ammonia], mitochondrial	yes	no	2	1.1397E-20	168.98	1.85	0.354	16	93	1.85	0.354	16	93	9	8	6	9	8	9
AFANLRK	A	K	2	1	1	0	0	0	0	0	0	0	1	1	0	1	0	0	0	0	0	0	0	7	1	818.47627	O43175	O43175	PHGDH	D-3-phosphoglycerate dehydrogenase	yes	yes	2	0.023686	117.7	1.29	0.454	56	23	1.29	0.454	56	23	7	5	4	3	4	7
AFAVGVQQVLLK	A	K	2	0	0	0	0	2	0	1	0	0	2	1	0	1	0	0	0	0	0	3	0	12	0	1271.7602	O95373	O95373	IPO7	Importin-7	yes	yes	2	6.7225E-20	164.64	1.21	0.406	76	20	1.21	0.406	76	20	6	4	10	4	6	6
AFAVQSAVR	A	R	3	1	0	0	0	1	0	0	0	0	0	0	0	1	0	1	0	0	0	2	0	9	0	947.51886	Q14692	Q14692	BMS1	Ribosome biogenesis protein BMS1 homolog	yes	yes	2	0.057721	56.432	2	0		6	2	0		6		3		2	1
AFAVVASALGIPSLLPFLK	A	K	4	0	0	0	0	0	0	1	0	1	4	1	0	2	2	2	0	0	0	2	0	19	0	1913.139	O75533	O75533	SF3B1	Splicing factor 3B subunit 1	yes	yes	2,3	1.5585E-38	179.81	1.82	0.385	29	131	1.82	0.385	29	131	8	16	12	13	8	14
AFAYTWFNLQAR	A	R	3	1	1	0	0	1	0	0	0	0	1	0	0	2	0	0	1	1	1	0	0	12	0	1486.7357	P08651-2;P08651-3;P08651-4;F8W9H9;P08651;P08651-5;E2QRI7;F8W8W3;Q12857;Q12857-2;B1AKN5;B1AKN7;B1AKN6;B1AKN8	F8W9H9	NFIC;NFIA	Nuclear factor 1;Nuclear factor 1 C-type;Nuclear factor 1 A-type	no	no	2	9.0453E-06	124.12	1.96	0.186	1	27	NaN	NaN					2	3	2
AFCADQLDVFLQK	A	K	2	0	0	2	1	2	0	0	0	0	2	1	0	2	0	0	0	0	0	1	0	13	0	1553.7548	Q9P2N5	Q9P2N5	RBM27	RNA-binding protein 27	yes	yes	2	0.001802	80.905	2	0		16	2	0		16	2	5		3	1	3
AFCEPGNVENNGVLSFIK	A	K	1	0	3	0	1	0	2	2	0	1	1	1	0	2	1	1	0	0	0	2	0	18	0	1993.9568	P54577	P54577	YARS	Tyrosine--tRNA ligase, cytoplasmic	yes	yes	2	2.4956E-174	254.71	1.47	0.499	58	51	1.47	0.499	58	51	7	6	8	7	8	7
AFCGFEDPR	A	R	1	1	0	1	1	0	1	1	0	0	0	0	0	2	1	0	0	0	0	0	0	9	0	1097.46	Q15149-4;Q15149-6;Q15149-5;Q15149-8;Q15149-7;Q15149;Q15149-9;Q15149-2;Q15149-3	Q15149	PLEC	Plectin	no	no	2	8.0126E-07	148.52	1.7	0.459	33	76	NaN	NaN			8	10	10	7	10	6
AFCYFCNSVQK	A	K	1	0	1	0	2	1	0	0	0	0	0	1	0	2	0	1	0	0	1	1	0	11	0	1422.606	Q9Y3S2;D6RBR7;D6R8Y9;D6R9C8	Q9Y3S2	ZNF330	Zinc finger protein 330	yes	no	2	3.6192E-08	145.91	1	0	7		1	0	7			3		1		1
AFDCPETEYPVK	A	K	1	0	0	1	1	0	2	0	0	0	0	1	0	1	2	0	1	0	1	1	0	12	0	1454.6388	B1AKJ5;O43847-2;O43847;F5H6R2;G3V1R5;F5H7V1	B1AKJ5	NRD1	Nardilysin	yes	no	2	4.3137E-14	157.68	1.04	0.186	54	2	1.04	0.186	54	2	4	4	2	4	2	4
AFDEKLFTFHADICTLPDTEK	A	K	2	0	0	3	1	0	2	0	1	1	2	2	0	3	1	0	3	0	0	0	0	21	1	2497.1835	CON__P02769	CON__P02769			yes	yes	2,3,4	1.6433E-240	274.27	1.11	0.312	203	25	1.11	0.312	203	25	11	13	9	12	11	13
AFDEKLFTFHADICTLPDTEKQIK	A	K	2	0	0	3	1	1	2	0	1	2	2	3	0	3	1	0	3	0	0	0	0	24	2	2866.4211	CON__P02769	CON__P02769			yes	yes	3,4,5	3.481E-55	175.59	1.01	0.0902	121	1	1.01	0.0902	121	1	5	8	4	7	6	10
AFDKHMNLILCDCDEFRK	A	K	1	1	1	3	2	0	1	0	1	1	2	2	1	2	0	0	0	0	0	0	0	18	2	2311.0548	P14678-3;E7ENP4;B3KVR1;P14678;P63162;P14678-2;E7ERB2	P14678-3	SNRPB;SNRPN	Small nuclear ribonucleoprotein-associated protein;Small nuclear ribonucleoprotein-associated proteins B and B;Small nuclear ribonucleoprotein-associated protein N	yes	no	4	2.5927E-06	123.76	2	0		22	2	0		22	2	4		4	1	4
AFDLIVDRPVTLVR	A	R	1	2	0	2	0	0	0	0	0	1	2	0	0	1	1	0	1	0	0	3	0	14	1	1612.9301	O96000;Q96II6;H3BPJ9;H3BV16	O96000	NDUFB10	NADH dehydrogenase [ubiquinone] 1 beta subcomplex subunit 10	yes	no	2,3	1.3784E-06	136.7	1.91	0.291	10	97	1.91	0.291	10	97	9	9	10	7	9	4
AFDQGADAIYDHINEGK	A	K	3	0	1	3	0	1	1	2	1	2	0	1	0	1	0	0	0	0	1	0	0	17	0	1862.8435	Q9UDW1	Q9UDW1	UQCR10	Cytochrome b-c1 complex subunit 9	yes	yes	2,3	0.00073311	133.93	1.88	0.331	8	56	1.88	0.331	8	56	4	5	7	4	6	5
AFDSGIIPMEFVNK	A	K	1	0	1	1	0	0	1	1	0	2	0	1	1	2	1	1	0	0	0	1	0	14	0	1566.7752	E7ENH9;P53396;P53396-2;B4E3P0	E7ENH9	ACLY	ATP-citrate synthase	yes	no	2	6.5588E-34	181.67	1.29	0.454	61	25	1.29	0.454	61	25	5	8	4	8	5	10
AFDTAGNGYCR	A	R	2	1	1	1	1	0	0	2	0	0	0	0	0	1	0	0	1	0	1	0	0	11	0	1230.5088	P49327	P49327	FASN	Fatty acid synthase;[Acyl-carrier-protein] S-acetyltransferase;[Acyl-carrier-protein] S-malonyltransferase;3-oxoacyl-[acyl-carrier-protein] synthase;3-oxoacyl-[acyl-carrier-protein] reductase;3-hydroxypalmitoyl-[acyl-carrier-protein] dehydratase;Enoyl-[acyl-carrier-protein] reductase;Oleoyl-[acyl-carrier-protein] hydrolase	yes	yes	2	2.3347E-149	265.36	1.07	0.262	75	6	1.07	0.262	75	6	3	3	5	4	5	5
AFDYFNLAANAGNSHAMAFLGK	A	K	6	0	3	1	0	0	0	2	1	0	2	1	1	3	0	1	0	0	1	0	0	22	0	2329.095	Q9UBV2	Q9UBV2	SEL1L	Protein sel-1 homolog 1	yes	yes	3	0.0056023	53.779	1.95	0.208	1	21	1.95	0.208	1	21	1	4	2	3		1
AFEDEMSGR	A	R	1	1	0	1	0	0	2	1	0	0	0	0	1	1	0	1	0	0	0	0	0	9	0	1040.4233	Q01082;Q01082-2;F8W6C1;Q01082-3	Q01082	SPTBN1	Spectrin beta chain, brain 1	no	no	2	0.0010733	107.21	2	0		7	NaN	NaN				3		2		2
AFEEAEK	A	K	2	0	0	0	0	0	3	0	0	0	0	1	0	1	0	0	0	0	0	0	0	7	0	822.37595	P55072	P55072	VCP	Transitional endoplasmic reticulum ATPase	yes	yes	2	0.072518	69.998	1	0	4		1	0	4
AFEEAEKNAPAIIFIDELDAIAPK	A	K	6	0	1	2	0	0	4	0	0	4	1	2	0	2	2	0	0	0	0	0	0	24	1	2614.353	P55072	P55072	VCP	Transitional endoplasmic reticulum ATPase	yes	yes	3	3.2393E-22	138.28	1.15	0.359	56	10	1.15	0.359	56	10	5	5	4	4	4	5
AFEEAEKNAPAIIFIDELDAIAPKR	A	R	6	1	1	2	0	0	4	0	0	4	1	2	0	2	2	0	0	0	0	0	0	25	2	2770.4541	P55072	P55072	VCP	Transitional endoplasmic reticulum ATPase	yes	yes	3,4	5.7505E-44	155.44	1.31	0.464	66	30	1.31	0.464	66	30	13	7	3	4	5	12
AFEEDQVAGR	A	R	2	1	0	1	0	1	2	1	0	0	0	0	0	1	0	0	0	0	0	1	0	10	0	1120.5149	O43818	O43818	RRP9	U3 small nucleolar RNA-interacting protein 2	yes	yes	2	0.0010834	99.283	1.88	0.326	4	29	1.88	0.326	4	29		2	4	1		2
AFEESLSTLK	A	K	1	0	0	0	0	0	2	0	0	0	2	1	0	1	0	2	1	0	0	0	0	10	0	1123.5761	P42892;P42892-4;P42892-3;B4DKB2;P42892-2	P42892	ECE1	Endothelin-converting enzyme 1	yes	no	2	0.0011067	98.943	1.89	0.314	1	8	1.89	0.314	1	8		1	1	2	2
AFELELSWVGELTNGRHEIVPK	A	K	1	1	1	0	0	0	4	2	1	1	3	1	0	1	1	1	1	1	0	2	0	22	1	2523.3122	P25788;P25788-2;G3V4X5;H0YJ03	P25788	PSMA3	Proteasome subunit alpha type-3	yes	no	4	0.047121	46.131	1	0	14		1	0	14			1	1		1	3
AFENLLGQALTK	A	K	2	0	1	0	0	1	1	1	0	0	3	1	0	1	0	0	1	0	0	0	0	12	0	1303.7136	Q8WWI1-3;E9PMS6;E9PMP7	Q8WWI1-3	LMO7		no	no	2	0.078637	46.481	2	0		8	NaN	NaN				2		1	1	1
AFEPYLEILEVYSTK	A	K	1	0	0	0	0	0	3	0	0	1	2	1	0	1	1	1	1	0	2	1	0	15	0	1800.9186	O95470	O95470	SGPL1	Sphingosine-1-phosphate lyase 1	yes	yes	2	0.017677	58.079	1.86	0.35	1	6	1.86	0.35	1	6			3		1
AFEVSENGNLVVSGK	A	K	1	0	2	0	0	0	2	2	0	0	1	1	0	1	0	2	0	0	0	3	0	15	0	1548.7784	P49327	P49327	FASN	Fatty acid synthase;[Acyl-carrier-protein] S-acetyltransferase;[Acyl-carrier-protein] S-malonyltransferase;3-oxoacyl-[acyl-carrier-protein] synthase;3-oxoacyl-[acyl-carrier-protein] reductase;3-hydroxypalmitoyl-[acyl-carrier-protein] dehydratase;Enoyl-[acyl-carrier-protein] reductase;Oleoyl-[acyl-carrier-protein] hydrolase	yes	yes	2	8.6061E-44	190.41	1	0	9		1	0	9					2		1
AFFAGSQR	A	R	2	1	0	0	0	1	0	1	0	0	0	0	0	2	0	1	0	0	0	0	0	8	0	882.4348	Q14697;F5H6X6;Q14697-2;E9PKU7	Q14697	GANAB	Neutral alpha-glucosidase AB	no	no	2	0.023149	93.429	1.7	0.458	12	28	NaN	NaN			1		6	2	1	1
AFFESHPAPSAER	A	R	3	1	0	0	0	0	2	0	1	0	0	0	0	2	2	2	0	0	0	0	0	13	0	1444.6735	P55786;E9PLK3;B7Z463;H0YDG0	P55786	NPEPPS	Puromycin-sensitive aminopeptidase	yes	no	2,3	0.0051673	72.089	1.12	0.326	73	10	1.12	0.326	73	10	7	4	8	4	5	4
AFFPCFDTPAVK	A	K	2	0	0	1	1	0	0	0	0	0	0	1	0	3	2	0	1	0	0	1	0	12	0	1398.6642	Q9H4A4;A6NKB8;C9JMZ3	Q9H4A4	RNPEP	Aminopeptidase B	yes	no	2	0.0016793	84.479	1.11	0.319	54	7	1.11	0.319	54	7	6	4	5	5	4	4
AFFSEVER	A	R	1	1	0	0	0	0	2	0	0	0	0	0	0	2	0	1	0	0	0	1	0	8	0	983.47125	Q9UQ80;F8VTY8;H0Y3X3;F8VRZ3;F8VR77	Q9UQ80	PA2G4	Proliferation-associated protein 2G4	yes	no	2	0.017576	91.318	1.85	0.361	4	22	1.85	0.361	4	22		2	1	2	1	1
AFGAPVPSVQWLDEDGTTVLQDER	A	R	2	1	0	3	0	2	2	2	0	0	2	0	0	1	2	1	2	1	0	3	0	24	0	2629.266	F5H025;P32004;F5H1H0;P32004-2;G3XAF4	F5H025	L1CAM	Neural cell adhesion molecule L1	yes	no	3	0.0022024	55.705	2	0		1	2	0		1				1
AFGELCPNTAPLPQLVTEALQTGTTEWFHLK	A	K	3	0	1	0	1	2	3	2	1	0	5	1	0	2	3	0	5	1	0	1	0	31	0	3468.7388	Q70J99-3;Q70J99;B4DTQ6	Q70J99-3	UNC13D	Protein unc-13 homolog D	yes	no	3,4	3.7812E-84	165.48	1.05	0.218	19	1	1.05	0.218	19	1	1	6	1	4		3
AFGFSHLEALLDDSKELQR	A	R	2	1	0	2	0	1	2	1	1	0	4	1	0	2	0	2	0	0	0	0	0	19	1	2175.096	Q96FW1;F5H6Q1;F5GYJ8;F5GYN4	Q96FW1	OTUB1	Ubiquitin thioesterase OTUB1	yes	no	3,4	1.3706E-76	207.92	1.33	0.471	122	61	1.33	0.471	122	61	16	12	11	13	9	17
AFGIPIR	A	R	1	1	0	0	0	0	0	1	0	2	0	0	0	1	1	0	0	0	0	0	0	7	0	772.45956	P06493;E5RIU6	P06493	CDK1	Cyclin-dependent kinase 1	yes	no	2	0.069277	69.39	1.15	0.361	44	8	1.15	0.361	44	8	3	4	3	4	3	4
AFGLVGK	A	K	1	0	0	0	0	0	0	2	0	0	1	1	0	1	0	0	0	0	0	1	0	7	0	690.40646	Q96QD8;Q96QD8-2	Q96QD8	SLC38A2	Sodium-coupled neutral amino acid transporter 2	yes	no	2	0.062047	72.021	1.38	0.486	13	8	1.38	0.486	13	8			3		3	1
AFGPGLQGGSAGSPAR	A	R	3	1	0	0	0	1	0	5	0	0	1	0	0	1	2	2	0	0	0	0	0	16	0	1428.711	A6NDY9;P21333;P21333-2;Q5HY54	P21333	FLNA	Filamin-A	no	no	2,3	6.4833E-145	246.96	1.67	0.469	115	237	NaN	NaN			27	18	22	29	42	27
AFGSGIDIK	A	K	1	0	0	1	0	0	0	2	0	2	0	1	0	1	0	1	0	0	0	0	0	9	0	906.48108	Q9Y520-7;Q9Y520;E9PF21;Q9Y520-5;E7EPN9;Q9Y520-4;B7WNZ6;Q9Y520-6;Q9Y520-3;Q9Y520-2;H7C5N8	Q9Y520-7	PRRC2C	Protein PRRC2C	yes	no	2	0.072642	52.716	1.33	0.471	4	2	1.33	0.471	4	2
AFGSGIDIKPGTPPIAGR	A	R	2	1	0	1	0	0	0	4	0	3	0	1	0	1	3	1	1	0	0	0	0	18	1	1752.9523	Q9Y520-7;Q9Y520;E9PF21;Q9Y520-5;E7EPN9;Q9Y520-4;B7WNZ6;Q9Y520-6;Q9Y520-3;Q9Y520-2;H7C5N8	Q9Y520-7	PRRC2C	Protein PRRC2C	yes	no	3	0.018663	59.673	2	0		11	2	0		11		3		3		3
AFGYVCGGEGQHQFFAIK	A	K	2	0	0	0	1	2	1	4	1	1	0	1	0	3	0	0	0	0	1	1	0	18	0	2014.936	P98082;P98082-3;P98082-2	P98082	DAB2	Disabled homolog 2	yes	no	3	0.0021991	71.279	1.17	0.377	58	12	1.17	0.377	58	12	4	4	6	4	3	4
AFGYYGPLR	A	R	1	1	0	0	0	0	0	2	0	0	1	0	0	1	1	0	0	0	2	0	0	9	0	1042.5236	P84103;B4E241	P84103	SRSF3	Serine/arginine-rich splicing factor 3	yes	no	2	6.9543E-10	159.04	1.53	0.499	63	70	1.53	0.499	63	70	9	10	9	8	9	12
AFHITNDEPIPFWTFLSR	A	R	1	1	1	1	0	0	1	0	1	2	1	0	0	3	2	1	2	1	0	0	0	18	0	2190.0898	Q15738	Q15738	NSDHL	Sterol-4-alpha-carboxylate 3-dehydrogenase, decarboxylating	yes	yes	3	6.6843E-07	121.82	1.97	0.165	2	69	1.97	0.165	2	69	4	5	4	5	4	5
AFHLFCLRPALYEVPDGEWQCPACQPATAR	A	R	5	2	0	1	3	2	2	1	1	0	3	0	0	2	4	0	1	1	1	1	0	30	1	3559.6588	Q9UIG0;Q9UIG0-2	Q9UIG0	BAZ1B	Tyrosine-protein kinase BAZ1B	yes	no	3,4	3.6953E-73	165.32	2	0		36	2	0		36	4	5	3			4
AFHNEAQVNPER	A	R	2	1	2	0	0	1	2	0	1	0	0	0	0	1	1	0	0	0	0	1	0	12	0	1410.664	P17987;E7EQR6;F5H282	P17987	TCP1	T-complex protein 1 subunit alpha	yes	no	2,3	2.8024E-05	115.12	1.36	0.479	103	57	1.36	0.479	103	57	7	11	18	7	7	9
AFHNEAQVNPERK	A	K	2	1	2	0	0	1	2	0	1	0	0	1	0	1	1	0	0	0	0	1	0	13	1	1538.759	P17987;E7EQR6;F5H282	P17987	TCP1	T-complex protein 1 subunit alpha	yes	no	2,3,4	1.6542E-19	166.62	1.23	0.423	122	37	1.23	0.423	122	37	10	7	12	8	12	7
AFHPFIAGPYNR	A	R	2	1	1	0	0	0	0	1	1	1	0	0	0	2	2	0	0	0	1	0	0	12	0	1388.699	Q00341;E7EM71;H0Y394;H7C0A4	Q00341	HDLBP	Vigilin	yes	no	3	0.00041195	96.89	1.63	0.482	26	45	1.63	0.482	26	45	7	7	6	4	6	4
AFIDVTAAAENIR	A	R	4	1	1	1	0	0	1	0	0	2	0	0	0	1	0	0	1	0	0	1	0	13	0	1389.7252	P23229;P23229-6;P23229-9;G5E9H1;P23229-3;C9JK10;P23229-5;P23229-2;P23229-4;P23229-7;H7BZ97	P23229	ITGA6	Integrin alpha-6;Integrin alpha-6 heavy chain;Integrin alpha-6 light chain	yes	no	2	0.038427	74.987	2	0		1	2	0		1			1
AFIHWVSQPLMCEVR	A	R	1	1	0	0	1	1	1	0	1	1	1	0	1	1	1	1	0	1	0	2	0	15	0	1871.9175	P47897;B4DWJ2;B4DNN3;H7C0R3	P47897	QARS	Glutamine--tRNA ligase	yes	no	3	6.6348E-05	114.7	1.34	0.473	37	19	1.34	0.473	37	19	4	7	4	9	4	8
AFIITGQTYTR	A	R	1	1	0	0	0	1	0	1	0	2	0	0	0	1	0	0	3	0	1	0	0	11	0	1269.6717	P30566;E7ERF4;P30566-2;B4DUM2	P30566	ADSL	Adenylosuccinate lyase	yes	no	2	0.00019988	117.23	1	0	29		1	0	29		3	1	4	1	2	1
AFIPAIDSFGFETDLR	A	R	2	1	0	2	0	0	1	1	0	2	1	0	0	3	1	1	1	0	0	0	0	16	0	1797.8938	Q15029;B4DK30	Q15029	EFTUD2	116 kDa U5 small nuclear ribonucleoprotein component	yes	no	2,3	0.00093381	88.561	1.93	0.253	2	27	1.93	0.253	2	27		4	1	1	1	3
AFITNIPFDVK	A	K	1	0	1	1	0	0	0	0	0	2	0	1	0	2	1	0	1	0	0	1	0	11	0	1263.6863	P52272;P52272-2	P52272	HNRNPM	Heterogeneous nuclear ribonucleoprotein M	yes	no	2	7.1066E-25	174.42	1.56	0.496	53	68	1.56	0.496	53	68	4	9	11	8	8	9
AFITNIPFDVKWQSLK	A	K	1	0	1	1	0	1	0	0	0	2	1	2	0	2	1	1	1	1	0	1	0	16	1	1906.0353	P52272;P52272-2	P52272	HNRNPM	Heterogeneous nuclear ribonucleoprotein M	yes	no	3	0.0016508	83.204	2	0		9	2	0		9	3	1			1	3
AFITNIPFDVKWQSLKDLVK	A	K	1	0	1	2	0	1	0	0	0	2	2	3	0	2	1	1	1	1	0	2	0	20	2	2361.3097	P52272;P52272-2	P52272	HNRNPM	Heterogeneous nuclear ribonucleoprotein M	yes	no	3,4	0.0050795	72.184	2	0		30	2	0		30	8	4		3	5	8
AFIVWLANGDTLR	A	R	2	1	1	1	0	0	0	1	0	1	2	0	0	1	0	0	1	1	0	1	0	13	0	1474.7932	Q9Y4P3;Q96E41;E9PF19;C9JVF0	Q9Y4P3	TBL2	Transducin beta-like protein 2	yes	no	2	2.1987E-05	122.39	2	0		25	2	0		25			4
AFKDIDIEDLEELDPDFIMAK	A	K	2	0	0	5	0	0	3	0	0	3	2	2	1	2	1	0	0	0	0	0	0	21	1	2466.1876	Q14152;F5H335	Q14152	EIF3A	Eukaryotic translation initiation factor 3 subunit A	yes	no	3	6.5129E-38	172.66	1.43	0.495	42	32	1.43	0.495	42	32	4	8	6	7	4	8
AFKDTGKTPVEPEVAIHR	A	R	2	1	0	1	0	0	2	1	1	1	0	2	0	1	2	0	2	0	0	2	0	18	2	1994.0585	P60866-2;P60866;E5RJX2;E5RIP1	P60866-2	RPS20	40S ribosomal protein S20	yes	no	3,4	8.1614E-27	170.78	1.49	0.5	136	132	1.49	0.5	136	132	27	21	16	18	20	15
AFLADPSAFVAAAPVAAATTAAPAAAAAPAK	A	K	17	0	0	1	0	0	0	0	0	0	1	1	0	2	4	1	2	0	0	2	0	31	0	2751.4596	P05388;F8VWS0;Q3B7A4;F8W1K8	P05388	RPLP0	60S acidic ribosomal protein P0	yes	no	2,3,4	4.1312E-164	208.97	1.51	0.5	85	90	1.51	0.5	85	90	13	17	12	14	11	18
AFLADPSAFVAAAPVAAATTAAPAAAAAPAKVEAK	A	K	18	0	0	1	0	0	1	0	0	0	1	2	0	2	4	1	2	0	0	3	0	35	1	3178.7026	P05388;F8VWS0;Q3B7A4;F8W1K8	P05388	RPLP0	60S acidic ribosomal protein P0	yes	no	3	2.8413E-19	97.469	1.11	0.314	16	2	1.11	0.314	16	2	1	2		2	1	2
AFLAELEQNSPK	A	K	2	0	1	0	0	1	2	0	0	0	2	1	0	1	1	1	0	0	0	0	0	12	0	1345.6878	H3BQK9;H3BPE1;Q9UPN3;Q9UPN3-5;F8W8Q1;Q9UPN3-2;Q9UPN3-3;F5GZL7;Q9UPN3-4;H0Y390	H3BQK9	MACF1	Microtubule-actin cross-linking factor 1, isoforms 1/2/3/5	yes	no	2	0.034016	55.04	1.94	0.235	1	16	1.94	0.235	1	16	2	4	2	4	1	1
AFLASGPYLTHQQK	A	K	2	0	0	0	0	2	0	1	1	0	2	1	0	1	1	1	1	0	1	0	0	14	0	1559.8096	Q9Y6M9;E9PH64;E9PF49;E7EWZ0	Q9Y6M9	NDUFB9	NADH dehydrogenase [ubiquinone] 1 beta subcomplex subunit 9	yes	no	2	1.2234E-86	220.53	1.88	0.331	6	42	1.88	0.331	6	42			5		4
AFLASPEYVNLPINGNGK	A	K	2	0	3	0	0	0	1	2	0	1	2	1	0	1	2	1	0	0	1	1	0	18	0	1902.984	P09211;A8MX94	P09211	GSTP1	Glutathione S-transferase P	yes	no	2,3	3.2347E-199	261.64	1.15	0.357	108	19	1.15	0.357	108	19	11	10	7	11	8	12
AFLASPEYVNLPINGNGKQ	A	Q	2	0	3	0	0	1	1	2	0	1	2	1	0	1	2	1	0	0	1	1	0	19	1	2031.0425	P09211;A8MX94	P09211	GSTP1	Glutathione S-transferase P	yes	no	2,3	0	303.96	1.38	0.484	133	80	1.38	0.484	133	80	20	15	14	15	13	16
AFLDALQNQAEASSK	A	K	4	0	1	1	0	2	1	0	0	0	2	1	0	1	0	2	0	0	0	0	0	15	0	1591.7842	Q12931;F5H897	Q12931	TRAP1	Heat shock protein 75 kDa, mitochondrial	yes	no	2	9.4611E-168	259.53	1.57	0.496	52	68	1.57	0.496	52	68	10	8	9	11	11	8
AFLDCCEYITQLR	A	R	1	1	0	1	2	1	1	0	0	1	2	0	0	1	0	0	1	0	1	0	0	13	0	1687.7698	CON__Q2UVX4	CON__Q2UVX4			yes	yes	2,3	1.114E-58	199.8	1.03	0.167	68	2	1.03	0.167	68	2	5	3	3	3	3	2
AFLDFHALPYQVVEVNPVR	A	R	2	1	1	1	0	1	1	0	1	0	2	0	0	2	2	0	0	0	1	4	0	19	0	2213.1633	Q9H7Z7;H7C5L1	Q9H7Z7	PTGES2	Prostaglandin E synthase 2;Prostaglandin E synthase 2 truncated form	yes	no	3	4.4152E-16	155.22	1.82	0.388	14	62	1.82	0.388	14	62	4	7	5	5	7	5
AFLDNPGILSELCGTLSR	A	R	1	1	1	1	1	0	1	2	0	1	4	0	0	1	1	2	1	0	0	0	0	18	0	1961.9881	Q6NXE6;Q6NXE6-2;B4E1N1;F5GYG2	Q6NXE6	ARMC6	Armadillo repeat-containing protein 6	yes	no	2	1.51E-27	170.89	1	0	15		1	0	15			4		1		4
AFLEENNLDYIIR	A	R	1	1	2	1	0	0	2	0	0	2	2	0	0	1	0	0	0	0	1	0	0	13	0	1608.8148	P53041;H0YDU8;B4DDZ8;A8MU39	P53041	PPP5C	Serine/threonine-protein phosphatase 5;Serine/threonine-protein phosphatase	yes	no	2	1.5318E-36	184.98	1	0	35		1	0	35		2	3	1	3	3	4
AFLGELK	A	K	1	0	0	0	0	0	1	1	0	0	2	1	0	1	0	0	0	0	0	0	0	7	0	776.44324	P78527;P78527-2;E7EUY0	P78527	PRKDC	DNA-dependent protein kinase catalytic subunit	yes	no	2	0.052644	85.265	1.5	0.5	10	10	1.5	0.5	10	10		2		1
AFLIEEQK	A	K	1	0	0	0	0	1	2	0	0	1	1	1	0	1	0	0	0	0	0	0	0	8	0	976.52295	P49207	P49207	RPL34	60S ribosomal protein L34	yes	yes	2	1.1819E-10	184.49	1.56	0.496	65	84	1.56	0.496	65	84	8	12	9	10	12	7
AFLLESLLK	A	K	1	0	0	0	0	0	1	0	0	0	4	1	0	1	0	1	0	0	0	0	0	9	0	1032.6219	Q96JM3	Q96JM3	CHAMP1	Chromosome alignment-maintaining phosphoprotein 1	yes	yes	2	0.0021172	98.033	1.9	0.3	3	27	1.9	0.3	3	27	3	5	3	4	3	4
AFLMQHAPANDYLVTSHIHLHVPEGATPK	A	K	4	0	1	1	0	1	1	1	4	1	3	1	1	1	3	1	2	0	1	2	0	29	0	3193.6131	P36776;B3KXS5;F5GZ27	P36776	LONP1	Lon protease homolog, mitochondrial;Lon protease homolog	yes	no	6	0.047871	33.649	2	0		8	2	0		8		1		2
AFLNAIMR	A	R	2	1	1	0	0	0	0	0	0	1	1	0	1	1	0	0	0	0	0	0	0	8	0	934.50586	Q14839-2;Q14839;F5GWX5;F5H2G1;Q5TG85;Q8TDI0;F5GXP9;F5H2K7;F5GZM9	Q14839-2	CHD4;CHD5	Chromodomain-helicase-DNA-binding protein 4;Chromodomain-helicase-DNA-binding protein 5	no	no	2	0.087211	54.205	2	0		3	NaN	NaN				1		1
AFLPLLK	A	K	1	0	0	0	0	0	0	0	0	0	3	1	0	1	1	0	0	0	0	0	0	7	0	800.51601	Q14690;F5H7X0	Q14690	PDCD11	Protein RRP5 homolog	yes	no	2	0.030556	87.989	2	0		23	2	0		23		4		3	3	2
AFLQGGQEATDIALLLR	A	R	3	1	0	1	0	2	1	2	0	1	4	0	0	1	0	0	1	0	0	0	0	17	0	1814.989	Q14203;A8MY36;A8MWX9;E7EX90;E7EUR0;E9PGE1;E9PFS5;Q14203-2;G5E9H4;Q6AWB1	Q14203	DCTN1;DKFZp686E0752	Dynactin subunit 1	yes	no	2	0.0016015	114.29	1	0	4		1	0	4					1		1
AFLSTHPNTETVFEAFLK	A	K	2	0	1	0	0	0	2	0	1	0	2	1	0	3	1	1	3	0	0	1	0	18	0	2051.0364	Q96S44	Q96S44	TP53RK	TP53-regulating kinase	yes	yes	3	2.3939E-05	103.04	1.04	0.202	45	2	1.04	0.202	45	2	2	5	3	4	4	5
AFLTLAEDILR	A	R	2	1	0	1	0	0	1	0	0	1	3	0	0	1	0	0	1	0	0	0	0	11	0	1260.7078	P61026	P61026	RAB10	Ras-related protein Rab-10	yes	yes	2	2.1148E-83	229.73	1.57	0.495	50	66	1.57	0.495	50	66	8	9	10	8	10	9
AFMGTPVQK	A	K	1	0	0	0	0	1	0	1	0	0	0	1	1	1	1	0	1	0	0	1	0	9	0	977.50044	P46013;F5H4V4;P46013-2	P46013	MKI67	Antigen KI-67	yes	no	2	0.027599	66.27	1.9	0.3	1	9	1.9	0.3	1	9		1		2	1	2
AFMTADLPNELIELLEK	A	K	2	0	1	1	0	0	3	0	0	1	4	1	1	1	1	0	1	0	0	0	0	17	0	1946.0071	Q00610;Q00610-2;P53675;P53675-2	Q00610	CLTC;CLTCL1	Clathrin heavy chain 1;Clathrin heavy chain 2	no	no	2,3	4.6385E-106	227	1.54	0.499	74	86	NaN	NaN			4	20	12	14	9	18
AFNDPFIQK	A	K	1	0	1	1	0	1	0	0	0	1	0	1	0	2	1	0	0	0	0	0	0	9	0	1078.5447	Q92598;Q92598-2;B4DYH1;Q92598-3;E7EUG1	Q92598	HSPH1	Heat shock protein 105 kDa	yes	no	2	0.041777	93.178	1	0	32		1	0	32		3	3	3	2	6	1
AFNKPHLANGHVVPIKPQVK	A	K	2	0	2	0	0	1	0	1	2	1	1	3	0	1	3	0	0	0	0	3	0	20	2	2193.2535	Q8IVT2	Q8IVT2	C19orf21	Uncharacterized protein C19orf21	yes	yes	5	0.099891	50.077	2	0		3	2	0		3					1
AFNSSSFNSNTFLTR	A	R	1	1	3	0	0	0	0	0	0	0	1	0	0	3	0	4	2	0	0	0	0	15	0	1691.7903	P46060;F8W7I9	P46060	RANGAP1	Ran GTPase-activating protein 1	yes	no	2	4.1157E-27	168.1	1.62	0.486	28	45	1.62	0.486	28	45	6	9	5	7	7	9
AFPHLQQPSFLLASLK	A	K	2	0	0	0	0	2	0	0	1	0	4	1	0	2	2	2	0	0	0	0	0	16	0	1795.9985	Q9NXE4-4;H7BXF4;Q9NXE4;Q9NXE4-2;E7ESA2;B4DM23;C9J647;F2Z2W5;F2Z2I0;F8WF03	Q9NXE4-4	SMPD4	Sphingomyelin phosphodiesterase 4	yes	no	2	3.3273E-83	147.07	2	0		51	2	0		51		1	6	2	4	1
AFPMPGFDEH	A	H	1	0	0	1	0	0	1	1	1	0	0	0	1	2	2	0	0	0	0	0	0	10	0	1146.4804	P34897;P34897-3;P34897-2;B4DLV4	P34897	SHMT2	Serine hydroxymethyltransferase, mitochondrial;Serine hydroxymethyltransferase	yes	no	2	0.0010725	99.442	1.67	0.469	17	35	1.67	0.469	17	35		7	2	6	2	5
AFPNPYADYNK	A	K	2	0	2	1	0	0	0	0	0	0	0	1	0	1	2	0	0	0	2	0	0	11	0	1298.5932	O43813;E9PHS0;F8WDS9	O43813	LANCL1	LanC-like protein 1	yes	no	2	0.017765	63.624	1.15	0.354	58	10	1.15	0.354	58	10	2	3	8	5	4	4
AFPQAANGSAK	A	K	4	0	1	0	0	1	0	1	0	0	0	1	0	1	1	1	0	0	0	0	0	11	0	1060.5302	O95372;E9PH41;Q5QPQ1;Q5QPQ0	O95372	LYPLA2	Acyl-protein thioesterase 2	yes	no	2	0.051361	51.841	1.03	0.182	28	1	1.03	0.182	28	1	3	2	2	3	2	3
AFPQLGGRPGPEGEGSLESQPPPLQTQACPESSCLR	A	R	2	2	0	0	2	4	4	5	0	0	4	0	0	1	7	4	1	0	0	0	0	36	1	3833.8101	O94992	O94992	HEXIM1	Protein HEXIM1	yes	yes	3,4	1.8179E-34	107.71	1.17	0.373	30	6	1.17	0.373	30	6	1	9	3	5	1	8
AFPSDHYAIESQLQLHGLNIEESMR	A	R	2	1	1	1	0	2	3	1	2	2	3	0	1	1	1	3	0	0	1	0	0	25	0	2884.3814	Q16719;Q16719-2	Q16719	KYNU	Kynureninase	yes	no	4	0.055841	36.744	1.25	0.433	3	1	1.25	0.433	3	1		2		2
AFPVLLLDTVPWYLR	A	R	1	1	0	1	0	0	0	0	0	0	4	0	0	1	2	0	1	1	1	2	0	15	0	1802.0131	Q969N2;Q969N2-5;Q969N2-4;F5GWY0;Q969N2-2;B7Z1N3	Q969N2	PIGT	GPI transamidase component PIG-T	yes	no	2	1.1888E-13	129.54	1.92	0.276	1	11	1.92	0.276	1	11				1
AFQATLR	A	R	2	1	0	0	0	1	0	0	0	0	1	0	0	1	0	0	1	0	0	0	0	7	0	805.44464	Q6PJG6	Q6PJG6	BRAT1	BRCA1-associated ATM activator 1	yes	yes	2	0.077169	67.032	1.12	0.331	7	1	1.12	0.331	7	1			2			1
AFQGLLDTYSVWR	A	R	1	1	0	1	0	1	0	1	0	0	2	0	0	1	0	1	1	1	1	1	0	13	0	1554.7831	Q6XQN6;Q6XQN6-2;C9JC60;Q6XQN6-3;G5E977;C9J8U2	Q6XQN6	NAPRT1	Nicotinate phosphoribosyltransferase	yes	no	2	0.040379	90.412	1	0	3		1	0	3
AFQHLSEAVQAAEEEAQPPSWSCGPAAGVIDAYMTLADFCDQQLR	A	R	9	1	0	3	2	5	4	2	1	1	3	0	1	2	3	3	1	1	1	2	0	45	0	4964.248	P78527;P78527-2;E7EUY0	P78527	PRKDC	DNA-dependent protein kinase catalytic subunit	yes	no	4	6.8337E-15	73.337	2	0		15	2	0		15		4		4	1	2
AFQNTATACAPVSHYR	A	R	4	1	1	0	1	1	0	0	1	0	0	0	0	1	1	1	2	0	1	1	0	16	0	1792.8315	Q9H814;B4DPU2	Q9H814	PHAX	Phosphorylated adapter RNA export protein	yes	no	3	0.00021859	95.631	1.11	0.312	49	6	1.11	0.312	49	6	5	4	5	3	4	4
AFQYADGLEQLR	A	R	2	1	0	1	0	2	1	1	0	0	2	0	0	1	0	0	0	0	1	0	0	12	0	1409.6939	Q9BU89	Q9BU89	DOHH	Deoxyhypusine hydroxylase	yes	yes	2	0.0021762	81.565	1.15	0.361	11	2	1.15	0.361	11	2		2	2	3		2
AFQYVETHGEVCPANWTPDSPTIKPSPAASK	A	K	4	0	1	1	1	1	2	1	1	1	0	2	0	1	5	3	3	1	1	2	0	31	1	3384.6085	P30048;E9PH29	P30048	PRDX3	Thioredoxin-dependent peroxide reductase, mitochondrial	yes	no	3,4	1.519E-147	199.83	1.62	0.484	48	80	1.62	0.484	48	80	11	10	10	8	8	8
AFQYVETHGEVCPANWTPDSPTIKPSPAASKEYFQK	A	K	4	0	1	1	1	2	3	1	1	1	0	3	0	2	5	3	3	1	2	2	0	36	2	4079.9364	P30048;E9PH29	P30048	PRDX3	Thioredoxin-dependent peroxide reductase, mitochondrial	yes	no	4,5	4.9802E-12	86.543	2	0		42	2	0		42	7	4	4	2	4	6
AFREEAIK	A	K	2	1	0	0	0	0	2	0	0	1	0	1	0	1	0	0	0	0	0	0	0	8	1	962.51853	P13010	P13010	XRCC5	X-ray repair cross-complementing protein 5	yes	yes	3	0.078088	71.342	1.48	0.5	17	16	1.48	0.5	17	16	3	2	3		3
AFREEFGAEPELAVSAPGR	A	R	4	2	0	0	0	0	4	2	0	0	1	0	0	2	2	1	0	0	0	1	0	19	1	2032.0014	P51570;A6NJD0	P51570	GALK1	Galactokinase	yes	no	3	0.0034292	72.184	1.05	0.218	19	1	1.05	0.218	19	1	1	2	1	2	2	4
AFSDPFVEAEK	A	K	2	0	0	1	0	0	2	0	0	0	0	1	0	2	1	1	0	0	0	1	0	11	0	1238.5819	P34932;F5H3R0;Q9BUK9	P34932	HSPA4	Heat shock 70 kDa protein 4	yes	no	2	2.3579E-12	158.41	1	0	44		1	0	44		1	4	4	3	2	3
AFSDPFVEAEKSNLAYDIVQLPTGLTGIK	A	K	3	0	1	2	0	1	2	2	0	2	3	2	0	2	2	2	2	0	1	2	0	29	1	3122.6176	P34932;F5H3R0;Q9BUK9	P34932	HSPA4	Heat shock 70 kDa protein 4	yes	no	3	2.0206E-72	161.68	1.13	0.336	47	7	1.13	0.336	47	7	7	5	4	3	4	7
AFSGYLGTDQSK	A	K	1	0	0	1	0	1	0	2	0	0	1	1	0	1	0	2	1	0	1	0	0	12	0	1272.5986	P10768;H7BZT7	P10768	ESD	S-formylglutathione hydrolase	yes	no	2	2.811E-07	140.14	1.25	0.433	30	10	1.25	0.433	30	10	2	2		4	2	2
AFSITQGLLK	A	K	1	0	0	0	0	1	0	1	0	1	2	1	0	1	0	1	1	0	0	0	0	10	0	1076.623	O15067;F5GWT9;H0YGH1	O15067	PFAS	Phosphoribosylformylglycinamidine synthase	yes	no	2	5.9982E-05	133.23	1	0	40		1	0	40		3	5	4	3	4	3
AFSQFGK	A	K	1	0	0	0	0	1	0	1	0	0	0	1	0	2	0	1	0	0	0	0	0	7	0	783.39154	O60506;O60506-2	O60506	SYNCRIP	Heterogeneous nuclear ribonucleoprotein Q	no	no	2	0.091809	62.659	1.4	0.49	12	8	NaN	NaN				2	1	2	1	2
AFSQFGKLER	A	R	1	1	0	0	0	1	1	1	0	0	1	1	0	2	0	1	0	0	0	0	0	10	1	1181.6193	O60506;O60506-2	O60506	SYNCRIP	Heterogeneous nuclear ribonucleoprotein Q	no	no	2	0.018398	92.611	1.47	0.499	9	8	NaN	NaN			2	1	3	1		3
AFSQFVRPLIAAK	A	K	3	1	0	0	0	1	0	0	0	1	1	1	0	2	1	1	0	0	0	1	0	13	1	1446.8347	Q14839-2;Q14839;F5GWX5;F5H2G1;F5H6N4	Q14839-2	CHD4	Chromodomain-helicase-DNA-binding protein 4	yes	no	2	0.028064	65.295	2	0		12	2	0		12			4
AFSSLNTLPEELRPYVPLFCSVLTK	A	K	1	1	1	0	1	0	2	0	0	0	5	1	0	2	3	3	2	0	1	2	0	25	1	2880.5096	C9JSL2;Q5JRX3-2;Q5JRX3;E9PDX7;E9PDX6	C9JSL2	PITRM1	Presequence protease, mitochondrial	yes	no	3	2.0395E-21	129.2	1.98	0.131	1	56	1.98	0.131	1	56	1	4	4	4	4	4
AFSVFLFNTENK	A	K	1	0	2	0	0	0	1	0	0	0	1	1	0	3	0	1	1	0	0	1	0	12	0	1415.7085	Q13907-2;Q13907;C9JKM8;C9JD53	Q13907-2	IDI1	Isopentenyl-diphosphate Delta-isomerase 1	yes	no	2	1.1407E-48	194.39	1.05	0.226	35	2	1.05	0.226	35	2		4		6		4
AFSYYGPLR	A	R	1	1	0	0	0	0	0	1	0	0	1	0	0	1	1	1	0	0	2	0	0	9	0	1072.5342	Q16629;C9JAB2;G5E9M3;A6NNE8;Q16629-2;Q16629-3	Q16629	SRSF7	Serine/arginine-rich splicing factor 7	yes	no	2	3.8395E-05	133.57	2	0		70	2	0		70	4	4	5	4	4	6
AFTELFQVACAKPPPLGLCDYPSSR	A	R	3	1	0	1	2	1	1	1	0	0	3	1	0	2	4	2	1	0	1	1	0	25	1	2823.3724	Q14166;B1AH89	Q14166	TTLL12	Tubulin--tyrosine ligase-like protein 12	yes	no	3	1.1219E-44	158.33	1.4	0.49	48	32	1.4	0.49	48	32	8	4	5	4	5	5
AFTELQAK	A	K	2	0	0	0	0	1	1	0	0	0	1	1	0	1	0	0	1	0	0	0	0	8	0	906.48108	O60925;E5RGS4	O60925	PFDN1	Prefoldin subunit 1	yes	no	2	0.037315	69.598	1	0	7		1	0	7			1	1	1		2
AFTGFIVEADTPGIQIGR	A	R	2	1	0	1	0	1	1	3	0	3	0	0	0	2	1	0	2	0	0	1	0	18	0	1890.984	B7Z9I1;Q5T4U5;P11310-2;P11310;B4DJE7	B7Z9I1	ACADM	Medium-chain specific acyl-CoA dehydrogenase, mitochondrial	yes	no	2	0.0010585	79.013	1.8	0.4	2	8	1.8	0.4	2	8		1	1
AFTGREFDELNPSAQR	A	R	2	2	1	1	0	1	2	1	0	0	1	0	0	2	1	1	1	0	0	0	0	16	1	1836.8755	P16615;P16615-3;P16615-2;P16615-5;P16615-4;H7C5W9	P16615	ATP2A2	Sarcoplasmic/endoplasmic reticulum calcium ATPase 2	yes	no	3	0.00086115	89.507	2	0		20	2	0		20	2	4		2	4	4
AFTHTAQYDEAISDYFR	A	R	3	1	0	2	0	1	1	0	1	1	0	0	0	2	0	1	2	0	2	0	0	17	0	2033.9119	P31939;E9PBU3;F5GWY2;C9JLK0	P31939	ATIC	Bifunctional purine biosynthesis protein PURH;Phosphoribosylaminoimidazolecarboxamide formyltransferase;IMP cyclohydrolase	yes	no	3	5.6261E-05	111.64	1	0	32		1	0	32			3		4	1	2
AFTHTAQYDEAISDYFRK	A	K	3	1	0	2	0	1	1	0	1	1	0	1	0	2	0	1	2	0	2	0	0	18	1	2162.0069	P31939;E9PBU3;F5GWY2;C9JLK0	P31939	ATIC	Bifunctional purine biosynthesis protein PURH;Phosphoribosylaminoimidazolecarboxamide formyltransferase;IMP cyclohydrolase	yes	no	3,4	2.6644E-75	211.57	1.08	0.269	106	9	1.08	0.269	106	9	6	9	7	8	6	10
AFTKPEEACSFILSADFPALVVK	A	K	4	0	0	1	1	0	2	0	0	1	2	2	0	3	2	2	1	0	0	2	0	23	1	2539.3032	P22102;P22102-2;F8WD69;C9JTV6;C9JBJ1;H7C366	P22102	GART	Trifunctional purine biosynthetic protein adenosine-3;Phosphoribosylamine--glycine ligase;Phosphoribosylformylglycinamidine cyclo-ligase;Phosphoribosylglycinamide formyltransferase	yes	no	3	5.2332E-10	122.64	1.39	0.488	62	40	1.39	0.488	62	40	10	5	5	5	4	8
AFTMDCITLEGDQVSHR	A	R	1	1	0	2	1	1	1	1	1	1	1	0	1	1	0	1	2	0	0	1	0	17	0	1978.8877	Q9UQE7	Q9UQE7	SMC3	Structural maintenance of chromosomes protein 3	yes	yes	3	0.022924	51.546	2	0		19	2	0		19		4		4		3
AFTYINLDK	A	K	1	0	1	1	0	0	0	0	0	1	1	1	0	1	0	0	1	0	1	0	0	9	0	1083.5601	P02786;G3V0E5;F5H6B1	P02786	TFRC	Transferrin receptor protein 1;Transferrin receptor protein 1, serum form	yes	no	2	0.016902	72.643	1.8	0.397	11	45	1.8	0.397	11	45	2	6	6	3		4
AFVAIGDYNGHVGLGVK	A	K	2	0	1	1	0	0	0	4	1	1	1	1	0	1	0	0	0	0	1	3	0	17	0	1715.8995	P15880;H0YEN5;E9PMM9;E9PM36;E9PPT0	P15880	RPS2	40S ribosomal protein S2	yes	no	2,3	7.1293E-05	109.35	1.58	0.494	42	58	1.58	0.494	42	58	4	6	8	8	1	7
AFVDFLSDEIKEER	A	R	1	1	0	2	0	0	3	0	0	1	1	1	0	2	0	1	0	0	0	1	0	14	1	1696.8308	Q07021	Q07021	C1QBP	Complement component 1 Q subcomponent-binding protein, mitochondrial	yes	yes	3	0.0024584	84.718	1.91	0.283	5	52	1.91	0.283	5	52	4	6	5	4	5	3
AFVGNQLPFIGFTYYR	A	R	1	1	1	0	0	1	0	2	0	1	1	0	0	3	1	0	1	0	2	1	0	16	0	1891.9621	O75116;E9PF63;D6REE7	O75116	ROCK2	Rho-associated protein kinase 2	yes	no	2	1.7353E-11	152.34	1.1	0.294	38	4	1.1	0.294	38	4	2	4	5	2	4	4
AFVHWYVGEGMEEGEFSEAREDMAALEK	A	K	4	1	0	1	0	0	7	3	1	0	1	1	2	2	0	1	0	1	1	2	0	28	1	3216.4169	P68363;E7ET24;F8VWX4;P68366;A8MUB1;Q71U36;G3V1U9;F8VXZ4;Q9BQE3;F5H5D3	P68363	TUBA1B;TUBA1A;TUBA4A;TUBA1C	Tubulin alpha-1B chain;Tubulin alpha-4A chain;Tubulin alpha-1A chain;Tubulin alpha-1C chain	no	no	4	1.1435E-63	163.62	1.05	0.223	36	2	NaN	NaN			2	4	4	3	4	3
AFVTSGELVR	A	R	1	1	0	0	0	0	1	1	0	0	1	0	0	1	0	1	1	0	0	2	0	10	0	1077.5819	B5MC38;E9PD18	B5MC38	CTCF		yes	yes	2	0.019362	65.347	1.92	0.266	1	12	1.92	0.266	1	12	2	2		3	2
AFYAELYHIISSNLEK	A	K	2	0	1	0	0	0	2	0	1	2	2	1	0	1	0	2	0	0	2	0	0	16	0	1896.9622	C9JE52;A8MZ76;Q9UL46;H0YM70	C9JE52	PSME2	Proteasome activator complex subunit 2	yes	no	2,3	2.0768E-44	195.15	1.23	0.423	92	28	1.23	0.423	92	28	10	9	9	11	9	5
AFYECLAACEGSR	A	R	3	1	0	0	2	0	2	1	0	0	1	0	0	1	0	1	0	0	1	0	0	13	0	1532.6388	O75718;Q8NB01;C9JP16	O75718	CRTAP	Cartilage-associated protein	yes	no	2	2.4633E-09	148.68	1.83	0.377	6	29	1.83	0.377	6	29		1	4	1
AFYMEEGVPYCERDYEK	A	K	1	1	0	1	1	0	4	1	0	0	0	1	1	1	1	0	0	0	3	1	0	17	1	2184.9132	Q9NR12;Q9NR12-2	Q9NR12	PDLIM7	PDZ and LIM domain protein 7	yes	no	3	0.0089208	67.275	1.52	0.5	26	28	1.52	0.5	26	28	3	7	4	6	3	6
AFYNNVLGEYEEYITK	A	K	1	0	2	0	0	0	3	1	0	1	1	1	0	1	0	0	1	0	3	1	0	16	0	1951.9204	P04181	P04181	OAT	Ornithine aminotransferase, mitochondrial;Ornithine aminotransferase, hepatic form;Ornithine aminotransferase, renal form	yes	yes	2	0.00014175	105.14	2	0		1	2	0		1
AFYPEEISSMVLTK	A	K	1	0	0	0	0	0	2	0	0	1	1	1	1	1	1	2	1	0	1	1	0	14	0	1613.8011	H0YG33;P08107;F5GZ62;F5H1D3;F8VZJ4	H0YG33	HSPA1B;HSPA1A	Heat shock 70 kDa protein 1A/1B	no	no	2,3	8.3783E-34	179.93	1.26	0.439	113	40	NaN	NaN			12	18	9	13	7	14
AFYVNVLNEEQR	A	R	1	1	2	0	0	1	2	0	0	0	1	0	0	1	0	0	0	0	1	2	0	12	0	1480.731	P04040	P04040	CAT	Catalase	yes	yes	2	5.5111E-20	165.58	1.58	0.494	59	81	1.58	0.494	59	81	10	7	15	8	11	8
AGAAAGGPGVSGVCVCK	A	K	4	0	0	0	2	0	0	5	0	0	0	1	0	0	1	1	0	0	0	3	0	17	0	1516.7126	Q16270;B4E1N2	Q16270	IGFBP7	Insulin-like growth factor-binding protein 7	yes	no	2	4.1849E-06	134.81	1.74	0.436	11	32	1.74	0.436	11	32	5	11	2	2	5	7
AGAAGGPEEEAEKPVK	A	K	4	0	0	0	0	0	4	3	0	0	0	2	0	0	2	0	0	0	0	1	0	16	1	1538.7577	Q8WW12;Q8WW12-2	Q8WW12	PCNP	PEST proteolytic signal-containing nuclear protein	yes	no	2,3	0.00052397	95.57	1.13	0.342	77	12	1.13	0.342	77	12	4	6	5	5	6	10
AGAANSQLSTSQPSLR	A	R	3	1	1	0	0	2	0	1	0	0	2	0	0	0	1	4	1	0	0	0	0	16	0	1586.8012	F5H7W8;Q96C57;G5EA44;E7ENF1;H0YF83	F5H7W8	C12orf43	Uncharacterized protein C12orf43	yes	no	2	2.1186E-06	140.8	2	0		13	2	0		13		3		3	1	4
AGAAPYVQAFDSLLAGPVAEYLK	A	K	6	0	0	1	0	1	1	2	0	0	3	1	0	1	2	1	0	0	2	2	0	23	0	2350.2209	Q01518;F5H6Z3;Q5T0R1;Q5T0R2;Q5T0R3;Q5T0R4;Q5T0R5;Q5T0R6;Q5T0R7	Q01518	CAP1	Adenylyl cyclase-associated protein 1;Adenylyl cyclase-associated protein	yes	no	2,3	0	220.86	1.47	0.499	113	102	1.47	0.499	113	102	15	15	11	14	17	16
AGAATQASLESAPR	A	R	5	1	0	0	0	1	1	1	0	0	1	0	0	0	1	2	1	0	0	0	0	14	0	1328.6684	Q9BXR0;B4DFM7	Q9BXR0	QTRT1	Queuine tRNA-ribosyltransferase	yes	no	2	6.5792E-10	150.26	1.07	0.258	13	1	1.07	0.258	13	1	1	3		1		2
AGADEERAETAR	A	R	4	2	0	1	0	0	3	1	0	0	0	0	0	0	0	0	1	0	0	0	0	12	1	1274.5851	P78371;F5GWF6;F8VQ14	P78371	CCT2	T-complex protein 1 subunit beta	yes	no	2,3	4.8408E-09	144.1	1.08	0.266	96	8	1.08	0.266	96	8	7	7	8	3	7	6
AGAGMITQHSSNASPINR	A	R	3	1	2	0	0	1	0	2	1	2	0	0	1	0	1	3	1	0	0	0	0	18	0	1810.8744	Q9NWH9;A8K5V8;H7C3F4;H0YKH2	Q9NWH9	SLTM	SAFB-like transcription modulator	yes	no	3	1.0276E-06	118.19	1.92	0.273	3	34	1.92	0.273	3	34		5	1	5		4
AGAGPGGPPQKPAPSSQR	A	R	3	1	0	0	0	2	0	4	0	0	0	1	0	0	5	2	0	0	0	0	0	18	1	1658.8489	Q9Y5J1;B2RAX6	Q9Y5J1	UTP18	U3 small nucleolar RNA-associated protein 18 homolog	yes	no	2,3	4.9954E-05	103.83	1.87	0.334	10	68	1.87	0.334	10	68	4	7	7	4	5	5
AGAGSAAVSGAGTPVAGPTGR	A	R	6	1	0	0	0	0	0	6	0	0	0	0	0	0	2	2	2	0	0	2	0	21	0	1710.8649	O95295	O95295	SNAPIN	SNARE-associated protein Snapin	yes	yes	2	3.7172E-07	121.26	1.33	0.471	2	1	1.33	0.471	2	1		1
AGAGSATLSMAYAGAR	A	R	6	1	0	0	0	0	0	3	0	0	1	0	1	0	0	2	1	0	1	0	0	16	0	1453.6984	P40926;E9PDB2;G3XAL0	P40926	MDH2	Malate dehydrogenase, mitochondrial;Malate dehydrogenase	yes	no	2,3	3.7523E-104	227.47	1.5	0.5	67	66	1.5	0.5	67	66	6	17	5	15	4	13
AGAIAPCEVTVPAQNTGLGPEK	A	K	4	0	1	0	1	1	2	3	0	1	1	1	0	0	3	0	2	0	0	2	0	22	0	2179.0943	P05388;F8VWS0;Q3B7A4;F8VU65;F8VW21;Q8NHW5;G3V210;F8VPE8;F8VRK7;F8VQY6	P05388	RPLP0;RPLP0P6	60S acidic ribosomal protein P0;60S acidic ribosomal protein P0-like	yes	no	2,3	3.7019E-110	208.98	1.61	0.488	102	158	1.61	0.488	102	158	24	19	14	17	18	17
AGAISASGPELQGAGHSK	A	K	4	0	0	0	0	1	1	4	1	1	1	1	0	0	1	3	0	0	0	0	0	18	0	1636.8169	Q09666	Q09666	AHNAK	Neuroblast differentiation-associated protein AHNAK	yes	yes	2,3	9.4933E-175	258.14	1.61	0.487	98	156	1.61	0.487	98	156	14	15	24	10	18	13
AGALCLSR	A	R	2	1	0	0	1	0	0	1	0	0	2	0	0	0	0	1	0	0	0	0	0	8	0	846.43817	CON__ENSEMBL:ENSBTAP00000024146	CON__ENSEMBL:ENSBTAP00000024146			yes	yes	2	0.0012306	124.98	1.03	0.177	30	1	1.03	0.177	30	1	1		2	3	1	2
AGALHAQVER	A	R	3	1	0	0	0	1	1	1	1	0	1	0	0	0	0	0	0	0	0	1	0	10	0	1050.557	Q9BQG0-2;Q9BQG0	Q9BQG0-2	MYBBP1A	Myb-binding protein 1A	yes	no	2	0.021482	64.297	2	0		11	2	0		11
AGALNSNDAFVLK	A	K	3	0	2	1	0	0	0	1	0	0	2	1	0	1	0	1	0	0	0	1	0	13	0	1318.6881	P06396;P06396-3;F5H1A8;P06396-2;F8WA45;F5H8M4;Q5T0H9;Q5T0H8;Q5T0H7;CON__Q3SX14	P06396	GSN	Gelsolin	no	no	2	1.3775E-88	222.25	1.34	0.473	78	40	NaN	NaN			18	4	7	6	3	5
AGALQCSPSDAYTK	A	K	3	0	0	1	1	1	0	1	0	0	1	1	0	0	1	2	1	0	1	0	0	14	0	1467.6664	Q9Y490;Q5TCU6	Q9Y490	TLN1	Talin-1	yes	no	2	2.8349E-18	164.88	1.13	0.333	62	9	1.13	0.333	62	9	4	5	5	5	4	6
AGALQCSPSDAYTKK	A	K	3	0	0	1	1	1	0	1	0	0	1	2	0	0	1	2	1	0	1	0	0	15	1	1595.7614	Q9Y490;Q5TCU6	Q9Y490	TLN1	Talin-1	yes	no	2,3	7.8919E-14	160.8	1.1	0.294	85	9	1.1	0.294	85	9	9	9	10	4	11	10
AGATSEGVLANFFNSLLSK	A	K	3	0	2	0	0	0	1	2	0	0	3	1	0	2	0	3	1	0	0	1	0	19	0	1924.9894	Q9Y6G9;E9PHI6	Q9Y6G9	DYNC1LI1	Cytoplasmic dynein 1 light intermediate chain 1	yes	no	2,3	3.2905E-93	216.29	1.52	0.5	60	65	1.52	0.5	60	65	5	14	9	9	9	15
AGATSEGVLANFFNSLLSKK	A	K	3	0	2	0	0	0	1	2	0	0	3	2	0	2	0	3	1	0	0	1	0	20	1	2053.0844	Q9Y6G9;E9PHI6	Q9Y6G9	DYNC1LI1	Cytoplasmic dynein 1 light intermediate chain 1	yes	no	3	0.010107	64.565	1.31	0.462	45	20	1.31	0.462	45	20	6	4	2	4	4	5
AGAVQNTNDSSALSK	A	K	3	0	2	1	0	1	0	1	0	0	1	1	0	0	0	3	1	0	0	1	0	15	0	1461.7059	O60294;H3BU01	O60294	LCMT2	Leucine carboxyl methyltransferase 2	yes	no	2	3.6972E-06	136.83	1.5	0.5	1	1	1.5	0.5	1	1		1
AGAVQNTNDSSALSKR	A	R	3	1	2	1	0	1	0	1	0	0	1	1	0	0	0	3	1	0	0	1	0	16	1	1617.8071	O60294;H3BU01	O60294	LCMT2	Leucine carboxyl methyltransferase 2	yes	no	3	0.0085967	67.275	1	0	3		1	0	3			1		1		1
AGAWRPALLASLAAAAAPLPGLGWACDVALLR	A	R	11	2	0	1	1	0	0	3	0	0	7	0	0	0	3	1	0	2	0	1	0	32	1	3198.7488	Q8WZA9	Q8WZA9	IRGQ	Immunity-related GTPase family Q protein	yes	yes	3	6.5657E-37	123.71	1	0	1		1	0	1			1
AGAYDFPSPEWDTVTPEAK	A	K	3	0	0	2	0	0	2	1	0	0	0	1	0	1	3	1	2	1	1	1	0	19	0	2079.9426	E9PF82;Q13557-11;Q13557-4;Q13557-6;E9PBG7;Q13557-3;Q13557;D6R938;Q13557-5;Q13557-10;Q13557-9;Q13557-12;Q13557-8;Q13554;Q13555-6;Q13555;Q13555-8;Q13555-2;Q13554-2;Q13555-9;Q13555-7;Q13555-4;Q13555-5;Q13555-3;Q13554-5;Q13554-8;Q5SWX3;Q13554-3;Q13555-10;Q13554-6;Q9UQM7-2;Q13554-4;Q9UQM7;Q8WU40;Q13554-7;H7BXS4;B7Z1Z6;H0Y9C2;H0Y6G2	E9PF82	CAMK2D;CAMK2B;CAMK2G;CAMK2A	Calcium/calmodulin-dependent protein kinase type II subunit delta;Calcium/calmodulin-dependent protein kinase type II subunit beta;Calcium/calmodulin-dependent protein kinase type II subunit gamma;Calcium/calmodulin-dependent protein kinase type II subunit alpha	yes	no	2	2.5806E-62	197.14	1.03	0.158	38	1	1.03	0.158	38	1	3	5	1	3	2	6
AGCAVTSLLASELTK	A	K	3	0	0	0	1	0	1	1	0	0	3	1	0	0	0	2	2	0	0	1	0	15	0	1519.7916	H9KV28;O60610;E9PEZ3;E7ET75;E9PEZ2;E9PHQ0;B9ZVX0;O60610-2;E7ERW8	H9KV28	DIAPH1	Protein diaphanous homolog 1	yes	no	2	0.0012873	82.529	1	0	1		1	0	1			1
AGCECLNESDEHGFDNCLR	A	R	1	1	2	2	3	0	3	2	1	0	2	0	0	1	0	1	0	0	0	0	0	19	0	2281.8787	O43396;G3V1K0	O43396	TXNL1	Thioredoxin-like protein 1	yes	no	3	1.5607E-08	124.25	1.15	0.356	40	7	1.15	0.356	40	7	2	5	4	4	4	4
AGCECLNESDEHGFDNCLRK	A	K	1	1	2	2	3	0	3	2	1	0	2	1	0	1	0	1	0	0	0	0	0	20	1	2409.9736	O43396;G3V1K0	O43396	TXNL1	Thioredoxin-like protein 1	yes	no	3,4	1.4108E-14	147.7	1	0	86		1	0	86		7	6	8	5	4	7
AGCEVTILFADLHAYLDNMK	A	K	3	0	1	2	1	0	1	1	1	1	3	1	1	1	0	0	1	0	1	1	0	20	0	2280.0919	P54577	P54577	YARS	Tyrosine--tRNA ligase, cytoplasmic	yes	yes	3	0.0018018	67.646	1	0	7		1	0	7			3		3		1
AGCLDEPVELTSAPTGHTFSVMVTQPITPLLYISTDLTHLQDLR	A	R	2	1	0	3	1	2	2	2	2	2	7	0	1	1	4	3	7	0	1	3	0	44	0	4836.4354	Q8IYS2-2;A6NJM2;Q8IYS2	Q8IYS2-2	KIAA2013	Uncharacterized protein KIAA2013	yes	no	4	0.097931	20.863	2	0		2	2	0		2						1
AGDEFVEK	A	K	1	0	0	1	0	0	2	1	0	0	0	1	0	1	0	0	0	0	0	1	0	8	0	893.41306	Q16836-2;Q16836;E9PF18	Q16836-2	HADH	Hydroxyacyl-coenzyme A dehydrogenase, mitochondrial	yes	no	2	0.0074377	107.57	1.89	0.314	2	16	1.89	0.314	2	16		1	1
AGDFLENHYR	A	R	1	1	1	1	0	0	1	1	1	0	1	0	0	1	0	0	0	0	1	0	0	10	0	1220.5574	CON__Q2UVX4	CON__Q2UVX4			yes	yes	2,3	0.00010422	128.03	1.01	0.103	92	1	1.01	0.103	92	1	4	6	7	2	12	3
AGDKDDITEPAVCALR	A	R	3	1	0	3	1	0	1	1	0	1	1	1	0	0	1	0	1	0	0	1	0	16	1	1729.8305	P14923	P14923	JUP	Junction plakoglobin	yes	yes	2	0.0033587	122.08	2	0		2	2	0		2		1				1
AGDLLEDSPK	A	K	1	0	0	2	0	0	1	1	0	0	2	1	0	0	1	1	0	0	0	0	0	10	0	1043.5135	P51858;Q5SZ07;Q5SZ08;A8K8G0;B7Z525	P51858	HDGF	Hepatoma-derived growth factor	yes	no	2	0.0048097	101.39	1.05	0.223	18	1	1.05	0.223	18	1				1		2
AGDLRDTGIFLDLMHLK	A	K	1	1	0	3	0	0	0	2	1	1	4	1	1	1	0	0	1	0	0	0	0	17	1	1914.0033	P12956;B1AHC9;B1AHC8;B1AHC7;F5H1I8	P12956	XRCC6	X-ray repair cross-complementing protein 6	yes	no	3,4	0.00022537	103.88	1.49	0.5	26	25	1.49	0.5	26	25	6	6		6		13
AGDMENAENILTVMR	A	R	2	1	2	1	0	0	2	1	0	1	1	0	2	0	0	0	1	0	0	1	0	15	0	1662.7705	P42704;F5H4J6;B8ZZ38;C9JCA9	P42704	LRPPRC	Leucine-rich PPR motif-containing protein, mitochondrial	yes	no	2	2.6822E-17	165.49	1.88	0.331	5	35	1.88	0.331	5	35		4	1	5		5
AGDNIPEEQPVASTPTTVSDGENKKDK	A	K	2	0	2	3	0	1	3	2	0	1	0	3	0	0	3	2	3	0	0	2	0	27	2	2826.3519	Q9Y320;Q9Y320-2	Q9Y320	TMX2	Thioredoxin-related transmembrane protein 2	yes	no	4	0.0050713	57.068	1.93	0.258	2	26	1.93	0.258	2	26	2	2		1	1	3
AGDPVILYVNK	A	K	1	0	1	1	0	0	0	1	0	1	1	1	0	0	1	0	0	0	1	2	0	11	0	1187.655	E9PSI1;O15321;E9PMQ9;O15321-2;E9PJM1;E9PL78;E9PS99;E9PQY7;E9PJC4	E9PSI1	TM9SF1	Transmembrane 9 superfamily member 1	yes	no	2	0.044561	53.567	2	0		8	2	0		8	3	1		1		1
AGDREDITEPAICALR	A	R	3	2	0	2	1	0	2	1	0	2	1	0	0	0	1	0	1	0	0	0	0	16	1	1785.8679	P35222;B4DGU4;E7ERS9	P35222	CTNNB1	Catenin beta-1	yes	no	2,3	0.010773	67.326	1.75	0.433	6	18	1.75	0.433	6	18	4	2	3	4	3	2
AGDRQPEWLEEQQGR	A	R	1	2	0	1	0	3	3	2	0	0	1	0	0	0	1	0	0	1	0	0	0	15	1	1797.8394	Q14980;Q14980-2	Q14980	NUMA1	Nuclear mitotic apparatus protein 1	yes	no	3	1.5017E-11	156.6	1.87	0.334	6	41	1.87	0.334	6	41	3	3	5	5	5	5
AGDSEQTLQNHQQPNGGEPFLIGVSGGTASGK	A	K	2	0	2	1	0	4	2	7	1	1	2	1	0	1	2	3	2	0	0	1	0	32	0	3180.5072	Q9BZX2;B4DGD3	Q9BZX2	UCK2	Uridine-cytidine kinase 2	yes	no	3	1.5424E-84	165.17	1	0	4		1	0	4			1		1		2
AGDTVIPLYIPQCGECK	A	K	1	0	0	1	2	1	1	2	0	2	1	1	0	0	2	0	1	0	1	1	0	17	0	1919.9121	P11766;D6RFE4	P11766	ADH5	Alcohol dehydrogenase class-3	yes	no	2,3	5.8816E-35	186.72	1.05	0.222	73	4	1.05	0.222	73	4	4	5	4	6	4	4
AGDVVLVIPFQNPEEQDEGWLMGVK	A	K	1	0	1	2	0	2	3	3	0	1	2	1	1	1	2	0	0	1	0	4	0	25	0	2769.3684	O00499-2;O00499-11;O00499-6;O00499-4;O00499-8;O00499-7;O00499-10;O00499-9;O00499;O00499-5;O00499-3	O00499-2	BIN1	Myc box-dependent-interacting protein 1	yes	no	3	0.00068561	60.278	1	0	10		1	0	10			3		2		2
AGDWQCPNPGCGNQNFAWR	A	R	2	1	3	1	2	2	0	3	0	0	0	0	0	1	2	0	0	2	0	0	0	19	0	2233.917	Q01844-5;Q01844;Q01844-3;B0QYK0;B0QYK1;C9JGE3;Q01844-2	Q01844-5	EWSR1	RNA-binding protein EWS	yes	no	2,3	0	327.53	1.65	0.477	55	102	1.65	0.477	55	102	8	16	13	13	10	10
AGEAAELQDAEVESSAK	A	K	5	0	0	1	0	1	4	1	0	0	1	1	0	0	0	2	0	0	0	1	0	17	0	1703.785	Q9NZT2;Q9NZT2-2;E7ESW4	Q9NZT2	OGFR	Opioid growth factor receptor	yes	no	2	6.1388E-106	225.01	1	0	19		1	0	19		2	4	2	3	1	3
AGEAGKLEEVMQELR	A	R	2	1	0	0	0	1	4	2	0	0	2	1	1	0	0	0	0	0	0	1	0	15	1	1658.8298	Q9BR76	Q9BR76	CORO1B	Coronin-1B	yes	yes	2,3	2.6396E-11	153.39	1.62	0.486	21	34	1.62	0.486	21	34	4	6	2	6	2	7
AGEAPTENPAPPTQQSSAE	A	E	4	0	1	0	0	2	3	1	0	0	0	0	0	0	4	2	2	0	0	0	0	19	0	1880.8388	P16989-2;P16989	P16989-2	CSDA	DNA-binding protein A	yes	no	2	8.3269E-39	183.6	1.16	0.369	67	13	1.16	0.369	67	13	6	6	7	5	5	9
AGEARPGPTAESASGPSEDPSVNFLK	A	K	4	1	1	1	0	0	3	3	0	0	1	1	0	1	4	4	1	0	0	1	0	26	1	2570.2249	Q13501;E7EMC7;Q13501-2;E7ERP8;E9PFW8	Q13501	SQSTM1	Sequestosome-1	yes	no	3	7.5731E-154	227.6	1.39	0.487	57	36	1.39	0.487	57	36	8	9	5	8	6	9
AGEEEPLAVAWSTHGPADLVLTSVGPQHAGTYSCR	A	R	5	1	0	1	1	1	3	4	2	0	3	0	0	0	3	3	3	1	1	3	0	35	0	3662.7424	CON__Q2KJF1	CON__Q2KJF1			yes	yes	3,4	1.9862E-176	199.27	1	0	67		1	0	67		4	4	1	4		4
AGEEQAKFENQLKTK	A	K	2	0	1	0	0	2	3	1	0	0	1	3	0	1	0	0	1	0	0	0	0	15	2	1719.8792	O15078;F5H1B3;F8VS29;F8VSK8;F8W097;F8W0V9	O15078	CEP290	Centrosomal protein of 290 kDa	yes	no	3	7.3999E-05	129.37	1.07	0.258	13	1	1.07	0.258	13	1	3		3	1	2
AGEGLWVILHLYK	A	K	1	0	0	0	0	0	1	2	1	1	3	1	0	0	0	0	0	1	1	1	0	13	0	1497.8344	Q9H2J4;H7BZP2;C9JST4	Q9H2J4	PDCL3	Phosducin-like protein 3	yes	no	3	0.00039365	96.229	1	0	3		1	0	3			3
AGEGTYALDSESCMEK	A	K	2	0	0	1	1	0	3	2	0	0	1	1	1	0	0	2	1	0	1	0	0	16	0	1746.7077	O00541;B5MCF9;O00541-2;B3KXD6	O00541	PES1	Pescadillo homolog	yes	no	2	3.3229E-24	171.81	1.88	0.331	3	21	1.88	0.331	3	21		3		3		3
AGEKGVAYTLLTPK	A	K	2	0	0	0	0	0	1	2	0	0	2	2	0	0	1	0	2	0	1	1	0	14	1	1446.8082	Q86XP3;Q86XP3-2	Q86XP3	DDX42	ATP-dependent RNA helicase DDX42	yes	no	2	0.075751	53.869	1	0	1		1	0	1
AGEKVEKPDTK	A	K	1	0	0	1	0	0	2	1	0	0	0	3	0	0	1	0	1	0	0	1	0	11	2	1200.635	Q02878;F8VZ45;F8VWR1;F8VZA3;F8VRY1	Q02878	RPL6	60S ribosomal protein L6	yes	no	2,3	0.00083392	119.74	1.53	0.499	22	25	1.53	0.499	22	25			3		1
AGELTEDEVER	A	R	1	1	0	1	0	0	4	1	0	0	1	0	0	0	0	0	1	0	0	1	0	11	0	1246.5677	P62269	P62269	RPS18	40S ribosomal protein S18	yes	yes	2	1.3832E-35	187.85	2	0		81	2	0		81	5	6	7	3	6	4
AGELTEDEVERVITIMQNPR	A	R	1	2	1	1	0	1	4	1	0	2	1	0	1	0	1	0	2	0	0	2	0	20	1	2299.1478	P62269	P62269	RPS18	40S ribosomal protein S18	yes	yes	3	2.9519E-12	140.46	1.5	0.5	16	16	1.5	0.5	16	16	4	5	1	2		5
AGEMELKPFNGEDYTCITFQPDLSK	A	K	1	0	1	2	1	1	3	2	0	1	2	2	1	2	2	1	2	0	1	0	0	25	1	2889.3201	P11388-4;C9J5P2;P11388-3;P11388-2;P11388;C9J4C3;H7BXX8;H7BXH5	P11388-4	TOP2A	DNA topoisomerase 2;DNA topoisomerase 2-alpha	yes	no	3	6.6526E-35	146.17	2	0		18	2	0		18		2		4		2
AGEPNSPDAEEANSPDVTAGCDPAGVHPPR	A	R	5	1	2	3	1	0	3	3	1	0	0	0	0	0	6	2	1	0	0	2	0	30	0	3013.3108	Q08J23;Q08J23-2;G3V1R4	Q08J23	NSUN2	tRNA (cytosine(34)-C(5))-methyltransferase	yes	no	3	1.4638E-131	198.22	1.34	0.474	33	17	1.34	0.474	33	17	2	7	3	6	2	5
AGEQKPSSNLLEQFILLAK	A	K	2	0	1	0	0	2	2	1	0	1	4	2	0	1	1	2	0	0	0	0	0	19	1	2085.147	Q9H9Q2	Q9H9Q2	COPS7B	COP9 signalosome complex subunit 7b	no	no	3	3.3288E-13	151.62	1.1	0.297	37	4	NaN	NaN			2	4	1	6	1	4
AGEQLAPFLPQLVPR	A	R	2	1	0	0	0	2	1	1	0	0	3	0	0	1	3	0	0	0	0	1	0	15	0	1634.9144	Q5VYK3;B3KXF2	Q5VYK3	ECM29;KIAA0368	Proteasome-associated protein ECM29 homolog	yes	no	2	0.011813	59.709	1	0	2		1	0	2							1
AGESVLVHGASGGVGLAACQIAR	A	R	5	1	0	0	1	1	1	5	1	1	2	0	0	0	0	2	0	0	0	3	0	23	0	2179.1168	Q08257;A6NN60;A6NP24;C9JH92;Q08257-2	Q08257	CRYZ	Quinone oxidoreductase	yes	no	3	1.16E-06	100.97	1.32	0.467	42	20	1.32	0.467	42	20	2	4	5	5	4	5
AGEVERDLDKADSMIR	A	R	2	2	0	3	0	0	2	1	0	1	1	1	1	0	0	1	0	0	0	1	0	16	2	1803.8785	Q15149-4;Q15149-6;Q15149-5;Q15149-8;Q15149-7;Q15149;Q15149-9;Q15149-2;E9PMV1;Q15149-3	Q15149	PLEC	Plectin	no	no	2,3	0.00077623	104.94	2	0		32	NaN	NaN			1	8		7		7
AGEVFIHK	A	K	1	0	0	0	0	0	1	1	1	1	0	1	0	1	0	0	0	0	0	1	0	8	0	899.4865	Q15233;F5GYZ3;H7C367;C9JYS8;C9IZL7	Q15233	NONO	Non-POU domain-containing octamer-binding protein	yes	no	2,3	0.0007119	122.13	1.98	0.141	1	48	1.98	0.141	1	48	1					2
AGEVFIHKDK	A	K	1	0	0	1	0	0	1	1	1	1	0	2	0	1	0	0	0	0	0	1	0	10	1	1142.6084	Q15233;F5GYZ3;H7C367;C9JYS8;C9IZL7	Q15233	NONO	Non-POU domain-containing octamer-binding protein	yes	no	3	0.035406	68.016	1.53	0.499	7	8	1.53	0.499	7	8	1		2
AGEVINQPMMMAAR	A	R	3	1	1	0	0	1	1	1	0	1	0	0	3	0	1	0	0	0	0	1	0	14	0	1517.7153	P18206;P18206-2;F5H7T3;G8JLL3;Q5JQ13;F5H5H8;B4DTM7	P18206	VCL	Vinculin	yes	no	2	3.0091E-86	215.51	1.12	0.322	60	8	1.12	0.322	60	8	3	5	5	8	4	9
AGEVVPPAMYQFSQYVCQQTGLQIPQLPAPPK	A	K	3	0	0	0	1	6	1	2	0	1	2	1	1	1	6	1	1	0	2	3	0	32	0	3541.7738	Q5XKP0	Q5XKP0	QIL1	Protein QIL1	yes	yes	3	2.234E-36	117.08	2	0		35	2	0		35	1	4	1	5	2	4
AGFAGDDAPR	A	R	3	1	0	2	0	0	0	2	0	0	0	0	0	1	1	0	0	0	0	0	0	10	0	975.44101	CON__P60712;P60709;B4E335;B4DW52;E7EVS6;G5E9R0;Q6S8J3;C9JZR7;C9JUM1;C9JTX5;A5A3E0;F8WCH0;P63261;F5H0N0;P62736;P63267;F5H1C1;Q5T8M7;E9PG30;F6QUT6;F6UVQ4;C9JFL5;B8ZZJ2;F8WB63;P68032;P68133;A6NL76;Q5T8M8;E7EQV5;P0CG39	P63261	ACTB;POTEE;POTEF;ACTG2;ACTG1;ACTA2;ACTC1;ACTA1;POTEJ	Actin, cytoplasmic 1;Actin, cytoplasmic 1, N-terminally processed;POTE ankyrin domain family member E;POTE ankyrin domain family member F;Actin, cytoplasmic 2;Actin, cytoplasmic 2, N-terminally processed;Actin, aortic smooth muscle;Actin, gamma-enteric smooth muscle;Actin, alpha cardiac muscle 1;Actin, alpha skeletal muscle;POTE ankyrin domain family member J	no	no	2	5.2127E-23	171.85	1.6	0.49	379	562	NaN	NaN			64	36	75	52	65	53
AGFAGDQIPK	A	K	2	0	0	1	0	1	0	2	0	1	0	1	0	1	1	0	0	0	0	0	0	10	0	1002.5134	P61163;P42025;G5E9Q5	P61163	ACTR1A;ACTR1B	Alpha-centractin;Beta-centractin	yes	no	2	0.00027962	119.53	1.83	0.378	14	67	1.83	0.378	14	67	4	5	9	5	10	6
AGFIQDTSLILYEEVKPNLTER	A	R	1	1	1	1	0	1	3	1	0	2	3	1	0	1	1	1	2	0	1	1	0	22	1	2535.3221	Q93009;B7Z815;F5H8E5;H3BND8;B7Z7T5	Q93009	USP7	Ubiquitin carboxyl-terminal hydrolase 7;Ubiquitin carboxyl-terminal hydrolase	yes	no	3	0.00084029	70.942	1.03	0.182	28	1	1.03	0.182	28	1		4	4	3	1	2
AGFLDLK	A	K	1	0	0	1	0	0	0	1	0	0	2	1	0	1	0	0	0	0	0	0	0	7	0	762.42759	Q9Y490;Q5TCU6	Q9Y490	TLN1	Talin-1	yes	no	2	0.016283	104.21	1	0	5		1	0	5		1	1		1		1
AGFLDLKDFLPK	A	K	1	0	0	2	0	0	0	1	0	0	3	2	0	2	1	0	0	0	0	0	0	12	1	1362.7547	Q9Y490;Q5TCU6	Q9Y490	TLN1	Talin-1	yes	no	2,3	3.0002E-05	121.04	1.47	0.499	116	102	1.47	0.499	116	102	17	15	17	14	18	17
AGFVPVYLR	A	R	1	1	0	0	0	0	0	1	0	0	1	0	0	1	1	0	0	0	1	2	0	9	0	1020.5757	Q9H0A0;E7ESU4;E9PMN9	Q9H0A0	NAT10	N-acetyltransferase 10	yes	no	2	0.073582	52.482	2	0		14	2	0		14	3	4		2		3
AGGAAVVITEPEHTK	A	K	3	0	0	0	0	0	2	2	1	1	0	1	0	0	1	0	2	0	0	2	0	15	0	1478.7729	Q9P258	Q9P258	RCC2	Protein RCC2	yes	yes	2,3	1.1377E-08	150.22	1.93	0.26	4	51	1.93	0.26	4	51	7	6	6	7	7	7
AGGAAVVITEPEHTKER	A	R	3	1	0	0	0	0	3	2	1	1	0	1	0	0	1	0	2	0	0	2	0	17	1	1763.9166	Q9P258	Q9P258	RCC2	Protein RCC2	yes	yes	2,3,4	2.8265E-58	205.27	1.64	0.48	68	120	1.64	0.48	68	120	15	16	18	10	20	18
AGGADAVQTVTGGLR	A	R	3	1	0	1	0	1	0	4	0	0	1	0	0	0	0	0	2	0	0	2	0	15	0	1371.7106	Q9H223	Q9H223	EHD4	EH domain-containing protein 4	yes	yes	2	6.2944E-08	143.05	1.43	0.494	50	37	1.43	0.494	50	37	7	7	8	8	9	8
AGGAGVPAFYTPTGYGTLVQEGGSPIK	A	K	3	0	0	0	0	1	1	7	0	1	1	1	0	1	3	1	3	0	2	2	0	27	0	2594.3017	P55809;H0YGE8	P55809	OXCT1	Succinyl-CoA:3-ketoacid-coenzyme A transferase 1, mitochondrial	yes	no	2,3	4.1703E-116	201.29	1.72	0.448	32	83	1.72	0.448	32	83	7	10	9	9	10	8
AGGAGVPAFYTPTGYGTLVQEGGSPIKYNK	A	K	3	0	1	0	0	1	1	7	0	1	1	2	0	1	3	1	3	0	3	2	0	30	1	2999.5029	P55809;H0YGE8	P55809	OXCT1	Succinyl-CoA:3-ketoacid-coenzyme A transferase 1, mitochondrial	yes	no	2,3	2.5899E-19	104.33	1.54	0.498	53	63	1.54	0.498	53	63	9	8	8	7	8	7
AGGALCHILGAAYK	A	K	4	0	0	0	1	0	0	3	1	1	2	1	0	0	0	0	0	0	1	0	0	14	0	1400.7235	Q92922;F8WE13	Q92922	SMARCC1	SWI/SNF complex subunit SMARCC1	yes	no	2,3	2.6144E-18	159.94	2	0		93	2	0		93	11	15	5	11	10	7
AGGANYDAQTE	A	E	3	0	1	1	0	1	1	2	0	0	0	0	0	0	0	0	1	0	1	0	0	11	0	1095.4469	Q14019;H3BT58	Q14019	COTL1	Coactosin-like protein	yes	no	2	3.9006E-06	138.76	1.1	0.297	46	5	1.1	0.297	46	5	4	4	4	4	5	4
AGGDAEPRPAEPPAWAGGAR	A	R	6	2	0	1	0	0	2	4	0	0	0	0	0	0	4	0	0	1	0	0	0	20	1	1931.9238	Q96HS1;Q96HS1-2	Q96HS1	PGAM5	Serine/threonine-protein phosphatase PGAM5, mitochondrial	yes	no	3	1.6524E-05	111.22	1.78	0.412	13	47	1.78	0.412	13	47	5	4	5	4	2	5
AGGDATDSSQTALDNK	A	K	3	0	1	3	0	1	0	2	0	0	1	1	0	0	0	2	2	0	0	0	0	16	0	1549.6856	E7EW49;E7ERI8;F5H604;O75122;E3W994;E9PBA6;F5H3X0;H7C4X8	E7EW49	CLASP2	CLIP-associating protein 2	yes	no	2	6.0246E-247	280.5	1.35	0.478	11	6	1.35	0.478	11	6	4	4	1	2	1	3
AGGDSGNVDDDCER	A	R	1	1	1	4	1	0	1	3	0	0	0	0	0	0	0	1	0	0	0	1	0	14	0	1465.5376	Q96K76;E9PM46;Q96K76-2;F5H2L6	Q96K76	USP47	Ubiquitin carboxyl-terminal hydrolase 47;Ubiquitin carboxyl-terminal hydrolase	yes	no	2	3.0713E-144	246.64	1	0	3		1	0	3			2		1
AGGEAGVTLGQPHLSR	A	R	2	1	0	0	0	1	1	4	1	0	2	0	0	0	1	1	1	0	0	1	0	16	0	1548.8009	P41091;Q2VIR3;F8W810;Q2VIR3-2;H7BZU1	P41091	EIF2S3;EIF2S3L	Eukaryotic translation initiation factor 2 subunit 3;Putative eukaryotic translation initiation factor 2 subunit 3-like protein	yes	no	2,3	1.4042E-167	251.87	1.47	0.499	93	81	1.47	0.499	93	81	12	15	9	13	10	14
AGGEEEDDDDEAAGGRCPECR	A	R	3	2	0	4	2	0	5	4	0	0	0	0	0	0	1	0	0	0	0	0	0	21	1	2293.8448	Q6DD87	Q6DD87	ZNF787	Zinc finger protein 787	yes	yes	3	2.1667E-05	106.38	1	0	5		1	0	5			1	1	1		1
AGGEELDEGVAK	A	K	2	0	0	1	0	0	3	3	0	0	1	1	0	0	0	0	0	0	0	1	0	12	0	1173.5513	Q32MZ4;Q32MZ4-2;Q32MZ4-3	Q32MZ4	LRRFIP1	Leucine-rich repeat flightless-interacting protein 1	yes	no	2	0.014755	62.338	1.25	0.433	3	1	1.25	0.433	3	1				1		1
AGGEELDEGVAKDNAK	A	K	3	0	1	2	0	0	3	3	0	0	1	2	0	0	0	0	0	0	0	1	0	16	1	1601.7533	Q32MZ4;Q32MZ4-2;Q32MZ4-3	Q32MZ4	LRRFIP1	Leucine-rich repeat flightless-interacting protein 1	yes	no	3	0.00038444	97.86	1.02	0.143	47	1	1.02	0.143	47	1	3	2	3	3	4	3
AGGFAPYYGDEPMDFK	A	K	2	0	0	2	0	0	1	3	0	0	0	1	1	2	2	0	0	0	2	0	0	16	0	1763.7501	P02461;E7ENY8;P02461-2	P02461	COL3A1	Collagen alpha-1(III) chain	yes	no	2	0.00016395	98.943	2	0		9	2	0		9		5		4
AGGFLMK	A	K	1	0	0	0	0	0	0	2	0	0	1	1	1	1	0	0	0	0	0	0	0	7	0	722.37853	P00558;B7Z7A9;B4E1H9;B4DHM5	P00558	PGK1	Phosphoglycerate kinase 1;Phosphoglycerate kinase	no	no	2	0.0053583	137.5	1.24	0.429	75	24	NaN	NaN			9	2	12	3	5	6
AGGFLMKK	A	K	1	0	0	0	0	0	0	2	0	0	1	2	1	1	0	0	0	0	0	0	0	8	1	850.47349	P00558;B7Z7A9;B4E1H9;B4DHM5	P00558	PGK1	Phosphoglycerate kinase 1;Phosphoglycerate kinase	no	no	2	9.5476E-05	146.21	1	0	19		NaN	NaN				1		2		2
AGGGAGDPGLGAAAAPAPETR	A	R	7	1	0	1	0	0	1	6	0	0	1	0	0	0	3	0	1	0	0	0	0	21	0	1762.8598	Q13637	Q13637	RAB32	Ras-related protein Rab-32	yes	yes	2	8.1824E-48	179.95	1.42	0.494	15	11	1.42	0.494	15	11	2	5	2	3	1	6
AGGGPTLQCPPPSSPEK	A	K	1	0	0	0	1	1	1	3	0	0	1	1	0	0	5	2	1	0	0	0	0	17	0	1678.7985	Q96N66;Q96N66-2;Q96N66-3	Q96N66	MBOAT7	Lysophospholipid acyltransferase 7	yes	no	2	1.0624E-221	272.95	2	0		42	2	0		42	9	3	4	4	7	4
AGGIETIANEFSDR	A	R	2	1	1	1	0	0	2	2	0	2	0	0	0	1	0	1	1	0	0	0	0	14	0	1478.7001	Q92598;Q92598-2;Q92598-3;E7EUG1	Q92598	HSPH1	Heat shock protein 105 kDa	yes	no	2	6.111E-07	136.6	1.04	0.204	66	3	1.04	0.204	66	3	4	4	4	4	4	4
AGGIETIANEYSDR	A	R	2	1	1	1	0	0	2	2	0	2	0	0	0	0	0	1	1	0	1	0	0	14	0	1494.6951	P34932;F5H3R0;Q9BUK9	P34932	HSPA4	Heat shock 70 kDa protein 4	yes	no	2	1.3947E-70	207.97	1.16	0.365	64	12	1.16	0.365	64	12	7	7	4	5	4	7
AGGPATPLSPTR	A	R	2	1	0	0	0	0	0	2	0	0	1	0	0	0	3	1	2	0	0	0	0	12	0	1123.5986	Q03252	Q03252	LMNB2	Lamin-B2	yes	yes	2	9.6564E-10	148.28	1.93	0.252	3	41	1.93	0.252	3	41	4	4	5	3	6	4
AGGPGLER	A	R	1	1	0	0	0	0	1	3	0	0	1	0	0	0	1	0	0	0	0	0	0	8	0	755.3926	P21333;P21333-2;E9PHF0;E7EWU2;H0Y5C6;Q5HY54;O75369-8;O75369;O75369-9;O75369-2;O75369-3;O75369-6;O75369-7;E7EN95;H7C5L4	P21333	FLNA;FLNB	Filamin-A;Filamin-B	no	no	2	0.0077009	124.98	1.58	0.493	26	36	NaN	NaN			3	2	2	2	4	5
AGGPLGLSIVGGSDHSSHPFGVQEPGVFISK	A	K	1	0	0	1	0	1	1	7	2	2	2	1	0	2	3	5	0	0	0	3	0	31	0	3032.5356	Q14160-3;Q14160;Q14160-2;E7EMI2;H0YCG0	Q14160-3	SCRIB	Protein scribble homolog	yes	no	4	0.063753	31.549	1.18	0.381	14	3	1.18	0.381	14	3	4	3	1	1	3	1
AGGPTTPLSPTR	A	R	1	1	0	0	0	0	0	2	0	0	1	0	0	0	3	1	3	0	0	0	0	12	0	1153.6091	P20700;E9PBF6	P20700	LMNB1	Lamin-B1	yes	no	2	1.2463E-09	147.26	1.87	0.34	14	91	1.87	0.34	14	91	6	5	4	6	13	4
AGGSASAMLQPLLDNQVGFK	A	K	3	0	1	1	0	2	0	3	0	0	3	1	1	1	1	2	0	0	0	1	0	20	0	2003.0146	P20618	P20618	PSMB1	Proteasome subunit beta type-1	yes	yes	2,3	6.7073E-129	183.56	1.23	0.421	94	28	1.23	0.421	94	28	6	8	10	10	7	13
AGGSLCHILAAAYK	A	K	4	0	0	0	1	0	0	2	1	1	2	1	0	0	0	1	0	0	1	0	0	14	0	1430.734	F8VXC8;Q8TAQ2;F8VTJ5;Q8TAQ2-2;F8VZW6	F8VXC8	SMARCC2	SWI/SNF complex subunit SMARCC2	yes	no	2	0.042573	70.412	2	0		1	2	0		1
AGGVFTPGAAFSK	A	K	3	0	0	0	0	0	0	3	0	0	0	1	0	2	1	1	1	0	0	1	0	13	0	1208.619	Q8NBX0;E9PEA8	Q8NBX0	SCCPDH	Saccharopine dehydrogenase-like oxidoreductase	yes	no	2	0.0076288	69.03	2	0		13	2	0		13	3				2	2
AGGYGIQALGGMLVESVHGDFLNVVGFPLNHFCK	A	K	2	0	2	1	1	1	1	7	2	1	4	1	1	3	1	1	0	0	1	4	0	34	0	3602.7803	O95671;O95671-2;F5GXH4;E7ER97	O95671	ASMTL	N-acetylserotonin O-methyltransferase-like protein	yes	no	4	0.00015623	56.452	1	0	7		1	0	7			2		2		1
AGHFDKEIVPVLVSTR	A	R	1	1	0	1	0	0	1	1	1	1	1	1	0	1	1	1	1	0	0	3	0	16	1	1766.9679	Q9BWD1;B7Z233	Q9BWD1	ACAT2	Acetyl-CoA acetyltransferase, cytosolic	yes	no	4	0.0029918	77.746	1	0	52		1	0	52		3	4	4	4	3	4
AGHFDKEIVPVLVSTRK	A	K	1	1	0	1	0	0	1	1	1	1	1	2	0	1	1	1	1	0	0	3	0	17	2	1895.0629	Q9BWD1;B7Z233	Q9BWD1	ACAT2	Acetyl-CoA acetyltransferase, cytosolic	yes	no	4	0.01303	70.41	1	0	29		1	0	29		2	2	4	2	4	1
AGHSENGVEEDTEGRTGPK	A	K	1	1	1	1	0	0	4	4	1	0	0	1	0	0	1	1	2	0	0	1	0	19	1	1968.8773	Q9NZT2;Q9NZT2-2;E7ESW4	Q9NZT2	OGFR	Opioid growth factor receptor	yes	no	3,4	0.07613	79.837	1	0	4		1	0	4			1		1		2
AGHYAASIIIRR	A	R	3	2	0	0	0	0	0	1	1	3	0	0	0	0	0	1	0	0	1	0	0	12	1	1326.7521	P55263;P55263-2;B7Z800;P55263-3	P55263	ADK	Adenosine kinase	yes	no	2,4	0.0047999	79.201	1.5	0.5	11	11	1.5	0.5	11	11		3		2	1	4
AGIEGPLLASDVGR	A	R	2	1	0	1	0	0	1	3	0	1	2	0	0	0	1	1	0	0	0	1	0	14	0	1353.7252	P18583-5;P18583-2;P18583-9;P18583;P18583-7;P18583-4;P18583-10;P18583-3;H7C1M2;P18583-6	P18583-5	SON	Protein SON	yes	no	2	0.040728	59.248	2	0		2	2	0		2
AGIFQPHVR	A	R	1	1	0	0	0	1	0	1	1	1	0	0	0	1	1	0	0	0	0	1	0	9	0	1023.5614	O75694;B4DLT2;O75694-2;E9PF10	O75694	NUP155	Nuclear pore complex protein Nup155	yes	no	3	0.0054527	89.298	1.68	0.468	25	52	1.68	0.468	25	52	3	7	8	4	7	2
AGIIASAR	A	R	3	1	0	0	0	0	0	1	0	2	0	0	0	0	0	1	0	0	0	0	0	8	0	757.44464	P13639;B4DPU3;F5H370;F5GZG3;B4DMC6	P13639	EEF2	Elongation factor 2	yes	no	2	0.006813	103.56	1.21	0.404	31	8	1.21	0.404	31	8	4	4	1	2	1	6
AGIICQLNAR	A	R	2	1	1	0	1	1	0	1	0	2	1	0	0	0	0	0	0	0	0	0	0	10	0	1114.5917	P33991;E7EM48	P33991	MCM4	DNA replication licensing factor MCM4	yes	no	2	0.00023801	120.99	1.79	0.41	13	48	1.79	0.41	13	48	3	5	4	4	4	7
AGIIQDTWHK	A	K	1	0	0	1	0	1	0	1	1	2	0	1	0	0	0	0	1	1	0	0	0	10	0	1167.6037	Q9P2E9;Q9P2E9-2;Q9P2E9-3;F8W7S5	Q9P2E9	RRBP1	Ribosome-binding protein 1	yes	no	2,3	0.014418	68.657	2	0		19	2	0		19	1	5		2	8	3
AGIISTVEVLK	A	K	1	0	0	0	0	0	1	1	0	2	1	1	0	0	0	1	1	0	0	2	0	11	0	1128.6754	P55786;E9PLK3;B7Z463;F5H6U8	P55786	NPEPPS	Puromycin-sensitive aminopeptidase	yes	no	2	0.0029347	81.625	1.05	0.226	35	2	1.05	0.226	35	2		5	1	3	3	4
AGIKVTVAGLAGKDPVQCSR	A	R	3	1	0	1	1	1	0	3	0	1	1	2	0	0	1	1	1	0	0	3	0	20	2	2026.0993	Q99497	Q99497	PARK7	Protein DJ-1	yes	yes	3	0.0034214	75.682	1.33	0.471	6	3	1.33	0.471	6	3	1				1	1
AGILFEDIFDVK	A	K	1	0	0	2	0	0	1	1	0	2	1	1	0	2	0	0	0	0	0	1	0	12	0	1365.718	C9JCU7;P52434;C9JLU1;C9J413	C9JCU7	POLR2H	DNA-directed RNA polymerases I, II, and III subunit RPABC3	yes	no	2	0.0014698	95.094	1.89	0.314	2	16	1.89	0.314	2	16		1	1	3		3
AGILFEDIFDVKDIDPEGK	A	K	1	0	0	4	0	0	2	2	0	3	1	2	0	2	1	0	0	0	0	1	0	19	1	2120.0678	C9JCU7;P52434;C9JLU1;C9J413	C9JCU7	POLR2H	DNA-directed RNA polymerases I, II, and III subunit RPABC3	yes	no	2	4.1962E-93	219.66	1.88	0.331	7	49	1.88	0.331	7	49	4	7	4	5	3	4
AGILTTLNAR	A	R	2	1	1	0	0	0	0	1	0	1	2	0	0	0	0	0	2	0	0	0	0	10	0	1028.5978	P33993;F5H776;F5H4S2;A4D2A2	P33993	MCM7	DNA replication licensing factor MCM7	yes	no	2	0.004424	85.533	1.4	0.49	9	6	1.4	0.49	9	6	1	1	1		2
AGIPKEEVKEAYMGNVLQGGEGQAPTR	A	R	3	1	1	0	0	2	4	5	0	1	1	2	1	0	2	0	1	0	1	2	0	27	2	2828.4127	P24752;G3XAB4;H0YEL7;E9PRQ6	P24752	ACAT1	Acetyl-CoA acetyltransferase, mitochondrial	yes	no	3,4	5.4713E-10	90.468	2	0		15	2	0		15		4		3		4
AGISFIIK	A	K	1	0	0	0	0	0	0	1	0	3	0	1	0	1	0	1	0	0	0	0	0	8	0	847.51674	P78347;P78347-3;P78347-4;P78347-2;B4DH52;Q86U51	P78347	GTF2I	General transcription factor II-I	yes	no	2	0.0016174	119.29	1.99	0.12	1	67	1.99	0.12	1	67	3	4	4	6	4	4
AGITTIEAVK	A	K	2	0	0	0	0	0	1	1	0	2	0	1	0	0	0	0	2	0	0	1	0	10	0	1001.5757	P06753-2;Q5VU58;P06753-3;Q5VU66;Q5VU59;Q5VU72;Q5VU61;Q8NAG3;D6R904;D6RFM2	P06753-2	TPM3		yes	no	1,2	0.00041769	113.93	1.27	0.445	59	22	1.27	0.445	59	22	3	4	2	5	2	4
AGITTIEAVKR	A	R	2	1	0	0	0	0	1	1	0	2	0	1	0	0	0	0	2	0	0	1	0	11	1	1157.6768	P06753-2;Q5VU58;P06753-3;Q5VU66;Q5VU59;Q5VU72;Q5VU61;Q8NAG3;D6R904;D6RFM2	P06753-2	TPM3		yes	no	2	9.6947E-20	152.54	1.43	0.495	68	51	1.43	0.495	68	51	10	9	10	7	8	8
AGITTTLNSR	A	R	1	1	1	0	0	0	0	1	0	1	1	0	0	0	0	1	3	0	0	0	0	10	0	1032.5564	P33992;B1AHB1	P33992	MCM5	DNA replication licensing factor MCM5	yes	no	2	0.017758	66.595	1.31	0.464	33	15	1.31	0.464	33	15	3	4	6	3	4	5
AGIVTSLQAR	A	R	2	1	0	0	0	1	0	1	0	1	1	0	0	0	0	1	1	0	0	1	0	10	0	1014.5822	F5H1E9;P49736;H0Y8E6;F5H3V0	F5H1E9	MCM2	DNA replication licensing factor MCM2	yes	no	2,3	0.009066	73.985	1.35	0.477	24	13	1.35	0.477	24	13	2	2	2	1	3	2
AGKDLVSSLTSGLLTIGDR	A	R	1	1	0	2	0	0	0	3	0	1	4	1	0	0	0	3	2	0	0	1	0	19	1	1902.0422	E7ENH9;P53396;P53396-2;B4E3P0	E7ENH9	ACLY	ATP-citrate synthase	yes	no	2,3	2.58E-06	114.52	1.15	0.36	72	13	1.15	0.36	72	13	4	11	8	7	6	10
AGKDLVSSLTSGLLTIGDRFGGALDAAAK	A	K	5	1	0	3	0	0	0	5	0	1	5	2	0	1	0	3	2	0	0	1	0	29	2	2803.508	E7ENH9;P53396;P53396-2;B4E3P0	E7ENH9	ACLY	ATP-citrate synthase	yes	no	3,4	1.2782E-100	184.2	1.09	0.286	61	6	1.09	0.286	61	6	4	7	3	6	3	12
AGKEPGLQIWR	A	R	1	1	0	0	0	1	1	2	0	1	1	1	0	0	1	0	0	1	0	0	0	11	1	1253.6881	P06396;P06396-3;F5H1A8;P06396-2;F8WA45;F5H8M4;Q5T0I0;Q5T0I1;CON__Q3SX14	P06396	GSN	Gelsolin	no	no	3	0.019661	70.977	1.04	0.186	27	1	NaN	NaN			3	2	3	4	3
AGKFPSLLTHNENMVAK	A	K	2	0	2	0	0	0	1	1	1	0	2	2	1	1	1	1	1	0	0	1	0	17	1	1855.9615	P62906	P62906	RPL10A	60S ribosomal protein L10a	yes	yes	2,3,4	0.00027183	97.767	1.39	0.488	119	76	1.39	0.488	119	76	13	23	11	17	13	17
AGKLDPHLVLDQLR	A	R	1	1	0	2	0	1	0	1	1	0	4	1	0	0	1	0	0	0	0	1	0	14	1	1573.894	P35579;P35579-2;F8VTL3;P35580-3;F8W6L6;P35580-2;P35580	P35579	MYH9;MYH10	Myosin-9;Myosin-10	no	no	2,3,4	4.2937E-05	120.92	1.47	0.499	140	123	NaN	NaN			20	20	17	20	21	25
AGKPHLVLGLLWQIIK	A	K	1	0	0	0	0	1	0	2	1	2	4	2	0	0	1	0	0	1	0	1	0	16	1	1785.1029	P13797;B4DGB4;B7Z6M1;F8W8D8	P13797	PLS3	Plastin-3	yes	no	3	6.4548E-19	132.47	1	0	22		1	0	22			3		4		6
AGKPVICATQMLESMIK	A	K	2	0	0	0	1	1	1	1	0	2	1	2	2	0	1	1	1	0	0	1	0	17	1	1875.962	P14618;P14618-3;E9PF79;H3BSU3;P14618-2;H3BTN5;E7EUJ4;Q504U3;E7EUQ8	P14618	PKM2	Pyruvate kinase isozymes M1/M2;Pyruvate kinase	no	no	2,3	7.6411E-147	246.96	1.2	0.401	320	81	NaN	NaN			29	37	25	44	16	38
AGLAPLEVR	A	R	2	1	0	0	0	0	1	1	0	0	2	0	0	0	1	0	0	0	0	1	0	9	0	924.53927	O75369-8;O75369;O75369-9;O75369-2;O75369-3;O75369-6;O75369-7;E7EN95;O75369-4;O75369-5	O75369-8	FLNB	Filamin-B	yes	no	2	0.0014028	104.17	1.59	0.492	43	62	1.59	0.492	43	62	7	8	16	7	9	9
AGLELLSDQGYR	A	R	1	1	0	1	0	1	1	2	0	0	3	0	0	0	0	1	0	0	1	0	0	12	0	1320.6674	Q9NPD3;E9PPI9	Q9NPD3	EXOSC4	Exosome complex component RRP41	yes	no	2	0.018926	60.161	1.33	0.471	2	1	1.33	0.471	2	1
AGLEPFFDFIVSINGSR	A	R	1	1	1	1	0	0	1	2	0	2	1	0	0	3	1	2	0	0	0	1	0	17	0	1867.9468	B4DKT0;Q9H8Y8;B4DEI4	B4DKT0	GORASP2	Golgi reassembly-stacking protein 2	yes	no	2,3	9.6592E-05	104.41	2	0		18	2	0		18	2	2	1	4	1	4
AGLESGAEPGDGDSDTTK	A	K	2	0	0	3	0	0	2	4	0	0	1	1	0	0	1	2	2	0	0	0	0	18	0	1705.7279	O60832;A8MUT5	O60832	DKC1	H/ACA ribonucleoprotein complex subunit 4	yes	no	2	1.6959E-08	140.8	1.86	0.35	1	6	1.86	0.35	1	6		2		2		1
AGLESGAEPGDGDSDTTKK	A	K	2	0	0	3	0	0	2	4	0	0	1	2	0	0	1	2	2	0	0	0	0	19	1	1833.8228	O60832;A8MUT5	O60832	DKC1	H/ACA ribonucleoprotein complex subunit 4	yes	no	3	0.0074137	64.52	2	0		4	2	0		4	4
AGLGHPAAFGR	A	R	3	1	0	0	0	0	0	3	1	0	1	0	0	1	1	0	0	0	0	0	0	11	0	1052.5516	O94760	O94760	DDAH1	N(G),N(G)-dimethylarginine dimethylaminohydrolase 1	yes	yes	2	0.00025108	111.46	1.02	0.131	56	1	1.02	0.131	56	1	3	4	4	3	4	3
AGLGSGLSLSGLVHPELSR	A	R	1	1	0	0	0	0	1	4	1	0	5	0	0	0	1	4	0	0	0	1	0	19	0	1849.0058	F5H2A9;G3V1M7;P49748;P49748-2;F5GYP4	F5H2A9	ACADVL	Very long-chain specific acyl-CoA dehydrogenase, mitochondrial	yes	no	2,3	6.8763E-09	126.07	1.8	0.403	19	74	1.8	0.403	19	74	9	9	6	5	7	3
AGLITNFNEPINQIATQIAVLIAK	A	K	4	0	3	0	0	2	1	1	0	5	2	1	0	1	1	0	2	0	0	1	0	24	0	2551.4374	Q9UI26-2;Q9UI26;F8WDV0;D6RJB1;D6RCN7	Q9UI26-2	IPO11	Importin-11	yes	no	3	2.1317E-30	149.73	1	0	18		1	0	18			4	1	3		4
AGLLAGDRLVEVNGENVEKETHQQVVSR	A	R	2	2	2	1	0	2	4	3	1	0	3	1	0	0	0	1	1	0	0	5	0	28	2	3046.5796	O14745	O14745	SLC9A3R1	Na(+)/H(+) exchange regulatory cofactor NHE-RF1	yes	yes	4	1.197E-16	110.26	1.35	0.477	56	30	1.35	0.477	56	30	8	8	3	7	7	8
AGLLEPEVFHLNPAK	A	K	2	0	1	0	0	0	2	1	1	0	3	1	0	1	2	0	0	0	0	1	0	15	0	1633.8828	P23786	P23786	CPT2	Carnitine O-palmitoyltransferase 2, mitochondrial	yes	yes	3	0.029196	52.555	2	0		43	2	0		43	5	3	4	2	1	4
AGLLFIFNFHPSK	A	K	1	0	1	0	0	0	0	1	1	1	2	1	0	3	1	1	0	0	0	0	0	13	0	1489.8082	Q04446;E9PGM4;F5H378	Q04446	GBE1	1,4-alpha-glucan-branching enzyme	yes	no	3	0.00019271	105.03	1	0	23		1	0	23			4	1	2	1	4
AGLLHNILPSQSTDLHHSVGTELLSLVYK	A	K	1	0	1	1	0	1	1	2	3	1	7	1	0	0	1	4	2	0	1	2	0	29	0	3141.6822	P78527;P78527-2;E7EUY0	P78527	PRKDC	DNA-dependent protein kinase catalytic subunit	yes	no	3,4,5	5.6237E-62	159.2	1.79	0.408	43	161	1.79	0.408	43	161	11	18	16	14	18	16
AGLLQVYIHTQK	A	K	1	0	0	0	0	2	0	1	1	1	2	1	0	0	0	0	1	0	1	1	0	12	0	1369.7718	Q92979	Q92979	EMG1	Ribosomal RNA small subunit methyltransferase NEP1	yes	yes	3	0.0023129	80.763	2	0		43	2	0		43		7	3	4	1	4
AGLLVLAVLSDGAGDHIR	A	R	3	1	0	2	0	0	0	3	1	1	4	0	0	0	0	1	0	0	0	2	0	18	0	1775.9894	Q8TEX9-2;Q8TEX9;H0YN14	Q8TEX9-2	IPO4	Importin-4	yes	no	3	0.0023537	70.373	1.06	0.229	17	1	1.06	0.229	17	1		4	1	2		3
AGLNCSTENMPIK	A	K	1	0	2	0	1	0	1	1	0	1	1	1	1	0	1	1	1	0	0	0	0	13	0	1433.6643	P05198;G3V4T5;H0YJS4	P05198	EIF2S1	Eukaryotic translation initiation factor 2 subunit 1	yes	no	2	2.1701E-124	235.31	1.34	0.475	63	33	1.34	0.475	63	33	5	6	5	8	5	9
AGLNSLEAVK	A	K	2	0	1	0	0	0	1	1	0	0	2	1	0	0	0	1	0	0	0	1	0	10	0	1000.5553	P67936	P67936	TPM4	Tropomyosin alpha-4 chain	yes	yes	2	0.0011331	145.46	1.07	0.258	13	1	1.07	0.258	13	1				1		4
AGLNSLEAVKR	A	R	2	1	1	0	0	0	1	1	0	0	2	1	0	0	0	1	0	0	0	1	0	11	1	1156.6564	P67936	P67936	TPM4	Tropomyosin alpha-4 chain	yes	yes	2	1.2695E-24	174.4	1.76	0.43	11	34	1.76	0.43	11	34	4	7	2	5	4	5
AGLPCQDLEFVQFHPTGIYGAGCLITEGCR	A	R	2	1	0	1	3	2	2	5	1	2	3	0	0	2	2	0	2	0	1	1	0	30	0	3365.5631	P31040;D6RFM5;E9PBJ5;E9PEF8	P31040	SDHA	Succinate dehydrogenase [ubiquinone] flavoprotein subunit, mitochondrial	yes	no	3,4	4.7202E-44	140.31	1.96	0.201	4	91	1.96	0.201	4	91	7	6	10	7	7	4
AGLPCQDLEFVQFHPTGIYGAGCLITEGCRGEGGILINSQGER	A	R	2	2	1	1	3	3	4	9	1	4	4	0	0	2	2	1	2	0	1	1	0	43	1	4676.221	P31040;D6RFM5;E9PBJ5;E9PEF8	P31040	SDHA	Succinate dehydrogenase [ubiquinone] flavoprotein subunit, mitochondrial	yes	no	4,5	3.6252E-06	57.959	1.82	0.381	15	70	1.82	0.381	15	70	7	9	8	7	6	4
AGLPGFYDPCVGEEK	A	K	1	0	0	1	1	0	2	3	0	0	1	1	0	1	2	0	0	0	1	1	0	15	0	1637.7396	Q9NVH1;F5H1N1;Q9NVH1-2;Q9NVH1-3;B4DGD5	Q9NVH1	DNAJC11	DnaJ homolog subfamily C member 11	yes	no	2	0.032841	70.26	2	0		2	2	0		2				2
AGLQFPVGR	A	R	1	1	0	0	0	1	0	2	0	0	1	0	0	1	1	0	0	0	0	1	0	9	0	943.52395	Q6FI13;Q16777;P0C0S8;P20671;Q9BTM1;Q96KK5;Q99878;C9JE22;Q9BTM1-2;A8MQC5;P16104;Q96QV6;P04908;Q7L7L0;Q93077;P0C0S5;Q71UI9;C9J0D1;Q71UI9-2;Q8IUE6	Q6FI13	HIST2H2AA3;HIST2H2AC;HIST1H2AG;HIST1H2AD;H2AFJ;HIST1H2AH;HIST1H2AJ;H2AFV;H2AFX;HIST1H2AA;HIST1H2AB;HIST3H2A;HIST1H2AC;H2AFZ;HIST2H2AB	Histone H2A type 2-A;Histone H2A type 2-C;Histone H2A type 1;Histone H2A type 1-D;Histone H2A.J;Histone H2A type 1-H;Histone H2A type 1-J;Histone H2A;Histone H2A.x;Histone H2A type 1-A;Histone H2A type 1-B/E;Histone H2A type 3;Histone H2A type 1-C;Histone H2A.Z;Histone H2A.V;Histone H2A type 2-B	no	no	2,3	2.4479E-46	202.28	1.97	0.174	113	3504	NaN	NaN			276	243	285	242	276	231
AGLQTADKYAALANLDNIFSAGQGGDQGSGFGTTGK	A	K	6	0	2	3	0	3	0	8	0	1	3	2	0	2	0	2	3	0	1	0	0	36	1	3500.6808	E9PHX7;F5GYJ2;P52594;P52594-3;P52594-2	E9PHX7	AGFG1	Arf-GAP domain and FG repeat-containing protein 1	yes	no	3	7.444E-46	121.1	1	0	9		1	0	9		1	2	1	3
AGLQVYNK	A	K	1	0	1	0	0	1	0	1	0	0	1	1	0	0	0	0	0	0	1	1	0	8	0	891.48142	E9PR17;P13987;E9PNW4	E9PR17	CD59	CD59 glycoprotein	yes	no	2	1.0198E-20	192.31	1.47	0.499	60	53	1.47	0.499	60	53	5	4	8	6	6	3
AGLSPANCQSDR	A	R	2	1	1	1	1	1	0	1	0	0	1	0	0	0	1	2	0	0	0	0	0	12	0	1274.5673	Q14692	Q14692	BMS1	Ribosome biogenesis protein BMS1 homolog	yes	yes	2	0.00022897	103.44	2	0		7	2	0		7				2	2
AGLSPANCQSDRVNLEK	A	K	2	1	2	1	1	1	1	1	0	0	2	1	0	0	1	2	0	0	0	1	0	17	1	1857.9003	Q14692	Q14692	BMS1	Ribosome biogenesis protein BMS1 homolog	yes	yes	3	0.050207	51.771	1.8	0.4	3	12	1.8	0.4	3	12			4		1
AGLSQSLFER	A	R	1	1	0	0	0	1	1	1	0	0	2	0	0	1	0	2	0	0	0	0	0	10	0	1106.572	Q92900;Q92900-2	Q92900	UPF1	Regulator of nonsense transcripts 1	yes	no	2	0.020635	83.862	1.39	0.488	14	9	1.39	0.488	14	9						1
AGLTEPVLIR	A	R	1	1	0	0	0	0	1	1	0	1	2	0	0	0	1	0	1	0	0	1	0	10	0	1067.6339	Q8TDD1-2;Q8TDD1	Q8TDD1-2	DDX54	ATP-dependent RNA helicase DDX54	yes	no	2	0.094465	71.614	2	0		23	2	0		23	2	3	4	4	1	3
AGLTFNHDPPLSQNQR	A	R	1	1	2	1	0	2	0	1	1	0	2	0	0	1	2	1	1	0	0	0	0	16	0	1793.8809	Q7Z3U7;Q7Z3U7-4;B9EGP5;F8VWA6;Q7Z3U7-2;F8W1Z6;F8VZV1	Q7Z3U7	MON2	Protein MON2 homolog	yes	no	3	0.039329	49.188	1	0	2		1	0	2
AGLTHLITMDLHQK	A	K	1	0	0	1	0	1	0	1	2	1	3	1	1	0	0	0	2	0	0	0	0	14	0	1576.8395	O60256;E7EMY2;B4E329;B7ZKZ1;E7EPA1;C9K0K7;C9JJS3;C9JDU5	O60256	PRPSAP2	Phosphoribosyl pyrophosphate synthase-associated protein 2	yes	no	3,4	1.0619E-05	125.54	1.06	0.235	32	2	1.06	0.235	32	2	3	2	3	5	4	5
AGLTLFVGR	A	R	1	1	0	0	0	0	0	2	0	0	2	0	0	1	0	0	1	0	0	1	0	9	0	932.54435	Q9NW13;E9PDD9;C9JAA9;C9JE21	Q9NW13	RBM28	RNA-binding protein 28	yes	no	2	0.0019117	99.442	1.81	0.388	5	22	1.81	0.388	5	22	1		3	2		2
AGLVDDFEK	A	K	1	0	0	2	0	0	1	1	0	0	1	1	0	1	0	0	0	0	0	1	0	9	0	992.48148	O75947;O75947-2;F5H608	O75947	ATP5H	ATP synthase subunit d, mitochondrial	yes	no	2	0.0037262	93.649	1.82	0.38	14	66	1.82	0.38	14	66	6	7	6	8	5	3
AGLVDDFEKK	A	K	1	0	0	2	0	0	1	1	0	0	1	2	0	1	0	0	0	0	0	1	0	10	1	1120.5764	O75947;O75947-2;F5H608	O75947	ATP5H	ATP synthase subunit d, mitochondrial	yes	no	2,3	0.00083549	112.36	1.79	0.404	22	85	1.79	0.404	22	85	4	6	8	5	2	3
AGLVGPEFHEK	A	K	1	0	0	0	0	0	2	2	1	0	1	1	0	1	1	0	0	0	0	1	0	11	0	1182.6033	Q15149-4;Q15149-6;Q15149-5;Q15149-8;Q15149-7;Q15149;Q15149-9;Q15149-2;Q15149-3	Q15149	PLEC	Plectin	no	no	2,3	7.1014E-05	124.67	1.76	0.428	48	151	NaN	NaN			12	11	17	8	15	9
AGLVIGK	A	K	1	0	0	0	0	0	0	2	0	1	1	1	0	0	0	0	0	0	0	1	0	7	0	656.42211	Q96AE4;E9PEB5;B4DT31;Q92945;Q92945-2;E7EP96	Q96AE4	FUBP1;KHSRP	Far upstream element-binding protein 1;Far upstream element-binding protein 2	no	no	2	0.018749	97.596	1.03	0.18	29	1	NaN	NaN			1	2	1	1	3	2
AGLVSPELHEQLLVAEQAVTGHHDPFSGSQIPLFQAMK	A	K	4	0	0	1	0	4	3	3	3	1	5	1	1	2	3	3	1	0	0	3	0	38	0	4081.0731	P58107;E9PPU0	P58107	EPPK1	Epiplakin	no	no	4,5	8.6554E-05	49.623	1.61	0.488	27	42	NaN	NaN			1	11	4	10	3	9
AGLYGLPR	A	R	1	1	0	0	0	0	0	2	0	0	2	0	0	0	1	0	0	0	1	0	0	8	0	845.47594	P49327	P49327	FASN	Fatty acid synthase;[Acyl-carrier-protein] S-acetyltransferase;[Acyl-carrier-protein] S-malonyltransferase;3-oxoacyl-[acyl-carrier-protein] synthase;3-oxoacyl-[acyl-carrier-protein] reductase;3-hydroxypalmitoyl-[acyl-carrier-protein] dehydratase;Enoyl-[acyl-carrier-protein] reductase;Oleoyl-[acyl-carrier-protein] hydrolase	yes	yes	2	0.010684	94.662	1.06	0.244	59	4	1.06	0.244	59	4	3	5	6	4	3	5
AGMAAVASPTGNCDLER	A	R	4	1	1	1	1	0	1	2	0	0	1	0	1	0	1	1	1	0	0	1	0	17	0	1718.7716	Q6P1M0;Q96G53	Q6P1M0	SLC27A4	Long-chain fatty acid transport protein 4	yes	no	2	0.00010363	102.29	2	0		12	2	0		12		3		1		1
AGMSAEQAQGLLEK	A	K	3	0	0	0	0	2	2	2	0	0	2	1	1	0	0	1	0	0	0	0	0	14	0	1431.7028	Q9Y2Q3-2;Q9Y2Q3;E9PFN5;Q9Y2Q3-3;Q9Y2Q3-4	Q9Y2Q3-2	GSTK1	Glutathione S-transferase kappa 1	yes	no	2	3.8357E-09	143.05	1.92	0.27	3	35	1.92	0.27	3	35		5		6	5	5
AGMTHIVR	A	R	1	1	0	0	0	0	0	1	1	1	0	0	1	0	0	0	1	0	0	1	0	8	0	883.46981	P39023;F2Z3A5;H7C422;H7C3M2;F8WCR1	P39023	RPL3	60S ribosomal protein L3	yes	no	2	0.002432	114.5	1.25	0.433	66	22	1.25	0.433	66	22	7	3	2	1	3	8
AGNAIHAILLYR	A	R	3	1	1	0	0	0	0	1	1	2	2	0	0	0	0	0	0	0	1	0	0	12	0	1310.7459	P50416;P50416-2;H3BMD2	P50416	CPT1A	Carnitine O-palmitoyltransferase 1, liver isoform	yes	no	2,3	5.0446E-10	149.96	1.92	0.278	11	119	1.92	0.278	11	119	12	10	17	8	8	12
AGNASKDEIDSAVK	A	K	3	0	1	2	0	0	1	1	0	1	0	2	0	0	0	2	0	0	0	1	0	14	1	1403.6892	P23381;G3V277;G3V227;G3V3P2;G3V3X0;G3V3S7;G3V5W1;G3V4N8;G3V4C7;G3V2C0;G3V339;G3V313;G3V4S4;G3V3R3;G3V2F2	P23381	WARS	Tryptophan--tRNA ligase, cytoplasmic;T1-TrpRS;T2-TrpRS	yes	no	2,3	4.3502E-86	218.68	1.06	0.236	111	7	1.06	0.236	111	7	4	9	9	7	6	12
AGNEKEEGETADTVGCCSLR	A	R	2	1	1	1	2	0	4	3	0	0	1	1	0	0	0	1	2	0	0	1	0	20	1	2181.9267	P11387	P11387	TOP1	DNA topoisomerase 1	yes	yes	2,3	0	268.25	1.91	0.283	7	73	1.91	0.283	7	73	4	6	4	6	6	5
AGNFDSEER	A	R	1	1	1	1	0	0	2	1	0	0	0	0	0	1	0	1	0	0	0	0	0	9	0	1023.4258	P46108;P46108-2	P46108	CRK	Adapter molecule crk	yes	no	2	0.00093636	108.74	1	0	2		1	0	2			1
AGNFWQSSHYLQWILDKQDLLK	A	K	1	0	1	2	0	3	0	1	1	1	4	2	0	1	0	2	0	2	1	0	0	22	1	2689.3653	P24863;E5RFK5;G5E954;Q5JV82;E5RIH8;E5RHL8	P24863	CCNC	Cyclin-C	yes	no	3	2.868E-55	179.87	2	0		16	2	0		16			3	4	3	2
AGNFYVPAEPK	A	K	2	0	1	0	0	0	1	1	0	0	0	1	0	1	2	0	0	0	1	1	0	11	0	1191.5924	P18124;A8MUD9;C9JIJ5;C9JZ88	P18124	RPL7	60S ribosomal protein L7	yes	no	2	0.00027811	108.35	1.56	0.497	67	84	1.56	0.497	67	84	9	11	10	11	10	12
AGNGQWASVIR	A	R	2	1	1	0	0	1	0	2	0	1	0	0	0	0	0	1	0	1	0	1	0	11	0	1157.5942	Q15393;Q15393-3	Q15393	SF3B3	Splicing factor 3B subunit 3	yes	no	2	0.00027811	108.35	1.72	0.451	21	53	1.72	0.451	21	53	4	1	8	5	6	5
AGNLGGGVVTIER	A	R	1	1	1	0	0	0	1	4	0	1	1	0	0	0	0	0	1	0	0	2	0	13	0	1241.6728	P35268	P35268	RPL22	60S ribosomal protein L22	yes	yes	2	3.1759E-105	224.43	1.54	0.499	90	104	1.54	0.499	90	104	16	17	11	13	10	10
AGNNMLLVGVHGPR	A	R	1	1	2	0	0	0	0	3	1	0	2	0	1	0	1	0	0	0	0	2	0	14	0	1433.7562	A6NDY9;P21333;P21333-2;E9PHF0;Q5HY54	P21333	FLNA	Filamin-A	no	no	2,3	3.8506E-07	138.89	1.61	0.488	70	108	NaN	NaN			9	18	5	15	11	20
AGNVIFR	A	R	1	1	1	0	0	0	0	1	0	1	0	0	0	1	0	0	0	0	0	1	0	7	0	775.43407	P55809;E9PDW2;H0YGE8	P55809	OXCT1	Succinyl-CoA:3-ketoacid-coenzyme A transferase 1, mitochondrial	yes	no	2	0.061771	72.138	2	0		6	2	0		6
AGNYEEALQLYQHAVQYFLHVVK	A	K	3	0	1	0	0	3	2	1	2	0	3	1	0	1	0	0	0	0	3	3	0	23	0	2719.3758	O75351	O75351	VPS4B	Vacuolar protein sorting-associated protein 4B	yes	yes	4	2.1304E-05	87.654	1	0	32		1	0	32		3	4	3	3	4	4
AGPAALSAAAAAALAAALLLLR	A	R	12	1	0	0	0	0	0	1	0	0	6	0	0	0	1	1	0	0	0	0	0	22	0	1946.1677	Q9BUP3-3	Q9BUP3-3			yes	yes	2,3	1.3953E-55	179.14	1.96	0.199	3	70	1.96	0.199	3	70	8	6	5	5	9	4
AGPAALSAAAAAALAAALLLLRR	A	R	12	2	0	0	0	0	0	1	0	0	6	0	0	0	1	1	0	0	0	0	0	23	1	2102.2688	Q9BUP3-3	Q9BUP3-3			yes	yes	2,3	4.8532E-174	246.95	1.85	0.357	15	85	1.85	0.357	15	85	7	7	8	8	9	8
AGPEGTSQEIPK	A	K	1	0	0	0	0	1	2	2	0	1	0	1	0	0	2	1	1	0	0	0	0	12	0	1212.5986	Q99575;E5RK39	Q99575	POP1	Ribonucleases P/MRP protein subunit POP1	yes	no	2	6.2048E-07	136.96	1.55	0.497	9	11	1.55	0.497	9	11	1				1	2
AGPESDAQYQFTGIK	A	K	2	0	0	1	0	2	1	2	0	1	0	1	0	1	1	1	1	0	1	0	0	15	0	1610.7577	Q96IX5	Q96IX5	USMG5	Up-regulated during skeletal muscle growth protein 5	yes	yes	2	2.334E-191	263.56	1.97	0.183	3	83	1.97	0.183	3	83	6	5	7	4	8	7
AGPESDAQYQFTGIKK	A	K	2	0	0	1	0	2	1	2	0	1	0	2	0	1	1	1	1	0	1	0	0	16	1	1738.8526	Q96IX5	Q96IX5	USMG5	Up-regulated during skeletal muscle growth protein 5	yes	yes	2,3	3.0053E-294	287.01	1.82	0.388	21	93	1.82	0.388	21	93	6	9	13	8	9	7
AGPFSSR	A	R	1	1	0	0	0	0	0	1	0	0	0	0	0	1	1	2	0	0	0	0	0	7	0	720.35549	P22105;E7EPZ9;E7EPQ1;E7EU03;E7EWZ8;P22105-3;B0UYX3;B0V046;G5E9A9;E7EW42;B0UYQ5;Q92574;Q92574-2;C9J7W4	P22105	TNXB;TSC1	Tenascin-X;Hamartin	yes	no	2	0.099856	60.358	1	0	12		1	0	12			1	1	2
AGPGSEELTVTNAR	A	R	2	1	1	0	0	0	2	2	0	0	1	0	0	0	1	1	2	0	0	1	0	14	0	1400.6896	Q9BW19	Q9BW19	KIFC1	Kinesin-like protein KIFC1	yes	yes	2	0.0027364	76.588	2	0		9	2	0		9			5
AGPGSLELCGLPSQK	A	K	1	0	0	0	1	1	1	3	0	0	3	1	0	0	2	2	0	0	0	0	0	15	0	1512.7606	Q14684;C9JHZ3;Q14684-2	Q14684	RRP1B	Ribosomal RNA processing protein 1 homolog B	yes	no	2	1.5927E-70	211.51	1.98	0.122	1	65	1.98	0.122	1	65	8	6	1	5	7	5
AGPGTLSVTIEGPSK	A	K	1	0	0	0	0	0	1	3	0	1	1	1	0	0	2	2	2	0	0	1	0	15	0	1412.7511	O75369-8;O75369;O75369-9;O75369-2;O75369-3;O75369-6;O75369-7;E7EN95	O75369-8	FLNB	Filamin-B	yes	no	2	8.8435E-87	222.75	1.49	0.5	70	67	1.49	0.5	70	67	11	9	9	8	8	9
AGPIWDLR	A	R	1	1	0	1	0	0	0	1	0	1	1	0	0	0	1	0	0	1	0	0	0	8	0	926.4974	O43390;E7ERE4;O43390-2;Q2L7G6;O60506;O60506-2	O60506	HNRNPR;SYNCRIP	Heterogeneous nuclear ribonucleoprotein R;Heterogeneous nuclear ribonucleoprotein Q	no	no	2	0.00068256	137	1.52	0.5	66	72	NaN	NaN			8	9	11	9	9	12
AGPLPDEQDFIQAYEEVREK	A	K	2	1	0	2	0	2	4	1	0	1	1	1	0	1	2	0	0	0	1	1	0	20	1	2333.1176	Q15149-9	Q15149-9			yes	yes	2	3.8417E-05	103.17	2	0		4	2	0		4		1				2
AGPNASIISLK	A	K	2	0	1	0	0	0	0	1	0	2	1	1	0	0	1	2	0	0	0	0	0	11	0	1069.6132	Q9H0A0;E7ESU4;E9PMN9	Q9H0A0	NAT10	N-acetyltransferase 10	yes	no	2	0.098048	65.232	2	0		1	2	0		1			1
AGPQPLALQLEQLLNPRPSEADPEADPEEATAAR	A	R	7	2	1	2	0	3	5	1	0	0	5	0	0	0	6	1	1	0	0	0	0	34	1	3593.7962	Q9NY61	Q9NY61	AATF	Protein AATF	yes	yes	3	9.2148E-34	107.45	2	0		9	2	0		9		2		2		2
AGPSAQEPGSQTPLK	A	K	2	0	0	0	0	2	1	2	0	0	1	1	0	0	3	2	1	0	0	0	0	15	0	1466.7365	O60271;O60271-2;O60271-4;O60271-9;H7BYB5;H7BY21;F5H7U6	O60271	SPAG9	C-Jun-amino-terminal kinase-interacting protein 4	yes	no	2	3.3802E-70	207.52	1	0	51		1	0	51		3	4	4	2	5	4
AGPVAVQVK	A	K	2	0	0	0	0	1	0	1	0	0	0	1	0	0	1	0	0	0	0	3	0	9	0	867.5178	E9PHK9;Q13428-4;Q13428;Q13428-2;Q13428-5;E7ETY2;Q13428-7;Q13428-6	E9PHK9	TCOF1	Treacle protein	no	no	2	0.00051998	114.5	2	0		10	NaN	NaN					2	1
AGQAFRK	A	K	2	1	0	0	0	1	0	1	0	0	0	1	0	1	0	0	0	0	0	0	0	7	1	776.42932	P61604;B8ZZL8	P61604	HSPE1	10 kDa heat shock protein, mitochondrial	yes	no	2	0.023397	118.01	1.38	0.485	48	29	1.38	0.485	48	29	4	1	4	2	7	1
AGQAVDDFIEK	A	K	2	0	0	2	0	1	1	1	0	1	0	1	0	1	0	0	0	0	0	1	0	11	0	1191.5772	P52209;B4DQJ8;F5H7U0	P52209	PGD	6-phosphogluconate dehydrogenase, decarboxylating	yes	no	2	3.3615E-05	130.1	1.2	0.402	51	13	1.2	0.402	51	13	7	6	6	2	4	6
AGQCVIGLQMGTNK	A	K	1	0	1	0	1	2	0	3	0	1	1	1	1	0	0	0	1	0	0	1	0	14	0	1475.7225	B4DUT8;Q99439;B4DDF4;E7ENR3;H3BVI6;H3BTZ5	B4DUT8	CNN2	Calponin-2	yes	no	2	8.0135E-42	183.96	1.37	0.482	62	36	1.37	0.482	62	36	4	13	5	10	4	14
AGQLSQGAAEEDHGCR	A	R	3	1	0	1	1	2	2	3	1	0	1	0	0	0	0	1	0	0	0	0	0	16	0	1684.7223	Q9UBG0	Q9UBG0	MRC2	C-type mannose receptor 2	yes	yes	3	0.021884	61.409	1.59	0.492	7	10	1.59	0.492	7	10		1	1	3	5	2
AGQMVTVWAAGAGVAHSPPSTLVWK	A	K	5	0	0	0	0	1	0	3	1	0	1	1	1	0	2	2	2	2	0	4	0	25	0	2520.2947	Q03252	Q03252	LMNB2	Lamin-B2	yes	yes	3	0.023237	41.798	2	0		19	2	0		19		4		4		3
AGQPHSSSDAAQAPAEQPHSSSDAAQAPCPR	A	R	8	1	0	2	1	4	1	1	2	0	0	0	0	0	5	6	0	0	0	0	0	31	0	3112.3653	P29372;P29372-2;Q5J9I4;G5E9E2;A2IDA3	P29372	MPG;PIG16	DNA-3-methyladenine glycosylase	yes	no	4	1.8446E-07	74.525	2	0		29	2	0		29	4	4		2	3	5
AGQPLQLLDASWYLPK	A	K	2	0	0	1	0	2	0	1	0	0	4	1	0	0	2	1	0	1	1	0	0	16	0	1798.9618	P25325;E7ERL2;E7ENL2;B1AH49	P25325	MPST	3-mercaptopyruvate sulfurtransferase;Sulfurtransferase	yes	no	2	1.1315E-24	176.49	1.08	0.278	65	6	1.08	0.278	65	6	5	7	6	5	7	7
AGQSAAGAAPGGGVDTR	A	R	5	1	0	1	0	1	0	5	0	0	0	0	0	0	1	1	1	0	0	1	0	17	0	1441.691	P21333;P21333-2;Q5HY54	P21333	FLNA	Filamin-A	no	no	2,3	8.9228E-148	250.08	1.56	0.496	86	110	NaN	NaN			18	15	10	11	14	13
AGQSVIGLQMGTNK	A	K	1	0	1	0	0	2	0	3	0	1	1	1	1	0	0	1	1	0	0	1	0	14	0	1402.7238	Q15417;B4DFK6;F8WA86;E9PDU6	Q15417	CNN3	Calponin-3	yes	no	2	0.00014042	106.3	2	0		5	2	0		5		2				3
AGQTTYSGVIDCFR	A	R	1	1	0	1	1	1	0	2	0	1	0	0	0	1	0	1	2	0	1	1	0	14	0	1573.7195	Q9UJS0-2;Q9UJS0;F5GX33;O75746;B3KR64	Q9UJS0-2	SLC25A13;SLC25A12	Calcium-binding mitochondrial carrier protein Aralar2;Calcium-binding mitochondrial carrier protein Aralar1	no	no	2	1.458E-25	176.4	2	0		65	NaN	NaN			5	5	5	5	4	8
AGQTTYSGVIDCFRK	A	K	1	1	0	1	1	1	0	2	0	1	0	1	0	1	0	1	2	0	1	1	0	15	1	1701.8145	Q9UJS0-2;Q9UJS0;F5GX33;O75746;B3KR64	Q9UJS0-2	SLC25A13;SLC25A12	Calcium-binding mitochondrial carrier protein Aralar2;Calcium-binding mitochondrial carrier protein Aralar1	no	no	2,3	0.00077107	89.506	1.85	0.358	14	79	NaN	NaN			7	5	8	5	5	5
AGQTVTIWAANAGVTASPPTDLIWK	A	K	5	0	1	1	0	1	0	2	0	2	1	1	0	0	2	1	4	2	0	2	0	25	0	2567.3384	P20700	P20700	LMNB1	Lamin-B1	yes	yes	2,3	0.0018373	92.41	2	0		26	2	0		26			3	1
AGQVFLEELGNHK	A	K	1	0	1	0	0	1	2	2	1	0	2	1	0	1	0	0	0	0	0	1	0	13	0	1440.7361	P09543;P09543-2	P09543	CNP	2,3-cyclic-nucleotide 3-phosphodiesterase	yes	no	3	0.0017175	86.911	1.74	0.44	22	62	1.74	0.44	22	62	6	7	8	7	8	6
AGQVLEYLCPSGFYPYPTQIR	A	R	1	1	0	0	1	2	1	2	0	1	2	0	0	1	3	1	1	0	3	1	0	21	0	2458.1991	CON__Q3KUS7	CON__Q3KUS7			yes	yes	2,3	1.0811E-07	116.45	1	0	16		1	0	16
AGQVVTIWAAGAGATHSPPTDLVWK	A	K	5	0	0	1	0	1	0	3	1	1	1	1	0	0	2	1	3	2	0	3	0	25	0	2532.3125	P02545;P02545-3;Q6UYC3;E7EUI9;D6RAQ3;P02545-2;Q5TCI8	P02545	LMNA	Prelamin-A/C;Lamin-A/C	no	no	2,3,4	1.1061E-117	208.63	1.81	0.39	48	209	NaN	NaN			16	21	16	20	21	15
AGQYSSDLR	A	R	1	1	0	1	0	1	0	1	0	0	1	0	0	0	0	2	0	0	1	0	0	9	0	995.46722	CON__Q2UVX4	CON__Q2UVX4			yes	yes	2	0.0143	75.509	1.2	0.4	12	3	1.2	0.4	12	3					1
AGQYSSDLRK	A	K	1	1	0	1	0	1	0	1	0	0	1	1	0	0	0	2	0	0	1	0	0	10	1	1123.5622	CON__Q2UVX4	CON__Q2UVX4			yes	yes	2,3	0.00018929	128.03	1.04	0.204	44	2	1.04	0.204	44	2	6		3	1	2
AGRLPACVVDCGTGYTK	A	K	2	1	0	1	2	0	0	3	0	0	1	1	0	0	1	0	2	0	1	2	0	17	1	1823.8658	P61158;F8WE84;F8WEW2	P61158	ACTR3	Actin-related protein 3	yes	no	2,3	6.7213E-88	218.66	1.46	0.498	80	68	1.46	0.498	80	68	10	12	12	12	11	9
AGRQGPQQR	A	R	1	2	0	0	0	3	0	2	0	0	0	0	0	0	1	0	0	0	0	0	0	9	1	996.52132	H7C3G5	H7C3G5	HMHA1		yes	yes	1	0.050607	68.915	2	0		6	2	0		6	2	1	1
AGSDGESIGNCPFSQR	A	R	1	1	1	1	1	1	1	3	0	1	0	0	0	1	1	3	0	0	0	0	0	16	0	1680.7162	Q9Y696;F5H1F8	Q9Y696	CLIC4	Chloride intracellular channel protein 4	yes	no	2	1.0116E-218	270.97	1.02	0.124	63	1	1.02	0.124	63	1	4	4	6	3	3	4
AGSFITGIDVTSK	A	K	1	0	0	1	0	0	0	2	0	2	0	1	0	1	0	2	2	0	0	1	0	13	0	1294.6769	Q53F19	Q53F19	C17orf85	Uncharacterized protein C17orf85	yes	yes	2	0.013704	64.121	1.03	0.18	29	1	1.03	0.18	29	1	4	3	4		4	1
AGSNMLLIGVHGPTTPCEEVSMK	A	K	1	0	1	0	1	0	2	3	1	1	2	1	2	0	2	2	2	0	0	2	0	23	0	2427.1596	O75369-8;O75369;O75369-9;O75369-2;O75369-3;O75369-6;O75369-7;E7EN95	O75369-8	FLNB	Filamin-B	yes	no	3	2.1977E-38	161.08	1.55	0.498	15	18	1.55	0.498	15	18		1		4		3
AGSPTAPVHDESLVGPVDPSSGQQSR	A	R	2	1	0	2	0	2	1	3	1	0	1	0	0	0	4	5	1	0	0	3	0	26	0	2574.231	Q12913;Q12913-2;Q9NPR5	Q12913	PTPRJ	Receptor-type tyrosine-protein phosphatase eta	yes	no	3	6.8644E-13	110.38	2	0		7	2	0		7		2		2		1
AGSSAAGASGWTSAGSLNSVPTNSAQQGHNSPDSPVTSAAK	A	K	8	0	3	1	0	2	0	5	1	0	1	1	0	0	3	10	3	1	0	2	0	41	0	3811.7634	Q86XP3;Q86XP3-2	Q86XP3	DDX42	ATP-dependent RNA helicase DDX42	yes	no	3,4	1.0549E-115	152.98	1.92	0.266	1	12	1.92	0.266	1	12		3	1	4		2
AGSSTPGDAPPAVAEVQGR	A	R	4	1	0	1	0	1	1	3	0	0	0	0	0	0	3	2	1	0	0	2	0	19	0	1765.8595	E7EVU8;Q7Z6Z7;Q7Z6Z7-3;E9PD66;Q7Z6Z7-2;H0Y5W0	E7EVU8	HUWE1	E3 ubiquitin-protein ligase HUWE1	yes	no	2	3.2905E-93	216.29	1	0	48		1	0	48		3	4	5	3	4	4
AGSSWQCDTCLLQNK	A	K	1	0	1	1	2	2	0	1	0	0	2	1	0	0	0	2	1	1	0	0	0	15	0	1766.7716	P49790;Q4LE47;F6QR24	P49790	NUP153;NUP153 variant protein	Nuclear pore complex protein Nup153	yes	no	2	1.2322E-11	152.88	2	0		18	2	0		18		4		3	2	3
AGSVELLGAMAYCAPK	A	K	4	0	0	0	1	0	1	2	0	0	2	1	1	0	1	1	0	0	1	1	0	16	0	1636.7953	Q92616	Q92616	GCN1L1	Translational activator GCN1	yes	yes	2	0.013891	86.497	1	0	1		1	0	1			1
AGSVPSLAAGLLFGSLAGLGAYQLSQDPR	A	R	5	1	0	1	0	2	0	5	0	0	6	0	0	1	2	4	0	0	1	1	0	29	0	2815.4868	Q9P0S9	Q9P0S9	TMEM14C	Transmembrane protein 14C	yes	yes	3,4	4.0574E-28	119.76	1.98	0.146	1	45	1.98	0.146	1	45	2	1	4	1	3
AGTDLLNFLSSFIDPK	A	K	1	0	1	2	0	0	0	1	0	1	3	1	0	2	1	2	1	0	0	0	0	16	0	1736.8985	CON__P81644	CON__P81644			yes	yes	2,3	9.0318E-277	287.85	1.37	0.484	137	82	1.37	0.484	137	82	7	16	18	11	14	15
AGTDLLNFLSSFIDPKK	A	K	1	0	1	2	0	0	0	1	0	1	3	2	0	2	1	2	1	0	0	0	0	17	1	1864.9935	CON__P81644	CON__P81644			yes	yes	3	2.4279E-08	148.41	1	0	19		1	0	19			2	1			1
AGTDPSHMPTGPQAASCLDLNLVTR	A	R	3	1	1	2	1	1	0	2	1	0	3	0	1	0	3	2	3	0	0	1	0	25	0	2608.2374	Q9BQG0-2;Q9BQG0	Q9BQG0-2	MYBBP1A	Myb-binding protein 1A	yes	no	3	4.3051E-35	120.25	2	0		8	2	0		8		2		1		1
AGTEDEEEEEEGRR	A	R	1	2	0	1	0	0	7	2	0	0	0	0	0	0	0	0	1	0	0	0	0	14	1	1634.6656	O95456;O95456-2;F8WBH7	O95456	PSMG1	Proteasome assembly chaperone 1	yes	no	3	0.037734	58.674	1	0	8		1	0	8			1				2
AGTEEAIVYSDIDLKK	A	K	2	0	0	2	0	0	2	1	0	2	1	2	0	0	0	1	1	0	1	1	0	16	1	1750.8989	Q9NQR4	Q9NQR4	NIT2	Omega-amidase NIT2	yes	yes	3	0.01809	60.401	1	0	9		1	0	9				2	1	1	2
AGTEPSDAIR	A	R	2	1	0	1	0	0	1	1	0	1	0	0	0	0	1	1	1	0	0	0	0	10	0	1015.4934	Q15645	Q15645	TRIP13	Pachytene checkpoint protein 2 homolog	yes	yes	2	0.0027492	112.36	1.13	0.334	68	10	1.13	0.334	68	10	4	6	5	3	5	7
AGTFQAFEQFGQQLLAHGHYASPEIK	A	K	4	0	0	0	0	4	2	3	2	1	2	1	0	3	1	1	1	0	1	0	0	26	0	2874.4089	Q13813;A6NG51;Q13813-2;F8W7K3;Q13813-3	Q13813	SPTAN1	Spectrin alpha chain, brain	yes	no	3,4	4.1283E-28	138.28	1.61	0.488	59	91	1.61	0.488	59	91	9	11	12	10	11	11
AGTGENAPWVVEDELVK	A	K	2	0	1	1	0	0	3	2	0	0	1	1	0	0	1	0	1	1	0	3	0	17	0	1812.8894	Q9UIG0;Q9UIG0-2	Q9UIG0	BAZ1B	Tyrosine-protein kinase BAZ1B	yes	no	2	3.6684E-05	114.63	2	0		8	2	0		8	2	3			1	2
AGTGENAPWVVEDELVKK	A	K	2	0	1	1	0	0	3	2	0	0	1	2	0	0	1	0	1	1	0	3	0	18	1	1940.9844	Q9UIG0;Q9UIG0-2	Q9UIG0	BAZ1B	Tyrosine-protein kinase BAZ1B	yes	no	3	0.021753	56.527	1.98	0.128	1	59	1.98	0.128	1	59	5	4	4	4	4	3
AGTGVDNVDLEAATR	A	R	3	1	1	2	0	0	1	2	0	0	1	0	0	0	0	0	2	0	0	2	0	15	0	1487.7216	O43175;Q5SZU1	O43175	PHGDH	D-3-phosphoglycerate dehydrogenase	yes	no	2	2.771E-219	278.2	1.45	0.497	90	73	1.45	0.497	90	73	17	8	12	8	13	15
AGTGVDNVDLEAATRK	A	K	3	1	1	2	0	0	1	2	0	0	1	1	0	0	0	0	2	0	0	2	0	16	1	1615.8166	O43175;Q5SZU1	O43175	PHGDH	D-3-phosphoglycerate dehydrogenase	yes	no	2,3	0.00022631	108.14	1.27	0.442	11	4	1.27	0.442	11	4			3	2	1	2
AGTHILCIK	A	K	1	0	0	0	1	0	0	1	1	2	1	1	0	0	0	0	1	0	0	0	0	9	0	1011.5535	P11498	P11498	PC	Pyruvate carboxylase, mitochondrial	yes	yes	3	0.046421	59.245	2	0		16	2	0		16
AGTLLPVIQFLQK	A	K	1	0	0	0	0	2	0	1	0	1	3	1	0	1	1	0	1	0	0	1	0	13	0	1426.8548	Q15269;H7C455	Q15269	PWP2	Periodic tryptophan protein 2 homolog	no	no	2	0.00032321	97.911	2	0		54	NaN	NaN			3	4	4	4	3	4
AGTLSITEFADMLSGNAGGFR	A	R	3	1	1	1	0	0	1	4	0	1	2	0	1	2	0	2	2	0	0	0	0	21	0	2114.0103	Q15149-4;Q15149-6;Q15149-5;Q15149-8;Q15149-7;Q15149;Q15149-9;Q15149-2;Q15149-3	Q15149	PLEC	Plectin	no	no	2,3	1.5602E-240	269.49	1.72	0.451	47	118	NaN	NaN			9	18	13	18	8	20
AGTLTVEELGATLTSLLAQAQAQAR	A	R	6	1	0	0	0	3	2	2	0	0	5	0	0	0	0	1	4	0	0	1	0	25	0	2512.3497	P58107	P58107	EPPK1	Epiplakin	yes	no	2,3,4	9.1927E-304	281.5	1.9	0.296	31	288	1.9	0.296	31	288	31	33	23	36	45	24
AGTQIENIDEDFRDGLK	A	K	1	1	1	3	0	1	2	2	0	2	1	1	0	1	0	0	1	0	0	0	0	17	1	1919.9225	O43707;E7EV83;F5GXS2	O43707	ACTN4	Alpha-actinin-4	yes	no	2,3	0	324.83	1.44	0.496	121	94	1.44	0.496	121	94	14	16	16	18	16	16
AGTQIENIEEDFRDGLK	A	K	1	1	1	2	0	1	3	2	0	2	1	1	0	1	0	0	1	0	0	0	0	17	1	1933.9381	P12814-3;P12814;P12814-2;B7TY16;G3V2N5;G3V5M4;G3V380	P12814-3	ACTN1	Alpha-actinin-1	yes	no	2,3	0.00048569	94.09	1.51	0.5	62	65	1.51	0.5	62	65	10	12	9	11	9	11
AGTQLLAGLR	A	R	2	1	0	0	0	1	0	2	0	0	3	0	0	0	0	0	1	0	0	0	0	10	0	998.58728	P06756;E7EWZ6;P06756-2	P06756	ITGAV	Integrin alpha-V;Integrin alpha-V heavy chain;Integrin alpha-V light chain	yes	no	2	0.063293	51.276	1	0	9		1	0	9		1	1	2	1		1
AGTVVLDDVELR	A	R	1	1	0	2	0	0	1	1	0	0	2	0	0	0	0	0	1	0	0	3	0	12	0	1285.6878	P25205	P25205	MCM3	DNA replication licensing factor MCM3	yes	yes	2	0.00014513	107.09	1.37	0.482	55	32	1.37	0.482	55	32	4	6	7	3	4	4
AGVAAPATQVAQVTLQSVQR	A	R	5	1	0	0	0	4	0	1	0	0	1	0	0	0	1	1	2	0	0	4	0	20	0	1994.0909	Q15149-4;Q15149-6;Q15149-5;Q15149-8;Q15149-7;Q15149;Q15149-9;Q15149-2;E9PMV1;Q15149-3	Q15149	PLEC	Plectin	no	no	2,3	1.125E-262	286.6	1.88	0.321	11	83	NaN	NaN			8	10	5	10	4	8
AGVAFFHLQDYDQAR	A	R	3	1	0	2	0	2	0	1	1	0	1	0	0	2	0	0	0	0	1	1	0	15	0	1736.8271	Q8N5M4;E9PKV8;H0YDR3	Q8N5M4	TTC9C	Tetratricopeptide repeat protein 9C	yes	no	3	0.021756	56.122	1.42	0.494	23	17	1.42	0.494	23	17	2		4		4	1
AGVAPLQVK	A	K	2	0	0	0	0	1	0	1	0	0	1	1	0	0	1	0	0	0	0	2	0	9	0	881.53345	A6NDY9;P21333;P21333-2;Q5HY54	P21333	FLNA	Filamin-A	no	no	1,2	1.1229E-15	182.68	1.48	0.499	137	124	NaN	NaN			13	13	28	12	11	18
AGVCAALEAWPALQIAVENGFGGVHSQEK	A	K	6	0	1	0	1	2	3	4	1	1	2	1	0	1	1	1	0	1	0	3	0	29	0	3008.4814	Q969E8	Q969E8	TSR2	Pre-rRNA-processing protein TSR2 homolog	yes	yes	3	1.5371E-09	82.177	1	0	8		1	0	8			1		1		3
AGVEEVAASGSHLNGDLDPDDREEGAASTAEEAAK	A	K	8	1	1	4	0	0	6	4	1	0	2	1	0	0	1	3	1	0	0	2	0	35	1	3467.5561	P50579;B4DUX5;F8VQZ7;G3V1U3;G3XA91;F8VRR3;F8VY03;F8VSC4	P50579	METAP2	Methionine aminopeptidase 2;Methionine aminopeptidase	yes	no	3,4	1.038E-261	234.45	1.06	0.239	31	2	1.06	0.239	31	2	1	5		4		4
AGVENGKPTHFTVYTK	A	K	1	0	1	0	0	0	1	2	1	0	0	2	0	1	1	0	3	0	1	2	0	16	1	1747.8893	O75369-8;O75369;O75369-9;O75369-2;O75369-3;O75369-6;O75369-7;E7EN95;O75369-4;O75369-5	O75369-8	FLNB	Filamin-B	yes	no	2,3,4	0	248.06	1.58	0.493	73	101	1.58	0.493	73	101	16	17	14	13	15	15
AGVFPYR	A	R	1	1	0	0	0	0	0	1	0	0	0	0	0	1	1	0	0	0	1	1	0	7	0	808.42317	Q6P2Q9	Q6P2Q9	PRPF8	Pre-mRNA-processing-splicing factor 8	yes	yes	1	0.044665	84.566	2	0		7	2	0		7	3				3	1
AGVFPYRGPGNPVPGPLAPLPDYMSEEKLQEK	A	K	2	1	1	1	0	1	3	4	0	0	3	2	1	1	7	1	0	0	2	2	0	32	2	3452.7439	Q6P2Q9	Q6P2Q9	PRPF8	Pre-mRNA-processing-splicing factor 8	yes	yes	3	5.5198E-43	130.43	2	0		13	2	0		13		2		3		4
AGVIFPVGR	A	R	1	1	0	0	0	0	0	2	0	1	0	0	0	1	1	0	0	0	0	2	0	9	0	914.53379	O75367;O75367-3;O75367-2;B4DJC3;D6RCF2;Q9P0M6;Q5SQT3	O75367	H2AFY;H2AFY2	Core histone macro-H2A.1;Histone H2A;Core histone macro-H2A.2	yes	no	2	0.00028621	119.29	1.97	0.163	2	71	1.97	0.163	2	71	7	5	4	7	4	5
AGVLAGHDNR	A	R	2	1	1	1	0	0	0	2	1	0	1	0	0	0	0	0	0	0	0	1	0	10	0	1008.5101	P62873;H0Y418;P62879;E7EP32;B3KPU1;Q9HAV0	P62873	GNB1;GNB2;GNB4	Guanine nucleotide-binding protein G(I)/G(S)/G(T) subunit beta-1;Guanine nucleotide-binding protein G(I)/G(S)/G(T) subunit beta-2;Guanine nucleotide-binding protein subunit beta-4	no	no	2,3	0.00049392	110.76	1.43	0.495	24	18	NaN	NaN				4				2
AGVLAHLEEER	A	R	2	1	0	0	0	0	3	1	1	0	2	0	0	0	0	0	0	0	0	1	0	11	0	1222.6306	P35579;P35579-2;F8VTL3;P35580-3;F8W6L6;P35580-2;P35580	P35579	MYH9;MYH10	Myosin-9;Myosin-10	no	no	2,3	0.00018175	124.67	1.5	0.5	77	78	NaN	NaN			12	9	9	12	15	8
AGVLAHLEEERDLK	A	K	2	1	0	1	0	0	3	1	1	0	3	1	0	0	0	0	0	0	0	1	0	14	1	1578.8366	P35579;P35579-2;F8VTL3;P35580-3;F8W6L6;P35580-2;P35580	P35579	MYH9;MYH10	Myosin-9;Myosin-10	no	no	2,3	3.3607E-44	192.65	1.52	0.5	54	59	NaN	NaN			11	9	5	11	8	11
AGVLLSEILHLLCK	A	K	1	0	0	0	1	0	1	1	1	1	5	1	0	0	0	1	0	0	0	1	0	14	0	1564.9011	H7BYW0;O43432-3;O43432;Q504Z1;F5H564;F5H8J4;Q5SWD0	H7BYW0	EIF4G3	Eukaryotic translation initiation factor 4 gamma 3	yes	no	3	0.00037818	95.018	1.45	0.497	27	22	1.45	0.497	27	22	1	8	4	6	3	8
AGVMALANLLQIQR	A	R	3	1	1	0	0	2	0	1	0	1	3	0	1	0	0	0	0	0	0	1	0	14	0	1496.8497	Q9Y224;G3V4C6;H0YJB9	Q9Y224	C14orf166	UPF0568 protein C14orf166	yes	no	2,3	7.0785E-71	211.46	1.32	0.465	80	37	1.32	0.465	80	37	4	14	6	9	6	8
AGVNFSEFTGVWK	A	K	1	0	1	0	0	0	1	2	0	0	0	1	0	2	0	1	1	1	0	2	0	13	0	1440.7038	O75340;Q2YDC2;H0Y9N1	O75340	PDCD6	Programmed cell death protein 6	yes	no	2	4.2668E-36	179.67	1.43	0.496	68	52	1.43	0.496	68	52	8	9	9	10	8	10
AGVNTVTTLVENK	A	K	1	0	2	0	0	0	1	1	0	0	1	1	0	0	0	0	3	0	0	3	0	13	0	1344.7249	P62424;Q5T8U2;Q5T8U3	P62424	RPL7A	60S ribosomal protein L7a	yes	no	2	1.9676E-27	175.21	1.33	0.471	10	5	1.33	0.471	10	5	1	3		1		1
AGVNTVTTLVENKK	A	K	1	0	2	0	0	0	1	1	0	0	1	2	0	0	0	0	3	0	0	3	0	14	1	1472.8199	P62424;Q5T8U2;Q5T8U3	P62424	RPL7A	60S ribosomal protein L7a	yes	no	2,3	4.5202E-104	230.96	1.55	0.497	124	154	1.55	0.497	124	154	20	21	18	18	15	20
AGVPGVAAPGAPAAAPPAK	A	K	8	0	0	0	0	0	0	3	0	0	0	1	0	0	5	0	0	0	0	2	0	19	0	1568.8675	P53350;Q58A51	P53350	PLK1;Plk-1 delta	Serine/threonine-protein kinase PLK1	yes	no	2	1.6975E-05	107.61	2	0		14	2	0		14	1	5	1	3	1	1
AGVPLPPNLKPAPPPTIEEK	A	K	2	0	1	0	0	0	2	1	0	1	2	2	0	0	7	0	1	0	0	1	0	20	1	2064.1619	P18583-5;P18583-2;P18583-9;P18583;P18583-7;P18583-4;P18583-10;P18583-3;H7C1M2;P18583-6;H7C2G8	P18583-5	SON	Protein SON	yes	no	3	0.047041	49.343	2	0		28	2	0		28	6	4		4	4	5
AGVPMEVMGLMLGEFVDDYTVR	A	R	1	1	0	2	0	0	2	3	0	0	2	0	3	1	1	0	1	0	1	4	0	22	0	2428.1477	O00487;C9JW37	O00487	PSMD14	26S proteasome non-ATPase regulatory subunit 14	yes	no	2,3	2.0864E-26	149.85	1.22	0.416	28	8	1.22	0.416	28	8		9	4	5		6
AGVQADEDEDGDEKDEK	A	K	2	0	0	5	0	1	4	2	0	0	0	2	0	0	0	0	0	0	0	1	0	17	1	1848.7497	P26358;F5GX68;P26358-2;H0YFC7	P26358	DNMT1	DNA (cytosine-5)-methyltransferase 1;Cytosine-specific methyltransferase	yes	no	3	0.00026491	98.676	2	0		13	2	0		13		4		3		3
AGVQADEDEDGDEKDEKK	A	K	2	0	0	5	0	1	4	2	0	0	0	3	0	0	0	0	0	0	0	1	0	18	2	1976.8447	P26358;F5GX68;P26358-2;H0YFC7	P26358	DNMT1	DNA (cytosine-5)-methyltransferase 1;Cytosine-specific methyltransferase	yes	no	3,4	0.011922	71.354	2	0		8	2	0		8				2	2
AGVQSGTNALLVVK	A	K	2	0	1	0	0	1	0	2	0	0	2	1	0	0	0	1	1	0	0	3	0	14	0	1355.7773	Q8N7H5;Q8N7H5-2;F8W9Q2	Q8N7H5	PAF1	RNA polymerase II-associated factor 1 homolog	yes	no	2	0.030894	83.53	1	0	1		1	0	1			1
AGVSFSGHR	A	R	1	1	0	0	0	0	0	2	1	0	0	0	0	1	0	2	0	0	0	1	0	9	0	916.45151	Q16643;A8MV58;D6R9W4;D6RFI1	Q16643	DBN1	Drebrin	yes	no	2	0.0043394	91.867	1.6	0.491	40	59	1.6	0.491	40	59	7	7	9	6	7	5
AGVSQVLNR	A	R	1	1	1	0	0	1	0	1	0	0	1	0	0	0	0	1	0	0	0	2	0	9	0	942.52468	P30876;C9J2Y9;C9J4M6	P30876	POLR2B	DNA-directed RNA polymerase II subunit RPB2;DNA-directed RNA polymerase	yes	no	2	0.015684	73.985	1.71	0.452	4	10	1.71	0.452	4	10	1	2		3	1	2
AGVSTNISTK	A	K	1	0	1	0	0	0	0	1	0	1	0	1	0	0	0	2	2	0	0	1	0	10	0	976.51892	P52948;P52948-5;P52948-2;P52948-6;P52948-3;P52948-4	P52948	NUP98	Nuclear pore complex protein Nup98-Nup96;Nuclear pore complex protein Nup98;Nuclear pore complex protein Nup96	yes	no	2	0.063461	51.252	1.92	0.266	1	12	1.92	0.266	1	12	4		2
AGVSVKPFQVK	A	K	1	0	0	0	0	1	0	1	0	0	0	2	0	1	1	1	0	0	0	3	0	11	1	1158.6761	Q02880;Q02880-2;E9PCY5	Q02880	TOP2B	DNA topoisomerase 2-beta;DNA topoisomerase 2	yes	no	3	0.10751	52.79	2	0		2	2	0		2
AGVVGPELHEQLLSAEK	A	K	2	0	0	0	0	1	3	2	1	0	3	1	0	0	1	1	0	0	0	2	0	17	0	1775.9418	Q15149-4;Q15149-6;Q15149-5;Q15149-8;Q15149-7;Q15149;Q15149-9;Q15149-2;Q15149-3	Q15149	PLEC	Plectin	no	no	2,3	6.0258E-72	206.62	1.79	0.404	35	135	NaN	NaN			13	13	12	9	13	9
AGVVTPGITEDQLWR	A	R	1	1	0	1	0	1	1	2	0	1	1	0	0	0	1	0	2	1	0	2	0	15	0	1640.8522	A6NCZ6;Q9BWM7	A6NCZ6	SFXN3	Sideroflexin-3	yes	no	2	5.6314E-08	143.98	1.99	0.12	1	67	1.99	0.12	1	67	4	6	4	6	2	3
AGVYPEKDQAENEDGAQENTFSMDPQLER	A	R	3	1	2	3	0	3	5	2	0	0	1	1	1	1	2	1	1	0	1	1	0	29	1	3267.4262	P50570;P50570-2	P50570	DNM2	Dynamin-2	no	no	3	2.2489E-130	190.87	2	0		10	NaN	NaN				2		4		1
AGWLDSELNMFTHQYLQPSR	A	R	1	1	1	1	0	2	1	1	1	0	3	0	1	1	1	2	1	1	1	0	0	20	0	2392.127	O95140;F5H6V5	O95140	MFN2	Mitofusin-2	yes	no	3	0.088756	55.437	2	0		1	2	0		1		1
AGWNAYIDNLMADGTCQDAAIVGYK	A	K	5	0	2	3	1	1	0	3	0	2	1	1	1	0	0	0	1	1	2	1	0	25	0	2716.2261	P07737;CON__P02584	P07737	PFN1	Profilin-1	no	no	2,3	3.8923E-197	248.46	1.16	0.362	49	9	NaN	NaN			3	6	5	6	4	8
AGWNAYIDNLMADGTCQDAAIVGYKDSPSVWAAVPGK	A	K	7	0	2	4	1	1	0	4	0	2	1	2	1	0	2	2	1	2	2	3	0	37	1	3910.8295	P07737;CON__P02584	P07737	PFN1	Profilin-1	no	no	3,4	5.8415E-97	155.14	1.29	0.455	97	40	NaN	NaN			13	23	8	14	8	17
AGYAGEDCPK	A	K	2	0	0	1	1	0	1	2	0	0	0	1	0	0	1	0	0	0	1	0	0	10	0	1066.439	O96019;H7C5S0;O94805	O96019	ACTL6A;ACTL6B	Actin-like protein 6A;Actin-like protein 6B	yes	no	2	0.0034927	85.355	2	0		7	2	0		7			2
AGYEYVSPEQLAGFDKYK	A	K	2	0	0	1	0	1	2	2	0	0	1	2	0	1	1	1	0	0	3	1	0	18	1	2063.984	Q9C0D9;C9J9I1;C9JAG1	Q9C0D9	EPT1	Ethanolaminephosphotransferase 1	yes	no	2	6.5421E-82	207.79	2	0		32	2	0		32	4	3	3	4	4	3
AGYKPVAIQTYPILGEK	A	K	2	0	0	0	0	1	1	2	0	2	1	2	0	0	2	0	1	0	2	1	0	17	1	1847.0193	Q8TED0;B4DXK8;D6RF65	Q8TED0	UTP15	U3 small nucleolar RNA-associated protein 15 homolog	yes	no	2	4.8752E-06	138.66	2	0		47	2	0		47	4	4	4	4	4	4
AGYPLEHPFDFR	A	R	1	1	0	1	0	0	1	1	1	0	1	0	0	2	2	0	0	0	1	0	0	12	0	1447.6884	O95470	O95470	SGPL1	Sphingosine-1-phosphate lyase 1	yes	yes	2	0.077225	46.706	2	0		2	2	0		2
AGYPQYVSEILEK	A	K	1	0	0	0	0	1	2	1	0	1	1	1	0	0	1	1	0	0	2	1	0	13	0	1495.7559	P42704;F5H4J6;B8ZZ38;C9JCA9	P42704	LRPPRC	Leucine-rich PPR motif-containing protein, mitochondrial	yes	no	2	6.4149E-07	140.82	1.86	0.352	11	65	1.86	0.352	11	65	4	5	6	6	4	4
AGYSQGATQYTQAQQTR	A	R	3	1	0	0	0	5	0	2	0	0	0	0	0	0	0	1	3	0	2	0	0	17	0	1857.8606	Q96KR1;B5MEH6	Q96KR1	ZFR	Zinc finger RNA-binding protein	yes	no	2	3.5041E-34	180.62	2	0		5	2	0		5		2		1		1
AGYSTDESSSSSLHATR	A	R	2	1	0	1	0	0	1	1	1	0	1	0	0	0	0	6	2	0	1	0	0	17	0	1754.7707	P51116	P51116	FXR2	Fragile X mental retardation syndrome-related protein 2	yes	yes	3	0.00055456	85.457	1.15	0.361	22	4	1.15	0.361	22	4	1	3		2	1	3
AGYTDKVVIGMDVAASEFFR	A	R	3	1	0	2	0	0	1	2	0	1	0	1	1	2	0	1	1	0	1	3	0	20	1	2175.067	P06733;P06733-2	P06733	ENO1	Alpha-enolase	yes	no	2,3,4	8.0294E-157	242.22	1.16	0.371	918	181	1.16	0.371	918	181	119	64	112	43	117	98
AGYTLVK	A	K	1	0	0	0	0	0	0	1	0	0	1	1	0	0	0	0	1	0	1	1	0	7	0	750.42759	CON__Q3SZV7	CON__Q3SZV7			yes	yes	2	0.011787	120.65	1	0	16		1	0	16			2
AGYTLVKDYPK	A	K	1	0	0	1	0	0	0	1	0	0	1	2	0	0	1	0	1	0	2	1	0	11	1	1253.6656	CON__Q3SZV7	CON__Q3SZV7			yes	yes	2,3	0.00055701	113.38	1.01	0.11	81	1	1.01	0.11	81	1	8	4	4	2	5	5
AGYVDFENGQWATDDIPDDLNSIR	A	R	2	1	2	5	0	1	1	2	0	2	1	0	0	1	1	1	1	1	1	1	0	24	0	2710.2147	E7ENU4;P55265-4;P55265;P55265-2;H0YCK3;P55265-3;P55265-5	E7ENU4	ADAR	Double-stranded RNA-specific adenosine deaminase	yes	no	2,3	8.3012E-30	143.74	2	0		22	2	0		22		6		4		4
AGYYFDGISR	A	R	1	1	0	1	0	0	0	2	0	1	0	0	0	1	0	1	0	0	2	0	0	10	0	1147.5298	CON__ENSEMBL:ENSBTAP00000016046	CON__ENSEMBL:ENSBTAP00000016046			yes	yes	2	0.0004499	112.83	1	0	11		1	0	11					1		1
AHAAQVTCVAASPHKDSVFLSCSEDNR	A	R	5	1	1	2	2	1	1	0	2	0	1	1	0	1	1	4	1	0	0	3	0	27	1	2956.3556	Q9BQA1;B4DP38;H0Y711	Q9BQA1	WDR77	Methylosome protein 50	yes	no	4	0.0016419	58.345	1	0	14		1	0	14			3		1		3
AHAAVWNAQEAQADFAK	A	K	7	0	1	1	0	2	1	0	1	0	0	1	0	1	0	0	0	1	0	1	0	17	0	1826.87	O00170	O00170	AIP	AH receptor-interacting protein	yes	yes	3	0.00011867	97.767	1	0	14		1	0	14			3		2		1
AHAFAVQQK	A	K	3	0	0	0	0	2	0	0	1	0	0	1	0	1	0	0	0	0	0	1	0	9	0	998.52976	Q15149-4;Q15149-6;Q15149-5;Q15149-8;Q15149-7;Q15149;Q15149-9;Q15149-2;Q15149-3	Q15149	PLEC	Plectin	no	no	2	0.031776	64.265	1.68	0.467	9	19	NaN	NaN				2				1
AHAFAVQQKEQELQQTLQQEQSVLDQLRGEAEAAR	A	R	6	2	0	1	0	9	5	1	1	0	4	1	0	1	0	1	1	0	0	2	0	35	2	3976.9991	Q15149-4;Q15149-6;Q15149-5;Q15149-8;Q15149-7;Q15149;Q15149-9;Q15149-2;Q15149-3	Q15149	PLEC	Plectin	no	no	4,5	6.1306E-08	78.3	2	0		35	NaN	NaN			10	4	2	1	8	3
AHAHLDTGRREPWLLPSQHNDIIR	A	R	2	3	1	2	0	1	1	1	3	2	3	0	0	0	2	1	1	1	0	0	0	24	2	2831.4692	Q14697;F5H6X6;Q14697-2;E9PKU7	Q14697	GANAB	Neutral alpha-glucosidase AB	no	no	5	0.0087259	57.798	1.36	0.481	28	16	NaN	NaN			2	7	3	5	3	6
AHCEENAPLCGFPWYLPVHFLIR	A	R	2	1	1	0	2	0	2	1	2	1	3	0	0	2	3	0	0	1	1	1	0	23	0	2825.357	Q7Z2K6;E7ER77;Q6ZMD3	Q7Z2K6	ERMP1	Endoplasmic reticulum metallopeptidase 1	yes	no	3,4	1.5509E-05	89.049	1.12	0.325	22	3	1.12	0.325	22	3	4	3	2	2	3	2
AHCFLPAGIVAVLK	A	K	3	0	0	0	1	0	0	1	1	1	2	1	0	1	1	0	0	0	0	2	0	14	0	1494.8381	C9JX46;O95905;E9PAW8;C9JGV1;C9J316	C9JX46	ECD	Protein SGT1	yes	no	3	3.4302E-05	119.27	1	0	14		1	0	14			2		1	1	2
AHCVTLVQLSISCDHLIDKDIGSK	A	K	1	0	0	3	2	1	0	1	2	3	3	2	0	0	0	3	1	0	0	2	0	24	1	2708.3626	Q99829;A6PVH9;F2Z2V0;E7ENH5;Q5JX45;Q5JX44;Q5JX60;Q5JX59;Q5JX58;Q5JX56;Q5JX52;Q5JX61;Q5JX55;E7EV27;Q5JX57;Q5JX54;Q5JX53	Q99829	CPNE1	Copine-1	yes	no	4	0.00097196	64.26	1	0	13		1	0	13			2		1		2
AHDGGIYAISWSPDSTHLLSASGDK	A	K	3	0	0	3	0	0	0	3	2	2	2	1	0	0	1	5	1	1	1	0	0	25	0	2584.2194	O75083;A8MVA9;O75083-3;B4DY05	O75083	WDR1	WD repeat-containing protein 1	yes	no	3,4	0	193.63	1.05	0.211	102	5	1.05	0.211	102	5	6	12	9	12	7	12
AHDGGIYAISWSPDSTHLLSASGDKTSK	A	K	3	0	0	3	0	0	0	3	2	2	2	2	0	0	1	6	2	1	1	0	0	28	1	2900.3941	O75083;A8MVA9;O75083-3;B4DY05	O75083	WDR1	WD repeat-containing protein 1	yes	no	3,4	2.0493E-64	168.75	1.06	0.24	46	3	1.06	0.24	46	3	3	3	5	2	4	5
AHEEQLKEAQAVPATLPELEATK	A	K	5	0	0	0	0	2	5	0	1	0	3	2	0	0	2	0	2	0	0	1	0	23	1	2502.2966	Q15149-4;Q15149-6;Q15149-5;Q15149-8;Q15149-7;Q15149;Q15149-9;Q15149-2;Q15149-3	Q15149	PLEC	Plectin	no	no	2,3,4	5.2752E-179	228.6	1.78	0.411	37	135	NaN	NaN			12	13	14	11	16	13
AHEILPNLVCCSAK	A	K	2	0	1	0	2	0	1	0	1	1	2	1	0	0	1	1	0	0	0	1	0	14	0	1610.7909	P50990;G5E9B2;B4DEM7;B4DQH4;H7C4C8	P50990	CCT8	T-complex protein 1 subunit theta	yes	no	2,3	3.4537E-09	143.93	1.33	0.469	41	20	1.33	0.469	41	20	2	5	3	6	6	9
AHEPTYFTVDCAEAGQGDVSIGIK	A	K	3	0	0	2	1	1	2	3	1	2	0	1	0	1	1	1	2	0	1	2	0	24	0	2564.1853	A6NDY9;P21333;P21333-2;Q5HY54	P21333	FLNA	Filamin-A	no	no	3	7.9478E-50	169.85	1.95	0.211	28	570	NaN	NaN			30	86	54	94	52	80
AHFFLGQCQLEMESYDEAIANLQR	A	R	3	1	1	1	1	3	3	1	1	1	3	0	1	2	0	1	0	0	1	0	0	24	0	2869.3163	Q9UNE7;Q9UNE7-2;H3BPN0;H3BS86	Q9UNE7	STUB1	E3 ubiquitin-protein ligase CHIP	yes	no	3	8.2428E-14	124.2	1	0	10		1	0	10			1		3		2
AHFQNFPNGVTDFIK	A	K	1	0	2	1	0	1	0	1	1	1	0	1	0	3	1	0	1	0	0	1	0	15	0	1733.8526	Q92973;Q92973-2;E7EW37;B4DSC0	Q92973	TNPO1	Transportin-1	yes	no	2,3	5.0808E-18	169.04	1.3	0.459	114	49	1.3	0.459	114	49	12	15	11	11	8	16
AHGGYSVFAGVGER	A	R	2	1	0	0	0	0	1	4	1	0	0	0	0	1	0	1	0	0	1	2	0	14	0	1405.6739	P06576;F8VPV9;H0YH81;F8W079;F8W0P7;H0YI37	P06576	ATP5B	ATP synthase subunit beta, mitochondrial;ATP synthase subunit beta	yes	no	2,3	6.5652E-06	128.95	1.95	0.214	9	178	1.95	0.214	9	178	25	12	12	14	15	14
AHGHCLHEIFLLR	A	R	1	1	0	0	1	0	1	1	3	1	3	0	0	1	0	0	0	0	0	0	0	13	0	1601.8249	O00116;F5H632	O00116	AGPS	Alkyldihydroxyacetonephosphate synthase, peroxisomal	yes	no	4	0.032528	56.225	1.43	0.495	4	3	1.43	0.495	4	3		1	1	3
AHGISSYFPVQAAVIPALLESAACGFLVGR	A	R	6	1	0	0	1	1	1	3	1	2	3	0	0	2	2	3	0	0	1	3	0	30	0	3100.6168	Q8N8A6	Q8N8A6	DDX51	ATP-dependent RNA helicase DDX51	yes	yes	3	1.632E-28	118.67	2	0		32	2	0		32	3	4	4	4	4	2
AHGPGLEGGLVGKPAEFTIDTK	A	K	2	0	0	1	0	0	2	5	1	1	2	2	0	1	2	0	2	0	0	1	0	22	1	2193.143	O75369-8;O75369;O75369-9;O75369-2;O75369-3;O75369-6;O75369-7;E7EN95;O75369-4;O75369-5	O75369-8	FLNB	Filamin-B	yes	no	2,3,4	5.8718E-197	254.26	1.58	0.493	128	180	1.58	0.493	128	180	25	23	23	21	22	19
AHGSSILACAPLYSWR	A	R	3	1	0	0	1	0	0	1	1	1	2	0	0	0	1	3	0	1	1	0	0	16	0	1787.8777	P08648	P08648	ITGA5	Integrin alpha-5;Integrin alpha-5 heavy chain;Integrin alpha-5 light chain	yes	yes	3	0.00075378	82.651	2	0		19	2	0		19	4	3		3	3	3
AHIAFKPTVAQQR	A	R	3	1	0	0	0	2	0	0	1	1	0	1	0	1	1	0	1	0	0	1	0	13	1	1465.8154	CON__Q9TRI1	CON__Q9TRI1			yes	yes	2,3,4	0.00036005	107.03	1.04	0.202	112	5	1.04	0.202	112	5	5	3	8	5	10	6
AHIAFKPTVAQQRK	A	K	3	1	0	0	0	2	0	0	1	1	0	2	0	1	1	0	1	0	0	1	0	14	2	1593.9103	CON__Q9TRI1	CON__Q9TRI1			yes	yes	4	0.03617	68.676	1	0	4		1	0	4
AHIANPSGASTECFVTDNADGTYQVEYTPFEK	A	K	4	0	2	2	1	1	3	2	1	1	0	1	0	2	2	2	4	0	2	2	0	32	0	3518.5572	O75369-8;O75369;O75369-9;O75369-2;O75369-3;O75369-6;O75369-7;E7EN95;O75369-4;O75369-5	O75369-8	FLNB	Filamin-B	yes	no	3,4	1.287E-245	246.4	1.45	0.498	78	64	1.45	0.498	78	64	9	10	9	12	7	10
AHIAQLCEK	A	K	2	0	0	0	1	1	1	0	1	1	1	1	0	0	0	0	0	0	0	0	0	9	0	1068.5386	Q00610;Q00610-2;P53675;P53675-2	Q00610	CLTC;CLTCL1	Clathrin heavy chain 1;Clathrin heavy chain 2	no	no	2	1.7174E-09	156.35	1.28	0.451	73	29	NaN	NaN			3	4	5	4	6	4
AHITINQYLQQVYEAIDSR	A	R	2	1	1	1	0	3	1	0	1	3	1	0	0	0	0	1	1	0	2	1	0	19	0	2261.144	Q5JVF3-4;C9J439;Q5JVF3;Q5JVF3-3;F8WEF4	Q5JVF3-4	PCID2	PCI domain-containing protein 2	yes	no	3	0.00030964	97.502	1	0	2		1	0	2							1
AHITLGCAADVEAVQTGLDLLEILR	A	R	4	1	0	2	1	1	2	2	1	2	5	0	0	0	0	0	2	0	0	2	0	25	0	2677.4109	P09543;P09543-2;F8W7I0	P09543	CNP	2,3-cyclic-nucleotide 3-phosphodiesterase	yes	no	3	3.778E-69	133.98	2	0		42	2	0		42	2	4	4	4	6	4
AHITLGCAADVEAVQTGLDLLEILRQEK	A	K	4	1	0	2	1	2	3	2	1	2	5	1	0	0	0	0	2	0	0	2	0	28	1	3062.607	P09543;P09543-2;F8W7I0	P09543	CNP	2,3-cyclic-nucleotide 3-phosphodiesterase	yes	no	4	5.0236E-11	92.932	1.9	0.3	4	36	1.9	0.3	4	36	4	5	3	4	3	4
AHIVFDFHQAADGIQEQQR	A	R	3	1	0	2	0	4	1	1	2	2	0	0	0	2	0	0	0	0	0	1	0	19	0	2209.0665	P30520;F8W9D6	P30520	ADSS	Adenylosuccinate synthetase isozyme 2;Adenylosuccinate synthetase	yes	no	3	7.2759E-09	125.5	1	0	36		1	0	36		3	4	4	4	3	3
AHIVFDFHQAADGIQEQQRQEQAGK	A	K	4	1	0	2	0	6	2	2	2	2	0	1	0	2	0	0	0	0	0	1	0	25	1	2850.3798	P30520;F8W9D6	P30520	ADSS	Adenylosuccinate synthetase isozyme 2;Adenylosuccinate synthetase	yes	no	4	5.036E-06	84.107	1	0	28		1	0	28		1	2		4		4
AHLGTALK	A	K	2	0	0	0	0	0	0	1	1	0	2	1	0	0	0	0	1	0	0	0	0	8	0	809.47594	P62266;D6RD47;D6R9I7;D6RIX0;D6RDJ2	P62266	RPS23	40S ribosomal protein S23	yes	no	2	0.0076175	98.997	1.4	0.49	24	16	1.4	0.49	24	16		1		4	1	2
AHLLADMAHISGLVAAK	A	K	5	0	0	1	0	0	0	1	2	1	3	1	1	0	0	1	0	0	0	1	0	17	0	1716.9345	P34897;P34897-3;P34897-2;B4DLV4;H0YIZ0;G3V4W5;G3V2Y4	P34897	SHMT2	Serine hydroxymethyltransferase, mitochondrial;Serine hydroxymethyltransferase	yes	no	2,3,4	2.8122E-05	117.08	1.71	0.452	35	87	1.71	0.452	35	87	3	10	6	14	5	11
AHLLAEVIENLECDPR	A	R	2	1	1	1	1	0	3	0	1	1	3	0	0	0	1	0	0	0	0	1	0	16	0	1877.9305	Q96C86	Q96C86	DCPS	m7GpppX diphosphatase	yes	yes	3	0.0027732	101.3	1	0	1		1	0	1
AHLMEIQVNGGTVAEK	A	K	2	0	1	0	0	1	2	2	1	1	1	1	1	0	0	0	1	0	0	2	0	16	0	1695.8614	P39023;F2Z3A5;G5E9G0;H7C422;B5MCW2;H7C3M2	P39023	RPL3	60S ribosomal protein L3	yes	no	2,3	3.3353E-24	171.78	1.97	0.174	1	31	1.97	0.174	1	31		9	1	7
AHLMEIQVNGGTVAEKLDWAR	A	R	3	1	1	1	0	1	2	2	1	1	2	1	1	0	0	0	1	1	0	2	0	21	1	2337.1899	P39023;F2Z3A5;G5E9G0;H7C422;B5MCW2;H7C3M2	P39023	RPL3	60S ribosomal protein L3	yes	no	3,4	1.8436E-47	180.08	1.38	0.486	45	28	1.38	0.486	45	28	4	6	3	8		9
AHLVAVFNEYQR	A	R	2	1	1	0	0	1	1	0	1	0	1	0	0	1	0	0	0	0	1	2	0	12	0	1445.7415	P50995;B4DVE7;E9PDK5;E9PDS7;H0Y6E1	P50995	ANXA11	Annexin A11;Annexin	yes	no	3	0.0012182	87.184	1	0	39		1	0	39		3	5	3	3	3	4
AHMGMFTELAILYSK	A	K	2	0	0	0	0	0	1	1	1	1	2	1	2	1	0	1	1	0	1	0	0	15	0	1710.8473	Q00610;Q00610-2;P53675;P53675-2	Q00610	CLTC;CLTCL1	Clathrin heavy chain 1;Clathrin heavy chain 2	no	no	3	9.3699E-06	131.66	1.15	0.359	39	7	NaN	NaN			2	4	4	3	5	4
AHPVFYQGTYSQALNDAKR	A	R	3	1	1	1	0	2	0	1	1	0	1	1	0	1	1	1	1	0	2	1	0	19	1	2165.0654	Q96CS3;B4E2M8	Q96CS3	FAF2	FAS-associated factor 2	yes	no	3,4	0.03303	51.495	1.86	0.35	10	60	1.86	0.35	10	60	4	5	9	3	5	3
AHQANQLYPFAISLIESVR	A	R	3	1	1	0	0	2	1	0	1	2	2	0	0	1	1	2	0	0	1	1	0	19	0	2156.1378	Q14204	Q14204	DYNC1H1	Cytoplasmic dynein 1 heavy chain 1	yes	yes	3	1.131E-21	161.19	1.57	0.496	55	72	1.57	0.496	55	72	8	12	8	13	8	6
AHQCGDDDKTRPLVK	A	K	1	1	0	3	1	1	0	1	1	0	1	2	0	0	1	0	1	0	0	1	0	15	2	1738.8421	Q9BQ61	Q9BQ61	C19orf43	Uncharacterized protein C19orf43	yes	yes	3	0.035284	67.019	1.5	0.5	3	3	1.5	0.5	3	3		2		1
AHQITDESLESTRR	A	R	1	2	0	1	0	1	2	0	1	1	1	0	0	0	0	2	2	0	0	0	0	14	1	1641.8071	O00161;O00161-2;H3BM38;H3BPJ0;H3BR18;H3BNE1;H3BU94;H3BNG6	O00161	SNAP23	Synaptosomal-associated protein 23;Synaptosomal-associated protein	yes	no	3	0.066071	52.576	1	0	10		1	0	10			2	1	1	1
AHQLVMEGYNWCHDR	A	R	1	1	1	1	1	1	1	1	2	0	1	0	1	0	0	0	0	1	1	1	0	15	0	1914.8254	P67775;P62714	P67775	PPP2CA;PPP2CB	Serine/threonine-protein phosphatase 2A catalytic subunit alpha isoform;Serine/threonine-protein phosphatase 2A catalytic subunit beta isoform	no	no	3,4	6.3976E-05	115.06	1	0	84		NaN	NaN			7	6	8	4	8	5
AHQNTLEVYPPFLFFLAVGGVYHPR	A	R	2	1	1	0	0	1	1	2	2	0	3	0	0	3	3	0	1	0	2	3	0	25	0	2871.4861	O14880;Q5VV87	O14880	MGST3	Microsomal glutathione S-transferase 3	yes	no	3,4	5.7352E-08	88.627	1.91	0.283	7	73	1.91	0.283	7	73	8	6	8	2	8	4
AHQTGIHATEELKEFFAK	A	K	3	0	0	0	0	1	3	1	2	1	1	2	0	2	0	0	2	0	0	0	0	18	1	2056.0378	Q6IBS0;D6RG15	Q6IBS0	TWF2	Twinfilin-2	yes	no	3,4	6.6229E-07	127.3	1	0	27		1	0	27			2		4		4
AHQVVEDGYEFFAK	A	K	2	0	0	1	0	1	2	1	1	0	0	1	0	2	0	0	0	0	1	2	0	14	0	1638.7678	P62136;P62136-2;E9PDP1;A6NNR3;E9PMD7;F8W0V8;B4DNE3;P36873-2;P36873;F8VYE8;F8W0W8;P62140	P62136	PPP1CA;PPP1CC;PPP1CB	Serine/threonine-protein phosphatase PP1-alpha catalytic subunit;Serine/threonine-protein phosphatase;Serine/threonine-protein phosphatase PP1-gamma catalytic subunit;Serine/threonine-protein phosphatase PP1-beta catalytic subunit	no	no	2,3	1.884E-05	120.87	1.69	0.462	37	83	NaN	NaN			11	9	12	12	5	4
AHQVVEDGYEFFAKR	A	R	2	1	0	1	0	1	2	1	1	0	0	1	0	2	0	0	0	0	1	2	0	15	1	1794.8689	P62136;P62136-2;E9PDP1;A6NNR3;E9PMD7;F8W0V8;B4DNE3;P36873-2;P36873;F8VYE8;F8W0W8;P62140	P62136	PPP1CA;PPP1CC;PPP1CB	Serine/threonine-protein phosphatase PP1-alpha catalytic subunit;Serine/threonine-protein phosphatase;Serine/threonine-protein phosphatase PP1-gamma catalytic subunit;Serine/threonine-protein phosphatase PP1-beta catalytic subunit	no	no	3,4	9.0672E-05	118.08	1.62	0.486	37	60	NaN	NaN			8	6	11	3	5	7
AHSFLMDFIHQVGLFGR	A	R	1	1	0	1	0	1	0	2	2	1	2	0	1	3	0	1	0	0	0	1	0	17	0	1973.9934	Q8WUM0;F5H5C2;A6NGS4;Q5T8N1	Q8WUM0	NUP133	Nuclear pore complex protein Nup133	yes	no	3	0.012237	57.414	2	0		9	2	0		9		2			1	2
AHSGAQGLLAAQK	A	K	4	0	0	0	0	2	0	2	1	0	2	1	0	0	0	1	0	0	0	0	0	13	0	1250.6731	Q9Y2Z4;H0YHS6	Q9Y2Z4	YARS2	Tyrosine--tRNA ligase, mitochondrial	yes	no	2	0.00025949	101.39	1.73	0.442	8	22	1.73	0.442	8	22		2	5	1	2	4
AHSIQIMK	A	K	1	0	0	0	0	1	0	0	1	2	0	1	1	0	0	1	0	0	0	0	0	8	0	926.50077	Q02543;B4DM74	Q02543	RPL18A	60S ribosomal protein L18a	yes	no	3	0.029169	75.213	1.33	0.471	14	7	1.33	0.471	14	7						1
AHSIQIMKVEEIAASK	A	K	3	0	0	0	0	1	2	0	1	3	0	2	1	0	0	2	0	0	0	1	0	16	1	1753.9397	Q02543;B4DM74	Q02543	RPL18A	60S ribosomal protein L18a	yes	no	4	0.030817	58.32	2	0		5	2	0		5						4
AHSPVAVQVPGMQNNIADPEELFTKLER	A	R	3	1	2	1	0	2	3	1	1	1	2	1	1	1	3	1	1	0	0	3	0	28	1	3089.5604	B4E0Y9;Q9P289;Q8NBY1;Q9P289-3	B4E0Y9	MST4	Serine/threonine-protein kinase MST4	yes	no	3	0.017778	93.633	1	0	1		1	0	1
AHSSMVGVNLPQK	A	K	1	0	1	0	0	1	0	1	1	0	1	1	1	0	1	2	0	0	0	2	0	13	0	1366.7027	P00558;B7Z7A9;B4E1H9	P00558	PGK1	Phosphoglycerate kinase 1;Phosphoglycerate kinase	yes	no	2,3	4.0904E-88	218.62	1.05	0.226	176	10	1.05	0.226	176	10	13	11	13	10	14	12
AHSSPASLQLGAVSPGTLTPTGVVSGPAATPTAQHLR	A	R	6	1	0	0	0	2	0	4	2	0	4	0	0	0	5	5	5	0	0	3	0	37	0	3533.859	P46937;F5H202;P46937-2;P46937-3;E9PRV2;F5GWC5	P46937	YAP1	Yorkie homolog	yes	no	4	0.00015806	49.312	1.08	0.266	12	1	1.08	0.266	12	1	2	1	1	2		2
AHTDFFEAFK	A	K	2	0	0	1	0	0	1	0	1	0	0	1	0	3	0	0	1	0	0	0	0	10	0	1211.5611	P61201-2;P61201;H0YKU5	P61201-2	COPS2	COP9 signalosome complex subunit 2	no	no	3	0.00023801	120.99	1	0	19		NaN	NaN				2	1	3	1	3
AHTMTDDVTFWK	A	K	1	0	0	2	0	0	0	0	1	0	0	1	1	1	0	0	3	1	0	1	0	12	0	1450.6551	Q00610;Q00610-2	Q00610	CLTC	Clathrin heavy chain 1	yes	no	2,3	7.4982E-20	164.04	1.03	0.174	62	2	1.03	0.174	62	2	4	6	7	5	4	4
AHTSSTQLQEELEK	A	K	1	0	0	0	0	2	3	0	1	0	2	1	0	0	0	2	2	0	0	0	0	14	0	1599.774	Q9Y6Y8;F5H0L8;Q9Y6Y8-2	Q9Y6Y8	SEC23IP	SEC23-interacting protein	yes	no	3	0.0015612	80.746	1	0	14		1	0	14		2	2	1	2	1	1
AHVFECNLESSVESIISPK	A	K	1	0	1	0	1	0	3	0	1	2	1	1	0	1	1	4	0	0	0	2	0	19	0	2145.0412	O60216;B3KUT8;E5RIN7;E5RFV8;E5RJK5;E5RJW1	O60216	RAD21	Double-strand-break repair protein rad21 homolog	yes	no	2	0.0052937	61.477	2	0		4	2	0		4		2		1		1
AHVIVMAATNRPNSIDPALR	A	R	4	2	2	1	0	0	0	0	1	2	1	0	1	0	2	1	1	0	0	2	0	20	1	2145.1477	P55072	P55072	VCP	Transitional endoplasmic reticulum ATPase	yes	yes	3	0.00091167	78.326	1.38	0.484	65	39	1.38	0.484	65	39	13	8	5	9	6	8
AHVIVMAATNRPNSIDPALRR	A	R	4	3	2	1	0	0	0	0	1	2	1	0	1	0	2	1	1	0	0	2	0	21	2	2301.2488	P55072	P55072	VCP	Transitional endoplasmic reticulum ATPase	yes	yes	3	7.1068E-05	101.15	1.34	0.473	37	19	1.34	0.473	37	19	2	6	4	9	4	8
AHVLAASVEQATENFLEKGDK	A	K	4	0	1	1	0	1	3	1	1	0	2	2	0	1	0	1	1	0	0	2	0	21	1	2256.1386	P35221;B4E2G8;P35221-2;F6XBD8;G3XAM7;E5RIB1;E5RG03;E5RGY6;E5RHV7;E5RIE0;E5RJL0;E5RFM3	P35221	CTNNA1	Catenin alpha-1	yes	no	3	3.2235E-16	134.21	1.57	0.495	32	43	1.57	0.495	32	43	8	8	8	6	8	6
AHVSPHEMLQAVVLCSK	A	K	2	0	0	0	1	1	1	0	2	0	2	1	1	0	1	2	0	0	0	3	0	17	0	1904.9601	Q53GS9;B9A018;B8ZZD1;B4DHT4;G5E9H0	Q53GS9	USP39	U4/U6.U5 tri-snRNP-associated protein 2	yes	no	3	0.088132	58.814	2	0		1	2	0		1		1
AHVVPCFDASK	A	K	2	0	0	1	1	0	0	0	1	0	0	1	0	1	1	1	0	0	0	2	0	11	0	1229.5863	A6NDY9;P21333;P21333-2;Q5HY54	P21333	FLNA	Filamin-A	no	no	2,3	1.0505E-24	172.27	1.57	0.495	147	197	NaN	NaN			24	16	28	16	20	18
AHVVPCFDASKVK	A	K	2	0	0	1	1	0	0	0	1	0	0	2	0	1	1	1	0	0	0	3	0	13	1	1456.7497	A6NDY9;P21333;P21333-2;Q5HY54	P21333	FLNA	Filamin-A	no	no	3	0.0034309	83.137	2	0		11	NaN	NaN			7				1	2
AIAAAHTFLLK	A	K	4	0	0	0	0	0	0	0	1	1	2	1	0	1	0	0	1	0	0	0	0	11	0	1154.6812	O75718;Q8NB01;C9JP16;B3KQR7;B3KUP0	O75718	CRTAP	Cartilage-associated protein	yes	no	2,3	0.00025184	112.13	1.98	0.132	1	55	1.98	0.132	1	55	5	4	8	3	6	2
AIAALISEKLETLR	A	R	3	1	0	0	0	0	2	0	0	2	3	1	0	0	0	1	1	0	0	0	0	14	1	1526.9032	Q8IXB1;F8W884;Q8IXB1-2	Q8IXB1	DNAJC10	DnaJ homolog subfamily C member 10	yes	no	3	0.0097314	72.29	2	0		28	2	0		28	2	4	3	4	2	3
AIACLLFGGSR	A	R	2	1	0	0	1	0	0	2	0	1	2	0	0	1	0	1	0	0	0	0	0	11	0	1163.6121	P33992;B1AHB1;E7EQY5	P33992	MCM5	DNA replication licensing factor MCM5	yes	no	2	0.00025375	111.86	1.88	0.319	6	46	1.88	0.319	6	46	4	4	2	4	3	4
AIACVVTACSAELEK	A	K	4	0	0	0	2	0	2	0	0	1	1	1	0	0	0	1	1	0	0	2	0	15	0	1620.7851	Q5VYK3;B3KXF2;Q5VYK5	Q5VYK3	ECM29;KIAA0368	Proteasome-associated protein ECM29 homolog	yes	no	2	0.00028281	94.532	1	0	15		1	0	15			2	2	1		1
AIADTGANVVVTGGK	A	K	3	0	1	1	0	0	0	3	0	1	0	1	0	0	0	0	2	0	0	3	0	15	0	1371.7358	P50990;G5E9B2;B4DEM7;B4DQH4;H7C4C8	P50990	CCT8	T-complex protein 1 subunit theta	yes	no	2	5.7409E-123	235.71	1.27	0.442	138	50	1.27	0.442	138	50	15	15	14	13	16	10
AIAELGIYPAVDPLDSTSR	A	R	3	1	0	2	0	0	1	1	0	2	2	0	0	0	2	2	1	0	1	1	0	19	0	1987.0262	P06576;F8VPV9;H0YH81;F8VQY0	P06576	ATP5B	ATP synthase subunit beta, mitochondrial;ATP synthase subunit beta	yes	no	2,3	1.6862E-38	179.14	1.65	0.478	81	148	1.65	0.478	81	148	13	15	14	18	15	17
AIAFLQQPR	A	R	2	1	0	0	0	2	0	0	0	1	1	0	0	1	1	0	0	0	0	0	0	9	0	1042.5924	P22102;P22102-2	P22102	GART	Trifunctional purine biosynthetic protein adenosine-3;Phosphoribosylamine--glycine ligase;Phosphoribosylformylglycinamidine cyclo-ligase;Phosphoribosylglycinamide formyltransferase	yes	no	2	2.6921E-09	153.78	1.17	0.373	75	15	1.17	0.373	75	15	3	4	9	4	9	4
AIAGVINQPYYNYEAGPDAVLGR	A	R	4	1	2	1	0	1	1	3	0	2	1	0	0	0	2	0	0	0	3	2	0	23	0	2450.223	O95861;B4DUS9;O95861-2;C9JI50;B4DPS5;F8W1J0;F8VZG4;F8VRY7	O95861	BPNT1	3(2),5-bisphosphate nucleotidase 1	yes	no	3	1.3622E-05	90.22	1.06	0.235	16	1	1.06	0.235	16	1		3	1	2	2	3
AIAHPYSQALIQYVCGLGPR	A	R	3	1	0	0	1	2	0	2	1	2	2	0	0	0	2	1	0	0	2	1	0	20	0	2213.1415	Q7KZ85	Q7KZ85	SUPT6H	Transcription elongation factor SPT6	yes	yes	3	0.025537	86.488	2	0		2	2	0		2		1				1
AIAHYEQQMGQK	A	K	2	0	0	0	0	3	1	1	1	1	0	1	1	0	0	0	0	0	1	0	0	12	0	1402.6663	P32455;F5H2M9;P32456	P32455	GBP1;GBP2	Interferon-induced guanylate-binding protein 1;Interferon-induced guanylate-binding protein 2	no	no	2,3	3.2555E-05	114.82	1.08	0.274	56	5	NaN	NaN			4	4	6	7	5	6
AIAHYEQSADYYKGEESNSSANK	A	K	4	0	2	1	0	1	3	1	1	1	0	2	0	0	0	4	0	0	3	0	0	23	1	2561.1306	P54920;Q9H115;B4DK44;B4DGP9;Q4G0M0	P54920	NAPA;NAPB	Alpha-soluble NSF attachment protein;Beta-soluble NSF attachment protein	yes	no	3,4	8.9778E-113	217.17	1.16	0.367	89	17	1.16	0.367	89	17	6	8	7	6	8	8
AIAIAAGVPVVPGTDAPITSLHEAHEFSNTYGFPIIFK	A	K	6	0	1	1	0	0	2	3	2	5	1	1	0	3	4	2	3	0	1	3	0	38	0	3950.0618	P11498;B4DN00;E9PRE7	P11498	PC	Pyruvate carboxylase, mitochondrial	yes	no	4	0.00020094	45.685	1.85	0.358	11	62	1.85	0.358	11	62	4	7	4	6	5	5
AIAIASDMQDDFISPCGACR	A	R	4	1	0	3	2	1	0	1	0	3	0	0	1	1	1	2	0	0	0	0	0	20	0	2196.9602	P32320	P32320	CDA	Cytidine deaminase	yes	yes	2,3	0	332.96	1	0	49		1	0	49		2	5	3	5	1	8
AIAIPVDLDSQVNNLFLK	A	K	2	0	2	2	0	1	0	0	0	2	3	1	0	1	1	1	0	0	0	2	0	18	0	1969.0884	Q14643;E7EPX7;E7EVP7;Q14643-2;Q14643-6;Q14643-5;Q14643-7;Q14643-8;G5E9P1;Q14643-3;Q14643-4	Q14643	ITPR1	Inositol 1,4,5-trisphosphate receptor type 1	yes	no	2	1.1065E-27	173.03	1.98	0.128	1	59	1.98	0.128	1	59	4	4	4	4	4	4
AIALQPENPMAHFLLGR	A	R	3	1	1	0	0	1	1	1	1	1	3	0	1	1	2	0	0	0	0	0	0	17	0	1876.9982	Q96TC7;F8WAH7;Q96TC7-2;H0YMB1;A8MY21	Q96TC7	FAM82A2	Regulator of microtubule dynamics protein 3	yes	no	3	0.026075	50.843	1.96	0.192	1	25	1.96	0.192	1	25		4		3		4
AIANECQANFISIK	A	K	3	0	2	0	1	1	1	0	0	3	0	1	0	1	0	1	0	0	0	0	0	14	0	1577.7872	P55072	P55072	VCP	Transitional endoplasmic reticulum ATPase	yes	yes	2,3	2.9223E-144	246.86	1.39	0.489	103	67	1.39	0.489	103	67	13	11	18	10	14	8
AIANECQANFISIKGPELLTMWFGESEANVR	A	R	4	1	3	0	1	1	4	2	0	3	2	1	1	2	1	2	1	1	0	1	0	31	1	3494.6963	P55072	P55072	VCP	Transitional endoplasmic reticulum ATPase	yes	yes	3	1.5761E-70	154.14	1	0	8		1	0	8							3
AIANLYGPLMALNHMVQQDYFPK	A	K	3	0	2	1	0	2	0	1	1	1	3	1	2	1	2	0	0	0	2	1	0	23	0	2633.3134	P46060;F8W7I9	P46060	RANGAP1	Ran GTPase-activating protein 1	yes	no	3	3.5893E-06	96.447	1.62	0.485	11	18	1.62	0.485	11	18		3	1	6	2	4
AIAVLTSGGDAQGMNAAVR	A	R	5	1	1	1	0	1	0	3	0	1	1	0	1	0	0	1	1	0	0	2	0	19	0	1800.9152	P08237;P08237-2;F8VP00;F8VZQ1;F8VNX2;F8VX13;F8VSL1;F8VVE3;F8VZI0;F8VYK8;F8VTQ3;F8VUB8;F8VW30;F8VSF7;F8W1J8	P08237	PFKM	6-phosphofructokinase, muscle type	yes	no	2	5.138E-176	254.53	1	0	25		1	0	25			3	3	2	1	3
AIAVTVQEMVTK	A	K	2	0	0	0	0	1	1	0	0	1	0	1	1	0	0	0	2	0	0	3	0	12	0	1288.7061	Q9Y490	Q9Y490	TLN1	Talin-1	yes	yes	2	4.5023E-06	129.37	1.12	0.331	28	4	1.12	0.331	28	4	1	4	2	3		3
AIAYLFPSGLFEK	A	K	2	0	0	0	0	0	1	1	0	1	2	1	0	2	1	1	0	0	1	0	0	13	0	1454.781	P82933	P82933	MRPS9	28S ribosomal protein S9, mitochondrial	yes	yes	2	0.0063179	73.848	2	0		23	2	0		23	1	4		1		2
AIAYLFPSGLFEKR	A	R	2	1	0	0	0	0	1	1	0	1	2	1	0	2	1	1	0	0	1	0	0	14	1	1610.8821	P82933	P82933	MRPS9	28S ribosomal protein S9, mitochondrial	yes	yes	3	0.0028482	80.69	2	0		33	2	0		33	3	1	3	3	3	3
AICDHVR	A	R	1	1	0	1	1	0	0	0	1	1	0	0	0	0	0	0	0	0	0	1	0	7	0	869.41777	F5H098;P40925;P40925-2;B9A041;B8ZZ51	F5H098	MDH1	Malate dehydrogenase;Malate dehydrogenase, cytoplasmic	yes	no	2	0.041436	88.029	1.17	0.373	20	4	1.17	0.373	20	4		1				2
AICIDPAYSK	A	K	2	0	0	1	1	0	0	0	0	2	0	1	0	0	1	1	0	0	1	0	0	10	0	1136.5536	O43765;E7EMJ6	O43765	SGTA	Small glutamine-rich tetratricopeptide repeat-containing protein alpha	yes	no	2	0.0040512	83.499	1.02	0.143	47	1	1.02	0.143	47	1	3	4	6	2	5	4
AIDALREFNEEGALSVLQQFK	A	K	3	1	1	1	0	2	3	1	0	1	3	1	0	2	0	1	0	0	0	1	0	21	1	2377.2278	O43390;E7ERE4;O43390-2;Q2L7G6	O43390	HNRNPR	Heterogeneous nuclear ribonucleoprotein R	yes	no	3	6.8168E-38	172.37	1.8	0.402	15	59	1.8	0.402	15	59	4	6	8	4	6	6
AIDALREFNEEGALSVLQQFKESDLSHVQNK	A	K	3	1	2	2	0	3	4	1	1	1	4	2	0	2	0	3	0	0	0	2	0	31	2	3514.7692	O43390;E7ERE4;O43390-2;Q2L7G6	O43390	HNRNPR	Heterogeneous nuclear ribonucleoprotein R	yes	no	4	2.0719E-35	119.75	2	0		12	2	0		12	4	2			2	4
AIDDNMSLDEIEK	A	K	1	0	1	3	0	0	2	0	0	2	1	1	1	0	0	1	0	0	0	0	0	13	0	1491.6763	H0YGP4;P31327;P31327-2	H0YGP4	CPS1	Carbamoyl-phosphate synthase [ammonia], mitochondrial	yes	no	2	2.1085E-13	154.72	1.95	0.226	2	35	1.95	0.226	2	35	1	6		5	1	4
AIDDNMSLDEIEKLTYIDKWFLYK	A	K	1	0	1	4	0	0	2	0	0	3	3	3	1	1	0	1	1	1	2	0	0	24	2	2962.4674	H0YGP4;P31327;P31327-2	H0YGP4	CPS1	Carbamoyl-phosphate synthase [ammonia], mitochondrial	yes	no	3	8.1461E-05	84.975	2	0		15	2	0		15			2	1
AIDENNEPTACFLIR	A	R	2	1	2	1	1	0	2	0	0	2	1	0	0	1	1	0	1	0	0	0	0	15	0	1761.8356	Q9P2R3-2;Q9P2R3;Q9P2R3-4;F5H754	Q9P2R3-2	ANKFY1	Ankyrin repeat and FYVE domain-containing protein 1	yes	no	2	0.0016432	78.191	1.22	0.416	14	4	1.22	0.416	14	4	1	2	1	1		3
AIDLEIK	A	K	1	0	0	1	0	0	1	0	0	2	1	1	0	0	0	0	0	0	0	0	0	7	0	800.46437	Q0ZGT2;Q0ZGT2-2;Q0ZGT2-4;H7BXY5;Q0ZGT2-3	Q0ZGT2	NEXN	Nexilin	yes	no	2	0.05573	74.717	1	0	3		1	0	3
AIDLFTDAIK	A	K	2	0	0	2	0	0	0	0	0	2	1	1	0	1	0	0	1	0	0	0	0	10	0	1105.6019	P50502;H7C3I1;Q3KNR6;Q8NFI4;Q8IZP2;F6VDH7	P50502	ST13;ST13P5;ST13P4	Hsc70-interacting protein;Putative protein FAM10A5;Putative protein FAM10A4	yes	no	2	2.9237E-07	148.32	1.39	0.487	63	40	1.39	0.487	63	40	6	7	7	8	7	7
AIDLFTDAIKLNPR	A	R	2	1	1	2	0	0	0	0	0	2	2	1	0	1	1	0	1	0	0	0	0	14	1	1585.8828	P50502;H7C3I1;Q3KNR6;Q8NFI4;Q8IZP2;F6VDH7	P50502	ST13;ST13P5;ST13P4	Hsc70-interacting protein;Putative protein FAM10A5;Putative protein FAM10A4	yes	no	3	0.0028534	83.314	1	0	11		1	0	11					1		2
AIDVPGQVQVYELQPSNLEADQPLQAIMEMGAVAADK	A	K	6	0	1	3	0	5	3	2	0	2	3	1	2	0	3	1	0	0	1	4	0	37	0	3937.9442	O95817	O95817	BAG3	BAG family molecular chaperone regulator 3	yes	yes	4	8.8099E-05	51.034	1	0	4		1	0	4			1		1
AIEAAPQEPEQKR	A	R	3	1	0	0	0	2	3	0	0	1	0	1	0	0	2	0	0	0	0	0	0	13	1	1465.7525	Q96CP2	Q96CP2	FLYWCH2	FLYWCH family member 2	yes	yes	3	0.1146	49.448	1	0	3		1	0	3			1		1		1
AIEALHGHELRPGR	A	R	2	2	0	0	0	0	2	2	2	1	2	0	0	0	1	0	0	0	0	0	0	14	1	1554.8379	Q96PK6;Q96PK6-2;B8ZZ74;F2Z2W2;F8WDX3;Q2PYN1;D6RGD8;B0LM41	Q96PK6	RBM14;RBM14-RBM4;RBM14/RBM4 fusion	RNA-binding protein 14	no	no	3	0.0074774	75.088	1.88	0.324	5	37	NaN	NaN			2		3	2	3	1
AIEALKEFNEDGALAVLQQFK	A	K	4	0	1	1	0	2	3	1	0	1	3	2	0	2	0	0	0	0	0	1	0	21	1	2333.2267	O60506;O60506-2;F6UXX1	O60506	SYNCRIP	Heterogeneous nuclear ribonucleoprotein Q	no	no	2,3	8.4187E-215	246.45	1.34	0.472	73	37	NaN	NaN			7	16	6	11	10	10
AIEALKEFNEDGALAVLQQFKDSDLSHVQNK	A	K	4	0	2	3	0	3	3	1	1	1	4	3	0	2	0	2	0	0	0	2	0	31	2	3456.7525	O60506;O60506-2;F6UXX1	O60506	SYNCRIP	Heterogeneous nuclear ribonucleoprotein Q	no	no	3,4,5	1.2258E-163	211.75	1.48	0.5	118	110	NaN	NaN			15	17	15	16	15	17
AIEAVAISPWK	A	K	3	0	0	0	0	0	1	0	0	2	0	1	0	0	1	1	0	1	0	1	0	11	0	1183.6601	Q9H4A4;A6NKB8	Q9H4A4	RNPEP	Aminopeptidase B	yes	no	2	0.00099743	94.767	1	0	35		1	0	35		3	4	4	3	3	4
AIEDEGGNPDEIEITSEGNKK	A	K	1	0	2	2	0	0	5	3	0	3	0	2	0	0	1	1	1	0	0	0	0	21	1	2244.0394	Q15424;F5H0H3;F5H1L1;B7Z959	Q15424	SAFB	Scaffold attachment factor B1	yes	no	2,3	1.4572E-72	203.26	1.62	0.484	47	78	1.62	0.484	47	78	6	11	7	9	12	10
AIEEGIPAFTCEEYVK	A	K	2	0	0	0	1	0	4	1	0	2	0	1	0	1	1	0	1	0	1	1	0	16	0	1854.871	Q9Y2L1;Q9Y2L1-2;G3V1J5;F2Z2C0	Q9Y2L1	DIS3	Exosome complex exonuclease RRP44	yes	no	2	0.0042705	68.044	1.91	0.282	2	21	1.91	0.282	2	21	6	1		1	5	2
AIEEGTLEEIEEEVR	A	R	1	1	0	0	0	0	7	1	0	2	1	0	0	0	0	0	1	0	0	1	0	15	0	1744.8367	F5H0X5;Q9HBD4;P51532;P51532-4;P51532-3;P51532-2;P51532-5;H0YGM3	F5H0X5	SMARCA4	Transcription activator BRG1	yes	no	2	5.2217E-08	121.18	1.96	0.2	1	23	1.96	0.2	1	23	5	4	1	4	4
AIEGFNQSSHQK	A	K	1	0	1	0	0	2	1	1	1	1	0	1	0	1	0	2	0	0	0	0	0	12	0	1344.6422	Q16222;Q16222-3;Q16222-2;B1AR80	Q16222	UAP1	UDP-N-acetylhexosamine pyrophosphorylase;UDP-N-acetylgalactosamine pyrophosphorylase;UDP-N-acetylglucosamine pyrophosphorylase	yes	no	2	0.037113	80.014	2	0		1	2	0		1
AIEINPDSAQPYK	A	K	2	0	1	1	0	1	1	0	0	2	0	1	0	0	2	1	0	0	1	0	0	13	0	1444.7198	P50502;H7C3I1;Q3KNR6;Q8NFI4;Q8IZP2;F6VDH7	P50502	ST13;ST13P5;ST13P4	Hsc70-interacting protein;Putative protein FAM10A5;Putative protein FAM10A4	yes	no	2	1.0838E-06	139.48	1.36	0.479	69	38	1.36	0.479	69	38	5	5	9	8	4	7
AIEINPDSAQPYKWR	A	R	2	1	1	1	0	1	1	0	0	2	0	1	0	0	2	1	0	1	1	0	0	15	1	1786.9002	P50502;H7C3I1;Q3KNR6;Q8NFI4;F6VDH7	P50502	ST13;ST13P5	Hsc70-interacting protein;Putative protein FAM10A5	yes	no	2,3	0.0024477	81.703	1.02	0.134	54	1	1.02	0.134	54	1	3	4	4	3	5	5
AIEIYTDMGR	A	R	1	1	0	1	0	0	1	1	0	2	0	0	1	0	0	0	1	0	1	0	0	10	0	1167.5594	P54920	P54920	NAPA	Alpha-soluble NSF attachment protein	yes	yes	2	0.00038642	115.78	1.14	0.345	25	4	1.14	0.345	25	4	1	2		4	1	3
AIEKMNGMLLNDR	A	R	1	1	2	1	0	0	1	1	0	1	2	1	2	0	0	0	0	0	0	0	0	13	1	1503.7538	Q13310-3;Q13310;Q13310-2;B1ANR0;H0Y5F5;H0YCC8;H0YEQ8;P11940;E7ERJ7;E7EQV3;P11940-2;H0YAR2;H0YBN4	P11940	PABPC4;PABPC1	Polyadenylate-binding protein 4;Polyadenylate-binding protein 1	no	no	3	0.036446	62.338	1.27	0.444	19	7	NaN	NaN			3	3	5	1	3
AIELATTLDESLTNR	A	R	2	1	1	1	0	0	2	0	0	1	3	0	0	0	0	1	3	0	0	0	0	15	0	1645.8523	Q9BXJ9;F5H5A7	Q9BXJ9	NAA15	N-alpha-acetyltransferase 15, NatA auxiliary subunit	yes	no	2	1.0746E-25	141.85	1	0	7		1	0	7			1		1		2
AIELFSVGQGPAK	A	K	2	0	0	0	0	1	1	2	0	1	1	1	0	1	1	1	0	0	0	1	0	13	0	1315.7136	P30419;P30419-2;B7Z8J4	P30419	NMT1	Glycylpeptide N-tetradecanoyltransferase 1	yes	no	2	0.0052845	107.14	1.43	0.495	4	3	1.43	0.495	4	3		2		1		2
AIELLQEFSDQHPENAAEIK	A	K	3	0	1	1	0	2	4	0	1	2	2	1	0	1	1	1	0	0	0	0	0	20	0	2281.1226	O76094;H0YH39;G5E9Z8;D6RDY6	O76094	SRP72	Signal recognition particle 72 kDa protein	yes	no	3	1.95E-05	100.04	1.53	0.499	30	34	1.53	0.499	30	34	7	7	4	6	6	6
AIELNPANAVYFCNR	A	R	3	1	3	0	1	0	1	0	0	1	1	0	0	1	1	0	0	0	1	1	0	15	0	1750.8461	O43765;E7EMJ6	O43765	SGTA	Small glutamine-rich tetratricopeptide repeat-containing protein alpha	yes	no	2	3.4663E-33	174.95	1.2	0.397	45	11	1.2	0.397	45	11	6	3	4	4	4	10
AIELQPHFPDAYCNLANALK	A	K	4	0	2	1	1	1	1	0	1	1	3	1	0	1	2	0	0	0	1	0	0	20	0	2284.131	O15294;O15294-3;O15294-2	O15294	OGT	UDP-N-acetylglucosamine--peptide N-acetylglucosaminyltransferase 110 kDa subunit	yes	no	3	0.026948	47.204	2	0		4	2	0		4	1	2				1
AIELYNDKEK	A	K	1	0	1	1	0	0	2	0	0	1	1	2	0	0	0	0	0	0	1	0	0	10	1	1221.6241	Q96BN8	Q96BN8	FAM105B	Protein FAM105B	yes	yes	2	0.057891	61.958	1	0	9		1	0	9				2		3	1
AIEMLGGELGSK	A	K	1	0	0	0	0	0	2	3	0	1	2	1	1	0	0	1	0	0	0	0	0	12	0	1203.6169	P07954;P07954-2	P07954	FH	Fumarate hydratase, mitochondrial	yes	no	2	1.8146E-05	117.2	1.46	0.498	19	16	1.46	0.498	19	16	1	3		6	1	3
AIENELLAR	A	R	2	1	1	0	0	0	2	0	0	1	2	0	0	0	0	0	0	0	0	0	0	9	0	1027.5662	P48637;B6F210;B7Z514	P48637	GSS	Glutathione synthetase	yes	no	2	0.00030953	118.71	1.04	0.196	48	2	1.04	0.196	48	2	3	3	4	4	3	3
AIEPNDYTGK	A	K	1	0	1	1	0	0	1	1	0	1	0	1	0	0	1	0	1	0	1	0	0	10	0	1106.5244	O75223;E7EU55;B8ZZN4	O75223	GGCT	Gamma-glutamylcyclotransferase	yes	no	2	0.00074511	104.22	1.06	0.237	47	3	1.06	0.237	47	3	5	4	4	3	5	2
AIEPPPLDAVIEAEHTLR	A	R	3	1	0	1	0	0	3	0	1	2	2	0	0	0	3	0	1	0	0	1	0	18	0	1970.0473	Q08211	Q08211	DHX9	ATP-dependent RNA helicase A	yes	yes	2,3	0.0005338	85.362	1.59	0.492	41	59	1.59	0.492	41	59	15	10	6	10	10	8
AIEPPPLDAVIEAEHTLRELDALDANDELTPLGR	A	R	5	2	1	4	0	0	5	1	1	2	6	0	0	0	4	0	2	0	0	1	0	34	1	3692.8897	Q08211	Q08211	DHX9	ATP-dependent RNA helicase A	yes	yes	3,4	3.9298E-05	64.583	1.7	0.459	31	72	1.7	0.459	31	72	5	10	8	8	8	10
AIEPQKEEADENYNSVNTR	A	R	2	1	3	1	0	1	4	0	0	1	0	1	0	0	1	1	1	0	1	1	0	19	1	2206.0138	Q12846;A8MXY0;C9JFM5	Q12846	STX4	Syntaxin-4	yes	no	3	1.4913E-12	151.04	1.85	0.357	9	51	1.85	0.357	9	51	4	6	7	6	5	6
AIEQADLLQEEDESPR	A	R	2	1	0	2	0	2	4	0	0	1	2	0	0	0	1	1	0	0	0	0	0	16	0	1841.8643	H7C1E4;P61966	H7C1E4	AP1S1	AP-1 complex subunit sigma-1A	yes	no	2	2.9656E-146	251.02	1	0	22		1	0	22			5	1	2		4
AIEQFQTENGVLLPSLQSALPFLDLHGTPR	A	R	2	1	1	1	0	3	2	2	1	1	6	0	0	2	3	2	2	0	0	1	0	30	0	3290.7299	Q8WX92	Q8WX92	COBRA1	Negative elongation factor B	yes	yes	3	1.8613E-28	117.82	1.14	0.35	6	1	1.14	0.35	6	1		3		2		2
AIEQLKEQAATGK	A	K	3	0	0	0	0	2	2	1	0	1	1	2	0	0	0	0	1	0	0	0	0	13	1	1385.7514	Q9BY44;F8WAE5;B4DQ14;B4DF96;Q9BY44-2;H7C5R5	Q9BY44	EIF2A	Eukaryotic translation initiation factor 2A	yes	no	2	1.2446E-17	158.52	1.29	0.453	32	13	1.29	0.453	32	13	3	8	4	3	4	8
AIETQCYVVAAAQCGR	A	R	4	1	0	0	2	2	1	1	0	1	0	0	0	0	0	0	1	0	1	2	0	16	0	1795.8345	Q86X76-3;Q86X76;Q86X76-4;Q86X76-2	Q86X76-3	NIT1	Nitrilase homolog 1	yes	no	2	2.7383E-08	149.22	1	0	2		1	0	2			1
AIETTDIISR	A	R	1	1	0	1	0	0	1	0	0	3	0	0	0	0	0	1	2	0	0	0	0	10	0	1117.5979	Q96HS1;Q96HS1-2;F5GXG4	Q96HS1	PGAM5	Serine/threonine-protein phosphatase PGAM5, mitochondrial	yes	no	2	0.0005816	106.62	1.95	0.213	2	40	1.95	0.213	2	40	5				1
AIEVGRENR	A	R	1	2	1	0	0	0	2	1	0	1	0	0	0	0	0	0	0	0	0	1	0	9	1	1042.552	P31948;G3XAD8;F5H0T1	P31948	STIP1	Stress-induced-phosphoprotein 1	yes	no	2	0.026501	78.516	1	0	11		1	0	11		3	1			2
AIFAGYK	A	K	2	0	0	0	0	0	0	1	0	1	0	1	0	1	0	0	0	0	1	0	0	7	0	768.41703	P18077;C9K025;F8WB72;F8WBS5	P18077	RPL35A	60S ribosomal protein L35a	yes	no	2	0.073818	62.715	1.3	0.457	19	8	1.3	0.457	19	8		3	2	2	1	2
AIFAGYKR	A	R	2	1	0	0	0	0	0	1	0	1	0	1	0	1	0	0	0	0	1	0	0	8	1	924.51814	P18077;C9K025;F8WB72;F8WBS5	P18077	RPL35A	60S ribosomal protein L35a	yes	no	2,3	0.028406	89.55	1.52	0.5	74	80	1.52	0.5	74	80	4	7	13	8	6	3
AIFASGSPFDPVTLPNGQTLYPGQGNNSYVFPGVALGVVACGLR	A	R	4	1	3	1	1	2	0	7	0	1	4	0	0	3	5	3	2	0	2	5	0	44	0	4507.2635	P48163;B4DZ70;F5H4W0;H0YGB9	P48163	ME1	NADP-dependent malic enzyme;Malic enzyme	yes	no	4	0.00032681	41.532	1	0	5		1	0	5			2		1		1
AIFDTPDEDPNYNPLPEERPGGFAWGEGQR	A	R	2	2	2	3	0	1	4	4	0	1	1	0	0	2	5	0	1	1	1	0	0	30	1	3373.5276	Q9GZP9	Q9GZP9	DERL2	Derlin-2	yes	yes	3	7.4416E-52	147	1.94	0.235	1	16	1.94	0.235	1	16		2	1	1		3
AIFENTLSTYPK	A	K	1	0	1	0	0	0	1	0	0	1	1	1	0	1	1	1	2	0	1	0	0	12	0	1382.7082	Q14690	Q14690	PDCD11	Protein RRP5 homolog	yes	yes	2	7.2805E-08	142.1	1.94	0.24	3	46	1.94	0.24	3	46	3	4	5	2	5
AIFLADGNVFTTGFSR	A	R	2	1	1	1	0	0	0	2	0	1	1	0	0	3	0	1	2	0	0	1	0	16	0	1714.8679	A7MAP0;Q9ULV4;B4E3S0	A7MAP0	CORO1C	Coronin-1C	yes	no	2	8.4644E-60	204.07	1.66	0.472	37	73	1.66	0.472	37	73	11	8	6	8	3	12
AIFQQPPVGVR	A	R	1	1	0	0	0	2	0	1	0	1	0	0	0	1	2	0	0	0	0	2	0	11	0	1210.6822	Q7L2E3-3;Q7L2E3-2;Q7L2E3;H7BXY3	Q7L2E3-3	DHX30	Putative ATP-dependent RNA helicase DHX30	yes	no	2	0.075032	47.844	2	0		6	2	0		6	3	1			1	1
AIFQTIQNR	A	R	1	1	1	0	0	2	0	0	0	2	0	0	0	1	0	0	1	0	0	0	0	9	0	1089.5931	O95373	O95373	IPO7	Importin-7	yes	yes	2	4.0943E-10	159.79	1.12	0.327	72	10	1.12	0.327	72	10	5	5	5	4	7	6
AIFTGHSAVVEDVAWHLLHESLFGSVADDQK	A	K	4	0	0	3	0	1	2	2	3	1	3	1	0	2	0	3	1	1	0	4	0	31	0	3377.6681	Q16576;E9PC52;Q16576-2;E9PFM2;Q5JP01;Q5JP02	Q16576	RBBP7	Histone-binding protein RBBP7	yes	no	3,4,5	1.46E-62	150.17	1.53	0.499	86	98	1.53	0.499	86	98	13	16	13	14	16	16
AIFYINK	A	K	1	0	1	0	0	0	0	0	0	2	0	1	0	1	0	0	0	0	1	0	0	7	0	867.48544	CON__Q58D62	CON__Q58D62			yes	yes	2	4.7647E-10	189.46	1.02	0.13	57	1	1.02	0.13	57	1	3	4	3	4	2	4
AIGAVPLIQGEYMIPCEK	A	K	2	0	0	0	1	1	2	2	0	3	1	1	1	0	2	0	0	0	1	1	0	18	0	1988.0111	P07339;H7C469;H7C1V0	P07339	CTSD	Cathepsin D;Cathepsin D light chain;Cathepsin D heavy chain	yes	no	2,3	6.4157E-06	138.08	1.69	0.462	4	9	1.69	0.462	4	9		6		1		5
AIGDHFYK	A	K	1	0	0	1	0	0	0	1	1	1	0	1	0	1	0	0	0	0	1	0	0	8	0	949.46577	O15355;F5H7G7;Q59GB2	O15355	PPM1G	Protein phosphatase 1G	yes	no	3	0.086369	54.408	1	0	14		1	0	14		1	3	3	2		2
AIGFVVGQTDWEK	A	K	1	0	0	1	0	1	1	2	0	1	0	1	0	1	0	0	1	1	0	2	0	13	0	1448.73	P49750-4;P49750;F8VU51	P49750-4	YLPM1	YLP motif-containing protein 1	yes	no	3	0.072515	48.004	1	0	1		1	0	1
AIGGIILTASHNPGGPNGDFGIK	A	K	2	0	2	1	0	0	0	6	1	4	1	1	0	1	2	1	1	0	0	0	0	23	0	2205.1542	P36871;F5H857;P36871-2	P36871	PGM1	Phosphoglucomutase-1	yes	no	3	0.00064702	63.998	1	0	8		1	0	8		1	1	1	2	1	1
AIGIEPSLATYHHIIR	A	R	2	1	0	0	0	0	1	1	2	4	1	0	0	0	1	1	1	0	1	0	0	16	0	1789.9839	Q96EY7	Q96EY7	PTCD3	Pentatricopeptide repeat-containing protein 3, mitochondrial	yes	yes	4	0.041739	48.704	2	0		31	2	0		31	1	3		3		2
AIGISNFNHLQVEMILNKPGLK	A	K	1	0	3	0	0	1	1	2	1	3	3	2	1	1	1	1	0	0	0	1	0	22	1	2435.3359	P15121;E9PCX2	P15121	AKR1B1	Aldose reductase	yes	no	3,4	7.0751E-10	124.08	1.04	0.191	76	3	1.04	0.191	76	3	7	7	6	5	5	5
AIGKDNFTAIPEGTNGVEER	A	R	2	1	2	1	0	0	3	3	0	2	0	1	0	1	1	0	2	0	0	1	0	20	1	2117.0389	Q14195-2;Q14195;H0YBT4	Q14195-2	DPYSL3	Dihydropyrimidinase-related protein 3	no	no	3	0.00010204	89.049	1.12	0.322	30	4	NaN	NaN				3	1	3	2	4
AIGNIELGIR	A	R	1	1	1	0	0	0	1	2	0	3	1	0	0	0	0	0	0	0	0	0	0	10	0	1054.6135	P46821;D6RA32;D6RGJ3;D6RCL2	P46821	MAP1B	Microtubule-associated protein 1B;MAP1 light chain LC1	yes	no	2	0.039432	57.348	1	0	4		1	0	4
AIGNIVTGTDEQTQVVIDAGALAVFPSLLTNPK	A	K	4	0	2	2	0	2	1	3	0	3	3	1	0	1	2	1	4	0	0	4	0	33	0	3351.7926	P52292;A8MYJ9	P52292	KPNA2	Importin subunit alpha-2;Importin subunit alpha-2-like protein	yes	no	3	7.2576E-25	99.446	1.17	0.373	5	1	1.17	0.373	5	1		2		2
AIGNTELENK	A	K	1	0	2	0	0	0	2	1	0	1	1	1	0	0	0	0	1	0	0	0	0	10	0	1087.551	P42285;F5H7E2;H0YAC4	P42285	SKIV2L2	Superkiller viralicidic activity 2-like 2	yes	no	2	0.062186	51.436	1.7	0.458	3	7	1.7	0.458	3	7			3		1
AIGPHDVLATLLNNLK	A	K	2	0	2	1	0	0	0	1	1	1	4	1	0	0	1	0	1	0	0	1	0	16	0	1687.9621	O75533;H7C341	O75533	SF3B1	Splicing factor 3B subunit 1	yes	no	2,3	2.0745E-45	196.8	1.7	0.456	54	129	1.7	0.456	54	129	10	13	15	10	12	12
AIGPHDVLATLLNNLKVQER	A	R	2	1	2	1	0	1	1	1	1	1	4	1	0	0	1	0	1	0	0	2	0	20	1	2200.2328	O75533;H7C341	O75533	SF3B1	Splicing factor 3B subunit 1	yes	no	4	0.07688	44.998	2	0		7	2	0		7	3					4
AIGQAGSLTSSEDTLTVVTADHSHVFTFGGYTPR	A	R	3	1	0	2	0	1	1	4	2	1	2	0	0	2	1	4	6	0	1	3	0	34	0	3521.7063	P05186;B7Z4Y6;P05186-2;B1ANL0	P05186	ALPL	Alkaline phosphatase, tissue-nonspecific isozyme;Alkaline phosphatase	yes	no	4	6.81E-05	59.819	1.87	0.34	2	13	1.87	0.34	2	13		2	1	4	1	1
AIGSASEGAQSSLQEVYHK	A	K	3	0	0	0	0	2	2	2	1	1	1	1	0	0	0	4	0	0	1	1	0	19	0	1960.949	P28066;B4E2V4	P28066	PSMA5	Proteasome subunit alpha type-5	yes	no	2,3	0	369.33	1.5	0.5	80	81	1.5	0.5	80	81	13	15	12	11	14	15
AIGSSPLGSGEGLLGLSPGPNGHSHLLK	A	K	1	0	1	0	0	0	1	7	2	1	6	1	0	0	3	5	0	0	0	0	0	28	0	2651.4031	E9PAU2;Q8IY67-2;Q8IY67	E9PAU2	RAVER1	Ribonucleoprotein PTB-binding 1	yes	no	4	2.8826E-05	69.133	2	0		16	2	0		16	3	2		2	3	4
AIGSTSKPQESPK	A	K	1	0	0	0	0	1	1	1	0	1	0	2	0	0	2	3	1	0	0	0	0	13	1	1328.6936	H7BZR0;P18887;B4DEB2;F5H8D7	H7BZR0	XRCC1	DNA repair protein XRCC1	yes	no	3	0.08836	54.198	2	0		3	2	0		3
AIGTEPDSDVLSEIMHSFAK	A	K	2	0	0	2	0	0	2	1	1	2	1	1	1	1	1	3	1	0	0	1	0	20	0	2146.0252	O00410-3;H0Y8C6;O00410-2;O00410;B4E0R6	O00410	IPO5	Importin-5	no	no	3	0.000877	72.819	1.11	0.318	62	8	NaN	NaN			4	4	4	4	4	4
AIGVKPPR	A	R	1	1	0	0	0	0	0	1	0	1	0	1	0	0	2	0	0	0	0	1	0	8	1	836.52322	P55072	P55072	VCP	Transitional endoplasmic reticulum ATPase	yes	yes	2	0.045803	84.244	1.2	0.398	53	13	1.2	0.398	53	13	4	4	5	2	4	3
AIGVLTSGGDAQGMNAAVR	A	R	4	1	1	1	0	1	0	4	0	1	1	0	1	0	0	1	1	0	0	2	0	19	0	1786.8996	Q01813;P17858	Q01813	PFKP;PFKL	6-phosphofructokinase type C;6-phosphofructokinase, liver type	no	no	2	0	307.92	1.23	0.418	72	21	NaN	NaN			5	10	6	7	4	7
AIGYLIPLMDAEYANYYTR	A	R	3	1	1	1	0	0	1	1	0	2	2	0	1	0	1	0	1	0	4	0	0	19	0	2236.0874	O75533	O75533	SF3B1	Splicing factor 3B subunit 1	yes	yes	3	0.007698	59.261	1.67	0.471	1	2	1.67	0.471	1	2				2		1
AIHSWLTR	A	R	1	1	0	0	0	0	0	0	1	1	1	0	0	0	0	1	1	1	0	0	0	8	0	982.53485	P28070	P28070	PSMB4	Proteasome subunit beta type-4	yes	yes	2,3	0.0042296	110.81	1.39	0.487	74	47	1.39	0.487	74	47	4	8	10	7	9	10
AIHTAPVATMAFDPTSTLLATGGCDGAVR	A	R	6	1	0	2	1	0	0	3	1	1	2	0	1	1	2	1	5	0	0	2	0	29	0	2900.4161	Q12788;H3BTN4	Q12788	TBL3	Transducin beta-like protein 3	yes	no	3	0.012314	41.475	2	0		10	2	0		10		2				4
AIHYALNCCGLAGGVEQFISDICPK	A	K	3	0	1	1	3	1	1	3	1	3	2	1	0	1	1	1	0	0	1	1	0	25	0	2792.3084	G8JLH6;P21926;A6NNI4;B4DPP0	G8JLH6	CD9	CD9 antigen	yes	no	3,4	1.5661E-102	202.22	1.58	0.494	51	69	1.58	0.494	51	69	10	9	8	9	7	10
AIIASNIMYIVGQYPR	A	R	2	1	1	0	0	1	0	1	0	4	0	0	1	0	1	1	0	0	2	1	0	16	0	1807.9655	O14980	O14980	XPO1	Exportin-1	yes	yes	2,3	4.8396E-17	163.27	1.04	0.189	26	1	1.04	0.189	26	1		2	3	5		4
AIIDEFEQK	A	K	1	0	0	1	0	1	2	0	0	2	0	1	0	1	0	0	0	0	0	0	0	9	0	1091.5499	Q15021;F5GZJ1	Q15021	NCAPD2	Condensin complex subunit 1	yes	no	2	0.029522	65.347	1.45	0.498	6	5	1.45	0.498	6	5		1	1			2
AIIESDQEQGR	A	R	1	1	0	1	0	2	2	1	0	2	0	0	0	0	0	1	0	0	0	0	0	11	0	1244.5997	C9JPG0;Q12765;B4DIP5;B4DH22	C9JPG0	SCRN1	Secernin-1	yes	no	2	1.9594E-17	163.12	1.12	0.321	53	7	1.12	0.321	53	7	8	5	3	5	7	5
AIIIFVPVPQLK	A	K	1	0	0	0	0	1	0	0	0	3	1	1	0	1	2	0	0	0	0	2	0	12	0	1336.8482	P62081;B5MCP9	P62081	RPS7	40S ribosomal protein S7	yes	no	2,3	1.6202E-06	132.91	1.59	0.493	65	92	1.59	0.493	65	92	8	10	11	14	11	11
AIIKPQYVDQIPK	A	K	1	0	0	1	0	2	0	0	0	3	0	2	0	0	2	0	0	0	1	1	0	13	1	1511.8712	P61221;D6R9I9;D6RGF4;H0Y990	P61221	ABCE1	ATP-binding cassette sub-family E member 1	yes	no	2,3	0.0004484	108.56	1.39	0.489	86	56	1.39	0.489	86	56	13	8	9	7	12	8
AIILAAAPGEKLPLFPEPLHVFAPR	A	R	5	1	0	0	0	0	2	1	1	2	4	1	0	2	5	0	0	0	0	1	0	25	1	2666.5312	P26358;F5GX68;P26358-2;H0YFC7;P26358-3	P26358	DNMT1	DNA (cytosine-5)-methyltransferase 1;Cytosine-specific methyltransferase	yes	no	4	9.4644E-05	76.027	2	0		35	2	0		35	4	3	4	4	3	4
AIIPSHLAYGK	A	K	2	0	0	0	0	0	0	1	1	2	1	1	0	0	1	1	0	0	1	0	0	11	0	1168.6604	Q9NYL4;F8VU90;Q9NYL4-2;E9PAR0	Q9NYL4	FKBP11	Peptidyl-prolyl cis-trans isomerase FKBP11;Peptidyl-prolyl cis-trans isomerase	yes	no	3	0.050854	51.927	2	0		3	2	0		3		1		1		1
AIIPSHLAYGKR	A	R	2	1	0	0	0	0	0	1	1	2	1	1	0	0	1	1	0	0	1	0	0	12	1	1324.7616	Q9NYL4;F8VU90;Q9NYL4-2;E9PAR0	Q9NYL4	FKBP11	Peptidyl-prolyl cis-trans isomerase FKBP11;Peptidyl-prolyl cis-trans isomerase	yes	no	4	0.019563	66.056	2	0		7	2	0		7	4	2
AIIRENEFSFEDNAIR	A	R	2	2	2	1	0	0	3	0	0	3	0	0	0	2	0	1	0	0	0	0	0	16	1	1922.9486	Q14839-2;Q14839;F5GWX5;F5H2G1	Q14839-2	CHD4	Chromodomain-helicase-DNA-binding protein 4	yes	no	3	0.0014369	84.759	2	0		23	2	0		23	5	2	1	3	4	4
AIKELEEWYAR	A	R	2	1	0	0	0	0	3	0	0	1	1	1	0	0	0	0	0	1	1	0	0	11	1	1406.7194	P09496;P09496-3;P09496-4;P09496-2;C9J8P9;F5H6N3	P09496	CLTA	Clathrin light chain A	no	no	2,3	1.0134E-05	138.22	1.56	0.496	68	88	NaN	NaN			12	16	12	13	6	11
AIKELEEWYARQDEQLQK	A	K	2	1	0	1	0	3	4	0	0	1	2	2	0	0	0	0	0	1	1	0	0	18	2	2276.1437	P09496;P09496-3;P09496-4;P09496-2;C9J8P9;F5H6N3	P09496	CLTA	Clathrin light chain A	no	no	3	0.00012219	103.6	1.73	0.442	4	11	NaN	NaN			1	2			2	3
AIKELGDHVTNLRK	A	K	1	1	1	1	0	0	1	1	1	1	2	2	0	0	0	0	1	0	0	1	0	14	2	1592.8998	P02794;G3V192;G3V1D1	P02794	FTH1	Ferritin heavy chain;Ferritin	yes	no	3	0.074955	61.423	1	0	10		1	0	10							2
AIKGPHLANSILFQSSGLTNGIIEEKDIHEELPK	A	K	2	0	2	1	0	1	4	3	2	5	4	3	0	1	2	3	1	0	0	0	0	34	2	3697.9679	Q9BVP2;Q9BVP2-2	Q9BVP2	GNL3	Guanine nucleotide-binding protein-like 3	yes	no	5	4.3791E-06	70.213	1.97	0.169	1	33	1.97	0.169	1	33	4	1		2	2	4
AIKNDSVVAGGGAIEMELSK	A	K	3	0	1	1	0	0	2	3	0	2	1	2	1	0	0	2	0	0	0	2	0	20	1	1988.0248	Q99832;B8ZZC9;Q99832-3;Q99832-4;F5GZK5;B7Z1C9;Q99832-2	Q99832	CCT7	T-complex protein 1 subunit eta	yes	no	3	4.0988E-07	116.6	1.3	0.458	14	6	1.3	0.458	14	6		2	3	2		3
AIKQVYEEEYGSSLEDDVVGDTSGYYQR	A	R	1	1	0	3	0	2	4	3	0	1	1	1	0	0	0	3	1	0	4	3	0	28	1	3199.4469	P08758;E7ENQ5;D6RBL5;E9PHT9	P08758	ANXA5	Annexin A5;Annexin	yes	no	3	6.6232E-77	174.4	1	0	4		1	0	4							2
AIKVEQATKPSFESGR	A	R	2	1	0	0	0	1	2	1	0	1	0	2	0	1	1	2	1	0	0	1	0	16	2	1746.9264	P38159;P38159-2;H3BT71;H0Y6E7	P38159	RBMX	RNA-binding motif protein, X chromosome;RNA-binding motif protein, X chromosome, N-terminally processed	yes	no	2,3,4	1.5256E-23	172.93	1.63	0.484	107	180	1.63	0.484	107	180	18	27	23	12	24	20
AILCLLLGGVER	A	R	1	1	0	0	1	0	1	2	0	1	4	0	0	0	0	0	0	0	0	1	0	12	0	1312.7537	P25205	P25205	MCM3	DNA replication licensing factor MCM3	yes	yes	2,3	3.8095E-14	158.05	1.65	0.478	41	75	1.65	0.478	41	75	6	8	10	8	8	9
AILENYISALNTLWHPECFVCR	A	R	2	1	2	0	2	0	2	0	1	2	3	0	0	1	1	1	1	1	1	1	0	22	0	2705.3094	P49023-3;P49023;P49023-2;F5GZ78;P49023-4;F5H854;E7EMK8;E9PE21	P49023-3	PXN	Paxillin	yes	no	3	2.783E-09	119.23	1.11	0.311	33	4	1.11	0.311	33	4	3	4	4	3	4	6
AILFLPMSAK	A	K	2	0	0	0	0	0	0	0	0	1	2	1	1	1	1	1	0	0	0	0	0	10	0	1089.6256	P09038;P09038-1;P09038-3;P09038-2	P09038	FGF2	Fibroblast growth factor 2	yes	no	2	0.021482	64.297	2	0		19	2	0		19		3		3		4
AILGSVER	A	R	1	1	0	0	0	0	1	1	0	1	1	0	0	0	0	1	0	0	0	1	0	8	0	843.48142	P26639;B4DEG8;G3XAN9;E7ERI3	P26639	TARS	Threonine--tRNA ligase, cytoplasmic	no	no	2	0.0074377	100.02	1.02	0.151	42	1	NaN	NaN			4	2	5	1	3	5
AILILDNDGDR	A	R	1	1	1	3	0	0	0	1	0	2	2	0	0	0	0	0	0	0	0	0	0	11	0	1213.6303	F8VVA7;P61923;F8VWL5;F8W651;F8VYZ4;F8VS17;F8W156;F8VUC5;F8VXB1;F8VXR1	F8VVA7	COPZ1	Coatomer subunit zeta-1	yes	no	2	0.020847	68.536	1.2	0.4	4	1	1.2	0.4	4	1		2				1
AILILDNDGDRLFAK	A	K	2	1	1	3	0	0	0	1	0	2	3	1	0	1	0	0	0	0	0	0	0	15	1	1672.9148	F8VVA7;P61923;F8VWL5;F8W651;F8VYZ4;F8VS17;F8W156;F8VUC5;F8VXB1;F8VXR1	F8VVA7	COPZ1	Coatomer subunit zeta-1	yes	no	2,3	1.5533E-84	164.53	1.27	0.445	56	21	1.27	0.445	56	21	3	4	6	3	4	5
AILKDPPVILYDEATSSLDSITEETILGAMKDVVK	A	K	3	0	0	4	0	0	3	1	0	4	4	3	1	0	2	3	3	0	1	3	0	35	2	3773.99	O75027-2;O75027;G3V1J3;B4DGL8;G3XAC4	O75027-2	ABCB7	ATP-binding cassette sub-family B member 7, mitochondrial	yes	no	4	0.00010507	61.911	2	0		9	2	0		9		1		2		3
AILNGIDSINK	A	K	1	0	2	1	0	0	0	1	0	3	1	1	0	0	0	1	0	0	0	0	0	11	0	1156.6452	Q9UQE7	Q9UQE7	SMC3	Structural maintenance of chromosomes protein 3	yes	yes	2	0.006961	80.706	1.9	0.303	5	44	1.9	0.303	5	44		2	4	1	1	1
AILPCIK	A	K	1	0	0	0	1	0	0	0	0	2	1	1	0	0	1	0	0	0	0	0	0	7	0	813.47825	P60842;B4E102	P60842	EIF4A1	Eukaryotic initiation factor 4A-I	yes	no	2	0.018035	99.511	1.54	0.498	26	31	1.54	0.498	26	31		6	1	6	5	11
AILPCQDTPSVK	A	K	1	0	0	1	1	1	0	0	0	1	1	1	0	0	2	1	1	0	0	1	0	12	0	1327.6806	P09960;F8VV40;P09960-2;P09960-3	P09960	LTA4H	Leukotriene A-4 hydrolase	yes	no	2	0.00022897	103.44	1.03	0.168	67	2	1.03	0.168	67	2	4	3	5	4	5	2
AILQATLREEK	A	K	2	1	0	0	0	1	2	0	0	1	2	1	0	0	0	0	1	0	0	0	0	11	1	1270.7245	Q12904-2;Q12904;B4DNK3;D6R937	Q12904-2	AIMP1	Aminoacyl tRNA synthase complex-interacting multifunctional protein 1;Endothelial monocyte-activating polypeptide 2	yes	no	2	0.00055701	113.38	1.22	0.414	46	13	1.22	0.414	46	13	2	4	4	3	5	5
AILQENGCLSDSDMFSQAGLR	A	R	2	1	1	2	1	2	1	2	0	1	3	0	1	1	0	3	0	0	0	0	0	21	0	2311.0573	P42704;F5H4J6	P42704	LRPPRC	Leucine-rich PPR motif-containing protein, mitochondrial	yes	no	2,3	0	326.09	1.98	0.152	1	41	1.98	0.152	1	41		5		7		7
AILQNSWTEVMDLILKPR	A	R	1	1	1	1	0	1	1	0	0	2	3	1	1	0	1	1	1	1	0	1	0	18	1	2126.1558	Q96PZ0;E7EUH7	Q96PZ0	PUS7	Pseudouridylate synthase 7 homolog	yes	no	3	0.0046531	72.417	1.03	0.164	35	1	1.03	0.164	35	1	1	4	3	3	4	4
AILQQLGLNSTCDDSILVK	A	K	1	0	1	2	1	2	0	1	0	2	4	1	0	0	0	2	1	0	0	1	0	19	0	2087.0933	P19367;B4DG62;E7ENR4;P19367-3;P19367-2;P19367-4	P19367	HK1	Hexokinase-1	yes	no	2	8.0354E-159	219.97	2	0		13	2	0		13			2	1	3
AILVDLEPGTMDSVR	A	R	1	1	0	2	0	0	1	1	0	1	2	0	1	0	1	1	1	0	0	2	0	15	0	1614.8287	P07437;F8VW92;F8VYX6;Q5JP53;F8VUJ7;E9PBJ4;Q13509;G3V2N6;G3V3R4;G3V2R8;G3V5W4;Q13885	P07437	TUBB;TUBB3;TUBB2A	Tubulin beta chain;Tubulin beta-3 chain;Tubulin beta-2A chain	no	no	2,3	1.5209E-144	249.33	1.31	0.463	230	104	NaN	NaN			21	22	20	18	21	19
AILVVFANK	A	K	2	0	1	0	0	0	0	0	0	1	1	1	0	1	0	0	0	0	0	2	0	9	0	973.59605	P40616;B4DWW1;B4DZG7;F8VYN9	P40616	ARL1	ADP-ribosylation factor-like protein 1	yes	no	2	0.0038353	93.374	1	0	8		1	0	8		2	2		1
AILYLNTGYQR	A	R	1	1	1	0	0	1	0	1	0	1	2	0	0	0	0	0	1	0	2	0	0	11	0	1310.6983	CON__ENSEMBL:ENSBTAP00000024146	CON__ENSEMBL:ENSBTAP00000024146			yes	yes	2	1.0644E-83	231.42	1.06	0.229	68	4	1.06	0.229	68	4	4	4	3	4	4	4
AIMAQLPQEQK	A	K	2	0	0	0	0	3	1	0	0	1	1	1	1	0	1	0	0	0	0	0	0	11	0	1255.6595	P35221;B4E2G8;P35221-2;F6XBD8;G3XAM7;F8W845;F5GXI1;Q8N1C0	P35221	CTNNA1	Catenin alpha-1	yes	no	2	0.00012834	121.36	1.76	0.428	7	22	1.76	0.428	7	22		6		5		5
AIMEMPSFYSHGLPR	A	R	1	1	0	0	0	0	1	1	1	1	1	0	2	1	2	2	0	0	1	0	0	15	0	1734.8222	E7ENU4;P55265-4;P55265;P55265-2;H0YCK3;P55265-3;P55265-5	E7ENU4	ADAR	Double-stranded RNA-specific adenosine deaminase	yes	no	3	0.025607	54.276	2	0		11	2	0		11		3		4		1
AIMGSGKEDYTGKDVLILGGGDGGILCEIVK	A	K	1	0	0	3	1	0	2	8	0	4	3	3	1	0	0	1	1	0	1	2	0	31	2	3164.6097	P52788;P52788-2;B4DE40;H7C2R7	P52788	SMS	Spermine synthase	yes	no	4	0.073438	39.371	1	0	9		1	0	9			1		1		1
AIMKDPDDHTVCHLLFANQTEK	A	K	2	0	1	3	1	1	1	0	2	1	2	2	1	1	1	0	2	0	0	1	0	22	1	2582.2257	P00387-3;P00387;P00387-2	P00387-3	CYB5R3	NADH-cytochrome b5 reductase 3;NADH-cytochrome b5 reductase 3 membrane-bound form;NADH-cytochrome b5 reductase 3 soluble form	yes	no	3,4	0.032361	48.968	2	0		28	2	0		28		7		8		5
AIMNLVTGVTSLTFNPTTEILAIASEK	A	K	3	0	2	0	0	0	2	1	0	3	3	1	1	1	1	2	5	0	0	2	0	27	0	2833.5147	Q9Y5J1;B2RAX6;H0Y8K8;H0Y8Z2	Q9Y5J1	UTP18	U3 small nucleolar RNA-associated protein 18 homolog	yes	no	3	9.7053E-06	71.418	2	0		18	2	0		18		5	1	4		1
AIMTYVSSFYHAFSGAQK	A	K	3	0	0	0	0	1	0	1	1	1	0	1	1	2	0	3	1	0	2	1	0	18	0	2006.956	P12814-3;P12814;P12814-2;B7TY16;H9KV75;G3V2N5;G3V2W4;O43707;E7EV83	O43707	ACTN1;ACTN4	Alpha-actinin-1;Alpha-actinin-4	no	no	2,3	6.4004E-63	205.98	1.41	0.493	137	97	NaN	NaN			21	20	16	17	13	20
AINCATSGVVGLVNCLR	A	R	2	1	2	0	2	0	0	2	0	1	2	0	0	0	0	1	1	0	0	3	0	17	0	1802.9131	P49327;F5H0D4	P49327	FASN	Fatty acid synthase;[Acyl-carrier-protein] S-acetyltransferase;[Acyl-carrier-protein] S-malonyltransferase;3-oxoacyl-[acyl-carrier-protein] synthase;3-oxoacyl-[acyl-carrier-protein] reductase;3-hydroxypalmitoyl-[acyl-carrier-protein] dehydratase;Enoyl-[acyl-carrier-protein] reductase;Oleoyl-[acyl-carrier-protein] hydrolase	yes	no	2	4.8494E-55	178	1.23	0.423	23	7	1.23	0.423	23	7			4	4	1	2
AINCATSGVVGLVNCLRR	A	R	2	2	2	0	2	0	0	2	0	1	2	0	0	0	0	1	1	0	0	3	0	18	1	1959.0142	P49327;F5H0D4	P49327	FASN	Fatty acid synthase;[Acyl-carrier-protein] S-acetyltransferase;[Acyl-carrier-protein] S-malonyltransferase;3-oxoacyl-[acyl-carrier-protein] synthase;3-oxoacyl-[acyl-carrier-protein] reductase;3-hydroxypalmitoyl-[acyl-carrier-protein] dehydratase;Enoyl-[acyl-carrier-protein] reductase;Oleoyl-[acyl-carrier-protein] hydrolase	yes	no	3	0.01023	62.378	1.11	0.309	50	6	1.11	0.309	50	6	4	5	2	5	4	5
AINCPEDIVFPALDILR	A	R	2	1	1	2	1	0	1	0	0	3	2	0	0	1	2	0	0	0	0	1	0	17	0	1955.0186	Q9Y263	Q9Y263	PLAA	Phospholipase A-2-activating protein	yes	yes	2,3	1.2071E-32	175.8	1.05	0.222	73	4	1.05	0.222	73	4		7	7	8	6	11
AINEAYKEDYHK	A	K	2	0	1	1	0	0	2	0	1	1	0	2	0	0	0	0	0	0	2	0	0	12	1	1479.6994	P08133;A6NN80;E9PGK1;B7Z582;E5RK69;E7EMC6	P08133	ANXA6	Annexin A6;Annexin	yes	no	3	0.012893	71.555	1	0	26		1	0	26			2		2		3
AINFNFGYAK	A	K	2	0	2	0	0	0	0	1	0	1	0	1	0	2	0	0	0	0	1	0	0	10	0	1143.5713	P47897;B4DWJ2;B4DNN3	P47897	QARS	Glutamine--tRNA ligase	yes	no	2	0.0087954	74.376	1.04	0.192	25	1	1.04	0.192	25	1	2	3	4	1	2	3
AINGPTSASGDDISK	A	K	2	0	1	2	0	0	0	2	0	2	0	1	0	0	1	3	1	0	0	0	0	15	0	1431.6842	P51114;B4DXZ6;E7ERF5;P51114-3	P51114	FXR1	Fragile X mental retardation syndrome-related protein 1	no	no	2	1.09E-11	153.79	1.15	0.361	22	4	NaN	NaN			1	4	4	2	3	2
AINIGQLVDVK	A	K	1	0	1	1	0	1	0	1	0	2	1	1	0	0	0	0	0	0	0	2	0	11	0	1168.6816	Q14690;F5H7X0	Q14690	PDCD11	Protein RRP5 homolog	yes	no	2	3.5531E-05	129.82	2	0		67	2	0		67	6	5	6	3	3	4
AINQGGLTSVAVR	A	R	2	1	1	0	0	1	0	2	0	1	1	0	0	0	0	1	1	0	0	2	0	13	0	1284.715	P60900;G3V5Z7;G3V295;B4DXJ9;G3V3I1;G3V3U4	P60900	PSMA6	Proteasome subunit alpha type-6;Proteasome subunit alpha type	yes	no	2	1.1293E-13	157.56	1.42	0.494	70	51	1.42	0.494	70	51	7	9	8	6	6	8
AINQQTGAFVEISR	A	R	2	1	1	0	0	2	1	1	0	2	0	0	0	1	0	1	1	0	0	1	0	14	0	1532.7947	Q92945;Q92945-2	Q92945	KHSRP	Far upstream element-binding protein 2	yes	no	2	5.8186E-20	162.46	1.63	0.483	62	105	1.63	0.483	62	105	15	23	6	17	5	23
AINTLNGLR	A	R	1	1	2	0	0	0	0	1	0	1	2	0	0	0	0	0	1	0	0	0	0	9	0	970.55598	Q15717;B1APY8;P26378-3;P26378;B1APY9;P26378-5;P26378-2;P26378-4;Q12926;Q12926-2;B1AM48	Q15717	ELAVL1;ELAVL4;ELAVL2	ELAV-like protein 1;ELAV-like protein 4;ELAV-like protein 2	yes	no	2	0.0021172	98.033	1.75	0.433	18	54	1.75	0.433	18	54	4	5	5	5	4	3
AINVFVSANR	A	R	2	1	2	0	0	0	0	0	0	1	0	0	0	1	0	1	0	0	0	2	0	10	0	1089.5931	Q9BUL8;C9J5C3;C9J363	Q9BUL8	PDCD10	Programmed cell death protein 10	yes	no	2	0.0103	72.2	1.25	0.433	6	2	1.25	0.433	6	2	1	1		1		1
AINVLLEGNPDTHSWEMVGK	A	K	1	0	2	1	0	0	2	2	1	1	2	1	1	0	1	1	1	1	0	2	0	20	0	2209.0838	Q14157-1;Q14157-4;F8W726;Q14157-3;Q5VU77;Q5VU78;Q5VU79;Q5VU80;Q5VU81	Q14157-1	UBAP2L		no	no	3	0.022696	48.623	2	0		2	NaN	NaN				1				1
AINVQEEK	A	K	1	0	1	0	0	1	2	0	0	1	0	1	0	0	0	0	0	0	0	1	0	8	0	929.48181	Q13813;A6NG51;Q13813-2;F8W7K3;Q13813-3	Q13813	SPTAN1	Spectrin alpha chain, brain	yes	no	2	0.023757	71.379	1.5	0.5	4	4	1.5	0.5	4	4			2	2
AIPDLTAPVAAVQAAVSNLVR	A	R	6	1	1	1	0	1	0	0	0	1	2	0	0	0	2	1	1	0	0	4	0	21	0	2075.1739	P18206;P18206-2;F5H5H8;B4DTM7	P18206	VCL	Vinculin	yes	no	2,3	8.9696E-88	212.65	1.42	0.493	133	96	1.42	0.493	133	96	16	17	15	13	12	16
AIPLVLVSGNHDIGNTPTAETVEEFCR	A	R	2	1	2	1	1	0	3	2	1	2	2	0	0	1	2	1	3	0	0	3	0	27	0	2938.4495	Q9BRF8	Q9BRF8	CPPED1	Calcineurin-like phosphoesterase domain-containing protein 1	yes	yes	3	9.4217E-05	66.52	1	0	11		1	0	11		1	3		1		2
AIPNNQVLGK	A	K	1	0	2	0	0	1	0	1	0	1	1	1	0	0	1	0	0	0	0	1	0	10	0	1052.5978	O60869;O60869-2	O60869	EDF1	Endothelial differentiation-related factor 1	yes	no	2	0.051163	53.756	1.69	0.463	9	20	1.69	0.463	9	20						3
AIPQLQGYLR	A	R	1	1	0	0	0	2	0	1	0	1	2	0	0	0	1	0	0	0	1	0	0	10	0	1157.6557	Q02878;F8W181	Q02878	RPL6	60S ribosomal protein L6	yes	no	2,3	0.00017057	123.35	1.51	0.5	63	65	1.51	0.5	63	65	8	9	8	8	8	10
AIPTVNHSGTFSPQAPVPTTVPVVDVR	A	R	2	1	1	1	0	1	0	1	1	1	0	0	0	1	5	2	4	0	0	6	0	27	0	2785.4763	Q16513;Q16513-2;Q16513-3;B1AL79;Q16513-4;Q16513-5	Q16513	PKN2	Serine/threonine-protein kinase N2	yes	no	3	2.692E-05	62.677	2	0		10	2	0		10		3		5
AIPVSPSAVEEDEDEDGHTVVATAR	A	R	4	1	0	3	0	0	4	1	1	1	0	0	0	0	2	2	2	0	0	4	0	25	0	2593.2144	G3V1L9;Q07157;G5E9E7;H0Y3R8;Q07157-2	G3V1L9	TJP1	Tight junction protein ZO-1	yes	no	3	0.10523	32.227	1.9	0.3	1	9	1.9	0.3	1	9		4		2		3
AIQAAFFYLEPR	A	R	3	1	0	0	0	1	1	0	0	1	1	0	0	2	1	0	0	0	1	0	0	12	0	1424.7452	CON__Q3SZR3	CON__Q3SZR3			yes	yes	2,3	8.7515E-38	186.76	1.01	0.105	176	2	1.01	0.105	176	2	9	9	10	11	12	10
AIQALNGR	A	R	2	1	1	0	0	1	0	1	0	1	1	0	0	0	0	0	0	0	0	0	0	8	0	841.477	Q9UHX1-2;Q9UHX1-6;Q9UHX1-4;Q9UHX1;Q9UHX1-5;Q9UHX1-3	Q9UHX1-2	PUF60	Poly(U)-binding-splicing factor PUF60	yes	no	2	0.067714	58.917	1.14	0.35	6	1	1.14	0.35	6	1		2		1	1
AIQAYGMKPHDIFEANDLFENGNMTQVQTTLVALAGLAK	A	K	6	0	3	2	0	3	2	3	1	2	4	2	2	2	1	0	3	0	1	2	0	39	1	4219.1082	Q15417;B4DFK6;E9PDU6	Q15417	CNN3	Calponin-3	yes	no	4	2.8836E-08	69.7	1.64	0.48	9	16	1.64	0.48	9	16		5	2	6		3
AIQDDCQVITAR	A	R	2	1	0	2	1	2	0	0	0	2	0	0	0	0	0	0	1	0	0	1	0	12	0	1388.6718	Q9UID3;Q9UID3-2;E9PKX7;E9PJ36	Q9UID3	FFR;C11orf2	Protein fat-free homolog	no	no	2	0.00011303	109.44	1.08	0.276	11	1	NaN	NaN				2	1	1		1
AIQDHLLEVEQSKDQMEKEMLEK	A	K	1	0	0	2	0	3	5	0	1	1	3	3	2	0	0	1	0	0	0	1	0	23	2	2770.3517	P12270	P12270	TPR	Nucleoprotein TPR	yes	yes	4	0.014983	56.304	2	0		4	2	0		4		1		1		1
AIQGGTSHHLGQNFSK	A	K	1	0	1	0	0	2	0	3	2	1	1	1	0	1	0	2	1	0	0	0	0	16	0	1680.8332	P07814	P07814	EPRS	Bifunctional glutamate/proline--tRNA ligase;Glutamate--tRNA ligase;Proline--tRNA ligase	yes	yes	2,3	0.0016102	115.87	1.2	0.4	20	5	1.2	0.4	20	5		2	7		3	2
AIQLEYSEAR	A	R	2	1	0	0	0	1	2	0	0	1	1	0	0	0	0	1	0	0	1	0	0	10	0	1178.5932	O43242;F5H8K4;B4DT72	O43242	PSMD3	26S proteasome non-ATPase regulatory subunit 3	yes	no	2	0.015427	94.767	1	0	9		1	0	9						2	1
AIQLNPSYIR	A	R	1	1	1	0	0	1	0	0	0	2	1	0	0	0	1	1	0	0	1	0	0	10	0	1173.6506	Q99614;H0YB37	Q99614	TTC1	Tetratricopeptide repeat protein 1	yes	no	2	0.0014957	95.573	1	0	36		1	0	36		2	3	2	3	2	3
AIQLNSNSVQALLLK	A	K	2	0	2	0	0	2	0	0	0	1	4	1	0	0	0	2	0	0	0	1	0	15	0	1610.9356	Q9UJX3;Q9UJX3-2;F8VZ62;F8VQY8	Q9UJX3	ANAPC7	Anaphase-promoting complex subunit 7	yes	no	2	9.8454E-05	109.83	2	0		18	2	0		18	1		5		4
AIQLSGAEQLEALK	A	K	3	0	0	0	0	2	2	1	0	1	3	1	0	0	0	1	0	0	0	0	0	14	0	1469.809	Q9BT78;D6RFN0;D6RAX7;B3KST5	Q9BT78	COPS4	COP9 signalosome complex subunit 4	yes	no	2	8.5275E-05	110.84	1.02	0.147	44	1	1.02	0.147	44	1	4	3	6	3	6	2
AIQTLGYFPVGDGDFPHQK	A	K	1	0	0	2	0	2	0	3	1	1	1	1	0	2	2	0	1	0	1	1	0	19	0	2089.0269	Q5VYK3;B3KXF2	Q5VYK3	ECM29;KIAA0368	Proteasome-associated protein ECM29 homolog	yes	no	3	0.0010774	75.463	1	0	35		1	0	35		3	1	1	4	3	3
AIRDGVIEASINHEK	A	K	2	1	1	1	0	0	2	1	1	3	0	1	0	0	0	1	0	0	0	1	0	15	1	1650.8689	O43242;F5H8K4;B4DT72;H0YGV8	O43242	PSMD3	26S proteasome non-ATPase regulatory subunit 3	yes	no	3	0.00032958	103.79	1	0	12		1	0	12			1				2
AIRLELQGPR	A	R	1	2	0	0	0	1	1	1	0	1	2	0	0	0	1	0	0	0	0	0	0	10	1	1151.6775	P19338;E7EX81;Q9BQ02;H7BY16	P19338	NCL	Nucleolin	yes	no	2,3	0.00049662	121.73	1.53	0.499	57	65	1.53	0.499	57	65	7	10	7	9	9	10
AIRPQIDLK	A	K	1	1	0	1	0	1	0	0	0	2	1	1	0	0	1	0	0	0	0	0	0	9	1	1052.6342	P78527;P78527-2;E7EUY0	P78527	PRKDC	DNA-dependent protein kinase catalytic subunit	yes	no	3	0.0032052	104.2	1.64	0.481	47	82	1.64	0.481	47	82	9	3	16	3	7	4
AIRPQIDLKR	A	R	1	2	0	1	0	1	0	0	0	2	1	1	0	0	1	0	0	0	0	0	0	10	2	1208.7353	P78527;P78527-2;E7EUY0	P78527	PRKDC	DNA-dependent protein kinase catalytic subunit	yes	no	3,4	0.0016504	118.71	1.92	0.276	7	77	1.92	0.276	7	77	6	5	3	5	7	5
AISAANLHLR	A	R	3	1	1	0	0	0	0	0	1	1	2	0	0	0	0	1	0	0	0	0	0	10	0	1064.6091	Q6P2Q9	Q6P2Q9	PRPF8	Pre-mRNA-processing-splicing factor 8	yes	yes	3	0.11231	44.203	2	0		3	2	0		3		1				2
AISEPNFSVAYANMCR	A	R	3	1	2	0	1	0	1	0	0	1	0	0	1	1	1	2	0	0	1	1	0	16	0	1828.8236	E7EUU4;E9PFM1;Q04637;Q04637-3;E9PGM1;Q04637-4;G5E9S1;Q04637-6;C9JF13;C9K073;C9J2Z7	E7EUU4	EIF4G1	Eukaryotic translation initiation factor 4 gamma 1	no	no	2	1.9498E-06	140.96	1.31	0.462	9	4	NaN	NaN				4	1	5		2
AISEQTGK	A	K	1	0	0	0	0	1	1	1	0	1	0	1	0	0	0	1	1	0	0	0	0	8	0	832.42905	E7ENH9;P53396;P53396-2;B4E3P0	E7ENH9	ACLY	ATP-citrate synthase	yes	no	2	0.11424	49.097	1.33	0.471	2	1	1.33	0.471	2	1				1
AISEQTGKELLYK	A	K	1	0	0	0	0	1	2	1	0	1	2	2	0	0	0	1	1	0	1	0	0	13	1	1478.7981	E7ENH9;P53396;P53396-2;B4E3P0	E7ENH9	ACLY	ATP-citrate synthase	yes	no	2,3	3.7197E-46	189.3	1.3	0.459	86	37	1.3	0.459	86	37	11	7	6	4	6	9
AISHEHSPSDLEAHFVPLVK	A	K	2	0	0	1	0	0	2	0	3	1	2	1	0	1	2	3	0	0	0	2	0	20	0	2212.1277	P30153;B4DDF7;F5H3X9	P30153	PPP2R1A	Serine/threonine-protein phosphatase 2A 65 kDa regulatory subunit A alpha isoform	yes	no	3,4,5	3.3568E-07	115.56	1.34	0.473	124	63	1.34	0.473	124	63	14	13	12	12	17	15
AISHEHSPSDLEAHFVPLVKR	A	R	2	1	0	1	0	0	2	0	3	1	2	1	0	1	2	3	0	0	0	2	0	21	1	2368.2288	P30153;B4DDF7;F5H3X9	P30153	PPP2R1A	Serine/threonine-protein phosphatase 2A 65 kDa regulatory subunit A alpha isoform	yes	no	4,5	0.0080092	58.246	1.04	0.189	52	2	1.04	0.189	52	2	2	2	3	5	1	8
AISKDHLYGTLDPNTR	A	R	1	1	1	2	0	0	0	1	1	1	2	1	0	0	1	1	2	0	1	0	0	16	1	1799.9166	Q14204	Q14204	DYNC1H1	Cytoplasmic dynein 1 heavy chain 1	yes	yes	3	0.00031415	106.42	1.08	0.273	34	3	1.08	0.273	34	3	3	3	2	2	1	2
AISNNEADAVTLDGGLVYEAGLKPNNLKPVVAEFHGTK	A	K	5	0	4	2	0	0	3	4	1	1	4	3	0	1	2	1	2	0	1	4	0	38	2	3951.0378	CON__Q0IIK2;CON__Q29443	CON__Q0IIK2			yes	no	3,4,5,6	1.8437E-61	132.42	1.08	0.269	153	13	1.08	0.269	153	13	12	10	11	8	8	8
AISSASSPQSPGDALR	A	R	3	1	0	1	0	1	0	1	0	1	1	0	0	0	2	5	0	0	0	0	0	16	0	1542.7638	Q96KR1;B5MEH6	Q96KR1	ZFR	Zinc finger RNA-binding protein	yes	no	2	3.5695E-56	197.47	1.74	0.438	14	40	1.74	0.438	14	40	2	5	10	5	2	3
AISSTEAVLNNR	A	R	2	1	2	0	0	0	1	0	0	1	1	0	0	0	0	2	1	0	0	1	0	12	0	1273.6626	Q5T8P6;Q5T8P6-2;Q5T8P6-3;Q5T8P6-4;Q5T8P6-5;Q9P2N5	Q9P2N5	RBM26;RBM27	RNA-binding protein 26;RNA-binding protein 27	no	no	2	1.0245E-13	153.34	1.84	0.37	8	41	NaN	NaN				1	7	1	5
AISSYFVSTMSSSIK	A	K	1	0	0	0	0	0	0	0	0	2	0	1	1	1	0	6	1	0	1	1	0	15	0	1606.7913	O75367;O75367-3;O75367-2;B4DJC3	O75367	H2AFY	Core histone macro-H2A.1;Histone H2A	yes	no	2	1.4794E-05	128.71	2	0		21	2	0		21				1
AISTPETPLTKR	A	R	1	1	0	0	0	0	1	0	0	1	1	1	0	0	2	1	3	0	0	0	0	12	1	1312.7351	Q14181;E9PIQ6	Q14181	POLA2	DNA polymerase alpha subunit B	yes	no	2	0.038992	59.418	1.5	0.5	17	17	1.5	0.5	17	17	6	5	6	2	3	1
AISTTCIPNYPDR	A	R	1	1	1	1	1	0	0	0	0	2	0	0	0	0	2	1	2	0	1	0	0	13	0	1506.7137	Q9H2J4;H7BZP2	Q9H2J4	PDCL3	Phosducin-like protein 3	yes	no	2	1.427E-05	128.54	1.14	0.344	44	7	1.14	0.344	44	7	7	5	3	3	4	5
AISVHSTPEGCSSACK	A	K	2	0	0	0	2	0	1	1	1	1	0	1	0	0	1	4	1	0	0	1	0	16	0	1689.7451	Q9NZI8	Q9NZI8	IGF2BP1	Insulin-like growth factor 2 mRNA-binding protein 1	yes	yes	3	2.2113E-09	133.48	1.22	0.414	71	20	1.22	0.414	71	20	4	5	8	3	3	5
AISYHLVQKPFSLTK	A	K	1	0	0	0	0	1	0	0	1	1	2	2	0	1	1	2	1	0	1	1	0	15	1	1730.9719	Q969Z0;C9JY22;C9IZN7;C9J7P5	Q969Z0	TBRG4	Protein TBRG4	yes	no	3	0.058658	54.276	2	0		20	2	0		20			4
AITDGQAGFGNDTLSK	A	K	2	0	1	2	0	1	0	3	0	1	1	1	0	1	0	1	2	0	0	0	0	16	0	1593.7635	Q7Z739	Q7Z739	YTHDF3	YTH domain family protein 3	yes	yes	2	2.725E-56	199.49	1	0	6		1	0	6			1		1	1	1
AITEASPAH	A	H	3	0	0	0	0	0	1	0	1	1	0	0	0	0	1	1	1	0	0	0	0	9	0	895.43995	Q9H7Z7;A6NHH0	Q9H7Z7	PTGES2	Prostaglandin E synthase 2;Prostaglandin E synthase 2 truncated form	yes	no	2	0.015293	62.546	1.92	0.276	1	11	1.92	0.276	1	11			1		2
AITFFTEDDKPLLR	A	R	1	1	0	2	0	0	1	0	0	1	2	1	0	2	1	0	2	0	0	0	0	14	1	1664.8774	Q9Y2R4;A8MTP9	Q9Y2R4	DDX52	Probable ATP-dependent RNA helicase DDX52	yes	no	3	0.01063	71.176	2	0		11	2	0		11	1	3		1		2
AITGASLADIMAK	A	K	4	0	0	1	0	0	0	1	0	2	1	1	1	0	0	1	1	0	0	0	0	13	0	1260.6748	P83731;C9JNW5;C9JXB8	P83731	RPL24	60S ribosomal protein L24	yes	no	2,3	4.5072E-88	218.06	1.47	0.499	74	65	1.47	0.499	74	65	9	9	15	10	8	11
AITGIQAFTASK	A	K	3	0	0	0	0	1	0	1	0	2	0	1	0	1	0	1	2	0	0	0	0	12	0	1206.6608	Q92947;B4DK85	Q92947	GCDH	Glutaryl-CoA dehydrogenase, mitochondrial	yes	no	2	1.6099E-05	118.76	2	0		3	2	0		3				1
AITHLNNNFMFGQK	A	K	1	0	3	0	0	1	0	1	1	1	1	1	1	2	0	0	1	0	0	0	0	14	0	1633.8035	P14866;A6NIT8	P14866	HNRNPL	Heterogeneous nuclear ribonucleoprotein L	yes	no	2,3	3.9474E-18	162.93	1.57	0.495	47	62	1.57	0.495	47	62		11	6	13	7	7
AITIAGIPQSIIECVK	A	K	2	0	0	0	1	1	1	1	0	5	0	1	0	0	1	1	1	0	0	1	0	16	0	1711.9542	Q15366-4;Q15366-5;F8VZX2;G3V0E8;B4DXP5;F8VRH0;F8VXH9;Q15366;H3BRU6;B4DRD7;Q15366-3;Q15366-2;F8VRG9;F8VWQ4;B4DLC0	Q15366-3	PCBP2	Poly(rC)-binding protein 2	no	no	2,3	1.5564E-145	250.19	1.53	0.499	106	120	NaN	NaN			16	18	10	17	15	17
AITIAGVPQSVTECVK	A	K	2	0	0	0	1	1	1	1	0	2	0	1	0	0	1	1	2	0	0	3	0	16	0	1671.8866	Q15365	Q15365	PCBP1	Poly(rC)-binding protein 1	yes	yes	2,3	5.2877E-44	192.32	1.44	0.496	94	74	1.44	0.496	94	74	11	11	12	12	13	9
AITIANQTNCPLYITK	A	K	2	0	2	0	1	1	0	0	0	3	1	1	0	0	1	0	3	0	1	0	0	16	0	1819.9502	Q16555;B4DR31	Q16555	DPYSL2	Dihydropyrimidinase-related protein 2	yes	no	2	0	360.48	1.19	0.39	61	14	1.19	0.39	61	14	10	5	5	6	4	9
AITIASQTNCPLYVTK	A	K	2	0	1	0	1	1	0	0	0	2	1	1	0	0	1	1	3	0	1	1	0	16	0	1778.9237	Q14195-2;Q14195	Q14195-2	DPYSL3	Dihydropyrimidinase-related protein 3	yes	no	2	0	325.79	1	0	77		1	0	77		6	6	7	4	7	4
AITPAYPANHADIIFDITDGNLR	A	R	4	1	2	3	0	0	0	1	1	4	1	0	0	1	2	0	2	0	1	0	0	23	0	2497.2601	CON__ENSEMBL:ENSBTAP00000016046	CON__ENSEMBL:ENSBTAP00000016046			yes	yes	3	0.00032113	69.03	1	0	1		1	0	1
AITSAYYR	A	R	2	1	0	0	0	0	0	0	0	1	0	0	0	0	0	1	1	0	2	0	0	8	0	943.47633	Q15907;P62491;H3BSC1;B4DT13;H3BMH2;P57735	Q15907	RAB11B;RAB11A;RAB25	Ras-related protein Rab-11B;Ras-related protein Rab-11A;Ras-related protein Rab-25	yes	no	2	0.0065359	105.14	1.45	0.498	18	15	1.45	0.498	18	15				2	1	1
AITSGGITYQDQPWHADCFVCVTCSK	A	K	2	0	0	2	3	2	0	2	1	2	0	1	0	1	1	2	3	1	1	2	0	26	0	3000.3204	F5GWR5;Q13642-4;Q13642-5;Q13642-1;B7Z5V0;B7Z6U8;Q13642;Q5JXI8;Q5JXI3;Q5JXH7;Q5JXH8	F5GWR5	FHL1	Four and a half LIM domains protein 1	yes	no	3	2.0946E-05	75.646	1	0	1		1	0	1			1
AITTGLQEYVEAVSFQHFIK	A	K	2	0	0	0	0	2	2	1	1	2	1	1	0	2	0	1	2	0	1	2	0	20	0	2280.179	Q99598;Q5VVQ1	Q99598	TSNAX	Translin-associated protein X	yes	no	3	0.0017361	67.902	1	0	18		1	0	18			1	2	3	2	2
AITVFSPDGHLFQVEYAQEAVK	A	K	3	0	0	1	0	2	2	1	1	1	1	1	0	2	1	1	1	0	1	3	0	22	0	2448.2325	O14818;Q5JXJ2;Q8TAA3;Q8TAA3-5;F5H3G5;Q8TAA3-2	O14818	PSMA7;PSMA8	Proteasome subunit alpha type-7;Proteasome subunit alpha type;Proteasome subunit alpha type-7-like	yes	no	3	4.0937E-96	212.76	1.43	0.494	62	46	1.43	0.494	62	46	10	7	7	7	7	8
AITVFSPDGHLFQVEYAQEAVKK	A	K	3	0	0	1	0	2	2	1	1	1	1	2	0	2	1	1	1	0	1	3	0	23	1	2576.3275	O14818;Q5JXJ2;Q8TAA3;Q8TAA3-5;F5H3G5;Q8TAA3-2	O14818	PSMA7;PSMA8	Proteasome subunit alpha type-7;Proteasome subunit alpha type;Proteasome subunit alpha type-7-like	yes	no	3,4	6.7172E-06	96.379	1.1	0.305	69	8	1.1	0.305	69	8	8	7	9	5	7	4
AIVAESLNNTSIK	A	K	2	0	2	0	0	0	1	0	0	2	1	1	0	0	0	2	1	0	0	1	0	13	0	1358.7405	P35251;P35251-2;H0Y8U4	P35251	RFC1	Replication factor C subunit 1	yes	no	2	0.03822	70.563	2	0		4	2	0		4
AIVAGDQNVEYK	A	K	2	0	1	1	0	1	1	1	0	1	0	1	0	0	0	0	0	0	1	2	0	12	0	1305.6565	F5GWR5;Q13642-4;Q13642-5;Q13642-1;B7Z5V0;B7Z6U8;Q13642;Q5JXI8;Q5JXI3;Q5JXH7;Q5JXH8;Q5JXI2;Q13642-3;Q5JXH9;Q5JXI0	F5GWR5	FHL1	Four and a half LIM domains protein 1	yes	no	2	1.9411E-05	116.24	1	0	22		1	0	22			4	2	3		4
AIVAIENPADVSVISSR	A	R	3	1	1	1	0	0	1	0	0	3	0	0	0	0	1	3	0	0	0	3	0	17	0	1739.9418	P08865;C9J9K3;A6NE09	P08865	RPSA;RPSAP58	40S ribosomal protein SA	yes	no	2,3	1.3742E-195	267.62	1.39	0.488	119	77	1.39	0.488	119	77	13	12	14	13	13	11
AIVDAAR	A	R	3	1	0	1	0	0	0	0	0	1	0	0	0	0	0	0	0	0	0	1	0	7	0	714.40244	Q14152;F5H335	Q14152	EIF3A	Eukaryotic translation initiation factor 3 subunit A	yes	no	2	0.10791	58.167	2	0		2	2	0		2
AIVDCGFEHPSEVQHECIPQAILGMDVLCQAK	A	K	3	0	0	2	3	3	3	2	2	3	2	1	1	1	2	1	0	0	0	3	0	32	0	3650.699	F8VQ10;Q13838-2;Q13838;Q5STU3;F8VZL8;F6WLT2;F6TRA5;F6UN21;F6S4E6;F6R6M7;F6QYI9;F6V772;E7EMX2;F6SXL5;F6S2B7;F6U6E2;F6QWI5;O00148;Q8N5M0;B1Q2N1	F8VQ10	DDX39B;BAT1;DDX39A;DDX39	Spliceosome RNA helicase DDX39B;ATP-dependent RNA helicase DDX39A	no	no	3,4	4.681E-98	175	1.52	0.5	63	68	NaN	NaN			8	13	6	12	7	12
AIVEFLSNLAR	A	R	2	1	1	0	0	0	1	0	0	1	2	0	0	1	0	1	0	0	0	1	0	11	0	1231.6925	Q13112	Q13112	CHAF1B	Chromatin assembly factor 1 subunit B	yes	yes	2	0.011065	101.93	2	0		1	2	0		1			1
AIVFVVDSAAFQR	A	R	3	1	0	1	0	1	0	0	0	1	0	0	0	2	0	1	0	0	0	3	0	13	0	1421.7667	Q9Y5M8;H7C4H2	Q9Y5M8	SRPRB	Signal recognition particle receptor subunit beta	yes	no	2	2.1377E-05	125.28	2	0		13	2	0		13			1
AIVHAVGQELQVTGPFNLQLIAK	A	K	3	0	1	0	0	3	1	2	1	2	3	1	0	1	1	0	1	0	0	3	0	23	0	2445.3744	P27708;F8VPD4	P27708	CAD	CAD protein;Glutamine-dependent carbamoyl-phosphate synthase;Aspartate carbamoyltransferase;Dihydroorotase	yes	no	3	1.4772E-05	89.507	1.12	0.325	22	3	1.12	0.325	22	3		4	2	4	1	4
AIVHDNKDGTYAVTYIPDK	A	K	2	0	1	3	0	0	0	1	1	2	0	2	0	0	1	0	2	0	2	2	0	19	1	2119.0586	O75369-8;O75369;O75369-9;O75369-2;O75369-3;O75369-6;O75369-7;E7EN95;O75369-4;O75369-5	O75369-8	FLNB	Filamin-B	yes	no	3	3.1975E-05	98.573	1.67	0.471	15	30	1.67	0.471	15	30	2	8	3	5	2	4
AIVHDNKDGTYAVTYIPDKTGR	A	R	2	1	1	3	0	0	0	2	1	2	0	2	0	0	1	0	3	0	2	2	0	22	2	2433.2288	O75369-8;O75369;O75369-9;O75369-2;O75369-3;O75369-6;O75369-7;E7EN95;O75369-4;O75369-5	O75369-8	FLNB	Filamin-B	yes	no	3,4	8.3567E-68	196.62	1.77	0.418	19	65	1.77	0.418	19	65	4	5	12	7	5	7
AIVICPTDEDLKDR	A	R	1	1	0	3	1	0	1	0	0	2	1	1	0	0	1	0	1	0	0	1	0	14	1	1643.8189	Q9BUJ2;Q9BUJ2-2;B7Z4B8;Q9BUJ2-4;Q9BUJ2-3	Q9BUJ2	HNRNPUL1	Heterogeneous nuclear ribonucleoprotein U-like protein 1	yes	no	3	0.0063212	76.522	1.68	0.467	29	61	1.68	0.467	29	61	8	6	8	5	5	4
AIVLAAIFR	A	R	3	1	0	0	0	0	0	0	0	2	1	0	0	1	0	0	0	0	0	1	0	9	0	972.61204	Q7L2E3-3;Q7L2E3-2;Q7L2E3;H7BXY3	Q7L2E3-3	DHX30	Putative ATP-dependent RNA helicase DHX30	yes	no	2	0.015874	97.798	2	0		1	2	0		1
AIVQDQGCLPGLILFMDHPNPPVVHSALLALR	A	R	3	1	1	2	1	2	0	2	2	2	6	0	1	1	4	1	0	0	0	3	0	32	0	3490.8581	Q9NVT9;E5RJ86;E5RHK3;E9PR92	Q9NVT9	ARMC1	Armadillo repeat-containing protein 1	yes	no	4	0.019479	36.202	1.62	0.484	9	15	1.62	0.484	9	15		1	5	2
AIVQLVNER	A	R	1	1	1	0	0	1	1	0	0	1	1	0	0	0	0	0	0	0	0	2	0	9	0	1040.5978	Q15102	Q15102	PAFAH1B3	Platelet-activating factor acetylhydrolase IB subunit gamma	yes	yes	2	0.017837	71.614	1	0	2		1	0	2			1				1
AIVQQWLEYR	A	R	1	1	0	0	0	2	1	0	0	1	1	0	0	0	0	0	0	1	1	1	0	10	0	1304.6877	O43324;C9J1V9;D6RBD7;C9JLK5;H0YAL7;D6RCQ0	O43324	EEF1E1	Eukaryotic translation elongation factor 1 epsilon-1	yes	no	2	0.0027006	113.47	1.34	0.474	35	18	1.34	0.474	35	18		4	5	4	2	4
AIVVTDGER	A	R	1	1	0	1	0	0	1	1	0	1	0	0	0	0	0	0	1	0	0	2	0	9	0	958.50836	P48163;B4DZ70	P48163	ME1	NADP-dependent malic enzyme;Malic enzyme	yes	no	2	0.0021172	98.033	1.06	0.229	34	2	1.06	0.229	34	2	1	4	2	3	2	3
AIVWGMQTR	A	R	1	1	0	0	0	1	0	1	0	1	0	0	1	0	0	0	1	1	0	1	0	9	0	1060.5488	E7ENH9;P53396;P53396-2;B4E3P0	E7ENH9	ACLY	ATP-citrate synthase	yes	no	2	0.013653	76.221	1.09	0.287	10	1	1.09	0.287	10	1		2	1	1	2	2
AIWAALQTQTSNAAK	A	K	5	0	1	0	0	2	0	0	0	1	1	1	0	0	0	1	2	1	0	0	0	15	0	1572.826	Q9NYU2;Q9NYU2-2	Q9NYU2	UGGT1	UDP-glucose:glycoprotein glucosyltransferase 1	yes	no	2	4.5722E-167	256.77	2	0		48	2	0		48	1	3	5	4	2	1
AIWNVINWENVTER	A	R	1	1	3	0	0	0	2	0	0	2	0	0	0	0	0	0	1	2	0	2	0	14	0	1742.874	P04179;B3KUK2;B4E3K9;P04179-2	P04179	SOD2	Superoxide dismutase [Mn], mitochondrial;Superoxide dismutase	yes	no	2,3	1.0369E-123	240.59	1.67	0.469	47	97	1.67	0.469	47	97	5	11	10	12	7	8
AIYAYALQVFPSKK	A	K	3	0	0	0	0	1	0	0	0	1	1	2	0	1	1	1	0	0	2	1	0	14	1	1597.8868	O94906;O94906-2	O94906	PRPF6	Pre-mRNA-processing factor 6	yes	no	2	0.0020431	84.297	2	0		1	2	0		1
AIYDTPCIQAESEK	A	K	2	0	0	1	1	1	2	0	0	2	0	1	0	0	1	1	1	0	1	0	0	14	0	1623.745	O00232;O00232-2	O00232	PSMD12	26S proteasome non-ATPase regulatory subunit 12	yes	no	2	0.082144	63.185	1	0	1		1	0	1			1
AIYEVLFR	A	R	1	1	0	0	0	0	1	0	0	1	1	0	0	1	0	0	0	0	1	1	0	8	0	1009.5597	Q15149	Q15149	PLEC	Plectin	yes	yes	2	0.0012074	125.96	1.95	0.218	3	57	1.95	0.218	3	57	4	4	5	6	5	5
AIYFDGDFGQIVR	A	R	1	1	0	2	0	1	0	2	0	2	0	0	0	2	0	0	0	0	1	1	0	13	0	1499.7409	Q96RP9;C9IZ01;F8WAU4	Q96RP9	GFM1	Elongation factor G, mitochondrial	yes	no	2	0.017657	74.987	1.94	0.235	1	16	1.94	0.235	1	16		1		3
AIYHDLEQSIR	A	R	1	1	0	1	0	1	1	0	1	2	1	0	0	0	0	1	0	0	1	0	0	11	0	1343.6834	Q9UNF0;Q9UNF0-2	Q9UNF0	PACSIN2	Protein kinase C and casein kinase substrate in neurons protein 2	yes	no	3	0.00076273	108.47	1.38	0.486	42	26	1.38	0.486	42	26	7	8	3	6	5	8
AIYKGPGSEAGP	A	P	2	0	0	0	0	0	1	3	0	1	0	1	0	0	2	1	0	0	1	0	0	12	1	1145.5717	P21964;P21964-2	P21964	COMT	Catechol O-methyltransferase	yes	no	2	0.0015041	93.345	1.83	0.373	6	30	1.83	0.373	6	30	3	4		1	1	2
AIYQATYR	A	R	2	1	0	0	0	1	0	0	0	1	0	0	0	0	0	0	1	0	2	0	0	8	0	984.50288	P28074;E9PAV2	P28074	PSMB5	Proteasome subunit beta type-5	yes	no	2	0.021402	82.452	1.4	0.49	9	6	1.4	0.49	9	6	2	1	2	1	1	2
AIYQVYNALQEK	A	K	2	0	1	0	0	2	1	0	0	1	1	1	0	0	0	0	0	0	2	1	0	12	0	1438.7456	Q15018	Q15018	FAM175B	BRISC complex subunit Abro1	yes	yes	2	0.071899	67.252	1	0	1		1	0	1
AIYSFCSQICDPR	A	R	1	1	0	1	2	1	0	0	0	2	0	0	0	1	1	2	0	0	1	0	0	13	0	1615.7123	Q9HCS7;F5H315	Q9HCS7	XAB2	Pre-mRNA-splicing factor SYF1	yes	no	2	0.023989	85.837	2	0		1	2	0		1						1
AKAEASSGDHPTDTEMKEEQK	A	K	3	0	0	2	0	1	4	1	1	0	0	3	1	0	1	2	2	0	0	0	0	21	2	2288.0227	Q02790	Q02790	FKBP4	Peptidyl-prolyl cis-trans isomerase FKBP4;Peptidyl-prolyl cis-trans isomerase FKBP4, N-terminally processed	yes	yes	4	0.0013453	78.234	1.25	0.433	3	1	1.25	0.433	3	1		1		1		1
AKASLNGADIYSGCCTLK	A	K	3	0	1	1	2	0	0	2	0	1	2	2	0	0	0	2	1	0	1	0	0	18	1	1927.9132	P14866;A6NIT8;B4DPK8;B4DVF8	P14866	HNRNPL	Heterogeneous nuclear ribonucleoprotein L	yes	no	3	0.0019142	88.19	1.65	0.476	18	34	1.65	0.476	18	34	4	4	5	1	7	5
AKCELSSSVQTDINLPYLTMDSSGPK	A	K	1	0	1	2	1	1	1	1	0	1	3	2	1	0	2	5	2	0	1	1	0	26	1	2840.3572	P38646;B7Z4V2;F5H3L8;H0YBG6	P38646	HSPA9	Stress-70 protein, mitochondrial	yes	no	3	3.8082E-35	143.48	1.43	0.495	20	15	1.43	0.495	20	15		3	1	5	1	2
AKDANNGNLQLR	A	R	2	1	3	1	0	1	0	1	0	0	2	1	0	0	0	0	0	0	0	0	0	12	1	1312.6848	P05455;E9PFH8	P05455	SSB	Lupus La protein	yes	no	2,3	6.4392E-07	140.14	1.08	0.266	48	4	1.08	0.266	48	4	3	5	3	3	4	5
AKDFSLILDDVAITELSFSR	A	R	2	1	0	3	0	0	1	0	0	2	3	1	0	2	0	3	1	0	0	1	0	20	1	2239.1736	Q99623;F5GY37;B4DP75;F5GWA7;B4DW05;F5H3X6	Q99623	PHB2	Prohibitin-2	yes	no	3	0.0056672	65.022	1.92	0.276	1	11	1.92	0.276	1	11			1
AKDIVPGDIVEIAVGDKVPADIR	A	R	3	1	0	4	0	0	1	2	0	4	0	2	0	0	2	0	0	0	0	4	0	23	2	2389.3217	P16615;P16615-3;P16615-2;P16615-5;F8VSH0	P16615	ATP2A2	Sarcoplasmic/endoplasmic reticulum calcium ATPase 2	yes	no	4	0.0021604	67.866	1.97	0.169	1	33	1.97	0.169	1	33	4	3	1	4	2	2
AKDLQDELAGNSEQR	A	R	2	1	1	2	0	2	2	1	0	0	2	1	0	0	0	1	0	0	0	0	0	15	1	1672.8016	Q9UQE7	Q9UQE7	SMC3	Structural maintenance of chromosomes protein 3	yes	yes	2	6.5666E-87	205.28	2	0		19	2	0		19	6	1	2	2	1	3
AKDLYSALIK	A	K	2	0	0	1	0	0	0	0	0	1	2	2	0	0	0	1	0	0	1	0	0	10	1	1120.6492	O75844	O75844	ZMPSTE24	CAAX prenyl protease 1 homolog	yes	yes	3	0.020925	73.885	2	0		4	2	0		4
AKDNFNFLHLNR	A	R	1	1	3	1	0	0	0	0	1	0	2	1	0	2	0	0	0	0	0	0	0	12	1	1487.7633	Q6PL18	Q6PL18	ATAD2	ATPase family AAA domain-containing protein 2	yes	yes	2	0.036017	61.435	2	0		6	2	0		6			2	1
AKDPFAHLPK	A	K	2	0	0	1	0	0	0	0	1	0	1	2	0	1	2	0	0	0	0	0	0	10	1	1122.6186	P26641;B4DTG2;B4DUP0;E7EMT2	P26641	EEF1G	Elongation factor 1-gamma	yes	no	2,3	6.8419E-05	137.98	1.54	0.499	91	106	1.54	0.499	91	106	8	19	11	11	11	13
AKDQDILDLVGVLHDPETLLR	A	R	1	1	0	4	0	1	1	1	1	1	5	1	0	0	1	0	1	0	0	2	0	21	1	2359.2747	P08397;P08397-2;F5H345	P08397	HMBS	Porphobilinogen deaminase	yes	no	4	5.2429E-05	93.152	1	0	19		1	0	19			3		2		3
AKDQNESLDEEMFYK	A	K	1	0	1	2	0	1	3	0	0	0	1	2	1	1	0	1	0	0	1	0	0	15	1	1845.8091	Q96AC1-3;Q96AC1;H0YJ34	Q96AC1-3	FERMT2	Fermitin family homolog 2	yes	no	3	1.3845E-05	133.48	1.11	0.307	34	4	1.11	0.307	34	4	2	3	4	2	4	2
AKEAAEQDVEK	A	K	3	0	0	1	0	1	3	0	0	0	0	2	0	0	0	0	0	0	0	1	0	11	1	1216.5935	P26373;F5H1S2	P26373	RPL13	60S ribosomal protein L13	yes	no	2,3	1.1074E-11	155.86	1.37	0.483	51	30	1.37	0.483	51	30		3		4		2
AKEAAEQDVEKK	A	K	3	0	0	1	0	1	3	0	0	0	0	3	0	0	0	0	0	0	0	1	0	12	2	1344.6885	P26373;F5H1S2	P26373	RPL13	60S ribosomal protein L13	yes	no	3	0.00068754	108.56	1.27	0.445	8	3	1.27	0.445	8	3
AKEAQDDLVK	A	K	2	0	0	2	0	1	1	0	0	0	1	2	0	0	0	0	0	0	0	1	0	10	1	1115.5823	P15311;E7EQR4	P15311	EZR	Ezrin	yes	no	2,3	0.0003701	123.67	1.11	0.317	47	6	1.11	0.317	47	6	5	2		3		5
AKEEAERLEK	A	K	2	1	0	0	0	0	4	0	0	0	1	2	0	0	0	0	0	0	0	0	0	10	2	1201.6303	A7YIJ8;P35241;A7YIK3;H0YE16	A7YIJ8	RDX	Radixin	no	no	3	0.015909	87.258	1	0	6		NaN	NaN
AKEFGATECINPQDFSKPIQEVLIEMTDGGVDYSFECIGNVK	A	K	2	0	2	3	2	2	5	4	0	4	1	3	1	3	2	2	2	0	1	3	0	42	2	4735.2132	P11766;H0YAG8	P11766	ADH5	Alcohol dehydrogenase class-3	yes	no	4	0.0067794	38.15	1	0	6		1	0	6			3	1
AKEFTNVYIK	A	K	1	0	1	0	0	0	1	0	0	1	0	2	0	1	0	0	1	0	1	1	0	10	1	1211.655	Q13310-3;Q13310;Q13310-2;B1ANR0;H0Y5F5;H0YCC8;P11940;E7ERJ7;E7EQV3;P11940-2;H0YAR2;H0YBQ4;H0YBN4	P11940	PABPC4;PABPC1	Polyadenylate-binding protein 4;Polyadenylate-binding protein 1	no	no	2,3	6.5036E-05	138.22	1.34	0.472	121	61	NaN	NaN			12	11	8	11	9	12
AKEILQEEEDLAEIVQLVGK	A	K	2	0	0	1	0	2	5	1	0	2	3	2	0	0	0	0	0	0	0	2	0	20	1	2253.2104	P38606;B7Z1R5;B7Z2V6	P38606	ATP6V1A	V-type proton ATPase catalytic subunit A	yes	no	3	2.2619E-05	109.54	1.36	0.479	58	32	1.36	0.479	58	32	5	4	4	5	4	6
AKELDPTNMTYITNQAAVYFEK	A	K	3	0	2	1	0	1	2	0	0	1	1	2	1	1	1	0	3	0	2	1	0	22	1	2546.2363	P31948;G3XAD8;F5H0T1	P31948	STIP1	Stress-induced-phosphoprotein 1	yes	no	3	8.1872E-32	159.26	1	0	13		1	0	13			2	3	2	1	1
AKELDPTNMTYITNQAAVYFEKGDYNK	A	K	3	0	3	2	0	1	2	1	0	1	1	3	1	1	1	0	3	0	3	1	0	27	2	3123.4859	P31948;G3XAD8;F5H0T1	P31948	STIP1	Stress-induced-phosphoprotein 1	yes	no	4	7.8967E-07	81.884	1	0	7		1	0	7			1				1
AKELLGQGLLLR	A	R	1	1	0	0	0	1	1	2	0	0	5	1	0	0	0	0	0	0	0	0	0	12	1	1309.8082	Q99613;B4DVQ5;B5ME19;H3BRV0;F5H4V1;B4DDN4;B4DVU3;F5GZC5;C9J1F3;B4DRU0;F5H1I1;C9JJ55;F5GZ22	Q99613	EIF3C;EIF3CL	Eukaryotic translation initiation factor 3 subunit C	yes	no	3	1.3108E-05	127.87	1.29	0.452	50	20	1.29	0.452	50	20	3	5	3	5	3	6
AKENDENCGPTTTVFVGNISEK	A	K	1	0	3	1	1	0	3	2	0	1	0	2	0	1	1	1	3	0	0	2	0	22	1	2409.1118	P49756;P49756-3;P49756-2;E9PQU5;P49756-4;E9PSE8	P49756	RBM25	RNA-binding protein 25	yes	no	3	0.00047303	76.817	1.94	0.246	2	29	1.94	0.246	2	29	2	6	1	5	2	5
AKEPTTQITEEVRDQLLEASAATR	A	R	4	2	0	1	0	2	4	0	0	1	2	1	0	0	1	1	4	0	0	1	0	24	2	2656.3668	Q14643;E7EPX7;E7EVP7;Q14643-2;Q14643-6;Q14643-5;Q14643-7;Q14643-8;G5E9P1;Q14643-3;Q14643-4;H7C332	Q14643	ITPR1	Inositol 1,4,5-trisphosphate receptor type 1	yes	no	3	0.0061128	59.469	2	0		24	2	0		24	2	3	2	3	3	4
AKEQEAEPEEQEEDSSSDPR	A	R	2	1	0	2	0	2	7	0	0	0	0	1	0	0	2	3	0	0	0	0	0	20	1	2288.9517	P55081	P55081	MFAP1	Microfibrillar-associated protein 1	yes	yes	3	2.0158E-07	120.71	1.6	0.49	4	6	1.6	0.49	4	6		2	1	2	1	3
AKESWEMNSEEKLEQSTIVK	A	K	1	0	1	0	0	1	5	0	0	1	1	3	1	0	0	3	1	1	0	1	0	20	2	2365.1471	Q02790	Q02790	FKBP4	Peptidyl-prolyl cis-trans isomerase FKBP4;Peptidyl-prolyl cis-trans isomerase FKBP4, N-terminally processed	yes	yes	3,4	0.017036	62.475	1.05	0.208	21	1	1.05	0.208	21	1		3	1	2		2
AKEYITPFIRPVMQALLHIIR	A	R	2	2	0	0	0	1	1	0	1	4	2	1	1	1	2	0	1	0	1	1	0	21	2	2508.4403	O95373	O95373	IPO7	Importin-7	yes	yes	4	0.0013453	78.234	1	0	35		1	0	35		2	4	3	3	4	4
AKFEELNMDLFR	A	R	1	1	1	1	0	0	2	0	0	0	2	1	1	2	0	0	0	0	0	0	0	12	1	1511.7442	P11021	P11021	HSPA5	78 kDa glucose-regulated protein	yes	yes	2,3	3.2807E-48	193.73	1.53	0.499	146	164	1.53	0.499	146	164	14	23	14	18	16	22
AKFENLCK	A	K	1	0	1	0	1	0	1	0	0	0	1	2	0	1	0	0	0	0	0	0	0	8	1	1008.5063	P08238;Q58FF8	P08238	HSP90AB1;HSP90AB2P	Heat shock protein HSP 90-beta;Putative heat shock protein HSP 90-beta 2	no	no	2,3	0.0015322	137.14	1.14	0.344	88	14	NaN	NaN			7	4	5	5	8	5
AKFFPEDVSEELIQEITQR	A	R	1	1	0	1	0	2	4	0	0	2	1	1	0	2	1	1	1	0	0	1	0	19	1	2278.1481	A7YIJ8;P35241;H7BZI4;A7YIK0;E9PNV3;E9PQ82	A7YIJ8	RDX	Radixin	yes	no	3	8.2442E-12	147.64	1.37	0.484	62	37	1.37	0.484	62	37	7	8	12	8	6	8
AKFYPEDVAEELIQDITQK	A	K	2	0	0	2	0	2	3	0	0	2	1	2	0	1	1	0	1	0	1	1	0	19	1	2236.1263	P15311;E7EQR4	P15311	EZR	Ezrin	yes	no	2,3,4	4.5576E-142	203.71	1.45	0.498	124	103	1.45	0.498	124	103	13	20	14	18	15	22
AKFYPEDVSEELIQDITQR	A	R	1	1	0	2	0	2	3	0	0	2	1	1	0	1	1	1	1	0	1	1	0	19	1	2280.1274	P26038	P26038	MSN	Moesin	yes	yes	2,3,4	4.8538E-201	266.78	1.51	0.5	147	150	1.51	0.5	147	150	26	30	19	25	24	30
AKGGEEPLPEGLFWLLVTGHIPTEEQVSWLSK	A	K	1	0	0	0	0	1	5	4	1	1	5	2	0	1	3	2	2	2	0	2	0	32	1	3546.8399	O75390;B4DJV2;F8VPA1;H0YH82;F8W1S4;F8VPF9;F8W4S1;F8VRI6;F8VX68;F8VRP1;F8VX07;F8VZK9;F8VWQ5	O75390	CS	Citrate synthase, mitochondrial;Citrate synthase	yes	no	4	4.83E-11	85.185	1.92	0.27	3	35	1.92	0.27	3	35	4	3	4	1	4	4
AKGILFVGSGVSGGEEGAR	A	R	2	1	0	0	0	0	2	6	0	1	1	1	0	1	0	2	0	0	0	2	0	19	1	1789.9323	P52209;B4DQJ8;F5H7U0;F5H0L3	P52209	PGD	6-phosphogluconate dehydrogenase, decarboxylating	yes	no	3	0.0074462	66.606	1.09	0.287	40	4	1.09	0.287	40	4	3	4	1	2	2	3
AKGPVTIPYPLFQSHVEDLYVEGLPEGIPFR	A	R	1	1	0	1	0	1	3	3	1	2	3	1	0	2	5	1	1	0	2	3	0	31	1	3467.8129	P78347;P78347-3;P78347-4;P78347-2;B4DH52	P78347	GTF2I	General transcription factor II-I	yes	no	4	0.010322	42.708	2	0		20	2	0		20	1	1	3	2
AKGSELQTQAK	A	K	2	0	0	0	0	2	1	1	0	0	1	2	0	0	0	1	1	0	0	0	0	11	1	1159.6197	CON__P81644	CON__P81644			yes	yes	2,3	9.4598E-08	145.09	1	0	32		1	0	32
AKHTQENCETWGVNGETGTLVDMKELGIWEPLAVK	A	K	2	0	2	1	1	1	5	4	1	1	3	3	1	0	1	0	4	2	0	3	0	35	2	3939.9135	P49368;E9PAQ6;P49368-2;B4DUR8	P49368	CCT3	T-complex protein 1 subunit gamma	yes	no	4	1.346E-24	99.536	1	0	6		1	0	6			1		1		1
AKIELLGSYDPQK	A	K	1	0	0	1	0	1	1	1	0	1	2	2	0	0	1	1	0	0	1	0	0	13	1	1460.7875	P24666;P24666-2;P24666-3	P24666	ACP1	Low molecular weight phosphotyrosine protein phosphatase	yes	no	2	2.6537E-05	129.77	1	0	20		1	0	20		1	3	2	2	1	1
AKINEAVECLLSLK	A	K	2	0	1	0	1	0	2	0	0	1	3	2	0	0	0	1	0	0	0	1	0	14	1	1586.8702	P07814;E7EMN0;F5H7I7	P07814	EPRS	Bifunctional glutamate/proline--tRNA ligase;Glutamate--tRNA ligase;Proline--tRNA ligase	yes	no	3	4.1012E-06	132.97	1.42	0.494	47	34	1.42	0.494	47	34	7	8	3	6	4	8
AKIQDKEGIPPDQQR	A	R	1	1	0	2	0	3	1	1	0	2	0	2	0	0	2	0	0	0	0	0	0	15	2	1721.906	P62979;P0CG48;F5H041;F5H7K6;Q96C32;P0CG47;F5GXK7;F5H747;F5H388;B4DV12;F5H7Y5;F5H265;F5H2Z3;F5GYU3;F5H6Q2;F5H4D8;F5GYX6;F5GZ39	P62979	RPS27A;UBC;UBB	Ubiquitin-40S ribosomal protein S27a;Ubiquitin;40S ribosomal protein S27a;Polyubiquitin-C;Ubiquitin;Polyubiquitin-B;Ubiquitin	no	no	2,3,4	0.00030178	116.78	1.4	0.491	72	49	NaN	NaN			7	16	6	6	8	22
AKKPALVAK	A	K	3	0	0	0	0	0	0	0	0	0	1	3	0	0	1	0	0	0	0	1	0	9	2	924.61204	F8W934;P29692-3;E9PL71;E9PQZ1;H0YE72;H0YE58;E9PRY8;P29692-2;P29692;E9PK01;E9PI39;E9PQ49;E9PBQ9;P24534	E9PRY8	EEF1D;EEF1B2	Elongation factor 1-delta;Elongation factor 1-beta	no	no	3	6.1432E-06	147.19	1.41	0.491	16	11	NaN	NaN						2		1
AKKVEDMMK	A	K	1	0	0	1	0	0	1	0	0	0	0	3	2	0	0	0	0	0	0	1	0	9	2	1078.5515	P13639;B4DPU3;F5H370;F5GZG3;B4DMC6	P13639	EEF2	Elongation factor 2	yes	no	2,3	8.0853E-06	145.72	1.34	0.474	27	14	1.34	0.474	27	14		1		1		6
AKLAEQAER	A	R	3	1	0	0	0	1	2	0	0	0	1	1	0	0	0	0	0	0	0	0	0	9	1	1014.5458	P31946-2;P63104;E7EX29;E7ESK7;E7EVZ2;E9PD24;E5RIR4;E5RGE1;P27348;E9PG15;P31946;Q4VY19;Q4VY20;P31947;P31947-2	P63104	YWHAZ;YWHAQ;YWHAB;SFN	14-3-3 protein zeta/delta;14-3-3 protein theta;14-3-3 protein beta/alpha;14-3-3 protein beta/alpha, N-terminally processed;14-3-3 protein sigma	no	no	2	0.028277	77.662	1	0	7		NaN	NaN				1
AKLAEQAERYDDMATCMK	A	K	4	1	0	2	1	1	2	0	0	0	1	2	2	0	0	0	1	0	1	0	0	18	2	2129.9544	P27348;E9PG15	P27348	YWHAQ	14-3-3 protein theta	yes	no	3	0.063807	56.746	1.25	0.433	3	1	1.25	0.433	3	1						2
AKLDSSETTMVK	A	K	1	0	0	1	0	0	1	0	0	0	1	2	1	0	0	2	2	0	0	1	0	12	1	1308.6595	Q9UBE0;B3KNJ4;G3XAK6;F5GXX7;B4DY66	Q9UBE0	SAE1	SUMO-activating enzyme subunit 1	yes	no	2	0.0066935	78.486	1.33	0.471	4	2	1.33	0.471	4	2	1					1
AKLEAAIAEAEER	A	R	5	1	0	0	0	0	4	0	0	1	1	1	0	0	0	0	0	0	0	0	0	13	1	1399.7307	CON__P08729;CON__Q3KNV1;P08729;E7ES34	CON__Q3KNV1	KRT7	Keratin, type II cytoskeletal 7	no	no	2,3	1.2898E-08	144.68	1.93	0.254	9	121	NaN	NaN			9	10	9	11	11	9
AKLEAAIAEAEERGELALK	A	K	6	1	0	0	0	0	5	1	0	1	3	2	0	0	0	0	0	0	0	0	0	19	2	2011.095	CON__P08729;CON__Q3KNV1;P08729;E7ES34	CON__Q3KNV1	KRT7	Keratin, type II cytoskeletal 7	no	no	2,3,4	4.4029E-286	291.7	1.7	0.458	97	226	NaN	NaN			25	22	22	20	24	17
AKLEEHFK	A	K	1	0	0	0	0	0	2	0	1	0	1	2	0	1	0	0	0	0	0	0	0	8	1	1000.5342	O00410-3;H0Y8C6;O00410-2;O00410;B4E0R6	O00410	IPO5	Importin-5	no	no	3	0.01603	102.51	1	0	18		NaN	NaN			3	1				2
AKLEEHFKNQELR	A	R	1	1	1	0	0	1	3	0	1	0	2	2	0	1	0	0	0	0	0	0	0	13	2	1640.8635	O00410-3;H0Y8C6;O00410-2;O00410;B4E0R6	O00410	IPO5	Importin-5	no	no	4	0.013593	78.324	1.07	0.253	27	2	NaN	NaN				4		4		3
AKLEQLFQDEVAK	A	K	2	0	0	1	0	2	2	0	0	0	2	2	0	1	0	0	0	0	0	1	0	13	1	1517.809	Q15149-4;Q15149-6;Q15149-5;Q15149-8;Q15149-7;Q15149;Q15149-9;Q15149-2;Q15149-3;H0YDN1	Q15149	PLEC	Plectin	no	no	2,3	1.9297E-19	166.86	1.75	0.434	39	116	NaN	NaN			12	15	16	10	9	7
AKLQIELGK	A	K	1	0	0	0	0	1	1	1	0	1	2	2	0	0	0	0	0	0	0	0	0	9	1	998.61243	P20700;E9PBF6	P20700	LMNB1	Lamin-B1	yes	no	2,3	8.7951E-05	133.57	1.87	0.334	16	109	1.87	0.334	16	109	14	9	8	6	9	12
AKLTISPDYAYGATGHPGIIPPHATLVFDVELLKLE	A	E	4	0	0	2	0	0	2	3	2	3	5	2	0	1	4	1	3	0	2	2	0	36	2	3846.0608	P62942;Q5W0X3;Q1JUQ5;Q5VVH2;A8MSS1	P62942	FKBP1A;FKBP12-Exip2;FKBP1C	Peptidyl-prolyl cis-trans isomerase FKBP1A;Peptidyl-prolyl cis-trans isomerase	yes	no	4	0.0070108	42.733	1	0	10		1	0	10			3		2		2
AKMDAEQDPNVQVDHLNLLK	A	K	2	0	2	3	0	2	1	0	1	0	3	2	1	0	1	0	0	0	0	2	0	20	1	2277.1423	Q02818;C9JKZ2	Q02818	NUCB1	Nucleobindin-1	yes	no	3	0.0087541	60.938	2	0		7	2	0		7		3		1		2
AKNEILDEVISLSQVTPK	A	K	1	0	1	1	0	1	2	0	0	2	2	2	0	0	1	2	1	0	0	2	0	18	1	1983.0888	O60313-2;O60313;E5KLJ5;E5KLJ9;E5KLJ6;E5KLK1	O60313-2	OPA1	Dynamin-like 120 kDa protein, mitochondrial;Dynamin-like 120 kDa protein, form S1	yes	no	2,3	4.3782E-07	130.36	1.94	0.242	3	45	1.94	0.242	3	45	4	4	4	2	7	3
AKNNTVTPGGKPNK	A	K	1	0	3	0	0	0	0	2	0	0	0	3	0	0	2	0	2	0	0	1	0	14	2	1424.7736	P18077;C9K025	P18077	RPL35A	60S ribosomal protein L35a	yes	no	3	0.0035823	88.101	2	0		8	2	0		8
AKNTFYETLPVAINGNGPTK	A	K	2	0	3	0	0	0	1	2	0	1	1	2	0	1	2	0	3	0	1	1	0	20	1	2134.1059	O00469-2;O00469;E7ETU9	O00469-2	PLOD2	Procollagen-lysine,2-oxoglutarate 5-dioxygenase 2	yes	no	3	0.011662	59.512	2	0		18	2	0		18	3	2		3	3	3
AKNTVVATGGYGR	A	R	2	1	1	0	0	0	0	3	0	0	0	1	0	0	0	0	2	0	1	2	0	13	1	1292.6837	P31040;D6RFM5;E9PBJ5	P31040	SDHA	Succinate dehydrogenase [ubiquinone] flavoprotein subunit, mitochondrial	yes	no	2	0.0016455	89.46	2	0		4	2	0		4			1	1
AKPAEAPAAAAPK	A	K	7	0	0	0	0	0	1	0	0	0	0	2	0	0	3	0	0	0	0	0	0	13	1	1191.6612	P36957;B7Z5W8;Q86SW4	P36957	DLST	Dihydrolipoyllysine-residue succinyltransferase component of 2-oxoglutarate dehydrogenase complex, mitochondrial	yes	no	2,3	2.2574E-05	130.56	1.76	0.428	28	88	1.76	0.428	28	88	4	2	7	8	7	1
AKPAMPQDSVPSPR	A	R	2	1	0	1	0	1	0	0	0	0	0	1	1	0	4	2	0	0	0	1	0	14	1	1479.7504	E7ENH9;P53396	E7ENH9	ACLY	ATP-citrate synthase	yes	no	3	0.0015085	88.092	1.13	0.333	48	7	1.13	0.333	48	7	1	5	2	5	4	7
AKPCGVR	A	R	1	1	0	0	1	0	0	1	0	0	0	1	0	0	1	0	0	0	0	1	0	7	1	786.41704	C9JE52;A8MZ76;Q9UL46;H0YM70;H0YLD2;H0YLG1	C9JE52	PSME2	Proteasome activator complex subunit 2	yes	no	2	0.075534	86.086	1.21	0.41	11	3	1.21	0.41	11	3		1				3
AKPPPGGGEQEPPPPPAPQDVEMKEEAATGGGSTGEADGK	A	K	5	0	0	2	0	2	6	8	0	0	0	3	1	0	9	1	2	0	0	1	0	40	2	3866.7905	O43242	O43242	PSMD3	26S proteasome non-ATPase regulatory subunit 3	yes	yes	4	1.1823E-30	94.352	1.09	0.287	10	1	1.09	0.287	10	1		2	1	2		1
AKPVATAPIPGTPWCVVWTGDER	A	R	3	1	0	1	1	0	1	2	0	1	0	1	0	0	4	0	3	2	0	3	0	23	1	2507.2631	O14776;O14776-2;G3V220	O14776	TCERG1	Transcription elongation regulator 1	yes	no	3	5.4001E-20	142.23	1.97	0.158	1	38	1.97	0.158	1	38	3	4	1	4	3	4
AKPVLEDLR	A	R	1	1	0	1	0	0	1	0	0	0	2	1	0	0	1	0	0	0	0	1	0	9	1	1039.6026	CON__P15497	CON__P15497			yes	yes	3	0.0033379	103.7	1.03	0.171	32	1	1.03	0.171	32	1	2	1	1	2		3
AKPVNSKPDSAYR	A	R	2	1	1	1	0	0	0	0	0	0	0	2	0	0	2	2	0	0	1	1	0	13	2	1431.747	O95573;F5H062;C9JC11	O95573	ACSL3	Long-chain-fatty-acid--CoA ligase 3	yes	no	3	0.045542	68.44	1.5	0.5	3	3	1.5	0.5	3	3		2		2	1
AKPYEGSILEADCDILIPAASEK	A	K	4	0	0	2	1	0	3	1	0	3	2	2	0	0	2	2	0	0	1	0	0	23	1	2489.236	P00367;F5GYQ4;F8WA20;B4DGN5;B3KV55;H0YFJ0	P00367	GLUD1	Glutamate dehydrogenase 1, mitochondrial;Glutamate dehydrogenase	yes	no	2,3	7.5176E-68	193.42	1.75	0.432	26	79	1.75	0.432	26	79	10	10	9	7	11	7
AKQEELEAALQR	A	R	3	1	0	0	0	2	3	0	0	0	2	1	0	0	0	0	0	0	0	0	0	12	1	1384.731	CON__P08729;CON__Q3KNV1;P08729;E7ES34	CON__Q3KNV1	KRT7	Keratin, type II cytoskeletal 7	no	no	2,3,4	2.3993E-108	228.78	1.65	0.477	114	211	NaN	NaN			21	24	25	23	19	23
AKQEPEVNGGSGDAVPSGNEVSENMEEEAENQAESR	A	R	4	1	4	1	0	2	9	4	0	0	0	1	1	0	2	4	0	0	0	3	0	36	1	3773.6195	P49321-3;P49321;F5H3J2;B4DS57;P49321-2;Q5T624;H0YF33	P49321-3	NASP	Nuclear autoantigenic sperm protein	yes	no	3,4	6.5804E-140	179.41	1	0	46		1	0	46		1	8	4	4	2	5
AKQIVWNGPVGVFEWEAFAR	A	R	3	1	1	0	0	1	2	2	0	1	0	1	0	2	1	0	0	2	0	3	0	20	1	2303.1851	P00558;B7Z7A9;B4E1H9;E7ERH5;B4DHM5	P00558	PGK1	Phosphoglycerate kinase 1;Phosphoglycerate kinase	no	no	3	2.2939E-32	174.78	1.2	0.4	40	10	NaN	NaN			7	2	2	2	3	6
AKQNDQVSFASLVEELKK	A	K	2	0	1	1	0	2	2	0	0	0	2	3	0	1	0	2	0	0	0	2	0	18	2	2033.0793	Q86UP2;Q86UP2-2;Q86UP2-3;G3V4Y7;H0YJZ8;G3V5G2	Q86UP2	KTN1	Kinectin	yes	no	3,4	0.00011837	103.87	1.78	0.412	10	36	1.78	0.412	10	36		3	5	6	7	3
AKQTLENERGELANEVK	A	K	2	1	2	0	0	1	4	1	0	0	2	2	0	0	0	0	1	0	0	1	0	17	2	1927.9963	P35579	P35579	MYH9	Myosin-9	yes	yes	2,3,4	2.2432E-146	245.97	1.56	0.496	135	174	1.56	0.496	135	174	20	21	29	18	23	21
AKSPQPPVEEEDEHFDDTVVCLDTYNCDLHFK	A	K	1	0	1	5	2	1	4	0	2	0	2	2	0	2	3	1	2	0	1	3	0	32	1	3833.6825	Q00839;B3KX72;Q00839-2;Q5RI18	Q00839	HNRNPU	Heterogeneous nuclear ribonucleoprotein U	yes	no	4,5	2.7594E-05	67.31	2	0		44	2	0		44						1
AKTGGAYGEDLGADYNLSQVCDGK	A	K	3	0	1	3	1	1	1	5	0	0	2	2	0	0	0	1	1	0	2	1	0	24	1	2488.1176	P49327	P49327	FASN	Fatty acid synthase;[Acyl-carrier-protein] S-acetyltransferase;[Acyl-carrier-protein] S-malonyltransferase;3-oxoacyl-[acyl-carrier-protein] synthase;3-oxoacyl-[acyl-carrier-protein] reductase;3-hydroxypalmitoyl-[acyl-carrier-protein] dehydratase;Enoyl-[acyl-carrier-protein] reductase;Oleoyl-[acyl-carrier-protein] hydrolase	yes	yes	3	1.1359E-38	152.47	1	0	15		1	0	15		2	2		2	1
AKTQPTSLPK	A	K	1	0	0	0	0	1	0	0	0	0	1	2	0	0	2	1	2	0	0	0	0	10	1	1069.6132	E7EVA0;P27816;P27816-6;C9JFC3;B9ZVR1;P27816-5;H7C4C5	E7EVA0	MAP4	Microtubule-associated protein;Microtubule-associated protein 4	no	no	2	0.030472	69.346	1	0	12		NaN	NaN			1		2		2	2
AKTQTPPVSPAPQPTEERLPSSPVYEDAASFK	A	K	4	1	0	1	0	2	3	0	0	0	1	2	0	1	7	4	3	0	1	2	0	32	2	3424.7151	Q14247-2;B4E358;H0YCD9;H0YEV2;Q14247;Q14247-3	Q14247	CTTN	Src substrate cortactin	no	no	4	1.0572E-06	71.297	1.49	0.5	21	20	NaN	NaN			3	8	2	4	1	5
AKVDEFPLCGHMVSDEYEQLSSEALEAAR	A	R	4	1	0	2	1	1	5	1	1	0	3	1	1	1	1	3	0	0	1	2	0	29	1	3280.5016	P27635;A6QRI9;B8A6G2	P27635	RPL10	60S ribosomal protein L10	yes	no	3,4	4.5052E-204	237.32	1.41	0.493	82	58	1.41	0.493	82	58	5	17	7	14	7	15
AKVEFNIR	A	R	1	1	1	0	0	0	1	0	0	1	0	1	0	1	0	0	0	0	0	1	0	8	1	975.55016	Q8NC51;Q8NC51-3;Q8NC51-2;Q8NC51-4	Q8NC51	SERBP1	Plasminogen activator inhibitor 1 RNA-binding protein	yes	no	2,3	0.0027085	127.02	1.46	0.499	76	66	1.46	0.499	76	66	7	12	7	11	9	8
AKVEQVLSLEPQHELK	A	K	1	0	0	0	0	2	3	0	1	0	3	2	0	0	1	1	0	0	0	2	0	16	1	1847.0153	O95292;O95292-2;E5RK64	O95292	VAPB	Vesicle-associated membrane protein-associated protein B/C	yes	no	3	5.5666E-33	183.41	1.89	0.311	5	41	1.89	0.311	5	41	5	3	4	1	4	4
AKVPAQANGTPTTK	A	K	3	0	1	0	0	1	0	1	0	0	0	2	0	0	2	0	3	0	0	1	0	14	1	1382.7518	Q9BQG0-2;Q9BQG0;E7EN09	Q9BQG0-2	MYBBP1A	Myb-binding protein 1A	yes	no	2,3	1.8494E-06	134.61	1.96	0.207	3	64	1.96	0.207	3	64	2	3	10	4		4
AKWDAWNALGSLPK	A	K	3	0	1	1	0	0	0	1	0	0	2	2	0	0	1	1	0	2	0	0	0	14	1	1555.8147	O75521;O75521-2;C9JB63;F1LLU7;F8WAW4;F8W6J1	O75521	ECI2	Enoyl-CoA delta isomerase 2, mitochondrial	yes	no	2,3	0.0022502	85.457	2	0		19	2	0		19	1	4		3	3	4
AKWYPEVR	A	R	1	1	0	0	0	0	1	0	0	0	0	1	0	0	1	0	0	1	1	1	0	8	1	1047.5502	P63000;P63000-2;P60763	P63000	RAC1;RAC3	Ras-related C3 botulinum toxin substrate 1;Ras-related C3 botulinum toxin substrate 3	yes	no	3	0.011993	108.74	1.42	0.494	57	42	1.42	0.494	57	42	8	5	7	5	6	8
AKYDAIFDSLSPVNGFLSGDK	A	K	2	0	1	3	0	0	0	2	0	1	2	2	0	2	1	3	0	0	1	1	0	21	1	2243.111	P42566;B1AUU8;A6NL94	P42566	EPS15	Epidermal growth factor receptor substrate 15	yes	no	3	0.0094012	58.672	1	0	5		1	0	5							1
AKYESDMVTGGYAALINLCCR	A	R	3	1	1	1	2	0	1	2	0	1	2	1	1	0	0	1	1	0	2	1	0	21	1	2391.1021	P42704;F5H4J6	P42704	LRPPRC	Leucine-rich PPR motif-containing protein, mitochondrial	yes	no	3	0.0079023	59.585	1.92	0.266	1	12	1.92	0.266	1	12		3		3	2
AKYIYDSAFHPDTGEK	A	K	2	0	0	2	0	0	1	1	1	1	0	2	0	1	1	1	1	0	2	0	0	16	1	1840.8632	Q9H9B4;D6RFI0;D6RDG7	Q9H9B4	SFXN1	Sideroflexin-1	yes	no	3	0.0048549	73.834	1.85	0.356	7	40	1.85	0.356	7	40	6	2	4	6	8
AKYPDYEVTWANDGY	A	Y	2	0	1	2	0	0	1	1	0	0	0	1	0	0	1	0	1	1	3	1	0	15	1	1790.7788	Q9NRX4	Q9NRX4	PHPT1	14 kDa phosphohistidine phosphatase	yes	yes	2	8.6036E-56	199.37	1.11	0.319	54	7	1.11	0.319	54	7	7	4	4	5	3	8
ALAAAGYDVEK	A	K	4	0	0	1	0	0	1	1	0	0	1	1	0	0	0	0	0	0	1	1	0	11	0	1106.5608	P16403;P10412;P16402;Q02539	P16402	HIST1H1C;HIST1H1E;HIST1H1D;HIST1H1A	Histone H1.2;Histone H1.4;Histone H1.3;Histone H1.1	no	no	2	4.6268E-13	160.36	1.73	0.444	170	459	NaN	NaN			49	42	43	46	52	28
ALAAAGYDVEKNNSR	A	R	4	1	2	1	0	0	1	1	0	0	1	1	0	0	0	1	0	0	1	1	0	15	1	1577.7798	P16403;P10412;P16402;Q02539	P16402	HIST1H1C;HIST1H1E;HIST1H1D;HIST1H1A	Histone H1.2;Histone H1.4;Histone H1.3;Histone H1.1	no	no	2,3	2.7385E-191	266.35	1.76	0.429	147	456	NaN	NaN			42	30	33	24	69	46
ALAAFLK	A	K	3	0	0	0	0	0	0	0	0	0	2	1	0	1	0	0	0	0	0	0	0	7	0	732.45341	P39019	P39019	RPS19	40S ribosomal protein S19	yes	yes	2	0.026573	91.093	1.62	0.486	43	69	1.62	0.486	43	69	4	10	13	6	6	10
ALAAFLKK	A	K	3	0	0	0	0	0	0	0	0	0	2	2	0	1	0	0	0	0	0	0	0	8	1	860.54837	P39019	P39019	RPS19	40S ribosomal protein S19	yes	yes	2	0.00089138	138.85	1.43	0.495	82	61	1.43	0.495	82	61	4	7	9	5	8	5
ALAAGGVGSIVR	A	R	3	1	0	0	0	0	0	3	0	1	1	0	0	0	0	1	0	0	0	2	0	12	0	1069.6244	O15511;O15511-2	O15511	ARPC5	Actin-related protein 2/3 complex subunit 5	yes	no	2	5.0446E-10	149.96	1.32	0.467	89	42	1.32	0.467	89	42	7	5	10	5	6	10
ALAAGGYDVEK	A	K	3	0	0	1	0	0	1	2	0	0	1	1	0	0	0	0	0	0	1	1	0	11	0	1092.5451	P16401	P16401	HIST1H1B	Histone H1.5	yes	yes	2	2.1786E-17	162.36	1.64	0.481	85	149	1.64	0.481	85	149	12	20	19	12	12	15
ALAAGGYDVEKNNSR	A	R	3	1	2	1	0	0	1	2	0	0	1	1	0	0	0	1	0	0	1	1	0	15	1	1563.7641	P16401	P16401	HIST1H1B	Histone H1.5	yes	yes	2,3	1.7705E-245	283.82	1.64	0.48	99	177	1.64	0.48	99	177	18	10	16	10	28	13
ALAAPAAEEKEEAR	A	R	6	1	0	0	0	0	4	0	0	0	1	1	0	0	1	0	0	0	0	0	0	14	1	1454.7365	Q01650	Q01650	SLC7A5	Large neutral amino acids transporter small subunit 1	yes	yes	2,3	1.0234E-24	171.21	1.64	0.481	98	172	1.64	0.481	98	172	13	21	22	16	21	17
ALAAPAAEEKEEAREK	A	K	6	1	0	0	0	0	5	0	0	0	1	2	0	0	1	0	0	0	0	0	0	16	2	1711.8741	Q01650	Q01650	SLC7A5	Large neutral amino acids transporter small subunit 1	yes	yes	2,3	1.394E-145	251.05	1.72	0.447	31	81	1.72	0.447	31	81	7	4	11	3	9	5
ALAAQNIVEDMEQR	A	R	3	1	1	1	0	2	2	0	0	1	1	0	1	0	0	0	0	0	0	1	0	14	0	1586.7723	Q16222;Q16222-3;Q16222-2	Q16222	UAP1	UDP-N-acetylhexosamine pyrophosphorylase;UDP-N-acetylgalactosamine pyrophosphorylase;UDP-N-acetylglucosamine pyrophosphorylase	yes	no	2	0.00032792	109.07	1.17	0.373	10	2	1.17	0.373	10	2			3			1
ALAAVPSAGSVQR	A	R	4	1	0	0	0	1	0	1	0	0	1	0	0	0	1	2	0	0	0	2	0	13	0	1225.6779	Q14160-3;Q14160;Q14160-2;E7EMI2;H0YCG0	Q14160-3	SCRIB	Protein scribble homolog	yes	no	2	0.032588	56.205	1.2	0.4	8	2	1.2	0.4	8	2		1	2	1		1
ALADDDFLTVTGK	A	K	2	0	0	3	0	0	0	1	0	0	2	1	0	1	0	0	2	0	0	1	0	13	0	1364.6824	P33991;E7EM48;E7ER43	P33991	MCM4	DNA replication licensing factor MCM4	yes	no	2	2.1192E-19	162.31	1.59	0.492	21	30	1.59	0.492	21	30		4	3	4		10
ALADENEFVR	A	R	2	1	1	1	0	0	2	0	0	0	1	0	0	1	0	0	0	0	0	1	0	10	0	1162.5619	Q92616	Q92616	GCN1L1	Translational activator GCN1	yes	yes	2	0.024714	89.827	1.56	0.496	14	18	1.56	0.496	14	18	1	1	3	1	2
ALADHSMAQTPR	A	R	3	1	0	1	0	1	0	0	1	0	1	0	1	0	1	1	1	0	0	0	0	12	0	1296.6245	P08240;E9PJS4	P08240	SRPR	Signal recognition particle receptor subunit alpha	yes	no	2	0.070967	67.519	2	0		1	2	0		1						1
ALADILSESLHSLATSLPR	A	R	3	1	0	1	0	0	1	0	1	1	5	0	0	0	1	4	1	0	0	0	0	19	0	1993.0844	O43156	O43156	TTI1	TELO2-interacting protein 1 homolog	yes	yes	3	5.901E-22	165.34	1.38	0.485	38	23	1.38	0.485	38	23	1	7	4	6	2	9
ALADLVHSHIQSNELCSK	A	K	2	0	1	1	1	1	1	0	2	1	3	1	0	0	0	3	0	0	0	1	0	18	0	2021	P22830-2;P22830	P22830-2	FECH	Ferrochelatase, mitochondrial	yes	no	3	0.0013272	77.191	2	0		16	2	0		16			4
ALADTENLR	A	R	2	1	1	1	0	0	1	0	0	0	2	0	0	0	0	0	1	0	0	0	0	9	0	1001.5142	Q9HAV7;B4DWV5	Q9HAV7	GRPEL1	GrpE protein homolog 1, mitochondrial;GrpE protein homolog	yes	no	2	0.0013989	104.2	1.96	0.206	2	43	1.96	0.206	2	43			2	1	3	1
ALADVEVTYTVQR	A	R	2	1	0	1	0	1	1	0	0	0	1	0	0	0	0	0	2	0	1	3	0	13	0	1463.762	P52888	P52888	THOP1	Thimet oligopeptidase	yes	yes	2	2.2642E-05	124.51	1	0	2		1	0	2					1
ALADYIR	A	R	2	1	0	1	0	0	0	0	0	1	1	0	0	0	0	0	0	0	1	0	0	7	0	820.4443	Q9BS26	Q9BS26	ERP44	Endoplasmic reticulum resident protein 44	yes	yes	2	0.08463	64.803	1.34	0.475	21	11	1.34	0.475	21	11	1		1	2	1	1
ALAEEWSCPFMETSAK	A	K	3	0	0	0	1	0	3	0	0	0	1	1	1	1	1	2	1	1	0	0	0	16	0	1855.8121	P61225	P61225	RAP2B	Ras-related protein Rap-2b	yes	yes	2	0.00022874	95.236	2	0		9	2	0		9		3		2		1
ALAEGVLLR	A	R	2	1	0	0	0	0	1	1	0	0	3	0	0	0	0	0	0	0	0	1	0	9	0	940.57057	P48637;B6F210	P48637	GSS	Glutathione synthetase	yes	no	2	0.026255	106.42	1	0	5		1	0	5			2		1
ALAEIAKAELDDTPMR	A	R	4	1	0	2	0	0	2	0	0	1	2	1	1	0	1	0	1	0	0	0	0	16	1	1742.8873	P23246;P23246-2	P23246	SFPQ	Splicing factor, proline- and glutamine-rich	yes	no	2,3	4.5681E-70	188.44	1.98	0.149	1	43	1.98	0.149	1	43		9		10	1	11
ALAELFGLLVK	A	K	2	0	0	0	0	0	1	1	0	0	4	1	0	1	0	0	0	0	0	1	0	11	0	1172.7169	E7EVU8;Q7Z6Z7;Q7Z6Z7-3;E9PD66;Q7Z6Z7-2;H0Y5W0;Q5H962	E7EVU8	HUWE1	E3 ubiquitin-protein ligase HUWE1	yes	no	2	9.0074E-07	141.88	1.08	0.273	34	3	1.08	0.273	34	3	1	3	1	4	2	4
ALAESWNAAFLESSAK	A	K	5	0	1	0	0	0	2	0	0	0	2	1	0	1	0	3	0	1	0	0	0	16	0	1693.8312	Q15382;C9J931	Q15382	RHEB	GTP-binding protein Rheb	yes	no	2	0.003789	68.845	1	0	2		1	0	2					1		1
ALAGCDFLTISPK	A	K	2	0	0	1	1	0	0	1	0	1	2	1	0	1	1	1	1	0	0	0	0	13	0	1391.7119	P37837;F2Z393	P37837	TALDO1	Transaldolase	yes	no	2	6.5914E-89	223.22	1.29	0.455	75	31	1.29	0.455	75	31	8	9	6	12	8	9
ALAGGVTLGLAIEPK	A	K	3	0	0	0	0	0	1	3	0	1	3	1	0	0	1	0	1	0	0	1	0	15	0	1408.829	Q8N556;E9PDT7	Q8N556	AFAP1	Actin filament-associated protein 1	yes	no	2	0.04315	49.929	2	0		17	2	0		17			4
ALAILSQPTPSLVVDHER	A	R	2	1	0	1	0	1	1	0	1	1	3	0	0	0	2	2	1	0	0	2	0	18	0	1945.0633	Q6PL18	Q6PL18	ATAD2	ATPase family AAA domain-containing protein 2	yes	yes	3	0.084096	40.237	2	0		11	2	0		11	1	3		2	1	2
ALALGALQNIR	A	R	3	1	1	0	0	1	0	1	0	1	3	0	0	0	0	0	0	0	0	0	0	11	0	1138.6822	D6RGG3;Q99715;Q99715-4;Q99715-2;C9JLI9;H0Y5N9	D6RGG3	COL12A1	Collagen alpha-1(XII) chain	yes	no	2	2.7946E-12	157.96	2	0		53	2	0		53	4	5	6	5	4	4
ALALGASTVMMGSLLAATTEAPGEYFFSDGIR	A	R	6	1	0	1	0	0	2	4	0	1	4	0	2	2	1	3	3	0	1	1	0	32	0	3246.5941	P12268;H0Y4R1	P12268	IMPDH2	Inosine-5-monophosphate dehydrogenase 2	yes	no	3,4	7.0984E-73	156.47	1.03	0.158	38	1	1.03	0.158	38	1		9	2	7		7
ALALNCFAPINDQEGAEAK	A	K	5	0	2	1	1	1	2	1	0	1	2	1	0	1	1	0	0	0	0	0	0	19	0	2030.9731	Q96T88;F5GXG0;B5ME40	Q96T88	UHRF1	E3 ubiquitin-protein ligase UHRF1	yes	no	2	0.00030474	96.487	2	0		1	2	0		1		1
ALALNCFAPINDQEGAEAKDWR	A	R	5	1	2	2	1	1	2	1	0	1	2	1	0	1	1	0	0	1	0	0	0	22	1	2488.1805	Q96T88;F5GXG0;B5ME40	Q96T88	UHRF1	E3 ubiquitin-protein ligase UHRF1	yes	no	3	8.7332E-07	109.42	2	0		41	2	0		41	4	4	4	4	4	4
ALANSLACQGK	A	K	3	0	1	0	1	1	0	1	0	0	2	1	0	0	0	1	0	0	0	0	0	11	0	1131.5706	P04075;H3BT43;H3BR68;H3BRS7	P04075	ALDOA	Fructose-bisphosphate aldolase A;Fructose-bisphosphate aldolase	no	no	2	9.5919E-148	251.43	1.43	0.495	173	131	NaN	NaN			24	17	21	33	19	18
ALANSLACQGKYTPSGQAGAAASESLFVSNHAY	A	Y	8	0	2	0	1	2	1	3	1	0	3	1	0	1	1	5	1	0	2	1	0	33	1	3340.5783	P04075;H3BT43;H3BR68;H3BRS7	P04075	ALDOA	Fructose-bisphosphate aldolase A;Fructose-bisphosphate aldolase	no	no	3	0.048977	64.152	2	0		1	NaN	NaN					1
[truncated: 33,548 more rows]
[truncated: 52 more columns]
