# Supplementary material for: Differential dynamics of the mammalian mRNA and protein expression response to misfolding stress
Source: Mol Syst Biol. 2016 Jan 20;12(1):855. doi: 10.15252/msb.20156423 (PMC4731011; doi:10.15252/msb.20156423)
Supplement: Supplementary file 4 — Dataset EV3 [file MSB-12-855-s004.zip › MS_txt/proteinGroups.txt]

Protein IDs	Majority protein IDs	Peptide counts (all)	Peptide counts (razor+unique)	Peptide counts (unique)	Protein names	Gene names	Fasta headers	Proteins	Peptides	Razor + unique peptides	Unique peptides	Peptides 1_0h_RS1	Peptides 1_0h_RS3	Peptides 2_05h_RS1	Peptides 2_05h_RS3	Peptides 3_1h_RS1	Peptides 3_1h_RS3	Peptides 4_2h_RS1	Peptides 4_2h_RS3	Peptides 5_8h_RS1	Peptides 5_8h_RS3	Peptides 6_16h_RS1	Peptides 6_16h_RS3	Peptides 7_24h_RS1	Peptides 7_24h_RS3	Peptides 8_30h_RS1	Peptides 8_30h_RS3	Razor + unique peptides 1_0h_RS1	Razor + unique peptides 1_0h_RS3	Razor + unique peptides 2_05h_RS1	Razor + unique peptides 2_05h_RS3	Razor + unique peptides 3_1h_RS1	Razor + unique peptides 3_1h_RS3	Razor + unique peptides 4_2h_RS1	Razor + unique peptides 4_2h_RS3	Razor + unique peptides 5_8h_RS1	Razor + unique peptides 5_8h_RS3	Razor + unique peptides 6_16h_RS1	Razor + unique peptides 6_16h_RS3	Razor + unique peptides 7_24h_RS1	Razor + unique peptides 7_24h_RS3	Razor + unique peptides 8_30h_RS1	Razor + unique peptides 8_30h_RS3	Unique peptides 1_0h_RS1	Unique peptides 1_0h_RS3	Unique peptides 2_05h_RS1	Unique peptides 2_05h_RS3	Unique peptides 3_1h_RS1	Unique peptides 3_1h_RS3
Q13443;A0AVL1;Q13443-2;F8WC54	Q13443;A0AVL1;Q13443-2;F8WC54	3;3;3;3	3;3;3;3	3;3;3;3	Disintegrin and metalloproteinase domain-containing protein 9	ADAM9	>sp|Q13443|ADAM9_HUMAN Disintegrin and metalloproteinase domain-containing protein 9 OS=Homo sapiens GN=ADAM9 PE=1 SV=1;>tr|A0AVL1|A0AVL1_HUMAN ADAM9 protein OS=Homo sapiens GN=ADAM9 PE=2 SV=1;>sp|Q13443-2|ADAM9_HUMAN Isoform 2 of Disintegrin and metallopr	4	3	3	3	1	2	1	2	1	2	0	2	0	0	0	1	0	1	0	0	1	2	1	2	1	2	0	2	0	0	0	1	0	1	0	0	1	2	1	2	1	2
A0AVT1;A0AVT1-2;A0AVT1-3;H0Y8S8;A0AVT1-4	A0AVT1;A0AVT1-2	13;8;4;4;2	13;8;4;4;2	13;8;4;4;2	Ubiquitin-like modifier-activating enzyme 6	UBA6	>sp|A0AVT1|UBA6_HUMAN Ubiquitin-like modifier-activating enzyme 6 OS=Homo sapiens GN=UBA6 PE=1 SV=1;>sp|A0AVT1-2|UBA6_HUMAN Isoform 2 of Ubiquitin-like modifier-activating enzyme 6 OS=Homo sapiens GN=UBA6	5	13	13	13	4	11	6	10	4	11	5	9	6	6	4	10	6	5	3	6	4	11	6	10	4	11	5	9	6	6	4	10	6	5	3	6	4	11	6	10	4	11
A0FGR8-2;H7BXI1;A0FGR8-6;A0FGR8;A0FGR8-4;C9JGI7;A0FGR8-5;F2Z3K9;A6NFV7	A0FGR8-2;H7BXI1;A0FGR8-6;A0FGR8;A0FGR8-4;C9JGI7	9;9;7;7;6;6;2;2;1	9;9;7;7;6;6;2;2;1	9;9;7;7;6;6;2;2;1	Extended synaptotagmin-2	ESYT2	>sp|A0FGR8-2|ESYT2_HUMAN Isoform 2 of Extended synaptotagmin-2 OS=Homo sapiens GN=ESYT2;>tr|H7BXI1|H7BXI1_HUMAN Extended synaptotagmin-2 (Fragment) OS=Homo sapiens GN=ESYT2 PE=4 SV=1;>sp|A0FGR8-6|ESYT2_HUMAN Isoform 6 of Extended synaptotagmin-2 OS=Homo sa	9	9	9	9	4	6	3	6	5	4	4	4	2	2	3	4	2	2	2	0	4	6	3	6	5	4	4	4	2	2	3	4	2	2	2	0	4	6	3	6	5	4
A1L0T0;E9PJS0;C9JNI8;E9PL44	A1L0T0	8;3;1;1	8;3;1;1	8;3;1;1	Acetolactate synthase-like protein	ILVBL	>sp|A1L0T0|ILVBL_HUMAN Acetolactate synthase-like protein OS=Homo sapiens GN=ILVBL PE=1 SV=2	4	8	8	8	3	7	2	5	3	6	2	7	2	5	2	5	2	7	2	5	3	7	2	5	3	6	2	7	2	5	2	5	2	7	2	5	3	7	2	5	3	6
A2A274;Q99798;F5H2A5;B4DEC3;B4DW08	A2A274;Q99798;F5H2A5;B4DEC3;B4DW08	14;14;13;10;10	14;14;13;10;10	14;14;13;10;10	Aconitate hydratase, mitochondrial	ACO2	>tr|A2A274|A2A274_HUMAN Aconitase 2, mitochondrial OS=Homo sapiens GN=ACO2 PE=4 SV=1;>sp|Q99798|ACON_HUMAN Aconitate hydratase, mitochondrial OS=Homo sapiens GN=ACO2 PE=1 SV=2;>tr|F5H2A5|F5H2A5_HUMAN Aconitate hydratase, mitochondrial OS=Homo sapiens GN=AC	5	14	14	14	8	12	9	11	6	12	9	11	8	10	9	12	10	9	7	4	8	12	9	11	6	12	9	11	8	10	9	12	10	9	7	4	8	12	9	11	6	12
A2A2Q9;Q9Y312	A2A2Q9;Q9Y312	2;2	2;2	2;2	Uncharacterized protein C20orf4	C20orf4	>tr|A2A2Q9|A2A2Q9_HUMAN Chromosome 20 open reading frame 4 OS=Homo sapiens GN=C20orf4 PE=4 SV=1;>sp|Q9Y312|CT004_HUMAN Uncharacterized protein C20orf4 OS=Homo sapiens GN=C20orf4 PE=1 SV=2	2	2	2	2	0	1	0	1	0	1	0	2	0	1	1	0	0	1	0	0	0	1	0	1	0	1	0	2	0	1	1	0	0	1	0	0	0	1	0	1	0	1
P42696;E9PHU9;A2A2V2;P42696-2;Q5TCT4;H7C5M1	P42696;E9PHU9;A2A2V2;P42696-2;Q5TCT4	6;6;6;5;4;2	6;6;6;5;4;2	6;6;6;5;4;2	RNA-binding protein 34	RBM34	>sp|P42696|RBM34_HUMAN RNA-binding protein 34 OS=Homo sapiens GN=RBM34 PE=1 SV=2;>tr|E9PHU9|E9PHU9_HUMAN Uncharacterized protein OS=Homo sapiens GN=RBM34 PE=4 SV=1;>tr|A2A2V2|A2A2V2_HUMAN Novel protein (Fragment) OS=Homo sapiens GN=RBM34 PE=4 SV=1;>sp|P426	6	6	6	6	3	5	3	4	2	3	2	3	2	3	1	1	2	2	1	1	3	5	3	4	2	3	2	3	2	3	1	1	2	2	1	1	3	5	3	4	2	3
P35611-3;P35611;E7ENY0;A2A3N8;Q86XM2;E7EV99;P35611-2;Q96D30;H0Y9H2;D6RF25;H0YFD8	P35611-3;P35611;E7ENY0;A2A3N8;Q86XM2;E7EV99;P35611-2;Q96D30	3;3;3;3;3;3;3;2;1;1;1	3;3;3;3;3;3;3;2;1;1;1	3;3;3;3;3;3;3;2;1;1;1	Alpha-adducin	ADD1	>sp|P35611-3|ADDA_HUMAN Isoform 3 of Alpha-adducin OS=Homo sapiens GN=ADD1;>sp|P35611|ADDA_HUMAN Alpha-adducin OS=Homo sapiens GN=ADD1 PE=1 SV=2;>tr|E7ENY0|E7ENY0_HUMAN Alpha-adducin OS=Homo sapiens GN=ADD1 PE=4 SV=1;>tr|A2A3N8|A2A3N8_HUMAN Adducin 1 (Alph	11	3	3	3	0	2	1	2	1	3	1	1	1	0	0	2	0	1	1	1	0	2	1	2	1	3	1	1	1	0	0	2	0	1	1	1	0	2	1	2	1	3
A2ABF9;B0UZY1;A2ABF8;B0UZY0;Q96KQ7;B0UZY3;Q96KQ7-2;H0YHA9;H0YIM0;A2BED7;A2BED6;H0Y4K5	A2ABF9;B0UZY1;A2ABF8;B0UZY0;Q96KQ7;B0UZY3;Q96KQ7-2;H0YHA9;H0YIM0;A2BED7;A2BED6	4;4;4;4;4;4;4;4;4;4;4;1	4;4;4;4;4;4;4;4;4;4;4;1	4;4;4;4;4;4;4;4;4;4;4;1	Histone-lysine N-methyltransferase EHMT2	EHMT2	>tr|A2ABF9|A2ABF9_HUMAN Euchromatic histone-lysine N-methyltransferase 2 OS=Homo sapiens GN=EHMT2 PE=3 SV=1;>tr|B0UZY1|B0UZY1_HUMAN Euchromatic histone-lysine N-methyltransferase 2 OS=Homo sapiens GN=EHMT2 PE=3 SV=1;>tr|A2ABF8|A2ABF8_HUMAN Euchromatic hist	12	4	4	4	1	1	2	1	1	1	2	0	2	2	1	0	2	0	1	1	1	1	2	1	1	1	2	0	2	2	1	0	2	0	1	1	1	1	2	1	1	1
B4DYX9;P18615;E9PCL7;A2ABK1;A2ABK2;E9PD43;A2ABK3;B4DUN1;A2ABK4	B4DYX9;P18615;E9PCL7;A2ABK1;A2ABK2;E9PD43;A2ABK3	3;3;3;3;3;3;3;1;1	3;3;3;3;3;3;3;1;1	3;3;3;3;3;3;3;1;1	Negative elongation factor E	RDBP	>tr|B4DYX9|B4DYX9_HUMAN Negative elongation factor E OS=Homo sapiens GN=RDBP PE=2 SV=1;>sp|P18615|NELFE_HUMAN Negative elongation factor E OS=Homo sapiens GN=RDBP PE=1 SV=3;>tr|E9PCL7|E9PCL7_HUMAN Uncharacterized protein OS=Homo sapiens GN=RDBP PE=4 SV=1;>	9	3	3	3	0	3	1	2	0	2	0	1	0	0	0	0	1	0	0	0	0	3	1	2	0	2	0	1	0	0	0	0	1	0	0	0	0	3	1	2	0	2
P29372;P29372-2;Q5J9I4;G5E9E2;A2IDA3	P29372;P29372-2;Q5J9I4;G5E9E2;A2IDA3	4;4;4;4;4	4;4;4;4;4	4;4;4;4;4	DNA-3-methyladenine glycosylase	MPG;PIG16	>sp|P29372|3MG_HUMAN DNA-3-methyladenine glycosylase OS=Homo sapiens GN=MPG PE=1 SV=3;>sp|P29372-2|3MG_HUMAN Isoform 2 of DNA-3-methyladenine glycosylase OS=Homo sapiens GN=MPG;>tr|Q5J9I4|Q5J9I4_HUMAN DNA-3-methyladenine glycosylase OS=Homo sapiens GN=PIG1	5	4	4	4	3	3	2	3	3	3	2	3	1	2	0	1	3	3	0	1	3	3	2	3	3	3	2	3	1	2	0	1	3	3	0	1	3	3	2	3	3	3
Q9UBC2-2;Q9UBC2;A2RRF3	Q9UBC2-2;Q9UBC2;A2RRF3	1;1;1	1;1;1	1;1;1	Epidermal growth factor receptor substrate 15-like 1	EPS15L1	>sp|Q9UBC2-2|EP15R_HUMAN Isoform 2 of Epidermal growth factor receptor substrate 15-like 1 OS=Homo sapiens GN=EPS15L1;>sp|Q9UBC2|EP15R_HUMAN Epidermal growth factor receptor substrate 15-like 1 OS=Homo sapiens GN=EPS15L1 PE=1 SV=1;>tr|A2RRF3|A2RRF3_HUMAN E	3	1	1	1	0	1	0	0	0	1	0	0	0	1	0	1	0	1	0	0	0	1	0	0	0	1	0	0	0	1	0	1	0	1	0	0	0	1	0	0	0	1
E9PF32;H0YAY3;A2RUS2;A2RUS2-2;B3KRG7	E9PF32;H0YAY3;A2RUS2;A2RUS2-2;B3KRG7	2;2;2;2;1	2;2;2;2;1	2;2;2;2;1	DENN domain-containing protein 3	DENND3	>tr|E9PF32|E9PF32_HUMAN DENN domain-containing protein 3 OS=Homo sapiens GN=DENND3 PE=4 SV=1;>tr|H0YAY3|H0YAY3_HUMAN DENN domain-containing protein 3 (Fragment) OS=Homo sapiens GN=DENND3 PE=4 SV=1;>sp|A2RUS2|DEND3_HUMAN DENN domain-containing protein 3 OS=	5	2	2	2	0	2	1	1	1	1	1	1	1	1	1	0	1	1	0	1	0	2	1	1	1	1	1	1	1	1	1	0	1	1	0	1	0	2	1	1	1	1
A3KN83;A3KN83-2;A3KN83-3;Q9Y2G9;Q9Y2G9-3;A3KN83-4;F8W8H8	A3KN83;A3KN83-2;A3KN83-3;Q9Y2G9;Q9Y2G9-3;A3KN83-4;F8W8H8	1;1;1;1;1;1;1	1;1;1;1;1;1;1	1;1;1;1;1;1;1	Protein strawberry notch homolog 1;Protein strawberry notch homolog 2	SBNO1;SBNO2	>sp|A3KN83|SBNO1_HUMAN Protein strawberry notch homolog 1 OS=Homo sapiens GN=SBNO1 PE=1 SV=1;>sp|A3KN83-2|SBNO1_HUMAN Isoform 2 of Protein strawberry notch homolog 1 OS=Homo sapiens GN=SBNO1;>sp|A3KN83-3|SBNO1_HUMAN Isoform 3 of Protein strawberry notch ho	7	1	1	1	0	0	0	0	0	0	0	1	0	0	0	0	0	0	0	0	0	0	0	0	0	0	0	1	0	0	0	0	0	0	0	0	0	0	0	0	0	0
A4D2Q0;E9PHI4;O94901;E9PF23;H0Y742;O94901-5;E9PDU4;H0Y6N5;E7EP45;H7C2K3;O94901-3;F8WD13;O94901-2;H7C3X3;C9JK55;H7C019;C9K051;C9JJU6;C9JS54;O94901-4;C9JR15	A4D2Q0;E9PHI4;O94901;E9PF23;H0Y742;O94901-5;E9PDU4;H0Y6N5;E7EP45;H7C2K3	8;8;7;7;6;6;6;6;4;4;2;2;2;2;1;1;1;1;1;1;1	8;8;7;7;6;6;6;6;4;4;2;2;2;2;1;1;1;1;1;1;1	8;8;7;7;6;6;6;6;4;4;2;2;2;2;1;1;1;1;1;1;1	SUN domain-containing protein 1	UNC84A;SUN1	>tr|A4D2Q0|A4D2Q0_HUMAN SUN domain-containing protein 1 OS=Homo sapiens GN=UNC84A PE=4 SV=1;>tr|E9PHI4|E9PHI4_HUMAN SUN domain-containing protein 1 OS=Homo sapiens GN=SUN1 PE=4 SV=1;>sp|O94901|SUN1_HUMAN SUN domain-containing protein 1 OS=Homo sapiens GN=S	21	8	8	8	2	4	3	1	2	1	2	2	4	5	3	2	3	4	3	3	2	4	3	1	2	1	2	2	4	5	3	2	3	4	3	3	2	4	3	1	2	1
A5PLL7;Q5TGE1;Q5TGE2	A5PLL7;Q5TGE1;Q5TGE2	1;1;1	1;1;1	1;1;1	Transmembrane protein 189	TMEM189	>sp|A5PLL7|TM189_HUMAN Transmembrane protein 189 OS=Homo sapiens GN=TMEM189 PE=2 SV=3;>tr|Q5TGE1|Q5TGE1_HUMAN Transmembrane protein 189 OS=Homo sapiens GN=TMEM189 PE=2 SV=1;>tr|Q5TGE2|Q5TGE2_HUMAN HCG2044780, isoform CRA_b OS=Homo sapiens GN=TMEM189 PE=2 S	3	1	1	1	1	1	1	1	1	1	1	1	1	0	1	0	1	0	1	1	1	1	1	1	1	1	1	1	1	0	1	0	1	0	1	1	1	1	1	1	1	1
A5YKK6;A5YKK6-2;A5YKK6-3;F8WA87;A5YKK6-4;B3KPW6;B5MDN3;H3BMZ2;H3BVC9	A5YKK6;A5YKK6-2;A5YKK6-3;F8WA87;A5YKK6-4	6;6;6;6;5;2;1;1;1	6;6;6;6;5;2;1;1;1	6;6;6;6;5;2;1;1;1	CCR4-NOT transcription complex subunit 1	CNOT1	>sp|A5YKK6|CNOT1_HUMAN CCR4-NOT transcription complex subunit 1 OS=Homo sapiens GN=CNOT1 PE=1 SV=2;>sp|A5YKK6-2|CNOT1_HUMAN Isoform 2 of CCR4-NOT transcription complex subunit 1 OS=Homo sapiens GN=CNOT1;>sp|A5YKK6-3|CNOT1_HUMAN Isoform 3 of CCR4-NOT transc	9	6	6	6	1	4	3	2	3	4	3	6	1	2	2	2	1	1	0	2	1	4	3	2	3	4	3	6	1	2	2	2	1	1	0	2	1	4	3	2	3	4
C9J837;Q15042;A6H8Z3	C9J837;Q15042;A6H8Z3	8;8;8	8;8;8	8;8;8	Rab3 GTPase-activating protein catalytic subunit	RAB3GAP1	>tr|C9J837|C9J837_HUMAN Rab3 GTPase-activating protein catalytic subunit OS=Homo sapiens GN=RAB3GAP1 PE=4 SV=1;>sp|Q15042|RB3GP_HUMAN Rab3 GTPase-activating protein catalytic subunit OS=Homo sapiens GN=RAB3GAP1 PE=1 SV=3;>tr|A6H8Z3|A6H8Z3_HUMAN RAB3GAP1 pr	3	8	8	8	4	8	6	7	4	7	3	5	0	4	1	5	2	4	0	4	4	8	6	7	4	7	3	5	0	4	1	5	2	4	0	4	4	8	6	7	4	7
A6NBZ8;E7ESU5;CON__P02768-1;P02768;B7WNR0;D6RHD5;H0YA55;C9JKR2;P02768-2;Q8IUK7;D6RCE7	A6NBZ8;E7ESU5;CON__P02768-1;P02768;B7WNR0;D6RHD5;H0YA55;C9JKR2;P02768-2;Q8IUK7	10;9;9;9;9;8;8;7;7;5;1	4;3;3;3;3;2;2;3;3;2;1	4;3;3;3;3;2;2;3;3;2;1	Serum albumin	ALB	>tr|A6NBZ8|A6NBZ8_HUMAN Uncharacterized protein OS=Homo sapiens GN=ALB PE=4 SV=2;>tr|E7ESU5|E7ESU5_HUMAN Serum albumin OS=Homo sapiens GN=ALB PE=4 SV=2;>P02768-1 SWISS-PROT:P02768-1 Tax_Id=9606 Gene_Symbol=ALB Isoform 1 of Serum albumin precursor;>sp|P0276	11	10	4	4	7	6	7	7	7	8	9	8	9	7	8	8	9	9	8	8	1	0	1	1	1	2	3	2	3	1	2	2	3	3	2	2	1	0	1	1	1	2
A6NCK0;Q13564;Q13564-2;A8MU28;H3BM81;H3BRF8;H3BSD7;H3BSS8	A6NCK0;Q13564;Q13564-2;A8MU28	8;8;8;7;1;1;1;1	8;8;8;7;1;1;1;1	8;8;8;7;1;1;1;1	NEDD8-activating enzyme E1 regulatory subunit	NAE1	>tr|A6NCK0|A6NCK0_HUMAN NEDD8-activating enzyme E1 regulatory subunit OS=Homo sapiens GN=NAE1 PE=4 SV=2;>sp|Q13564|ULA1_HUMAN NEDD8-activating enzyme E1 regulatory subunit OS=Homo sapiens GN=NAE1 PE=1 SV=1;>sp|Q13564-2|ULA1_HUMAN Isoform 2 of NEDD8-activat	8	8	8	8	6	6	5	6	4	6	7	7	5	5	0	5	5	5	3	3	6	6	5	6	4	6	7	7	5	5	0	5	5	5	3	3	6	6	5	6	4	6
P02753;A6NCP9;Q5VY30	P02753;A6NCP9;Q5VY30	4;4;4	4;4;4	4;4;4	Retinol-binding protein 4;Plasma retinol-binding protein(1-182);Plasma retinol-binding protein(1-181);Plasma retinol-binding protein(1-179);Plasma retinol-binding protein(1-176)	RBP4	>sp|P02753|RET4_HUMAN Retinol-binding protein 4 OS=Homo sapiens GN=RBP4 PE=1 SV=3;>tr|A6NCP9|A6NCP9_HUMAN Plasma retinol-binding protein(1-181) OS=Homo sapiens GN=RBP4 PE=3 SV=2;>tr|Q5VY30|Q5VY30_HUMAN Plasma retinol-binding protein(1-181) OS=Homo sapiens	3	4	4	4	2	2	1	3	1	0	1	2	2	3	3	4	3	4	2	4	2	2	1	3	1	0	1	2	2	3	3	4	3	4	2	4	2	2	1	3	1	0
A6NCZ6;Q9BWM7	A6NCZ6;Q9BWM7	8;8	7;7	7;7	Sideroflexin-3	SFXN3	>tr|A6NCZ6|A6NCZ6_HUMAN Sideroflexin 3 OS=Homo sapiens GN=SFXN3 PE=4 SV=1;>sp|Q9BWM7|SFXN3_HUMAN Sideroflexin-3 OS=Homo sapiens GN=SFXN3 PE=2 SV=2	2	8	7	7	5	6	5	6	5	7	5	6	5	5	4	5	5	6	4	5	4	5	4	5	4	6	4	5	4	4	4	4	4	5	4	4	4	5	4	5	4	6
Q9Y3D3;B4E032;A6ND22	Q9Y3D3;B4E032;A6ND22	1;1;1	1;1;1	1;1;1	28S ribosomal protein S16, mitochondrial	MRPS16	>sp|Q9Y3D3|RT16_HUMAN 28S ribosomal protein S16, mitochondrial OS=Homo sapiens GN=MRPS16 PE=1 SV=1;>tr|B4E032|B4E032_HUMAN 28S ribosomal protein S16, mitochondrial OS=Homo sapiens GN=MRPS16 PE=2 SV=1;>tr|A6ND22|A6ND22_HUMAN 28S ribosomal protein S16, mitoc	3	1	1	1	0	1	1	1	0	1	1	1	1	1	0	1	1	1	1	1	0	1	1	1	0	1	1	1	1	1	0	1	1	1	1	1	0	1	1	1	0	1
Q99871-2;Q99871;Q99871-3;A6NDA1	Q99871-2;Q99871;Q99871-3;A6NDA1	1;1;1;1	1;1;1;1	1;1;1;1	HAUS augmin-like complex subunit 7	HAUS7	>sp|Q99871-2|HAUS7_HUMAN Isoform 2 of HAUS augmin-like complex subunit 7 OS=Homo sapiens GN=HAUS7;>sp|Q99871|HAUS7_HUMAN HAUS augmin-like complex subunit 7 OS=Homo sapiens GN=HAUS7 PE=1 SV=3;>sp|Q99871-3|HAUS7_HUMAN Isoform 3 of HAUS augmin-like complex su	4	1	1	1	0	0	0	0	0	0	0	1	0	0	0	0	0	0	0	0	0	0	0	0	0	0	0	1	0	0	0	0	0	0	0	0	0	0	0	0	0	0
A6NDG6;H3BV17	A6NDG6	11;2	11;2	11;2	Phosphoglycolate phosphatase	PGP	>sp|A6NDG6|PGP_HUMAN Phosphoglycolate phosphatase OS=Homo sapiens GN=PGP PE=1 SV=1	2	11	11	11	5	10	6	9	6	9	5	9	4	8	5	8	4	7	0	7	5	10	6	9	6	9	5	9	4	8	5	8	4	7	0	7	5	10	6	9	6	9
A6NDU8	A6NDU8	6	6	6	UPF0600 protein C5orf51	C5orf51	>sp|A6NDU8|CE051_HUMAN UPF0600 protein C5orf51 OS=Homo sapiens GN=C5orf51 PE=1 SV=1	1	6	6	6	4	5	4	5	3	6	3	6	2	5	2	4	3	3	1	5	4	5	4	5	3	6	3	6	2	5	2	4	3	3	1	5	4	5	4	5	3	6
A6NDY9;F8WE98	A6NDY9	157;36	2;2	2;2		FLNA	>tr|A6NDY9|A6NDY9_HUMAN Filamin A OS=Homo sapiens GN=FLNA PE=2 SV=4	2	157	2	2	140	148	138	147	143	154	137	148	140	143	134	143	135	140	124	138	2	2	2	2	2	2	2	2	2	2	2	2	2	2	2	2	2	2	2	2	2	2
E7EM95;Q99942;A6NEX8;E9PN08	E7EM95;Q99942;A6NEX8;E9PN08	1;1;1;1	1;1;1;1	1;1;1;1	E3 ubiquitin-protein ligase RNF5	RNF5	>tr|E7EM95|E7EM95_HUMAN E3 ubiquitin-protein ligase RNF5 OS=Homo sapiens GN=RNF5 PE=4 SV=1;>sp|Q99942|RNF5_HUMAN E3 ubiquitin-protein ligase RNF5 OS=Homo sapiens GN=RNF5 PE=1 SV=1;>tr|A6NEX8|A6NEX8_HUMAN Uncharacterized protein OS=Homo sapiens GN=RNF5 PE=4	4	1	1	1	0	1	0	0	1	1	0	0	0	0	0	0	0	1	0	0	0	1	0	0	1	1	0	0	0	0	0	0	0	1	0	0	0	1	0	0	1	1
A6NFN2;Q8IZP0;H7BXI6;F8WA56;Q8IZP0-9;Q8IZP0-6;Q8IZP0-5;Q8IZP0-3;Q8IZP0-4;Q8IZP0-2;F8WA55;Q8IZP0-7;F5H1G9;Q8IZP0-8;Q8IZP0-10;Q8IZP0-11	A6NFN2;Q8IZP0;H7BXI6;F8WA56;Q8IZP0-9;Q8IZP0-6;Q8IZP0-5;Q8IZP0-3;Q8IZP0-4;Q8IZP0-2;F8WA55;Q8IZP0-7;F5H1G9;Q8IZP0-8;Q8IZP0-10;Q8IZP0-11	3;3;3;3;3;3;3;3;3;3;3;3;3;3;3;3	3;3;3;3;3;3;3;3;3;3;3;3;3;3;3;3	3;3;3;3;3;3;3;3;3;3;3;3;3;3;3;3	Abl interactor 1	ABI1	>tr|A6NFN2|A6NFN2_HUMAN Abl interactor 1 OS=Homo sapiens GN=ABI1 PE=4 SV=2;>sp|Q8IZP0|ABI1_HUMAN Abl interactor 1 OS=Homo sapiens GN=ABI1 PE=1 SV=4;>tr|H7BXI6|H7BXI6_HUMAN Abl interactor 1 OS=Homo sapiens GN=ABI1 PE=4 SV=1;>tr|F8WA56|F8WA56_HUMAN Abl inter	16	3	3	3	0	1	1	2	0	3	1	3	0	2	0	1	0	1	0	0	0	1	1	2	0	3	1	3	0	2	0	1	0	1	0	0	0	1	1	2	0	3
A6NFX8;Q9UKK9;A6NHE8;A6NJU6;A6NCQ0;H0YEY4;C9JYY9	A6NFX8;Q9UKK9;A6NHE8;A6NJU6;A6NCQ0	12;12;8;8;6;4;2	12;12;8;8;6;4;2	12;12;8;8;6;4;2	ADP-sugar pyrophosphatase	NUDT5	>tr|A6NFX8|A6NFX8_HUMAN ADP-sugar pyrophosphatase OS=Homo sapiens GN=NUDT5 PE=3 SV=1;>sp|Q9UKK9|NUDT5_HUMAN ADP-sugar pyrophosphatase OS=Homo sapiens GN=NUDT5 PE=1 SV=1;>tr|A6NHE8|A6NHE8_HUMAN ADP-sugar pyrophosphatase OS=Homo sapiens GN=NUDT5 PE=3 SV=2;>t	7	12	12	12	11	12	11	12	11	12	11	12	10	11	10	10	11	11	7	11	11	12	11	12	11	12	11	12	10	11	10	10	11	11	7	11	11	12	11	12	11	12
Q969T9;A6NG10	Q969T9;A6NG10	1;1	1;1	1;1	WW domain-binding protein 2	WBP2	>sp|Q969T9|WBP2_HUMAN WW domain-binding protein 2 OS=Homo sapiens GN=WBP2 PE=1 SV=1;>tr|A6NG10|A6NG10_HUMAN WW domain-binding protein 2 OS=Homo sapiens GN=WBP2 PE=2 SV=2	2	1	1	1	1	1	1	1	1	1	1	1	1	1	1	1	1	1	0	1	1	1	1	1	1	1	1	1	1	1	1	1	1	1	0	1	1	1	1	1	1	1
P05026;P05026-2;A6NGH2;B7Z9S8	P05026;P05026-2;A6NGH2;B7Z9S8	6;6;6;6	6;6;6;6	6;6;6;6	Sodium/potassium-transporting ATPase subunit beta-1	ATP1B1	>sp|P05026|AT1B1_HUMAN Sodium/potassium-transporting ATPase subunit beta-1 OS=Homo sapiens GN=ATP1B1 PE=1 SV=1;>sp|P05026-2|AT1B1_HUMAN Isoform 2 of Sodium/potassium-transporting ATPase subunit beta-1 OS=Homo sapiens GN=ATP1B1;>tr|A6NGH2|A6NGH2_HUMAN Sodiu	4	6	6	6	5	6	6	6	5	5	5	6	5	4	3	3	3	3	3	3	5	6	6	6	5	5	5	6	5	4	3	3	3	3	3	3	5	6	6	6	5	5
A6NGJ0;P51808	A6NGJ0;P51808	1;1	1;1	1;1	Dynein light chain Tctex-type 3	DYNLT3	>tr|A6NGJ0|A6NGJ0_HUMAN Dynein light chain Tctex-type 3 OS=Homo sapiens GN=DYNLT3 PE=4 SV=1;>sp|P51808|DYLT3_HUMAN Dynein light chain Tctex-type 3 OS=Homo sapiens GN=DYNLT3 PE=1 SV=1	2	1	1	1	1	1	1	1	1	1	1	1	1	1	1	1	1	1	1	1	1	1	1	1	1	1	1	1	1	1	1	1	1	1	1	1	1	1	1	1	1	1
A6NGJ4;Q7Z7H8	A6NGJ4;Q7Z7H8	2;2	2;2	2;2	39S ribosomal protein L10, mitochondrial	MRPL10	>tr|A6NGJ4|A6NGJ4_HUMAN 39S ribosomal protein L10, mitochondrial OS=Homo sapiens GN=MRPL10 PE=2 SV=1;>sp|Q7Z7H8|RM10_HUMAN 39S ribosomal protein L10, mitochondrial OS=Homo sapiens GN=MRPL10 PE=1 SV=3	2	2	2	2	2	2	2	2	2	2	2	2	2	1	2	1	1	1	1	1	2	2	2	2	2	2	2	2	2	1	2	1	1	1	1	1	2	2	2	2	2	2
B4DLH4;Q9H910;A6NGP5;H3BMV3;Q9H910-2;H3BU16;B4DL85;H3BTV5;H3BMT0;B4E1P3;H3BMM8	B4DLH4;Q9H910;A6NGP5;H3BMV3;Q9H910-2;H3BU16;B4DL85;H3BTV5;H3BMT0	6;6;6;5;5;5;4;4;4;2;2	6;6;6;5;5;5;4;4;4;2;2	6;6;6;5;5;5;4;4;4;2;2	Hematological and neurological expressed 1-like protein	HN1L	>tr|B4DLH4|B4DLH4_HUMAN Hematological and neurological-expressed 1-like protein OS=Homo sapiens GN=HN1L PE=2 SV=1;>sp|Q9H910|HN1L_HUMAN Hematological and neurological expressed 1-like protein OS=Homo sapiens GN=HN1L PE=1 SV=1;>tr|A6NGP5|A6NGP5_HUMAN Hemato	11	6	6	6	4	5	3	4	4	6	4	5	3	5	3	5	4	4	1	5	4	5	3	4	4	6	4	5	3	5	3	5	4	4	1	5	4	5	3	4	4	6
A6NGQ5;Q16540;A8MYK1;A8MVT4;A6NJD9;H7C2P7	A6NGQ5;Q16540;A8MYK1;A8MVT4;A6NJD9;H7C2P7	3;3;2;2;2;2	3;3;2;2;2;2	3;3;2;2;2;2	39S ribosomal protein L23, mitochondrial	MRPL23	>tr|A6NGQ5|A6NGQ5_HUMAN Uncharacterized protein OS=Homo sapiens GN=MRPL23 PE=4 SV=2;>sp|Q16540|RM23_HUMAN 39S ribosomal protein L23, mitochondrial OS=Homo sapiens GN=MRPL23 PE=1 SV=1;>tr|A8MYK1|A8MYK1_HUMAN 39S ribosomal protein L23, mitochondrial OS=Homo	6	3	3	3	1	2	1	2	2	2	2	2	1	1	1	1	1	1	1	1	1	2	1	2	2	2	2	2	1	1	1	1	1	1	1	1	1	2	1	2	2	2
O95070;A6NGW1;C9JST7;E9PIZ0;F8W9A1	O95070;A6NGW1;C9JST7;E9PIZ0;F8W9A1	2;2;2;2;1	2;2;2;2;1	2;2;2;2;1	Protein YIF1A	YIF1A	>sp|O95070|YIF1A_HUMAN Protein YIF1A OS=Homo sapiens GN=YIF1A PE=1 SV=2;>tr|A6NGW1|A6NGW1_HUMAN Protein YIF1A OS=Homo sapiens GN=YIF1A PE=4 SV=1;>tr|C9JST7|C9JST7_HUMAN Protein YIF1A (Fragment) OS=Homo sapiens GN=YIF1A PE=4 SV=2;>tr|E9PIZ0|E9PIZ0_HUMAN Pro	5	2	2	2	1	2	2	2	2	2	2	2	2	2	2	2	2	2	2	2	1	2	2	2	2	2	2	2	2	2	2	2	2	2	2	2	1	2	2	2	2	2
A6NHR9;A6NHR9-2;A6NHR9-3	A6NHR9;A6NHR9-2	17;16;7	17;16;7	17;16;7	Structural maintenance of chromosomes flexible hinge domain-containing protein 1	SMCHD1	>sp|A6NHR9|SMHD1_HUMAN Structural maintenance of chromosomes flexible hinge domain-containing protein 1 OS=Homo sapiens GN=SMCHD1 PE=1 SV=2;>sp|A6NHR9-2|SMHD1_HUMAN Isoform 2 of Structural maintenance of chromosomes flexible hinge domain-containing protein	3	17	17	17	6	9	8	8	8	10	6	7	5	5	4	6	5	6	4	5	6	9	8	8	8	10	6	7	5	5	4	6	5	6	4	5	6	9	8	8	8	10
Q5JWF2;A6NI00;P63092;P63092-3;Q5JWE9;H0Y7E8;Q5JWD1;P19087;P11488;H0Y7F4;A2A2R6	Q5JWF2;A6NI00;P63092;P63092-3	6;6;6;5;2;2;2;1;1;1;1	5;5;5;4;1;1;1;0;0;0;0	1;1;1;0;1;1;1;0;0;0;0	Guanine nucleotide-binding protein G(s) subunit alpha isoforms XLas;Guanine nucleotide-binding protein G(s) subunit alpha isoforms short	GNAS	>sp|Q5JWF2|GNAS1_HUMAN Guanine nucleotide-binding protein G(s) subunit alpha isoforms XLas OS=Homo sapiens GN=GNAS PE=1 SV=2;>tr|A6NI00|A6NI00_HUMAN Guanine nucleotide-binding protein G(s) subunit alpha isoforms short OS=Homo sapiens GN=GNAS PE=4 SV=3;>sp|	11	6	5	1	4	6	5	6	4	5	5	6	5	5	4	5	4	5	3	5	3	5	4	5	3	4	4	5	4	4	3	4	3	4	2	4	0	1	0	1	0	1
P14209;A6NIW1	P14209;A6NIW1	2;2	2;2	2;2	CD99 antigen	CD99	>sp|P14209|CD99_HUMAN CD99 antigen OS=Homo sapiens GN=CD99 PE=1 SV=1;>tr|A6NIW1|A6NIW1_HUMAN CD99 antigen OS=Homo sapiens GN=CD99 PE=4 SV=1	2	2	2	2	1	2	2	2	1	1	2	2	1	2	1	1	2	2	1	2	1	2	2	2	1	1	2	2	1	2	1	1	2	2	1	2	1	2	2	2	1	1
C9JS35;Q92890-1;Q92890;A6NJ11;A8MW31;C9IZG3;C9JNP9;C9J6N9	C9JS35;Q92890-1;Q92890;A6NJ11;A8MW31;C9IZG3;C9JNP9	6;6;6;6;5;4;3;2	6;6;6;6;5;4;3;2	6;6;6;6;5;4;3;2	Ubiquitin fusion degradation protein 1 homolog	UFD1L	>tr|C9JS35|C9JS35_HUMAN Ubiquitin fusion degradation protein 1 homolog OS=Homo sapiens GN=UFD1L PE=4 SV=2;>sp|Q92890-1|UFD1_HUMAN Isoform Long of Ubiquitin fusion degradation protein 1 homolog OS=Homo sapiens GN=UFD1L;>sp|Q92890|UFD1_HUMAN Ubiquitin fusion	8	6	6	6	3	3	3	4	2	3	2	3	3	3	1	3	2	4	0	3	3	3	3	4	2	3	2	3	3	3	1	3	2	4	0	3	3	3	3	4	2	3
P54578;A6NJA2;B7Z4N8	P54578;A6NJA2;B7Z4N8	14;14;13	14;14;13	14;14;13	Ubiquitin carboxyl-terminal hydrolase 14;Ubiquitin carboxyl-terminal hydrolase	USP14	>sp|P54578|UBP14_HUMAN Ubiquitin carboxyl-terminal hydrolase 14 OS=Homo sapiens GN=USP14 PE=1 SV=3;>tr|A6NJA2|A6NJA2_HUMAN Ubiquitin carboxyl-terminal hydrolase OS=Homo sapiens GN=USP14 PE=3 SV=1;>tr|B7Z4N8|B7Z4N8_HUMAN Ubiquitin carboxyl-terminal hydrolas	3	14	14	14	11	12	13	13	11	14	11	14	10	10	8	13	10	10	4	10	11	12	13	13	11	14	11	14	10	10	8	13	10	10	4	10	11	12	13	13	11	14
Q8IYS2-2;A6NJM2;Q8IYS2	Q8IYS2-2;A6NJM2;Q8IYS2	3;3;3	3;3;3	3;3;3	Uncharacterized protein KIAA2013	KIAA2013	>sp|Q8IYS2-2|K2013_HUMAN Isoform 2 of Uncharacterized protein KIAA2013 OS=Homo sapiens GN=KIAA2013;>tr|A6NJM2|A6NJM2_HUMAN Uncharacterized protein OS=Homo sapiens GN=KIAA2013 PE=4 SV=1;>sp|Q8IYS2|K2013_HUMAN Uncharacterized protein KIAA2013 OS=Homo sapiens	3	3	3	3	1	1	0	1	1	2	0	2	0	0	0	0	0	0	0	0	1	1	0	1	1	2	0	2	0	0	0	0	0	0	0	0	1	1	0	1	1	2
A6NJZ9;Q8WTT2;F5H677	A6NJZ9;Q8WTT2;F5H677	9;9;6	9;9;6	9;9;6	Nucleolar complex protein 3 homolog	NOC3L	>tr|A6NJZ9|A6NJZ9_HUMAN Nucleolar complex protein 3 homolog OS=Homo sapiens GN=NOC3L PE=4 SV=1;>sp|Q8WTT2|NOC3L_HUMAN Nucleolar complex protein 3 homolog OS=Homo sapiens GN=NOC3L PE=1 SV=1;>tr|F5H677|F5H677_HUMAN Nucleolar complex protein 3 homolog OS=Homo	3	9	9	9	7	8	6	7	7	8	5	8	6	4	6	4	4	6	3	3	7	8	6	7	7	8	5	8	6	4	6	4	4	6	3	3	7	8	6	7	7	8
A6NKT7;Q7Z3J3;C9JX22;B4DZH4;E7ESF1;F8VYC4;P0DJD1;P0DJD0;B4DTM4;E7ES93;H7BZ48	A6NKT7;Q7Z3J3;C9JX22;B4DZH4	15;14;9;9;7;7;7;7;5;5;2	3;3;2;2;1;1;1;1;1;1;0	2;2;2;2;0;0;0;0;0;0;0	RanBP2-like and GRIP domain-containing protein 3;RanBP2-like and GRIP domain-containing protein 4	RGPD3;RGPD4	>sp|A6NKT7|RGPD3_HUMAN RanBP2-like and GRIP domain-containing protein 3 OS=Homo sapiens GN=RGPD3 PE=2 SV=2;>sp|Q7Z3J3|RGPD4_HUMAN RanBP2-like and GRIP domain-containing protein 4 OS=Homo sapiens GN=RGPD4 PE=2 SV=3;>tr|C9JX22|C9JX22_HUMAN RanBP2-like and GR	11	15	3	2	7	11	9	12	10	9	8	12	8	9	6	6	8	9	6	8	2	3	2	2	2	2	2	2	2	2	1	2	2	2	2	2	2	2	2	2	2	2
Q8IY57;A6NL56;Q8IY57-2;Q8IY57-3	Q8IY57;A6NL56;Q8IY57-2;Q8IY57-3	2;2;2;2	2;2;2;2	2;2;2;2	YY1-associated factor 2	YAF2	>sp|Q8IY57|YAF2_HUMAN YY1-associated factor 2 OS=Homo sapiens GN=YAF2 PE=1 SV=3;>tr|A6NL56|A6NL56_HUMAN YY1-associated factor 2 OS=Homo sapiens GN=YAF2 PE=4 SV=2;>sp|Q8IY57-2|YAF2_HUMAN Isoform 1 of YY1-associated factor 2 OS=Homo sapiens GN=YAF2;>sp|Q8IY5	4	2	2	2	1	2	0	2	0	2	0	2	0	0	0	0	0	0	0	0	1	2	0	2	0	2	0	2	0	0	0	0	0	0	0	0	1	2	0	2	0	2
P22307;C9JC79;A6NM69;B4DHP6;P22307-2;E1B6W5;H0YF61;H0YD06;F2Z3J1	P22307;C9JC79;A6NM69;B4DHP6;P22307-2;E1B6W5;H0YF61	8;8;8;8;8;8;5;1;1	8;8;8;8;8;8;5;1;1	8;8;8;8;8;8;5;1;1	Non-specific lipid-transfer protein	SCP2	>sp|P22307|NLTP_HUMAN Non-specific lipid-transfer protein OS=Homo sapiens GN=SCP2 PE=1 SV=2;>tr|C9JC79|C9JC79_HUMAN Non-specific lipid-transfer protein OS=Homo sapiens GN=SCP2 PE=4 SV=2;>tr|A6NM69|A6NM69_HUMAN Non-specific lipid-transfer protein OS=Homo sa	9	8	8	8	7	7	6	6	7	7	6	7	6	5	6	5	7	5	7	5	7	7	6	6	7	7	6	7	6	5	6	5	7	5	7	5	7	7	6	6	7	7
A6NMH8;E9PIF1;P60033;H0YDJ9;H0YDL9;E9PRJ8;E9PJK1;H0YEE2;E9PM31	A6NMH8;E9PIF1;P60033;H0YDJ9;H0YDL9;E9PRJ8;E9PJK1	3;3;3;3;3;3;3;1;1	3;3;3;3;3;3;3;1;1	3;3;3;3;3;3;3;1;1	CD81 antigen	CD81	>tr|A6NMH8|A6NMH8_HUMAN CD81 antigen OS=Homo sapiens GN=CD81 PE=4 SV=1;>tr|E9PIF1|E9PIF1_HUMAN CD81 antigen OS=Homo sapiens GN=CD81 PE=4 SV=1;>sp|P60033|CD81_HUMAN CD81 antigen OS=Homo sapiens GN=CD81 PE=1 SV=1;>tr|H0YDJ9|H0YDJ9_HUMAN CD81 antigen (Fragmen	9	3	3	3	1	2	1	2	1	1	0	1	0	1	0	0	0	1	1	1	1	2	1	2	1	1	0	1	0	1	0	0	0	1	1	1	1	2	1	2	1	1
A6NMQ1;P09884	A6NMQ1;P09884	6;6	6;6	6;6	DNA polymerase;DNA polymerase alpha catalytic subunit	POLA1	>tr|A6NMQ1|A6NMQ1_HUMAN DNA polymerase OS=Homo sapiens GN=POLA1 PE=3 SV=1;>sp|P09884|DPOLA_HUMAN DNA polymerase alpha catalytic subunit OS=Homo sapiens GN=POLA1 PE=1 SV=2	2	6	6	6	3	3	3	5	1	3	3	5	2	2	1	2	0	1	0	0	3	3	3	5	1	3	3	5	2	2	1	2	0	1	0	0	3	3	3	5	1	3
Q5T5H1;C9JUF4;A6NMQ3;O43768-4;O43768-3;E9PB69;D6RE62;O43768;O43768-2;O43768-7;O43768-5;O43768-6;O43768-8	Q5T5H1;C9JUF4;A6NMQ3;O43768-4;O43768-3;E9PB69;D6RE62;O43768;O43768-2;O43768-7;O43768-5;O43768-6	3;3;3;3;3;3;3;3;3;2;2;2;1	3;3;3;3;3;3;3;3;3;2;2;2;1	2;2;2;2;2;2;2;2;2;1;1;1;1	Alpha-endosulfine	ENSA	>tr|Q5T5H1|Q5T5H1_HUMAN Alpha-endosulfine OS=Homo sapiens GN=ENSA PE=2 SV=1;>tr|C9JUF4|C9JUF4_HUMAN Alpha-endosulfine OS=Homo sapiens GN=ENSA PE=4 SV=1;>tr|A6NMQ3|A6NMQ3_HUMAN Alpha-endosulfine OS=Homo sapiens GN=ENSA PE=4 SV=2;>sp|O43768-4|ENSA_HUMAN Isof	13	3	3	2	2	2	2	2	2	2	2	2	3	2	2	3	2	3	0	2	2	2	2	2	2	2	2	2	3	2	2	3	2	3	0	2	1	1	1	1	1	1
P60604;A6NMQ7	P60604;A6NMQ7	2;2	2;2	2;2	Ubiquitin-conjugating enzyme E2 G2	UBE2G2	>sp|P60604|UB2G2_HUMAN Ubiquitin-conjugating enzyme E2 G2 OS=Homo sapiens GN=UBE2G2 PE=1 SV=1;>tr|A6NMQ7|A6NMQ7_HUMAN Ubiquitin-conjugating enzyme E2 G2 OS=Homo sapiens GN=UBE2G2 PE=3 SV=1	2	2	2	2	0	1	0	1	1	1	0	1	0	1	0	1	0	1	0	2	0	1	0	1	1	1	0	1	0	1	0	1	0	1	0	2	0	1	0	1	1	1
Q16629;C9JAB2;G5E9M3;A6NNE8;Q16629-2;Q16629-3;F8WEA1	Q16629;C9JAB2;G5E9M3;A6NNE8;Q16629-2;Q16629-3	10;10;10;10;10;10;3	9;9;9;9;9;9;3	9;9;9;9;9;9;3	Serine/arginine-rich splicing factor 7	SRSF7	>sp|Q16629|SRSF7_HUMAN Serine/arginine-rich splicing factor 7 OS=Homo sapiens GN=SRSF7 PE=1 SV=1;>tr|C9JAB2|C9JAB2_HUMAN Serine/arginine-rich-splicing factor 7 OS=Homo sapiens GN=SRSF7 PE=4 SV=1;>tr|G5E9M3|G5E9M3_HUMAN Serine/arginine-rich-splicing factor	7	10	9	9	6	8	7	9	7	8	7	8	7	7	8	6	8	7	6	6	5	7	6	8	6	7	6	7	6	6	7	5	7	6	5	5	5	7	6	8	6	7
A6NNZ2;A6NKZ8	A6NNZ2;A6NKZ8	10;7	1;1	1;1	Tubulin beta-8 chain B;Putative tubulin beta chain-like protein ENSP00000290377		>sp|A6NNZ2|TBB8B_HUMAN Tubulin beta-8 chain B OS=Homo sapiens PE=1 SV=1;>sp|A6NKZ8|YI016_HUMAN Putative tubulin beta chain-like protein ENSP00000290377 OS=Homo sapiens PE=5 SV=2	2	10	1	1	8	10	8	9	8	10	8	10	8	9	8	9	8	9	8	9	0	1	0	0	0	1	0	1	0	0	0	0	0	1	0	1	0	1	0	0	0	1
O00762;A6NP33;E1P5N7	O00762;A6NP33;E1P5N7	4;4;3	4;4;3	3;3;3	Ubiquitin-conjugating enzyme E2 C	UBE2C	>sp|O00762|UBE2C_HUMAN Ubiquitin-conjugating enzyme E2 C OS=Homo sapiens GN=UBE2C PE=1 SV=1;>tr|A6NP33|A6NP33_HUMAN Ubiquitin-conjugating enzyme E2 C OS=Homo sapiens GN=UBE2C PE=3 SV=1;>tr|E1P5N7|E1P5N7_HUMAN Ubiquitin-conjugating enzyme E2 C OS=Homo sapie	3	4	4	3	3	4	3	4	2	4	2	4	2	0	2	3	2	1	0	1	3	4	3	4	2	4	2	4	2	0	2	3	2	1	0	1	2	3	2	3	1	3
Q15257;A6PVN5;Q15257-2;Q15257-3;B4DZF8;Q5T948;Q5T949;Q15257-4;A6PVN9;A6PVN6;C9IZ76;A6PVN8;Q68CR8;A6PVN7;H0Y6E5	Q15257;A6PVN5;Q15257-2;Q15257-3;B4DZF8;Q5T948;Q5T949;Q15257-4;A6PVN9	12;12;12;11;10;9;9;8;8;5;5;5;5;4;1	12;12;12;11;10;9;9;8;8;5;5;5;5;4;1	9;9;9;8;9;9;9;5;7;5;5;5;2;4;0	Serine/threonine-protein phosphatase 2A activator	PPP2R4	>sp|Q15257|PTPA_HUMAN Serine/threonine-protein phosphatase 2A activator OS=Homo sapiens GN=PPP2R4 PE=1 SV=3;>tr|A6PVN5|A6PVN5_HUMAN Protein phosphatase 2A activator, regulatory subunit 4 OS=Homo sapiens GN=PPP2R4 PE=4 SV=1;>sp|Q15257-2|PTPA_HUMAN Isoform 1	15	12	12	9	10	11	9	12	6	11	7	12	8	7	7	9	8	8	3	8	10	11	9	12	6	11	7	12	8	7	7	9	8	8	3	8	7	8	6	9	3	8
A7KAX9;H0Y810;G3V174;E9PRH3	A7KAX9;H0Y810;G3V174;E9PRH3	1;1;1;1	1;1;1;1	1;1;1;1	Rho GTPase-activating protein 32	ARHGAP32	>sp|A7KAX9|RHG32_HUMAN Rho GTPase-activating protein 32 OS=Homo sapiens GN=ARHGAP32 PE=1 SV=1;>tr|H0Y810|H0Y810_HUMAN Rho GTPase-activating protein 32 OS=Homo sapiens GN=ARHGAP32 PE=4 SV=1;>tr|G3V174|G3V174_HUMAN Rho GTPase-activating protein 32 OS=Homo sa	4	1	1	1	0	0	0	0	0	0	0	0	0	0	0	1	0	0	0	0	0	0	0	0	0	0	0	0	0	0	0	1	0	0	0	0	0	0	0	0	0	0
A7MAP0;Q9ULV4;B4E3S0;H0YHL7;F8VVB7;F8VTT6;F8VRE9;F8VSA4;F8VUX3;F8W1H8;F8VV53	A7MAP0;Q9ULV4;B4E3S0;H0YHL7	21;21;18;11;4;4;4;4;4;4;2	21;21;18;11;4;4;4;4;4;4;2	21;21;18;11;4;4;4;4;4;4;2	Coronin-1C	CORO1C	>tr|A7MAP0|A7MAP0_HUMAN Coronin-1C OS=Homo sapiens GN=CORO1C PE=2 SV=1;>sp|Q9ULV4|COR1C_HUMAN Coronin-1C OS=Homo sapiens GN=CORO1C PE=1 SV=1;>tr|B4E3S0|B4E3S0_HUMAN Coronin-1C OS=Homo sapiens GN=CORO1C PE=2 SV=1;>tr|H0YHL7|H0YHL7_HUMAN Coronin-1C (Fragment	11	21	21	21	11	17	13	18	13	16	13	18	12	11	13	12	10	12	9	11	11	17	13	18	13	16	13	18	12	11	13	12	10	12	9	11	11	17	13	18	13	16
A7YIJ8;P35241;H7BZI4;A7YIK3;H0YE16;A7YIK0;E9PNV3;E9PQ82;E9PKN5	A7YIJ8;P35241;H7BZI4	45;45;24;19;16;12;9;7;1	28;28;9;19;16;8;5;3;1	6;6;6;0;0;5;5;3;0	Radixin	RDX	>tr|A7YIJ8|A7YIJ8_HUMAN Radixin OS=Homo sapiens GN=RDX PE=2 SV=1;>sp|P35241|RADI_HUMAN Radixin OS=Homo sapiens GN=RDX PE=1 SV=1;>tr|H7BZI4|H7BZI4_HUMAN Radixin OS=Homo sapiens GN=RDX PE=4 SV=1	9	45	28	6	31	36	35	34	34	37	33	41	33	37	36	38	33	35	29	38	18	22	19	17	20	21	18	24	20	20	22	21	17	18	17	21	4	4	4	4	4	5
Q86YJ6;Q86YJ6-4;Q86YJ6-2;Q86YJ6-3;C9JU10;Q86YJ6-5;A8K0C1	Q86YJ6;Q86YJ6-4;Q86YJ6-2;Q86YJ6-3;C9JU10;Q86YJ6-5;A8K0C1	1;1;1;1;1;1;1	1;1;1;1;1;1;1	1;1;1;1;1;1;1	Threonine synthase-like 2	THNSL2	>sp|Q86YJ6|THNS2_HUMAN Threonine synthase-like 2 OS=Homo sapiens GN=THNSL2 PE=2 SV=3;>sp|Q86YJ6-4|THNS2_HUMAN Isoform 4 of Threonine synthase-like 2 OS=Homo sapiens GN=THNSL2;>sp|Q86YJ6-2|THNS2_HUMAN Isoform 2 of Threonine synthase-like 2 OS=Homo sapiens G	7	1	1	1	1	1	0	0	1	0	1	1	0	0	0	0	0	0	0	0	1	1	0	0	1	0	1	1	0	0	0	0	0	0	0	0	1	1	0	0	1	0
Q9Y6D0;A8K0M9;F8WAX7	Q9Y6D0;A8K0M9;F8WAX7	1;1;1	1;1;1	1;1;1	Selenoprotein K	SELK	>sp|Q9Y6D0|SELK_HUMAN Selenoprotein K OS=Homo sapiens GN=SELK PE=1 SV=3;>tr|A8K0M9|A8K0M9_HUMAN Selenoprotein K OS=Homo sapiens GN=SELK PE=4 SV=1;>tr|F8WAX7|F8WAX7_HUMAN Uncharacterized protein OS=Homo sapiens PE=4 SV=1	3	1	1	1	1	1	1	1	1	1	1	1	1	1	1	1	1	1	1	1	1	1	1	1	1	1	1	1	1	1	1	1	1	1	1	1	1	1	1	1	1	1
Q06787-7;Q06787-4;Q06787-2;G3V0J0;Q06787-6;A8MQB8;Q06787;Q06787-3;G8JL90;Q06787-5;Q06787-8;F8W871;G8JLE9;Q8IXW7	Q06787-7;Q06787-4;Q06787-2;G3V0J0;Q06787-6;A8MQB8;Q06787;Q06787-3;G8JL90;Q06787-5;Q06787-8;F8W871	3;3;3;3;3;3;2;2;2;2;2;2;1;1	2;2;2;2;2;2;1;1;1;1;1;1;1;1	2;2;2;2;2;2;1;1;1;1;1;1;1;1	Fragile X mental retardation protein 1	FMR1	>sp|Q06787-7|FMR1_HUMAN Isoform 7 of Fragile X mental retardation protein 1 OS=Homo sapiens GN=FMR1;>sp|Q06787-4|FMR1_HUMAN Isoform 3 of Fragile X mental retardation protein 1 OS=Homo sapiens GN=FMR1;>sp|Q06787-2|FMR1_HUMAN Isoform 1 of Fragile X mental re	14	3	2	2	2	2	1	2	3	3	2	1	1	0	1	1	0	1	0	1	1	1	0	1	2	2	1	0	0	0	0	0	0	0	0	0	1	1	0	1	2	2
A8MSH5;Q9BY42;A2A2L5	A8MSH5;Q9BY42;A2A2L5	2;2;1	2;2;1	2;2;1	UPF0549 protein C20orf43	C20orf43	>tr|A8MSH5|A8MSH5_HUMAN UPF0549 protein C20orf43 OS=Homo sapiens GN=C20orf43 PE=4 SV=2;>sp|Q9BY42|CT043_HUMAN UPF0549 protein C20orf43 OS=Homo sapiens GN=C20orf43 PE=1 SV=3;>tr|A2A2L5|A2A2L5_HUMAN Chromosome 20 open reading frame 43 (Fragment) OS=Homo sapi	3	2	2	2	2	2	1	2	2	2	1	1	1	0	1	1	1	1	0	1	2	2	1	2	2	2	1	1	1	0	1	1	1	1	0	1	2	2	1	2	2	2
A8MSQ1;O94880;O94880-2	A8MSQ1;O94880;O94880-2	2;2;2	2;2;2	2;2;2	PHD finger protein 14	PHF14	>tr|A8MSQ1|A8MSQ1_HUMAN Uncharacterized protein OS=Homo sapiens GN=PHF14 PE=4 SV=2;>sp|O94880|PHF14_HUMAN PHD finger protein 14 OS=Homo sapiens GN=PHF14 PE=1 SV=2;>sp|O94880-2|PHF14_HUMAN Isoform 2 of PHD finger protein 14 OS=Homo sapiens GN=PHF14	3	2	2	2	1	2	0	1	0	1	0	2	0	0	0	0	0	0	0	0	1	2	0	1	0	1	0	2	0	0	0	0	0	0	0	0	1	2	0	1	0	1
Q9H446;A8MT24;E5RGQ3;E5RGS5	Q9H446;A8MT24;E5RGQ3;E5RGS5	1;1;1;1	1;1;1;1	1;1;1;1	RWD domain-containing protein 1	RWDD1	>sp|Q9H446|RWDD1_HUMAN RWD domain-containing protein 1 OS=Homo sapiens GN=RWDD1 PE=1 SV=1;>tr|A8MT24|A8MT24_HUMAN RWD domain containing 1, isoform CRA_b OS=Homo sapiens GN=RWDD1 PE=2 SV=1;>tr|E5RGQ3|E5RGQ3_HUMAN RWD domain-containing protein 1 (Fragment) O	4	1	1	1	1	1	1	1	0	1	1	1	0	1	0	0	0	1	0	0	1	1	1	1	0	1	1	1	0	1	0	0	0	1	0	0	1	1	1	1	0	1
Q96GN5;Q96GN5-2;Q96GN5-4;C9K0Y1;A8MT56	Q96GN5;Q96GN5-2;Q96GN5-4;C9K0Y1;A8MT56	1;1;1;1;1	1;1;1;1;1	1;1;1;1;1	Cell division cycle-associated 7-like protein	CDCA7L	>sp|Q96GN5|CDA7L_HUMAN Cell division cycle-associated 7-like protein OS=Homo sapiens GN=CDCA7L PE=1 SV=2;>sp|Q96GN5-2|CDA7L_HUMAN Isoform 2 of Cell division cycle-associated 7-like protein OS=Homo sapiens GN=CDCA7L;>sp|Q96GN5-4|CDA7L_HUMAN Isoform 3 of Cel	5	1	1	1	0	1	0	1	0	1	0	1	0	0	0	0	0	0	0	0	0	1	0	1	0	1	0	1	0	0	0	0	0	0	0	0	0	1	0	1	0	1
H0Y3M2;E1P660;O43670;O43670-2;A8MTG3;O43670-3	H0Y3M2;E1P660;O43670;O43670-2;A8MTG3;O43670-3	7;7;7;7;7;5	7;7;7;7;7;5	7;7;7;7;7;5	Zinc finger protein 207	ZNF207	>tr|H0Y3M2|H0Y3M2_HUMAN Zinc finger protein 207 OS=Homo sapiens GN=ZNF207 PE=4 SV=1;>tr|E1P660|E1P660_HUMAN Uncharacterized protein OS=Homo sapiens GN=ZNF207 PE=4 SV=1;>sp|O43670|ZN207_HUMAN Zinc finger protein 207 OS=Homo sapiens GN=ZNF207 PE=1 SV=1;>sp|O	6	7	7	7	3	6	5	6	4	5	5	6	5	6	4	3	3	5	3	3	3	6	5	6	4	5	5	6	5	6	4	3	3	5	3	3	3	6	5	6	4	5
P30626;A8MTH6;C9J0K6;B4DKK2;B4DHQ6	P30626;A8MTH6;C9J0K6;B4DKK2	9;9;9;8;4	9;9;9;8;4	9;9;9;8;4	Sorcin	SRI	>sp|P30626|SORCN_HUMAN Sorcin OS=Homo sapiens GN=SRI PE=1 SV=1;>tr|A8MTH6|A8MTH6_HUMAN Sorcin OS=Homo sapiens GN=SRI PE=4 SV=2;>tr|C9J0K6|C9J0K6_HUMAN Sorcin OS=Homo sapiens GN=SRI PE=4 SV=1;>tr|B4DKK2|B4DKK2_HUMAN Sorcin OS=Homo sapiens GN=SRI PE=2 SV=1	5	9	9	9	7	8	7	8	7	9	6	9	7	7	7	9	7	7	5	8	7	8	7	8	7	9	6	9	7	7	7	9	7	7	5	8	7	8	7	8	7	9
Q9UBS8;A8MTW5;B7Z229;B7Z3J5;E7EP22	Q9UBS8;A8MTW5;B7Z229;B7Z3J5;E7EP22	1;1;1;1;1	1;1;1;1;1	1;1;1;1;1	E3 ubiquitin-protein ligase RNF14	RNF14	>sp|Q9UBS8|RNF14_HUMAN E3 ubiquitin-protein ligase RNF14 OS=Homo sapiens GN=RNF14 PE=1 SV=1;>tr|A8MTW5|A8MTW5_HUMAN E3 ubiquitin-protein ligase RNF14 OS=Homo sapiens GN=RNF14 PE=4 SV=1;>tr|B7Z229|B7Z229_HUMAN E3 ubiquitin-protein ligase RNF14 OS=Homo sapie	5	1	1	1	0	1	0	1	0	1	0	0	0	0	0	0	0	0	0	0	0	1	0	1	0	1	0	0	0	0	0	0	0	0	0	0	0	1	0	1	0	1
Q9UJC3;A8MU44	Q9UJC3;A8MU44	2;2	2;2	2;2	Protein Hook homolog 1	HOOK1	>sp|Q9UJC3|HOOK1_HUMAN Protein Hook homolog 1 OS=Homo sapiens GN=HOOK1 PE=1 SV=2;>tr|A8MU44|A8MU44_HUMAN Protein Hook homolog 1 OS=Homo sapiens GN=HOOK1 PE=2 SV=2	2	2	2	2	0	0	0	0	0	0	0	1	0	0	0	0	0	1	0	0	0	0	0	0	0	0	0	1	0	0	0	0	0	1	0	0	0	0	0	0	0	0
A8MUW5;Q52LJ0;H0YNA1	A8MUW5;Q52LJ0	8;7;1	8;7;1	7;7;1	Protein FAM98B	FAM98B	>tr|A8MUW5|A8MUW5_HUMAN Protein FAM98B OS=Homo sapiens GN=FAM98B PE=4 SV=1;>sp|Q52LJ0|FA98B_HUMAN Protein FAM98B OS=Homo sapiens GN=FAM98B PE=1 SV=1	3	8	8	7	3	6	3	6	3	8	3	8	2	5	1	7	2	5	2	2	3	6	3	6	3	8	3	8	2	5	1	7	2	5	2	2	2	5	3	5	3	7
Q5M775;A8MV89;Q5M775-4;Q5M775-2;Q5M775-3;Q5M775-5	Q5M775;A8MV89;Q5M775-4;Q5M775-2;Q5M775-3;Q5M775-5	4;4;4;4;4;4	4;4;4;4;4;4	4;4;4;4;4;4	Cytospin-B	SPECC1	>sp|Q5M775|CYTSB_HUMAN Cytospin-B OS=Homo sapiens GN=SPECC1 PE=1 SV=1;>tr|A8MV89|A8MV89_HUMAN Cytospin-B OS=Homo sapiens GN=SPECC1 PE=4 SV=1;>sp|Q5M775-4|CYTSB_HUMAN Isoform 4 of Cytospin-B OS=Homo sapiens GN=SPECC1;>sp|Q5M775-2|CYTSB_HUMAN Isoform 2 of Cy	6	4	4	4	2	3	1	4	2	3	1	3	1	1	1	0	1	1	1	0	2	3	1	4	2	3	1	3	1	1	1	0	1	1	1	0	2	3	1	4	2	3
Q9Y6Y0;A8MVR0	Q9Y6Y0;A8MVR0	5;5	5;5	5;5	Influenza virus NS1A-binding protein	IVNS1ABP	>sp|Q9Y6Y0|NS1BP_HUMAN Influenza virus NS1A-binding protein OS=Homo sapiens GN=IVNS1ABP PE=1 SV=3;>tr|A8MVR0|A8MVR0_HUMAN Influenza virus NS1A-binding protein OS=Homo sapiens GN=IVNS1ABP PE=4 SV=2	2	5	5	5	4	5	2	4	2	5	3	4	0	3	1	1	1	2	0	2	4	5	2	4	2	5	3	4	0	3	1	1	1	2	0	2	4	5	2	4	2	5
P49354;P49354-2;A8MVX8;E9PQP6;H0YE66;H0YCW1;E9PN85	P49354;P49354-2;A8MVX8;E9PQP6;H0YE66	4;4;4;3;2;1;1	4;4;4;3;2;1;1	4;4;4;3;2;1;1	Protein farnesyltransferase/geranylgeranyltransferase type-1 subunit alpha	FNTA	>sp|P49354|FNTA_HUMAN Protein farnesyltransferase/geranylgeranyltransferase type-1 subunit alpha OS=Homo sapiens GN=FNTA PE=1 SV=1;>sp|P49354-2|FNTA_HUMAN Isoform 2 of Protein farnesyltransferase/geranylgeranyltransferase type-1 subunit alpha OS=Homo sapie	7	4	4	4	1	4	2	3	2	4	2	4	3	2	1	4	3	2	0	4	1	4	2	3	2	4	2	4	3	2	1	4	3	2	0	4	1	4	2	3	2	4
A8MW61;O43660;O43660-2;D6RA26;H0YAA2;H0YA24;B7Z982	A8MW61;O43660;O43660-2;D6RA26	6;6;5;3;2;1;1	6;6;5;3;2;1;1	6;6;5;3;2;1;1	Pleiotropic regulator 1	PLRG1	>tr|A8MW61|A8MW61_HUMAN Pleiotropic regulator 1 OS=Homo sapiens GN=PLRG1 PE=4 SV=1;>sp|O43660|PLRG1_HUMAN Pleiotropic regulator 1 OS=Homo sapiens GN=PLRG1 PE=1 SV=1;>sp|O43660-2|PLRG1_HUMAN Isoform 2 of Pleiotropic regulator 1 OS=Homo sapiens GN=PLRG1;>tr|	7	6	6	6	3	5	1	4	3	5	1	5	2	2	1	3	2	3	1	0	3	5	1	4	3	5	1	5	2	2	1	3	2	3	1	0	3	5	1	4	3	5
O15371;A8MWD3;B4DVY1;B0QYA5;B0QYA3;B0QYA4;B0QYA7;B0QYA6;B0QYA8	O15371;A8MWD3;B4DVY1	19;19;19;8;7;6;3;3;2	19;19;19;8;7;6;3;3;2	19;19;19;8;7;6;3;3;2	Eukaryotic translation initiation factor 3 subunit D	EIF3D	>sp|O15371|EIF3D_HUMAN Eukaryotic translation initiation factor 3 subunit D OS=Homo sapiens GN=EIF3D PE=1 SV=1;>tr|A8MWD3|A8MWD3_HUMAN Eukaryotic translation initiation factor 3 subunit D OS=Homo sapiens GN=EIF3D PE=2 SV=2;>tr|B4DVY1|B4DVY1_HUMAN Eukaryoti	9	19	19	19	8	15	13	14	11	15	12	15	8	8	9	13	10	13	3	9	8	15	13	14	11	15	12	15	8	8	9	13	10	13	3	9	8	15	13	14	11	15
A8MWD9;P62308;F5H013;Q49AN9;C9JVQ0;F5H5R7	A8MWD9;P62308;F5H013;Q49AN9;C9JVQ0;F5H5R7	2;2;2;2;1;1	2;2;2;2;1;1	2;2;2;2;1;1	Small nuclear ribonucleoprotein G-like protein;Small nuclear ribonucleoprotein G	SNRPG	>sp|A8MWD9|RUXGL_HUMAN Small nuclear ribonucleoprotein G-like protein OS=Homo sapiens PE=3 SV=2;>sp|P62308|RUXG_HUMAN Small nuclear ribonucleoprotein G OS=Homo sapiens GN=SNRPG PE=1 SV=1;>tr|F5H013|F5H013_HUMAN Small nuclear ribonucleoprotein G OS=Homo sap	6	2	2	2	1	2	1	2	2	2	1	2	2	2	1	2	2	2	1	2	1	2	1	2	2	2	1	2	2	2	1	2	2	2	1	2	1	2	1	2	2	2
P19022;A8MWK3;C9J8J8	P19022;A8MWK3	6;6;1	6;6;1	6;6;1	Cadherin-2	CDH2	>sp|P19022|CADH2_HUMAN Cadherin-2 OS=Homo sapiens GN=CDH2 PE=1 SV=4;>tr|A8MWK3|A8MWK3_HUMAN Cadherin-2 OS=Homo sapiens GN=CDH2 PE=2 SV=1	3	6	6	6	4	4	2	4	3	3	2	4	2	5	3	4	3	3	3	2	4	4	2	4	3	3	2	4	2	5	3	4	3	3	3	2	4	4	2	4	3	3
Q14203;A8MY36;A8MWX9;E7EX90;E7EUR0;E9PGE1;E9PFS5;Q14203-2;G5E9H4;Q6AWB1	Q14203;A8MY36;A8MWX9;E7EX90;E7EUR0;E9PGE1;E9PFS5;Q14203-2;G5E9H4;Q6AWB1	21;21;21;21;21;21;21;21;21;12	21;21;21;21;21;21;21;21;21;12	21;21;21;21;21;21;21;21;21;12	Dynactin subunit 1	DCTN1;DKFZp686E0752	>sp|Q14203|DCTN1_HUMAN Dynactin subunit 1 OS=Homo sapiens GN=DCTN1 PE=1 SV=3;>tr|A8MY36|A8MY36_HUMAN Dynactin subunit 1 OS=Homo sapiens GN=DCTN1 PE=4 SV=2;>tr|A8MWX9|A8MWX9_HUMAN Dynactin subunit 1 OS=Homo sapiens GN=DCTN1 PE=4 SV=2;>tr|E7EX90|E7EX90_HUMAN	10	21	21	21	12	17	11	15	11	15	13	15	10	11	9	12	11	8	3	9	12	17	11	15	11	15	13	15	10	11	9	12	11	8	3	9	12	17	11	15	11	15
P40938;C9JU95;A8MX32	P40938;C9JU95;A8MX32	8;8;8	8;8;8	8;8;8	Replication factor C subunit 3	RFC3	>sp|P40938|RFC3_HUMAN Replication factor C subunit 3 OS=Homo sapiens GN=RFC3 PE=1 SV=2;>tr|C9JU95|C9JU95_HUMAN Replication factor C subunit 3 OS=Homo sapiens GN=RFC3 PE=4 SV=1;>tr|A8MX32|A8MX32_HUMAN Uncharacterized protein OS=Homo sapiens GN=RFC3 PE=4 SV=	3	8	8	8	6	7	6	6	6	7	5	6	6	6	4	4	3	5	6	6	6	7	6	6	6	7	5	6	6	6	4	4	3	5	6	6	6	7	6	6	6	7
A8MX97;Q13492;F8VPG7;Q13492-2;Q13492-3;E9PN05;F5GWN7;O60641;E9PDG8;E5RI02;O60641-3;E5RGY9;H0YCY1;E9PLJ8;E5RIJ5;E5RK51;E5RFC6;E9PI56;E9PKP6;E5RHK9;E5RFU0	A8MX97;Q13492;F8VPG7;Q13492-2;Q13492-3;E9PN05	5;5;5;5;5;5;1;1;1;1;1;1;1;1;1;1;1;1;1;1;1	5;5;5;5;5;5;1;1;1;1;1;1;1;1;1;1;1;1;1;1;1	5;5;5;5;5;5;1;1;1;1;1;1;1;1;1;1;1;1;1;1;1	Phosphatidylinositol-binding clathrin assembly protein	PICALM	>tr|A8MX97|A8MX97_HUMAN Uncharacterized protein OS=Homo sapiens GN=PICALM PE=4 SV=1;>sp|Q13492|PICAL_HUMAN Phosphatidylinositol-binding clathrin assembly protein OS=Homo sapiens GN=PICALM PE=1 SV=2;>tr|F8VPG7|F8VPG7_HUMAN Phosphatidylinositol-binding clath	21	5	5	5	3	4	4	4	4	4	4	4	2	2	2	2	2	2	1	1	3	4	4	4	4	4	4	4	2	2	2	2	2	2	1	1	3	4	4	4	4	4
E7EMF9;A8MXB9;Q8NBJ7;E7EMQ6;Q8NBJ7-2;F8WA42;C9J660;Q8NBJ7-3;H7C3B2;C9JL30;E9PBT8;Q8NBJ7-5;Q8NBJ7-4;E9PG02;F8WEX5;F8WES7;F8WEV7	E7EMF9;A8MXB9;Q8NBJ7;E7EMQ6;Q8NBJ7-2;F8WA42;C9J660;Q8NBJ7-3;H7C3B2;C9JL30;E9PBT8;Q8NBJ7-5	6;6;6;6;5;4;4;4;4;4;3;3;1;1;1;1;1	6;6;6;6;5;4;4;4;4;4;3;3;1;1;1;1;1	6;6;6;6;5;4;4;4;4;4;3;3;1;1;1;1;1	Sulfatase-modifying factor 2	SUMF2	>tr|E7EMF9|E7EMF9_HUMAN Uncharacterized protein OS=Homo sapiens GN=SUMF2 PE=4 SV=1;>tr|A8MXB9|A8MXB9_HUMAN Sulfatase-modifying factor 2 OS=Homo sapiens GN=SUMF2 PE=4 SV=2;>sp|Q8NBJ7|SUMF2_HUMAN Sulfatase-modifying factor 2 OS=Homo sapiens GN=SUMF2 PE=1 SV=	17	6	6	6	3	6	4	4	5	4	2	4	3	2	1	3	4	3	2	3	3	6	4	4	5	4	2	4	3	2	1	3	4	3	2	3	3	6	4	4	5	4
A8MXP9;P43243;D6REM6;D6R991;H0Y8T4;P43243-2;B3KM87;Q68E03;D6RBK5;D6R8Z5;D6RIA2;D6RE02;D6RBI2;D6REK4;D6RCM3;D6RBS2;D6RAY2;D6RAM9;D6R9F3;D6RB45	A8MXP9;P43243;D6REM6;D6R991	34;34;31;25;13;12;12;4;4;4;3;3;3;3;3;2;2;2;2;2	34;34;31;25;13;12;12;4;4;4;3;3;3;3;3;2;2;2;2;2	34;34;31;25;13;12;12;4;4;4;3;3;3;3;3;2;2;2;2;2	Matrin-3	MATR3	>tr|A8MXP9|A8MXP9_HUMAN Matrin-3 OS=Homo sapiens GN=MATR3 PE=4 SV=1;>sp|P43243|MATR3_HUMAN Matrin-3 OS=Homo sapiens GN=MATR3 PE=1 SV=2;>tr|D6REM6|D6REM6_HUMAN Matrin-3 OS=Homo sapiens GN=MATR3 PE=4 SV=1;>tr|D6R991|D6R991_HUMAN Matrin-3 (Fragment) OS=Homo s	20	34	34	34	25	31	22	29	25	30	24	29	23	27	20	30	22	29	18	22	25	31	22	29	25	30	24	29	23	27	20	30	22	29	18	22	25	31	22	29	25	30
Q9Y608;A8MXR0;Q9Y608-4;Q9Y608-2;C9JSU1;H7C3N9;C9J0U5;C9J321;C9JC17;C9JJC9	Q9Y608;A8MXR0;Q9Y608-4;Q9Y608-2;C9JSU1	5;5;5;5;4;1;1;1;1;1	3;3;3;3;2;1;1;1;1;1	3;3;3;3;2;1;1;1;1;1	Leucine-rich repeat flightless-interacting protein 2	LRRFIP2	>sp|Q9Y608|LRRF2_HUMAN Leucine-rich repeat flightless-interacting protein 2 OS=Homo sapiens GN=LRRFIP2 PE=1 SV=1;>tr|A8MXR0|A8MXR0_HUMAN Leucine-rich repeat flightless-interacting protein 2 OS=Homo sapiens GN=LRRFIP2 PE=2 SV=2;>sp|Q9Y608-4|LRRF2_HUMAN Isof	10	5	3	3	2	5	3	5	1	5	2	3	1	1	1	3	1	2	1	1	1	3	2	3	0	3	1	1	0	0	0	1	0	0	0	0	1	3	2	3	0	3
Q92934;A8MXU7;F5GYS3;F5GY71	Q92934;A8MXU7;F5GYS3;F5GY71	1;1;1;1	1;1;1;1	1;1;1;1	Bcl2 antagonist of cell death	BAD	>sp|Q92934|BAD_HUMAN Bcl2 antagonist of cell death OS=Homo sapiens GN=BAD PE=1 SV=3;>tr|A8MXU7|A8MXU7_HUMAN Bcl2 antagonist of cell death OS=Homo sapiens GN=BAD PE=4 SV=1;>tr|F5GYS3|F5GYS3_HUMAN Bcl2 antagonist of cell death OS=Homo sapiens GN=BAD PE=4 SV=	4	1	1	1	1	1	1	1	1	1	1	1	1	0	1	0	0	0	0	0	1	1	1	1	1	1	1	1	1	0	1	0	0	0	0	0	1	1	1	1	1	1
Q12846;A8MXY0;C9JFM5	Q12846;A8MXY0;C9JFM5	1;1;1	1;1;1	1;1;1	Syntaxin-4	STX4	>sp|Q12846|STX4_HUMAN Syntaxin-4 OS=Homo sapiens GN=STX4 PE=1 SV=2;>tr|A8MXY0|A8MXY0_HUMAN Syntaxin 4A (Placental), isoform CRA_c OS=Homo sapiens GN=STX4 PE=2 SV=1;>tr|C9JFM5|C9JFM5_HUMAN Syntaxin-4 (Fragment) OS=Homo sapiens GN=STX4 PE=4 SV=1	3	1	1	1	1	1	1	1	1	1	1	1	1	1	1	1	1	0	1	1	1	1	1	1	1	1	1	1	1	1	1	1	1	0	1	1	1	1	1	1	1	1
O14874;A8MY43;Q96G95;E9PF13;H3BS02;H3BTL2	O14874;A8MY43;Q96G95;E9PF13;H3BS02;H3BTL2	3;3;3;2;2;2	3;3;3;2;2;2	3;3;3;2;2;2	[3-methyl-2-oxobutanoate dehydrogenase [lipoamide]] kinase, mitochondrial	BCKDK	>sp|O14874|BCKD_HUMAN [3-methyl-2-oxobutanoate dehydrogenase [lipoamide]] kinase, mitochondrial OS=Homo sapiens GN=BCKDK PE=1 SV=2;>tr|A8MY43|A8MY43_HUMAN Branched chain ketoacid dehydrogenase kinase, isoform CRA_c OS=Homo sapiens GN=BCKDK PE=4 SV=1;>tr|Q9	6	3	3	3	1	2	0	1	1	3	0	2	0	1	0	1	0	0	0	0	1	2	0	1	1	3	0	2	0	1	0	1	0	0	0	0	1	2	0	1	1	3
B4DNC0;A8MYQ9;Q9BZG1;Q9BZG1-2;E9PEJ9	B4DNC0;A8MYQ9;Q9BZG1;Q9BZG1-2;E9PEJ9	1;1;1;1;1	1;1;1;1;1	1;1;1;1;1	Ras-related protein Rab-34	RAB34	>tr|B4DNC0|B4DNC0_HUMAN Ras-related protein Rab-34, isoform NARR OS=Homo sapiens GN=RAB34 PE=2 SV=1;>tr|A8MYQ9|A8MYQ9_HUMAN Ras-related protein Rab-34, isoform NARR OS=Homo sapiens GN=RAB34 PE=3 SV=2;>sp|Q9BZG1|RAB34_HUMAN Ras-related protein Rab-34 OS=Hom	5	1	1	1	1	1	1	1	1	1	1	1	1	1	1	1	1	1	1	1	1	1	1	1	1	1	1	1	1	1	1	1	1	1	1	1	1	1	1	1	1	1
Q8WWK9;E9PD90;A8MYU4;Q8WWK9-3;Q8WWK9-2;C9J7Y4	Q8WWK9;E9PD90;A8MYU4;Q8WWK9-3	3;3;3;3;1;1	3;3;3;3;1;1	3;3;3;3;1;1	Cytoskeleton-associated protein 2	CKAP2	>sp|Q8WWK9|CKAP2_HUMAN Cytoskeleton-associated protein 2 OS=Homo sapiens GN=CKAP2 PE=1 SV=1;>tr|E9PD90|E9PD90_HUMAN Cytoskeleton-associated protein 2 OS=Homo sapiens GN=CKAP2 PE=4 SV=1;>tr|A8MYU4|A8MYU4_HUMAN Cytoskeleton-associated protein 2 OS=Homo sapie	6	3	3	3	2	1	1	1	2	1	1	0	0	0	1	0	1	0	1	1	2	1	1	1	2	1	1	0	0	0	1	0	1	0	1	1	2	1	1	1	2	1
A8MZ22;F5HFY4;Q99733;C9JZI7;C9J6D1;E9PKT8;A8MXH2;E9PNJ7;E9PS34;E9PJJ2;E9PNW0;E9PP22;H0YCI4;E9PKI2;C9J1B1	A8MZ22;F5HFY4;Q99733;C9JZI7;C9J6D1;E9PKT8;A8MXH2;E9PNJ7;E9PS34;E9PJJ2;E9PNW0	14;14;14;12;11;9;9;9;9;9;9;6;5;5;4	12;12;12;10;9;7;7;7;7;7;7;6;5;5;4	12;12;12;10;9;7;7;7;7;7;7;6;5;5;4	Nucleosome assembly protein 1-like 4	NAP1L4;NAP1L4b	>tr|A8MZ22|A8MZ22_HUMAN Nucleosome assembly protein 1-like 4 OS=Homo sapiens GN=NAP1L4 PE=3 SV=3;>tr|F5HFY4|F5HFY4_HUMAN Nucleosome assembly protein 1-like 4 OS=Homo sapiens GN=NAP1L4b PE=2 SV=1;>sp|Q99733|NP1L4_HUMAN Nucleosome assembly protein 1-like 4 O	15	14	12	12	13	14	13	14	13	14	13	13	13	13	12	13	12	13	11	13	11	12	11	12	11	12	11	11	11	11	10	11	10	11	9	11	11	12	11	12	11	12
D6RGV5;D6RIE3;A8MZ71;P14406;D6R9C3	D6RGV5;D6RIE3;A8MZ71;P14406;D6R9C3	2;2;2;2;1	2;2;2;2;1	2;2;2;2;1	Cytochrome c oxidase subunit 7A2, mitochondrial	COX7A2	>tr|D6RGV5|D6RGV5_HUMAN Cytochrome c oxidase subunit 7A2, mitochondrial (Fragment) OS=Homo sapiens GN=COX7A2 PE=4 SV=1;>tr|D6RIE3|D6RIE3_HUMAN Cytochrome c oxidase subunit 7A2, mitochondrial OS=Homo sapiens GN=COX7A2 PE=4 SV=1;>tr|A8MZ71|A8MZ71_HUMAN Uncha	5	2	2	2	0	1	2	1	2	1	2	1	2	2	2	1	2	1	2	1	0	1	2	1	2	1	2	1	2	2	2	1	2	1	2	1	0	1	2	1	2	1
C9JE52;A8MZ76;Q9UL46;H0YM70;H0YKU2;H0YLD2;H0YLG1	C9JE52;A8MZ76;Q9UL46;H0YM70	11;11;11;10;5;1;1	11;11;11;10;5;1;1	11;11;11;10;5;1;1	Proteasome activator complex subunit 2	PSME2	>tr|C9JE52|C9JE52_HUMAN Uncharacterized protein OS=Homo sapiens GN=PSME2 PE=4 SV=1;>tr|A8MZ76|A8MZ76_HUMAN Uncharacterized protein OS=Homo sapiens GN=PSME2 PE=4 SV=1;>sp|Q9UL46|PSME2_HUMAN Proteasome activator complex subunit 2 OS=Homo sapiens GN=PSME2 PE=	7	11	11	11	7	11	9	10	10	11	8	11	9	10	6	11	7	8	4	8	7	11	9	10	10	11	8	11	9	10	6	11	7	8	4	8	7	11	9	10	10	11
P55039;A8MZF9	P55039;A8MZF9	4;4	4;4	4;4	Developmentally-regulated GTP-binding protein 2	DRG2	>sp|P55039|DRG2_HUMAN Developmentally-regulated GTP-binding protein 2 OS=Homo sapiens GN=DRG2 PE=1 SV=1;>tr|A8MZF9|A8MZF9_HUMAN Developmentally-regulated GTP-binding protein 2 OS=Homo sapiens GN=DRG2 PE=4 SV=1	2	4	4	4	2	3	2	3	2	1	2	3	2	2	2	3	1	3	0	3	2	3	2	3	2	1	2	3	2	2	2	3	1	3	0	3	2	3	2	3	2	1
C9JI13;O75909-4;O75909;G3V5E1;A8MZK4;O75909-1;C9JSW4;C9J9Q3;O75909-2	C9JI13;O75909-4;O75909;G3V5E1;A8MZK4;O75909-1;C9JSW4;C9J9Q3;O75909-2	2;2;2;2;2;2;1;1;1	2;2;2;2;2;2;1;1;1	2;2;2;2;2;2;1;1;1	Cyclin-K	CCNK	>tr|C9JI13|C9JI13_HUMAN Cyclin-K OS=Homo sapiens GN=CCNK PE=3 SV=1;>sp|O75909-4|CCNK_HUMAN Isoform 4 of Cyclin-K OS=Homo sapiens GN=CCNK;>sp|O75909|CCNK_HUMAN Cyclin-K OS=Homo sapiens GN=CCNK PE=1 SV=2;>tr|G3V5E1|G3V5E1_HUMAN Cyclin-K OS=Homo sapiens GN=CC	9	2	2	2	1	1	0	1	0	1	0	0	0	1	0	1	0	0	0	0	1	1	0	1	0	1	0	0	0	1	0	1	0	0	0	0	1	1	0	1	0	1
E9PCT1;A9Z1X7;Q8IYB3;Q8IYB3-2;B4DED5	E9PCT1;A9Z1X7;Q8IYB3;Q8IYB3-2	9;9;9;9;1	9;9;9;9;1	9;9;9;9;1	Serine/arginine repetitive matrix protein 1	SRRM1	>tr|E9PCT1|E9PCT1_HUMAN Serine/arginine repetitive matrix protein 1 OS=Homo sapiens GN=SRRM1 PE=4 SV=2;>tr|A9Z1X7|A9Z1X7_HUMAN Serine/arginine repetitive matrix 1 OS=Homo sapiens GN=SRRM1 PE=4 SV=1;>sp|Q8IYB3|SRRM1_HUMAN Serine/arginine repetitive matrix p	5	9	9	9	6	7	6	5	6	6	7	7	5	6	4	5	5	5	2	4	6	7	6	5	6	6	7	7	5	6	4	5	5	5	2	4	6	7	6	5	6	6
B0LM41	B0LM41	8	5	0		RBM14/RBM4 fusion	>tr|B0LM41|B0LM41_HUMAN Protein RBM14-RBM4 OS=Homo sapiens GN=RBM14/RBM4 fusion PE=2 SV=1	1	8	5	0	5	5	5	7	5	6	5	7	3	5	4	5	3	6	2	5	3	4	3	5	3	4	3	5	2	3	2	2	1	3	0	2	0	0	0	0	0	0
B0QY62;Q9UH99;E9PGW0;B0QY60	B0QY62;Q9UH99	6;6;2;2	6;6;2;2	6;6;2;2	SUN domain-containing protein 2	UNC84B;SUN2	>tr|B0QY62|B0QY62_HUMAN SUN domain-containing protein 2 OS=Homo sapiens GN=UNC84B PE=4 SV=1;>sp|Q9UH99|SUN2_HUMAN SUN domain-containing protein 2 OS=Homo sapiens GN=SUN2 PE=1 SV=3	4	6	6	6	5	5	4	4	5	5	3	5	4	3	2	3	3	3	2	3	5	5	4	4	5	5	3	5	4	3	2	3	3	3	2	3	5	5	4	4	5	5
Q969V6;E9PCL0;B0QY83;E7ER32	Q969V6;E9PCL0;B0QY83;E7ER32	3;3;3;3	3;3;3;3	1;1;1;1	MKL/myocardin-like protein 1	MKL1	>sp|Q969V6|MKL1_HUMAN MKL/myocardin-like protein 1 OS=Homo sapiens GN=MKL1 PE=1 SV=1;>tr|E9PCL0|E9PCL0_HUMAN Uncharacterized protein OS=Homo sapiens GN=MKL1 PE=4 SV=1;>tr|B0QY83|B0QY83_HUMAN MKL/myocardin-like protein 1 OS=Homo sapiens GN=MKL1 PE=4 SV=1;>t	4	3	3	1	1	1	0	1	0	1	0	1	0	0	0	1	0	0	0	1	1	1	0	1	0	1	0	1	0	0	0	1	0	0	0	1	0	1	0	1	0	1
B0QY89;Q9Y262;G8JLH4;B0QY90;B3KNG0;C9K0Q7;C9JHP4;H7C3A0;H0Y7E6	B0QY89;Q9Y262;G8JLH4;B0QY90	21;21;21;14;10;7;7;6;1	21;21;21;14;10;7;7;6;1	21;21;21;14;10;7;7;6;1	Eukaryotic translation initiation factor 3 subunit L	EIF3EIP;EIF3L	>tr|B0QY89|B0QY89_HUMAN Eukaryotic translation initiation factor 3 subunit L OS=Homo sapiens GN=EIF3EIP PE=4 SV=1;>sp|Q9Y262|EIF3L_HUMAN Eukaryotic translation initiation factor 3 subunit L OS=Homo sapiens GN=EIF3L PE=1 SV=1;>tr|G8JLH4|G8JLH4_HUMAN Eukaryo	9	21	21	21	16	21	19	20	19	19	18	20	18	18	13	19	14	18	9	19	16	21	19	20	19	19	18	20	18	18	13	19	14	18	9	19	16	21	19	20	19	19
Q01844-5;Q01844;Q01844-3;B0QYK0;B0QYK1;C9JGE3;Q01844-2;H7BY36;Q01844-4;F8WC90	Q01844-5;Q01844;Q01844-3;B0QYK0;B0QYK1;C9JGE3;Q01844-2;H7BY36	6;6;6;6;6;5;5;4;1;1	6;6;6;6;6;5;5;4;1;1	6;6;6;6;6;5;5;4;1;1	RNA-binding protein EWS	EWSR1	>sp|Q01844-5|EWS_HUMAN Isoform 5 of RNA-binding protein EWS OS=Homo sapiens GN=EWSR1;>sp|Q01844|EWS_HUMAN RNA-binding protein EWS OS=Homo sapiens GN=EWSR1 PE=1 SV=1;>sp|Q01844-3|EWS_HUMAN Isoform 3 of RNA-binding protein EWS OS=Homo sapiens GN=EWSR1;>tr|B0	10	6	6	6	3	6	4	6	4	6	4	4	4	4	3	4	3	4	2	3	3	6	4	6	4	6	4	4	4	4	3	4	3	4	2	3	3	6	4	6	4	6
Q14320;B0S8I6;Q9Y247	Q14320;B0S8I6;Q9Y247	2;2;1	2;2;1	2;2;1	Protein FAM50A;Protein FAM50B	FAM50A;FAM50B	>sp|Q14320|FA50A_HUMAN Protein FAM50A OS=Homo sapiens GN=FAM50A PE=1 SV=2;>tr|B0S8I6|B0S8I6_HUMAN Family with sequence similarity 50, member A (Fragment) OS=Homo sapiens GN=FAM50A PE=4 SV=1;>sp|Q9Y247|FA50B_HUMAN Protein FAM50B OS=Homo sapiens GN=FAM50B PE	3	2	2	2	2	2	2	2	2	2	2	2	2	2	2	2	2	2	0	2	2	2	2	2	2	2	2	2	2	2	2	2	2	2	0	2	2	2	2	2	2	2
Q14657;B0S8I7	Q14657;B0S8I7	1;1	1;1	1;1	L antigen family member 3	LAGE3	>sp|Q14657|LAGE3_HUMAN L antigen family member 3 OS=Homo sapiens GN=LAGE3 PE=1 SV=2;>tr|B0S8I7|B0S8I7_HUMAN L antigen family member 3 OS=Homo sapiens GN=LAGE3 PE=4 SV=1	2	1	1	1	1	1	0	1	0	1	0	1	1	1	1	1	1	1	0	1	1	1	0	1	0	1	0	1	1	1	1	1	1	1	0	1	1	1	0	1	0	1
G3V1Z5;P46379-3;P46379;B0UX83;P46379-2;F8VX53;F8VXY4;E7EMZ4;F6TH84;F6S6P2;E7EPC5;E9PEC8;C9JAY9;F6U341;F6X9W3;F6VEM6;F6WML8;F6RG75;H0Y710;F6XTU0;F6U1F2;F6UR09;F6TC96;H0Y4L1	G3V1Z5;P46379-3;P46379;B0UX83;P46379-2;F8VX53;F8VXY4;E7EMZ4;F6TH84;F6S6P2	12;12;12;12;12;12;12;11;6;6;3;3;3;3;3;3;3;3;3;3;3;3;2;2	12;12;12;12;12;12;12;11;6;6;3;3;3;3;3;3;3;3;3;3;3;3;2;2	12;12;12;12;12;12;12;11;6;6;3;3;3;3;3;3;3;3;3;3;3;3;2;2	Large proline-rich protein BAG6	BAG6;BAT3	>tr|G3V1Z5|G3V1Z5_HUMAN HLA-B associated transcript 3, isoform CRA_c OS=Homo sapiens GN=BAG6 PE=4 SV=1;>sp|P46379-3|BAG6_HUMAN Isoform 3 of Large proline-rich protein BAG6 OS=Homo sapiens GN=BAG6;>sp|P46379|BAG6_HUMAN Large proline-rich protein BAG6 OS=Hom	24	12	12	12	10	11	8	10	9	10	9	11	7	9	7	8	7	10	5	8	10	11	8	10	9	10	9	11	7	9	7	8	7	10	5	8	10	11	8	10	9	10
E7ETS5;B0UY14;Q29963;B0UY15;B0UY12;Q29865;P30499;P01893	E7ETS5;B0UY14;Q29963;B0UY15;B0UY12;Q29865;P30499	15;15;15;14;14;13;9;7	1;1;1;1;1;1;1;1	0;0;0;0;0;0;0;0	HLA class I histocompatibility antigen, Cw-6 alpha chain;HLA class I histocompatibility antigen, Cw-18 alpha chain;HLA class I histocompatibility antigen, Cw-1 alpha chain	HLA-C	>tr|E7ETS5|E7ETS5_HUMAN Uncharacterized protein OS=Homo sapiens GN=HLA-C PE=3 SV=1;>tr|B0UY14|B0UY14_HUMAN HLA class I histocompatibility antigen, Cw-7 alpha chain OS=Homo sapiens GN=HLA-C PE=3 SV=1;>sp|Q29963|1C06_HUMAN HLA class I histocompatibility anti	8	15	1	0	10	11	12	14	11	13	12	14	12	12	10	12	10	12	11	12	1	1	1	1	1	1	1	1	1	1	1	1	1	1	1	1	0	0	0	0	0	0
B0UZZ8;O15213;A2ABB6;Q5HYZ1;H0Y6G3	B0UZZ8;O15213;A2ABB6;Q5HYZ1	8;7;4;4;3	8;7;4;4;3	8;7;4;4;3	WD repeat-containing protein 46	WDR46	>tr|B0UZZ8|B0UZZ8_HUMAN Uncharacterized protein OS=Homo sapiens GN=WDR46 PE=2 SV=1;>sp|O15213|WDR46_HUMAN WD repeat-containing protein 46 OS=Homo sapiens GN=WDR46 PE=1 SV=3;>tr|A2ABB6|A2ABB6_HUMAN WD repeat domain 46 (Fragment) OS=Homo sapiens GN=WDR46 PE=	5	8	8	8	4	5	3	5	4	4	3	6	4	1	3	1	2	3	2	1	4	5	3	5	4	4	3	6	4	1	3	1	2	3	2	1	4	5	3	5	4	4
B0V043;P26640;H0Y4A6;E7EVJ6;Q5SP20;B4DZ61;A2ABF4;B0V044;H0Y426;H0Y3X9	B0V043;P26640;H0Y4A6	35;35;33;15;13;7;6;6;5;4	35;35;33;15;13;7;6;6;5;4	35;35;33;15;13;7;6;6;5;4	Valine--tRNA ligase	VARS	>tr|B0V043|B0V043_HUMAN Valine--tRNA ligase OS=Homo sapiens GN=VARS PE=3 SV=1;>sp|P26640|SYVC_HUMAN Valine--tRNA ligase OS=Homo sapiens GN=VARS PE=1 SV=4;>tr|H0Y4A6|H0Y4A6_HUMAN Valine--tRNA ligase (Fragment) OS=Homo sapiens GN=VARS PE=3 SV=1	10	35	35	35	19	29	21	27	19	30	19	29	20	14	12	18	14	18	10	17	19	29	21	27	19	30	19	29	20	14	12	18	14	18	10	17	19	29	21	27	19	30
O75955;B4DVY7;B0V109;F8VSI6;A2AB09;B0V111;B0S8A9;B0S8B0;A2AB10;A2AB12;B0V2I8;A2AB11;A2AB13;B0V110;B0V112;B0V2J0;B0V113;B0V114;H0Y4S3	O75955;B4DVY7;B0V109;F8VSI6;A2AB09;B0V111;B0S8A9;B0S8B0	4;4;4;4;3;3;3;2;1;1;1;1;1;1;1;1;1;1;1	4;4;4;4;3;3;3;2;1;1;1;1;1;1;1;1;1;1;1	4;4;4;4;3;3;3;2;1;1;1;1;1;1;1;1;1;1;1	Flotillin-1	FLOT1	>sp|O75955|FLOT1_HUMAN Flotillin-1 OS=Homo sapiens GN=FLOT1 PE=1 SV=3;>tr|B4DVY7|B4DVY7_HUMAN Flotillin-1 OS=Homo sapiens GN=FLOT1 PE=2 SV=1;>tr|B0V109|B0V109_HUMAN Flotillin 1 (Fragment) OS=Homo sapiens GN=FLOT1 PE=4 SV=1;>tr|F8VSI6|F8VSI6_HUMAN Flotillin	19	4	4	4	1	1	1	1	0	3	1	2	0	1	1	1	0	1	0	1	1	1	1	1	0	3	1	2	0	1	1	1	0	1	0	1	1	1	1	1	0	3
P30536;B1AH87	P30536;B1AH87	4;4	4;4	4;4	Translocator protein	TSPO	>sp|P30536|TSPOA_HUMAN Translocator protein OS=Homo sapiens GN=TSPO PE=1 SV=3;>tr|B1AH87|B1AH87_HUMAN Putative peripheral benzodiazepine receptor-related protein (Fragment) OS=Homo sapiens GN=TSPO PE=4 SV=1	2	4	4	4	1	3	2	3	2	3	1	3	2	2	2	2	2	2	1	3	1	3	2	3	2	3	1	3	2	2	2	2	2	2	1	3	1	3	2	3	2	3
O75832;B1AJY7;B1AJY5;O75832-2	O75832;B1AJY7;B1AJY5	7;7;6;1	7;7;6;1	7;7;6;1	26S proteasome non-ATPase regulatory subunit 10	PSMD10	>sp|O75832|PSD10_HUMAN 26S proteasome non-ATPase regulatory subunit 10 OS=Homo sapiens GN=PSMD10 PE=1 SV=1;>tr|B1AJY7|B1AJY7_HUMAN 26S proteasome non-ATPase regulatory subunit 10 OS=Homo sapiens GN=PSMD10 PE=4 SV=1;>tr|B1AJY5|B1AJY5_HUMAN 26S proteasome no	4	7	7	7	4	6	4	7	5	7	5	7	3	5	3	6	4	5	3	4	4	6	4	7	5	7	5	7	3	5	3	6	4	5	3	4	4	6	4	7	5	7
B1AK40;Q6P587-2;Q6P587	B1AK40;Q6P587-2;Q6P587	3;3;3	3;3;3	3;3;3	Acylpyruvase FAHD1, mitochondrial	FAHD1	>tr|B1AK40|B1AK40_HUMAN Acylpyruvase FAHD1, mitochondrial OS=Homo sapiens GN=FAHD1 PE=4 SV=1;>sp|Q6P587-2|FAHD1_HUMAN Isoform 2 of Acylpyruvase FAHD1, mitochondrial OS=Homo sapiens GN=FAHD1;>sp|Q6P587|FAHD1_HUMAN Acylpyruvase FAHD1, mitochondrial OS=Homo s	3	3	3	3	1	2	2	1	0	1	1	1	1	1	1	0	1	1	1	1	1	2	2	1	0	1	1	1	1	1	1	0	1	1	1	1	1	2	2	1	0	1
B1AKJ5;O43847-2;O43847;F5H6R2;G3V1R5;F5H7V1;E9PHF8;H0Y5G9	B1AKJ5;O43847-2;O43847;F5H6R2;G3V1R5;F5H7V1	18;18;18;18;13;9;8;8	18;18;18;18;13;9;8;8	18;18;18;18;13;9;8;8	Nardilysin	NRD1	>tr|B1AKJ5|B1AKJ5_HUMAN Nardilysin OS=Homo sapiens GN=NRD1 PE=3 SV=1;>sp|O43847-2|NRDC_HUMAN Isoform 2 of Nardilysin OS=Homo sapiens GN=NRD1;>sp|O43847|NRDC_HUMAN Nardilysin OS=Homo sapiens GN=NRD1 PE=1 SV=2;>tr|F5H6R2|F5H6R2_HUMAN Nardilysin OS=Homo sapie	8	18	18	18	11	14	11	14	12	15	10	15	8	10	6	12	7	11	1	9	11	14	11	14	12	15	10	15	8	10	6	12	7	11	1	9	11	14	11	14	12	15
Q96SU4-6;B1AKJ6;Q96SU4;Q96SU4-2;Q96SU4-7;E9PJW9;Q96SU4-3;Q96SU4-4;Q96SU4-5;H0YE19;E9PK98	Q96SU4-6;B1AKJ6;Q96SU4;Q96SU4-2;Q96SU4-7;E9PJW9;Q96SU4-3;Q96SU4-4;Q96SU4-5	4;4;4;4;4;4;4;3;3;1;1	4;4;4;4;4;4;4;3;3;1;1	4;4;4;4;4;4;4;3;3;1;1	Oxysterol-binding protein;Oxysterol-binding protein-related protein 9	OSBPL9	>sp|Q96SU4-6|OSBL9_HUMAN Isoform 6 of Oxysterol-binding protein-related protein 9 OS=Homo sapiens GN=OSBPL9;>tr|B1AKJ6|B1AKJ6_HUMAN Oxysterol-binding protein OS=Homo sapiens GN=OSBPL9 PE=2 SV=1;>sp|Q96SU4|OSBL9_HUMAN Oxysterol-binding protein-related prote	11	4	4	4	3	4	3	4	4	2	4	4	1	1	1	2	2	1	1	0	3	4	3	4	4	2	4	4	1	1	1	2	2	1	1	0	3	4	3	4	4	2
E2QRI7;F8W8W3;Q12857;Q12857-2;B1AKN5;B1AKN7;B1AKN6;B1AKN8	E2QRI7;F8W8W3;Q12857;Q12857-2;B1AKN5;B1AKN7;B1AKN6;B1AKN8	5;5;5;5;5;5;5;4	2;2;2;2;2;2;2;1	1;1;1;1;1;1;1;0	Nuclear factor 1;Nuclear factor 1 A-type	NFIA	>tr|E2QRI7|E2QRI7_HUMAN Nuclear factor 1 OS=Homo sapiens GN=NFIA PE=3 SV=1;>tr|F8W8W3|F8W8W3_HUMAN Nuclear factor 1 OS=Homo sapiens GN=NFIA PE=3 SV=1;>sp|Q12857|NFIA_HUMAN Nuclear factor 1 A-type OS=Homo sapiens GN=NFIA PE=1 SV=2;>sp|Q12857-2|NFIA_HUMAN Is	8	5	2	1	1	2	1	3	2	1	2	3	1	4	1	1	2	3	2	0	1	2	0	1	1	1	1	2	0	2	0	1	1	1	1	0	0	1	0	1	0	1
Q15121;B1AKZ5	Q15121;B1AKZ5	2;2	2;2	2;2	Astrocytic phosphoprotein PEA-15	PEA15	>sp|Q15121|PEA15_HUMAN Astrocytic phosphoprotein PEA-15 OS=Homo sapiens GN=PEA15 PE=1 SV=2;>tr|B1AKZ5|B1AKZ5_HUMAN Astrocytic phosphoprotein PEA-15 OS=Homo sapiens GN=PEA15 PE=4 SV=1	2	2	2	2	1	1	1	2	1	1	1	1	1	0	1	0	1	1	0	0	1	1	1	2	1	1	1	1	1	0	1	0	1	1	0	0	1	1	1	2	1	1
Q14155;Q14155-3;Q14155-2;Q14155-5;B7Z6G2;B1ALK7;H0YFH7;Q14155-1;Q14155-6;E9PDQ5;E7EUY6;B7Z6D9	Q14155;Q14155-3;Q14155-2;Q14155-5;B7Z6G2;B1ALK7;H0YFH7;Q14155-1;Q14155-6;E9PDQ5;E7EUY6;B7Z6D9	1;1;1;1;1;1;1;1;1;1;1;1	1;1;1;1;1;1;1;1;1;1;1;1	1;1;1;1;1;1;1;1;1;1;1;1	Rho guanine nucleotide exchange factor 7	ARHGEF7	>sp|Q14155|ARHG7_HUMAN Rho guanine nucleotide exchange factor 7 OS=Homo sapiens GN=ARHGEF7 PE=1 SV=2;>sp|Q14155-3|ARHG7_HUMAN Isoform 3 of Rho guanine nucleotide exchange factor 7 OS=Homo sapiens GN=ARHGEF7;>sp|Q14155-2|ARHG7_HUMAN Isoform 2 of Rho guanine	12	1	1	1	0	1	0	1	1	1	0	0	0	0	0	0	0	0	0	0	0	1	0	1	1	1	0	0	0	0	0	0	0	0	0	0	0	1	0	1	1	1
E7ETH8;F5H1J5;Q14141;B1AMS2;Q14141-4;Q14141-2;B4E049	E7ETH8;F5H1J5;Q14141;B1AMS2;Q14141-4;Q14141-2;B4E049	4;4;4;4;4;4;3	1;1;1;1;1;1;1	1;1;1;1;1;1;1	Septin-6	SEPT6	>tr|E7ETH8|E7ETH8_HUMAN Uncharacterized protein OS=Homo sapiens GN=SEPT6 PE=3 SV=1;>tr|F5H1J5|F5H1J5_HUMAN Septin-6 OS=Homo sapiens GN=SEPT6 PE=3 SV=1;>sp|Q14141|SEPT6_HUMAN Septin-6 OS=Homo sapiens GN=SEPT6 PE=1 SV=4;>tr|B1AMS2|B1AMS2_HUMAN Septin 6 OS=Ho	7	4	1	1	1	2	0	1	1	2	0	2	0	0	0	1	1	1	1	1	1	0	0	1	1	1	0	1	0	0	0	0	0	0	0	0	1	0	0	1	1	1
Q9Y3B2;B1AMU4;B1AMU3;B1AMU7	Q9Y3B2;B1AMU4;B1AMU3;B1AMU7	1;1;1;1	1;1;1;1	1;1;1;1	Exosome complex component CSL4	EXOSC1;RP11-452K12.9	>sp|Q9Y3B2|EXOS1_HUMAN Exosome complex component CSL4 OS=Homo sapiens GN=EXOSC1 PE=1 SV=1;>tr|B1AMU4|B1AMU4_HUMAN Exosomal core protein CSL4 OS=Homo sapiens GN=RP11-452K12.9 PE=4 SV=1;>tr|B1AMU3|B1AMU3_HUMAN Exosomal core protein CSL4 OS=Homo sapiens GN=RP	4	1	1	1	1	1	1	1	1	1	1	1	1	1	0	1	0	1	1	1	1	1	1	1	1	1	1	1	1	1	0	1	0	1	1	1	1	1	1	1	1	1
Q13310-3;Q13310;Q13310-2;B1ANR0;H0Y5F5;H0YEU6;H0YCC8;H0YEQ8;B1ANR1;E9PBN1;H0Y6X6;H0YER0	Q13310-3;Q13310;Q13310-2;B1ANR0;H0Y5F5	23;23;23;23;18;8;7;7;6;2;2;2	10;10;10;10;8;5;2;2;2;1;1;1	9;9;9;9;8;5;2;1;1;1;1;1	Polyadenylate-binding protein 4	PABPC4	>sp|Q13310-3|PABP4_HUMAN Isoform 3 of Polyadenylate-binding protein 4 OS=Homo sapiens GN=PABPC4;>sp|Q13310|PABP4_HUMAN Polyadenylate-binding protein 4 OS=Homo sapiens GN=PABPC4 PE=1 SV=1;>sp|Q13310-2|PABP4_HUMAN Isoform 2 of Polyadenylate-binding protein 4	12	23	10	9	16	21	15	18	16	20	17	20	18	19	13	20	16	17	14	18	7	10	7	7	8	10	8	9	9	9	6	9	8	8	6	9	7	9	6	7	7	9
B1AP13;P08174-2;Q14UF6;Q14UF4;P08174;E9PSH2;Q14UF5;H3BLV0;B1AP15;F5H2H0;H7BY55	B1AP13;P08174-2;Q14UF6;Q14UF4;P08174;E9PSH2;Q14UF5;H3BLV0;B1AP15;F5H2H0	14;14;14;14;14;14;14;14;8;8;4	14;14;14;14;14;14;14;14;8;8;4	14;14;14;14;14;14;14;14;8;8;4	Complement decay-accelerating factor	CD55;DAF	>tr|B1AP13|B1AP13_HUMAN CD55 molecule, decay accelerating factor for complement (Cromer blood group) OS=Homo sapiens GN=CD55 PE=4 SV=1;>sp|P08174-2|DAF_HUMAN Isoform 1 of Complement decay-accelerating factor OS=Homo sapiens GN=CD55;>tr|Q14UF6|Q14UF6_HUMAN	11	14	14	14	11	11	11	11	11	12	10	11	11	12	10	12	11	13	10	13	11	11	11	11	11	12	10	11	11	12	10	12	11	13	10	13	11	11	11	11	11	12
O14925;B1APJ0;E9PB91;Q5SRD1;E7EP42;H0Y6X5	O14925;B1APJ0;E9PB91;Q5SRD1;E7EP42;H0Y6X5	2;2;2;1;1;1	2;2;2;1;1;1	2;2;2;1;1;1	Mitochondrial import inner membrane translocase subunit Tim23;Putative mitochondrial import inner membrane translocase subunit Tim23B	TIMM23;TIMM23B	>sp|O14925|TIM23_HUMAN Mitochondrial import inner membrane translocase subunit Tim23 OS=Homo sapiens GN=TIMM23 PE=1 SV=1;>tr|B1APJ0|B1APJ0_HUMAN Mitochondrial import inner membrane translocase subunit Tim23 OS=Homo sapiens GN=TIMM23 PE=2 SV=1;>tr|E9PB91|E9	6	2	2	2	2	2	2	2	1	2	1	2	0	2	0	1	0	2	1	2	2	2	2	2	1	2	1	2	0	2	0	1	0	2	1	2	2	2	2	2	1	2
P42566;B1AUU8;P42566-2;H7BYP0;A6NL94	P42566;B1AUU8	3;3;1;1;1	3;3;1;1;1	3;3;1;1;1	Epidermal growth factor receptor substrate 15	EPS15	>sp|P42566|EPS15_HUMAN Epidermal growth factor receptor substrate 15 OS=Homo sapiens GN=EPS15 PE=1 SV=2;>tr|B1AUU8|B1AUU8_HUMAN Epidermal growth factor receptor pathway substrate 15 OS=Homo sapiens GN=EPS15 PE=4 SV=1	5	3	3	3	0	2	0	2	0	2	0	2	0	1	1	2	1	0	0	1	0	2	0	2	0	2	0	2	0	1	1	2	1	0	0	1	0	2	0	2	0	2
B1AVU8;P07602;F8W6Z6;P07602-3;C9JIZ6;P07602-2;F5H0X6;Q5BJH1	B1AVU8;P07602;F8W6Z6;P07602-3;C9JIZ6;P07602-2;F5H0X6;Q5BJH1	10;10;9;9;9;9;7;5	10;10;9;9;9;9;7;5	10;10;9;9;9;9;7;5	Proactivator polypeptide;Saposin-A;Saposin-B-Val;Saposin-B;Saposin-C;Saposin-D	PSAP	>tr|B1AVU8|B1AVU8_HUMAN Proactivator polypeptide OS=Homo sapiens GN=PSAP PE=4 SV=1;>sp|P07602|SAP_HUMAN Proactivator polypeptide OS=Homo sapiens GN=PSAP PE=1 SV=2;>tr|F8W6Z6|F8W6Z6_HUMAN Proactivator polypeptide OS=Homo sapiens GN=PSAP PE=4 SV=1;>sp|P07602	8	10	10	10	6	8	6	6	5	7	4	6	5	6	6	6	5	6	5	7	6	8	6	6	5	7	4	6	5	6	6	6	5	6	5	7	6	8	6	6	5	7
E9PDL9;B5M453;Q9Y6M7;E9PFN4;E9PGC1;D3K174;B2CI53;C9JXL3;B5M452;Q9Y6M7-2;C9JRP1;Q9Y6M7-3;Q9Y6M7-4;B6DY52;B6DY53	E9PDL9;B5M453;Q9Y6M7;E9PFN4;E9PGC1;D3K174;B2CI53;C9JXL3;B5M452;Q9Y6M7-2;C9JRP1;Q9Y6M7-3;Q9Y6M7-4;B6DY52;B6DY53	2;2;2;2;2;2;2;2;2;2;2;2;2;2;2	2;2;2;2;2;2;2;2;2;2;2;2;2;2;2	2;2;2;2;2;2;2;2;2;2;2;2;2;2;2	Sodium bicarbonate cotransporter 3	SLC4A7	>tr|E9PDL9|E9PDL9_HUMAN Sodium bicarbonate cotransporter 3 OS=Homo sapiens GN=SLC4A7 PE=4 SV=1;>tr|B5M453|B5M453_HUMAN Sodium bicarbonate cotransporter 3 OS=Homo sapiens GN=SLC4A7 PE=2 SV=1;>sp|Q9Y6M7|S4A7_HUMAN Sodium bicarbonate cotransporter 3 OS=Homo s	15	2	2	2	0	1	1	1	1	1	1	2	1	0	1	0	0	0	0	0	0	1	1	1	1	1	1	2	1	0	1	0	0	0	0	0	0	1	1	1	1	1
Q9Y5J1;B2RAX6;H0Y8K8;H0Y8Z2;H0YAJ9;H0Y8V3	Q9Y5J1;B2RAX6	10;10;3;3;2;2	10;10;3;3;2;2	10;10;3;3;2;2	U3 small nucleolar RNA-associated protein 18 homolog	UTP18	>sp|Q9Y5J1|UTP18_HUMAN U3 small nucleolar RNA-associated protein 18 homolog OS=Homo sapiens GN=UTP18 PE=1 SV=3;>tr|B2RAX6|B2RAX6_HUMAN U3 small nucleolar RNA-associated protein 18 homolog OS=Homo sapiens GN=UTP18 PE=2 SV=1	6	10	10	10	5	7	4	7	5	6	4	7	6	6	4	5	5	6	3	3	5	7	4	7	5	6	4	7	6	6	4	5	5	6	3	3	5	7	4	7	5	6
F5H864;O75037;O75037-2;B2RP62;B7ZMI0	F5H864;O75037;O75037-2;B2RP62;B7ZMI0	4;4;4;4;4	4;4;4;4;4	3;3;3;3;3	Kinesin-like protein KIF21B	KIF21B	>tr|F5H864|F5H864_HUMAN Kinesin-like protein KIF21B OS=Homo sapiens GN=KIF21B PE=3 SV=1;>sp|O75037|KI21B_HUMAN Kinesin-like protein KIF21B OS=Homo sapiens GN=KIF21B PE=1 SV=2;>sp|O75037-2|KI21B_HUMAN Isoform 2 of Kinesin-like protein KIF21B OS=Homo sapiens	5	4	4	3	2	2	0	1	1	1	1	0	1	0	1	1	2	1	1	0	2	2	0	1	1	1	1	0	1	0	1	1	2	1	1	0	2	1	0	0	1	0
B2RPK0	B2RPK0	10	1	1	Putative high mobility group protein B1-like 1	HMGB1P1	>sp|B2RPK0|HGB1A_HUMAN Putative high mobility group protein B1-like 1 OS=Homo sapiens GN=HMGB1P1 PE=5 SV=1	1	10	1	1	8	10	7	9	10	10	8	8	6	7	7	7	6	6	6	7	1	1	1	1	1	1	1	0	0	0	0	0	0	0	0	0	1	1	1	1	1	1
P55209;F5H4R6;B3KNT8;F8VY35;H0YIV4;F8W0J6;F8VV59;F8W543;B7Z9C2;F8VUX1;F8W118;F8W020;H0YH88;B3KV44;H0YHC3;F8VXI6;F5H1X5;F8VRJ2;F8VVB5	P55209;F5H4R6;B3KNT8;F8VY35;H0YIV4;F8W0J6;F8VV59;F8W543;B7Z9C2;F8VUX1;F8W118;F8W020;H0YH88;B3KV44;H0YHC3;F8VXI6;F5H1X5;F8VRJ2;F8VVB5	16;16;16;16;15;14;14;13;12;12;12;11;11;10;10;9;9;9;8	16;16;16;16;15;14;14;13;12;12;12;11;11;10;10;9;9;9;8	11;11;11;11;10;9;9;8;7;7;9;9;8;5;7;7;7;7;6	Nucleosome assembly protein 1-like 1	NAP1L1	>sp|P55209|NP1L1_HUMAN Nucleosome assembly protein 1-like 1 OS=Homo sapiens GN=NAP1L1 PE=1 SV=1;>tr|F5H4R6|F5H4R6_HUMAN Nucleosome assembly protein 1-like 1 OS=Homo sapiens GN=NAP1L1 PE=3 SV=1;>tr|B3KNT8|B3KNT8_HUMAN Nucleosome assembly protein 1-like 1 OS	19	16	16	11	11	16	12	15	11	14	12	14	11	11	11	14	10	13	9	12	11	16	12	15	11	14	12	14	11	11	11	14	10	13	9	12	8	11	8	10	8	9
Q12849;H0YAK1;H0Y8R1;B3KP14;F5H5I6;Q12849-5;H0YAM1	Q12849;H0YAK1;H0Y8R1;B3KP14;F5H5I6;Q12849-5	11;11;11;11;11;9;2	11;11;11;11;11;9;2	11;11;11;11;11;9;2	G-rich sequence factor 1	GRSF1	>sp|Q12849|GRSF1_HUMAN G-rich sequence factor 1 OS=Homo sapiens GN=GRSF1 PE=1 SV=3;>tr|H0YAK1|H0YAK1_HUMAN G-rich sequence factor 1 (Fragment) OS=Homo sapiens GN=GRSF1 PE=4 SV=1;>tr|H0Y8R1|H0Y8R1_HUMAN G-rich sequence factor 1 (Fragment) OS=Homo sapiens GN	7	11	11	11	6	8	5	8	6	8	5	9	6	8	5	8	5	7	4	6	6	8	5	8	6	8	5	9	6	8	5	8	5	7	4	6	6	8	5	8	6	8
Q9UJ83;B4DWI1;E9PEN4;B4DXI5;B3KPX4	Q9UJ83;B4DWI1;E9PEN4;B4DXI5;B3KPX4	1;1;1;1;1	1;1;1;1;1	1;1;1;1;1	2-hydroxyacyl-CoA lyase 1	HACL1;PHYH2	>sp|Q9UJ83|HACL1_HUMAN 2-hydroxyacyl-CoA lyase 1 OS=Homo sapiens GN=HACL1 PE=1 SV=2;>tr|B4DWI1|B4DWI1_HUMAN 2-hydroxyacyl-CoA lyase 1 OS=Homo sapiens GN=HACL1 PE=2 SV=1;>tr|E9PEN4|E9PEN4_HUMAN 2-hydroxyacyl-CoA lyase 1 OS=Homo sapiens GN=HACL1 PE=3 SV=1;>t	5	1	1	1	0	1	0	1	0	1	0	0	0	0	0	0	0	0	0	0	0	1	0	1	0	1	0	0	0	0	0	0	0	0	0	0	0	1	0	1	0	1
Q9UKM7;B3KQC5;H0YG20;H0YGV7;H0YI64;H0YIU0	Q9UKM7;B3KQC5;H0YG20	3;3;2;1;1;1	3;3;2;1;1;1	3;3;2;1;1;1	Endoplasmic reticulum mannosyl-oligosaccharide 1,2-alpha-mannosidase	MAN1B1	>sp|Q9UKM7|MA1B1_HUMAN Endoplasmic reticulum mannosyl-oligosaccharide 1,2-alpha-mannosidase OS=Homo sapiens GN=MAN1B1 PE=1 SV=2;>tr|B3KQC5|B3KQC5_HUMAN Endoplasmic reticulum mannosyl-oligosaccharide 1,2-alpha-mannosidase OS=Homo sapiens GN=MAN1B1 PE=2 SV=1	6	3	3	3	0	1	2	1	1	0	1	1	1	1	1	1	2	1	2	1	0	1	2	1	1	0	1	1	1	1	1	1	2	1	2	1	0	1	2	1	1	0
Q8WXA9-2;B3KRJ9;Q8WXA9;E5RFV3	Q8WXA9-2;B3KRJ9;Q8WXA9	3;3;2;1	3;3;2;1	3;3;2;1	Splicing regulatory glutamine/lysine-rich protein 1	SREK1	>sp|Q8WXA9-2|SREK1_HUMAN Isoform 2 of Splicing regulatory glutamine/lysine-rich protein 1 OS=Homo sapiens GN=SREK1;>tr|B3KRJ9|B3KRJ9_HUMAN Splicing regulatory glutamine/lysine-rich protein 1 OS=Homo sapiens GN=SREK1 PE=2 SV=1;>sp|Q8WXA9|SREK1_HUMAN Splicin	4	3	3	3	0	2	3	1	2	1	3	2	3	1	2	1	2	1	2	1	0	2	3	1	2	1	3	2	3	1	2	1	2	1	2	1	0	2	3	1	2	1
Q92769;B3KRS5;H3BM24;E5RG37;E5RH52;E5RFP9;E5RHE7;E5RGV4;E5RJ04;E5RFI6;E7ESJ6;E5RK19	Q92769;B3KRS5	9;9;3;3;3;2;2;2;2;2;1;1	9;9;3;3;3;2;2;2;2;2;1;1	5;5;1;1;1;0;0;0;0;0;0;0	Histone deacetylase 2;Histone deacetylase	HDAC2	>sp|Q92769|HDAC2_HUMAN Histone deacetylase 2 OS=Homo sapiens GN=HDAC2 PE=1 SV=2;>tr|B3KRS5|B3KRS5_HUMAN Histone deacetylase OS=Homo sapiens GN=HDAC2 PE=2 SV=1	12	9	9	5	6	9	4	9	5	9	5	9	4	8	2	7	3	8	2	6	6	9	4	9	5	9	5	9	4	8	2	7	3	8	2	6	3	5	1	5	2	5
P06858;B3KRV7;F5H295;E5RJI0;E7EW14	P06858;B3KRV7;F5H295	5;5;5;2;2	5;5;5;2;2	5;5;5;2;2	Lipoprotein lipase	LPL	>sp|P06858|LIPL_HUMAN Lipoprotein lipase OS=Homo sapiens GN=LPL PE=1 SV=1;>tr|B3KRV7|B3KRV7_HUMAN Lipoprotein lipase OS=Homo sapiens GN=LPL PE=2 SV=1;>tr|F5H295|F5H295_HUMAN Lipoprotein lipase OS=Homo sapiens GN=LPL PE=3 SV=1	5	5	5	5	3	4	3	4	3	3	3	3	4	4	3	3	2	4	2	3	3	4	3	4	3	3	3	3	4	4	3	3	2	4	2	3	3	4	3	4	3	3
B3KSH1;O00303;B4DMT5;H0YDT6;E9PQV8	B3KSH1;O00303;B4DMT5	13;13;13;5;2	13;13;13;5;2	13;13;13;5;2	Eukaryotic translation initiation factor 3 subunit F	EIF3F	>tr|B3KSH1|B3KSH1_HUMAN Eukaryotic translation initiation factor 3 subunit F OS=Homo sapiens GN=EIF3F PE=2 SV=1;>sp|O00303|EIF3F_HUMAN Eukaryotic translation initiation factor 3 subunit F OS=Homo sapiens GN=EIF3F PE=1 SV=1;>tr|B4DMT5|B4DMT5_HUMAN Eukaryoti	5	13	13	13	10	11	10	10	9	13	10	12	10	10	9	11	10	10	5	9	10	11	10	10	9	13	10	12	10	10	9	11	10	10	5	9	10	11	10	10	9	13
B3KTC7;P49959;F8W7U8;P49959-2;F5GXT0;F5H256;F5H742	B3KTC7;P49959;F8W7U8;P49959-2	7;7;7;7;3;1;1	7;7;7;7;3;1;1	7;7;7;7;3;1;1	Double-strand break repair protein MRE11A	MRE11A	>tr|B3KTC7|B3KTC7_HUMAN Double-strand break repair protein MRE11A OS=Homo sapiens GN=MRE11A PE=2 SV=1;>sp|P49959|MRE11_HUMAN Double-strand break repair protein MRE11A OS=Homo sapiens GN=MRE11A PE=1 SV=3;>tr|F8W7U8|F8W7U8_HUMAN Double-strand break repair pr	7	7	7	7	2	6	2	5	3	4	0	6	2	2	1	2	0	6	0	2	2	6	2	5	3	4	0	6	2	2	1	2	0	6	0	2	2	6	2	5	3	4
P46777;B3KTM6;Q5T7N0	P46777;B3KTM6	19;19;6	19;19;6	19;19;6	60S ribosomal protein L5	RPL5	>sp|P46777|RL5_HUMAN 60S ribosomal protein L5 OS=Homo sapiens GN=RPL5 PE=1 SV=3;>tr|B3KTM6|B3KTM6_HUMAN 60S ribosomal protein L5 OS=Homo sapiens GN=RPL5 PE=2 SV=1	3	19	19	19	15	19	15	17	16	17	16	18	16	18	17	18	17	18	16	17	15	19	15	17	16	17	16	18	16	18	17	18	17	18	16	17	15	19	15	17	16	17
P04179;B3KUK2;B4E3K9;P04179-2;F5GYZ5;F5H4R2;F5H3C5;F5GXZ9;G5E9P6;G8JLJ2	P04179;B3KUK2;B4E3K9;P04179-2;F5GYZ5;F5H4R2;F5H3C5	6;6;5;4;3;3;3;1;1;1	6;6;5;4;3;3;3;1;1;1	6;6;5;4;3;3;3;1;1;1	Superoxide dismutase [Mn], mitochondrial;Superoxide dismutase	SOD2	>sp|P04179|SODM_HUMAN Superoxide dismutase [Mn], mitochondrial OS=Homo sapiens GN=SOD2 PE=1 SV=2;>tr|B3KUK2|B3KUK2_HUMAN Superoxide dismutase OS=Homo sapiens GN=SOD2 PE=2 SV=1;>tr|B4E3K9|B4E3K9_HUMAN Superoxide dismutase OS=Homo sapiens GN=SOD2 PE=2 SV=1;>	10	6	6	6	4	4	5	4	4	4	4	4	5	4	5	5	3	5	4	4	4	4	5	4	4	4	4	4	5	4	5	5	3	5	4	4	4	4	5	4	4	4
Q9BUL5;B3KVH8;C9J6D8;Q9BUL5-2	Q9BUL5;B3KVH8;C9J6D8;Q9BUL5-2	1;1;1;1	1;1;1;1	1;1;1;1	PHD finger protein 23	PHF23	>sp|Q9BUL5|PHF23_HUMAN PHD finger protein 23 OS=Homo sapiens GN=PHF23 PE=1 SV=1;>tr|B3KVH8|B3KVH8_HUMAN PHD finger protein 23 OS=Homo sapiens GN=PHF23 PE=2 SV=1;>tr|C9J6D8|C9J6D8_HUMAN PHD finger protein 23 OS=Homo sapiens GN=PHF23 PE=4 SV=1;>sp|Q9BUL5-2|P	4	1	1	1	0	1	1	1	0	1	0	0	0	0	0	0	0	0	0	0	0	1	1	1	0	1	0	0	0	0	0	0	0	0	0	0	0	1	1	1	0	1
P14678-3;E7ENP4;B3KVR1;P14678;P63162;P14678-2;E7ERB2	P14678-3;E7ENP4;B3KVR1;P14678;P63162;P14678-2;E7ERB2	9;9;9;9;9;9;8	9;9;9;9;9;9;8	9;9;9;9;9;9;8	Small nuclear ribonucleoprotein-associated protein;Small nuclear ribonucleoprotein-associated proteins B and B;Small nuclear ribonucleoprotein-associated protein N	SNRPB;SNRPN	>sp|P14678-3|RSMB_HUMAN Isoform SM-B1 of Small nuclear ribonucleoprotein-associated proteins B and B OS=Homo sapiens GN=SNRPB;>tr|E7ENP4|E7ENP4_HUMAN Small nuclear ribonucleoprotein-associated proteins B and B OS=Homo sapiens GN=SNRPB PE=4 SV=2;>tr|B3KVR	7	9	9	9	7	8	7	8	8	8	5	9	6	7	4	8	5	9	4	5	7	8	7	8	8	8	5	9	6	7	4	8	5	9	4	5	7	8	7	8	8	8
Q9NVG8;B3KW04	Q9NVG8;B3KW04	1;1	1;1	1;1	TBC1 domain family member 13	TBC1D13	>sp|Q9NVG8|TBC13_HUMAN TBC1 domain family member 13 OS=Homo sapiens GN=TBC1D13 PE=1 SV=3;>tr|B3KW04|B3KW04_HUMAN TBC1 domain family member 13 OS=Homo sapiens GN=TBC1D13 PE=2 SV=1	2	1	1	1	1	1	1	1	1	1	1	1	0	0	0	0	0	0	0	1	1	1	1	1	1	1	1	1	0	0	0	0	0	0	0	1	1	1	1	1	1	1
O14562;H3BRL3;B3KW52;H3BUM8	O14562;H3BRL3;B3KW52	3;3;3;1	3;3;3;1	3;3;3;1	Ubiquitin domain-containing protein UBFD1	UBFD1	>sp|O14562|UBFD1_HUMAN Ubiquitin domain-containing protein UBFD1 OS=Homo sapiens GN=UBFD1 PE=1 SV=2;>tr|H3BRL3|H3BRL3_HUMAN Ubiquitin domain-containing protein UBFD1 OS=Homo sapiens GN=UBFD1 PE=4 SV=1;>tr|B3KW52|B3KW52_HUMAN Ubiquitin domain-containing pro	4	3	3	3	1	3	1	1	1	3	1	3	2	3	2	3	1	2	2	1	1	3	1	1	1	3	1	3	2	3	2	3	1	2	2	1	1	3	1	1	1	3
P09417;B3KW71	P09417;B3KW71	3;3	3;3	3;3	Dihydropteridine reductase	QDPR	>sp|P09417|DHPR_HUMAN Dihydropteridine reductase OS=Homo sapiens GN=QDPR PE=1 SV=2;>tr|B3KW71|B3KW71_HUMAN Dihydropteridine reductase OS=Homo sapiens GN=QDPR PE=2 SV=1	2	3	3	3	2	2	2	2	2	3	2	2	2	2	1	2	2	2	0	2	2	2	2	2	2	3	2	2	2	2	1	2	2	2	0	2	2	2	2	2	2	3
P36776;B3KXS5;F5GZ27	P36776;B3KXS5;F5GZ27	31;31;30	31;31;30	31;31;30	Lon protease homolog, mitochondrial;Lon protease homolog	LONP1	>sp|P36776|LONM_HUMAN Lon protease homolog, mitochondrial OS=Homo sapiens GN=LONP1 PE=1 SV=2;>tr|B3KXS5|B3KXS5_HUMAN Lon protease homolog OS=Homo sapiens GN=LONP1 PE=2 SV=1;>tr|F5GZ27|F5GZ27_HUMAN Lon protease homolog OS=Homo sapiens GN=LONP1 PE=3 SV=1	3	31	31	31	16	23	18	25	16	21	18	24	19	22	16	24	19	25	15	18	16	23	18	25	16	21	18	24	19	22	16	24	19	25	15	18	16	23	18	25	16	21
B3KXW5;O43747-2;O43747;E7EUH1;F5GZV5;H3BNN2;B3KNW1	B3KXW5;O43747-2;O43747;E7EUH1;F5GZV5;H3BNN2	6;6;6;5;3;3;1	6;6;6;5;3;3;1	6;6;6;5;3;3;1	AP-1 complex subunit gamma-1	AP1G1	>tr|B3KXW5|B3KXW5_HUMAN AP-1 complex subunit gamma-1 OS=Homo sapiens GN=AP1G1 PE=2 SV=1;>sp|O43747-2|AP1G1_HUMAN Isoform 2 of AP-1 complex subunit gamma-1 OS=Homo sapiens GN=AP1G1;>sp|O43747|AP1G1_HUMAN AP-1 complex subunit gamma-1 OS=Homo sapiens GN=AP1G1	7	6	6	6	3	5	3	4	1	5	0	4	3	3	2	2	3	3	1	4	3	5	3	4	1	5	0	4	3	3	2	2	3	3	1	4	3	5	3	4	1	5
Q66PJ3;Q66PJ3-2;Q66PJ3-3;Q66PJ3-4;F5H7X4;F8WCT1;B3V0L1;H7BZV4;F5GYV5	Q66PJ3;Q66PJ3-2;Q66PJ3-3;Q66PJ3-4;F5H7X4;F8WCT1;B3V0L1;H7BZV4;F5GYV5	2;2;2;2;2;2;2;2;2	2;2;2;2;2;2;2;2;2	2;2;2;2;2;2;2;2;2	ADP-ribosylation factor-like protein 6-interacting protein 4	ARL6IP4	>sp|Q66PJ3|AR6P4_HUMAN ADP-ribosylation factor-like protein 6-interacting protein 4 OS=Homo sapiens GN=ARL6IP4 PE=1 SV=1;>sp|Q66PJ3-2|AR6P4_HUMAN Isoform 2 of ADP-ribosylation factor-like protein 6-interacting protein 4 OS=Homo sapiens GN=ARL6IP4;>sp|Q66PJ	9	2	2	2	0	2	0	2	1	1	0	2	0	0	0	0	0	1	0	0	0	2	0	2	1	1	0	2	0	0	0	0	0	1	0	0	0	2	0	2	1	1
B4DUT8;Q99439;B4DDF4;E7ENR3;Q99439-2;H3BVI6;H3BTZ5;H3BQH0;H3BQR6	B4DUT8;Q99439;B4DDF4;E7ENR3;Q99439-2;H3BVI6;H3BTZ5	16;16;16;14;13;8;8;7;1	16;16;16;14;13;8;8;7;1	15;15;15;13;12;8;8;7;1	Calponin-2	CNN2	>tr|B4DUT8|B4DUT8_HUMAN Calponin-2 OS=Homo sapiens GN=CNN2 PE=2 SV=1;>sp|Q99439|CNN2_HUMAN Calponin-2 OS=Homo sapiens GN=CNN2 PE=1 SV=4;>tr|B4DDF4|B4DDF4_HUMAN Calponin-2 OS=Homo sapiens GN=CNN2 PE=2 SV=1;>tr|E7ENR3|E7ENR3_HUMAN Calponin-2 OS=Homo sapiens	9	16	16	15	6	14	8	14	10	15	8	14	8	8	8	10	7	8	3	7	6	14	8	14	10	15	8	14	8	8	8	10	7	8	3	7	6	13	8	13	10	14
P09525;Q6P452;B4DDF9	P09525;Q6P452;B4DDF9	4;4;4	4;4;4	4;4;4	Annexin A4;Annexin	ANXA4	>sp|P09525|ANXA4_HUMAN Annexin A4 OS=Homo sapiens GN=ANXA4 PE=1 SV=4;>tr|Q6P452|Q6P452_HUMAN Annexin OS=Homo sapiens GN=ANXA4 PE=2 SV=1;>tr|B4DDF9|B4DDF9_HUMAN Annexin OS=Homo sapiens GN=ANXA4 PE=2 SV=1	3	4	4	4	3	3	4	4	4	4	4	4	2	3	2	3	4	3	1	3	3	3	4	4	4	4	4	4	2	3	2	3	4	3	1	3	3	3	4	4	4	4
Q9BXS5-2;Q9BXS5;E7ENJ6;B4DDG7	Q9BXS5-2;Q9BXS5;E7ENJ6;B4DDG7	4;4;4;4	4;4;4;4	4;4;4;4	AP-1 complex subunit mu-1	AP1M1	>sp|Q9BXS5-2|AP1M1_HUMAN Isoform 2 of AP-1 complex subunit mu-1 OS=Homo sapiens GN=AP1M1;>sp|Q9BXS5|AP1M1_HUMAN AP-1 complex subunit mu-1 OS=Homo sapiens GN=AP1M1 PE=1 SV=3;>tr|E7ENJ6|E7ENJ6_HUMAN AP-1 complex subunit mu-1 OS=Homo sapiens GN=AP1M1 PE=4 SV=	4	4	4	4	2	4	2	3	2	3	2	3	2	2	2	3	2	3	1	3	2	4	2	3	2	3	2	3	2	2	2	3	2	3	1	3	2	4	2	3	2	3
P48651;Q9BUQ5;B4DE85	P48651;Q9BUQ5;B4DE85	2;2;2	2;2;2	2;2;2	Phosphatidylserine synthase 1	PTDSS1	>sp|P48651|PTSS1_HUMAN Phosphatidylserine synthase 1 OS=Homo sapiens GN=PTDSS1 PE=1 SV=1;>tr|Q9BUQ5|Q9BUQ5_HUMAN PTDSS1 protein OS=Homo sapiens GN=PTDSS1 PE=2 SV=2;>tr|B4DE85|B4DE85_HUMAN Phosphatidylserine synthase 1 OS=Homo sapiens GN=PTDSS1 PE=2 SV=1	3	2	2	2	2	2	1	2	2	1	1	2	1	1	1	1	1	1	1	1	2	2	1	2	2	1	1	2	1	1	1	1	1	1	1	1	2	2	1	2	2	1
H7BZR0;P18887;B4DEB2;F5H8D7	H7BZR0;P18887;B4DEB2;F5H8D7	5;5;5;4	5;5;5;4	5;5;5;4	DNA repair protein XRCC1	XRCC1	>tr|H7BZR0|H7BZR0_HUMAN DNA repair protein XRCC1 OS=Homo sapiens GN=XRCC1 PE=4 SV=1;>sp|P18887|XRCC1_HUMAN DNA repair protein XRCC1 OS=Homo sapiens GN=XRCC1 PE=1 SV=2;>tr|B4DEB2|B4DEB2_HUMAN DNA repair protein XRCC1 OS=Homo sapiens GN=XRCC1 PE=2 SV=1;>tr|F	4	5	5	5	1	2	2	3	2	2	1	4	2	2	2	1	2	2	1	0	1	2	2	3	2	2	1	4	2	2	2	1	2	2	1	0	1	2	2	3	2	2
B4DKT0;Q9H8Y8;B4DEI4;Q9H8Y8-2	B4DKT0;Q9H8Y8;B4DEI4;Q9H8Y8-2	7;7;7;5	7;7;7;5	7;7;7;5	Golgi reassembly-stacking protein 2	GORASP2	>tr|B4DKT0|B4DKT0_HUMAN Golgi reassembly-stacking protein 2 OS=Homo sapiens GN=GORASP2 PE=2 SV=1;>sp|Q9H8Y8|GORS2_HUMAN Golgi reassembly-stacking protein 2 OS=Homo sapiens GN=GORASP2 PE=1 SV=3;>tr|B4DEI4|B4DEI4_HUMAN Uncharacterized protein OS=Homo sapiens	4	7	7	7	4	5	4	6	4	6	3	6	4	4	2	5	3	6	1	4	4	5	4	6	4	6	3	6	4	4	2	5	3	6	1	4	4	5	4	6	4	6
O60749;B4DEK4	O60749;B4DEK4	7;7	5;5	5;5	Sorting nexin-2	SNX2	>sp|O60749|SNX2_HUMAN Sorting nexin-2 OS=Homo sapiens GN=SNX2 PE=1 SV=2;>tr|B4DEK4|B4DEK4_HUMAN Sorting nexin-2 OS=Homo sapiens GN=SNX2 PE=2 SV=1	2	7	5	5	1	6	3	4	2	5	2	4	1	3	4	3	3	1	3	4	1	4	2	2	1	3	1	2	1	2	3	1	1	0	2	3	1	4	2	2	1	3
B4DFL0;O60936-2;H3BUN4;H3BUP2;H3BM67;O60936;H3BQJ5	B4DFL0;O60936-2;H3BUN4;H3BUP2;H3BM67;O60936	3;3;3;3;3;2;1	3;3;3;3;3;2;1	3;3;3;3;3;2;1	Nucleolar protein 3	NOL3	>tr|B4DFL0|B4DFL0_HUMAN Nucleolar protein 3 OS=Homo sapiens GN=NOL3 PE=2 SV=1;>sp|O60936-2|NOL3_HUMAN Isoform 2 of Nucleolar protein 3 OS=Homo sapiens GN=NOL3;>tr|H3BUN4|H3BUN4_HUMAN Nucleolar protein 3 (Fragment) OS=Homo sapiens GN=NOL3 PE=4 SV=1;>tr|H3BU	7	3	3	3	1	2	1	2	1	2	1	1	1	2	1	1	1	1	1	2	1	2	1	2	1	2	1	1	1	2	1	1	1	1	1	2	1	2	1	2	1	2
Q8N668;B4DFQ4;E9PE85	Q8N668;B4DFQ4;E9PE85	1;1;1	1;1;1	1;1;1	COMM domain-containing protein 1	COMMD1	>sp|Q8N668|COMD1_HUMAN COMM domain-containing protein 1 OS=Homo sapiens GN=COMMD1 PE=1 SV=1;>tr|B4DFQ4|B4DFQ4_HUMAN COMM domain-containing protein 1 OS=Homo sapiens GN=COMMD1 PE=2 SV=1;>tr|E9PE85|E9PE85_HUMAN COMM domain-containing protein 1 OS=Homo sapien	3	1	1	1	1	1	0	1	1	1	0	1	1	0	1	0	0	0	0	0	1	1	0	1	1	1	0	1	1	0	1	0	0	0	0	0	1	1	0	1	1	1
B1AKR6;B4DFR2;Q9NP97;H3BQI1;Q8TF09;Q9NP97-2;H3BPA0;H3BNG9	B1AKR6;B4DFR2;Q9NP97;H3BQI1;Q8TF09	4;4;4;3;3;1;1;1	4;4;4;3;3;1;1;1	3;3;3;2;2;0;0;0	Dynein light chain roadblock-type 1;Dynein light chain roadblock-type 2	DYNLRB1;DYNLRB2	>tr|B1AKR6|B1AKR6_HUMAN Dynein light chain roadblock-type 1 OS=Homo sapiens GN=DYNLRB1 PE=4 SV=1;>tr|B4DFR2|B4DFR2_HUMAN Dynein light chain roadblock-type 1 OS=Homo sapiens GN=DYNLRB1 PE=2 SV=1;>sp|Q9NP97|DLRB1_HUMAN Dynein light chain roadblock-type 1 OS=	8	4	4	3	3	4	3	4	2	4	3	4	3	4	2	4	3	4	1	4	3	4	3	4	2	4	3	4	3	4	2	4	3	4	1	4	2	3	2	3	1	3
P51812;B7ZB17;B4DG22;F5GYC4	P51812;B7ZB17;B4DG22;F5GYC4	5;5;5;5	2;2;2;2	2;2;2;2	Ribosomal protein S6 kinase alpha-3	RPS6KA3	>sp|P51812|KS6A3_HUMAN Ribosomal protein S6 kinase alpha-3 OS=Homo sapiens GN=RPS6KA3 PE=1 SV=1;>tr|B7ZB17|B7ZB17_HUMAN Ribosomal protein S6 kinase alpha-3 OS=Homo sapiens GN=RPS6KA3 PE=2 SV=1;>tr|B4DG22|B4DG22_HUMAN Ribosomal protein S6 kinase alpha-3 OS=	4	5	2	2	3	4	3	5	2	4	3	5	3	2	1	2	2	4	1	2	1	2	1	2	1	2	1	2	1	1	0	1	0	1	0	1	1	2	1	2	1	2
P19367;B4DG62;E7ENR4;P19367-3;P19367-2;P19367-4;B1AR63;B1AR61;B1AR62;P52790	P19367;B4DG62;E7ENR4;P19367-3;P19367-2;P19367-4	23;23;21;21;21;21;6;3;3;2	23;23;21;21;21;21;6;3;3;2	19;19;17;17;17;17;5;2;2;0	Hexokinase-1	HK1	>sp|P19367|HXK1_HUMAN Hexokinase-1 OS=Homo sapiens GN=HK1 PE=1 SV=3;>tr|B4DG62|B4DG62_HUMAN Hexokinase-1 OS=Homo sapiens GN=HK1 PE=2 SV=1;>tr|E7ENR4|E7ENR4_HUMAN Hexokinase-1 OS=Homo sapiens GN=HK1 PE=3 SV=1;>sp|P19367-3|HXK1_HUMAN Isoform 3 of Hexokinase-	10	23	23	19	14	15	14	18	14	16	13	20	14	19	16	16	16	18	10	17	14	15	14	18	14	16	13	20	14	19	16	16	16	18	10	17	11	13	12	15	12	13
Q5T1Z8;Q5T1Z4;E9PCJ0;Q14671;Q14671-2;B4DG92;H0YEH2;E7EWT3;E9PR38;F8WBG3;H0YDK8;F5H3Q8;E9PMX1	Q5T1Z8;Q5T1Z4;E9PCJ0;Q14671;Q14671-2;B4DG92;H0YEH2;E7EWT3;E9PR38;F8WBG3;H0YDK8;F5H3Q8;E9PMX1	2;2;2;2;2;2;2;2;2;2;1;1;1	2;2;2;2;2;2;2;2;2;2;1;1;1	1;1;1;1;1;1;1;1;1;1;0;1;1	Pumilio homolog 1	PUM1	>tr|Q5T1Z8|Q5T1Z8_HUMAN Pumilio homolog 1 OS=Homo sapiens GN=PUM1 PE=2 SV=1;>tr|Q5T1Z4|Q5T1Z4_HUMAN Pumilio homolog 1 OS=Homo sapiens GN=PUM1 PE=2 SV=1;>tr|E9PCJ0|E9PCJ0_HUMAN Pumilio homolog 1 OS=Homo sapiens GN=PUM1 PE=4 SV=1;>sp|Q14671|PUM1_HUMAN Pumili	13	2	2	1	0	1	1	2	0	2	1	2	1	1	0	1	1	1	0	0	0	1	1	2	0	2	1	2	1	1	0	1	1	1	0	0	0	1	1	1	0	1
O75027-2;O75027;G3V1J3;B4DGL8;G3XAC4;E9PJR8;E9PNQ5	O75027-2;O75027;G3V1J3;B4DGL8;G3XAC4	5;5;5;5;4;1;1	5;5;5;5;4;1;1	5;5;5;5;4;1;1	ATP-binding cassette sub-family B member 7, mitochondrial	ABCB7	>sp|O75027-2|ABCB7_HUMAN Isoform 2 of ATP-binding cassette sub-family B member 7, mitochondrial OS=Homo sapiens GN=ABCB7;>sp|O75027|ABCB7_HUMAN ATP-binding cassette sub-family B member 7, mitochondrial OS=Homo sapiens GN=ABCB7 PE=1 SV=2;>tr|G3V1J3|G3V1J3_H	7	5	5	5	1	3	2	4	2	3	3	4	3	2	3	2	2	3	2	1	1	3	2	4	2	3	3	4	3	2	3	2	2	3	2	1	1	3	2	4	2	3
Q9NX70;B4DGM4	Q9NX70;B4DGM4	2;2	2;2	2;2	Mediator of RNA polymerase II transcription subunit 29	MED29	>sp|Q9NX70|MED29_HUMAN Mediator of RNA polymerase II transcription subunit 29 OS=Homo sapiens GN=MED29 PE=1 SV=1;>tr|B4DGM4|B4DGM4_HUMAN Mediator of RNA polymerase II transcription subunit 29 OS=Homo sapiens GN=MED29 PE=2 SV=1	2	2	2	2	0	2	0	1	0	2	0	0	0	0	0	0	0	0	0	0	0	2	0	1	0	2	0	0	0	0	0	0	0	0	0	0	0	2	0	1	0	2
P35222;B4DGU4;E7ERS9;E7EMJ5;P35222-2;E7EV28;E9PDF9;C9IZ65	P35222;B4DGU4;E7ERS9	20;20;19;3;2;1;1;1	18;18;17;3;2;1;1;1	18;18;17;3;2;1;1;1	Catenin beta-1	CTNNB1	>sp|P35222|CTNB1_HUMAN Catenin beta-1 OS=Homo sapiens GN=CTNNB1 PE=1 SV=1;>tr|B4DGU4|B4DGU4_HUMAN Catenin beta-1 OS=Homo sapiens GN=CTNNB1 PE=2 SV=1;>tr|E7ERS9|E7ERS9_HUMAN Uncharacterized protein OS=Homo sapiens GN=CTNNB1 PE=4 SV=1	8	20	18	18	10	17	13	15	11	14	10	16	9	12	7	6	6	5	6	4	9	16	11	13	10	12	8	15	7	10	6	4	4	4	5	3	9	16	11	13	10	12
B4DHM5	B4DHM5	22	1	1	Phosphoglycerate kinase	PGK1	>tr|B4DHM5|B4DHM5_HUMAN Phosphoglycerate kinase OS=Homo sapiens GN=PGK1 PE=2 SV=1	1	22	1	1	19	21	18	21	18	22	19	22	19	21	20	21	19	21	14	20	0	1	0	0	0	1	0	1	0	1	1	0	0	0	0	0	0	1	0	0	0	1
G5EA09;O00560;O00560-2;E9PBU7;B4DHN5;O00560-3	G5EA09;O00560;O00560-2;E9PBU7;B4DHN5;O00560-3	2;2;2;2;2;1	2;2;2;2;2;1	2;2;2;2;2;1	Syntenin-1	SDCBP	>tr|G5EA09|G5EA09_HUMAN Syndecan binding protein (Syntenin), isoform CRA_a OS=Homo sapiens GN=SDCBP PE=4 SV=1;>sp|O00560|SDCB1_HUMAN Syntenin-1 OS=Homo sapiens GN=SDCBP PE=1 SV=1;>sp|O00560-2|SDCB1_HUMAN Isoform 2 of Syntenin-1 OS=Homo sapiens GN=SDCBP;>tr	6	2	2	2	1	2	2	1	0	1	1	1	1	0	0	1	0	1	1	0	1	2	2	1	0	1	1	1	1	0	0	1	0	1	1	0	1	2	2	1	0	1
P20073;P20073-2;B4DHY4;B4DT77	P20073;P20073-2;B4DHY4;B4DT77	12;12;12;12	12;12;12;12	12;12;12;12	Annexin A7;Annexin	ANXA7	>sp|P20073|ANXA7_HUMAN Annexin A7 OS=Homo sapiens GN=ANXA7 PE=1 SV=3;>sp|P20073-2|ANXA7_HUMAN Isoform 2 of Annexin A7 OS=Homo sapiens GN=ANXA7;>tr|B4DHY4|B4DHY4_HUMAN Annexin OS=Homo sapiens GN=ANXA7 PE=2 SV=1;>tr|B4DT77|B4DT77_HUMAN Annexin OS=Homo sapien	4	12	12	12	8	10	8	10	7	11	6	11	10	11	6	11	8	11	2	10	8	10	8	10	7	11	6	11	10	11	6	11	8	11	2	10	8	10	8	10	7	11
P05067;P05067-9;P05067-8;B4DII8;P05067-7;E9PG40;H7C0V9;P05067-6;P05067-5;P05067-4;P05067-3;E9PEV0;P05067-10;P05067-2	P05067;P05067-9;P05067-8;B4DII8;P05067-7;E9PG40;H7C0V9;P05067-6;P05067-5;P05067-4;P05067-3;E9PEV0;P05067-10;P05067-2	3;3;3;3;3;3;3;2;2;2;2;2;2;2	3;3;3;3;3;3;3;2;2;2;2;2;2;2	3;3;3;3;3;3;3;2;2;2;2;2;2;2	Amyloid beta A4 protein;N-APP;Soluble APP-alpha;Soluble APP-beta;C99;Beta-amyloid protein 42;Beta-amyloid protein 40;C83;P3(42);P3(40);C80;Gamma-secretase C-terminal fragment 59;Gamma-secretase C-terminal fragment 57;Gamma-secretase C-terminal fragment 50;C31	APP	>sp|P05067|A4_HUMAN Amyloid beta A4 protein OS=Homo sapiens GN=APP PE=1 SV=3;>sp|P05067-9|A4_HUMAN Isoform L-APP752 of Amyloid beta A4 protein OS=Homo sapiens GN=APP;>sp|P05067-8|A4_HUMAN Isoform APP751 of Amyloid beta A4 protein OS=Homo sapiens GN=APP;>tr	14	3	3	3	2	2	0	2	0	2	0	1	0	1	0	1	2	1	2	1	2	2	0	2	0	2	0	1	0	1	0	1	2	1	2	1	2	2	0	2	0	2
P21980;F5H6P0;B4DIT7;P21980-2;P21980-3;A2A299	P21980;F5H6P0;B4DIT7;P21980-2	11;11;11;6;1;1	11;11;11;6;1;1	11;11;11;6;1;1	Protein-glutamine gamma-glutamyltransferase 2	TGM2	>sp|P21980|TGM2_HUMAN Protein-glutamine gamma-glutamyltransferase 2 OS=Homo sapiens GN=TGM2 PE=1 SV=2;>tr|F5H6P0|F5H6P0_HUMAN Protein-glutamine gamma-glutamyltransferase 2 OS=Homo sapiens GN=TGM2 PE=3 SV=1;>tr|B4DIT7|B4DIT7_HUMAN Protein-glutamine gamma-gl	6	11	11	11	7	9	7	9	8	11	7	8	9	7	4	9	5	7	1	9	7	9	7	9	8	11	7	8	9	7	4	9	5	7	1	9	7	9	7	9	8	11
O15084-1;O15084-4;O15084;O15084-2;B4DIW9;C9JBB9	O15084-1;O15084-4;O15084;O15084-2;B4DIW9;C9JBB9	2;2;2;2;2;2	2;2;2;2;2;2	2;2;2;2;2;2	Serine/threonine-protein phosphatase 6 regulatory ankyrin repeat subunit A	ANKRD28	>sp|O15084-1|ANR28_HUMAN Isoform 3 of Serine/threonine-protein phosphatase 6 regulatory ankyrin repeat subunit A OS=Homo sapiens GN=ANKRD28;>sp|O15084-4|ANR28_HUMAN Isoform 4 of Serine/threonine-protein phosphatase 6 regulatory ankyrin repeat subunit A OS=	6	2	2	2	0	2	0	2	0	2	0	1	0	1	0	1	0	0	0	1	0	2	0	2	0	2	0	1	0	1	0	1	0	0	0	1	0	2	0	2	0	2
B4DIY7;C9J2U4;Q96BW9;H7C1A2	B4DIY7;C9J2U4;Q96BW9	3;3;2;1	3;3;2;1	3;3;2;1	Mitochondrial translocator assembly and maintenance protein 41 homolog	TAMM41	>tr|B4DIY7|B4DIY7_HUMAN Mitochondrial translocator assembly and maintenance protein 41 homolog OS=Homo sapiens GN=TAMM41 PE=2 SV=1;>tr|C9J2U4|C9J2U4_HUMAN Chromosome 3 open reading frame 31, isoform CRA_f OS=Homo sapiens GN=TAMM41 PE=4 SV=1;>sp|Q96BW9|TAM4	4	3	3	3	0	3	1	3	0	2	1	3	1	2	1	0	2	2	2	1	0	3	1	3	0	2	1	3	1	2	1	0	2	2	2	1	0	3	1	3	0	2
P20339;B4DJA5	P20339;B4DJA5	5;5	3;3	3;3	Ras-related protein Rab-5A	RAB5A	>sp|P20339|RAB5A_HUMAN Ras-related protein Rab-5A OS=Homo sapiens GN=RAB5A PE=1 SV=2;>tr|B4DJA5|B4DJA5_HUMAN Ras-related protein Rab-5A OS=Homo sapiens GN=RAB5A PE=2 SV=1	2	5	3	3	4	5	4	5	3	5	4	5	3	3	4	3	3	3	3	4	2	3	2	3	1	3	2	3	1	1	2	1	2	1	1	2	2	3	2	3	1	3
E9PFW3;Q96CW1;Q96CW1-2;F5H0H0;B4DJB1;C9JJ47;C9JGT8;C9JTK4;H7C4C3	E9PFW3;Q96CW1;Q96CW1-2;F5H0H0;B4DJB1;C9JJ47	7;7;7;7;7;4;1;1;1	7;7;7;7;7;4;1;1;1	7;7;7;7;7;4;1;1;1	AP-2 complex subunit mu	AP2M1	>tr|E9PFW3|E9PFW3_HUMAN AP-2 complex subunit mu OS=Homo sapiens GN=AP2M1 PE=4 SV=1;>sp|Q96CW1|AP2M1_HUMAN AP-2 complex subunit mu OS=Homo sapiens GN=AP2M1 PE=1 SV=2;>sp|Q96CW1-2|AP2M1_HUMAN Isoform 2 of AP-2 complex subunit mu OS=Homo sapiens GN=AP2M1;>tr|	9	7	7	7	4	4	6	6	4	7	4	5	3	3	2	2	4	3	1	3	4	4	6	6	4	7	4	5	3	3	2	2	4	3	1	3	4	4	6	6	4	7
P37268;E9PNM1;B4DJE5;B7Z1J3;B4DT56;B3KQ95;E9PJG4;E9PSH1;E9PNJ2;E9PQ90	P37268;E9PNM1;B4DJE5;B7Z1J3;B4DT56;B3KQ95	3;3;3;2;2;2;1;1;1;1	3;3;3;2;2;2;1;1;1;1	3;3;3;2;2;2;1;1;1;1	Squalene synthase	FDFT1	>sp|P37268|FDFT_HUMAN Squalene synthase OS=Homo sapiens GN=FDFT1 PE=1 SV=1;>tr|E9PNM1|E9PNM1_HUMAN Squalene synthase OS=Homo sapiens GN=FDFT1 PE=4 SV=1;>tr|B4DJE5|B4DJE5_HUMAN Squalene synthase OS=Homo sapiens GN=FDFT1 PE=2 SV=1;>tr|B7Z1J3|B7Z1J3_HUMAN Squ	10	3	3	3	1	3	2	3	2	3	3	3	3	3	2	2	2	3	2	3	1	3	2	3	2	3	3	3	3	3	2	2	2	3	2	3	1	3	2	3	2	3
O00267;O00267-2;B4DJK4	O00267;O00267-2;B4DJK4	6;6;6	6;6;6	6;6;6	Transcription elongation factor SPT5	SUPT5H	>sp|O00267|SPT5H_HUMAN Transcription elongation factor SPT5 OS=Homo sapiens GN=SUPT5H PE=1 SV=1;>sp|O00267-2|SPT5H_HUMAN Isoform 2 of Transcription elongation factor SPT5 OS=Homo sapiens GN=SUPT5H;>tr|B4DJK4|B4DJK4_HUMAN Uncharacterized protein OS=Homo sap	3	6	6	6	1	4	2	3	1	3	3	3	1	3	0	1	1	1	0	2	1	4	2	3	1	3	3	3	1	3	0	1	1	1	0	2	1	4	2	3	1	3
B4DJL6;Q96SY0;B4DVT3;H3BRY6;Q96SY0-3;B4DVD5	B4DJL6;Q96SY0;B4DVT3;H3BRY6;Q96SY0-3;B4DVD5	2;2;2;2;2;2	2;2;2;2;2;2	2;2;2;2;2;2	UPF0464 protein C15orf44	C15orf44	>tr|B4DJL6|B4DJL6_HUMAN UPF0464 protein C15orf44 OS=Homo sapiens GN=C15orf44 PE=2 SV=1;>sp|Q96SY0|CO044_HUMAN UPF0464 protein C15orf44 OS=Homo sapiens GN=C15orf44 PE=1 SV=2;>tr|B4DVT3|B4DVT3_HUMAN UPF0464 protein C15orf44 OS=Homo sapiens GN=C15orf44 PE=2 S	6	2	2	2	1	1	1	1	1	1	0	1	2	0	0	0	0	0	0	0	1	1	1	1	1	1	0	1	2	0	0	0	0	0	0	0	1	1	1	1	1	1
H3BRC1;P62318;B4DJP7;H3BT13	H3BRC1;P62318;B4DJP7;H3BT13	7;7;7;4	7;7;7;4	7;7;7;4	Small nuclear ribonucleoprotein Sm D3	SNRPD3	>tr|H3BRC1|H3BRC1_HUMAN Small nuclear ribonucleoprotein Sm D3 OS=Homo sapiens GN=SNRPD3 PE=4 SV=1;>sp|P62318|SMD3_HUMAN Small nuclear ribonucleoprotein Sm D3 OS=Homo sapiens GN=SNRPD3 PE=1 SV=1;>tr|B4DJP7|B4DJP7_HUMAN Small nuclear ribonucleoprotein Sm D3	4	7	7	7	5	6	5	6	5	6	5	6	5	5	4	4	4	4	4	5	5	6	5	6	5	6	5	6	5	5	4	4	4	4	4	5	5	6	5	6	5	6
O75390;B4DJV2;F8VPA1;H0YH82;F8W1S4;F8VPF9;F8W4S1;F8VRI6;F8VX68;F8VRP1;H0YIC4;F8VX07;F8VZK9;F8VTT8;F8VR34;F8VWQ5;F8W642;F8VVF6	O75390;B4DJV2	17;17;8;7;7;7;6;6;6;6;5;5;5;4;4;4;3;2	17;17;8;7;7;7;6;6;6;6;5;5;5;4;4;4;3;2	16;16;8;7;7;7;5;6;6;6;5;5;5;3;3;3;3;1	Citrate synthase, mitochondrial;Citrate synthase	CS	>sp|O75390|CISY_HUMAN Citrate synthase, mitochondrial OS=Homo sapiens GN=CS PE=1 SV=2;>tr|B4DJV2|B4DJV2_HUMAN Citrate synthase OS=Homo sapiens GN=CS PE=2 SV=1	18	17	17	16	10	17	12	17	15	15	10	16	11	12	9	13	9	11	8	8	10	17	12	17	15	15	10	16	11	12	9	13	9	11	8	8	10	16	11	16	15	14
Q15029;B4DK30	Q15029;B4DK30	41;41	40;40	40;40	116 kDa U5 small nuclear ribonucleoprotein component	EFTUD2	>sp|Q15029|U5S1_HUMAN 116 kDa U5 small nuclear ribonucleoprotein component OS=Homo sapiens GN=EFTUD2 PE=1 SV=1;>tr|B4DK30|B4DK30_HUMAN 116 kDa U5 small nuclear ribonucleoprotein component OS=Homo sapiens GN=EFTUD2 PE=2 SV=1	2	41	40	40	25	36	26	34	25	33	22	34	20	28	18	25	20	28	14	22	24	35	25	33	24	32	21	33	19	27	17	24	19	27	13	21	24	35	25	33	24	32
P40818;B4DKA8	P40818;B4DKA8	1;1	1;1	1;1	Ubiquitin carboxyl-terminal hydrolase 8;Ubiquitin carboxyl-terminal hydrolase	USP8	>sp|P40818|UBP8_HUMAN Ubiquitin carboxyl-terminal hydrolase 8 OS=Homo sapiens GN=USP8 PE=1 SV=1;>tr|B4DKA8|B4DKA8_HUMAN Ubiquitin carboxyl-terminal hydrolase OS=Homo sapiens GN=USP8 PE=2 SV=1	2	1	1	1	0	0	0	0	0	0	0	1	0	0	0	0	0	0	0	0	0	0	0	0	0	0	0	1	0	0	0	0	0	0	0	0	0	0	0	0	0	0
P42892;P42892-4;P42892-3;B4DKB2;P42892-2;E9PDM6;E9PHZ1;E9PN99	P42892;P42892-4;P42892-3;B4DKB2;P42892-2	9;9;9;9;8;3;1;1	9;9;9;9;8;3;1;1	9;9;9;9;8;3;1;1	Endothelin-converting enzyme 1	ECE1	>sp|P42892|ECE1_HUMAN Endothelin-converting enzyme 1 OS=Homo sapiens GN=ECE1 PE=1 SV=2;>sp|P42892-4|ECE1_HUMAN Isoform D of Endothelin-converting enzyme 1 OS=Homo sapiens GN=ECE1;>sp|P42892-3|ECE1_HUMAN Isoform C of Endothelin-converting enzyme 1 OS=Homo s	8	9	9	9	4	9	5	8	5	6	3	7	2	5	2	1	1	4	3	2	4	9	5	8	5	6	3	7	2	5	2	1	1	4	3	2	4	9	5	8	5	6
P49589-3;P49589;B4DKY1;P49589-2;A8MVQ3;E9PRS8;E9PLP0;C9JLN0	P49589-3;P49589;B4DKY1;P49589-2;A8MVQ3	12;12;12;12;10;2;1;1	12;12;12;12;10;2;1;1	12;12;12;12;10;2;1;1	Cysteine--tRNA ligase, cytoplasmic	CARS	>sp|P49589-3|SYCC_HUMAN Isoform 3 of Cysteine--tRNA ligase, cytoplasmic OS=Homo sapiens GN=CARS;>sp|P49589|SYCC_HUMAN Cysteine--tRNA ligase, cytoplasmic OS=Homo sapiens GN=CARS PE=1 SV=3;>tr|B4DKY1|B4DKY1_HUMAN Cysteine--tRNA ligase, cytoplasmic OS=Homo sa	8	12	12	12	4	7	4	5	5	6	5	9	5	6	1	7	3	7	1	8	4	7	4	5	5	6	5	9	5	6	1	7	3	7	1	8	4	7	4	5	5	6
P29353-6;P29353;B4DL02;P29353-7;P29353-2;P29353-3;P29353-5;E9PFM5;H0Y539;Q5T188;Q5T182;Q5T187	P29353-6;P29353;B4DL02;P29353-7;P29353-2;P29353-3;P29353-5;E9PFM5;H0Y539;Q5T188	3;3;3;3;3;3;3;2;2;2;1;1	3;3;3;3;3;3;3;2;2;2;1;1	3;3;3;3;3;3;3;2;2;2;1;1	SHC-transforming protein 1	SHC1	>sp|P29353-6|SHC1_HUMAN Isoform 6 of SHC-transforming protein 1 OS=Homo sapiens GN=SHC1;>sp|P29353|SHC1_HUMAN SHC-transforming protein 1 OS=Homo sapiens GN=SHC1 PE=1 SV=4;>tr|B4DL02|B4DL02_HUMAN SHC-transforming protein 1 OS=Homo sapiens GN=SHC1 PE=2 SV=1;	12	3	3	3	0	3	1	2	0	1	0	1	0	0	0	1	0	0	0	0	0	3	1	2	0	1	0	1	0	0	0	1	0	0	0	0	0	3	1	2	0	1
Q9Y619;B4DL63	Q9Y619;B4DL63	1;1	1;1	1;1	Mitochondrial ornithine transporter 1	SLC25A15	>sp|Q9Y619|ORNT1_HUMAN Mitochondrial ornithine transporter 1 OS=Homo sapiens GN=SLC25A15 PE=1 SV=1;>tr|B4DL63|B4DL63_HUMAN Mitochondrial ornithine transporter 1 OS=Homo sapiens GN=SLC25A15 PE=2 SV=1	2	1	1	1	0	1	1	1	1	1	1	1	1	0	0	0	0	0	0	0	0	1	1	1	1	1	1	1	1	0	0	0	0	0	0	0	0	1	1	1	1	1
O95235;B4DL79	O95235;B4DL79	3;3	3;3	3;3	Kinesin-like protein KIF20A	KIF20A	>sp|O95235|KI20A_HUMAN Kinesin-like protein KIF20A OS=Homo sapiens GN=KIF20A PE=1 SV=1;>tr|B4DL79|B4DL79_HUMAN Kinesin-like protein KIF20A OS=Homo sapiens GN=KIF20A PE=2 SV=1	2	3	3	3	1	1	2	2	2	1	2	1	1	1	2	1	1	0	2	1	1	1	2	2	2	1	2	1	1	1	2	1	1	0	2	1	1	1	2	2	2	1
G3V1C4;P30260;G5EA36;B4DL80;F6QPS0;E9PLI0	G3V1C4;P30260;G5EA36;B4DL80;F6QPS0	3;3;3;3;2;1	3;3;3;3;2;1	3;3;3;3;2;1	Cell division cycle protein 27 homolog	CDC27	>tr|G3V1C4|G3V1C4_HUMAN Cell division cycle 27, isoform CRA_b OS=Homo sapiens GN=CDC27 PE=4 SV=1;>sp|P30260|CDC27_HUMAN Cell division cycle protein 27 homolog OS=Homo sapiens GN=CDC27 PE=1 SV=2;>tr|G5EA36|G5EA36_HUMAN Cell division cycle 27, isoform CRA_c	6	3	3	3	3	2	2	2	2	1	2	2	2	2	1	2	2	3	1	1	3	2	2	2	2	1	2	2	2	2	1	2	2	3	1	1	3	2	2	2	2	1
O75152;B4DLG2;E9PQ61;E9PBY7	O75152;B4DLG2;E9PQ61;E9PBY7	4;4;4;4	4;4;4;4	4;4;4;4	Zinc finger CCCH domain-containing protein 11A	ZC3H11A	>sp|O75152|ZC11A_HUMAN Zinc finger CCCH domain-containing protein 11A OS=Homo sapiens GN=ZC3H11A PE=1 SV=3;>tr|B4DLG2|B4DLG2_HUMAN Zinc finger CCCH domain-containing protein 11A OS=Homo sapiens GN=ZC3H11A PE=2 SV=1;>tr|E9PQ61|E9PQ61_HUMAN Zinc finger CCCH	4	4	4	4	2	4	0	3	3	4	0	4	1	1	1	3	1	3	1	1	2	4	0	3	3	4	0	4	1	1	1	3	1	3	1	1	2	4	0	3	3	4
B4DLN1;P52815;B4E1E9;F8W9G5	B4DLN1;P52815	15;9;6;6	15;9;6;6	9;9;0;6	39S ribosomal protein L12, mitochondrial	SLC25A10;MRPL12	>tr|B4DLN1|B4DLN1_HUMAN Mitochondrial dicarboxylate carrier OS=Homo sapiens GN=SLC25A10 PE=2 SV=1;>sp|P52815|RM12_HUMAN 39S ribosomal protein L12, mitochondrial OS=Homo sapiens GN=MRPL12 PE=1 SV=2	4	15	15	9	10	10	10	11	10	12	10	13	9	10	10	12	10	10	12	10	10	10	10	11	10	12	10	13	9	10	10	12	10	10	12	10	5	5	6	5	5	6
Q9BSC4;B4DLV0;F5H6G7;Q9BSC4-2;H7C1Z3;Q9BSC4-3	Q9BSC4;B4DLV0;F5H6G7;Q9BSC4-2	5;5;5;5;1;1	5;5;5;5;1;1	5;5;5;5;1;1	Nucleolar protein 10	NOL10	>sp|Q9BSC4|NOL10_HUMAN Nucleolar protein 10 OS=Homo sapiens GN=NOL10 PE=1 SV=1;>tr|B4DLV0|B4DLV0_HUMAN Nucleolar protein 10 OS=Homo sapiens GN=NOL10 PE=2 SV=1;>tr|F5H6G7|F5H6G7_HUMAN Nucleolar protein 10 OS=Homo sapiens GN=NOL10 PE=4 SV=1;>sp|Q9BSC4-2|NOL1	6	5	5	5	2	4	0	4	2	4	1	5	1	2	0	3	1	2	0	2	2	4	0	4	2	4	1	5	1	2	0	3	1	2	0	2	2	4	0	4	2	4
Q96RN5;Q96RN5-2;G3V1P5;Q96RN5-3;F5GZU5;H7C308;B4DM43	Q96RN5;Q96RN5-2;G3V1P5;Q96RN5-3;F5GZU5;H7C308;B4DM43	1;1;1;1;1;1;1	1;1;1;1;1;1;1	1;1;1;1;1;1;1	Mediator of RNA polymerase II transcription subunit 15	MED15	>sp|Q96RN5|MED15_HUMAN Mediator of RNA polymerase II transcription subunit 15 OS=Homo sapiens GN=MED15 PE=1 SV=2;>sp|Q96RN5-2|MED15_HUMAN Isoform 2 of Mediator of RNA polymerase II transcription subunit 15 OS=Homo sapiens GN=MED15;>tr|G3V1P5|G3V1P5_HUMAN M	7	1	1	1	0	1	0	1	0	1	0	1	0	0	0	0	0	0	0	0	0	1	0	1	0	1	0	1	0	0	0	0	0	0	0	0	0	1	0	1	0	1
Q9BZL4;Q9BZL4-4;Q9BZL4-3;B5MEC7;Q9BZL4-2;B4DME2	Q9BZL4;Q9BZL4-4;Q9BZL4-3;B5MEC7;Q9BZL4-2;B4DME2	2;2;2;2;2;2	2;2;2;2;2;2	2;2;2;2;2;2	Protein phosphatase 1 regulatory subunit 12C	PPP1R12C	>sp|Q9BZL4|PP12C_HUMAN Protein phosphatase 1 regulatory subunit 12C OS=Homo sapiens GN=PPP1R12C PE=1 SV=1;>sp|Q9BZL4-4|PP12C_HUMAN Isoform 4 of Protein phosphatase 1 regulatory subunit 12C OS=Homo sapiens GN=PPP1R12C;>sp|Q9BZL4-3|PP12C_HUMAN Isoform 3 of P	6	2	2	2	1	1	2	1	1	1	1	1	2	1	0	1	1	1	1	0	1	1	2	1	1	1	1	1	2	1	0	1	1	1	1	0	1	1	2	1	1	1
Q9NSK0-3;Q9NSK0;B4DME9;Q9NSK0-4;C9J8T5;C9JZE5	Q9NSK0-3;Q9NSK0;B4DME9;Q9NSK0-4;C9J8T5;C9JZE5	3;3;3;2;2;2	1;1;1;1;1;1	1;1;1;1;1;1	Kinesin light chain 4	KLC4	>sp|Q9NSK0-3|KLC4_HUMAN Isoform 3 of Kinesin light chain 4 OS=Homo sapiens GN=KLC4;>sp|Q9NSK0|KLC4_HUMAN Kinesin light chain 4 OS=Homo sapiens GN=KLC4 PE=1 SV=3;>tr|B4DME9|B4DME9_HUMAN Kinesin light chain 4 OS=Homo sapiens GN=KLC4 PE=2 SV=1;>sp|Q9NSK0-4|KL	6	3	1	1	1	2	1	1	1	2	1	1	1	2	2	1	2	1	2	1	0	1	0	0	0	0	0	0	0	0	0	0	0	0	0	0	0	1	0	0	0	0
Q9BW27;B4DMQ3;B4DPW1;F5H0B4;F5H0W7	Q9BW27;B4DMQ3;B4DPW1;F5H0B4	9;9;6;5;4	9;9;6;5;4	9;9;6;5;4	Nuclear pore complex protein Nup85	NUP85	>sp|Q9BW27|NUP85_HUMAN Nuclear pore complex protein Nup85 OS=Homo sapiens GN=NUP85 PE=1 SV=1;>tr|B4DMQ3|B4DMQ3_HUMAN Nuclear pore complex protein Nup85 OS=Homo sapiens GN=NUP85 PE=2 SV=1;>tr|B4DPW1|B4DPW1_HUMAN Nuclear pore complex protein Nup85 OS=Homo sa	5	9	9	9	3	5	2	7	4	6	2	7	2	5	2	3	3	5	2	3	3	5	2	7	4	6	2	7	2	5	2	3	3	5	2	3	3	5	2	7	4	6
Q2TAA2;H7C5G1;B4DMV3;C9JE02;C9J5J2;C9JDY4	Q2TAA2;H7C5G1;B4DMV3	3;3;3;1;1;1	3;3;3;1;1;1	3;3;3;1;1;1	Isoamyl acetate-hydrolyzing esterase 1 homolog	IAH1	>sp|Q2TAA2|IAH1_HUMAN Isoamyl acetate-hydrolyzing esterase 1 homolog OS=Homo sapiens GN=IAH1 PE=1 SV=1;>tr|H7C5G1|H7C5G1_HUMAN Isoamyl acetate-hydrolyzing esterase 1 homolog (Fragment) OS=Homo sapiens GN=IAH1 PE=4 SV=1;>tr|B4DMV3|B4DMV3_HUMAN HCG1685787, i	6	3	3	3	1	3	2	3	3	3	3	3	2	2	0	2	1	2	0	3	1	3	2	3	3	3	3	3	2	2	0	2	1	2	0	3	1	3	2	3	3	3
B4DMW1	B4DMW1	1	1	1		NISCH	>tr|B4DMW1|B4DMW1_HUMAN Nischarin OS=Homo sapiens GN=NISCH PE=2 SV=1	1	1	1	1	1	1	1	1	1	1	0	1	1	1	1	1	1	1	1	1	1	1	1	1	1	1	0	1	1	1	1	1	1	1	1	1	1	1	1	1	1	1
Q96GC5;B4DN34;F5H702;F5H8D0	Q96GC5;B4DN34;F5H702;F5H8D0	2;2;2;1	2;2;2;1	2;2;2;1	39S ribosomal protein L48, mitochondrial	MRPL48	>sp|Q96GC5|RM48_HUMAN 39S ribosomal protein L48, mitochondrial OS=Homo sapiens GN=MRPL48 PE=1 SV=2;>tr|B4DN34|B4DN34_HUMAN 39S ribosomal protein L48, mitochondrial OS=Homo sapiens GN=MRPL48 PE=2 SV=1;>tr|F5H702|F5H702_HUMAN 39S ribosomal protein L48, mitoc	4	2	2	2	2	1	2	1	2	1	2	2	1	0	0	0	0	1	0	0	2	1	2	1	2	1	2	2	1	0	0	0	0	1	0	0	2	1	2	1	2	1
Q9UHB6;B4DN52;Q9UHB6-2;F8VQE1;Q9UHB6-3;F8VS07;F8VRN8	Q9UHB6;B4DN52;Q9UHB6-2;F8VQE1;Q9UHB6-3;F8VS07	22;22;22;22;17;17;9	22;22;22;22;17;17;9	1;1;1;1;1;1;1	LIM domain and actin-binding protein 1	LIMA1	>sp|Q9UHB6|LIMA1_HUMAN LIM domain and actin-binding protein 1 OS=Homo sapiens GN=LIMA1 PE=1 SV=1;>tr|B4DN52|B4DN52_HUMAN LIM domain and actin-binding protein 1 OS=Homo sapiens GN=LIMA1 PE=2 SV=1;>sp|Q9UHB6-2|LIMA1_HUMAN Isoform Alpha of LIM domain and acti	7	22	22	1	14	18	15	17	12	17	15	16	16	16	13	13	12	10	9	10	14	18	15	17	12	17	15	16	16	16	13	13	12	10	9	10	0	0	1	0	0	0
B4DN88;P29558;P29558-2;E7ETU5;E7EPF2	B4DN88;P29558;P29558-2;E7ETU5;E7EPF2	2;2;2;2;1	2;2;2;2;1	1;1;1;1;0	RNA-binding motif, single-stranded-interacting protein 1	RBMS1	>tr|B4DN88|B4DN88_HUMAN RNA-binding motif, single-stranded-interacting protein 1 OS=Homo sapiens GN=RBMS1 PE=2 SV=1;>sp|P29558|RBMS1_HUMAN RNA-binding motif, single-stranded-interacting protein 1 OS=Homo sapiens GN=RBMS1 PE=1 SV=3;>sp|P29558-2|RBMS1_HUMAN	5	2	2	1	2	2	2	2	2	2	2	2	2	2	2	2	2	2	1	2	2	2	2	2	2	2	2	2	2	2	2	2	2	2	1	2	1	1	1	1	1	1
Q16831;B4DND0;C9JIP2;C9J486;F8WD51;C9K0J2	Q16831;B4DND0;C9JIP2;C9J486;F8WD51;C9K0J2	1;1;1;1;1;1	1;1;1;1;1;1	1;1;1;1;1;1	Uridine phosphorylase 1	UPP1	>sp|Q16831|UPP1_HUMAN Uridine phosphorylase 1 OS=Homo sapiens GN=UPP1 PE=1 SV=1;>tr|B4DND0|B4DND0_HUMAN Uridine phosphorylase 1 OS=Homo sapiens GN=UPP1 PE=2 SV=1;>tr|C9JIP2|C9JIP2_HUMAN Uridine phosphorylase 1 (Fragment) OS=Homo sapiens GN=UPP1 PE=4 SV=1;>	6	1	1	1	0	1	1	1	1	1	1	1	0	0	0	0	1	1	0	0	0	1	1	1	1	1	1	1	0	0	0	0	1	1	0	0	0	1	1	1	1	1
B4DNJ6;Q9Y3F4;B0AZV0;H0YH33;F5H1G1	B4DNJ6;Q9Y3F4;B0AZV0	19;19;14;5;1	19;19;14;5;1	19;19;14;5;1	Serine-threonine kinase receptor-associated protein	STRAP	>tr|B4DNJ6|B4DNJ6_HUMAN Serine-threonine kinase receptor-associated protein OS=Homo sapiens GN=STRAP PE=2 SV=1;>sp|Q9Y3F4|STRAP_HUMAN Serine-threonine kinase receptor-associated protein OS=Homo sapiens GN=STRAP PE=1 SV=1;>tr|B0AZV0|B0AZV0_HUMAN Serine-thre	5	19	19	19	15	18	16	17	16	18	15	17	15	14	15	18	15	16	14	16	15	18	16	17	16	18	15	17	15	14	15	18	15	16	14	16	15	18	16	17	16	18
Q96TA2;Q96I63;Q96TA2-2;B4DNM1;F5GYR4;Q5T8D1;Q5T8D2	Q96TA2;Q96I63;Q96TA2-2;B4DNM1;F5GYR4	6;6;6;6;5;2;2	6;6;6;6;5;2;2	6;6;6;6;5;2;2	ATP-dependent zinc metalloprotease YME1L1	YME1L1	>sp|Q96TA2|YMEL1_HUMAN ATP-dependent zinc metalloprotease YME1L1 OS=Homo sapiens GN=YME1L1 PE=1 SV=2;>tr|Q96I63|Q96I63_HUMAN ATP-dependent zinc metalloprotease YME1L1 OS=Homo sapiens GN=YME1L1 PE=2 SV=1;>sp|Q96TA2-2|YMEL1_HUMAN Isoform 2 of ATP-dependent z	7	6	6	6	3	4	1	2	4	3	1	4	0	2	0	1	0	1	0	0	3	4	1	2	4	3	1	4	0	2	0	1	0	1	0	0	3	4	1	2	4	3
Q96GD4;B4DNM4;C7G535	Q96GD4;B4DNM4;C7G535	4;4;2	4;4;2	4;4;2	Aurora kinase B	AURKB;aurkb-sv2	>sp|Q96GD4|AURKB_HUMAN Aurora kinase B OS=Homo sapiens GN=AURKB PE=1 SV=3;>tr|B4DNM4|B4DNM4_HUMAN Aurora kinase B OS=Homo sapiens GN=AURKB PE=2 SV=1;>tr|C7G535|C7G535_HUMAN Aurora kinase B OS=Homo sapiens GN=aurkb-sv2 PE=2 SV=1	3	4	4	4	2	2	2	2	2	2	2	2	1	0	1	2	1	1	0	0	2	2	2	2	2	2	2	2	1	0	1	2	1	1	0	0	2	2	2	2	2	2
Q96IU4;B4DNR3;F8W9U3;B4DQI4;Q96IU4-2	Q96IU4;B4DNR3;F8W9U3;B4DQI4;Q96IU4-2	6;6;5;4;3	6;6;5;4;3	6;6;5;4;3	Abhydrolase domain-containing protein 14B	ABHD14B	>sp|Q96IU4|ABHEB_HUMAN Abhydrolase domain-containing protein 14B OS=Homo sapiens GN=ABHD14B PE=1 SV=1;>tr|B4DNR3|B4DNR3_HUMAN Abhydrolase domain-containing protein 14B OS=Homo sapiens GN=ABHD14B PE=2 SV=1;>tr|F8W9U3|F8W9U3_HUMAN Abhydrolase domain-containi	5	6	6	6	5	5	5	6	5	6	5	6	5	4	4	4	3	6	1	5	5	5	5	6	5	6	5	6	5	4	4	4	3	6	1	5	5	5	5	6	5	6
Q9BT22;B4DP08	Q9BT22;B4DP08	2;2	2;2	2;2	Chitobiosyldiphosphodolichol beta-mannosyltransferase	ALG1	>sp|Q9BT22|ALG1_HUMAN Chitobiosyldiphosphodolichol beta-mannosyltransferase OS=Homo sapiens GN=ALG1 PE=1 SV=2;>tr|B4DP08|B4DP08_HUMAN Chitobiosyldiphosphodolichol beta-mannosyltransferase OS=Homo sapiens GN=ALG1 PE=2 SV=1	2	2	2	2	1	1	2	2	2	1	2	2	2	0	0	0	1	0	0	0	1	1	2	2	2	1	2	2	2	0	0	0	1	0	0	0	1	1	2	2	2	1
Q15185;B4DP11;B4DP21;B4DHP2;B4DDC6	Q15185;B4DP11;B4DP21	9;9;8;3;2	9;9;8;3;2	9;9;8;3;2	Prostaglandin E synthase 3	PTGES3	>sp|Q15185|TEBP_HUMAN Prostaglandin E synthase 3 OS=Homo sapiens GN=PTGES3 PE=1 SV=1;>tr|B4DP11|B4DP11_HUMAN Prostaglandin E synthase 3 OS=Homo sapiens GN=PTGES3 PE=2 SV=1;>tr|B4DP21|B4DP21_HUMAN Prostaglandin E synthase 3 OS=Homo sapiens GN=PTGES3 PE=2 SV	5	9	9	9	8	8	9	9	9	8	9	8	8	7	7	8	7	7	5	8	8	8	9	9	9	8	9	8	8	7	7	8	7	7	5	8	8	8	9	9	9	8
Q15363;B4DP27;F5GX39;E7EQ72;F6QWA0	Q15363;B4DP27;F5GX39;E7EQ72;F6QWA0	3;3;3;2;2	3;3;3;2;2	3;3;3;2;2	Transmembrane emp24 domain-containing protein 2	TMED2	>sp|Q15363|TMED2_HUMAN Transmembrane emp24 domain-containing protein 2 OS=Homo sapiens GN=TMED2 PE=1 SV=1;>tr|B4DP27|B4DP27_HUMAN Transmembrane emp24 domain-containing protein 2 OS=Homo sapiens GN=TMED2 PE=2 SV=1;>tr|F5GX39|F5GX39_HUMAN Transmembrane emp24	5	3	3	3	0	2	1	2	1	3	1	3	1	3	0	3	2	3	0	3	0	2	1	2	1	3	1	3	1	3	0	3	2	3	0	3	0	2	1	2	1	3
Q92786;B4DP41	Q92786;B4DP41	2;2	2;2	2;2	Prospero homeobox protein 1	PROX1	>sp|Q92786|PROX1_HUMAN Prospero homeobox protein 1 OS=Homo sapiens GN=PROX1 PE=1 SV=2;>tr|B4DP41|B4DP41_HUMAN Prospero homeobox protein 1 OS=Homo sapiens GN=PROX1 PE=2 SV=1	2	2	2	2	1	2	2	1	2	2	2	1	2	2	1	1	1	1	2	2	1	2	2	1	2	2	2	1	2	2	1	1	1	1	2	2	1	2	2	1	2	2
F5H5P2;B4DP47;P12694;E7ESE6;F5GXU9;H0YH31	F5H5P2;B4DP47;P12694;E7ESE6;F5GXU9	5;5;5;3;3;2	5;5;5;3;3;2	5;5;5;3;3;2	2-oxoisovalerate dehydrogenase subunit alpha, mitochondrial	BCKDHA	>tr|F5H5P2|F5H5P2_HUMAN Uncharacterized protein OS=Homo sapiens PE=4 SV=1;>tr|B4DP47|B4DP47_HUMAN 2-oxoisovalerate dehydrogenase subunit alpha, mitochondrial OS=Homo sapiens GN=BCKDHA PE=2 SV=1;>sp|P12694|ODBA_HUMAN 2-oxoisovalerate dehydrogenase subunit a	6	5	5	5	2	4	1	4	3	3	1	4	2	5	2	4	3	5	1	3	2	4	1	4	3	3	1	4	2	5	2	4	3	5	1	3	2	4	1	4	3	3
O15381;B4DP98;O15381-2;H0Y8B6;O15381-3;F8W938;B4DMC4;E7ERY0;E9PH71;E7EWK7;C9J6P7;C9JP83	O15381;B4DP98;O15381-2;H0Y8B6;O15381-3;F8W938;B4DMC4;E7ERY0	4;4;4;4;4;4;3;2;1;1;1;1	4;4;4;4;4;4;3;2;1;1;1;1	4;4;4;4;4;4;3;2;1;1;1;1	Nuclear valosin-containing protein-like	NVL	>sp|O15381|NVL_HUMAN Nuclear valosin-containing protein-like OS=Homo sapiens GN=NVL PE=1 SV=1;>tr|B4DP98|B4DP98_HUMAN Nuclear valosin-containing protein-like OS=Homo sapiens GN=NVL PE=2 SV=1;>sp|O15381-2|NVL_HUMAN Isoform 2 of Nuclear valosin-containing pr	12	4	4	4	2	2	1	2	2	2	0	1	0	0	0	1	0	2	0	1	2	2	1	2	2	2	0	1	0	0	0	1	0	2	0	1	2	2	1	2	2	2
Q96QE5;B4DPU1;Q96QE5-4	Q96QE5;B4DPU1;Q96QE5-4	2;2;2	2;2;2	2;2;2	Transcription elongation factor, mitochondrial	TEFM	>sp|Q96QE5|TEFM_HUMAN Transcription elongation factor, mitochondrial OS=Homo sapiens GN=TEFM PE=1 SV=1;>tr|B4DPU1|B4DPU1_HUMAN Transcription elongation factor, mitochondrial OS=Homo sapiens GN=TEFM PE=2 SV=1;>sp|Q96QE5-4|TEFM_HUMAN Isoform 2 of Transcripti	3	2	2	2	1	1	1	1	1	1	2	1	2	0	1	0	1	0	1	1	1	1	1	1	1	1	2	1	2	0	1	0	1	0	1	1	1	1	1	1	1	1
O94842;B4DPY8;F6TTN0;O15405;O15405-2;O94900;B4DYA1	O94842;B4DPY8;F6TTN0	3;3;3;1;1;1;1	3;3;3;1;1;1;1	3;3;3;1;1;1;1	TOX high mobility group box family member 4	TOX4	>sp|O94842|TOX4_HUMAN TOX high mobility group box family member 4 OS=Homo sapiens GN=TOX4 PE=1 SV=1;>tr|B4DPY8|B4DPY8_HUMAN TOX high mobility group box family member 4 OS=Homo sapiens GN=TOX4 PE=2 SV=1;>tr|F6TTN0|F6TTN0_HUMAN TOX high mobility group box fa	7	3	3	3	0	2	0	2	1	3	0	2	0	0	0	0	0	0	0	0	0	2	0	2	1	3	0	2	0	0	0	0	0	0	0	0	0	2	0	2	1	3
Q9BY44;F8WAE5;B4DQ14;B4DF96;C9IZE1;Q9BY44-2;H7C5R5;H7C5Q3;F8WAT3;F8WF18	Q9BY44;F8WAE5;B4DQ14;B4DF96;C9IZE1	18;18;18;15;9;8;6;5;2;2	18;18;18;15;9;8;6;5;2;2	18;18;18;15;9;8;6;5;2;2	Eukaryotic translation initiation factor 2A	EIF2A	>sp|Q9BY44|EIF2A_HUMAN Eukaryotic translation initiation factor 2A OS=Homo sapiens GN=EIF2A PE=1 SV=3;>tr|F8WAE5|F8WAE5_HUMAN Eukaryotic translation initiation factor 2A OS=Homo sapiens GN=EIF2A PE=4 SV=1;>tr|B4DQ14|B4DQ14_HUMAN Eukaryotic translation init	10	18	18	18	12	15	13	16	12	16	13	17	12	15	9	16	12	15	7	13	12	15	13	16	12	16	13	17	12	15	9	16	12	15	7	13	12	15	13	16	12	16
O95249;E9PCW1;Q96QI9;B4DQA8	O95249;E9PCW1;Q96QI9;B4DQA8	1;1;1;1	1;1;1;1	1;1;1;1	Golgi SNAP receptor complex member 1	GOSR1	>sp|O95249|GOSR1_HUMAN Golgi SNAP receptor complex member 1 OS=Homo sapiens GN=GOSR1 PE=1 SV=1;>tr|E9PCW1|E9PCW1_HUMAN Golgi SNAP receptor complex member 1 OS=Homo sapiens GN=GOSR1 PE=3 SV=1;>tr|Q96QI9|Q96QI9_HUMAN GOSR1 protein OS=Homo sapiens GN=GOSR1 PE	4	1	1	1	1	1	1	1	1	1	1	1	1	1	1	1	1	1	1	0	1	1	1	1	1	1	1	1	1	1	1	1	1	1	1	0	1	1	1	1	1	1
Q13595;B4DUA9;B4DQI6;Q13595-2	Q13595;B4DUA9;B4DQI6;Q13595-2	7;7;7;6	6;6;6;5	6;6;6;5	Transformer-2 protein homolog alpha	TRA2A	>sp|Q13595|TRA2A_HUMAN Transformer-2 protein homolog alpha OS=Homo sapiens GN=TRA2A PE=1 SV=1;>tr|B4DUA9|B4DUA9_HUMAN Transformer-2 protein homolog alpha OS=Homo sapiens GN=TRA2A PE=2 SV=1;>tr|B4DQI6|B4DQI6_HUMAN Transformer-2 protein homolog alpha OS=Homo	4	7	6	6	3	6	4	5	4	6	5	5	4	5	3	6	2	6	2	3	3	6	4	5	4	6	4	5	4	4	2	5	2	5	2	2	3	6	4	5	4	6
P52209;B4DQJ8;F5H7U0;F5H0L3;B4DV68	P52209;B4DQJ8;F5H7U0;F5H0L3;B4DV68	29;29;28;24;17	29;29;28;24;17	29;29;28;24;17	6-phosphogluconate dehydrogenase, decarboxylating	PGD	>sp|P52209|6PGD_HUMAN 6-phosphogluconate dehydrogenase, decarboxylating OS=Homo sapiens GN=PGD PE=1 SV=3;>tr|B4DQJ8|B4DQJ8_HUMAN 6-phosphogluconate dehydrogenase, decarboxylating OS=Homo sapiens GN=PGD PE=2 SV=1;>tr|F5H7U0|F5H7U0_HUMAN 6-phosphogluconate d	5	29	29	29	27	29	27	28	25	29	27	29	28	26	26	28	24	27	21	27	27	29	27	28	25	29	27	29	28	26	26	28	24	27	21	27	27	29	27	28	25	29
B4DHX5;E7EQC1;P22570;B4DQQ4;P22570-2;B7Z7G2;G3V0F2	B4DHX5;E7EQC1;P22570;B4DQQ4;P22570-2;B7Z7G2;G3V0F2	3;3;3;3;2;2;2	3;3;3;3;2;2;2	3;3;3;3;2;2;2	NADPH:adrenodoxin oxidoreductase, mitochondrial	FDXR	>tr|B4DHX5|B4DHX5_HUMAN NADPH:adrenodoxin oxidoreductase, mitochondrial OS=Homo sapiens GN=FDXR PE=2 SV=1;>tr|E7EQC1|E7EQC1_HUMAN NADPH:adrenodoxin oxidoreductase, mitochondrial OS=Homo sapiens GN=FDXR PE=3 SV=1;>sp|P22570|ADRO_HUMAN NADPH:adrenodoxin oxid	7	3	3	3	2	0	2	1	1	0	3	1	3	3	3	2	2	3	3	1	2	0	2	1	1	0	3	1	3	3	3	2	2	3	3	1	2	0	2	1	1	0
Q16555;B4DR31;Q8NAN9;Q14194-2;Q14194;E9PD68;E5RFU4	Q16555;B4DR31	22;22;9;4;4;4;2	22;22;9;4;4;4;2	20;20;7;2;2;2;2	Dihydropyrimidinase-related protein 2	DPYSL2	>sp|Q16555|DPYL2_HUMAN Dihydropyrimidinase-related protein 2 OS=Homo sapiens GN=DPYSL2 PE=1 SV=1;>tr|B4DR31|B4DR31_HUMAN Dihydropyrimidinase-related protein 2 OS=Homo sapiens GN=DPYSL2 PE=2 SV=1	7	22	22	20	14	21	19	20	16	21	19	21	17	14	12	17	13	16	7	16	14	21	19	20	16	21	19	21	17	14	12	17	13	16	7	16	13	19	17	19	14	19
B4DR52;Q5QNW6-2;O60814;P57053;P58876;P62807;Q5QNW6;Q93079;Q99877;Q99879;Q99880;Q96A08	B4DR52;Q5QNW6-2;O60814;P57053;P58876;P62807;Q5QNW6;Q93079;Q99877;Q99879;Q99880	10;10;10;10;10;10;10;10;10;10;8;4	10;10;10;10;10;10;10;10;10;10;8;4	3;3;3;3;3;3;3;3;3;3;3;0	Histone H2B;Histone H2B type 1-K;Histone H2B type F-S;Histone H2B type 1-D;Histone H2B type 1-C/E/F/G/I;Histone H2B type 2-F;Histone H2B type 1-H;Histone H2B type 1-N;Histone H2B type 1-M;Histone H2B type 1-L	HIST2H2BF;HIST1H2BK;H2BFS;HIST1H2BD;HIST1H2BC;HIST1H2BH;HIST1H2BN;HIST1H2BM;HIST1H2BL	>tr|B4DR52|B4DR52_HUMAN Histone H2B OS=Homo sapiens GN=HIST2H2BF PE=2 SV=1;>sp|Q5QNW6-2|H2B2F_HUMAN Isoform 2 of Histone H2B type 2-F OS=Homo sapiens GN=HIST2H2BF;>sp|O60814|H2B1K_HUMAN Histone H2B type 1-K OS=Homo sapiens GN=HIST1H2BK PE=1 SV=3;>sp|P57053	12	10	10	3	9	10	10	9	9	9	9	9	8	9	9	9	9	9	9	9	9	10	10	9	9	9	9	9	8	9	9	9	9	9	9	9	3	3	3	3	3	3
B4DR61;P61619;Q9H9S3;F8W773;Q9H9S3-2;Q8TC24;F8W776;P61619-3;C9JJV4;A6NIF9;F2Z2C7;A6NK38;H7C069;C9JXC6;H7C1Q9;H7C287	B4DR61;P61619;Q9H9S3;F8W773;Q9H9S3-2;Q8TC24;F8W776	5;5;3;3;3;3;3;2;2;2;2;2;2;2;2;1	5;5;3;3;3;3;3;2;2;2;2;2;2;2;2;1	5;5;3;3;3;3;3;2;2;2;2;2;2;2;2;1	Protein transport protein Sec61 subunit alpha isoform 1;Protein transport protein Sec61 subunit alpha isoform 2	SEC61A1;SEC61A2	>tr|B4DR61|B4DR61_HUMAN Protein transport protein Sec61 subunit alpha isoform 1 OS=Homo sapiens GN=SEC61A1 PE=2 SV=1;>sp|P61619|S61A1_HUMAN Protein transport protein Sec61 subunit alpha isoform 1 OS=Homo sapiens GN=SEC61A1 PE=1 SV=2;>sp|Q9H9S3|S61A2_HUMAN	16	5	5	5	3	5	3	5	3	4	3	4	3	4	2	3	3	3	3	3	3	5	3	5	3	4	3	4	3	4	2	3	3	3	3	3	3	5	3	5	3	4
P35637;P35637-2;E7EUX0;B4DR70;H3BNA4;H3BPE7;H3BVD6;H3BVC1	P35637;P35637-2;E7EUX0;B4DR70;H3BNA4;H3BPE7	9;9;9;9;9;7;3;1	9;9;9;9;9;7;3;1	8;8;8;8;8;6;2;1	RNA-binding protein FUS	FUS	>sp|P35637|FUS_HUMAN RNA-binding protein FUS OS=Homo sapiens GN=FUS PE=1 SV=1;>sp|P35637-2|FUS_HUMAN Isoform Short of RNA-binding protein FUS OS=Homo sapiens GN=FUS;>tr|E7EUX0|E7EUX0_HUMAN Uncharacterized protein OS=Homo sapiens GN=FUS PE=4 SV=1;>tr|B4DR70	8	9	9	8	6	9	8	9	6	9	7	9	8	9	6	9	6	8	4	8	6	9	8	9	6	9	7	9	8	9	6	9	6	8	4	8	5	8	7	8	5	8
Q9Y6E0;E9PCB9;Q9Y6E0-2;B4DR80;H0Y630;E9PCB4;Q5JV98;Q5JV99	Q9Y6E0;E9PCB9;Q9Y6E0-2;B4DR80;H0Y630;E9PCB4;Q5JV98;Q5JV99	5;5;5;5;5;3;3;3	3;3;3;3;3;2;2;3	3;3;3;3;3;2;2;3	Serine/threonine-protein kinase 24;Serine/threonine-protein kinase 24 36 kDa subunit;Serine/threonine-protein kinase 24 12 kDa subunit	STK24	>sp|Q9Y6E0|STK24_HUMAN Serine/threonine-protein kinase 24 OS=Homo sapiens GN=STK24 PE=1 SV=1;>tr|E9PCB9|E9PCB9_HUMAN Serine/threonine-protein kinase 24 36 kDa subunit OS=Homo sapiens GN=STK24 PE=4 SV=1;>sp|Q9Y6E0-2|STK24_HUMAN Isoform A of Serine/threonine	8	5	3	3	2	4	2	3	1	4	1	4	2	3	0	4	2	3	2	2	0	2	1	1	0	2	0	2	1	1	0	2	0	1	0	0	0	2	1	1	0	2
B4DR87;Q02809;E7EWK8;Q5JXB7;Q5JXB9;Q5JXB8	B4DR87;Q02809	23;23;10;7;5;4	23;23;10;7;5;4	23;23;10;7;5;4	Procollagen-lysine,2-oxoglutarate 5-dioxygenase 1	PLOD1	>tr|B4DR87|B4DR87_HUMAN Procollagen-lysine,2-oxoglutarate 5-dioxygenase 1 OS=Homo sapiens GN=PLOD1 PE=2 SV=1;>sp|Q02809|PLOD1_HUMAN Procollagen-lysine,2-oxoglutarate 5-dioxygenase 1 OS=Homo sapiens GN=PLOD1 PE=1 SV=2	6	23	23	23	10	15	16	17	14	16	14	20	16	19	14	14	12	18	14	15	10	15	16	17	14	16	14	20	16	19	14	14	12	18	14	15	10	15	16	17	14	16
Q9P035;B4DRF4;H3BS72;H3BPZ1;H3BRL8;H3BMZ1	Q9P035;B4DRF4;H3BS72	3;3;2;1;1;1	3;3;2;1;1;1	3;3;2;1;1;1	3-hydroxyacyl-CoA dehydratase 3	PTPLAD1	>sp|Q9P035|HACD3_HUMAN 3-hydroxyacyl-CoA dehydratase 3 OS=Homo sapiens GN=PTPLAD1 PE=1 SV=2;>tr|B4DRF4|B4DRF4_HUMAN 3-hydroxyacyl-CoA dehydratase 3 OS=Homo sapiens GN=PTPLAD1 PE=2 SV=1;>tr|H3BS72|H3BS72_HUMAN 3-hydroxyacyl-CoA dehydratase 3 OS=Homo sapiens	6	3	3	3	2	2	2	2	2	2	2	2	2	2	2	2	2	3	2	2	2	2	2	2	2	2	2	2	2	2	2	2	2	3	2	2	2	2	2	2	2	2
B4DRT2;Q92552;G5EA06;E7ETN4;D6RH20;D6RJC7;E5RJ73	B4DRT2;Q92552;G5EA06;E7ETN4;D6RH20	7;7;7;6;5;1;1	7;7;7;6;5;1;1	7;7;7;6;5;1;1	28S ribosomal protein S27, mitochondrial	MRPS27	>tr|B4DRT2|B4DRT2_HUMAN 28S ribosomal protein S27, mitochondrial OS=Homo sapiens GN=MRPS27 PE=2 SV=1;>sp|Q92552|RT27_HUMAN 28S ribosomal protein S27, mitochondrial OS=Homo sapiens GN=MRPS27 PE=1 SV=3;>tr|G5EA06|G5EA06_HUMAN 28S ribosomal protein S27, mitoc	7	7	7	7	2	4	4	3	4	5	3	3	5	2	2	3	2	4	4	4	2	4	4	3	4	5	3	3	5	2	2	3	2	4	4	4	2	4	4	3	4	5
B4DRY3;Q7L9L4;Q9H8S9;H7BZ12;Q9H8S9-2;D6RCK3	B4DRY3;Q7L9L4;Q9H8S9;H7BZ12;Q9H8S9-2;D6RCK3	5;5;5;3;3;3	5;5;5;3;3;3	5;5;5;3;3;3	MOB kinase activator 1B;MOB kinase activator 1A	MOB1B;MOB1A	>tr|B4DRY3|B4DRY3_HUMAN MOB kinase activator 1B OS=Homo sapiens GN=MOB1B PE=2 SV=1;>sp|Q7L9L4|MOB1B_HUMAN MOB kinase activator 1B OS=Homo sapiens GN=MOB1B PE=1 SV=3;>sp|Q9H8S9|MOB1A_HUMAN MOB kinase activator 1A OS=Homo sapiens GN=MOB1A PE=1 SV=4;>tr|H7BZ1	6	5	5	5	3	5	2	4	3	4	3	5	2	3	1	4	1	2	0	2	3	5	2	4	3	4	3	5	2	3	1	4	1	2	0	2	3	5	2	4	3	4
O14773;B5MDC1;B4DSE2;O14773-2	O14773;B5MDC1;B4DSE2;O14773-2	3;3;3;3	3;3;3;3	3;3;3;3	Tripeptidyl-peptidase 1	TPP1	>sp|O14773|TPP1_HUMAN Tripeptidyl-peptidase 1 OS=Homo sapiens GN=TPP1 PE=1 SV=2;>tr|B5MDC1|B5MDC1_HUMAN Uncharacterized protein OS=Homo sapiens GN=TPP1 PE=4 SV=3;>tr|B4DSE2|B4DSE2_HUMAN Uncharacterized protein OS=Homo sapiens GN=TPP1 PE=2 SV=1;>sp|O14773-2	4	3	3	3	3	2	2	2	2	3	2	3	2	1	2	0	2	1	1	1	3	2	2	2	2	3	2	3	2	1	2	0	2	1	1	1	3	2	2	2	2	3
Q96ME7;G3XAG1;B4DSM5;Q86XK6;B4E0X7	Q96ME7;G3XAG1;B4DSM5;Q86XK6;B4E0X7	1;1;1;1;1	1;1;1;1;1	1;1;1;1;1	Zinc finger protein 512	ZNF512	>sp|Q96ME7|ZN512_HUMAN Zinc finger protein 512 OS=Homo sapiens GN=ZNF512 PE=1 SV=2;>tr|G3XAG1|G3XAG1_HUMAN Zinc finger protein 512 OS=Homo sapiens GN=ZNF512 PE=4 SV=1;>tr|B4DSM5|B4DSM5_HUMAN Zinc finger protein 512 OS=Homo sapiens GN=ZNF512 PE=2 SV=1;>tr|Q	5	1	1	1	0	1	1	1	1	1	0	1	1	0	0	0	0	0	0	0	0	1	1	1	1	1	0	1	1	0	0	0	0	0	0	0	0	1	1	1	1	1
B4DT67;Q9NUQ6;B8ZZZ7;Q9NUQ6-2;F8VT91	B4DT67;Q9NUQ6;B8ZZZ7;Q9NUQ6-2	5;5;5;4;1	5;5;5;4;1	5;5;5;4;1	SPATS2-like protein	SPATS2L	>tr|B4DT67|B4DT67_HUMAN SPATS2-like protein OS=Homo sapiens GN=SPATS2L PE=2 SV=1;>sp|Q9NUQ6|SPS2L_HUMAN SPATS2-like protein OS=Homo sapiens GN=SPATS2L PE=1 SV=2;>tr|B8ZZZ7|B8ZZZ7_HUMAN DNA polymerase-transactivated protein 6, isoform CRA_b OS=Homo sapiens	5	5	5	5	1	5	2	4	2	4	2	2	2	2	2	1	1	1	0	1	1	5	2	4	2	4	2	2	2	2	2	1	1	1	0	1	1	5	2	4	2	4
Q1HDL3;O75352;Q9H3L2;B4DT74;Q96K24	Q1HDL3;O75352;Q9H3L2;B4DT74;Q96K24	5;5;5;5;5	5;5;5;5;5	5;5;5;5;5	Mannose-P-dolichol utilization defect 1 protein	HBEBP2BPA;MPDU1	>tr|Q1HDL3|Q1HDL3_HUMAN HBeAg-binding protein 2 binding protein A OS=Homo sapiens GN=HBEBP2BPA PE=2 SV=1;>sp|O75352|MPU1_HUMAN Mannose-P-dolichol utilization defect 1 protein OS=Homo sapiens GN=MPDU1 PE=1 SV=2;>tr|Q9H3L2|Q9H3L2_HUMAN Mannose-P-dolichol uti	5	5	5	5	2	3	4	3	3	3	3	3	3	4	4	3	3	3	2	2	2	3	4	3	3	3	3	3	3	4	4	3	3	3	2	2	2	3	4	3	3	3
F6S8M0;P15586;B4DYH8;H7C3P4;B4DTT0;F5H260;H0YFA9;F5H4C6	F6S8M0;P15586;B4DYH8;H7C3P4;B4DTT0;F5H260;H0YFA9;F5H4C6	6;6;6;6;6;4;3;3	6;6;6;6;6;4;3;3	6;6;6;6;6;4;3;3	N-acetylglucosamine-6-sulfatase	GNS	>tr|F6S8M0|F6S8M0_HUMAN N-acetylglucosamine-6-sulfatase OS=Homo sapiens GN=GNS PE=4 SV=1;>sp|P15586|GNS_HUMAN N-acetylglucosamine-6-sulfatase OS=Homo sapiens GN=GNS PE=1 SV=3;>tr|B4DYH8|B4DYH8_HUMAN N-acetylglucosamine-6-sulfatase OS=Homo sapiens GN=GNS PE	8	6	6	6	3	3	2	4	3	5	3	3	0	3	0	3	0	2	0	2	3	3	2	4	3	5	3	3	0	3	0	3	0	2	0	2	3	3	2	4	3	5
Q13740;B4DTU0;Q13740-2;F5GXJ9;H7C543;Q6ZS95	Q13740;B4DTU0;Q13740-2;F5GXJ9;H7C543	9;9;9;8;6;4	9;9;9;8;6;4	9;9;9;8;6;4	CD166 antigen	ALCAM	>sp|Q13740|CD166_HUMAN CD166 antigen OS=Homo sapiens GN=ALCAM PE=1 SV=2;>tr|B4DTU0|B4DTU0_HUMAN CD166 antigen OS=Homo sapiens GN=ALCAM PE=2 SV=1;>sp|Q13740-2|CD166_HUMAN Isoform 2 of CD166 antigen OS=Homo sapiens GN=ALCAM;>tr|F5GXJ9|F5GXJ9_HUMAN CD166 anti	6	9	9	9	3	7	2	7	3	6	3	5	2	4	0	3	2	3	1	3	3	7	2	7	3	6	3	5	2	4	0	3	2	3	1	3	3	7	2	7	3	6
P18858;B4DTU4;F5GZ28;H0YFI6;B4E135	P18858;B4DTU4;F5GZ28	4;4;4;1;1	4;4;4;1;1	4;4;4;1;1	DNA ligase 1;DNA ligase	LIG1	>sp|P18858|DNLI1_HUMAN DNA ligase 1 OS=Homo sapiens GN=LIG1 PE=1 SV=1;>tr|B4DTU4|B4DTU4_HUMAN DNA ligase OS=Homo sapiens GN=LIG1 PE=2 SV=1;>tr|F5GZ28|F5GZ28_HUMAN DNA ligase OS=Homo sapiens GN=LIG1 PE=3 SV=1	5	4	4	4	2	3	3	3	2	4	2	3	1	1	0	2	0	2	0	1	2	3	3	3	2	4	2	3	1	1	0	2	0	2	0	1	2	3	3	3	2	4
E7EWR4;P33240;P33240-2;B4DUD5;E9PID8	E7EWR4;P33240;P33240-2;B4DUD5;E9PID8	8;8;8;8;8	8;8;8;8;8	5;5;5;5;5	Cleavage stimulation factor subunit 2	CSTF2	>tr|E7EWR4|E7EWR4_HUMAN Cleavage stimulation factor subunit 2 OS=Homo sapiens GN=CSTF2 PE=4 SV=1;>sp|P33240|CSTF2_HUMAN Cleavage stimulation factor subunit 2 OS=Homo sapiens GN=CSTF2 PE=1 SV=1;>sp|P33240-2|CSTF2_HUMAN Isoform 2 of Cleavage stimulation fact	5	8	8	5	5	8	6	8	4	8	6	8	5	5	5	5	4	5	3	3	5	8	6	8	4	8	6	8	5	5	5	5	4	5	3	3	4	5	4	5	3	5
B4DUI8	B4DUI8	31	1	1		ACTA2	>tr|B4DUI8|B4DUI8_HUMAN Actin, aortic smooth muscle OS=Homo sapiens GN=ACTA2 PE=2 SV=1	1	31	1	1	25	28	22	29	25	30	22	30	23	24	22	24	19	24	18	21	0	0	0	0	0	1	0	1	0	0	0	0	0	0	0	0	0	0	0	0	0	1
Q9H2D1;F5H2Q1;B4DUQ5	Q9H2D1;F5H2Q1;B4DUQ5	1;1;1	1;1;1	1;1;1	Mitochondrial folate transporter/carrier	SLC25A32	>sp|Q9H2D1|MFTC_HUMAN Mitochondrial folate transporter/carrier OS=Homo sapiens GN=SLC25A32 PE=1 SV=2;>tr|F5H2Q1|F5H2Q1_HUMAN Mitochondrial folate transporter/carrier OS=Homo sapiens GN=SLC25A32 PE=3 SV=1;>tr|B4DUQ5|B4DUQ5_HUMAN Mitochondrial folate transpo	3	1	1	1	0	0	1	0	0	0	1	0	1	0	0	0	1	1	1	0	0	0	1	0	0	0	1	0	1	0	0	0	1	1	1	0	0	0	1	0	0	0
Q9NVZ3-2;Q9NVZ3;F6SKB8;B4DUR7;Q9NVZ3-3;Q9NVZ3-4;D6RAN6;D6RB24	Q9NVZ3-2;Q9NVZ3;F6SKB8;B4DUR7;Q9NVZ3-3;Q9NVZ3-4;D6RAN6	3;3;3;3;3;2;2;1	3;3;3;3;3;2;2;1	3;3;3;3;3;2;2;1	Adaptin ear-binding coat-associated protein 2	NECAP2	>sp|Q9NVZ3-2|NECP2_HUMAN Isoform 2 of Adaptin ear-binding coat-associated protein 2 OS=Homo sapiens GN=NECAP2;>sp|Q9NVZ3|NECP2_HUMAN Adaptin ear-binding coat-associated protein 2 OS=Homo sapiens GN=NECAP2 PE=1 SV=1;>tr|F6SKB8|F6SKB8_HUMAN Adaptin ear-bindi	8	3	3	3	0	1	0	1	1	2	0	2	0	0	0	1	0	0	0	0	0	1	0	1	1	2	0	2	0	0	0	1	0	0	0	0	0	1	0	1	1	2
O95433;B4DUR9;H0YJG7;G3V438;G3V3W9;H0YJ63;H0YJU2	O95433;B4DUR9;H0YJG7;G3V438	9;9;6;5;4;4;1	9;9;6;5;4;4;1	9;9;6;5;4;4;1	Activator of 90 kDa heat shock protein ATPase homolog 1	AHSA1	>sp|O95433|AHSA1_HUMAN Activator of 90 kDa heat shock protein ATPase homolog 1 OS=Homo sapiens GN=AHSA1 PE=1 SV=1;>tr|B4DUR9|B4DUR9_HUMAN Activator of 90 kDa heat shock protein ATPase homolog 1 OS=Homo sapiens GN=AHSA1 PE=2 SV=1;>tr|H0YJG7|H0YJG7_HUMAN Act	7	9	9	9	3	5	5	6	4	8	5	6	2	5	2	7	2	5	2	5	3	5	5	6	4	8	5	6	2	5	2	7	2	5	2	5	3	5	5	6	4	8
O95861;B4DUS9;O95861-2;C9JI50;A6NF51;B4DPS5;F8W1J0;F8VZG4;F8VVW8;F8VRY7	O95861;B4DUS9;O95861-2;C9JI50;A6NF51;B4DPS5;F8W1J0;F8VZG4	10;10;9;9;8;6;5;5;4;1	10;10;9;9;8;6;5;5;4;1	10;10;9;9;8;6;5;5;4;1	3(2),5-bisphosphate nucleotidase 1	BPNT1	>sp|O95861|BPNT1_HUMAN 3(2),5-bisphosphate nucleotidase 1 OS=Homo sapiens GN=BPNT1 PE=1 SV=1;>tr|B4DUS9|B4DUS9_HUMAN 3(2),5-bisphosphate nucleotidase 1 OS=Homo sapiens GN=BPNT1 PE=2 SV=1;>sp|O95861-2|BPNT1_HUMAN Isoform 2 of 3(2),5-bisphosphate nu	10	10	10	10	5	7	6	7	6	8	6	7	8	7	5	6	5	7	1	6	5	7	6	7	6	8	6	7	8	7	5	6	5	7	1	6	5	7	6	7	6	8
Q08380;B4DVE1;E7EW56;B4DI70	Q08380;B4DVE1;E7EW56;B4DI70	4;4;3;3	4;4;3;3	4;4;3;3	Galectin-3-binding protein	LGALS3BP	>sp|Q08380|LG3BP_HUMAN Galectin-3-binding protein OS=Homo sapiens GN=LGALS3BP PE=1 SV=1;>tr|B4DVE1|B4DVE1_HUMAN Galectin-3-binding protein OS=Homo sapiens GN=LGALS3BP PE=2 SV=1;>tr|E7EW56|E7EW56_HUMAN Uncharacterized protein OS=Homo sapiens GN=LGALS3BP PE=	4	4	4	4	3	4	3	4	4	4	3	4	3	2	2	2	2	2	2	2	3	4	3	4	4	4	3	4	3	2	2	2	2	2	2	2	3	4	3	4	4	4
P50995;B4DVE7;E9PDK5;E9PDS7;H0Y6E1	P50995;B4DVE7;E9PDK5	12;12;12;4;3	12;12;12;4;3	11;11;11;4;3	Annexin A11;Annexin	ANXA11	>sp|P50995|ANX11_HUMAN Annexin A11 OS=Homo sapiens GN=ANXA11 PE=1 SV=1;>tr|B4DVE7|B4DVE7_HUMAN Annexin OS=Homo sapiens GN=ANXA11 PE=2 SV=1;>tr|E9PDK5|E9PDK5_HUMAN Annexin OS=Homo sapiens GN=ANXA11 PE=3 SV=1	5	12	12	11	10	11	9	12	9	11	10	10	10	10	9	10	9	11	6	10	10	11	9	12	9	11	10	10	10	10	9	10	9	11	6	10	9	10	8	11	8	10
Q99613;B4DVQ5;B5ME19;H3BRV0;F5H4V1;B4DDN4;B4DVU3;F5GZC5;C9J1F3;B4DRU0;F5H1I1;C9JJ55;F5GZ22;H3BPE4;H3BPE3;H3BTY8	Q99613;B4DVQ5;B5ME19;H3BRV0;F5H4V1;B4DDN4;B4DVU3;F5GZC5;C9J1F3;B4DRU0;F5H1I1;C9JJ55;F5GZ22	25;25;24;24;24;24;24;23;23;22;21;21;20;4;4;3	25;25;24;24;24;24;24;23;23;22;21;21;20;4;4;3	25;25;24;24;24;24;24;23;23;22;21;21;20;4;4;3	Eukaryotic translation initiation factor 3 subunit C	EIF3C;EIF3CL	>sp|Q99613|EIF3C_HUMAN Eukaryotic translation initiation factor 3 subunit C OS=Homo sapiens GN=EIF3C PE=1 SV=1;>tr|B4DVQ5|B4DVQ5_HUMAN Eukaryotic translation initiation factor 3 subunit C OS=Homo sapiens GN=EIF3C PE=2 SV=1;>tr|B5ME19|B5ME19_HUMAN Eukaryoti	16	25	25	25	14	21	19	22	15	22	16	22	17	16	14	18	16	17	9	17	14	21	19	22	15	22	16	22	17	16	14	18	16	17	9	17	14	21	19	22	15	22
Q92791;B4DVZ5	Q92791;B4DVZ5	6;6	6;6	6;6	Synaptonemal complex protein SC65	LEPREL4	>sp|Q92791|SC65_HUMAN Synaptonemal complex protein SC65 OS=Homo sapiens GN=LEPREL4 PE=1 SV=1;>tr|B4DVZ5|B4DVZ5_HUMAN Synaptonemal complex protein SC65 OS=Homo sapiens GN=LEPREL4 PE=2 SV=1	2	6	6	6	2	4	4	5	2	4	4	4	3	2	1	2	1	2	2	1	2	4	4	5	2	4	4	4	3	2	1	2	1	2	2	1	2	4	4	5	2	4
Q16822;B4DW73;H0YML5;H0YM31;Q16822-2;H0YMA5;H0YNG4;H0YMU6;P35558;B4DT64;H0YFK2	Q16822;B4DW73;H0YML5;H0YM31;Q16822-2;H0YMA5;H0YNG4;H0YMU6	4;4;4;2;2;2;2;2;1;1;1	4;4;4;2;2;2;2;2;1;1;1	4;4;4;2;2;2;2;2;1;1;1	Phosphoenolpyruvate carboxykinase [GTP], mitochondrial	PCK2	>sp|Q16822|PCKGM_HUMAN Phosphoenolpyruvate carboxykinase [GTP], mitochondrial OS=Homo sapiens GN=PCK2 PE=1 SV=3;>tr|B4DW73|B4DW73_HUMAN Phosphoenolpyruvate carboxykinase [GTP], mitochondrial OS=Homo sapiens GN=PCK2 PE=2 SV=1;>tr|H0YML5|H0YML5_HUMAN Phospho	11	4	4	4	1	1	0	2	1	1	1	1	0	1	2	0	2	3	3	3	1	1	0	2	1	1	1	1	0	1	2	0	2	3	3	3	1	1	0	2	1	1
Q12805;Q12805-3;Q12805-4;Q12805-2;B4DW75;E9PGL6	Q12805;Q12805-3;Q12805-4;Q12805-2;B4DW75;E9PGL6	2;2;2;2;2;1	2;2;2;2;2;1	2;2;2;2;2;1	EGF-containing fibulin-like extracellular matrix protein 1	EFEMP1	>sp|Q12805|FBLN3_HUMAN EGF-containing fibulin-like extracellular matrix protein 1 OS=Homo sapiens GN=EFEMP1 PE=1 SV=2;>sp|Q12805-3|FBLN3_HUMAN Isoform 3 of EGF-containing fibulin-like extracellular matrix protein 1 OS=Homo sapiens GN=EFEMP1;>sp|Q12805-4|FB	6	2	2	2	0	1	0	1	0	1	0	1	0	1	0	2	0	1	0	0	0	1	0	1	0	1	0	1	0	1	0	2	0	1	0	0	0	1	0	1	0	1
B4DW92;Q86WQ0;F5H0B6	B4DW92;Q86WQ0;F5H0B6	2;2;1	2;2;1	2;2;1	Nuclear receptor 2C2-associated protein	NR2C2AP	>tr|B4DW92|B4DW92_HUMAN Nuclear receptor 2C2-associated protein OS=Homo sapiens GN=NR2C2AP PE=2 SV=1;>sp|Q86WQ0|NR2CA_HUMAN Nuclear receptor 2C2-associated protein OS=Homo sapiens GN=NR2C2AP PE=1 SV=1;>tr|F5H0B6|F5H0B6_HUMAN Nuclear receptor 2C2-associated	3	2	2	2	1	0	2	1	2	1	1	1	1	0	0	1	0	0	0	1	1	0	2	1	2	1	1	1	1	0	0	1	0	0	0	1	1	0	2	1	2	1
Q12907;B4DWN1;D6RBV2;D6RDX1;D6RIU4;D6RBH1	Q12907;B4DWN1;D6RBV2;D6RDX1;D6RIU4	11;11;9;7;7;2	11;11;9;7;7;2	11;11;9;7;7;2	Vesicular integral-membrane protein VIP36	LMAN2	>sp|Q12907|LMAN2_HUMAN Vesicular integral-membrane protein VIP36 OS=Homo sapiens GN=LMAN2 PE=1 SV=1;>tr|B4DWN1|B4DWN1_HUMAN Vesicular integral-membrane protein VIP36 OS=Homo sapiens GN=LMAN2 PE=2 SV=1;>tr|D6RBV2|D6RBV2_HUMAN Vesicular integral-membrane pro	6	11	11	11	8	9	6	9	7	9	7	8	10	9	7	8	9	8	6	10	8	9	6	9	7	9	7	8	10	9	7	8	9	8	6	10	8	9	6	9	7	9
P40616;B4DWW1;B4DZG7;F8VYN9;F8W1Z8	P40616;B4DWW1;B4DZG7;F8VYN9;F8W1Z8	2;2;2;1;1	2;2;2;1;1	2;2;2;1;1	ADP-ribosylation factor-like protein 1	ARL1	>sp|P40616|ARL1_HUMAN ADP-ribosylation factor-like protein 1 OS=Homo sapiens GN=ARL1 PE=1 SV=1;>tr|B4DWW1|B4DWW1_HUMAN ADP-ribosylation factor-like protein 1 OS=Homo sapiens GN=ARL1 PE=2 SV=1;>tr|B4DZG7|B4DZG7_HUMAN ADP-ribosylation factor-like protein 1 O	5	2	2	2	1	2	1	1	0	1	1	1	0	1	0	1	0	1	0	0	1	2	1	1	0	1	1	1	0	1	0	1	0	1	0	0	1	2	1	1	0	1
Q92526;B4DX20;Q92526-2	Q92526;B4DX20;Q92526-2	5;5;4	1;1;1	1;1;1	T-complex protein 1 subunit zeta-2	CCT6B	>sp|Q92526|TCPW_HUMAN T-complex protein 1 subunit zeta-2 OS=Homo sapiens GN=CCT6B PE=1 SV=5;>tr|B4DX20|B4DX20_HUMAN T-complex protein 1 subunit zeta-2 OS=Homo sapiens GN=CCT6B PE=2 SV=1;>sp|Q92526-2|TCPW_HUMAN Isoform 2 of T-complex protein 1 subunit zeta-	3	5	1	1	2	5	2	5	2	5	3	3	3	4	3	2	3	4	2	3	0	1	0	1	0	1	1	0	1	1	1	0	1	1	0	0	0	1	0	1	0	1
Q8N6H7;B4DX29;G5E9L0;B4E327;E9PQP3;E9PIY6;H0YDN9;E9PMU9	Q8N6H7;B4DX29;G5E9L0;B4E327;E9PQP3;E9PIY6;H0YDN9;E9PMU9	2;2;2;2;2;1;1;1	2;2;2;2;2;1;1;1	2;2;2;2;2;1;1;1	ADP-ribosylation factor GTPase-activating protein 2	ARFGAP2	>sp|Q8N6H7|ARFG2_HUMAN ADP-ribosylation factor GTPase-activating protein 2 OS=Homo sapiens GN=ARFGAP2 PE=1 SV=1;>tr|B4DX29|B4DX29_HUMAN ADP-ribosylation factor GTPase-activating protein 2 OS=Homo sapiens GN=ARFGAP2 PE=2 SV=1;>tr|G5E9L0|G5E9L0_HUMAN ADP-rib	8	2	2	2	1	1	2	2	2	2	2	1	2	1	1	1	1	1	0	1	1	1	2	2	2	2	2	1	2	1	1	1	1	1	0	1	1	1	2	2	2	2
Q8TED0;B4DXK8;H0Y8P4;B4DU75;D6RF65	Q8TED0;B4DXK8;H0Y8P4;B4DU75	7;7;5;5;2	7;7;5;5;2	7;7;5;5;2	U3 small nucleolar RNA-associated protein 15 homolog	UTP15	>sp|Q8TED0|UTP15_HUMAN U3 small nucleolar RNA-associated protein 15 homolog OS=Homo sapiens GN=UTP15 PE=1 SV=3;>tr|B4DXK8|B4DXK8_HUMAN U3 small nucleolar RNA-associated protein 15 homolog OS=Homo sapiens GN=UTP15 PE=2 SV=1;>tr|H0Y8P4|H0Y8P4_HUMAN U3 small	5	7	7	7	4	5	4	6	5	4	3	5	4	4	3	2	5	4	2	0	4	5	4	6	5	4	3	5	4	4	3	2	5	4	2	0	4	5	4	6	5	4
O43913;O43913-2;B4DXT8	O43913;O43913-2;B4DXT8	2;2;2	2;2;2	2;2;2	Origin recognition complex subunit 5	ORC5	>sp|O43913|ORC5_HUMAN Origin recognition complex subunit 5 OS=Homo sapiens GN=ORC5 PE=1 SV=1;>sp|O43913-2|ORC5_HUMAN Isoform 2 of Origin recognition complex subunit 5 OS=Homo sapiens GN=ORC5;>tr|B4DXT8|B4DXT8_HUMAN Origin recognition complex subunit 5 OS=H	3	2	2	2	0	1	0	1	1	2	0	1	0	1	0	1	0	1	0	0	0	1	0	1	1	2	0	1	0	1	0	1	0	1	0	0	0	1	0	1	1	2
P51114;B4DXZ6;P51114-2;E7ERF5;P51114-3;E9PFF5;E7EU85;C9JAJ4;C9JY20;C9JZE0	P51114;B4DXZ6;P51114-2;E7ERF5;P51114-3;E9PFF5;E7EU85	11;11;10;8;8;8;7;3;2;2	11;11;10;8;8;8;7;3;2;2	8;8;8;5;5;6;5;3;2;2	Fragile X mental retardation syndrome-related protein 1	FXR1	>sp|P51114|FXR1_HUMAN Fragile X mental retardation syndrome-related protein 1 OS=Homo sapiens GN=FXR1 PE=1 SV=3;>tr|B4DXZ6|B4DXZ6_HUMAN Fragile X mental retardation syndrome-related protein 1 OS=Homo sapiens GN=FXR1 PE=2 SV=1;>sp|P51114-2|FXR1_HUMAN Isofor	10	11	11	8	6	11	6	10	8	10	5	9	6	5	5	6	4	7	2	5	6	11	6	10	8	10	5	9	6	5	5	6	4	7	2	5	4	8	4	7	6	7
P07910-2;B4DY08;G3V4W0;G3V4C1;P07910-4;P07910;B2R603;G3V2Q1;G3V576;P07910-3;G3V2D6;G3V575;G3V555;G3V251;G3V3K6;G3V5X6;G8JL89;G3V5V7;B4DSU6;O60812;G3V4M8;G3V2H6;Q569J8;G3V129;Q86SE5;B3KT61;E5RG71	P07910-2;B4DY08;G3V4W0;G3V4C1;P07910-4;P07910;B2R603;G3V2Q1;G3V576;P07910-3;G3V2D6;G3V575;G3V555;G3V251;G3V3K6;G3V5X6	20;20;20;19;19;18;18;17;16;12;11;11;11;11;10;10;9;9;9;8;8;6;5;1;1;1;1	20;20;20;19;19;18;18;17;16;12;11;11;11;11;10;10;9;9;9;8;8;6;5;1;1;1;1	20;20;20;19;19;18;18;17;16;12;11;11;11;11;10;10;9;9;9;8;8;6;5;1;1;1;1	Heterogeneous nuclear ribonucleoproteins C1/C2	HNRNPC	>sp|P07910-2|HNRPC_HUMAN Isoform C1 of Heterogeneous nuclear ribonucleoproteins C1/C2 OS=Homo sapiens GN=HNRNPC;>tr|B4DY08|B4DY08_HUMAN Heterogeneous nuclear ribonucleoproteins C1/C2 OS=Homo sapiens GN=HNRNPC PE=2 SV=1;>tr|G3V4W0|G3V4W0_HUMAN Heterogeneous	27	20	20	20	15	18	14	18	15	18	13	18	15	18	14	17	14	18	12	17	15	18	14	18	15	18	13	18	15	18	14	17	14	18	12	17	15	18	14	18	15	18
Q8NFH5;B4DYB4;B4DP57;F8WEL4;F8WCF5;C9IYQ7;C9JIY9;C9JWU7	Q8NFH5;B4DYB4	7;7;3;3;3;3;2;1	7;7;3;3;3;3;2;1	7;7;3;3;3;3;2;1	Nucleoporin NUP53	NUP35	>sp|Q8NFH5|NUP53_HUMAN Nucleoporin NUP53 OS=Homo sapiens GN=NUP35 PE=1 SV=1;>tr|B4DYB4|B4DYB4_HUMAN Nucleoporin NUP53 OS=Homo sapiens GN=NUP35 PE=2 SV=1	8	7	7	7	4	7	6	6	4	5	5	6	5	4	3	3	3	5	2	2	4	7	6	6	4	5	5	6	5	4	3	3	3	5	2	2	4	7	6	6	4	5
Q9UBD5-2;Q9UBD5;E7ENV6;B4DZ51;B4E025	Q9UBD5-2;Q9UBD5;E7ENV6;B4DZ51;B4E025	3;3;3;3;2	3;3;3;3;2	3;3;3;3;2	Origin recognition complex subunit 3	ORC3	>sp|Q9UBD5-2|ORC3_HUMAN Isoform 2 of Origin recognition complex subunit 3 OS=Homo sapiens GN=ORC3;>sp|Q9UBD5|ORC3_HUMAN Origin recognition complex subunit 3 OS=Homo sapiens GN=ORC3 PE=1 SV=1;>tr|E7ENV6|E7ENV6_HUMAN Uncharacterized protein OS=Homo sapiens G	5	3	3	3	0	3	1	3	2	2	1	2	2	1	1	1	1	1	0	0	0	3	1	3	2	2	1	2	2	1	1	1	1	1	0	0	0	3	1	3	2	2
P26006;B4E0H8;P26006-1;B4DDT0;D6R9X8;H0YA32	P26006;B4E0H8;P26006-1	7;7;6;2;1;1	7;7;6;2;1;1	7;7;6;2;1;1	Integrin alpha-3;Integrin alpha-3 heavy chain;Integrin alpha-3 light chain	ITGA3	>sp|P26006|ITA3_HUMAN Integrin alpha-3 OS=Homo sapiens GN=ITGA3 PE=1 SV=5;>tr|B4E0H8|B4E0H8_HUMAN Integrin alpha-3 OS=Homo sapiens GN=ITGA3 PE=2 SV=1;>sp|P26006-1|ITA3_HUMAN Isoform 2 of Integrin alpha-3 OS=Homo sapiens GN=ITGA3	6	7	7	7	2	3	3	5	4	5	2	4	2	3	0	1	0	2	0	1	2	3	3	5	4	5	2	4	2	3	0	1	0	2	0	1	2	3	3	5	4	5
Q15629;B4E0K2;G3XAN4	Q15629;B4E0K2;G3XAN4	2;2;2	2;2;2	2;2;2	Translocating chain-associated membrane protein 1	TRAM1	>sp|Q15629|TRAM1_HUMAN Translocating chain-associated membrane protein 1 OS=Homo sapiens GN=TRAM1 PE=1 SV=3;>tr|B4E0K2|B4E0K2_HUMAN Translocating chain-associated membrane protein 1 OS=Homo sapiens GN=TRAM1 PE=2 SV=1;>tr|G3XAN4|G3XAN4_HUMAN Translocating c	3	2	2	2	1	1	1	2	1	2	1	1	1	1	1	1	1	1	1	1	1	1	1	2	1	2	1	1	1	1	1	1	1	1	1	1	1	1	1	2	1	2
Q16539;Q16539-2;Q16539-4;Q16539-3;B4E0K5;B5TY33;E7EX54	Q16539;Q16539-2;Q16539-4;Q16539-3;B4E0K5;B5TY33;E7EX54	4;4;4;4;4;4;4	4;4;4;4;4;4;4	4;4;4;4;4;4;4	Mitogen-activated protein kinase 14	MAPK14	>sp|Q16539|MK14_HUMAN Mitogen-activated protein kinase 14 OS=Homo sapiens GN=MAPK14 PE=1 SV=3;>sp|Q16539-2|MK14_HUMAN Isoform CSBP1 of Mitogen-activated protein kinase 14 OS=Homo sapiens GN=MAPK14;>sp|Q16539-4|MK14_HUMAN Isoform Exip of Mitogen-activated p	7	4	4	4	2	2	1	3	3	3	1	2	2	0	0	1	2	0	0	0	2	2	1	3	3	3	1	2	2	0	0	1	2	0	0	0	2	2	1	3	3	3
B4E0Y9;Q9P289;Q8NBY1;E7ERH7;C9JGW8;Q9P289-2;O00506;Q9P289-3;A8K6Z3;F5H0B2;B7Z9K1;H7C279;C9J232;C9JCC0;C9J6L2;C9JDH9;F5H2G3;C9JJV0	B4E0Y9;Q9P289;Q8NBY1;E7ERH7;C9JGW8;Q9P289-2;O00506;Q9P289-3;A8K6Z3;F5H0B2;B7Z9K1;H7C279;C9J232;C9JCC0;C9J6L2;C9JDH9	5;5;5;4;4;4;3;3;3;3;3;3;3;3;3;3;2;1	5;5;5;4;4;4;3;3;3;3;3;3;3;3;3;3;2;1	3;3;3;2;2;2;1;2;1;1;1;1;1;1;1;1;0;0	Serine/threonine-protein kinase MST4;Serine/threonine-protein kinase 25	MST4;STK25	>tr|B4E0Y9|B4E0Y9_HUMAN Serine/threonine-protein kinase MST4 OS=Homo sapiens GN=MST4 PE=2 SV=1;>sp|Q9P289|MST4_HUMAN Serine/threonine-protein kinase MST4 OS=Homo sapiens GN=MST4 PE=1 SV=2;>tr|Q8NBY1|Q8NBY1_HUMAN Serine/threonine-protein kinase MST4 OS=Homo	18	5	5	3	3	4	2	4	2	3	2	3	2	3	0	3	2	3	3	4	3	4	2	4	2	3	2	3	2	3	0	3	2	3	3	4	1	2	1	2	1	1
Q02241;H7BYN4;Q02241-2;H0YNS5;B4E1K0;H0YKQ5;H0YME6	Q02241;H7BYN4;Q02241-2;H0YNS5;B4E1K0;H0YKQ5	4;4;4;4;4;2;1	4;4;4;4;4;2;1	4;4;4;4;4;2;1	Kinesin-like protein KIF23	KIF23	>sp|Q02241|KIF23_HUMAN Kinesin-like protein KIF23 OS=Homo sapiens GN=KIF23 PE=1 SV=3;>tr|H7BYN4|H7BYN4_HUMAN Kinesin-like protein KIF23 OS=Homo sapiens GN=KIF23 PE=3 SV=1;>sp|Q02241-2|KIF23_HUMAN Isoform 2 of Kinesin-like protein KIF23 OS=Homo sapiens GN=K	7	4	4	4	3	4	3	3	3	4	2	4	2	1	2	2	2	1	2	1	3	4	3	3	3	4	2	4	2	1	2	2	2	1	2	1	3	4	3	3	3	4
Q16270;B4E1N2	Q16270;B4E1N2	8;8	8;8	8;8	Insulin-like growth factor-binding protein 7	IGFBP7	>sp|Q16270|IBP7_HUMAN Insulin-like growth factor-binding protein 7 OS=Homo sapiens GN=IGFBP7 PE=1 SV=1;>tr|B4E1N2|B4E1N2_HUMAN Insulin-like growth factor-binding protein 7 OS=Homo sapiens GN=IGFBP7 PE=2 SV=1	2	8	8	8	5	7	3	6	4	5	3	5	3	4	3	4	3	4	3	2	5	7	3	6	4	5	3	5	3	4	3	4	3	4	3	2	5	7	3	6	4	5
P84103;B4E241	P84103;B4E241	10;10	10;10	9;9	Serine/arginine-rich splicing factor 3	SRSF3	>sp|P84103|SRSF3_HUMAN Serine/arginine-rich splicing factor 3 OS=Homo sapiens GN=SRSF3 PE=1 SV=1;>tr|B4E241|B4E241_HUMAN Serine/arginine-rich-splicing factor 3 OS=Homo sapiens GN=SRSF3 PE=2 SV=1	2	10	10	9	8	7	9	7	8	8	9	8	8	8	8	7	8	7	8	8	8	7	9	7	8	8	9	8	8	8	8	7	8	7	8	8	7	6	8	6	7	7
P35221;B4E2G8;P35221-2;F6XBD8;G3XAM7;F8W845;F5GXI1;Q8N1C0;E5RIB1;E5RIC3;E5RG03;E5RGY6;E5RGD2;E5RHV7;E5RJ41;H0YBB8;E5RJP7;E5RIE0;E5RFM5;E5RJL0;E5RFK9;E5RFM3;E5RFG3;P26232-6;P26232-4;E5RGY7;E5RHJ5;E5RGU3;E5RGS1;E5RJ43;E5RGG4;REV__Q9P2T0;REV__Q9P2T0-2;A6NKP0;E5RIT8;E5RJZ2	P35221;B4E2G8;P35221-2;F6XBD8;G3XAM7;F8W845;F5GXI1;Q8N1C0	32;32;30;30;28;28;21;18;7;5;5;5;5;5;4;4;4;4;4;4;3;3;3;2;2;2;2;2;2;2;2;1;1;1;1;1	32;32;30;30;28;28;21;18;7;5;5;5;5;5;4;4;4;4;4;4;3;3;3;2;2;2;2;2;2;2;2;1;1;1;1;1	27;27;25;25;24;23;17;15;7;5;5;5;5;5;4;2;4;4;4;4;3;3;3;0;0;1;2;2;2;2;2;0;0;0;1;1	Catenin alpha-1	CTNNA1	>sp|P35221|CTNA1_HUMAN Catenin alpha-1 OS=Homo sapiens GN=CTNNA1 PE=1 SV=1;>tr|B4E2G8|B4E2G8_HUMAN Catenin alpha-1 OS=Homo sapiens GN=CTNNA1 PE=2 SV=1;>sp|P35221-2|CTNA1_HUMAN Isoform 2 of Catenin alpha-1 OS=Homo sapiens GN=CTNNA1;>tr|F6XBD8|F6XBD8_HUMAN C	36	32	32	27	19	28	21	30	23	29	19	31	18	23	17	21	19	24	15	18	19	28	21	30	23	29	19	31	18	23	17	21	19	24	15	18	17	24	18	25	20	25
Q9BVC5;B4E2G9;C9J4K0	Q9BVC5;B4E2G9;C9J4K0	1;1;1	1;1;1	1;1;1	Ashwin	C2orf49	>sp|Q9BVC5|ASHWN_HUMAN Ashwin OS=Homo sapiens GN=C2orf49 PE=1 SV=1;>tr|B4E2G9|B4E2G9_HUMAN Ashwin OS=Homo sapiens GN=C2orf49 PE=2 SV=1;>tr|C9J4K0|C9J4K0_HUMAN Ashwin OS=Homo sapiens GN=C2orf49 PE=4 SV=1	3	1	1	1	1	1	0	1	1	1	0	1	0	0	0	0	0	0	0	0	1	1	0	1	1	1	0	1	0	0	0	0	0	0	0	0	1	1	0	1	1	1
B4E2P2;Q9UNL2;C9JA28	B4E2P2;Q9UNL2;C9JA28	1;1;1	1;1;1	1;1;1	Translocon-associated protein subunit gamma	SSR3	>tr|B4E2P2|B4E2P2_HUMAN Translocon-associated protein subunit gamma OS=Homo sapiens GN=SSR3 PE=2 SV=1;>sp|Q9UNL2|SSRG_HUMAN Translocon-associated protein subunit gamma OS=Homo sapiens GN=SSR3 PE=1 SV=1;>tr|C9JA28|C9JA28_HUMAN Translocon-associated protein	3	1	1	1	1	1	1	1	1	1	1	1	1	1	1	1	1	1	1	1	1	1	1	1	1	1	1	1	1	1	1	1	1	1	1	1	1	1	1	1	1	1
P27105;B4E2V5;E7EQ93;B1AM77	P27105;B4E2V5	11;11;5;4	11;11;5;4	11;11;5;4	Erythrocyte band 7 integral membrane protein	STOM	>sp|P27105|STOM_HUMAN Erythrocyte band 7 integral membrane protein OS=Homo sapiens GN=STOM PE=1 SV=3;>tr|B4E2V5|B4E2V5_HUMAN Erythrocyte band 7 integral membrane protein OS=Homo sapiens GN=STOM PE=2 SV=1	4	11	11	11	5	9	5	11	7	11	4	10	4	6	6	6	4	7	3	5	5	9	5	11	7	11	4	10	4	6	6	6	4	7	3	5	5	9	5	11	7	11
P55084;B4E2W0;F5GZQ3;B5MD38;C9JE81;C9JEY0;C9K0M0	P55084;B4E2W0;F5GZQ3;B5MD38	21;21;18;15;6;6;3	21;21;18;15;6;6;3	21;21;18;15;6;6;3	Trifunctional enzyme subunit beta, mitochondrial;3-ketoacyl-CoA thiolase	HADHB	>sp|P55084|ECHB_HUMAN Trifunctional enzyme subunit beta, mitochondrial OS=Homo sapiens GN=HADHB PE=1 SV=3;>tr|B4E2W0|B4E2W0_HUMAN 3-ketoacyl-CoA thiolase OS=Homo sapiens GN=HADHB PE=2 SV=1;>tr|F5GZQ3|F5GZQ3_HUMAN 3-ketoacyl-CoA thiolase OS=Homo sapiens GN=	7	21	21	21	7	16	10	15	9	15	10	18	9	15	10	12	12	13	10	14	7	16	10	15	9	15	10	18	9	15	10	12	12	13	10	14	7	16	10	15	9	15
P43246;E9PHA6;B4E2Z2;E7EU21;E7EQQ1;B4DSB9;B4DL39;E9PCI8;C9J809	P43246;E9PHA6;B4E2Z2;E7EU21;E7EQQ1;B4DSB9;B4DL39;E9PCI8	7;7;7;7;7;4;4;4;2	7;7;7;7;7;4;4;4;2	7;7;7;7;7;4;4;4;2	DNA mismatch repair protein Msh2	MSH2	>sp|P43246|MSH2_HUMAN DNA mismatch repair protein Msh2 OS=Homo sapiens GN=MSH2 PE=1 SV=1;>tr|E9PHA6|E9PHA6_HUMAN DNA mismatch repair protein Msh2 OS=Homo sapiens GN=MSH2 PE=3 SV=1;>tr|B4E2Z2|B4E2Z2_HUMAN DNA mismatch repair protein Msh2 OS=Homo sapiens GN=	9	7	7	7	2	6	4	6	2	6	3	6	1	3	2	4	2	6	4	4	2	6	4	6	2	6	3	6	1	3	2	4	2	6	4	4	2	6	4	6	2	6
Q13438;Q13438-4;G3XA88;Q13438-2;E9PEY5;Q13438-3;F8VUH2;E7ENT8;E7EW91;B4E321	Q13438;Q13438-4;G3XA88;Q13438-2;E9PEY5;Q13438-3;F8VUH2;E7ENT8;E7EW91;B4E321	2;2;2;2;2;2;2;2;2;2	2;2;2;2;2;2;2;2;2;2	2;2;2;2;2;2;2;2;2;2	Protein OS-9	OS9	>sp|Q13438|OS9_HUMAN Protein OS-9 OS=Homo sapiens GN=OS9 PE=1 SV=1;>sp|Q13438-4|OS9_HUMAN Isoform 4 of Protein OS-9 OS=Homo sapiens GN=OS9;>tr|G3XA88|G3XA88_HUMAN Amplified in osteosarcoma, isoform CRA_b OS=Homo sapiens GN=OS9 PE=4 SV=1;>sp|Q13438-2|OS9_HU	10	2	2	2	0	1	2	1	1	0	1	1	1	0	1	0	2	1	2	1	0	1	2	1	1	0	1	1	1	0	1	0	2	1	2	1	0	1	2	1	1	0
O60256;E7EMY2;B4E329;B7ZKZ1;E7EPA1;C9K0K7;C9JJS3;C9JDU5;C9JDH0	O60256;E7EMY2;B4E329;B7ZKZ1;E7EPA1;C9K0K7;C9JJS3	5;5;5;4;4;3;3;2;1	4;4;4;3;3;3;3;2;1	4;4;4;3;3;3;3;2;1	Phosphoribosyl pyrophosphate synthase-associated protein 2	PRPSAP2	>sp|O60256|KPRB_HUMAN Phosphoribosyl pyrophosphate synthase-associated protein 2 OS=Homo sapiens GN=PRPSAP2 PE=1 SV=1;>tr|E7EMY2|E7EMY2_HUMAN Phosphoribosyl pyrophosphate synthase-associated protein 2 OS=Homo sapiens GN=PRPSAP2 PE=4 SV=1;>tr|B4E329|B4E329_	9	5	4	4	3	4	4	5	4	4	3	3	3	3	2	3	3	2	1	2	2	3	3	4	3	3	2	2	2	2	1	2	2	1	0	1	2	3	3	4	3	3
B5MBZ0;Q9HC35;B5MCW9;F2Z2U0;F2Z2B5	B5MBZ0;Q9HC35;B5MCW9;F2Z2U0;F2Z2B5	3;3;2;2;2	3;3;2;2;2	3;3;2;2;2	Echinoderm microtubule-associated protein-like 4	EML4	>tr|B5MBZ0|B5MBZ0_HUMAN Echinoderm microtubule-associated protein-like 4 OS=Homo sapiens GN=EML4 PE=4 SV=3;>sp|Q9HC35|EMAL4_HUMAN Echinoderm microtubule-associated protein-like 4 OS=Homo sapiens GN=EML4 PE=1 SV=3;>tr|B5MCW9|B5MCW9_HUMAN Echinoderm microtub	5	3	3	3	1	2	0	2	1	3	0	2	0	1	0	2	0	1	0	2	1	2	0	2	1	3	0	2	0	1	0	2	0	1	0	2	1	2	0	2	1	3
Q9HCN4;B5MBZ5;Q9HCN4-2;Q9HCN4-3	Q9HCN4;B5MBZ5;Q9HCN4-2;Q9HCN4-3	2;2;2;2	2;2;2;2	2;2;2;2	GPN-loop GTPase 1	GPN1	>sp|Q9HCN4|GPN1_HUMAN GPN-loop GTPase 1 OS=Homo sapiens GN=GPN1 PE=1 SV=1;>tr|B5MBZ5|B5MBZ5_HUMAN GPN-loop GTPase 1 OS=Homo sapiens GN=GPN1 PE=4 SV=1;>sp|Q9HCN4-2|GPN1_HUMAN Isoform 2 of GPN-loop GTPase 1 OS=Homo sapiens GN=GPN1;>sp|Q9HCN4-3|GPN1_HUMAN Iso	4	2	2	2	0	1	1	1	1	2	1	2	0	0	0	1	0	1	0	0	0	1	1	1	1	2	1	2	0	0	0	1	0	1	0	0	0	1	1	1	1	2
B5MC38;E9PD18	B5MC38;E9PD18	4;3	4;3	1;1		CTCF	>tr|B5MC38|B5MC38_HUMAN Transcriptional repressor CTCF OS=Homo sapiens GN=CTCF PE=4 SV=1;>tr|E9PD18|E9PD18_HUMAN Uncharacterized protein OS=Homo sapiens GN=CTCF PE=4 SV=2	2	4	4	1	2	3	3	3	3	2	3	2	3	2	1	0	1	2	0	0	2	3	3	3	3	2	3	2	3	2	1	0	1	2	0	0	1	1	0	1	1	0
B5MC40;Q86YP4;Q86YP4-2;B4DKZ7;F5H7D9;H7C3H1;C9JJK9;C9JHD7;C9JGN4;C9JMI3;C9JVY3	B5MC40;Q86YP4;Q86YP4-2;B4DKZ7;F5H7D9;H7C3H1	7;7;7;4;4;4;2;2;2;2;2	6;6;6;3;3;3;2;2;2;2;2	6;6;6;3;3;3;2;2;2;2;2	Transcriptional repressor p66-alpha	GATAD2A	>tr|B5MC40|B5MC40_HUMAN Transcriptional repressor p66-alpha OS=Homo sapiens GN=GATAD2A PE=4 SV=1;>sp|Q86YP4|P66A_HUMAN Transcriptional repressor p66-alpha OS=Homo sapiens GN=GATAD2A PE=1 SV=1;>sp|Q86YP4-2|P66A_HUMAN Isoform 2 of Transcriptional repressor p	11	7	6	6	3	7	2	5	4	6	2	6	2	2	2	2	2	2	1	2	2	6	1	4	3	5	1	5	1	1	1	1	1	1	0	1	2	6	1	4	3	5
P39210;B5MCF8;B5MC53;E7EX18;A8MPV4;C9J473;G5E9F5	P39210;B5MCF8;B5MC53;E7EX18;A8MPV4;C9J473;G5E9F5	2;2;2;1;1;1;1	2;2;2;1;1;1;1	2;2;2;1;1;1;1	Protein Mpv17	MPV17	>sp|P39210|MPV17_HUMAN Protein Mpv17 OS=Homo sapiens GN=MPV17 PE=1 SV=1;>tr|B5MCF8|B5MCF8_HUMAN Protein Mpv17 OS=Homo sapiens GN=MPV17 PE=4 SV=1;>tr|B5MC53|B5MC53_HUMAN MpV17 transgene, murine homolog, glomerulosclerosis, isoform CRA_f OS=Homo sapiens GN=M	7	2	2	2	0	2	0	1	0	1	0	1	0	1	0	1	0	0	0	0	0	2	0	1	0	1	0	1	0	1	0	1	0	0	0	0	0	2	0	1	0	1
O00541;B5MCF9;O00541-2;B3KXD6;C9JXJ1;H7C267	O00541;B5MCF9;O00541-2;B3KXD6	13;13;12;9;4;3	13;13;12;9;4;3	13;13;12;9;4;3	Pescadillo homolog	PES1	>sp|O00541|PESC_HUMAN Pescadillo homolog OS=Homo sapiens GN=PES1 PE=1 SV=1;>tr|B5MCF9|B5MCF9_HUMAN Pescadillo homolog OS=Homo sapiens GN=PES1 PE=4 SV=1;>sp|O00541-2|PESC_HUMAN Isoform 2 of Pescadillo homolog OS=Homo sapiens GN=PES1;>tr|B3KXD6|B3KXD6_HUMAN	6	13	13	13	9	11	9	11	9	12	9	11	8	10	6	10	7	12	5	11	9	11	9	11	9	12	9	11	8	10	6	10	7	12	5	11	9	11	9	11	9	12
Q15084-2;B5MCQ5;F8WA83;Q15084;B7Z254	Q15084-2;B5MCQ5;F8WA83;Q15084;B7Z254	21;21;21;21;21	21;21;21;21;21	21;21;21;21;21	Protein disulfide-isomerase A6	PDIA6	>sp|Q15084-2|PDIA6_HUMAN Isoform 2 of Protein disulfide-isomerase A6 OS=Homo sapiens GN=PDIA6;>tr|B5MCQ5|B5MCQ5_HUMAN Protein disulfide-isomerase A6 OS=Homo sapiens GN=PDIA6 PE=3 SV=1;>tr|F8WA83|F8WA83_HUMAN Protein disulfide-isomerase A6 OS=Homo sapiens G	5	21	21	21	15	18	16	17	16	18	17	19	18	19	16	20	18	19	17	19	15	18	16	17	16	18	17	19	18	19	16	20	18	19	17	19	15	18	16	17	16	18
B5MD86;C9J7E5;Q9Y5L0-1;Q9Y5L0;Q9Y5L0-3;C9IZM0;E9PFH4	B5MD86;C9J7E5;Q9Y5L0-1;Q9Y5L0;Q9Y5L0-3;C9IZM0;E9PFH4	11;11;11;11;11;10;8	11;11;11;11;11;10;8	11;11;11;11;11;10;8	Transportin-3	TNPO3	>tr|B5MD86|B5MD86_HUMAN Uncharacterized protein OS=Homo sapiens GN=TNPO3 PE=4 SV=2;>tr|C9J7E5|C9J7E5_HUMAN Transportin-3 OS=Homo sapiens GN=TNPO3 PE=4 SV=1;>sp|Q9Y5L0-1|TNPO3_HUMAN Isoform 1 of Transportin-3 OS=Homo sapiens GN=TNPO3;>sp|Q9Y5L0|TNPO3_HUMAN	7	11	11	11	8	9	7	8	6	11	7	9	6	5	5	7	5	6	4	6	8	9	7	8	6	11	7	9	6	5	5	7	5	6	4	6	8	9	7	8	6	11
Q53H96;H0Y6C3;B5MD87	Q53H96;H0Y6C3;B5MD87	5;5;5	5;5;5	5;5;5	Pyrroline-5-carboxylate reductase 3	PYCRL	>sp|Q53H96|P5CR3_HUMAN Pyrroline-5-carboxylate reductase 3 OS=Homo sapiens GN=PYCRL PE=1 SV=2;>tr|H0Y6C3|H0Y6C3_HUMAN Pyrroline-5-carboxylate reductase 3 (Fragment) OS=Homo sapiens GN=PYCRL PE=4 SV=1;>tr|B5MD87|B5MD87_HUMAN Pyrroline-5-carboxylate reductas	3	5	5	5	3	2	2	2	2	3	2	3	2	2	2	1	2	3	1	2	3	2	2	2	2	3	2	3	2	2	2	1	2	3	1	2	3	2	2	2	2	3
B5MDF5;P62826;F5H018;H0YFC6;B4DV51	B5MDF5;P62826;F5H018;H0YFC6	18;18;17;9;8	18;18;17;9;8	18;18;17;9;8	GTP-binding nuclear protein Ran	RAN	>tr|B5MDF5|B5MDF5_HUMAN GTP-binding nuclear protein Ran OS=Homo sapiens GN=RAN PE=4 SV=1;>sp|P62826|RAN_HUMAN GTP-binding nuclear protein Ran OS=Homo sapiens GN=RAN PE=1 SV=3;>tr|F5H018|F5H018_HUMAN GTP-binding nuclear protein Ran (Fragment) OS=Homo sapien	5	18	18	18	16	17	16	17	15	17	15	17	17	15	15	17	15	16	15	17	16	17	16	17	15	17	15	17	17	15	15	17	15	16	15	17	16	17	16	17	15	17
Q53EL6;B5ME91;Q5VZS7	Q53EL6;B5ME91	14;14;4	14;14;4	14;14;4	Programmed cell death protein 4	PDCD4	>sp|Q53EL6|PDCD4_HUMAN Programmed cell death protein 4 OS=Homo sapiens GN=PDCD4 PE=1 SV=2;>tr|B5ME91|B5ME91_HUMAN Programmed cell death protein 4 OS=Homo sapiens GN=PDCD4 PE=4 SV=2	3	14	14	14	8	12	10	13	7	11	7	12	9	9	6	8	6	10	4	10	8	12	10	13	7	11	7	12	9	9	6	8	6	10	4	10	8	12	10	13	7	11
B5ME97;Q9P0V9-2;E7EX04;Q9P0V9;E7EW69;Q9P0V9-3;B7Z371;B7Z277;E9PBL4;F5H1F2;F5GYV2	B5ME97;Q9P0V9-2;E7EX04;Q9P0V9;E7EW69;Q9P0V9-3;B7Z371;B7Z277;E9PBL4	7;7;7;7;7;7;5;5;4;1;1	6;6;6;6;6;6;4;4;3;1;1	6;6;6;6;6;6;4;4;3;1;1	Septin-10	SEPT10	>tr|B5ME97|B5ME97_HUMAN Septin 10, isoform CRA_c OS=Homo sapiens GN=SEPT10 PE=3 SV=2;>sp|Q9P0V9-2|SEP10_HUMAN Isoform 2 of Septin-10 OS=Homo sapiens GN=SEPT10;>tr|E7EX04|E7EX04_HUMAN Septin-10 OS=Homo sapiens GN=SEPT10 PE=3 SV=1;>sp|Q9P0V9|SEP10_HUMAN Sept	11	7	6	6	3	5	5	6	5	4	2	5	3	4	2	4	3	4	2	3	2	4	4	5	5	3	1	4	2	3	1	3	2	3	1	2	2	4	4	5	5	3
Q86UU0;Q86UU0-2;E9PKJ9;C9K0G3;Q86UU0-4;B5ME99;Q86UU0-3;E9PNR0	Q86UU0;Q86UU0-2;E9PKJ9;C9K0G3;Q86UU0-4;B5ME99;Q86UU0-3;E9PNR0	1;1;1;1;1;1;1;1	1;1;1;1;1;1;1;1	1;1;1;1;1;1;1;1	B-cell CLL/lymphoma 9-like protein	BCL9L	>sp|Q86UU0|BCL9L_HUMAN B-cell CLL/lymphoma 9-like protein OS=Homo sapiens GN=BCL9L PE=1 SV=1;>sp|Q86UU0-2|BCL9L_HUMAN Isoform 2 of B-cell CLL/lymphoma 9-like protein OS=Homo sapiens GN=BCL9L;>tr|E9PKJ9|E9PKJ9_HUMAN B-cell CLL/lymphoma 9-like protein OS=Hom	8	1	1	1	0	1	0	0	0	1	0	0	0	0	0	0	0	0	0	0	0	1	0	0	0	1	0	0	0	0	0	0	0	0	0	0	0	1	0	0	0	1
B5MEE4	B5MEE4	1	1	1		EFNB2	>tr|B5MEE4|B5MEE4_HUMAN Uncharacterized protein OS=Homo sapiens GN=EFNB2 PE=3 SV=1	1	1	1	1	0	0	0	0	0	0	0	0	0	0	0	1	0	1	0	1	0	0	0	0	0	0	0	0	0	0	0	1	0	1	0	1	0	0	0	0	0	0
E9PEG8;E7ETS0;E7EN22;B5MEG5;E7EST9;O94966;O94966-3;O94966-4;E7ESU0;O94966-2;C9J8M4;E7EM45	E9PEG8;E7ETS0;E7EN22;B5MEG5;E7EST9;O94966;O94966-3;O94966-4;E7ESU0;O94966-2;C9J8M4;E7EM45	5;5;5;5;5;4;4;4;3;3;3;3	5;5;5;5;5;4;4;4;3;3;3;3	5;5;5;5;5;4;4;4;3;3;3;3	Ubiquitin carboxyl-terminal hydrolase;Ubiquitin carboxyl-terminal hydrolase 19	USP19	>tr|E9PEG8|E9PEG8_HUMAN Ubiquitin carboxyl-terminal hydrolase OS=Homo sapiens GN=USP19 PE=3 SV=1;>tr|E7ETS0|E7ETS0_HUMAN Ubiquitin carboxyl-terminal hydrolase OS=Homo sapiens GN=USP19 PE=3 SV=1;>tr|E7EN22|E7EN22_HUMAN Ubiquitin carboxyl-terminal hydrolase	12	5	5	5	1	5	2	3	2	3	1	2	0	0	0	1	0	0	1	0	1	5	2	3	2	3	1	2	0	0	0	1	0	0	1	0	1	5	2	3	2	3
Q96KR1;B5MEH6;Q05D65;H0Y8W1	Q96KR1;B5MEH6	16;16;2;2	16;16;2;2	16;16;2;2	Zinc finger RNA-binding protein	ZFR	>sp|Q96KR1|ZFR_HUMAN Zinc finger RNA-binding protein OS=Homo sapiens GN=ZFR PE=1 SV=2;>tr|B5MEH6|B5MEH6_HUMAN Zinc finger RNA-binding protein OS=Homo sapiens GN=ZFR PE=4 SV=1	4	16	16	16	9	13	8	14	10	11	8	13	7	8	8	7	8	9	5	6	9	13	8	14	10	11	8	13	7	8	8	7	8	9	5	6	9	13	8	14	10	11
Q9Y520-7;Q9Y520;E9PF21;Q9Y520-5;E7EPN9;Q9Y520-4;B7WNZ6;Q9Y520-6;Q9Y520-3;Q9Y520-2;H7C5N8;H0Y877;B4E3S2	Q9Y520-7;Q9Y520;E9PF21;Q9Y520-5;E7EPN9;Q9Y520-4;B7WNZ6;Q9Y520-6;Q9Y520-3;Q9Y520-2;H7C5N8	16;16;16;16;16;16;16;16;16;15;8;7;1	16;16;16;16;16;16;16;16;16;15;8;7;1	16;16;16;16;16;16;16;16;16;15;8;7;1	Protein PRRC2C	PRRC2C	>sp|Q9Y520-7|PRC2C_HUMAN Isoform 7 of Protein PRRC2C OS=Homo sapiens GN=PRRC2C;>sp|Q9Y520|PRC2C_HUMAN Protein PRRC2C OS=Homo sapiens GN=PRRC2C PE=1 SV=4;>tr|E9PF21|E9PF21_HUMAN Protein PRRC2C OS=Homo sapiens GN=PRRC2C PE=4 SV=1;>sp|Q9Y520-5|PRC2C_HUMAN Iso	13	16	16	16	8	10	8	12	7	11	6	11	7	6	5	6	5	6	0	5	8	10	8	12	7	11	6	11	7	6	5	6	5	6	0	5	8	10	8	12	7	11
B7Z1E5;Q92600;B5MDQ4;F8WBZ6	B7Z1E5;Q92600;B5MDQ4	4;4;3;1	4;4;3;1	4;4;3;1	Cell differentiation protein RCD1 homolog	RQCD1	>tr|B7Z1E5|B7Z1E5_HUMAN Cell differentiation protein RCD1 homolog OS=Homo sapiens GN=RQCD1 PE=2 SV=1;>sp|Q92600|RCD1_HUMAN Cell differentiation protein RCD1 homolog OS=Homo sapiens GN=RQCD1 PE=1 SV=1;>tr|B5MDQ4|B5MDQ4_HUMAN Cell differentiation protein RCD	4	4	4	4	3	4	3	4	3	4	2	4	2	3	2	4	1	3	1	3	3	4	3	4	3	4	2	4	2	3	2	4	1	3	1	3	3	4	3	4	3	4
P09972;B7Z1N6;A8MVZ9;B7Z3K7;C9J8F3	P09972;B7Z1N6;A8MVZ9;B7Z3K7	8;8;5;5;3	3;3;3;1;2	3;3;3;1;2	Fructose-bisphosphate aldolase C;Fructose-bisphosphate aldolase	ALDOC	>sp|P09972|ALDOC_HUMAN Fructose-bisphosphate aldolase C OS=Homo sapiens GN=ALDOC PE=1 SV=2;>tr|B7Z1N6|B7Z1N6_HUMAN Fructose-bisphosphate aldolase OS=Homo sapiens GN=ALDOC PE=2 SV=1;>tr|A8MVZ9|A8MVZ9_HUMAN Fructose-bisphosphate aldolase OS=Homo sapiens GN=A	5	8	3	3	6	6	5	6	6	8	6	7	6	6	5	7	5	6	5	6	2	2	1	2	2	3	2	2	2	1	1	2	1	1	1	2	2	2	1	2	2	3
P61764-2;P61764;B7Z1V5;F5H5Q4;B7Z3F4	P61764-2;P61764;B7Z1V5;F5H5Q4;B7Z3F4	4;4;4;4;3	4;4;4;4;3	4;4;4;4;3	Syntaxin-binding protein 1	STXBP1	>sp|P61764-2|STXB1_HUMAN Isoform 2 of Syntaxin-binding protein 1 OS=Homo sapiens GN=STXBP1;>sp|P61764|STXB1_HUMAN Syntaxin-binding protein 1 OS=Homo sapiens GN=STXBP1 PE=1 SV=1;>tr|B7Z1V5|B7Z1V5_HUMAN Uncharacterized protein OS=Homo sapiens GN=STXBP1 PE=2	5	4	4	4	3	4	4	4	3	4	4	4	0	3	1	3	0	3	1	3	3	4	4	4	3	4	4	4	0	3	1	3	0	3	1	3	3	4	4	4	3	4
P35520-2;P35520;B7Z2D6;F5H2U1;H7C2H4;C9JMA6	P35520-2;P35520;B7Z2D6;F5H2U1	12;12;12;10;3;3	12;12;12;10;3;3	12;12;12;10;3;3	Cystathionine beta-synthase	CBS	>sp|P35520-2|CBS_HUMAN Isoform 2 of Cystathionine beta-synthase OS=Homo sapiens GN=CBS;>sp|P35520|CBS_HUMAN Cystathionine beta-synthase OS=Homo sapiens GN=CBS PE=1 SV=2;>tr|B7Z2D6|B7Z2D6_HUMAN Cystathionine beta-synthase OS=Homo sapiens GN=CBS PE=2 SV=1;>t	6	12	12	12	6	9	7	10	9	8	8	8	8	6	4	7	6	5	2	6	6	9	7	10	9	8	8	8	8	6	4	7	6	5	2	6	6	9	7	10	9	8
Q16881;Q16881-3;Q16881-4;B7Z2S5;Q16881-6;E7EW10;E9PNQ6;Q16881-2;E2QRB9;Q16881-5;B2R5P6;E7ESI6;E9PIR7;E9PMY9;F5H780;E9PKD3;E9PIZ5;E9PKI4;E9PLT3;E9PQI3;E9PRI8;E7EWK1;E9PJU2	Q16881;Q16881-3;Q16881-4;B7Z2S5;Q16881-6;E7EW10;E9PNQ6;Q16881-2;E2QRB9;Q16881-5;B2R5P6;E7ESI6;E9PIR7;E9PMY9;F5H780	33;33;33;33;32;32;32;32;32;32;32;30;29;28;28;12;7;5;5;4;2;1;1	33;33;33;33;32;32;32;32;32;32;32;30;29;28;28;12;7;5;5;4;2;1;1	32;32;32;32;31;31;31;31;31;31;31;29;28;27;27;11;6;4;4;4;2;0;1	Thioredoxin reductase 1, cytoplasmic	TXNRD1	>sp|Q16881|TRXR1_HUMAN Thioredoxin reductase 1, cytoplasmic OS=Homo sapiens GN=TXNRD1 PE=1 SV=3;>sp|Q16881-3|TRXR1_HUMAN Isoform 3 of Thioredoxin reductase 1, cytoplasmic OS=Homo sapiens GN=TXNRD1;>sp|Q16881-4|TRXR1_HUMAN Isoform 4 of Thioredoxin reductase	23	33	33	32	30	31	29	32	27	33	28	33	31	30	31	31	32	32	23	33	30	31	29	32	27	33	28	33	31	30	31	31	32	32	23	33	29	30	28	31	26	32
Q96A65;B7Z321;F5H222;E9PED2;F5GZT1;B7Z4J9	Q96A65;B7Z321;F5H222;E9PED2	3;3;2;2;1;1	3;3;2;2;1;1	3;3;2;2;1;1	Exocyst complex component 4	EXOC4	>sp|Q96A65|EXOC4_HUMAN Exocyst complex component 4 OS=Homo sapiens GN=EXOC4 PE=1 SV=1;>tr|B7Z321|B7Z321_HUMAN Uncharacterized protein OS=Homo sapiens GN=EXOC4 PE=2 SV=1;>tr|F5H222|F5H222_HUMAN Exocyst complex component 4 OS=Homo sapiens GN=EXOC4 PE=4 SV=1;	6	3	3	3	0	1	2	2	1	3	1	1	1	1	1	1	1	2	1	0	0	1	2	2	1	3	1	1	1	1	1	1	1	2	1	0	0	1	2	2	1	3
Q9NP72-2;Q9NP72;F5H4U3;Q5W0J0;B7Z333;H0Y6T8	Q9NP72-2;Q9NP72;F5H4U3;Q5W0J0;B7Z333;H0Y6T8	4;4;4;4;4;2	4;4;4;4;4;2	4;4;4;4;4;2	Ras-related protein Rab-18	RAB18	>sp|Q9NP72-2|RAB18_HUMAN Isoform 2 of Ras-related protein Rab-18 OS=Homo sapiens GN=RAB18;>sp|Q9NP72|RAB18_HUMAN Ras-related protein Rab-18 OS=Homo sapiens GN=RAB18 PE=1 SV=1;>tr|F5H4U3|F5H4U3_HUMAN Ras-related protein Rab-18 OS=Homo sapiens GN=RAB18 PE=3	6	4	4	4	2	2	2	3	2	2	2	2	2	2	2	3	1	2	2	1	2	2	2	3	2	2	2	2	2	2	2	3	1	2	2	1	2	2	2	3	2	2
Q5TH30;Q9UGV2;Q9UGV2-2;Q9UGV2-3;F8WBF9;B7Z341	Q5TH30;Q9UGV2;Q9UGV2-2;Q9UGV2-3;F8WBF9;B7Z341	3;3;3;3;3;3	3;3;3;3;3;3	3;3;3;3;3;3	Protein NDRG3	NDRG3	>tr|Q5TH30|Q5TH30_HUMAN NDRG family member 3 OS=Homo sapiens GN=NDRG3 PE=2 SV=1;>sp|Q9UGV2|NDRG3_HUMAN Protein NDRG3 OS=Homo sapiens GN=NDRG3 PE=1 SV=2;>sp|Q9UGV2-2|NDRG3_HUMAN Isoform 2 of Protein NDRG3 OS=Homo sapiens GN=NDRG3;>sp|Q9UGV2-3|NDRG3_HUMAN Is	6	3	3	3	1	1	1	3	1	2	1	2	1	0	1	1	1	1	0	0	1	1	1	3	1	2	1	2	1	0	1	1	1	1	0	0	1	1	1	3	1	2
P49902;B7Z382;Q5JUV6	P49902;B7Z382;Q5JUV6	2;2;2	2;2;2	2;2;2	Cytosolic purine 5-nucleotidase	NT5C2	>sp|P49902|5NTC_HUMAN Cytosolic purine 5-nucleotidase OS=Homo sapiens GN=NT5C2 PE=1 SV=1;>tr|B7Z382|B7Z382_HUMAN Cytosolic purine 5-nucleotidase OS=Homo sapiens GN=NT5C2 PE=2 SV=1;>tr|Q5JUV6|Q5JUV6_HUMAN 5-nucleotidase, cytosolic II (Fragment) OS=Homo s	3	2	2	2	1	1	1	2	0	2	1	2	1	1	0	0	0	1	0	1	1	1	1	2	0	2	1	2	1	1	0	0	0	1	0	1	1	1	1	2	0	2
B7Z3P1;Q15813	B7Z3P1;Q15813	9;9	9;9	9;9	Tubulin-specific chaperone E	TBCE	>tr|B7Z3P1|B7Z3P1_HUMAN Tubulin-specific chaperone E OS=Homo sapiens GN=TBCE PE=2 SV=1;>sp|Q15813|TBCE_HUMAN Tubulin-specific chaperone E OS=Homo sapiens GN=TBCE PE=1 SV=1	2	9	9	9	3	8	3	6	3	5	3	5	4	2	2	6	3	3	0	4	3	8	3	6	3	5	3	5	4	2	2	6	3	3	0	4	3	8	3	6	3	5
O15439;O15439-2;O15439-3;B7Z3Q7;Q8IUA3	O15439;O15439-2;O15439-3;B7Z3Q7;Q8IUA3	3;3;3;3;2	3;3;3;3;2	3;3;3;3;2	Multidrug resistance-associated protein 4	ABCC4	>sp|O15439|MRP4_HUMAN Multidrug resistance-associated protein 4 OS=Homo sapiens GN=ABCC4 PE=1 SV=3;>sp|O15439-2|MRP4_HUMAN Isoform 2 of Multidrug resistance-associated protein 4 OS=Homo sapiens GN=ABCC4;>sp|O15439-3|MRP4_HUMAN Isoform 3 of Multidrug resist	5	3	3	3	1	3	3	2	1	2	1	2	1	1	0	0	1	1	0	0	1	3	3	2	1	2	1	2	1	1	0	0	1	1	0	0	1	3	3	2	1	2
Q9BUJ2;Q9BUJ2-2;B7Z4B8;Q9BUJ2-4;Q9BUJ2-3;Q9BUJ2-5	Q9BUJ2;Q9BUJ2-2;B7Z4B8;Q9BUJ2-4;Q9BUJ2-3	18;18;18;18;16;2	18;18;18;18;16;2	18;18;18;18;16;2	Heterogeneous nuclear ribonucleoprotein U-like protein 1	HNRNPUL1	>sp|Q9BUJ2|HNRL1_HUMAN Heterogeneous nuclear ribonucleoprotein U-like protein 1 OS=Homo sapiens GN=HNRNPUL1 PE=1 SV=2;>sp|Q9BUJ2-2|HNRL1_HUMAN Isoform 2 of Heterogeneous nuclear ribonucleoprotein U-like protein 1 OS=Homo sapiens GN=HNRNPUL1;>tr|B7Z4B8|B7Z4	6	18	18	18	12	16	10	14	13	16	9	16	9	13	8	13	8	13	5	7	12	16	10	14	13	16	9	16	9	13	8	13	8	13	5	7	12	16	10	14	13	16
G3V110;Q93045;B7Z4N6;E5RGX5	G3V110;Q93045;B7Z4N6;E5RGX5	4;4;4;4	1;1;1;1	1;1;1;1	Stathmin;Stathmin-2	STMN2	>tr|G3V110|G3V110_HUMAN Stathmin OS=Homo sapiens GN=STMN2 PE=3 SV=1;>sp|Q93045|STMN2_HUMAN Stathmin-2 OS=Homo sapiens GN=STMN2 PE=1 SV=3;>tr|B7Z4N6|B7Z4N6_HUMAN Stathmin OS=Homo sapiens GN=STMN2 PE=2 SV=1;>tr|E5RGX5|E5RGX5_HUMAN Stathmin OS=Homo sapiens GN	4	4	1	1	3	4	3	3	3	3	3	4	3	4	3	4	4	4	2	3	1	1	1	1	1	1	1	1	1	1	1	1	1	1	1	1	1	1	1	1	1	1
P50548;B7Z4R0	P50548;B7Z4R0	1;1	1;1	1;1	ETS domain-containing transcription factor ERF	ERF	>sp|P50548|ERF_HUMAN ETS domain-containing transcription factor ERF OS=Homo sapiens GN=ERF PE=1 SV=2;>tr|B7Z4R0|B7Z4R0_HUMAN ETS domain-containing transcription factor ERF OS=Homo sapiens GN=ERF PE=2 SV=1	2	1	1	1	0	1	0	1	0	1	1	1	0	0	0	1	1	1	0	1	0	1	0	1	0	1	1	1	0	0	0	1	1	1	0	1	0	1	0	1	0	1
F8W8U3;O00470-2;O00470;H0YNY8;B7Z4T5	F8W8U3;O00470-2;O00470;H0YNY8;B7Z4T5	1;1;1;1;1	1;1;1;1;1	1;1;1;1;1	Homeobox protein Meis1	MEIS1	>tr|F8W8U3|F8W8U3_HUMAN Homeobox protein Meis1 OS=Homo sapiens GN=MEIS1 PE=3 SV=1;>sp|O00470-2|MEIS1_HUMAN Isoform 2 of Homeobox protein Meis1 OS=Homo sapiens GN=MEIS1;>sp|O00470|MEIS1_HUMAN Homeobox protein Meis1 OS=Homo sapiens GN=MEIS1 PE=1 SV=1;>tr|H0Y	5	1	1	1	0	1	1	1	0	1	1	1	0	0	1	1	0	0	0	0	0	1	1	1	0	1	1	1	0	0	1	1	0	0	0	0	0	1	1	1	0	1
P38646;B7Z4V2;F5H3L8;D6RJI2;H0YBG6;D6RA73;H0Y8S0	P38646;B7Z4V2;F5H3L8	42;42;29;11;9;6;5	42;42;29;11;9;6;5	42;42;29;11;9;6;5	Stress-70 protein, mitochondrial	HSPA9	>sp|P38646|GRP75_HUMAN Stress-70 protein, mitochondrial OS=Homo sapiens GN=HSPA9 PE=1 SV=2;>tr|B7Z4V2|B7Z4V2_HUMAN Stress-70 protein, mitochondrial OS=Homo sapiens GN=HSPA9 PE=2 SV=1;>tr|F5H3L8|F5H3L8_HUMAN Stress-70 protein, mitochondrial OS=Homo sapiens	7	42	42	42	27	36	30	35	32	34	30	37	30	38	26	37	33	38	25	36	27	36	30	35	32	34	30	37	30	38	26	37	33	38	25	36	27	36	30	35	32	34
P05186;B7Z4Y6;P05186-2;B1ANL0	P05186;B7Z4Y6;P05186-2;B1ANL0	2;2;2;1	2;2;2;1	2;2;2;1	Alkaline phosphatase, tissue-nonspecific isozyme;Alkaline phosphatase	ALPL	>sp|P05186|PPBT_HUMAN Alkaline phosphatase, tissue-nonspecific isozyme OS=Homo sapiens GN=ALPL PE=1 SV=4;>tr|B7Z4Y6|B7Z4Y6_HUMAN Alkaline phosphatase OS=Homo sapiens GN=ALPL PE=2 SV=1;>sp|P05186-2|PPBT_HUMAN Isoform 2 of Alkaline phosphatase, tissue-nonspe	4	2	2	2	0	2	2	2	1	2	0	2	0	2	0	1	0	2	0	1	0	2	2	2	1	2	0	2	0	2	0	1	0	2	0	1	0	2	2	2	1	2
Q9Y450;Q9Y450-4;H0YDX7;B7Z524;B7Z1K2;H0YES5;E9PHZ9;E9PS53	Q9Y450;Q9Y450-4;H0YDX7;B7Z524;B7Z1K2;H0YES5	5;5;5;5;4;3;2;1	5;5;5;5;4;3;2;1	5;5;5;5;4;3;2;1	HBS1-like protein	HBS1L	>sp|Q9Y450|HBS1L_HUMAN HBS1-like protein OS=Homo sapiens GN=HBS1L PE=1 SV=1;>sp|Q9Y450-4|HBS1L_HUMAN Isoform 3 of HBS1-like protein OS=Homo sapiens GN=HBS1L;>tr|H0YDX7|H0YDX7_HUMAN HBS1-like protein (Fragment) OS=Homo sapiens GN=HBS1L PE=4 SV=1;>tr|B7Z524|	8	5	5	5	0	1	1	2	1	3	1	3	0	1	0	2	1	2	1	1	0	1	1	2	1	3	1	3	0	1	0	2	1	2	1	1	0	1	1	2	1	3
F5GWR5;Q13642-4;Q13642-5;Q13642-1;B7Z5V0;B7Z6U8;Q13642;Q5JXI8;Q5JXI3;Q5JXH7;Q5JXH8;Q5JXI2;Q13642-3;Q5JXH9;Q5JXI0	F5GWR5;Q13642-4;Q13642-5;Q13642-1;B7Z5V0;B7Z6U8;Q13642;Q5JXI8;Q5JXI3;Q5JXH7;Q5JXH8	4;4;4;4;4;4;3;3;2;2;2;1;1;1;1	4;4;4;4;4;4;3;3;2;2;2;1;1;1;1	4;4;4;4;4;4;3;3;2;2;2;1;1;1;1	Four and a half LIM domains protein 1	FHL1	>tr|F5GWR5|F5GWR5_HUMAN Four and a half LIM domains protein 1 OS=Homo sapiens GN=FHL1 PE=4 SV=1;>sp|Q13642-4|FHL1_HUMAN Isoform 4 of Four and a half LIM domains protein 1 OS=Homo sapiens GN=FHL1;>sp|Q13642-5|FHL1_HUMAN Isoform 5 of Four and a half LIM doma	15	4	4	4	1	4	2	2	1	2	2	2	1	2	1	2	1	2	0	2	1	4	2	2	1	2	2	2	1	2	1	2	1	2	0	2	1	4	2	2	1	2
B7Z5Z2;P62070;B7Z6C4;E9PK85;P62070-2	B7Z5Z2;P62070;B7Z6C4;E9PK85;P62070-2	2;2;2;2;2	2;2;2;2;2	2;2;2;2;2	Ras-related protein R-Ras2	RRAS2	>tr|B7Z5Z2|B7Z5Z2_HUMAN Ras-related protein R-Ras2 OS=Homo sapiens GN=RRAS2 PE=2 SV=1;>sp|P62070|RRAS2_HUMAN Ras-related protein R-Ras2 OS=Homo sapiens GN=RRAS2 PE=1 SV=1;>tr|B7Z6C4|B7Z6C4_HUMAN Ras-related protein R-Ras2 OS=Homo sapiens GN=RRAS2 PE=2 SV=1	5	2	2	2	0	2	1	2	0	2	1	2	0	1	0	0	1	1	1	1	0	2	1	2	0	2	1	2	0	1	0	0	1	1	1	1	0	2	1	2	0	2
Q16698;B7Z6B8;E5RFV2;E5RJG7;E5RJD2;E5RID6;H0YAW3	Q16698;B7Z6B8;E5RFV2;E5RJG7;E5RJD2	4;4;3;3;2;1;1	4;4;3;3;2;1;1	4;4;3;3;2;1;1	2,4-dienoyl-CoA reductase, mitochondrial	DECR1	>sp|Q16698|DECR_HUMAN 2,4-dienoyl-CoA reductase, mitochondrial OS=Homo sapiens GN=DECR1 PE=1 SV=1;>tr|B7Z6B8|B7Z6B8_HUMAN 2,4-dienoyl-CoA reductase, mitochondrial OS=Homo sapiens GN=DECR1 PE=2 SV=1;>tr|E5RFV2|E5RFV2_HUMAN 2,4-dienoyl-CoA reductase, mitocho	7	4	4	4	3	4	2	4	4	3	1	4	1	3	2	2	2	3	2	2	3	4	2	4	4	3	1	4	1	3	2	2	2	3	2	2	3	4	2	4	4	3
B7Z6H3;O95302;B7Z1U8;B7Z230;B7Z1G9;C9J4P8	B7Z6H3;O95302;B7Z1U8;B7Z230	4;4;3;3;1;1	4;4;3;3;1;1	4;4;3;3;1;1	Peptidyl-prolyl cis-trans isomerase FKBP9	FKBP9	>tr|B7Z6H3|B7Z6H3_HUMAN Peptidyl-prolyl cis-trans isomerase FKBP9 OS=Homo sapiens GN=FKBP9 PE=2 SV=1;>sp|O95302|FKBP9_HUMAN Peptidyl-prolyl cis-trans isomerase FKBP9 OS=Homo sapiens GN=FKBP9 PE=1 SV=2;>tr|B7Z1U8|B7Z1U8_HUMAN Uncharacterized protein OS=Homo	6	4	4	4	3	3	2	3	3	3	3	3	2	2	1	1	3	1	1	1	3	3	2	3	3	3	3	3	2	2	1	1	3	1	1	1	3	3	2	3	3	3
B7Z7Q0;P48739-2;C9JW90;P48739;B3KYB6;B3KYB7	B7Z7Q0;P48739-2;C9JW90;P48739;B3KYB6;B3KYB7	8;8;8;8;5;4	8;8;8;8;5;4	6;6;6;6;3;3	Phosphatidylinositol transfer protein beta isoform	PITPNB	>tr|B7Z7Q0|B7Z7Q0_HUMAN Phosphatidylinositol transfer protein beta isoform OS=Homo sapiens GN=PITPNB PE=2 SV=1;>sp|P48739-2|PIPNB_HUMAN Isoform 2 of Phosphatidylinositol transfer protein beta isoform OS=Homo sapiens GN=PITPNB;>tr|C9JW90|C9JW90_HUMAN Unchar	6	8	8	6	4	5	4	7	3	5	6	6	5	6	4	6	4	5	1	6	4	5	4	7	3	5	6	6	5	6	4	6	4	5	1	6	3	3	3	5	2	3
P13807;P13807-2;B7Z806;F5H1N8	P13807;P13807-2;B7Z806;F5H1N8	1;1;1;1	1;1;1;1	1;1;1;1	Glycogen [starch] synthase, muscle	GYS1	>sp|P13807|GYS1_HUMAN Glycogen [starch] synthase, muscle OS=Homo sapiens GN=GYS1 PE=1 SV=2;>sp|P13807-2|GYS1_HUMAN Isoform 2 of Glycogen [starch] synthase, muscle OS=Homo sapiens GN=GYS1;>tr|B7Z806|B7Z806_HUMAN Glycogen [starch] synthase, muscle OS=Homo sa	4	1	1	1	1	1	1	1	1	1	1	1	1	1	1	1	1	1	0	1	1	1	1	1	1	1	1	1	1	1	1	1	1	1	0	1	1	1	1	1	1	1
Q15392;B7Z817;F5H0H1;H7C4B7;B7Z943	Q15392;B7Z817;F5H0H1;H7C4B7	7;7;4;4;2	7;7;4;4;2	7;7;4;4;2	Delta(24)-sterol reductase	DHCR24	>sp|Q15392|DHC24_HUMAN Delta(24)-sterol reductase OS=Homo sapiens GN=DHCR24 PE=1 SV=2;>tr|B7Z817|B7Z817_HUMAN Delta(24)-sterol reductase OS=Homo sapiens GN=DHCR24 PE=2 SV=1;>tr|F5H0H1|F5H0H1_HUMAN Delta(24)-sterol reductase OS=Homo sapiens GN=DHCR24 PE=4 S	5	7	7	7	4	6	4	6	5	5	5	5	5	4	4	4	4	4	4	3	4	6	4	6	5	5	5	5	5	4	4	4	4	4	4	3	4	6	4	6	5	5
B7Z888;Q9UPN6	B7Z888;Q9UPN6	3;3	3;3	2;2	Protein SCAF8	SCAF8	>tr|B7Z888|B7Z888_HUMAN Protein SCAF8 OS=Homo sapiens GN=SCAF8 PE=2 SV=1;>sp|Q9UPN6|SCAF8_HUMAN Protein SCAF8 OS=Homo sapiens GN=SCAF8 PE=1 SV=1	2	3	3	2	2	2	2	3	2	2	1	2	2	2	2	2	1	2	1	1	2	2	2	3	2	2	1	2	2	2	2	2	1	2	1	1	1	1	1	2	1	1
P62820;B7Z8M7;E7END7;P62820-2;E7ETK2;P62820-3	P62820;B7Z8M7;E7END7;P62820-2;E7ETK2;P62820-3	8;8;7;7;5;5	4;4;4;4;2;2	4;4;4;4;2;2	Ras-related protein Rab-1A	RAB1A	>sp|P62820|RAB1A_HUMAN Ras-related protein Rab-1A OS=Homo sapiens GN=RAB1A PE=1 SV=3;>tr|B7Z8M7|B7Z8M7_HUMAN Ras-related protein Rab-1A OS=Homo sapiens GN=RAB1A PE=2 SV=1;>tr|E7END7|E7END7_HUMAN Ras-related protein Rab-1A OS=Homo sapiens GN=RAB1A PE=3 SV=1	6	8	4	4	7	8	6	7	7	7	7	7	7	6	6	7	8	8	4	7	4	4	3	4	4	4	4	4	4	3	3	4	4	4	1	4	4	4	3	4	4	4
O43148-2;O43148;B7Z8S9	O43148-2;O43148;B7Z8S9	1;1;1	1;1;1	1;1;1	mRNA cap guanine-N7 methyltransferase	RNMT	>sp|O43148-2|MCES_HUMAN Isoform 2 of mRNA cap guanine-N7 methyltransferase OS=Homo sapiens GN=RNMT;>sp|O43148|MCES_HUMAN mRNA cap guanine-N7 methyltransferase OS=Homo sapiens GN=RNMT PE=1 SV=1;>tr|B7Z8S9|B7Z8S9_HUMAN cDNA FLJ61036, highly similar to Homo s	3	1	1	1	0	0	0	0	0	0	0	1	0	0	0	0	0	0	0	0	0	0	0	0	0	0	0	1	0	0	0	0	0	0	0	0	0	0	0	0	0	0
F5H113;Q99685;B7Z9D1;C9JAM4	F5H113;Q99685;B7Z9D1;C9JAM4	1;1;1;1	1;1;1;1	1;1;1;1	Monoglyceride lipase	MGLL	>tr|F5H113|F5H113_HUMAN Monoglyceride lipase OS=Homo sapiens GN=MGLL PE=4 SV=1;>sp|Q99685|MGLL_HUMAN Monoglyceride lipase OS=Homo sapiens GN=MGLL PE=1 SV=2;>tr|B7Z9D1|B7Z9D1_HUMAN Monoglyceride lipase OS=Homo sapiens GN=MGLL PE=2 SV=1;>tr|C9JAM4|C9JAM4_HUM	4	1	1	1	0	1	0	1	0	1	0	0	0	0	0	0	0	1	0	0	0	1	0	1	0	1	0	0	0	0	0	0	0	1	0	0	0	1	0	1	0	1
Q5VW32;B7Z9G5;F5GXQ0;Q5VW33	Q5VW32;B7Z9G5;F5GXQ0;Q5VW33	7;7;5;5	7;7;5;5	7;7;5;5	BRO1 domain-containing protein BROX	BROX;C1orf58	>sp|Q5VW32|BROX_HUMAN BRO1 domain-containing protein BROX OS=Homo sapiens GN=BROX PE=1 SV=1;>tr|B7Z9G5|B7Z9G5_HUMAN BRO1 domain-containing protein BROX OS=Homo sapiens GN=C1orf58 PE=2 SV=1;>tr|F5GXQ0|F5GXQ0_HUMAN BRO1 domain-containing protein BROX OS=Homo	4	7	7	7	3	4	3	5	2	4	2	5	2	3	2	2	2	3	2	3	3	4	3	5	2	4	2	5	2	3	2	2	2	3	2	3	3	4	3	5	2	4
B7Z9I1;Q5T4U5;P11310-2;P11310;B4DJE7;E9PJM9;E9PRX4;H0YDT5	B7Z9I1;Q5T4U5;P11310-2;P11310;B4DJE7	11;10;10;10;7;2;1;1	11;10;10;10;7;2;1;1	11;10;10;10;7;2;1;1	Medium-chain specific acyl-CoA dehydrogenase, mitochondrial	ACADM	>tr|B7Z9I1|B7Z9I1_HUMAN Medium-chain-specific acyl-CoA dehydrogenase, mitochondrial OS=Homo sapiens GN=ACADM PE=2 SV=1;>tr|Q5T4U5|Q5T4U5_HUMAN Acyl-Coenzyme A dehydrogenase, C-4 to C-12 straight chain OS=Homo sapiens GN=ACADM PE=2 SV=1;>sp|P11310-2|ACADM_H	8	11	11	11	5	8	8	8	7	6	7	7	7	6	8	8	7	7	7	6	5	8	8	8	7	6	7	7	7	6	8	8	7	7	7	6	5	8	8	8	7	6
O75787;B7Z9I3;B7Z413;B7Z1I9;H0Y750;H7C240;H7C3E1;B7Z487	O75787;B7Z9I3;B7Z413;B7Z1I9;H0Y750;H7C240	3;3;2;2;2;2;1;1	3;3;2;2;2;2;1;1	3;3;2;2;2;2;1;1	Renin receptor	ATP6AP2	>sp|O75787|RENR_HUMAN Renin receptor OS=Homo sapiens GN=ATP6AP2 PE=1 SV=2;>tr|B7Z9I3|B7Z9I3_HUMAN Renin receptor OS=Homo sapiens GN=ATP6AP2 PE=2 SV=1;>tr|B7Z413|B7Z413_HUMAN Renin receptor OS=Homo sapiens GN=ATP6AP2 PE=2 SV=1;>tr|B7Z1I9|B7Z1I9_HUMAN Renin	8	3	3	3	1	1	2	2	1	1	1	2	2	0	2	2	0	2	1	1	1	1	2	2	1	1	1	2	2	0	2	2	0	2	1	1	1	1	2	2	1	1
B7ZA04;Q13409-3;Q13409-6;F8W8S0;Q13409;Q13409-5;Q13409-2;E7EQL5;E7ESD3;E7EQU2;E7ET01;E7EUM4;E7EV09;E7EMU4;E7ETL8;E7ERH4;E7ERR6;E9PGG1;E7EU01	B7ZA04;Q13409-3;Q13409-6;F8W8S0;Q13409;Q13409-5;Q13409-2;E7EQL5;E7ESD3;E7EQU2;E7ET01;E7EUM4	7;7;7;6;6;6;6;5;4;4;4;4;3;3;3;3;3;3;2	7;7;7;6;6;6;6;5;4;4;4;4;3;3;3;3;3;3;2	7;7;7;6;6;6;6;5;4;4;4;4;3;3;3;3;3;3;2	Cytoplasmic dynein 1 intermediate chain 2	DYNC1I2	>tr|B7ZA04|B7ZA04_HUMAN Cytoplasmic dynein 1 intermediate chain 2 OS=Homo sapiens GN=DYNC1I2 PE=2 SV=1;>sp|Q13409-3|DC1I2_HUMAN Isoform 2C of Cytoplasmic dynein 1 intermediate chain 2 OS=Homo sapiens GN=DYNC1I2;>sp|Q13409-6|DC1I2_HUMAN Isoform 2F of Cytopl	19	7	7	7	4	7	6	7	5	6	6	6	5	5	6	4	5	5	4	4	4	7	6	7	5	6	6	6	5	5	6	4	5	5	4	4	4	7	6	7	5	6
Q9UBQ5;B7ZAM9;B4DQ48	Q9UBQ5;B7ZAM9	7;7;1	7;7;1	7;7;1	Eukaryotic translation initiation factor 3 subunit K	EIF3K	>sp|Q9UBQ5|EIF3K_HUMAN Eukaryotic translation initiation factor 3 subunit K OS=Homo sapiens GN=EIF3K PE=1 SV=1;>tr|B7ZAM9|B7ZAM9_HUMAN Eukaryotic translation initiation factor 3 subunit K OS=Homo sapiens GN=EIF3K PE=2 SV=1	3	7	7	7	5	7	5	7	5	7	5	6	6	5	5	7	5	5	1	5	5	7	5	7	5	7	5	6	6	5	5	7	5	5	1	5	5	7	5	7	5	7
P21953;B7ZB80;Q5T2J3	P21953;B7ZB80	3;3;1	3;3;1	3;3;1	2-oxoisovalerate dehydrogenase subunit beta, mitochondrial	BCKDHB	>sp|P21953|ODBB_HUMAN 2-oxoisovalerate dehydrogenase subunit beta, mitochondrial OS=Homo sapiens GN=BCKDHB PE=1 SV=2;>tr|B7ZB80|B7ZB80_HUMAN 2-oxoisovalerate dehydrogenase subunit beta, mitochondrial OS=Homo sapiens GN=BCKDHB PE=2 SV=1	3	3	3	3	3	3	2	3	3	3	2	2	2	2	2	2	2	2	2	1	3	3	2	3	3	3	2	2	2	2	2	2	2	2	2	1	3	3	2	3	3	3
Q7Z3K3;B7ZBY5;Q7Z3K3-3;Q7Z3K3-2;E9PM80;Q7Z3K3-5;Q7Z3K3-4;H7C238	Q7Z3K3;B7ZBY5;Q7Z3K3-3;Q7Z3K3-2;E9PM80;Q7Z3K3-5;Q7Z3K3-4	3;3;3;3;3;3;2;1	3;3;3;3;3;3;2;1	3;3;3;3;3;3;2;1	Pogo transposable element with ZNF domain	POGZ	>sp|Q7Z3K3|POGZ_HUMAN Pogo transposable element with ZNF domain OS=Homo sapiens GN=POGZ PE=1 SV=2;>tr|B7ZBY5|B7ZBY5_HUMAN Pogo transposable element with ZNF domain OS=Homo sapiens GN=POGZ PE=4 SV=1;>sp|Q7Z3K3-3|POGZ_HUMAN Isoform 3 of Pogo transposable ele	8	3	3	3	0	1	1	1	0	2	1	2	1	1	1	1	0	1	0	1	0	1	1	1	0	2	1	2	1	1	1	1	0	1	0	1	0	1	1	1	0	2
F6RPD3;Q9NR46-2;B7ZC38;Q9NR46;B7ZC39;F8WFB9	F6RPD3;Q9NR46-2;B7ZC38;Q9NR46;B7ZC39	5;5;5;5;4;2	5;5;5;5;4;2	4;4;4;4;3;1	Endophilin-B2	SH3GLB2	>tr|F6RPD3|F6RPD3_HUMAN Endophilin-B2 OS=Homo sapiens GN=SH3GLB2 PE=4 SV=1;>sp|Q9NR46-2|SHLB2_HUMAN Isoform 2 of Endophilin-B2 OS=Homo sapiens GN=SH3GLB2;>tr|B7ZC38|B7ZC38_HUMAN Endophilin-B2 OS=Homo sapiens GN=SH3GLB2 PE=4 SV=1;>sp|Q9NR46|SHLB2_HUMAN Endo	6	5	5	4	2	5	2	5	2	4	2	4	1	2	1	2	1	1	1	1	2	5	2	5	2	4	2	4	1	2	1	2	1	1	1	1	1	4	1	4	1	4
Q16537;B7ZKK9;H0YJZ3	Q16537;B7ZKK9	4;4;1	2;2;0	2;2;0	Serine/threonine-protein phosphatase 2A 56 kDa regulatory subunit epsilon isoform	PPP2R5E	>sp|Q16537|2A5E_HUMAN Serine/threonine-protein phosphatase 2A 56 kDa regulatory subunit epsilon isoform OS=Homo sapiens GN=PPP2R5E PE=1 SV=1;>tr|B7ZKK9|B7ZKK9_HUMAN PPP2R5E protein OS=Homo sapiens GN=PPP2R5E PE=2 SV=1	3	4	2	2	2	3	2	4	2	3	2	3	2	2	1	2	1	2	1	1	1	1	1	2	1	1	1	1	1	1	0	1	0	1	0	0	1	1	1	2	1	1
Q15020;B7ZKM0;F8VV04;F5H0B8;E7EMI4;Q15020-2;F8W667;F8VZM2;H0YHU8;Q15020-3;F8VVK9	Q15020;B7ZKM0;F8VV04;F5H0B8	11;11;9;7;5;4;2;1;1;1;1	11;11;9;7;5;4;2;1;1;1;1	11;11;9;7;5;4;2;1;1;1;1	Squamous cell carcinoma antigen recognized by T-cells 3	SART3	>sp|Q15020|SART3_HUMAN Squamous cell carcinoma antigen recognized by T-cells 3 OS=Homo sapiens GN=SART3 PE=1 SV=1;>tr|B7ZKM0|B7ZKM0_HUMAN SART3 protein OS=Homo sapiens GN=SART3 PE=2 SV=1;>tr|F8VV04|F8VV04_HUMAN Squamous cell carcinoma antigen recognized by	11	11	11	11	6	8	6	8	8	6	6	8	6	5	4	7	4	9	2	6	6	8	6	8	8	6	6	8	6	5	4	7	4	9	2	6	6	8	6	8	8	6
B7ZKM8;O95487;O95487-2	B7ZKM8;O95487;O95487-2	2;2;2	2;2;2	1;1;1	Protein transport protein Sec24B	SEC24B	>tr|B7ZKM8|B7ZKM8_HUMAN Protein transport protein Sec24B OS=Homo sapiens GN=SEC24B PE=2 SV=1;>sp|O95487|SC24B_HUMAN Protein transport protein Sec24B OS=Homo sapiens GN=SEC24B PE=1 SV=2;>sp|O95487-2|SC24B_HUMAN Isoform 2 of Protein transport protein Sec24B	3	2	2	1	1	1	1	1	1	2	1	1	1	1	1	1	1	1	1	1	1	1	1	1	1	2	1	1	1	1	1	1	1	1	1	1	1	1	1	1	1	1
B7ZKS7;Q86UV5;Q86UV5-2;Q86UV5-3;Q86UV5-5;Q86UV5-7;Q86UV5-4;E9PJ93;E9PJH5	B7ZKS7;Q86UV5;Q86UV5-2;Q86UV5-3	3;3;3;3;1;1;1;1;1	3;3;3;3;1;1;1;1;1	3;3;3;3;1;1;1;1;1	Ubiquitin carboxyl-terminal hydrolase 48	USP48	>tr|B7ZKS7|B7ZKS7_HUMAN USP48 protein OS=Homo sapiens GN=USP48 PE=2 SV=1;>sp|Q86UV5|UBP48_HUMAN Ubiquitin carboxyl-terminal hydrolase 48 OS=Homo sapiens GN=USP48 PE=1 SV=1;>sp|Q86UV5-2|UBP48_HUMAN Isoform 2 of Ubiquitin carboxyl-terminal hydrolase 48 OS=Ho	9	3	3	3	1	1	0	1	2	1	0	1	0	0	0	1	0	1	0	0	1	1	0	1	2	1	0	1	0	0	0	1	0	1	0	0	1	1	0	1	2	1
Q9BZ95;B7ZL11;Q9BZ95-2;C9JY66;Q9BZ95-4;Q9BZ95-3	Q9BZ95;B7ZL11;Q9BZ95-2;C9JY66;Q9BZ95-4;Q9BZ95-3	6;6;6;6;6;3	6;6;6;6;6;3	6;6;6;6;6;3	Histone-lysine N-methyltransferase NSD3	WHSC1L1	>sp|Q9BZ95|NSD3_HUMAN Histone-lysine N-methyltransferase NSD3 OS=Homo sapiens GN=WHSC1L1 PE=1 SV=1;>tr|B7ZL11|B7ZL11_HUMAN Histone-lysine N-methyltransferase NSD3 OS=Homo sapiens GN=WHSC1L1 PE=2 SV=1;>sp|Q9BZ95-2|NSD3_HUMAN Isoform 2 of Histone-lysine N-me	6	6	6	6	3	3	1	4	2	2	2	3	4	3	3	1	2	1	3	1	3	3	1	4	2	2	2	3	4	3	3	1	2	1	3	1	3	3	1	4	2	2
Q7Z460;F8WA11;Q7Z460-3;F5GWS0;B7ZLX3;E7EUA5;Q7Z460-2;C9JW97;F5GWM7;F5H2E2;H0Y5T1;F5H436;H0YHV8;C9J151;C9JP76	Q7Z460;F8WA11;Q7Z460-3;F5GWS0;B7ZLX3;E7EUA5;Q7Z460-2;C9JW97;F5GWM7;F5H2E2;H0Y5T1	7;7;7;7;7;7;7;7;7;7;4;2;1;1;1	7;7;7;7;7;7;7;7;7;7;4;2;1;1;1	7;7;7;7;7;7;7;7;7;7;4;2;1;1;1	CLIP-associating protein 1	CLASP1	>sp|Q7Z460|CLAP1_HUMAN CLIP-associating protein 1 OS=Homo sapiens GN=CLASP1 PE=1 SV=1;>tr|F8WA11|F8WA11_HUMAN CLIP-associating protein 1 OS=Homo sapiens GN=CLASP1 PE=4 SV=1;>sp|Q7Z460-3|CLAP1_HUMAN Isoform 3 of CLIP-associating protein 1 OS=Homo sapiens GN	15	7	7	7	1	4	1	3	1	3	0	2	0	3	1	2	2	1	1	1	1	4	1	3	1	3	0	2	0	3	1	2	2	1	1	1	1	4	1	3	1	3
Q96G21;H0Y714;B8ZZ47;E7ENR5;B9A008	Q96G21;H0Y714;B8ZZ47;E7ENR5;B9A008	1;1;1;1;1	1;1;1;1;1	1;1;1;1;1	U3 small nucleolar ribonucleoprotein protein IMP4	IMP4	>sp|Q96G21|IMP4_HUMAN U3 small nucleolar ribonucleoprotein protein IMP4 OS=Homo sapiens GN=IMP4 PE=1 SV=1;>tr|H0Y714|H0Y714_HUMAN U3 small nucleolar ribonucleoprotein protein IMP4 (Fragment) OS=Homo sapiens GN=IMP4 PE=4 SV=1;>tr|B8ZZ47|B8ZZ47_HUMAN U3 smal	5	1	1	1	0	1	0	1	1	1	0	1	0	1	0	1	0	0	0	0	0	1	0	1	1	1	0	1	0	1	0	1	0	0	0	0	0	1	0	1	1	1
Q9Y4Y9;B8ZZF8	Q9Y4Y9;B8ZZF8	2;2	2;2	2;2	U6 snRNA-associated Sm-like protein LSm5	LSM5	>sp|Q9Y4Y9|LSM5_HUMAN U6 snRNA-associated Sm-like protein LSm5 OS=Homo sapiens GN=LSM5 PE=1 SV=3;>tr|B8ZZF8|B8ZZF8_HUMAN U6 snRNA-associated Sm-like protein LSm5 OS=Homo sapiens GN=LSM5 PE=4 SV=1	2	2	2	2	1	2	2	2	1	2	2	2	0	1	1	2	0	2	0	2	1	2	2	2	1	2	2	2	0	1	1	2	0	2	0	2	1	2	2	2	1	2
B8ZZN6;P63165;B9A032;A8MUS8;B8ZZ67;B8ZZJ0	B8ZZN6;P63165;B9A032;A8MUS8;B8ZZ67;B8ZZJ0	4;4;2;2;2;2	4;4;2;2;2;2	4;4;2;2;2;2	Small ubiquitin-related modifier 1	SUMO1	>tr|B8ZZN6|B8ZZN6_HUMAN Small ubiquitin-related modifier 1 OS=Homo sapiens GN=SUMO1 PE=4 SV=1;>sp|P63165|SUMO1_HUMAN Small ubiquitin-related modifier 1 OS=Homo sapiens GN=SUMO1 PE=1 SV=1;>tr|B9A032|B9A032_HUMAN Small ubiquitin-related modifier 1 OS=Homo sa	6	4	4	4	4	4	3	4	4	4	3	4	2	3	3	3	3	2	1	3	4	4	3	4	4	4	3	4	2	3	3	3	3	2	1	3	4	4	3	4	4	4
P06454;P06454-2;B8ZZQ6;H7C2N1;B8ZZW7;B8ZZA1;B8ZZI3;E7EVV7	P06454;P06454-2;B8ZZQ6;H7C2N1;B8ZZW7;B8ZZA1;B8ZZI3;E7EVV7	9;9;9;8;8;8;6;5	9;9;9;8;8;8;6;5	9;9;9;8;8;8;6;5	Prothymosin alpha;Thymosin alpha-1	PTMA	>sp|P06454|PTMA_HUMAN Prothymosin alpha OS=Homo sapiens GN=PTMA PE=1 SV=2;>sp|P06454-2|PTMA_HUMAN Isoform 2 of Prothymosin alpha OS=Homo sapiens GN=PTMA;>tr|B8ZZQ6|B8ZZQ6_HUMAN Prothymosin alpha OS=Homo sapiens GN=PTMA PE=4 SV=1;>tr|H7C2N1|H7C2N1_HUMAN Pro	8	9	9	9	8	9	8	9	8	8	8	8	8	7	7	8	7	7	6	7	8	9	8	9	8	8	8	8	8	7	7	8	7	7	6	7	8	9	8	9	8	8
Q9UK76-2;Q9UK76;B8ZZT7;F5GY98;Q9UK76-3;F2Z3M5	Q9UK76-2;Q9UK76;B8ZZT7	6;6;6;2;2;2	6;6;6;2;2;2	6;6;6;2;2;2	Hematological and neurological expressed 1 protein	HN1	>sp|Q9UK76-2|HN1_HUMAN Isoform 2 of Hematological and neurological expressed 1 protein OS=Homo sapiens GN=HN1;>sp|Q9UK76|HN1_HUMAN Hematological and neurological expressed 1 protein OS=Homo sapiens GN=HN1 PE=1 SV=3;>tr|B8ZZT7|B8ZZT7_HUMAN Hematological and	6	6	6	6	4	4	3	4	3	5	3	5	4	4	4	5	5	4	4	5	4	4	3	4	3	5	3	5	4	4	4	5	5	4	4	5	4	4	3	4	3	5
Q53GS9;B9A018;B8ZZD1;B4DHT4;G5E9H0;F8WC91;C9JIU2	Q53GS9;B9A018;B8ZZD1;B4DHT4;G5E9H0	11;11;10;9;8;2;1	11;11;10;9;8;2;1	11;11;10;9;8;2;1	U4/U6.U5 tri-snRNP-associated protein 2	USP39	>sp|Q53GS9|SNUT2_HUMAN U4/U6.U5 tri-snRNP-associated protein 2 OS=Homo sapiens GN=USP39 PE=1 SV=2;>tr|B9A018|B9A018_HUMAN U4/U6.U5 tri-snRNP-associated protein 2 OS=Homo sapiens GN=USP39 PE=4 SV=1;>tr|B8ZZD1|B8ZZD1_HUMAN U4/U6.U5 tri-snRNP-associated prote	7	11	11	11	6	9	8	8	7	10	6	6	7	7	5	3	4	5	3	1	6	9	8	8	7	10	6	6	7	7	5	3	4	5	3	1	6	9	8	8	7	10
Q16891;Q16891-2;B9A067;F5GZ32;Q16891-3;C9J406;F8W9I1;B8ZZQ7;H7C463;B7WPJ1;D6RAW4	Q16891;Q16891-2;B9A067;F5GZ32;Q16891-3;C9J406;F8W9I1;B8ZZQ7;H7C463	33;33;33;32;31;31;30;29;29;11;3	33;33;33;32;31;31;30;29;29;11;3	33;33;33;32;31;31;30;29;29;11;3	Mitochondrial inner membrane protein	IMMT	>sp|Q16891|IMMT_HUMAN Mitochondrial inner membrane protein OS=Homo sapiens GN=IMMT PE=1 SV=1;>sp|Q16891-2|IMMT_HUMAN Isoform 2 of Mitochondrial inner membrane protein OS=Homo sapiens GN=IMMT;>tr|B9A067|B9A067_HUMAN Mitochondrial inner membrane protein OS=H	11	33	33	33	23	23	21	26	23	23	23	29	21	25	22	24	25	23	21	23	23	23	21	26	23	23	23	29	21	25	22	24	25	23	21	23	23	23	21	26	23	23
Q53FV1;Q9P0S3;B9A069	Q53FV1;Q9P0S3;B9A069	1;1;1	1;1;1	1;1;1	ORM1-like protein 2;ORM1-like protein 1	ORMDL2;ORMDL1	>sp|Q53FV1|ORML2_HUMAN ORM1-like protein 2 OS=Homo sapiens GN=ORMDL2 PE=2 SV=2;>sp|Q9P0S3|ORML1_HUMAN ORM1-like protein 1 OS=Homo sapiens GN=ORMDL1 PE=2 SV=1;>tr|B9A069|B9A069_HUMAN ORM1-like protein 1 OS=Homo sapiens GN=ORMDL1 PE=4 SV=1	3	1	1	1	0	1	0	1	0	1	0	1	0	1	0	1	0	1	0	0	0	1	0	1	0	1	0	1	0	1	0	1	0	1	0	0	0	1	0	1	0	1
Q7Z3U7;Q7Z3U7-4;B9EGP5;F8VWA6;Q7Z3U7-2;F8W1Z6;F8VZV1;G8JL93;Q7Z3U7-3;F8VQS2;F8VZV6	Q7Z3U7;Q7Z3U7-4;B9EGP5;F8VWA6;Q7Z3U7-2;F8W1Z6;F8VZV1	4;4;4;4;4;4;3;1;1;1;1	4;4;4;4;4;4;3;1;1;1;1	4;4;4;4;4;4;3;1;1;1;1	Protein MON2 homolog	MON2	>sp|Q7Z3U7|MON2_HUMAN Protein MON2 homolog OS=Homo sapiens GN=MON2 PE=1 SV=2;>sp|Q7Z3U7-4|MON2_HUMAN Isoform 4 of Protein MON2 homolog OS=Homo sapiens GN=MON2;>tr|B9EGP5|B9EGP5_HUMAN MON2 protein OS=Homo sapiens GN=MON2 PE=2 SV=1;>tr|F8VWA6|F8VWA6_HUMAN Pr	11	4	4	4	1	1	2	2	1	2	2	2	2	0	2	2	1	0	1	1	1	1	2	2	1	2	2	2	2	0	2	2	1	0	1	1	1	1	2	2	1	2
O95602;B9ZVN9	O95602;B9ZVN9	6;6	6;6	6;6	DNA-directed RNA polymerase I subunit RPA1;DNA-directed RNA polymerase	POLR1A	>sp|O95602|RPA1_HUMAN DNA-directed RNA polymerase I subunit RPA1 OS=Homo sapiens GN=POLR1A PE=1 SV=2;>tr|B9ZVN9|B9ZVN9_HUMAN DNA-directed RNA polymerase OS=Homo sapiens GN=POLR1A PE=3 SV=1	2	6	6	6	4	6	3	5	4	6	2	3	3	0	2	0	3	0	2	2	4	6	3	5	4	6	2	3	3	0	2	0	3	0	2	2	4	6	3	5	4	6
H9KV28;O60610;E9PEZ3;E7ET75;E9PEZ2;E9PHQ0;B9ZVX0;O60610-2;E7ERW8;E7EMV0;B4E2I7;F5H2N3	H9KV28;O60610;E9PEZ3;E7ET75;E9PEZ2;E9PHQ0;B9ZVX0;O60610-2;E7ERW8;E7EMV0	22;22;22;22;22;22;22;22;21;13;2;1	22;22;22;22;22;22;22;22;21;13;2;1	22;22;22;22;22;22;22;22;21;13;2;1	Protein diaphanous homolog 1	DIAPH1	>tr|H9KV28|H9KV28_HUMAN Protein diaphanous homolog 1 OS=Homo sapiens GN=DIAPH1 PE=4 SV=1;>sp|O60610|DIAP1_HUMAN Protein diaphanous homolog 1 OS=Homo sapiens GN=DIAPH1 PE=1 SV=2;>tr|E9PEZ3|E9PEZ3_HUMAN Protein diaphanous homolog 1 OS=Homo sapiens GN=DIAPH1	12	22	22	22	13	17	12	14	10	15	13	14	13	13	9	11	8	10	3	10	13	17	12	14	10	15	13	14	13	13	9	11	8	10	3	10	13	17	12	14	10	15
Q969T4;Q96LR5;C9IZU6;C9IYU3	Q969T4;Q96LR5;C9IZU6;C9IYU3	1;1;1;1	1;1;1;1	1;1;1;1	Ubiquitin-conjugating enzyme E2 E3;Ubiquitin-conjugating enzyme E2 E2	UBE2E3;UBE2E2	>sp|Q969T4|UB2E3_HUMAN Ubiquitin-conjugating enzyme E2 E3 OS=Homo sapiens GN=UBE2E3 PE=1 SV=1;>sp|Q96LR5|UB2E2_HUMAN Ubiquitin-conjugating enzyme E2 E2 OS=Homo sapiens GN=UBE2E2 PE=1 SV=1;>tr|C9IZU6|C9IZU6_HUMAN Ubiquitin-conjugating enzyme E2 E3 (Fragment	4	1	1	1	1	1	1	1	0	1	0	1	0	0	0	0	0	0	0	0	1	1	1	1	0	1	0	1	0	0	0	0	0	0	0	0	1	1	1	1	0	1
Q6ZNJ1;Q6ZNJ1-3;Q6ZNJ1-2;C9IZK6	Q6ZNJ1;Q6ZNJ1-3;Q6ZNJ1-2;C9IZK6	1;1;1;1	1;1;1;1	1;1;1;1	Neurobeachin-like protein 2	NBEAL2	>sp|Q6ZNJ1|NBEL2_HUMAN Neurobeachin-like protein 2 OS=Homo sapiens GN=NBEAL2 PE=1 SV=2;>sp|Q6ZNJ1-3|NBEL2_HUMAN Isoform 3 of Neurobeachin-like protein 2 OS=Homo sapiens GN=NBEAL2;>sp|Q6ZNJ1-2|NBEL2_HUMAN Isoform 2 of Neurobeachin-like protein 2 OS=Homo sap	4	1	1	1	0	1	0	0	0	1	0	1	0	0	0	0	0	0	0	0	0	1	0	0	0	1	0	1	0	0	0	0	0	0	0	0	0	1	0	0	0	1
Q8N4C6-7;Q8N4C6-10;Q8N4C6-5;Q8N4C6;Q8N4C6-2;Q8N4C6-9;C9J066;Q8N4C6-4;E9PN67;H0YEL6;H9KV85;H0YDJ4;Q8N4C6-11;F8W6D3;Q8N4C6-6	Q8N4C6-7;Q8N4C6-10;Q8N4C6-5;Q8N4C6;Q8N4C6-2;Q8N4C6-9;C9J066;Q8N4C6-4;E9PN67;H0YEL6;H9KV85;H0YDJ4;Q8N4C6-11;F8W6D3;Q8N4C6-6	4;4;4;4;4;4;4;4;4;4;4;4;2;2;2	3;3;3;3;3;3;3;3;3;3;3;3;1;1;1	3;3;3;3;3;3;3;3;3;3;3;3;1;1;1	Ninein	NIN	>sp|Q8N4C6-7|NIN_HUMAN Isoform 7 of Ninein OS=Homo sapiens GN=NIN;>sp|Q8N4C6-10|NIN_HUMAN Isoform 3 of Ninein OS=Homo sapiens GN=NIN;>sp|Q8N4C6-5|NIN_HUMAN Isoform 5 of Ninein OS=Homo sapiens GN=NIN;>sp|Q8N4C6|NIN_HUMAN Ninein OS=Homo sapiens GN=NIN PE=1 S	15	4	3	3	1	3	2	2	2	2	1	2	1	1	2	3	2	2	2	1	0	2	1	1	1	1	1	1	1	1	1	2	1	1	1	0	0	2	1	1	1	1
G5E9Q6;P35080-2;C9J0J7;P35080;C9JQ45;C9J712;C9J2N0	G5E9Q6;P35080-2;C9J0J7;P35080;C9JQ45;C9J712	5;5;5;4;4;4;2	5;5;5;4;4;4;2	5;5;5;4;4;4;2	Profilin;Profilin-2	PFN2	>tr|G5E9Q6|G5E9Q6_HUMAN Profilin OS=Homo sapiens GN=PFN2 PE=3 SV=1;>sp|P35080-2|PROF2_HUMAN Isoform IIb of Profilin-2 OS=Homo sapiens GN=PFN2;>tr|C9J0J7|C9J0J7_HUMAN Profilin-2 OS=Homo sapiens GN=PFN2 PE=4 SV=1;>sp|P35080|PROF2_HUMAN Profilin-2 OS=Homo sap	7	5	5	5	3	4	4	4	4	4	4	4	3	4	3	5	3	5	1	4	3	4	4	4	4	4	4	4	3	4	3	5	3	5	1	4	3	4	4	4	4	4
P48634;P48634-3;C9JD87;C9JI26;C9JI93;C9JTL3;C9JXZ3;C9J8K3;C9JAS0;C9JI89;C9JM53;P48634-2;C9J1F6;C9J6L0;C9J9U2;C9JB33;C9JTM3;C9JAP8;P48634-4;A6NG23;F8VVM9;F8VVQ5;F8W1J3;E7EMA1;F8WFD4	P48634;P48634-3;C9JD87;C9JI26;C9JI93;C9JTL3;C9JXZ3;C9J8K3;C9JAS0;C9JI89;C9JM53;P48634-2;C9J1F6;C9J6L0;C9J9U2;C9JB33;C9JTM3;C9JAP8;P48634-4	3;3;3;3;3;3;3;3;3;3;3;3;3;3;3;3;3;2;2;1;1;1;1;1;1	3;3;3;3;3;3;3;3;3;3;3;3;3;3;3;3;3;2;2;1;1;1;1;1;1	3;3;3;3;3;3;3;3;3;3;3;3;3;3;3;3;3;2;2;1;1;1;1;1;1	Protein PRRC2A	PRRC2A	>sp|P48634|PRC2A_HUMAN Protein PRRC2A OS=Homo sapiens GN=PRRC2A PE=1 SV=3;>sp|P48634-3|PRC2A_HUMAN Isoform 3 of Protein PRRC2A OS=Homo sapiens GN=PRRC2A;>tr|C9JD87|C9JD87_HUMAN Protein PRRC2A OS=Homo sapiens GN=PRRC2A PE=4 SV=1;>tr|C9JI26|C9JI26_HUMAN Prot	25	3	3	3	2	3	0	3	2	2	1	3	1	1	1	1	1	1	1	1	2	3	0	3	2	2	1	3	1	1	1	1	1	1	1	1	2	3	0	3	2	2
C9J1K8;Q9H1U4	C9J1K8;Q9H1U4	1;1	1;1	1;1	Multiple epidermal growth factor-like domains protein 9	MEGF9	>tr|C9J1K8|C9J1K8_HUMAN Multiple epidermal growth factor-like domains protein 9 OS=Homo sapiens GN=MEGF9 PE=4 SV=1;>sp|Q9H1U4|MEGF9_HUMAN Multiple epidermal growth factor-like domains protein 9 OS=Homo sapiens GN=MEGF9 PE=2 SV=3	2	1	1	1	0	1	0	1	0	0	0	0	0	0	0	0	0	0	0	0	0	1	0	1	0	0	0	0	0	0	0	0	0	0	0	0	0	1	0	1	0	0
C9J1W7;O95104;C9JLZ0;C9JD39;O95104-2	C9J1W7;O95104;C9JLZ0;C9JD39;O95104-2	3;3;3;2;2	2;2;2;1;1	2;2;2;1;1	Splicing factor, arginine/serine-rich 15	SCAF4	>tr|C9J1W7|C9J1W7_HUMAN Uncharacterized protein OS=Homo sapiens GN=SCAF4 PE=4 SV=1;>sp|O95104|SFR15_HUMAN Splicing factor, arginine/serine-rich 15 OS=Homo sapiens GN=SCAF4 PE=1 SV=3;>tr|C9JLZ0|C9JLZ0_HUMAN Splicing factor, arginine/serine-rich 15 OS=Homo s	5	3	2	2	2	3	1	2	2	3	1	3	1	1	1	2	1	1	1	1	1	2	0	1	1	2	0	2	0	0	0	1	0	0	0	0	1	2	0	1	1	2
C9J2F8;Q5JS54;D6RB92;F8WBZ2;H7C465;E2QRC7;D6REN3	C9J2F8;Q5JS54;D6RB92;F8WBZ2;H7C465;E2QRC7;D6REN3	2;2;2;2;1;1;1	2;2;2;2;1;1;1	2;2;2;2;1;1;1	Proteasome assembly chaperone 4	PSMG4	>tr|C9J2F8|C9J2F8_HUMAN HCG22882, isoform CRA_a OS=Homo sapiens GN=PSMG4 PE=4 SV=1;>sp|Q5JS54|PSMG4_HUMAN Proteasome assembly chaperone 4 OS=Homo sapiens GN=PSMG4 PE=2 SV=2;>tr|D6RB92|D6RB92_HUMAN Proteasome assembly chaperone 4 OS=Homo sapiens GN=PSMG4 PE	7	2	2	2	0	1	1	0	0	1	0	0	0	0	0	0	0	0	0	0	0	1	1	0	0	1	0	0	0	0	0	0	0	0	0	0	0	1	1	0	0	1
C9J2K4;Q16864	C9J2K4;Q16864	1;1	1;1	1;1	V-type proton ATPase subunit F	ATP6V1F	>tr|C9J2K4|C9J2K4_HUMAN V-type proton ATPase subunit F OS=Homo sapiens GN=ATP6V1F PE=3 SV=1;>sp|Q16864|VATF_HUMAN V-type proton ATPase subunit F OS=Homo sapiens GN=ATP6V1F PE=1 SV=2	2	1	1	1	1	1	1	1	1	1	1	1	0	1	1	0	1	1	0	0	1	1	1	1	1	1	1	1	0	1	1	0	1	1	0	0	1	1	1	1	1	1
P51965;C9J2P0;C9J8K2;H7C061	P51965;C9J2P0;C9J8K2;H7C061	2;2;1;1	2;2;1;1	2;2;1;1	Ubiquitin-conjugating enzyme E2 E1	UBE2E1	>sp|P51965|UB2E1_HUMAN Ubiquitin-conjugating enzyme E2 E1 OS=Homo sapiens GN=UBE2E1 PE=1 SV=1;>tr|C9J2P0|C9J2P0_HUMAN Ubiquitin-conjugating enzyme E2 E1 (Fragment) OS=Homo sapiens GN=UBE2E1 PE=3 SV=1;>tr|C9J8K2|C9J8K2_HUMAN Ubiquitin-conjugating enzyme E2	4	2	2	2	1	2	0	2	1	1	1	1	0	0	0	0	0	0	0	0	1	2	0	2	1	1	1	1	0	0	0	0	0	0	0	0	1	2	0	2	1	1
P30876;C9J2Y9;C9J4M6	P30876;C9J2Y9;C9J4M6	11;11;10	11;11;10	11;11;10	DNA-directed RNA polymerase II subunit RPB2;DNA-directed RNA polymerase	POLR2B	>sp|P30876|RPB2_HUMAN DNA-directed RNA polymerase II subunit RPB2 OS=Homo sapiens GN=POLR2B PE=1 SV=1;>tr|C9J2Y9|C9J2Y9_HUMAN DNA-directed RNA polymerase OS=Homo sapiens GN=POLR2B PE=3 SV=2;>tr|C9J4M6|C9J4M6_HUMAN DNA-directed RNA polymerase OS=Homo sapien	3	11	11	11	8	11	6	10	8	10	5	10	5	6	7	7	6	9	3	5	8	11	6	10	8	10	5	10	5	6	7	7	6	9	3	5	8	11	6	10	8	10
C9J3F9;Q9NQ55;C9JW41;Q9NQ55-2;A8MV53;C9J3W3;H7C446	C9J3F9;Q9NQ55;C9JW41;Q9NQ55-2;A8MV53;C9J3W3	6;6;6;6;4;3;1	6;6;6;6;4;3;1	6;6;6;6;4;3;1	Suppressor of SWI4 1 homolog	PPAN-P2RY11;PPAN	>tr|C9J3F9|C9J3F9_HUMAN Protein PPAN-P2RY11 OS=Homo sapiens GN=PPAN-P2RY11 PE=4 SV=1;>sp|Q9NQ55|SSF1_HUMAN Suppressor of SWI4 1 homolog OS=Homo sapiens GN=PPAN PE=1 SV=1;>tr|C9JW41|C9JW41_HUMAN Suppressor of SWI4 1 homolog OS=Homo sapiens GN=PPAN PE=4 SV=1	7	6	6	6	3	6	2	6	3	5	4	6	3	3	2	2	1	2	2	1	3	6	2	6	3	5	4	6	3	3	2	2	1	2	2	1	3	6	2	6	3	5
C9J3L7;Q9BWE0;C9JYJ8;C9JZE3;C9J7N1;E7EVL6	C9J3L7;Q9BWE0;C9JYJ8;C9JZE3;C9J7N1;E7EVL6	2;2;2;2;2;2	2;2;2;2;2;2	2;2;2;2;2;2	Replication initiator 1	REPIN1	>tr|C9J3L7|C9J3L7_HUMAN Replication initiator 1 OS=Homo sapiens GN=REPIN1 PE=4 SV=2;>sp|Q9BWE0|REPI1_HUMAN Replication initiator 1 OS=Homo sapiens GN=REPIN1 PE=1 SV=1;>tr|C9JYJ8|C9JYJ8_HUMAN Replication initiator 1 (Fragment) OS=Homo sapiens GN=REPIN1 PE=4	6	2	2	2	0	2	0	1	0	1	0	0	0	0	0	0	0	0	0	0	0	2	0	1	0	1	0	0	0	0	0	0	0	0	0	0	0	2	0	1	0	1
O95352;O95352-2;C9JTK7;E9PB95;C9JFF4;C9J415;C9JE55;C9JKA3;C9JNU2;F8WDY9;C9JGL2	O95352;O95352-2;C9JTK7;E9PB95;C9JFF4;C9J415;C9JE55;C9JKA3;C9JNU2;F8WDY9;C9JGL2	4;4;4;4;4;4;4;3;3;3;3	4;4;4;4;4;4;4;3;3;3;3	4;4;4;4;4;4;4;3;3;3;3	Ubiquitin-like modifier-activating enzyme ATG7	ATG7	>sp|O95352|ATG7_HUMAN Ubiquitin-like modifier-activating enzyme ATG7 OS=Homo sapiens GN=ATG7 PE=1 SV=1;>sp|O95352-2|ATG7_HUMAN Isoform 2 of Ubiquitin-like modifier-activating enzyme ATG7 OS=Homo sapiens GN=ATG7;>tr|C9JTK7|C9JTK7_HUMAN Uncharacterized prote	11	4	4	4	2	2	3	2	3	3	2	3	1	2	2	1	2	0	0	1	2	2	3	2	3	3	2	3	1	2	2	1	2	0	0	1	2	2	3	2	3	3
C9J436;Q96M27-2;Q96M27-3;G3XAL7;Q96M27;Q96M27-5;C9JTJ7;Q96M27-4	C9J436;Q96M27-2;Q96M27-3;G3XAL7;Q96M27;Q96M27-5;C9JTJ7;Q96M27-4	3;3;3;3;3;2;2;2	3;3;3;3;3;2;2;2	3;3;3;3;3;2;2;2	Protein PRRC1	PRRC1	>tr|C9J436|C9J436_HUMAN Protein PRRC1 OS=Homo sapiens GN=PRRC1 PE=4 SV=1;>sp|Q96M27-2|PRRC1_HUMAN Isoform 2 of Protein PRRC1 OS=Homo sapiens GN=PRRC1;>sp|Q96M27-3|PRRC1_HUMAN Isoform 3 of Protein PRRC1 OS=Homo sapiens GN=PRRC1;>tr|G3XAL7|G3XAL7_HUMAN Prote	8	3	3	3	1	3	2	3	1	2	2	2	1	3	1	2	1	1	1	1	1	3	2	3	1	2	2	2	1	3	1	2	1	1	1	1	1	3	2	3	1	2
Q5JVF3-4;C9J439;Q5JVF3;Q5JVF3-3;F8W955;Q5JVF3-2;F8WEF4	Q5JVF3-4;C9J439;Q5JVF3;Q5JVF3-3;F8W955;Q5JVF3-2;F8WEF4	4;4;4;4;3;3;3	4;4;4;4;3;3;3	4;4;4;4;3;3;3	PCI domain-containing protein 2	PCID2	>sp|Q5JVF3-4|PCID2_HUMAN Isoform 4 of PCI domain-containing protein 2 OS=Homo sapiens GN=PCID2;>tr|C9J439|C9J439_HUMAN Uncharacterized protein OS=Homo sapiens GN=PCID2 PE=4 SV=1;>sp|Q5JVF3|PCID2_HUMAN PCI domain-containing protein 2 OS=Homo sapiens GN=PCID	7	4	4	4	1	2	1	2	2	3	2	2	2	1	0	3	1	2	0	2	1	2	1	2	2	3	2	2	2	1	0	3	1	2	0	2	1	2	1	2	2	3
Q9Y4P1-2;Q9Y4P1;Q9Y4P1-6;F5H7P2;Q9Y4P1-4;F8WD71;C9J5D3;Q9Y4P1-3;C9JIK8;H7C2A6;C9J3C0	Q9Y4P1-2;Q9Y4P1;Q9Y4P1-6;F5H7P2;Q9Y4P1-4;F8WD71;C9J5D3;Q9Y4P1-3;C9JIK8;H7C2A6;C9J3C0	2;2;2;2;2;2;2;2;2;2;1	2;2;2;2;2;2;2;2;2;2;1	2;2;2;2;2;2;2;2;2;2;1	Cysteine protease ATG4B	ATG4B	>sp|Q9Y4P1-2|ATG4B_HUMAN Isoform 2 of Cysteine protease ATG4B OS=Homo sapiens GN=ATG4B;>sp|Q9Y4P1|ATG4B_HUMAN Cysteine protease ATG4B OS=Homo sapiens GN=ATG4B PE=1 SV=2;>sp|Q9Y4P1-6|ATG4B_HUMAN Isoform 6 of Cysteine protease ATG4B OS=Homo sapiens GN=ATG4B;	11	2	2	2	1	2	1	1	1	1	0	1	0	0	0	2	0	0	0	0	1	2	1	1	1	1	0	1	0	0	0	2	0	0	0	0	1	2	1	1	1	1
Q9UBB6-3;Q9UBB6;Q9UBB6-2;C9J5H8	Q9UBB6-3;Q9UBB6;Q9UBB6-2;C9J5H8	1;1;1;1	1;1;1;1	1;1;1;1	Neurochondrin	NCDN	>sp|Q9UBB6-3|NCDN_HUMAN Isoform 3 of Neurochondrin OS=Homo sapiens GN=NCDN;>sp|Q9UBB6|NCDN_HUMAN Neurochondrin OS=Homo sapiens GN=NCDN PE=1 SV=1;>sp|Q9UBB6-2|NCDN_HUMAN Isoform 2 of Neurochondrin OS=Homo sapiens GN=NCDN;>tr|C9J5H8|C9J5H8_HUMAN Neurochondri	4	1	1	1	0	1	0	1	0	1	0	1	0	0	0	1	0	0	0	0	0	1	0	1	0	1	0	1	0	0	0	1	0	0	0	0	0	1	0	1	0	1
P11388-4;C9J5P2;P11388-3;P11388-2;P11388;C9J4C3;H7BXX8;H7BXH5	P11388-4;C9J5P2;P11388-3;P11388-2;P11388;C9J4C3;H7BXX8;H7BXH5	38;38;38;38;38;36;36;35	38;38;38;38;38;36;36;35	32;32;32;32;32;30;30;29	DNA topoisomerase 2;DNA topoisomerase 2-alpha	TOP2A	>sp|P11388-4|TOP2A_HUMAN Isoform 4 of DNA topoisomerase 2-alpha OS=Homo sapiens GN=TOP2A;>tr|C9J5P2|C9J5P2_HUMAN DNA topoisomerase 2 OS=Homo sapiens GN=TOP2A PE=3 SV=1;>sp|P11388-3|TOP2A_HUMAN Isoform 3 of DNA topoisomerase 2-alpha OS=Homo sapiens GN=TOP2A	8	38	38	32	17	24	21	26	20	25	15	26	15	16	12	11	10	14	7	11	17	24	21	26	20	25	15	26	15	16	12	11	10	14	7	11	14	20	18	23	16	22
C9J6D7;O75153	C9J6D7;O75153	11;11	11;11	11;11	Protein KIAA0664	KIAA0664	>tr|C9J6D7|C9J6D7_HUMAN Protein KIAA0664 OS=Homo sapiens GN=KIAA0664 PE=4 SV=1;>sp|O75153|K0664_HUMAN Protein KIAA0664 OS=Homo sapiens GN=KIAA0664 PE=1 SV=2	2	11	11	11	7	10	7	8	8	8	7	7	6	4	5	6	5	7	3	6	7	10	7	8	8	8	7	7	6	4	5	6	5	7	3	6	7	10	7	8	8	8
C9J8T6;Q14061	C9J8T6;Q14061	1;1	1;1	1;1	Cytochrome c oxidase copper chaperone	COX17	>tr|C9J8T6|C9J8T6_HUMAN Cytochrome c oxidase copper chaperone OS=Homo sapiens GN=COX17 PE=4 SV=1;>sp|Q14061|COX17_HUMAN Cytochrome c oxidase copper chaperone OS=Homo sapiens GN=COX17 PE=1 SV=2	2	1	1	1	1	1	1	1	1	1	1	1	0	0	1	0	0	0	0	0	1	1	1	1	1	1	1	1	0	0	1	0	0	0	0	0	1	1	1	1	1	1
Q8WVV9;C9J9G0;Q8WVV9-4;B7WPG3;Q5JB52;C9IYN3;Q8WVV9-2;Q8WVV9-3;H7BXH8;C9JJZ7;H7C464;H7C0J6	Q8WVV9;C9J9G0;Q8WVV9-4;B7WPG3;Q5JB52;C9IYN3;Q8WVV9-2;Q8WVV9-3	9;9;9;8;8;5;5;5;4;3;3;1	8;8;8;7;7;5;5;5;4;3;2;1	8;8;8;7;7;5;5;5;4;3;2;1	Heterogeneous nuclear ribonucleoprotein L-like	HNRPLL	>sp|Q8WVV9|HNRLL_HUMAN Heterogeneous nuclear ribonucleoprotein L-like OS=Homo sapiens GN=HNRPLL PE=1 SV=1;>tr|C9J9G0|C9J9G0_HUMAN Heterogeneous nuclear ribonucleoprotein L-like, isoform CRA_a OS=Homo sapiens GN=HNRPLL PE=4 SV=1;>sp|Q8WVV9-4|HNRLL_HUMAN Iso	12	9	8	8	4	8	3	9	5	6	2	6	2	3	2	2	1	4	1	3	3	7	2	8	4	5	1	5	1	2	1	1	0	3	0	2	3	7	2	8	4	5
Q9C0D9;C9J9I1;C9JAG1	Q9C0D9;C9J9I1;C9JAG1	2;2;2	2;2;2	2;2;2	Ethanolaminephosphotransferase 1	EPT1	>sp|Q9C0D9|EPT1_HUMAN Ethanolaminephosphotransferase 1 OS=Homo sapiens GN=EPT1 PE=1 SV=3;>tr|C9J9I1|C9J9I1_HUMAN Selenoprotein I OS=Homo sapiens GN=EPT1 PE=3 SV=1;>tr|C9JAG1|C9JAG1_HUMAN Ethanolaminephosphotransferase 1 (Fragment) OS=Homo sapiens GN=EPT1 P	3	2	2	2	1	1	1	1	1	1	2	1	1	1	2	0	0	1	1	0	1	1	1	1	1	1	2	1	1	1	2	0	0	1	1	0	1	1	1	1	1	1
P08865;C9J9K3;A6NE09;C9JQR9	P08865;C9J9K3;A6NE09	17;17;13;6	17;17;13;6	17;17;13;6	40S ribosomal protein SA	RPSA;RPSAP58	>sp|P08865|RSSA_HUMAN 40S ribosomal protein SA OS=Homo sapiens GN=RPSA PE=1 SV=4;>tr|C9J9K3|C9J9K3_HUMAN 40S ribosomal protein SA (Fragment) OS=Homo sapiens GN=RPSA PE=3 SV=1;>tr|A6NE09|A6NE09_HUMAN Protein RPSAP58 OS=Homo sapiens GN=RPSAP58 PE=3 SV=1	4	17	17	17	15	16	17	16	16	16	16	16	16	16	15	17	15	16	14	16	15	16	17	16	16	16	16	16	16	16	15	17	15	16	14	16	15	16	17	16	16	16
C9JA08;Q96D46;F5GYG3;B4DKU1;C9J0B9;C9K0C2;C9IZW9;C9IY70	C9JA08;Q96D46;F5GYG3;B4DKU1;C9J0B9;C9K0C2;C9IZW9;C9IY70	2;2;1;1;1;1;1;1	2;2;1;1;1;1;1;1	2;2;1;1;1;1;1;1	60S ribosomal export protein NMD3	NMD3	>tr|C9JA08|C9JA08_HUMAN 60S ribosomal export protein NMD3 OS=Homo sapiens GN=NMD3 PE=4 SV=1;>sp|Q96D46|NMD3_HUMAN 60S ribosomal export protein NMD3 OS=Homo sapiens GN=NMD3 PE=1 SV=1;>tr|F5GYG3|F5GYG3_HUMAN 60S ribosomal export protein NMD3 OS=Homo sapiens	8	2	2	2	2	2	1	2	2	1	2	2	2	2	1	2	2	2	1	1	2	2	1	2	2	1	2	2	2	2	1	2	2	2	1	1	2	2	1	2	2	1
O00458;C9JA65;C9JLG5	O00458;C9JA65;C9JLG5	1;1;1	1;1;1	1;1;1	Interferon-related developmental regulator 1	IFRD1	>sp|O00458|IFRD1_HUMAN Interferon-related developmental regulator 1 OS=Homo sapiens GN=IFRD1 PE=1 SV=4;>tr|C9JA65|C9JA65_HUMAN Interferon-related developmental regulator 1 OS=Homo sapiens GN=IFRD1 PE=4 SV=1;>tr|C9JLG5|C9JLG5_HUMAN Interferon-related develo	3	1	1	1	0	0	0	1	0	1	0	1	1	1	1	1	0	1	0	1	0	0	0	1	0	1	0	1	1	1	1	1	0	1	0	1	0	0	0	1	0	1
O95721;C9JAF7	O95721;C9JAF7	1;1	1;1	1;1	Synaptosomal-associated protein 29;Synaptosomal-associated protein	SNAP29	>sp|O95721|SNP29_HUMAN Synaptosomal-associated protein 29 OS=Homo sapiens GN=SNAP29 PE=1 SV=1;>tr|C9JAF7|C9JAF7_HUMAN Synaptosomal-associated protein (Fragment) OS=Homo sapiens GN=SNAP29 PE=3 SV=1	2	1	1	1	1	1	1	1	1	1	1	1	0	0	0	1	0	1	0	0	1	1	1	1	1	1	1	1	0	0	0	1	0	1	0	0	1	1	1	1	1	1
Q9Y241-2;C9JNU6;Q9Y241;C9JAW5	Q9Y241-2;C9JNU6;Q9Y241;C9JAW5	2;2;2;2	2;2;2;2	2;2;2;2	HIG1 domain family member 1A	HIGD1A	>sp|Q9Y241-2|HIG1A_HUMAN Isoform 2 of HIG1 domain family member 1A OS=Homo sapiens GN=HIGD1A;>tr|C9JNU6|C9JNU6_HUMAN HIG1 domain family member 1A OS=Homo sapiens GN=HIGD1A PE=4 SV=1;>sp|Q9Y241|HIG1A_HUMAN HIG1 domain family member 1A OS=Homo sapiens GN=HIG	4	2	2	2	2	2	2	2	2	2	2	2	2	2	1	2	2	2	2	2	2	2	2	2	2	2	2	2	2	2	1	2	2	2	2	2	2	2	2	2	2	2
O75431;C9JAZ1;Q8IZ68;C9JNK6;F8WE26	O75431;C9JAZ1;Q8IZ68;C9JNK6	7;7;6;5;1	7;7;6;5;1	7;7;6;5;1	Metaxin-2	MTX2	>sp|O75431|MTX2_HUMAN Metaxin-2 OS=Homo sapiens GN=MTX2 PE=1 SV=1;>tr|C9JAZ1|C9JAZ1_HUMAN Metaxin-2 (Fragment) OS=Homo sapiens GN=MTX2 PE=4 SV=1;>tr|Q8IZ68|Q8IZ68_HUMAN Metaxin 2 OS=Homo sapiens GN=MTX2 PE=2 SV=1;>tr|C9JNK6|C9JNK6_HUMAN Metaxin-2 OS=Homo s	5	7	7	7	4	5	5	7	4	6	5	6	5	5	6	3	5	4	4	4	4	5	5	7	4	6	5	6	5	5	6	3	5	4	4	4	4	5	5	7	4	6
P78330;C9JBI3	P78330;C9JBI3	6;6	6;6	6;6	Phosphoserine phosphatase	PSPH	>sp|P78330|SERB_HUMAN Phosphoserine phosphatase OS=Homo sapiens GN=PSPH PE=1 SV=2;>tr|C9JBI3|C9JBI3_HUMAN Phosphoserine phosphatase (Fragment) OS=Homo sapiens GN=PSPH PE=4 SV=1	2	6	6	6	2	5	3	6	3	4	2	5	4	4	3	5	4	5	1	5	2	5	3	6	3	4	2	5	4	4	3	5	4	5	1	5	2	5	3	6	3	4
C9JC84;P02679;C9JEU5;P02679-2	C9JC84;P02679;C9JEU5;P02679-2	3;3;3;3	3;3;3;3	3;3;3;3	Fibrinogen gamma chain	FGG	>tr|C9JC84|C9JC84_HUMAN Fibrinogen gamma chain OS=Homo sapiens GN=FGG PE=4 SV=1;>sp|P02679|FIBG_HUMAN Fibrinogen gamma chain OS=Homo sapiens GN=FGG PE=1 SV=3;>tr|C9JEU5|C9JEU5_HUMAN Fibrinogen gamma chain OS=Homo sapiens GN=FGG PE=4 SV=1;>sp|P02679-2|FIBG_	4	3	3	3	1	0	1	1	1	1	0	0	0	2	1	1	1	3	1	1	1	0	1	1	1	1	0	0	0	2	1	1	1	3	1	1	1	0	1	1	1	1
C9JCC6;Q14919-2;Q14919;E9PNC7;E9PQX9	C9JCC6;Q14919-2;Q14919;E9PNC7;E9PQX9	3;3;3;3;2	3;3;3;3;2	3;3;3;3;2	Dr1-associated corepressor	DRAP1	>tr|C9JCC6|C9JCC6_HUMAN Dr1-associated corepressor OS=Homo sapiens GN=DRAP1 PE=4 SV=1;>sp|Q14919-2|NC2A_HUMAN Isoform 2 of Dr1-associated corepressor OS=Homo sapiens GN=DRAP1;>sp|Q14919|NC2A_HUMAN Dr1-associated corepressor OS=Homo sapiens GN=DRAP1 PE=1 SV	5	3	3	3	2	3	1	3	2	2	1	3	0	2	1	2	0	1	0	2	2	3	1	3	2	2	1	3	0	2	1	2	0	1	0	2	2	3	1	3	2	2
Q9BXB1;G5E9B3;C9JCH9	Q9BXB1;G5E9B3;C9JCH9	1;1;1	1;1;1	1;1;1	Leucine-rich repeat-containing G-protein coupled receptor 4	LGR4	>sp|Q9BXB1|LGR4_HUMAN Leucine-rich repeat-containing G-protein coupled receptor 4 OS=Homo sapiens GN=LGR4 PE=2 SV=2;>tr|G5E9B3|G5E9B3_HUMAN Leucine-rich repeat-containing G protein-coupled receptor 4, isoform CRA_a OS=Homo sapiens GN=LGR4 PE=4 SV=1;>tr|C9J	3	1	1	1	1	1	1	1	1	1	1	1	1	1	1	1	1	1	1	1	1	1	1	1	1	1	1	1	1	1	1	1	1	1	1	1	1	1	1	1	1	1
C9JCU7;P52434;C9JLU1;C9J413;C9JBJ6	C9JCU7;P52434;C9JLU1;C9J413;C9JBJ6	4;4;4;2;2	4;4;4;2;2	4;4;4;2;2	DNA-directed RNA polymerases I, II, and III subunit RPABC3	POLR2H	>tr|C9JCU7|C9JCU7_HUMAN DNA-directed RNA polymerases I, II, and III subunit RPABC3 OS=Homo sapiens GN=POLR2H PE=4 SV=1;>sp|P52434|RPAB3_HUMAN DNA-directed RNA polymerases I, II, and III subunit RPABC3 OS=Homo sapiens GN=POLR2H PE=1 SV=4;>tr|C9JLU1|C9JLU1_H	5	4	4	4	2	4	3	3	2	4	4	3	2	2	3	2	2	3	1	2	2	4	3	3	2	4	4	3	2	2	3	2	2	3	1	2	2	4	3	3	2	4
Q9H9B1;Q9H9B1-3;C9JD67;Q9H9B1-2;Q9H9B1-4	Q9H9B1;Q9H9B1-3;C9JD67;Q9H9B1-2;Q9H9B1-4	3;3;3;3;2	3;3;3;3;2	3;3;3;3;2	Histone-lysine N-methyltransferase EHMT1	EHMT1	>sp|Q9H9B1|EHMT1_HUMAN Histone-lysine N-methyltransferase EHMT1 OS=Homo sapiens GN=EHMT1 PE=1 SV=4;>sp|Q9H9B1-3|EHMT1_HUMAN Isoform 3 of Histone-lysine N-methyltransferase EHMT1 OS=Homo sapiens GN=EHMT1;>tr|C9JD67|C9JD67_HUMAN Histone-lysine N-methyltransf	5	3	3	3	0	1	0	2	1	0	0	1	0	0	0	0	0	0	0	0	0	1	0	2	1	0	0	1	0	0	0	0	0	0	0	0	0	1	0	2	1	0
C9JEH3;Q13685;C9JG97;C9JTS3;H7C0R2	C9JEH3;Q13685;C9JG97;C9JTS3;H7C0R2	2;2;2;1;1	2;2;2;1;1	2;2;2;1;1	Angio-associated migratory cell protein	AAMP	>tr|C9JEH3|C9JEH3_HUMAN Angio-associated migratory cell protein OS=Homo sapiens GN=AAMP PE=4 SV=1;>sp|Q13685|AAMP_HUMAN Angio-associated migratory cell protein OS=Homo sapiens GN=AAMP PE=1 SV=2;>tr|C9JG97|C9JG97_HUMAN Angio-associated migratory cell protei	5	2	2	2	1	2	1	2	1	2	1	2	1	1	1	1	1	1	0	1	1	2	1	2	1	2	1	2	1	1	1	1	1	1	0	1	1	2	1	2	1	2
P99999;C9JFR7;CON__P62894	P99999;C9JFR7	9;9;2	9;9;2	9;9;2	Cytochrome c	CYCS	>sp|P99999|CYC_HUMAN Cytochrome c OS=Homo sapiens GN=CYCS PE=1 SV=2;>tr|C9JFR7|C9JFR7_HUMAN Cytochrome c (Fragment) OS=Homo sapiens GN=CYCS PE=3 SV=1	3	9	9	9	6	8	7	8	7	8	5	9	6	6	7	6	7	7	3	7	6	8	7	8	7	8	5	9	6	6	7	6	7	7	3	7	6	8	7	8	7	8
C9JFV4;Q8IZL8-2;Q8IZL8;F8WDZ1;E7EV54	C9JFV4;Q8IZL8-2;Q8IZL8;F8WDZ1;E7EV54	11;10;10;8;6	11;10;10;8;6	11;10;10;8;6	Proline-, glutamic acid- and leucine-rich protein 1	PELP1	>tr|C9JFV4|C9JFV4_HUMAN Uncharacterized protein OS=Homo sapiens PE=4 SV=1;>sp|Q8IZL8-2|PELP1_HUMAN Isoform 2 of Proline-, glutamic acid- and leucine-rich protein 1 OS=Homo sapiens GN=PELP1;>sp|Q8IZL8|PELP1_HUMAN Proline-, glutamic acid- and leucine-rich pr	5	11	11	11	5	7	4	7	6	7	4	7	3	6	3	7	3	8	2	4	5	7	4	7	6	7	4	7	3	6	3	7	3	8	2	4	5	7	4	7	6	7
Q9NYK5-2;Q9NYK5;C9JG87	Q9NYK5-2;Q9NYK5;C9JG87	4;4;4	4;4;4	4;4;4	39S ribosomal protein L39, mitochondrial	MRPL39	>sp|Q9NYK5-2|RM39_HUMAN Isoform 2 of 39S ribosomal protein L39, mitochondrial OS=Homo sapiens GN=MRPL39;>sp|Q9NYK5|RM39_HUMAN 39S ribosomal protein L39, mitochondrial OS=Homo sapiens GN=MRPL39 PE=1 SV=3;>tr|C9JG87|C9JG87_HUMAN 39S ribosomal protein L39, mi	3	4	4	4	2	4	2	3	3	3	2	3	2	1	2	2	2	2	2	1	2	4	2	3	3	3	2	3	2	1	2	2	2	2	2	1	2	4	2	3	3	3
H9KVA0;P19971;C9JGI3	H9KVA0;P19971;C9JGI3	3;3;3	3;3;3	3;3;3	Thymidine phosphorylase	TYMP	>tr|H9KVA0|H9KVA0_HUMAN Thymidine phosphorylase OS=Homo sapiens GN=TYMP PE=4 SV=1;>sp|P19971|TYPH_HUMAN Thymidine phosphorylase OS=Homo sapiens GN=TYMP PE=1 SV=2;>tr|C9JGI3|C9JGI3_HUMAN Thymidine phosphorylase (Fragment) OS=Homo sapiens GN=TYMP PE=4 SV=1	3	3	3	3	2	3	3	3	3	1	3	1	2	1	1	1	1	1	1	1	2	3	3	3	3	1	3	1	2	1	1	1	1	1	1	1	2	3	3	3	3	1
Q8WXC9;E7ESZ7;C9JGP9;O95299;C9J6X0;Q8N1B9;H7C2X4;H7C1Y7;H7C2W5	Q8WXC9;E7ESZ7;C9JGP9;O95299;C9J6X0;Q8N1B9	5;5;5;5;3;3;1;1;1	5;5;5;5;3;3;1;1;1	5;5;5;5;3;3;1;1;1	NADH dehydrogenase [ubiquinone] 1 alpha subcomplex subunit 10, mitochondrial	NDUFA10	>tr|Q8WXC9|Q8WXC9_HUMAN NADH dehydrogenase [ubiquinone] 1 alpha subcomplex subunit 10, mitochondrial OS=Homo sapiens GN=NDUFA10 PE=2 SV=1;>tr|E7ESZ7|E7ESZ7_HUMAN NADH dehydrogenase [ubiquinone] 1 alpha subcomplex subunit 10, mitochondrial OS=Homo sapiens G	9	5	5	5	2	4	3	4	3	3	2	3	2	3	2	2	3	2	2	2	2	4	3	4	3	3	2	3	2	3	2	2	3	2	2	2	2	4	3	4	3	3
Q14684;C9JHZ3;Q14684-2	Q14684;C9JHZ3;Q14684-2	18;18;18	18;18;18	18;18;18	Ribosomal RNA processing protein 1 homolog B	RRP1B	>sp|Q14684|RRP1B_HUMAN Ribosomal RNA processing protein 1 homolog B OS=Homo sapiens GN=RRP1B PE=1 SV=3;>tr|C9JHZ3|C9JHZ3_HUMAN Uncharacterized protein OS=Homo sapiens GN=RRP1B PE=4 SV=1;>sp|Q14684-2|RRP1B_HUMAN Isoform 2 of Ribosomal RNA processing protein	3	18	18	18	7	15	6	13	9	14	7	17	7	9	6	7	7	10	4	5	7	15	6	13	9	14	7	17	7	9	6	7	7	10	4	5	7	15	6	13	9	14
C9JIF9;P13798;H7C1U0;H7C393;C9JLK2;F8WEH5;H0YFE5	C9JIF9;P13798	17;17;8;8;5;2;1	17;17;8;8;5;2;1	17;17;8;8;5;2;1	Acylamino-acid-releasing enzyme	APEH	>tr|C9JIF9|C9JIF9_HUMAN Acylamino-acid-releasing enzyme OS=Homo sapiens GN=APEH PE=4 SV=1;>sp|P13798|ACPH_HUMAN Acylamino-acid-releasing enzyme OS=Homo sapiens GN=APEH PE=1 SV=4	7	17	17	17	10	15	11	14	9	17	9	14	10	12	9	11	9	11	6	9	10	15	11	14	9	17	9	14	10	12	9	11	9	11	6	9	10	15	11	14	9	17
Q12769;C9JIP0;G3V198;E9PR16;Q12769-3;C9J0U6;E9PSI3;Q12769-2;E9PQY5	Q12769;C9JIP0;G3V198;E9PR16	18;18;17;12;3;3;3;1;1	18;18;17;12;3;3;3;1;1	18;18;17;12;3;3;3;1;1	Nuclear pore complex protein Nup160	NUP160	>sp|Q12769|NU160_HUMAN Nuclear pore complex protein Nup160 OS=Homo sapiens GN=NUP160 PE=1 SV=3;>tr|C9JIP0|C9JIP0_HUMAN Uncharacterized protein OS=Homo sapiens GN=NUP160 PE=4 SV=1;>tr|G3V198|G3V198_HUMAN Nuclear pore complex protein Nup160 OS=Homo sapiens G	9	18	18	18	11	10	9	11	9	14	9	13	12	8	8	7	7	9	7	7	11	10	9	11	9	14	9	13	12	8	8	7	7	9	7	7	11	10	9	11	9	14
O95777;C9JNV3;C9JIZ0;F2Z2Y6	O95777;C9JNV3;C9JIZ0;F2Z2Y6	1;1;1;1	1;1;1;1	1;1;1;1	N-alpha-acetyltransferase 38, NatC auxiliary subunit	NAA38	>sp|O95777|NAA38_HUMAN N-alpha-acetyltransferase 38, NatC auxiliary subunit OS=Homo sapiens GN=NAA38 PE=1 SV=3;>tr|C9JNV3|C9JNV3_HUMAN N-alpha-acetyltransferase 38, NatC auxiliary subunit (Fragment) OS=Homo sapiens GN=NAA38 PE=4 SV=1;>tr|C9JIZ0|C9JIZ0_HUMA	4	1	1	1	1	1	1	1	1	1	1	1	1	1	1	1	1	1	1	1	1	1	1	1	1	1	1	1	1	1	1	1	1	1	1	1	1	1	1	1	1	1
C9JJ19;P82930;H3BP88	C9JJ19;P82930	5;5;2	5;5;2	5;5;2	28S ribosomal protein S34, mitochondrial	MRPS34	>tr|C9JJ19|C9JJ19_HUMAN 28S ribosomal protein S34, mitochondrial OS=Homo sapiens GN=MRPS34 PE=4 SV=2;>sp|P82930|RT34_HUMAN 28S ribosomal protein S34, mitochondrial OS=Homo sapiens GN=MRPS34 PE=1 SV=2	3	5	5	5	2	5	3	5	3	5	3	3	3	4	3	3	3	4	3	3	2	5	3	5	3	5	3	3	3	4	3	3	3	4	3	3	2	5	3	5	3	5
Q92734;G5E9V1;Q05BK6;C9JJP5;C9JUE0;C9JTY3	Q92734;G5E9V1;Q05BK6;C9JJP5;C9JUE0;C9JTY3	7;7;7;7;7;6	7;7;7;7;7;6	7;7;7;7;7;6	Protein TFG	TFG	>sp|Q92734|TFG_HUMAN Protein TFG OS=Homo sapiens GN=TFG PE=1 SV=2;>tr|G5E9V1|G5E9V1_HUMAN Protein TFG OS=Homo sapiens GN=TFG PE=4 SV=1;>tr|Q05BK6|Q05BK6_HUMAN Protein TFG OS=Homo sapiens GN=TFG PE=2 SV=1;>tr|C9JJP5|C9JJP5_HUMAN Protein TFG (Fragment) OS=Ho	6	7	7	7	6	7	6	7	5	6	5	6	4	4	4	6	6	5	4	4	6	7	6	7	5	6	5	6	4	4	4	6	6	5	4	4	6	7	6	7	5	6
P23229;P23229-6;P23229-9;G5E9H1;P23229-3;C9JK10;P23229-5;P23229-2;P23229-4;P23229-7;H7BZ97	P23229;P23229-6;P23229-9;G5E9H1;P23229-3;C9JK10;P23229-5;P23229-2;P23229-4;P23229-7	5;5;5;5;5;5;5;5;5;3;1	5;5;5;5;5;5;5;5;5;3;1	5;5;5;5;5;5;5;5;5;3;1	Integrin alpha-6;Integrin alpha-6 heavy chain;Integrin alpha-6 light chain	ITGA6	>sp|P23229|ITA6_HUMAN Integrin alpha-6 OS=Homo sapiens GN=ITGA6 PE=1 SV=4;>sp|P23229-6|ITA6_HUMAN Isoform Alpha-6X1X2A of Integrin alpha-6 OS=Homo sapiens GN=ITGA6;>sp|P23229-9|ITA6_HUMAN Isoform 9 of Integrin alpha-6 OS=Homo sapiens GN=ITGA6;>tr|G5E9H1|G5	11	5	5	5	4	2	3	1	2	2	2	1	2	1	1	0	0	1	0	1	4	2	3	1	2	2	2	1	2	1	1	0	0	1	0	1	4	2	3	1	2	2
F8VPJ2;Q9NQT8;C9JK41;E7ERX9;H3BNE9;Q9H1H9;E7ER65;E9PDX3;Q9H1H9-2;Q9H1H9-4;Q9H1H9-3	F8VPJ2;Q9NQT8;C9JK41;E7ERX9	3;3;3;3;1;1;1;1;1;1;1	3;3;3;3;1;1;1;1;1;1;1	3;3;3;3;1;1;1;1;1;1;1	Kinesin-like protein KIF13B	KIF13B	>tr|F8VPJ2|F8VPJ2_HUMAN Kinesin-like protein KIF13B OS=Homo sapiens GN=KIF13B PE=3 SV=1;>sp|Q9NQT8|KI13B_HUMAN Kinesin-like protein KIF13B OS=Homo sapiens GN=KIF13B PE=1 SV=1;>tr|C9JK41|C9JK41_HUMAN Uncharacterized protein OS=Homo sapiens GN=KIF13B PE=3 SV	11	3	3	3	0	0	0	1	0	2	0	0	0	0	0	0	1	0	0	0	0	0	0	1	0	2	0	0	0	0	0	0	1	0	0	0	0	0	0	1	0	2
Q03135-2;C9JKI3	Q03135-2;C9JKI3	5;5	1;1	1;1	Caveolin	CAV1	>sp|Q03135-2|CAV1_HUMAN Isoform Beta of Caveolin-1 OS=Homo sapiens GN=CAV1;>tr|C9JKI3|C9JKI3_HUMAN Caveolin (Fragment) OS=Homo sapiens GN=CAV1 PE=3 SV=1	2	5	1	1	4	5	2	5	3	5	2	5	2	4	2	4	3	4	4	4	1	1	1	1	1	1	1	1	1	1	1	1	1	1	1	1	1	1	1	1	1	1
Q9HC52;C9JM54;C9J6K3	Q9HC52;C9JM54;C9J6K3	3;3;2	3;3;2	3;3;2	Chromobox protein homolog 8	CBX8	>sp|Q9HC52|CBX8_HUMAN Chromobox protein homolog 8 OS=Homo sapiens GN=CBX8 PE=1 SV=3;>tr|C9JM54|C9JM54_HUMAN Chromobox protein homolog 8 (Fragment) OS=Homo sapiens GN=CBX8 PE=4 SV=1;>tr|C9J6K3|C9J6K3_HUMAN Chromobox protein homolog 8 (Fragment) OS=Homo sapi	3	3	3	3	0	2	0	1	3	2	0	1	0	1	0	0	0	0	0	1	0	2	0	1	3	2	0	1	0	1	0	0	0	0	0	1	0	2	0	1	3	2
H0Y3F3;P30838;E9PNN6;C9JMC5;E7ERM4;A8MYB8;C9JKT2;P48448;E9PJV0	H0Y3F3;P30838;E9PNN6;C9JMC5;E7ERM4;A8MYB8;C9JKT2	10;10;10;10;8;8;5;1;1	9;9;9;9;7;7;4;0;0	9;9;9;9;7;7;4;0;0	Aldehyde dehydrogenase;Aldehyde dehydrogenase, dimeric NADP-preferring	ALDH3A1	>tr|H0Y3F3|H0Y3F3_HUMAN Aldehyde dehydrogenase OS=Homo sapiens GN=ALDH3A1 PE=3 SV=1;>sp|P30838|AL3A1_HUMAN Aldehyde dehydrogenase, dimeric NADP-preferring OS=Homo sapiens GN=ALDH3A1 PE=1 SV=3;>tr|E9PNN6|E9PNN6_HUMAN Aldehyde dehydrogenase, dimeric NADP-pre	9	10	9	9	9	10	8	10	9	10	8	10	8	7	7	8	8	8	6	8	8	9	8	9	9	9	8	9	7	6	7	7	8	7	6	7	8	9	8	9	9	9
C9JME2;Q9Y4F1-2;Q9Y4F1;E9PCB0;H0Y6N2;H0Y783;Q9Y4F1-3	C9JME2;Q9Y4F1-2;Q9Y4F1	11;11;11;4;2;2;2	11;11;11;4;2;2;2	11;11;11;4;2;2;2	FERM, RhoGEF and pleckstrin domain-containing protein 1	FARP1	>tr|C9JME2|C9JME2_HUMAN FERM, RhoGEF and pleckstrin domain-containing protein 1 OS=Homo sapiens GN=FARP1 PE=4 SV=2;>sp|Q9Y4F1-2|FARP1_HUMAN Isoform 2 of FERM, RhoGEF and pleckstrin domain-containing protein 1 OS=Homo sapiens GN=FARP1;>sp|Q9Y4F1|FARP1_HUMAN	7	11	11	11	3	6	5	7	4	4	4	4	5	8	2	7	4	7	3	6	3	6	5	7	4	4	4	4	5	8	2	7	4	7	3	6	3	6	5	7	4	4
Q92520;C9JMN4;C9JP35	Q92520;C9JMN4;C9JP35	3;3;3	3;3;3	3;3;3	Protein FAM3C	FAM3C	>sp|Q92520|FAM3C_HUMAN Protein FAM3C OS=Homo sapiens GN=FAM3C PE=1 SV=1;>tr|C9JMN4|C9JMN4_HUMAN Protein FAM3C (Fragment) OS=Homo sapiens GN=FAM3C PE=4 SV=1;>tr|C9JP35|C9JP35_HUMAN Protein FAM3C (Fragment) OS=Homo sapiens GN=FAM3C PE=4 SV=1	3	3	3	3	0	2	0	2	0	2	0	1	0	0	1	1	0	2	0	0	0	2	0	2	0	2	0	1	0	0	1	1	0	2	0	0	0	2	0	2	0	2
P83731;C9JNW5;C9JXB8	P83731;C9JNW5;C9JXB8	8;8;8	8;8;8	8;8;8	60S ribosomal protein L24	RPL24	>sp|P83731|RL24_HUMAN 60S ribosomal protein L24 OS=Homo sapiens GN=RPL24 PE=1 SV=1;>tr|C9JNW5|C9JNW5_HUMAN 60S ribosomal protein L24 OS=Homo sapiens GN=RPL24 PE=4 SV=1;>tr|C9JXB8|C9JXB8_HUMAN 60S ribosomal protein L24 OS=Homo sapiens GN=RPL24 PE=4 SV=1	3	8	8	8	8	8	8	8	8	8	8	8	8	8	8	8	8	8	8	8	8	8	8	8	8	8	8	8	8	8	8	8	8	8	8	8	8	8	8	8	8	8
Q9NR56;Q9NR56-5;Q9NR56-2;C9JP00;Q9NR56-6;E9PBW7;Q9NR56-4;Q9NR56-3;H7C4T5;Q86VM6;Q9NUK0;B1AKI6;Q9NUK0-2;Q9NUK0-3;Q9NUK0-4;C9J4T8;H7C4Y1;C9JCX1	Q9NR56;Q9NR56-5;Q9NR56-2;C9JP00;Q9NR56-6;E9PBW7;Q9NR56-4;Q9NR56-3;H7C4T5;Q86VM6	5;5;5;5;5;5;5;5;4;3;2;2;2;2;2;2;1;1	5;5;5;5;5;5;5;5;4;3;2;2;2;2;2;2;1;1	2;2;2;2;2;2;2;2;1;1;1;1;1;1;1;1;0;0	Muscleblind-like protein 1	MBNL1	>sp|Q9NR56|MBNL1_HUMAN Muscleblind-like protein 1 OS=Homo sapiens GN=MBNL1 PE=1 SV=2;>sp|Q9NR56-5|MBNL1_HUMAN Isoform 5 of Muscleblind-like protein 1 OS=Homo sapiens GN=MBNL1;>sp|Q9NR56-2|MBNL1_HUMAN Isoform 2 of Muscleblind-like protein 1 OS=Homo sapiens	18	5	5	2	2	3	3	4	3	3	4	3	4	2	4	2	5	1	3	2	2	3	3	4	3	3	4	3	4	2	4	2	5	1	3	2	1	1	1	1	1	1
O75718;Q8NB01;C9JP16;B3KQR7;B3KUP0	O75718;Q8NB01;C9JP16	9;9;9;4;3	9;9;9;4;3	9;9;9;4;3	Cartilage-associated protein	CRTAP	>sp|O75718|CRTAP_HUMAN Cartilage-associated protein OS=Homo sapiens GN=CRTAP PE=1 SV=1;>tr|Q8NB01|Q8NB01_HUMAN Cartilage-associated protein OS=Homo sapiens GN=CRTAP PE=2 SV=1;>tr|C9JP16|C9JP16_HUMAN Cartilage-associated protein OS=Homo sapiens GN=CRTAP PE=	5	9	9	9	5	7	6	7	5	6	7	7	8	7	7	7	5	8	6	7	5	7	6	7	5	6	7	7	8	7	7	7	5	8	6	7	5	7	6	7	5	6
C9JP52;Q92609;C9J3F6	C9JP52;Q92609;C9J3F6	2;2;1	2;2;1	2;2;1	TBC1 domain family member 5	TBC1D5	>tr|C9JP52|C9JP52_HUMAN TBC1 domain family member 5 OS=Homo sapiens GN=TBC1D5 PE=4 SV=1;>sp|Q92609|TBCD5_HUMAN TBC1 domain family member 5 OS=Homo sapiens GN=TBC1D5 PE=1 SV=1;>tr|C9J3F6|C9J3F6_HUMAN TBC1 domain family member 5 OS=Homo sapiens GN=TBC1D5 PE=	3	2	2	2	1	0	0	1	1	1	0	0	0	0	0	0	0	1	0	0	1	0	0	1	1	1	0	0	0	0	0	0	0	1	0	0	1	0	0	1	1	1
C9JPG0;Q12765;B4DIP5;B4DH22;C9K052;C9J7U9;B8ZZP4	C9JPG0;Q12765;B4DIP5;B4DH22	7;7;6;6;2;1;1	7;7;6;6;2;1;1	7;7;6;6;2;1;1	Secernin-1	SCRN1	>tr|C9JPG0|C9JPG0_HUMAN Secernin-1 OS=Homo sapiens GN=SCRN1 PE=4 SV=2;>sp|Q12765|SCRN1_HUMAN Secernin-1 OS=Homo sapiens GN=SCRN1 PE=1 SV=2;>tr|B4DIP5|B4DIP5_HUMAN Secernin 1, isoform CRA_a OS=Homo sapiens GN=SCRN1 PE=2 SV=1;>tr|B4DH22|B4DH22_HUMAN Secernin	7	7	7	7	4	6	4	6	4	6	4	5	4	4	4	4	4	4	1	5	4	6	4	6	4	6	4	5	4	4	4	4	4	4	1	5	4	6	4	6	4	6
Q7Z2W9;C9JPR2;B4DXI4;H3BUY0	Q7Z2W9;C9JPR2;B4DXI4;H3BUY0	2;2;1;1	2;2;1;1	2;2;1;1	39S ribosomal protein L21, mitochondrial	MRPL21	>sp|Q7Z2W9|RM21_HUMAN 39S ribosomal protein L21, mitochondrial OS=Homo sapiens GN=MRPL21 PE=1 SV=2;>tr|C9JPR2|C9JPR2_HUMAN 39S ribosomal protein L21, mitochondrial OS=Homo sapiens GN=MRPL21 PE=4 SV=1;>tr|B4DXI4|B4DXI4_HUMAN 39S ribosomal protein L21, mitoc	4	2	2	2	1	2	2	2	1	2	2	2	2	2	2	2	2	2	2	2	1	2	2	2	1	2	2	2	2	2	2	2	2	2	2	2	1	2	2	2	1	2
C9JQJ0;P78362-2;P78362;H7C5L6;H7C521;F8WBW4;E7ETV6;Q9UPE1;H7C2I2	C9JQJ0;P78362-2;P78362;H7C5L6;H7C521;F8WBW4	4;4;4;3;3;2;1;1;1	4;4;4;3;3;2;1;1;1	3;3;3;2;2;2;0;0;0	SRSF protein kinase 2;SRSF protein kinase 2 N-terminal;SRSF protein kinase 2 C-terminal	SRPK2	>tr|C9JQJ0|C9JQJ0_HUMAN Uncharacterized protein OS=Homo sapiens GN=SRPK2 PE=3 SV=1;>sp|P78362-2|SRPK2_HUMAN Isoform 2 of SRSF protein kinase 2 OS=Homo sapiens GN=SRPK2;>sp|P78362|SRPK2_HUMAN SRSF protein kinase 2 OS=Homo sapiens GN=SRPK2 PE=1 SV=3;>tr|H7C5	9	4	4	3	2	4	2	4	3	3	3	4	3	4	2	3	2	3	2	3	2	4	2	4	3	3	3	4	3	4	2	3	2	3	2	3	1	3	1	3	2	2
E7EX59;C9JQS9;P05166-2;E9PDR0;P05166;E7ETT1;E7EUY3;E7ETT4;F5H4H8;E9PEC3;F8WBI9;E7ENC1	E7EX59;C9JQS9;P05166-2;E9PDR0;P05166;E7ETT1;E7EUY3;E7ETT4;F5H4H8;E9PEC3;F8WBI9;E7ENC1	1;1;1;1;1;1;1;1;1;1;1;1	1;1;1;1;1;1;1;1;1;1;1;1	1;1;1;1;1;1;1;1;1;1;1;1	Propionyl-CoA carboxylase beta chain, mitochondrial	PCCB	>tr|E7EX59|E7EX59_HUMAN Propionyl-CoA carboxylase beta chain, mitochondrial OS=Homo sapiens GN=PCCB PE=4 SV=1;>tr|C9JQS9|C9JQS9_HUMAN Propionyl-CoA carboxylase beta chain, mitochondrial OS=Homo sapiens GN=PCCB PE=4 SV=1;>sp|P05166-2|PCCB_HUMAN Isoform 2 of	12	1	1	1	0	1	0	1	0	0	0	1	0	0	0	0	0	0	0	0	0	1	0	1	0	0	0	1	0	0	0	0	0	0	0	0	0	1	0	1	0	0
Q9BRJ6;C9JQV0;H7C2R9;H7C0T1	Q9BRJ6;C9JQV0;H7C2R9;H7C0T1	5;5;4;4	5;5;4;4	5;5;4;4	Uncharacterized protein C7orf50	C7orf50	>sp|Q9BRJ6|CG050_HUMAN Uncharacterized protein C7orf50 OS=Homo sapiens GN=C7orf50 PE=1 SV=1;>tr|C9JQV0|C9JQV0_HUMAN Uncharacterized protein C7orf50 (Fragment) OS=Homo sapiens GN=C7orf50 PE=4 SV=1;>tr|H7C2R9|H7C2R9_HUMAN Uncharacterized protein C7orf50 (Fra	4	5	5	5	4	4	3	4	3	5	3	4	3	3	3	2	3	4	2	3	4	4	3	4	3	5	3	4	3	3	3	2	3	4	2	3	4	4	3	4	3	5
Q9NPL8;C9JR82	Q9NPL8;C9JR82	1;1	1;1	1;1	Translocase of inner mitochondrial membrane domain-containing protein 1	TIMMDC1	>sp|Q9NPL8|TIDC1_HUMAN Translocase of inner mitochondrial membrane domain-containing protein 1 OS=Homo sapiens GN=TIMMDC1 PE=1 SV=2;>tr|C9JR82|C9JR82_HUMAN Translocase of inner mitochondrial membrane domain-containing protein 1 (Fragment) OS=Homo sapiens G	2	1	1	1	0	1	0	1	0	1	0	1	0	0	0	0	0	0	0	0	0	1	0	1	0	1	0	1	0	0	0	0	0	0	0	0	0	1	0	1	0	1
Q9UGP4;C9JRJ5	Q9UGP4;C9JRJ5	2;2	2;2	2;2	LIM domain-containing protein 1	LIMD1	>sp|Q9UGP4|LIMD1_HUMAN LIM domain-containing protein 1 OS=Homo sapiens GN=LIMD1 PE=1 SV=1;>tr|C9JRJ5|C9JRJ5_HUMAN LIM domain-containing protein 1 OS=Homo sapiens GN=LIMD1 PE=4 SV=1	2	2	2	2	0	2	1	1	1	1	2	2	0	0	0	0	0	0	0	0	0	2	1	1	1	1	2	2	0	0	0	0	0	0	0	0	0	2	1	1	1	1
Q6PID8;C9JRT7	Q6PID8;C9JRT7	1;1	1;1	1;1	Kelch domain-containing protein 10	KLHDC10	>sp|Q6PID8|KLD10_HUMAN Kelch domain-containing protein 10 OS=Homo sapiens GN=KLHDC10 PE=2 SV=1;>tr|C9JRT7|C9JRT7_HUMAN Kelch domain-containing protein 10 (Fragment) OS=Homo sapiens GN=KLHDC10 PE=4 SV=1	2	1	1	1	1	1	1	1	1	1	1	1	1	1	1	1	1	1	1	0	1	1	1	1	1	1	1	1	1	1	1	1	1	1	1	0	1	1	1	1	1	1
C9JRZ6;Q9NX63;F8WAR4;G3V1K1;F8WD73	C9JRZ6;Q9NX63;F8WAR4	11;11;7;5;1	11;11;7;5;1	11;11;7;5;1	Coiled-coil-helix-coiled-coil-helix domain-containing protein 3, mitochondrial	CHCHD3	>tr|C9JRZ6|C9JRZ6_HUMAN Coiled-coil-helix-coiled-coil-helix domain-containing protein 3, mitochondrial OS=Homo sapiens GN=CHCHD3 PE=4 SV=1;>sp|Q9NX63|CHCH3_HUMAN Coiled-coil-helix-coiled-coil-helix domain-containing protein 3, mitochondrial OS=Homo sapiens	5	11	11	11	7	10	9	7	8	9	7	9	10	11	8	11	11	10	9	9	7	10	9	7	8	9	7	9	10	11	8	11	11	10	9	9	7	10	9	7	8	9
C9JSL2;Q5JRX3-2;Q5JRX3;E9PDX7;E9PDX6;E7ES23;H0Y7L7;H0Y4F7	C9JSL2;Q5JRX3-2;Q5JRX3;E9PDX7;E9PDX6;E7ES23	9;9;9;9;8;6;2;1	9;9;9;9;8;6;2;1	9;9;9;9;8;6;2;1	Presequence protease, mitochondrial	PITRM1	>tr|C9JSL2|C9JSL2_HUMAN Presequence protease, mitochondrial OS=Homo sapiens GN=PITRM1 PE=3 SV=1;>sp|Q5JRX3-2|PREP_HUMAN Isoform 2 of Presequence protease, mitochondrial OS=Homo sapiens GN=PITRM1;>sp|Q5JRX3|PREP_HUMAN Presequence protease, mitochondrial OS=	8	9	9	9	4	7	3	5	3	7	3	7	5	4	4	4	4	3	3	3	4	7	3	5	3	7	3	7	5	4	4	4	4	3	3	3	4	7	3	5	3	7
Q96C19;H0Y4Y4;C9JTI6;Q9BUP0;E9PFH3;B4DEE0;Q8WYH2;C9JTV4	Q96C19;H0Y4Y4;C9JTI6;Q9BUP0;E9PFH3;B4DEE0	4;4;4;2;2;2;1;1	4;4;4;2;2;2;1;1	4;4;4;2;2;2;1;1	EF-hand domain-containing protein D2;EF-hand domain-containing protein D1	EFHD2;EFHD1	>sp|Q96C19|EFHD2_HUMAN EF-hand domain-containing protein D2 OS=Homo sapiens GN=EFHD2 PE=1 SV=1;>tr|H0Y4Y4|H0Y4Y4_HUMAN EF-hand domain-containing protein D2 (Fragment) OS=Homo sapiens GN=EFHD2 PE=4 SV=1;>tr|C9JTI6|C9JTI6_HUMAN EF-hand domain-containing prot	8	4	4	4	2	4	2	4	1	4	1	4	2	2	1	2	1	2	0	2	2	4	2	4	1	4	1	4	2	2	1	2	1	2	0	2	2	4	2	4	1	4
E9PAL9;C9JTZ6;Q9H857-2;Q9H857-3;Q9H857;Q9H857-4;H7C4G8;H7C519	E9PAL9;C9JTZ6;Q9H857-2;Q9H857-3;Q9H857;Q9H857-4;H7C4G8;H7C519	2;2;2;2;1;1;1;1	2;2;2;2;1;1;1;1	2;2;2;2;1;1;1;1	5-nucleotidase domain-containing protein 2	NT5DC2	>tr|E9PAL9|E9PAL9_HUMAN 5-nucleotidase domain-containing protein 2 OS=Homo sapiens GN=NT5DC2 PE=3 SV=1;>tr|C9JTZ6|C9JTZ6_HUMAN 5-nucleotidase domain-containing protein 2 OS=Homo sapiens GN=NT5DC2 PE=3 SV=1;>sp|Q9H857-2|NT5D2_HUMAN Isoform 2 of 5-nucleot	8	2	2	2	1	2	0	2	1	1	0	1	0	0	0	0	0	1	0	0	1	2	0	2	1	1	0	1	0	0	0	0	0	1	0	0	1	2	0	2	1	1
Q6NXT1;D3YTC9;C9JU48	Q6NXT1;D3YTC9;C9JU48	1;1;1	1;1;1	1;1;1	Ankyrin repeat domain-containing protein 54	ANKRD54	>sp|Q6NXT1|ANR54_HUMAN Ankyrin repeat domain-containing protein 54 OS=Homo sapiens GN=ANKRD54 PE=1 SV=2;>tr|D3YTC9|D3YTC9_HUMAN Ankyrin repeat domain 54 OS=Homo sapiens GN=ANKRD54 PE=4 SV=1;>tr|C9JU48|C9JU48_HUMAN Ankyrin repeat domain 54 (Fragment) OS=Hom	3	1	1	1	0	0	0	0	0	0	0	1	0	0	0	0	0	0	0	0	0	0	0	0	0	0	0	1	0	0	0	0	0	0	0	0	0	0	0	0	0	0
Q9Y508;C9JU49;Q9Y508-2;E9PGC2	Q9Y508;C9JU49;Q9Y508-2;E9PGC2	1;1;1;1	1;1;1;1	1;1;1;1	RING finger protein 114	RNF114	>sp|Q9Y508|RN114_HUMAN RING finger protein 114 OS=Homo sapiens GN=RNF114 PE=1 SV=1;>tr|C9JU49|C9JU49_HUMAN RING finger protein 114 OS=Homo sapiens GN=RNF114 PE=4 SV=2;>sp|Q9Y508-2|RN114_HUMAN Isoform 2 of RING finger protein 114 OS=Homo sapiens GN=RNF114;>	4	1	1	1	0	1	0	1	1	1	0	1	0	0	0	0	1	0	0	1	0	1	0	1	1	1	0	1	0	0	0	0	1	0	0	1	0	1	0	1	1	1
Q7Z7H5;C9JUN6;Q7Z7H5-2;Q7Z7H5-3;F8W7F7	Q7Z7H5;C9JUN6;Q7Z7H5-2;Q7Z7H5-3	5;5;5;5;2	4;4;4;4;1	4;4;4;4;1	Transmembrane emp24 domain-containing protein 4	TMED4	>sp|Q7Z7H5|TMED4_HUMAN Transmembrane emp24 domain-containing protein 4 OS=Homo sapiens GN=TMED4 PE=1 SV=1;>tr|C9JUN6|C9JUN6_HUMAN Transmembrane emp24 domain-containing protein 4 OS=Homo sapiens GN=TMED4 PE=3 SV=1;>sp|Q7Z7H5-2|TMED4_HUMAN Isoform 2 of Trans	5	5	4	4	2	4	3	4	2	3	1	4	1	3	1	4	3	2	2	2	2	3	2	3	2	2	1	3	1	2	1	3	2	1	2	1	2	3	2	3	2	2
C9JV30;P20839-3;E7EQS0;P20839;C9J381;P20839-4;P20839-2;H7C511;H7C5T1;C9J029	C9JV30;P20839-3;E7EQS0;P20839;C9J381;P20839-4;P20839-2	12;12;12;12;12;10;10;4;4;2	10;10;10;10;10;8;8;4;4;2	4;4;4;4;4;4;4;0;0;0	Inosine-5-monophosphate dehydrogenase;Inosine-5-monophosphate dehydrogenase 1	IMPDH1	>tr|C9JV30|C9JV30_HUMAN Inosine-5-monophosphate dehydrogenase OS=Homo sapiens GN=IMPDH1 PE=3 SV=1;>sp|P20839-3|IMDH1_HUMAN Isoform 3 of Inosine-5-monophosphate dehydrogenase 1 OS=Homo sapiens GN=IMPDH1;>tr|E7EQS0|E7EQS0_HUMAN Inosine-5-monophosphate deh	10	12	10	4	6	8	7	10	7	7	7	9	7	6	6	8	4	7	3	7	4	7	5	9	5	5	5	7	5	4	4	6	2	5	2	5	2	2	3	3	2	1
Q9NY93;C9JV95;G3V0G3;F8WDT8;H7C3E9;F8WEI3;H7BZN7	Q9NY93;C9JV95;G3V0G3;F8WDT8;H7C3E9;F8WEI3	4;4;3;3;2;2;1	4;4;3;3;2;2;1	4;4;3;3;2;2;1	Probable ATP-dependent RNA helicase DDX56	DDX56	>sp|Q9NY93|DDX56_HUMAN Probable ATP-dependent RNA helicase DDX56 OS=Homo sapiens GN=DDX56 PE=1 SV=1;>tr|C9JV95|C9JV95_HUMAN Probable ATP-dependent RNA helicase DDX56 OS=Homo sapiens GN=DDX56 PE=4 SV=1;>tr|G3V0G3|G3V0G3_HUMAN DEAD (Asp-Glu-Ala-Asp) box poly	7	4	4	4	2	3	1	3	3	3	1	3	2	3	2	3	3	3	2	3	2	3	1	3	3	3	1	3	2	3	2	3	3	3	2	3	2	3	1	3	3	3
Q96GG9;C9JVE2;E7ETP2;C9J8R4;C9JUW4;C9J0B2;C9JRU6	Q96GG9;C9JVE2;E7ETP2;C9J8R4;C9JUW4;C9J0B2;C9JRU6	3;3;3;2;2;2;2	3;3;3;2;2;2;2	3;3;3;2;2;2;2	DCN1-like protein 1	DCUN1D1	>sp|Q96GG9|DCNL1_HUMAN DCN1-like protein 1 OS=Homo sapiens GN=DCUN1D1 PE=1 SV=1;>tr|C9JVE2|C9JVE2_HUMAN DCN1, defective in cullin neddylation 1, domain containing 1 (S. cerevisiae), isoform CRA_a OS=Homo sapiens GN=DCUN1D1 PE=4 SV=1;>tr|E7ETP2|E7ETP2_HUMAN	7	3	3	3	2	3	3	3	2	3	2	2	1	2	1	1	2	1	0	2	2	3	3	3	2	3	2	2	1	2	1	1	2	1	0	2	2	3	3	3	2	3
Q14847-2;C9JVR8;Q14847;C9J9W2;B4DIC4;B4DGQ0	Q14847-2;C9JVR8;Q14847;C9J9W2;B4DIC4;B4DGQ0	16;16;16;13;11;9	16;16;16;13;11;9	15;15;15;12;10;9	LIM and SH3 domain protein 1	LASP1	>sp|Q14847-2|LASP1_HUMAN Isoform 2 of LIM and SH3 domain protein 1 OS=Homo sapiens GN=LASP1;>tr|C9JVR8|C9JVR8_HUMAN Uncharacterized protein OS=Homo sapiens GN=LASP1 PE=4 SV=1;>sp|Q14847|LASP1_HUMAN LIM and SH3 domain protein 1 OS=Homo sapiens GN=LASP1 PE=1	6	16	16	15	14	14	13	13	13	15	11	15	14	13	15	16	13	14	14	14	14	14	13	13	13	15	11	15	14	13	15	16	13	14	14	14	13	13	12	12	12	14
Q9UM00;C9JX01;Q9UM00-2	Q9UM00;C9JX01;Q9UM00-2	4;4;4	4;4;4	4;4;4	Transmembrane and coiled-coil domain-containing protein 1	TMCO1	>sp|Q9UM00|TMCO1_HUMAN Transmembrane and coiled-coil domain-containing protein 1 OS=Homo sapiens GN=TMCO1 PE=1 SV=1;>tr|C9JX01|C9JX01_HUMAN Transmembrane and coiled-coil domain-containing protein 1 OS=Homo sapiens GN=TMCO1 PE=4 SV=2;>sp|Q9UM00-2|TMCO1_HUMA	3	4	4	4	4	3	4	3	3	4	4	3	4	2	4	2	3	2	2	3	4	3	4	3	3	4	4	3	4	2	4	2	3	2	2	3	4	3	4	3	3	4
C9JX46;O95905;E9PAW8;C9JGV1;C9J316	C9JX46;O95905;E9PAW8	3;3;3;1;1	3;3;3;1;1	3;3;3;1;1	Protein SGT1	ECD	>tr|C9JX46|C9JX46_HUMAN Protein SGT1 OS=Homo sapiens GN=ECD PE=4 SV=1;>sp|O95905|SGT1_HUMAN Protein SGT1 OS=Homo sapiens GN=ECD PE=1 SV=1;>tr|E9PAW8|E9PAW8_HUMAN Protein SGT1 OS=Homo sapiens GN=ECD PE=4 SV=1	5	3	3	3	1	3	1	3	1	3	1	3	1	2	1	2	0	2	0	1	1	3	1	3	1	3	1	3	1	2	1	2	0	2	0	1	1	3	1	3	1	3
Q16563;Q16563-2;C9JYN0	Q16563;Q16563-2;C9JYN0	1;1;1	1;1;1	1;1;1	Synaptophysin-like protein 1	SYPL1	>sp|Q16563|SYPL1_HUMAN Synaptophysin-like protein 1 OS=Homo sapiens GN=SYPL1 PE=1 SV=1;>sp|Q16563-2|SYPL1_HUMAN Isoform 2 of Synaptophysin-like protein 1 OS=Homo sapiens GN=SYPL1;>tr|C9JYN0|C9JYN0_HUMAN Synaptophysin-like protein 1 OS=Homo sapiens GN=SYPL1	3	1	1	1	1	1	1	1	1	1	1	1	1	1	1	1	1	1	1	1	1	1	1	1	1	1	1	1	1	1	1	1	1	1	1	1	1	1	1	1	1	1
Q7Z2E3;Q7Z2E3-7;H7BXV7;Q7Z2E3-8;Q7Z2E3-11;Q7Z2E3-10;Q7Z2E3-9;Q7Z2E3-5;Q7Z2E3-4;C9JZ40;Q7Z2E3-3;F8W6G5;Q6JV81;Q7Z2E3-2;C9J8U3	Q7Z2E3;Q7Z2E3-7;H7BXV7;Q7Z2E3-8;Q7Z2E3-11;Q7Z2E3-10;Q7Z2E3-9;Q7Z2E3-5;Q7Z2E3-4;C9JZ40;Q7Z2E3-3;F8W6G5;Q6JV81;Q7Z2E3-2;C9J8U3	2;2;2;2;2;2;2;2;2;2;1;1;1;1;1	2;2;2;2;2;2;2;2;2;2;1;1;1;1;1	1;1;1;1;1;1;1;1;1;1;0;0;1;0;1	Aprataxin	APTX	>sp|Q7Z2E3|APTX_HUMAN Aprataxin OS=Homo sapiens GN=APTX PE=1 SV=2;>sp|Q7Z2E3-7|APTX_HUMAN Isoform 7 of Aprataxin OS=Homo sapiens GN=APTX;>tr|H7BXV7|H7BXV7_HUMAN Aprataxin OS=Homo sapiens GN=APTX PE=4 SV=1;>sp|Q7Z2E3-8|APTX_HUMAN Isoform 8 of Aprataxin OS=H	15	2	2	1	0	1	1	1	0	1	1	1	1	1	1	1	1	1	1	0	0	1	1	1	0	1	1	1	1	1	1	1	1	1	1	0	0	1	0	0	0	0
Q9NUM4;C9JZ87;F2Z3N7	Q9NUM4;C9JZ87;F2Z3N7	1;1;1	1;1;1	1;1;1	Transmembrane protein 106B	TMEM106B	>sp|Q9NUM4|T106B_HUMAN Transmembrane protein 106B OS=Homo sapiens GN=TMEM106B PE=1 SV=2;>tr|C9JZ87|C9JZ87_HUMAN Transmembrane protein 106B (Fragment) OS=Homo sapiens GN=TMEM106B PE=4 SV=1;>tr|F2Z3N7|F2Z3N7_HUMAN Uncharacterized protein OS=Homo sapiens GN=T	3	1	1	1	0	1	0	0	0	1	0	0	0	0	0	0	0	0	0	0	0	1	0	0	0	1	0	0	0	0	0	0	0	0	0	0	0	1	0	0	0	1
P62256;C9JZY6;C9JZG9;A4D1L6;H7C4M9;C9J8Q9	P62256;C9JZY6;C9JZG9;A4D1L6;H7C4M9;C9J8Q9	4;4;4;3;3;2	4;4;4;3;3;2	4;4;4;3;3;2	Ubiquitin-conjugating enzyme E2 H	UBE2H	>sp|P62256|UBE2H_HUMAN Ubiquitin-conjugating enzyme E2 H OS=Homo sapiens GN=UBE2H PE=1 SV=1;>tr|C9JZY6|C9JZY6_HUMAN Ubiquitin-conjugating enzyme E2 H (Fragment) OS=Homo sapiens GN=UBE2H PE=3 SV=1;>tr|C9JZG9|C9JZG9_HUMAN Ubiquitin-conjugating enzyme E2 H (F	6	4	4	4	4	4	4	3	4	2	4	4	3	3	2	3	2	3	1	2	4	4	4	3	4	2	4	4	3	3	2	3	2	3	1	2	4	4	4	3	4	2
C9K060;O43709;H7C170	C9K060;O43709	3;3;1	3;3;1	3;3;1	Uncharacterized methyltransferase WBSCR22	WBSCR22	>tr|C9K060|C9K060_HUMAN Uncharacterized methyltransferase WBSCR22 OS=Homo sapiens GN=WBSCR22 PE=4 SV=1;>sp|O43709|WBS22_HUMAN Uncharacterized methyltransferase WBSCR22 OS=Homo sapiens GN=WBSCR22 PE=1 SV=2	3	3	3	3	0	1	0	1	0	2	0	2	0	0	0	0	0	0	0	0	0	1	0	1	0	2	0	2	0	0	0	0	0	0	0	0	0	1	0	1	0	2
C9K0J5;Q70E73;Q70E73-6;Q70E73-9;Q70E73-3;Q70E73-4;Q70E73-7;Q70E73-8;Q70E73-2;C9J164;Q70E73-5	C9K0J5;Q70E73;Q70E73-6;Q70E73-9;Q70E73-3;Q70E73-4;Q70E73-7;Q70E73-8;Q70E73-2;C9J164;Q70E73-5	4;4;2;2;2;2;2;2;2;2;2	4;4;2;2;2;2;2;2;2;2;2	4;4;2;2;2;2;2;2;2;2;2	Ras-associated and pleckstrin homology domains-containing protein 1	RAPH1	>tr|C9K0J5|C9K0J5_HUMAN Ras association (RalGDS/AF-6) and pleckstrin homology domains 1, isoform CRA_b OS=Homo sapiens GN=RAPH1 PE=4 SV=1;>sp|Q70E73|RAPH1_HUMAN Ras-associated and pleckstrin homology domains-containing protein 1 OS=Homo sapiens GN=RAPH1 PE	11	4	4	4	2	4	2	3	3	3	2	2	1	1	1	1	2	0	0	1	2	4	2	3	3	3	2	2	1	1	1	1	2	0	0	1	2	4	2	3	3	3
Q7Z422;C9K0U0;Q7Z422-3;Q7Z422-4;Q7Z422-2;B4DNI1;F8WEE8	Q7Z422;C9K0U0;Q7Z422-3;Q7Z422-4;Q7Z422-2;B4DNI1	3;3;3;3;3;2;1	3;3;3;3;3;2;1	3;3;3;3;3;2;1	UPF0485 protein C1orf144	C1orf144	>sp|Q7Z422|CA144_HUMAN UPF0485 protein C1orf144 OS=Homo sapiens GN=C1orf144 PE=1 SV=1;>tr|C9K0U0|C9K0U0_HUMAN UPF0485 protein C1orf144 OS=Homo sapiens GN=C1orf144 PE=4 SV=1;>sp|Q7Z422-3|CA144_HUMAN Isoform 3 of UPF0485 protein C1orf144 OS=Homo sapiens GN=C	7	3	3	3	2	3	3	3	2	2	3	2	3	2	1	2	2	2	1	2	2	3	3	3	2	2	3	2	3	2	1	2	2	2	1	2	2	3	3	3	2	2
CON__A2A5Y0;CON__REFSEQ:XP_986630;CON__Q9D646	CON__A2A5Y0;CON__REFSEQ:XP_986630;CON__Q9D646	7;5;5	6;4;5	2;0;1			>A2A5Y0 TREMBL:A2A5Y0 Tax_Id=10090 Gene_Symbol=Krt31 keratin complex 1, acidic, gene 1;>REFSEQ:XP_986630 Tax_Id=10090 Gene_Symbol=Krt33b keratin complex 1, acidic, gene 3;>Q9D646 TREMBL:Q9D646 Tax_Id=10090 Gene_Symbol=Krt34 10 days neonate skin cDNA, RIKEN	3	7	6	2	2	2	2	3	3	2	2	2	2	2	2	2	2	6	2	4	1	1	1	2	2	1	1	1	1	1	1	1	1	5	1	3	1	1	1	2	2	1
CON__A2I7N0	CON__A2I7N0	12	4	2			>A2I7N0 TREMBL:A2I7N0;Q28922;Q3ZEJ6 (Bos taurus) SERPINA3-4	1	12	4	2	7	7	4	8	6	6	5	9	7	9	7	12	8	10	11	10	2	1	0	2	1	0	0	2	1	2	1	4	1	3	3	3	1	0	0	0	0	0
CON__A2I7N3	CON__A2I7N3	12	3	3			>A2I7N3 TREMBL:A2I7N3;Q27984 (Bos taurus) SERPINA3-7	1	12	3	3	7	8	7	9	7	9	6	8	8	10	9	11	9	10	10	10	2	3	2	3	3	3	2	3	2	3	3	3	2	3	2	3	2	3	2	3	3	3
CON__ENSEMBL:ENSBTAP00000006074;P49747;E9PFW4;G3XAP6;B4DKJ3	CON__ENSEMBL:ENSBTAP00000006074	6;1;1;1;1	6;1;1;1;1	5;0;0;0;0			>ENSEMBL:ENSBTAP00000006074 (Bos taurus) 81 kDa protein	5	6	6	5	4	1	3	1	3	1	3	2	2	1	4	3	3	3	5	4	4	1	3	1	3	1	3	2	2	1	4	3	3	3	5	4	3	1	2	0	2	0
CON__ENSEMBL:ENSBTAP00000007350	CON__ENSEMBL:ENSBTAP00000007350	29	29	5			>ENSEMBL:ENSBTAP00000007350 (Bos taurus) similar to Complement C4-A precursor	1	29	29	5	8	9	6	15	6	9	3	11	6	20	19	21	6	21	19	24	8	9	6	15	6	9	3	11	6	20	19	21	6	21	19	24	1	1	0	2	0	1
CON__ENSEMBL:ENSBTAP00000011227	CON__ENSEMBL:ENSBTAP00000011227	1	1	1			>ENSEMBL:ENSBTAP00000011227 (Bos taurus) 15 kDa protein	1	1	1	1	0	0	0	0	0	0	0	0	0	0	1	0	0	0	0	0	0	0	0	0	0	0	0	0	0	0	1	0	0	0	0	0	0	0	0	0	0	0
CON__ENSEMBL:ENSBTAP00000014147	CON__ENSEMBL:ENSBTAP00000014147	3	3	3			>ENSEMBL:ENSBTAP00000014147 (Bos taurus) 12 kDa protein	1	3	3	3	1	1	1	2	1	2	1	1	2	3	2	3	1	3	2	3	1	1	1	2	1	2	1	1	2	3	2	3	1	3	2	3	1	1	1	2	1	2
CON__ENSEMBL:ENSBTAP00000016046;P23142;P23142-3;F8W7M9;B1AHL4;P23142-2;B1AHM9;H7C1M6;B1AHM8;B1AHN3;B1AHM7	CON__ENSEMBL:ENSBTAP00000016046	14;5;5;4;4;4;1;1;1;1;1	14;5;5;4;4;4;1;1;1;1;1	10;1;1;0;0;0;0;0;0;0;0			>ENSEMBL:ENSBTAP00000016046 (Bos taurus) similar to fibulin-1 C isoform 1	11	14	14	10	4	5	6	5	6	5	4	5	6	10	11	12	10	13	11	13	4	5	6	5	6	5	4	5	6	10	11	12	10	13	11	13	3	4	4	5	4	4
CON__ENSEMBL:ENSBTAP00000018229;D6RAK8;D6RF35;P02774;P02774-2;D6RBJ7;D6RF20	CON__ENSEMBL:ENSBTAP00000018229	38;8;8;8;6;5;2	38;8;8;8;6;5;2	5;0;0;0;0;0;0			>ENSEMBL:ENSBTAP00000018229 (Bos taurus) 54 kDa protein	7	38	38	5	28	29	24	31	26	32	25	30	29	34	36	35	30	34	34	35	28	29	24	31	26	32	25	30	29	34	36	35	30	34	34	35	3	2	2	2	2	3
CON__ENSEMBL:ENSBTAP00000018574	CON__ENSEMBL:ENSBTAP00000018574	7	7	7			>ENSEMBL:ENSBTAP00000018574 (Bos taurus) 55 kDa protein	1	7	7	7	5	4	4	5	3	5	2	5	5	6	7	7	5	6	6	6	5	4	4	5	3	5	2	5	5	6	7	7	5	6	6	6	5	4	4	5	3	5
CON__ENSEMBL:ENSBTAP00000023055;D6RAR4;Q04756	CON__ENSEMBL:ENSBTAP00000023055;D6RAR4;Q04756	3;2;2	3;2;2	3;2;2	Hepatocyte growth factor activator;Hepatocyte growth factor activator short chain;Hepatocyte growth factor activator long chain	HGFAC	>ENSEMBL:ENSBTAP00000023055 (Bos taurus) 68 kDa protein;>tr|D6RAR4|D6RAR4_HUMAN Hepatocyte growth factor activator short chain OS=Homo sapiens GN=HGFAC PE=3 SV=1;>sp|Q04756|HGFA_HUMAN Hepatocyte growth factor activator OS=Homo sapiens GN=HGFAC PE=1 SV=1	3	3	3	3	1	1	1	1	0	1	1	1	1	2	2	2	1	2	2	2	1	1	1	1	0	1	1	1	1	2	2	2	1	2	2	2	1	1	1	1	0	1
CON__ENSEMBL:ENSBTAP00000023402	CON__ENSEMBL:ENSBTAP00000023402	2	2	2			>ENSEMBL:ENSBTAP00000023402 (Bos taurus) 46 kDa protein	1	2	2	2	0	0	0	0	0	1	0	0	1	1	1	2	1	1	1	1	0	0	0	0	0	1	0	0	1	1	1	2	1	1	1	1	0	0	0	0	0	1
CON__ENSEMBL:ENSBTAP00000024146;H0YGH4;P01023;P20742;P20742-2;H0YGH6;F8W7L3;F5GXY0	CON__ENSEMBL:ENSBTAP00000024146	69;6;6;5;4;2;1;1	69;6;6;5;4;2;1;1	69;6;6;5;4;2;1;1			>ENSEMBL:ENSBTAP00000024146 (Bos taurus) similar to alpha-2-macroglobulin isoform 1	8	69	69	69	53	52	51	59	50	59	52	56	58	64	64	64	54	67	60	66	53	52	51	59	50	59	52	56	58	64	64	64	54	67	60	66	53	52	51	59	50	59
CON__ENSEMBL:ENSBTAP00000024466;CON__ENSEMBL:ENSBTAP00000024462	CON__ENSEMBL:ENSBTAP00000024466;CON__ENSEMBL:ENSBTAP00000024462	12;9	12;9	12;9			>ENSEMBL:ENSBTAP00000024466 (Bos taurus) 44 kDa protein;>ENSEMBL:ENSBTAP00000024462 (Bos taurus) 47 kDa protein	2	12	12	12	8	9	8	10	8	10	4	9	9	10	11	12	7	11	11	11	8	9	8	10	8	10	4	9	9	10	11	12	7	11	11	11	8	9	8	10	8	10
CON__ENSEMBL:ENSBTAP00000025008;Q9H4B7	CON__ENSEMBL:ENSBTAP00000025008;Q9H4B7	8;6	2;0	2;0	Tubulin beta-1 chain	TUBB1	>ENSEMBL:ENSBTAP00000025008 (Bos taurus) hypothetical protein;>sp|Q9H4B7|TBB1_HUMAN Tubulin beta-1 chain OS=Homo sapiens GN=TUBB1 PE=1 SV=1	2	8	2	2	6	6	6	7	6	7	5	7	6	7	6	6	5	6	5	6	1	1	1	1	1	1	0	1	1	1	0	0	0	0	0	1	1	1	1	1	1	1
CON__ENSEMBL:ENSBTAP00000032840;A8MUN2	CON__ENSEMBL:ENSBTAP00000032840	11;2	11;2	9;0			>ENSEMBL:ENSBTAP00000032840 (Bos taurus) similar to apolipoprotein B, partial	2	11	11	9	2	2	2	3	1	1	1	1	1	4	5	8	1	6	3	7	2	2	2	3	1	1	1	1	1	4	5	8	1	6	3	7	2	2	2	3	1	1
CON__ENSEMBL:ENSBTAP00000033053	CON__ENSEMBL:ENSBTAP00000033053	2	2	2			>ENSEMBL:ENSBTAP00000033053 (Bos taurus) 15 kDa protein	1	2	2	2	0	0	0	0	0	0	0	0	0	1	2	2	0	2	2	2	0	0	0	0	0	0	0	0	0	1	2	2	0	2	2	2	0	0	0	0	0	0
CON__ENSEMBL:ENSBTAP00000034412	CON__ENSEMBL:ENSBTAP00000034412	5	5	5			>ENSEMBL:ENSBTAP00000034412 (Bos taurus) similar to C4b-binding protein alpha chain	1	5	5	5	2	1	1	1	2	1	1	1	2	4	4	4	5	5	5	5	2	1	1	1	2	1	1	1	2	4	4	4	5	5	5	5	2	1	1	1	2	1
CON__ENSEMBL:ENSBTAP00000037665	CON__ENSEMBL:ENSBTAP00000037665	4	4	4			>ENSEMBL:ENSBTAP00000037665 (Bos taurus) similar to Pregnancy zone protein, partial	1	4	4	4	2	2	2	2	2	2	1	1	2	2	3	4	2	3	3	4	2	2	2	2	2	2	1	1	2	2	3	4	2	3	3	4	2	2	2	2	2	2
CON__ENSEMBL:ENSBTAP00000038329	CON__ENSEMBL:ENSBTAP00000038329	2	1	1			>ENSEMBL:ENSBTAP00000038329 (Bos taurus) 9 kDa protein	1	2	1	1	2	2	2	2	2	2	2	2	2	2	2	2	2	2	2	2	1	1	1	1	1	1	1	1	1	1	1	1	1	1	1	1	1	1	1	1	1	1
CON__P00735;P00734;E9PIT3;C9JV37	CON__P00735	23;3;3;1	23;3;3;1	23;3;3;1			>P00735 SWISS-PROT:P00735 (Bos taurus) Prothrombin precursor (Fragment)	4	23	23	23	9	6	7	12	6	6	5	4	12	16	18	19	12	18	20	19	9	6	7	12	6	6	5	4	12	16	18	19	12	18	20	19	9	6	7	12	6	6
CON__P00761;Q8NHM4	CON__P00761	12;1	12;1	12;1			>P00761 SWISS-PROT:P00761|TRYP_PIG Trypsin - Sus scrofa (Pig).	2	12	12	12	10	9	10	9	10	9	10	9	10	9	12	9	11	9	12	9	10	9	10	9	10	9	10	9	10	9	12	9	11	9	12	9	10	9	10	9	10	9
CON__P00978	CON__P00978	11	11	11			>P00978 SWISS-PROT:P00978 (Bos taurus) AMBP protein precursor	1	11	11	11	4	6	3	7	3	7	4	7	7	10	9	10	8	10	9	10	4	6	3	7	3	7	4	7	7	10	9	10	8	10	9	10	4	6	3	7	3	7
CON__P01030;F8VWK3;B4DDH0	CON__P01030	26;1;1	2;0;0	2;0;0			>P01030 SWISS-PROT:P01030 (Bos taurus) similar to Complement C4-A precursor	3	26	2	2	7	9	6	14	6	9	3	10	6	19	16	18	5	19	17	22	0	1	0	1	0	1	0	1	0	2	1	2	0	1	1	2	0	1	0	1	0	1
CON__P01044-1;P01042	CON__P01044-1	20;1	20;1	0;0			>P01044-1 SWISS-PROT:P01044-1 (Bos taurus) Isoform HMW of Kininogen-1 precursor	2	20	20	0	12	11	11	12	10	13	10	13	14	14	13	17	11	16	13	19	12	11	11	12	10	13	10	13	14	14	13	17	11	16	13	19	0	0	0	0	0	0
CON__P01045-1	CON__P01045-1	16	2	2			>P01045-1 SWISS-PROT:P01045-1 (Bos taurus) Isoform HMW of Kininogen-2 precursor	1	16	2	2	8	8	7	8	6	9	6	9	10	9	10	12	7	11	10	14	1	1	1	1	0	1	0	1	1	1	2	1	1	1	2	1	1	1	1	1	0	1
CON__P01966;G3V1N2;P02008	CON__P01966	11;4;2	11;4;2	7;0;0			>P01966 SWISS-PROT:P01966 (Bos taurus) Hemoglobin subunit alpha	3	11	11	7	8	10	8	10	9	9	9	8	8	10	10	10	8	10	9	9	8	10	8	10	9	9	9	8	8	10	10	10	8	10	9	9	4	6	4	6	5	6
CON__P02533;P02533;CON__A2A4G1;CON__Q61782	CON__P02533;P02533	27;27;8;6	7;7;0;1	2;2;0;1	Keratin, type I cytoskeletal 14	KRT14	>P02533 SWISS-PROT:P02533 Tax_Id=9606 Gene_Symbol=KRT14 Keratin, type I cytoskeletal 14;>sp|P02533|K1C14_HUMAN Keratin, type I cytoskeletal 14 OS=Homo sapiens GN=KRT14 PE=1 SV=4	4	27	7	2	21	22	18	23	20	22	18	20	18	23	21	24	21	25	18	25	1	2	0	3	0	2	0	1	0	5	3	5	2	6	1	6	1	2	0	2	0	2
CON__P02538;CON__P04259;P02538;CON__P48668;P48668;E7EQV7;E7EUE8;F8W0C6	CON__P02538;CON__P04259;P02538;CON__P48668;P48668;E7EQV7;E7EUE8	20;20;20;19;19;19;19;9	8;8;8;7;7;7;7;3	0;0;0;0;0;0;0;0	Keratin, type II cytoskeletal 6A;Keratin, type II cytoskeletal 6C	KRT6A;KRT6C	>P02538 SWISS-PROT:P02538 Tax_Id=9606 Gene_Symbol=KRT6A Keratin, type II cytoskeletal 6A;>P04259 SWISS-PROT:P04259 Tax_Id=9606 Gene_Symbol=KRT6B Keratin, type II cytoskeletal 6B;>sp|P02538|K2C6A_HUMAN Keratin, type II cytoskeletal 6A OS=Homo sapiens GN=KRT	8	20	8	0	11	11	9	12	10	13	8	13	9	14	11	13	11	14	12	14	1	2	1	2	0	3	0	2	0	3	1	4	1	3	3	4	0	0	0	0	0	0
CON__P02584	CON__P02584	8	1	1			>P02584 SWISS-PROT:P02584 (Bos taurus) Profilin-1	1	8	1	1	7	7	8	6	8	7	6	7	6	5	7	7	6	7	6	7	0	0	1	0	1	0	0	0	0	0	0	0	0	0	0	0	0	0	1	0	1	0
CON__P02672	CON__P02672	7	7	7			>P02672 SWISS-PROT:P02672 (Bos taurus) Fibrinogen alpha chain precursor	1	7	7	7	2	3	1	3	2	2	1	3	2	4	4	3	3	7	4	4	2	3	1	3	2	2	1	3	2	4	4	3	3	7	4	4	2	3	1	3	2	2
CON__P02676	CON__P02676	7	7	7			>P02676 SWISS-PROT:P02676 (Bos taurus) similar to Fibrinogen beta chain precursor	1	7	7	7	0	3	0	2	0	0	0	1	0	6	1	2	1	7	3	2	0	3	0	2	0	0	0	1	0	6	1	2	1	7	3	2	0	3	0	2	0	0
CON__P02769;H7C013	CON__P02769	103;2	103;2	97;0			>P02769 SWISS-PROT:P02769 (Bos taurus) Bovine serum albumin precursor	2	103	103	97	97	94	90	98	93	100	92	100	94	101	100	101	94	101	96	101	97	94	90	98	93	100	92	100	94	101	100	101	94	101	96	101	91	88	84	92	87	94
CON__P02777	CON__P02777	7	7	7			>P02777 SWISS-PROT:P02777 (Bos taurus) similar to Platelet factor 4	1	7	7	7	3	5	2	5	1	5	1	3	2	5	3	3	3	5	3	4	3	5	2	5	1	5	1	3	2	5	3	3	3	5	3	4	3	5	2	5	1	5
CON__P04258	CON__P04258	10	5	5			>P04258 SWISS-PROT:P04258 (Bos taurus) Similar to Collagen alpha 1(III) chain	1	10	5	5	2	6	4	5	3	3	4	3	5	3	4	5	3	3	4	5	1	2	1	1	1	0	1	0	2	1	3	3	0	2	2	3	1	2	1	1	1	0
F8VXB4;CON__P05787;P05787;F8VU64;F8VUG2;F8VP67;F8VRG4;CON__Q9H552;Q9H552;H0YIB2;Q8IWY7;CON__H-INV:HIT000016045;CON__REFSEQ:XP_092267;F8VQY3;F8VVA1	F8VXB4;CON__P05787;P05787;F8VU64;F8VUG2	57;57;57;40;32;18;16;15;15;8;7;7;5;5;5	54;54;54;39;31;18;15;12;12;8;6;7;5;5;5	13;13;13;6;1;0;0;3;3;1;0;0;3;0;0	Keratin, type II cytoskeletal 8	KRT8	>tr|F8VXB4|F8VXB4_HUMAN Keratin, type II cytoskeletal 8 OS=Homo sapiens GN=KRT8 PE=3 SV=1;>P05787 SWISS-PROT:P05787 Tax_Id=9606 Gene_Symbol=KRT8 Keratin, type II cytoskeletal 8;>sp|P05787|K2C8_HUMAN Keratin, type II cytoskeletal 8 OS=Homo sapiens GN=KRT8 P	15	57	54	13	48	55	47	53	44	54	48	55	46	55	43	53	53	55	41	54	45	52	44	50	41	51	45	52	43	52	40	50	50	52	38	51	10	13	10	13	10	13
CON__P06868;P00747	CON__P06868	35;3	35;3	35;3			>P06868 SWISS-PROT:P06868 (Bos taurus) Plasminogen precursor	2	35	35	35	17	16	12	23	13	18	11	19	20	30	30	34	25	31	31	32	17	16	12	23	13	18	11	19	20	30	30	34	25	31	31	32	17	16	12	23	13	18
CON__P07744	CON__P07744	8	1	1			>P07744 SWISS-PROT:P07744 Tax_Id=10090 Gene_Symbol=Krt4 Keratin, type II cytoskeletal 4	1	8	1	1	6	6	5	7	6	7	5	7	6	7	6	5	6	7	5	6	1	1	1	1	1	1	1	1	1	1	1	1	1	1	1	1	1	1	1	1	1	1
CON__P08727;P08727;C9JM50	CON__P08727;P08727;C9JM50	19;19;11	10;10;3	10;10;3	Keratin, type I cytoskeletal 19	KRT19	>P08727 SWISS-PROT:P08727 Tax_Id=9606 Gene_Symbol=KRT19 Keratin, type I cytoskeletal 19;>sp|P08727|K1C19_HUMAN Keratin, type I cytoskeletal 19 OS=Homo sapiens GN=KRT19 PE=1 SV=4;>tr|C9JM50|C9JM50_HUMAN Keratin, type I cytoskeletal 19 (Fragment) OS=Homo sap	3	19	10	10	17	14	17	16	16	16	17	15	17	13	12	10	15	13	14	11	8	5	9	7	7	7	9	6	9	5	4	1	6	4	5	2	8	5	9	7	7	7
CON__P08729;B4DXK4;B4DIR1;H0YHD9	CON__P08729	53;3;1;1	2;1;0;0	1;0;0;0			>P08729 SWISS-PROT:P08729 Tax_Id=9606 Gene_Symbol=KRT7 Keratin, type II cytoskeletal 7	4	53	2	1	49	50	45	50	49	51	45	50	46	47	43	44	44	49	42	44	1	1	1	2	1	2	1	1	1	1	1	1	1	1	1	1	0	0	0	1	0	1
CON__P08730-1	CON__P08730-1	8	2	1			>P08730-1 SWISS-PROT:P08730-1 Tax_Id=10090 Gene_Symbol=Krt13 Isoform 1 of Keratin, type I cytoskeletal 13	1	8	2	1	6	6	7	6	6	6	8	6	8	6	7	6	7	6	6	6	0	0	1	0	0	0	2	0	2	0	1	0	1	0	0	0	0	0	0	0	0	0
CON__P08779;P08779	CON__P08779;P08779	21;21	5;5	5;5	Keratin, type I cytoskeletal 16	KRT16	>P08779 SWISS-PROT:P08779 Tax_Id=9606 Gene_Symbol=KRT16 Keratin, type I cytoskeletal 16;>sp|P08779|K1C16_HUMAN Keratin, type I cytoskeletal 16 OS=Homo sapiens GN=KRT16 PE=1 SV=4	2	21	5	5	12	13	11	13	12	14	11	12	11	15	13	18	15	19	12	18	1	2	1	1	1	3	1	1	1	2	2	4	3	4	1	3	1	2	1	1	1	3
CON__P12763;F5H0Q5;P02765;C9JV77	CON__P12763	24;4;4;2	24;4;4;2	24;4;4;2			>P12763 SWISS-PROT:P12763 (Bos taurus) Alpha-2-HS-glycoprotein precursor	4	24	24	24	23	23	23	24	23	24	24	23	23	24	24	24	24	24	22	24	23	23	23	24	23	24	24	23	23	24	24	24	24	24	22	24	23	23	23	24	23	24
CON__P13645;P13645;CON__P02535-1;CON__Q7Z3Y7;CON__Q148H6;Q7Z3Y7	CON__P13645;P13645	34;34;9;3;3;3	31;31;8;2;2;2	28;28;6;0;0;0	Keratin, type I cytoskeletal 10	KRT10	>P13645 SWISS-PROT:P13645 Tax_Id=9606 Gene_Symbol=KRT10 Keratin, type I cytoskeletal 10;>sp|P13645|K1C10_HUMAN Keratin, type I cytoskeletal 10 OS=Homo sapiens GN=KRT10 PE=1 SV=6	6	34	31	28	25	27	27	30	22	28	22	26	26	33	31	32	32	34	32	30	22	24	24	27	19	25	19	23	23	30	28	29	29	31	29	27	19	21	21	24	16	22
CON__P13647;P13647;E7EU87;H0YI76;H0YIN9	CON__P13647;P13647;E7EU87	18;18;16;7;5	5;5;3;3;3	1;1;1;1;1	Keratin, type II cytoskeletal 5	KRT5	>P13647 SWISS-PROT:P13647 Tax_Id=9606 Gene_Symbol=KRT5 Keratin, type II cytoskeletal 5;>sp|P13647|K2C5_HUMAN Keratin, type II cytoskeletal 5 OS=Homo sapiens GN=KRT5 PE=1 SV=3;>tr|E7EU87|E7EU87_HUMAN Keratin, type II cytoskeletal 5 OS=Homo sapiens GN=KRT5 P	5	18	5	1	9	9	8	13	9	12	7	11	8	14	10	13	11	15	10	16	0	1	1	3	1	2	1	0	1	3	1	3	2	4	2	5	0	1	0	1	0	1
CON__P15497	CON__P15497	20	20	20			>P15497 SWISS-PROT:P15497 (Bos taurus) Apolipoprotein A-I precursor	1	20	20	20	15	17	16	17	15	16	14	14	17	19	19	17	14	18	16	20	15	17	16	17	15	16	14	14	17	19	19	17	14	18	16	20	15	17	16	17	15	16
CON__P17690;P02749	CON__P17690	15;3	15;3	15;3			>P17690 SWISS-PROT:P17690 (Bos taurus) Beta-2-glycoprotein 1 precursor	2	15	15	15	9	7	10	7	10	8	8	10	11	13	14	13	11	12	13	13	9	7	10	7	10	8	8	10	11	13	14	13	11	12	13	13	9	7	10	7	10	8
CON__P17697	CON__P17697	6	6	6			>P17697 SWISS-PROT:P17697 (Bos taurus) Clusterin precursor	1	6	6	6	4	4	3	4	3	3	2	2	3	5	4	6	3	5	4	5	4	4	3	4	3	3	2	2	3	5	4	6	3	5	4	5	4	4	3	4	3	3
CON__P28800;P08697;P08697-2;C9JMH6;C9JY78	CON__P28800	18;3;3;3;3	18;3;3;3;3	18;3;3;3;3			>P28800 SWISS-PROT:P28800 (Bos taurus) Alpha-2-antiplasmin precursor	5	18	18	18	14	15	11	13	16	14	13	15	13	15	17	16	16	15	16	16	14	15	11	13	16	14	13	15	13	15	17	16	16	15	16	16	14	15	11	13	16	14
CON__P34955	CON__P34955	35	35	35			>P34955 SWISS-PROT:P34955 (Bos taurus) Alpha-1-antiproteinase precursor	1	35	35	35	31	29	29	32	32	34	32	34	34	32	35	34	32	33	32	35	31	29	29	32	32	34	32	34	34	32	35	34	32	33	32	35	31	29	29	32	32	34
CON__P35908;H0YID6;CON__Q9R0H5;CON__REFSEQ:XP_932229;B4DQ49;H0YIC5	CON__P35908	45;4;3;2;1;1	1;0;0;0;0;0	1;0;0;0;0;0			>P35908 SWISS-PROT:P35908 Tax_Id=9606 Gene_Symbol=KRT2 Keratin, type II cytoskeletal 2 epidermal	6	45	1	1	27	24	22	30	19	30	19	28	26	41	34	37	33	43	32	39	0	0	0	0	0	0	0	0	0	1	0	0	0	1	0	1	0	0	0	0	0	0
CON__P41361;Q8TCE1	CON__P41361	18;1	18;1	15;0			>P41361 SWISS-PROT:P41361 (Bos taurus) Antithrombin-III precursor	2	18	18	15	12	14	10	14	11	14	9	13	13	15	16	17	12	17	14	18	12	14	10	14	11	14	9	13	13	15	16	17	12	17	14	18	9	11	8	12	10	12
CON__P50448	CON__P50448	7	7	7			>P50448 SWISS-PROT:P50448 (Bos taurus) Factor XIIa inhibitor precursor	1	7	7	7	3	6	2	6	2	4	2	4	3	5	7	7	2	5	5	6	3	6	2	6	2	4	2	4	3	5	7	7	2	5	5	6	3	6	2	6	2	4
CON__P60712;P60709;B4E335;B4DW52;F5GYT4;E7EVS6;G5E9R0;Q6S8J3;C9JZR7;C9JUM1;C9JTX5;A5A3E0;F8WCH0	CON__P60712;P60709;B4E335;B4DW52;F5GYT4	47;47;46;39;35;14;14;13;13;13;10;9;3	1;1;1;1;0;1;1;0;1;1;1;0;0	1;1;1;1;0;1;1;0;1;1;1;0;0	Actin, cytoplasmic 1;Actin, cytoplasmic 1, N-terminally processed	ACTB	>P60712 SWISS-PROT:P60712 (Bos taurus) Actin, cytoplasmic 1;>sp|P60709|ACTB_HUMAN Actin, cytoplasmic 1 OS=Homo sapiens GN=ACTB PE=1 SV=1;>tr|B4E335|B4E335_HUMAN Actin, cytoplasmic 1, N-terminally processed OS=Homo sapiens GN=ACTB PE=2 SV=1;>tr|B4DW52|B4DW5	13	47	1	1	41	42	39	45	40	47	39	47	40	40	40	43	39	41	33	39	1	1	1	1	1	1	1	1	1	1	1	1	1	1	1	1	1	1	1	1	1	1
CON__P67983;Q8N339	CON__P67983;Q8N339	3;2	1;0	1;0	Metallothionein-1M	MT1M	>P67983 SWISS-PROT:P67983 (Bos taurus) Metallothionein-1A;>sp|Q8N339|MT1M_HUMAN Metallothionein-1M OS=Homo sapiens GN=MT1M PE=2 SV=2	2	3	1	1	2	2	2	2	2	2	2	2	2	2	2	3	2	2	2	3	0	0	0	0	0	0	0	0	0	0	0	1	0	0	0	1	0	0	0	0	0	0
CON__P78385;CON__Q6NT21;P78385;CON__Q14533;Q14533;F8W6V8	CON__P78385;CON__Q6NT21;P78385;CON__Q14533;Q14533;F8W6V8	9;9;9;8;8;8	8;8;8;7;7;7	0;0;0;0;0;0	Keratin, type II cuticular Hb3;Keratin, type II cuticular Hb1	KRT83;KRT81	>P78385 SWISS-PROT:P78385 Keratin, type II cuticular Hb3 (Hair keratin, type II Hb3) - Homo sapiens (Human).;>Q6NT21 TREMBL:Q6NT21 Keratin, hair, basic, 3 - Homo sapiens (Human).;>sp|P78385|KRT83_HUMAN Keratin, type II cuticular Hb3 OS=Homo sapiens GN=KRT8	6	9	8	0	1	1	2	1	2	1	2	1	2	1	1	2	1	7	2	6	0	0	1	0	1	0	1	0	1	0	0	1	0	6	1	5	0	0	0	0	0	0
CON__P78386;P78386;F5GYI5	CON__P78386;P78386	8;8;3	2;2;0	2;2;0	Keratin, type II cuticular Hb5	KRT85	>P78386 SWISS-PROT:P78386 Keratin, type II cuticular Hb5 (Hair keratin, type II Hb5) - Homo sapiens (Human).;>sp|P78386|KRT85_HUMAN Keratin, type II cuticular Hb5 OS=Homo sapiens GN=KRT85 PE=1 SV=1	3	8	2	2	2	2	4	3	3	3	3	3	4	3	1	4	3	5	3	6	1	1	2	2	1	2	1	2	2	2	0	2	2	1	2	2	1	1	2	2	1	2
CON__P81644	CON__P81644	9	9	9			>P81644 SWISS-PROT:P81644 (Bos taurus) Apolipoprotein A-II precursor	1	9	9	9	5	5	5	6	5	6	5	8	6	8	7	9	8	8	8	9	5	5	5	6	5	6	5	8	6	8	7	9	8	8	8	9	5	5	5	6	5	6
CON__Q03247;P02649	CON__Q03247	3;1	3;1	3;1			>Q03247 SWISS-PROT:Q03247 (Bos taurus) Apolipoprotein E precursor	2	3	3	3	0	1	1	1	1	1	1	1	3	3	3	3	3	2	3	3	0	1	1	1	1	1	1	1	3	3	3	3	3	2	3	3	0	1	1	1	1	1
CON__Q04695;Q04695;CON__Q9QWL7;CON__Q9D312;A8MT21;B3KRA2;CON__Q99456;Q99456;C9JTG5;CON__A2AB72;Q8N1A0-2	CON__Q04695;Q04695;CON__Q9QWL7	57;57;41;4;4;4;2;2;2;1;1	57;57;41;4;4;4;2;2;2;1;1	5;5;1;0;0;0;0;0;0;0;0	Keratin, type I cytoskeletal 17	KRT17	>Q04695 SWISS-PROT:Q04695 Tax_Id=9606 Gene_Symbol=KRT17 Keratin, type I cytoskeletal 17;>sp|Q04695|K1C17_HUMAN Keratin, type I cytoskeletal 17 OS=Homo sapiens GN=KRT17 PE=1 SV=2;>Q9QWL7 SWISS-PROT:Q9QWL7 Tax_Id=10090 Gene_Symbol=Krt17 Keratin, type I cytos	11	57	57	5	56	56	50	54	54	57	50	55	51	51	50	52	52	52	46	49	56	56	50	54	54	57	50	55	51	51	50	52	52	52	46	49	5	5	5	5	5	5
CON__Q05443;P51884	CON__Q05443;P51884	5;3	5;3	5;3	Lumican	LUM	>Q05443 SWISS-PROT:Q05443 (Bos taurus) Lumican precursor;>sp|P51884|LUM_HUMAN Lumican OS=Homo sapiens GN=LUM PE=1 SV=2	2	5	5	5	1	0	0	0	1	0	1	0	0	2	5	2	0	1	3	2	1	0	0	0	1	0	1	0	0	2	5	2	0	1	3	2	1	0	0	0	1	0
CON__Q05B55	CON__Q05B55	4	4	4			>Q05B55 TREMBL:Q05B55 (Bos taurus) Similar to Ig kappa chain C region	1	4	4	4	0	1	1	2	1	1	1	1	0	4	2	4	2	4	3	4	0	1	1	2	1	1	1	1	0	4	2	4	2	4	3	4	0	1	1	2	1	1
CON__Q0IIK2;CON__Q29443;P02788;E7ER44;P02787;E7EQB2;B7Z4X2;H7C5E8	CON__Q0IIK2;CON__Q29443	84;83;3;3;3;3;3;3	84;83;3;3;3;3;3;3	81;80;2;2;1;2;2;1			>Q0IIK2 TREMBL:Q0IIK2 (Bos taurus) Transferrin;>Q29443 SWISS-PROT:Q29443 Serotransferrin - Bos taurus (Bovine).	8	84	84	81	75	76	73	78	74	79	71	80	76	83	79	82	77	80	80	81	75	76	73	78	74	79	71	80	76	83	79	82	77	80	80	81	72	73	71	75	71	76
CON__Q0V8M9;Q06033;Q06033-2;C9JX84;E7ET33;A8MXF4;F5H6B4	CON__Q0V8M9	20;1;1;1;1;1;1	20;1;1;1;1;1;1	20;1;1;1;1;1;1			>Q0V8M9 TREMBL:Q0V8M9;Q9TRI0 (Bos taurus) similar to inter-alpha (globulin) inhibitor H3 isoform 2	7	20	20	20	12	11	11	11	11	13	6	14	13	16	16	17	11	18	12	19	12	11	11	11	11	13	6	14	13	16	16	17	11	18	12	19	12	11	11	11	11	13
CON__Q0VCM5;P19827;B7Z549;F5H7E1;F5H165;F5H7Y8;H7C0N0	CON__Q0VCM5	6;2;2;2;1;1;1	6;2;2;2;1;1;1	5;1;1;1;1;1;1			>Q0VCM5 TREMBL:Q0VCM5 (Bos taurus) Similar to Inter-alpha-trypsin inhibitor heavy chain H1	7	6	6	5	3	2	1	3	1	3	1	2	3	5	4	5	1	5	3	6	3	2	1	3	1	3	1	2	3	5	4	5	1	5	3	6	2	2	1	3	1	3
CON__Q1RMK2	CON__Q1RMK2	1	1	1			>Q1RMK2 TREMBL:Q1RMK2 (Bos taurus) IGHM protein	1	1	1	1	1	0	0	0	0	0	0	0	0	1	1	1	0	1	1	1	1	0	0	0	0	0	0	0	0	1	1	1	0	1	1	1	1	0	0	0	0	0
CON__Q1RMN8	CON__Q1RMN8	6	6	6			>Q1RMN8 TREMBL:Q1RMN8 (Bos taurus) Similar to Immunoglobulin lambda-like polypeptide 1	1	6	6	6	3	1	2	3	4	2	3	3	3	4	5	4	3	4	4	4	3	1	2	3	4	2	3	3	3	4	5	4	3	4	4	4	3	1	2	3	4	2
CON__Q28065	CON__Q28065	3	3	3			>Q28065 SWISS-PROT:Q28065 (Bos taurus) C4b-binding protein alpha chain precursor	1	3	3	3	1	0	0	1	0	0	1	1	2	1	2	2	1	2	2	3	1	0	0	1	0	0	1	1	2	1	2	2	1	2	2	3	1	0	0	1	0	0
CON__Q28085	CON__Q28085	10	10	10			>Q28085 SWISS-PROT:Q28085 (Bos taurus) Complement factor H precursor	1	10	10	10	3	0	2	3	1	0	1	0	4	6	6	7	1	8	6	8	3	0	2	3	1	0	1	0	4	6	6	7	1	8	6	8	3	0	2	3	1	0
CON__Q28107;P12259	CON__Q28107	23;4	23;4	23;4			>Q28107 SWISS-PROT:Q28107 (Bos taurus) Coagulation factor V precursor	2	23	23	23	3	4	3	5	2	2	3	3	11	16	14	16	14	22	15	19	3	4	3	5	2	2	3	3	11	16	14	16	14	22	15	19	3	4	3	5	2	2
CON__Q2HJF0	CON__Q2HJF0	8	5	5			>Q2HJF0 TREMBL:Q2HJF0 (Bos taurus) Similar to Serotransferrin	1	8	5	5	3	3	2	3	3	4	3	4	3	6	6	7	5	6	5	7	0	0	0	0	0	1	1	1	0	3	3	4	2	3	2	4	0	0	0	0	0	1
CON__Q2KIF2	CON__Q2KIF2	7	7	7			>Q2KIF2 TREMBL:Q2KIF2 (Bos taurus) Similar to leucine-rich alpha-2-glycoprotein 1	1	7	7	7	2	2	0	3	2	2	1	3	3	5	5	6	2	6	4	6	2	2	0	3	2	2	1	3	3	5	5	6	2	6	4	6	2	2	0	3	2	2
CON__Q2KIS7	CON__Q2KIS7	3	3	1			>Q2KIS7 SWISS-PROT:Q2KIS7 (Bos taurus) Tetranectin precursor	1	3	3	1	0	0	0	1	0	0	0	0	1	1	2	3	0	3	2	3	0	0	0	1	0	0	0	0	1	1	2	3	0	3	2	3	0	0	0	0	0	0
CON__Q2KIT0	CON__Q2KIT0	2	2	2			>Q2KIT0 TREMBL:Q2KIT0 (Bos taurus) Similar to collagen, type X, alpha 1	1	2	2	2	1	0	0	1	2	0	0	2	1	2	2	2	0	2	1	2	1	0	0	1	2	0	0	2	1	2	2	2	0	2	1	2	1	0	0	1	2	0
CON__Q2KJ62	CON__Q2KJ62	19	1	1			>Q2KJ62 TREMBL:Q2KJ62 (Bos taurus) KNG protein	1	19	1	1	12	10	11	11	10	12	10	11	13	13	13	16	11	14	12	17	0	0	0	0	0	0	0	0	0	0	1	0	0	0	0	0	0	0	0	0	0	0
CON__Q2KJF1;P04217;P04217-2;B3KWB5	CON__Q2KJF1	20;1;1;1	20;1;1;1	20;1;1;1			>Q2KJF1 TREMBL:Q2KJF1 (Bos taurus) Alpha-1-B glycoprotein	4	20	20	20	19	16	16	18	16	17	15	16	18	18	20	20	18	17	20	17	19	16	16	18	16	17	15	16	18	18	20	20	18	17	20	17	19	16	16	18	16	17
CON__Q2UVX4	CON__Q2UVX4	70	70	65			>Q2UVX4 SWISS-PROT:Q2UVX4 (Bos taurus) Complement C3 precursor	1	70	70	65	40	44	34	48	35	44	28	47	42	56	64	64	45	63	59	65	40	44	34	48	35	44	28	47	42	56	64	64	45	63	59	65	38	42	32	46	32	43
CON__Q32PI4;E7ETH0;P05156;G3XAM2;F5H1M0;H0YGY0	CON__Q32PI4	10;1;1;1;1;1	10;1;1;1;1;1	10;1;1;1;1;1			>Q32PI4 TREMBL:Q32PI4 (Bos taurus) Similar to complement factor I	6	10	10	10	2	0	1	4	3	1	0	1	1	8	7	9	2	9	9	10	2	0	1	4	3	1	0	1	1	8	7	9	2	9	9	10	2	0	1	4	3	1
CON__Q3KNV1;P08729;E7ES34;F8VZY5;F5GZD1	CON__Q3KNV1;P08729;E7ES34;F8VZY5;F5GZD1	55;55;50;42;31	48;48;43;38;27	4;4;3;4;4	Keratin, type II cytoskeletal 7	KRT7	>Q3KNV1 TREMBL:Q3KNV1;Q96GE1 Tax_Id=9606 Gene_Symbol=KRT7 keratin 7;>sp|P08729|K2C7_HUMAN Keratin, type II cytoskeletal 7 OS=Homo sapiens GN=KRT7 PE=1 SV=5;>tr|E7ES34|E7ES34_HUMAN Keratin, type II cytoskeletal 7 OS=Homo sapiens GN=KRT7 PE=3 SV=2;>tr|F8VZY5	5	55	48	4	50	52	48	51	49	52	47	52	48	49	44	46	47	51	42	47	43	45	42	44	42	45	41	45	42	43	38	40	41	45	36	41	2	3	4	3	1	3
CON__Q3KUS7	CON__Q3KUS7	19	19	19			>Q3KUS7 TREMBL:Q3KUS7 (Bos taurus) Complement factor B	1	19	19	19	8	9	4	10	8	8	2	12	10	13	18	16	7	14	15	16	8	9	4	10	8	8	2	12	10	13	18	16	7	14	15	16	8	9	4	10	8	8
CON__Q3MHN2	CON__Q3MHN2	2	2	2			>Q3MHN2 SWISS-PROT:Q3MHN2 (Bos taurus) Complement component C9 precursor	1	2	2	2	0	0	0	0	0	0	0	0	0	1	1	2	0	1	1	2	0	0	0	0	0	0	0	0	0	1	1	2	0	1	1	2	0	0	0	0	0	0
CON__Q3MHN5	CON__Q3MHN5	37	4	4			>Q3MHN5 SWISS-PROT:Q3MHN5 (Bos taurus) Vitamin D-binding protein precursor	1	37	4	4	28	30	25	32	26	32	24	31	30	34	34	35	30	33	34	35	3	3	3	3	2	3	2	3	3	4	3	4	2	3	3	4	3	3	3	3	2	3
CON__Q3SX09;P68871;P02042;E9PFT6;F8W6P5;E9PBX7;P02100;P69891;P69892;E9PBW4;E9PEW8;A8MUF7	CON__Q3SX09	15;3;2;2;2;1;1;1;1;1;1;1	15;3;2;2;2;1;1;1;1;1;1;1	11;1;1;1;0;0;0;0;0;0;0;0			>Q3SX09 TREMBL:Q3SX09 (Bos taurus) similar to HBG protein	12	15	15	11	12	14	14	13	13	14	12	12	14	14	15	14	15	14	15	14	12	14	14	13	13	14	12	12	14	14	15	14	15	14	15	14	8	10	10	9	9	10
CON__Q3SX14	CON__Q3SX14	13	4	4			>Q3SX14 TREMBL:Q3SX14 (Bos taurus) Similar to Gelsolin	1	13	4	4	8	6	8	6	7	5	6	6	7	11	9	10	6	12	7	10	1	0	1	1	0	1	0	0	0	3	2	3	0	3	1	3	1	0	1	1	0	1
CON__Q3SZ57	CON__Q3SZ57	53	53	48			>Q3SZ57 SWISS-PROT:Q3SZ57 (Bos taurus) Alpha-fetoprotein precursor	1	53	53	48	45	44	42	47	42	46	40	45	46	52	49	51	45	50	48	50	45	44	42	47	42	46	40	45	46	52	49	51	45	50	48	50	40	40	37	42	37	42
CON__Q3SZH5	CON__Q3SZH5	15	15	15			>Q3SZH5 TREMBL:Q3SZH5 (Bos taurus) Similar to Angiotensinogen	1	15	15	15	8	6	7	10	8	7	8	10	9	12	10	15	7	13	10	12	8	6	7	10	8	7	8	10	9	12	10	15	7	13	10	12	8	6	7	10	8	7
CON__Q3SZR3	CON__Q3SZR3	15	15	15			>Q3SZR3 SWISS-PROT:Q3SZR3 (Bos taurus) Alpha-1-acid glycoprotein precursor	1	15	15	15	11	12	10	11	10	12	10	12	10	14	15	15	12	14	14	14	11	12	10	11	10	12	10	12	10	14	15	15	12	14	14	14	11	12	10	11	10	12
CON__Q3SZV7	CON__Q3SZV7	18	18	18			>Q3SZV7 TREMBL:Q3SZV7 (Bos taurus) Similar to hemopexin	1	18	18	18	14	18	14	15	15	16	14	16	15	17	17	18	14	18	17	18	14	18	14	15	15	16	14	16	15	17	17	18	14	18	17	18	14	18	14	15	15	16
CON__Q3T052;B7ZKJ8;Q14624;Q14624-2;E9PGN5;F5H194;F5GXQ1;H7C0L5	CON__Q3T052	27;2;2;2;2;2;2;1	27;2;2;2;2;2;2;1	27;2;2;2;2;2;2;1			>Q3T052 TREMBL:Q3T052;Q5EA67 (Bos taurus) Inter-alpha (Globulin) inhibitor H4	8	27	27	27	10	16	12	14	9	18	8	14	14	17	20	18	12	19	16	25	10	16	12	14	9	18	8	14	14	17	20	18	12	19	16	25	10	16	12	14	9	18
CON__Q3Y5Z3	CON__Q3Y5Z3	2	2	2			>Q3Y5Z3 SWISS-PROT:Q3Y5Z3 (Bos taurus) Adiponectin precursor	1	2	2	2	2	1	2	2	2	2	2	2	2	2	2	2	2	2	2	2	2	1	2	2	2	2	2	2	2	2	2	2	2	2	2	2	2	1	2	2	2	2
CON__Q3ZAW8;CON__Q9Z2K1	CON__Q3ZAW8;CON__Q9Z2K1	10;10	2;2	2;2			>Q3ZAW8 TREMBL:Q3ZAW8;Q9EQD6;Q9EQD7 Tax_Id=10090 Gene_Symbol=Krt16 Keratin intermediate filament 16a;>Q9Z2K1 SWISS-PROT:Q9Z2K1 Tax_Id=10090 Gene_Symbol=Krt16 Keratin, type I cytoskeletal 16	2	10	2	2	8	8	7	9	8	8	7	8	7	7	7	7	7	8	7	7	1	1	0	2	1	1	0	1	0	0	0	0	0	0	0	0	1	1	0	2	1	1
CON__Q3ZBD7	CON__Q3ZBD7	10	3	3			>Q3ZBD7 SWISS-PROT:Q3ZBD7 (Bos taurus) Glucose-6-phosphate isomerase	1	10	3	3	6	7	7	8	7	7	6	9	7	5	5	6	5	5	5	5	0	0	0	1	1	0	0	2	1	0	0	0	0	0	0	0	0	0	0	1	1	0
CON__Q3ZBS7;P04004	CON__Q3ZBS7	9;1	9;1	9;1			>Q3ZBS7 TREMBL:Q3ZBS7 (Bos taurus) Vitronectin	2	9	9	9	5	6	5	6	4	5	4	6	7	8	9	8	7	8	9	9	5	6	5	6	4	5	4	6	7	8	9	8	7	8	9	9	5	6	5	6	4	5
CON__Q58D62	CON__Q58D62	18	18	18			>Q58D62 SWISS-PROT:Q58D62 (Bos taurus) Fetuin-B precursor	1	18	18	18	14	16	13	17	13	16	13	17	15	15	16	15	14	15	15	15	14	16	13	17	13	16	13	17	15	15	16	15	14	15	15	15	14	16	13	17	13	16
CON__Q5D862;Q5D862	CON__Q5D862;Q5D862	4;4	4;4	4;4	Filaggrin-2	FLG2	>Q5D862 SWISS-PROT:Q5D862 Tax_Id=9606 Gene_Symbol=FLG2 Filaggrin-2;>sp|Q5D862|FILA2_HUMAN Filaggrin-2 OS=Homo sapiens GN=FLG2 PE=1 SV=1	2	4	4	4	0	0	0	2	0	1	0	1	0	1	1	2	0	3	1	1	0	0	0	2	0	1	0	1	0	1	1	2	0	3	1	1	0	0	0	2	0	1
CON__Q5XKE5;Q5XKE5	CON__Q5XKE5;Q5XKE5	11;11	1;1	0;0	Keratin, type II cytoskeletal 79	KRT79	>Q5XKE5 SWISS-PROT:Q5XKE5 Tax_Id=9606 Gene_Symbol=KRT79 Keratin, type II cytoskeletal 79;>sp|Q5XKE5|K2C79_HUMAN Keratin, type II cytoskeletal 79 OS=Homo sapiens GN=KRT79 PE=1 SV=2	2	11	1	0	8	7	6	9	7	8	6	9	8	9	8	7	8	10	5	8	1	1	1	1	1	1	1	1	1	1	1	1	1	1	0	1	0	0	0	0	0	0
CON__Q61726	CON__Q61726	8	3	3			>Q61726 TREMBL:Q61726 Tax_Id=10090 Gene_Symbol=5430421N21Rik Keratin type II	1	8	3	3	1	1	4	1	2	1	4	1	3	2	2	2	2	5	2	3	0	0	2	0	0	0	2	0	1	1	1	1	1	1	1	1	0	0	2	0	0	0
CON__Q6IME9;CON__Q14CN4-1;Q14CN4;Q14CN4-2;H9KV51	CON__Q6IME9;CON__Q14CN4-1;Q14CN4;Q14CN4-2;H9KV51	7;6;6;6;6	2;1;1;1;1	1;0;0;0;0	Keratin, type II cytoskeletal 72	KRT72	>Q6IME9 TREMBL:Q6IME9 Tax_Id=10090 Gene_Symbol=Krt72 Type-II keratin Kb35;>Q14CN4-1 SWISS-PROT:Q14CN4-1 Tax_Id=9606 Gene_Symbol=KRT72 Isoform 1 of Keratin, type II cytoskeletal 72;>sp|Q14CN4|K2C72_HUMAN Keratin, type II cytoskeletal 72 OS=Homo sapiens GN=K	5	7	2	1	5	5	5	5	6	5	5	6	5	5	5	5	5	5	6	5	0	0	0	0	1	1	0	1	0	0	0	0	0	0	1	0	0	0	0	0	1	1
CON__Q6NXH9	CON__Q6NXH9	7	1	1			>Q6NXH9 TREMBL:Q6NXH9 Tax_Id=10090 Gene_Symbol=Krt73 Keratin 73	1	7	1	1	7	7	7	6	7	7	7	7	7	7	7	7	7	7	7	7	1	1	1	0	1	1	1	1	1	1	1	1	1	1	1	1	1	1	1	0	1	1
CON__Q7Z3Y8;Q7Z3Y8;CON__Q7Z3Z0;Q7Z3Z0;CON__Q7Z3Y9;Q7Z3Y9;C9JT19;E7ENV4	CON__Q7Z3Y8;Q7Z3Y8;CON__Q7Z3Z0;Q7Z3Z0;CON__Q7Z3Y9;Q7Z3Y9;C9JT19;E7ENV4	3;3;3;3;2;2;2;2	1;1;1;1;1;1;1;1	1;1;1;1;1;1;1;1	Keratin, type I cytoskeletal 27;Keratin, type I cytoskeletal 25;Keratin, type I cytoskeletal 26	KRT27;KRT25;KRT26	>Q7Z3Y8 SWISS-PROT:Q7Z3Y8 Tax_Id=9606 Gene_Symbol=KRT27 Keratin, type I cytoskeletal 27;>sp|Q7Z3Y8|K1C27_HUMAN Keratin, type I cytoskeletal 27 OS=Homo sapiens GN=KRT27 PE=1 SV=2;>Q7Z3Z0 SWISS-PROT:Q7Z3Z0 Tax_Id=9606 Gene_Symbol=KRT25 Keratin, type I cytosk	8	3	1	1	2	2	2	2	2	2	3	2	3	2	3	2	2	2	2	2	0	0	0	0	0	0	1	0	1	0	1	0	0	0	0	0	0	0	0	0	0	0
CON__Q86YZ3;Q86YZ3	CON__Q86YZ3;Q86YZ3	7;7	7;7	7;7	Hornerin	HRNR	>Q86YZ3 SWISS-PROT:Q86YZ3 Tax_Id=9606 Gene_Symbol=HRNR Hornerin;>sp|Q86YZ3|HORN_HUMAN Hornerin OS=Homo sapiens GN=HRNR PE=1 SV=2	2	7	7	7	0	0	0	0	0	0	0	2	0	4	2	2	1	6	1	4	0	0	0	0	0	0	0	2	0	4	2	2	1	6	1	4	0	0	0	0	0	0
CON__Q95121;P36955	CON__Q95121	11;3	11;3	11;3			>Q95121 SWISS-PROT:Q95121 (Bos taurus) Pigment epithelium-derived factor precursor	2	11	11	11	5	7	7	9	4	8	4	8	6	11	10	10	6	10	9	11	5	7	7	9	4	8	4	8	6	11	10	10	6	10	9	11	5	7	7	9	4	8
CON__Q95M17	CON__Q95M17	3	3	3			>Q95M17 SWISS-PROT:Q95M17 (Bos taurus) Acidic mammalian chitinase precursor	1	3	3	3	0	0	0	1	0	1	1	1	0	2	3	2	0	2	2	1	0	0	0	1	0	1	1	1	0	2	3	2	0	2	2	1	0	0	0	1	0	1
CON__Q9N2I2	CON__Q9N2I2	6	6	6			>Q9N2I2 SWISS-PROT:Q9N2I2 (Bos taurus) Plasma serine protease inhibitor precursor	1	6	6	6	3	1	2	3	1	4	1	2	2	5	5	4	1	5	4	5	3	1	2	3	1	4	1	2	2	5	5	4	1	5	4	5	3	1	2	3	1	4
CON__Q9TRI1;P19823;Q5T985;E7ERA4;Q5T987	CON__Q9TRI1	30;6;6;3;3	30;6;6;3;3	30;6;6;3;3			>Q9TRI1 TREMBL:Q9TRI1 (Bos taurus) similar to inter-alpha-trypsin inhibitor heavy chain2	5	30	30	30	21	20	17	20	19	22	17	22	20	25	26	29	20	27	25	27	21	20	17	20	19	22	17	22	20	25	26	29	20	27	25	27	21	20	17	20	19	22
CON__Q9TT36;P05543	CON__Q9TT36	6;2	6;2	6;2			>Q9TT36 SWISS-PROT:Q9TT36 (Bos taurus) Thyroxine-binding globulin precursor	2	6	6	6	1	2	2	2	2	3	1	2	2	5	3	5	2	6	4	6	1	2	2	2	2	3	1	2	2	5	3	5	2	6	4	6	1	2	2	2	2	3
CON__Q9TTE1	CON__Q9TTE1	15	15	8			>Q9TTE1 SWISS-PROT:Q9TTE1 (Bos taurus) Endopin-1 precursor	1	15	15	8	9	12	8	11	7	12	8	12	9	10	12	13	11	12	9	12	9	12	8	11	7	12	8	12	9	10	12	13	11	12	9	12	3	5	3	4	2	5
CON__REFSEQ:XP_001252647	CON__REFSEQ:XP_001252647	15	14	5			>REFSEQ:XP_001252647 (Bos taurus) similar to endopin 2B	1	15	14	5	10	10	10	11	9	10	8	10	11	11	12	13	12	11	14	12	9	9	9	10	9	9	8	9	10	10	11	12	11	10	13	11	4	4	4	4	4	3
CON__REFSEQ:XP_585019;P43652	CON__REFSEQ:XP_585019	12;1	12;1	12;1			>REFSEQ:XP_585019 (Bos taurus) similar to afamin	2	12	12	12	4	7	2	8	3	5	1	5	3	11	7	10	4	10	10	9	4	7	2	8	3	5	1	5	3	11	7	10	4	10	10	9	4	7	2	8	3	5
Q8IVL5;D3DNV8;C9J313;C9JSL4	Q8IVL5;D3DNV8	3;3;1;1	3;3;1;1	3;3;1;1	Prolyl 3-hydroxylase 2	LEPREL1	>sp|Q8IVL5|P3H2_HUMAN Prolyl 3-hydroxylase 2 OS=Homo sapiens GN=LEPREL1 PE=1 SV=1;>tr|D3DNV8|D3DNV8_HUMAN Leprecan-like 1, isoform CRA_b OS=Homo sapiens GN=LEPREL1 PE=4 SV=1	4	3	3	3	1	2	2	1	1	1	1	3	1	0	0	0	0	0	0	0	1	2	2	1	1	1	1	3	1	0	0	0	0	0	0	0	1	2	2	1	1	1
D3DTL2;P13929-3;E5RGZ4;E5RG95;E5RI09;E5RJH5;E5RJF2	D3DTL2;P13929-3;E5RGZ4	19;16;13;6;6;1;1	1;0;1;1;1;0;0	1;0;1;1;1;0;0	Enolase	ENO3	>tr|D3DTL2|D3DTL2_HUMAN Beta-enolase OS=Homo sapiens GN=ENO3 PE=3 SV=1;>sp|P13929-3|ENOB_HUMAN Isoform 3 of Beta-enolase OS=Homo sapiens GN=ENO3;>tr|E5RGZ4|E5RGZ4_HUMAN Enolase (Fragment) OS=Homo sapiens GN=ENO3 PE=3 SV=1	7	19	1	1	15	19	15	16	16	18	17	17	14	14	12	16	14	16	8	15	1	1	1	1	1	1	1	1	1	1	1	1	1	1	0	1	1	1	1	1	1	1
D3YTA9;P63098;F6U1T9;H7BYZ3	D3YTA9;P63098;F6U1T9;H7BYZ3	4;4;4;3	4;4;4;3	4;4;4;3	Calcineurin subunit B type 1	PPP3R1	>tr|D3YTA9|D3YTA9_HUMAN Calcineurin subunit B type 1 OS=Homo sapiens GN=PPP3R1 PE=4 SV=1;>sp|P63098|CANB1_HUMAN Calcineurin subunit B type 1 OS=Homo sapiens GN=PPP3R1 PE=1 SV=2;>tr|F6U1T9|F6U1T9_HUMAN Calcineurin subunit B type 1 OS=Homo sapiens GN=PPP3R1	4	4	4	4	1	3	1	4	1	4	2	4	1	1	1	2	2	2	0	2	1	3	1	4	1	4	2	4	1	1	1	2	2	2	0	2	1	3	1	4	1	4
F8W727;P62910;D3YTB1;D3YTI8	F8W727;P62910;D3YTB1	11;11;11;1	11;11;11;1	11;11;11;1	60S ribosomal protein L32	RPL32	>tr|F8W727|F8W727_HUMAN 60S ribosomal protein L32 OS=Homo sapiens GN=RPL32 PE=4 SV=1;>sp|P62910|RL32_HUMAN 60S ribosomal protein L32 OS=Homo sapiens GN=RPL32 PE=1 SV=2;>tr|D3YTB1|D3YTB1_HUMAN 60S ribosomal protein L32 (Fragment) OS=Homo sapiens GN=RPL32 PE	4	11	11	11	8	10	10	9	10	9	10	9	9	8	9	9	8	8	8	8	8	10	10	9	10	9	10	9	9	8	9	9	8	8	8	8	8	10	10	9	10	9
Q8N9T8;Q8N9T8-2;D3YTE0	Q8N9T8;Q8N9T8-2;D3YTE0	1;1;1	1;1;1	1;1;1	Protein KRI1 homolog	KRI1	>sp|Q8N9T8|KRI1_HUMAN Protein KRI1 homolog OS=Homo sapiens GN=KRI1 PE=1 SV=2;>sp|Q8N9T8-2|KRI1_HUMAN Isoform 2 of Protein KRI1 homolog OS=Homo sapiens GN=KRI1;>tr|D3YTE0|D3YTE0_HUMAN Protein KRI1 homolog OS=Homo sapiens GN=KRI1 PE=4 SV=1	3	1	1	1	0	1	0	1	0	1	0	0	0	0	0	0	0	0	0	0	0	1	0	1	0	1	0	0	0	0	0	0	0	0	0	0	0	1	0	1	0	1
E9PF82;Q13557-11;Q13557-4;Q13557-6;E9PBG7;Q13557-3;Q13557;D6R938;Q13557-5;Q13557-10;Q13557-9;Q13557-12;Q13557-8;Q13554;Q13555-6;Q13555;Q13555-8;Q13555-2;Q13554-2;Q13555-9;Q13555-7;Q13555-4;Q13555-5;Q13555-3;Q13554-5;Q13554-8;Q5SWX3;Q13554-3;Q13555-10;Q13554-6;Q9UQM7-2;Q13554-4;Q9UQM7;Q8WU40;Q13554-7;H7BXS4;B7Z1Z6;H0Y9C2;H0Y9J2;H0Y6G2;E7EQE4;E9PBE8;D6RHX9	E9PF82;Q13557-11;Q13557-4;Q13557-6;E9PBG7;Q13557-3;Q13557;D6R938;Q13557-5;Q13557-10;Q13557-9;Q13557-12;Q13557-8;Q13554;Q13555-6;Q13555;Q13555-8;Q13555-2;Q13554-2;Q13555-9;Q13555-7;Q13555-4;Q13555-5;Q13555-3;Q13554-5;Q13554-8;Q5SWX3;Q13554-3;Q13555-10;Q13554-6;Q9UQM7-2;Q13554-4;Q9UQM7;Q8WU40;Q13554-7;H7BXS4;B7Z1Z6;H0Y9C2;H0Y9J2	4;4;4;4;4;4;4;4;4;4;4;4;4;2;2;2;2;2;2;2;2;2;2;2;2;2;2;2;2;2;2;2;2;2;2;2;2;2;2;1;1;1;1	4;4;4;4;4;4;4;4;4;4;4;4;4;2;2;2;2;2;2;2;2;2;2;2;2;2;2;2;2;2;2;2;2;2;2;2;2;2;2;1;1;1;1	4;4;4;4;4;4;4;4;4;4;4;4;4;2;2;2;2;2;2;2;2;2;2;2;2;2;2;2;2;2;2;2;2;2;2;2;2;2;2;1;1;1;1	Calcium/calmodulin-dependent protein kinase type II subunit delta;Calcium/calmodulin-dependent protein kinase type II subunit beta;Calcium/calmodulin-dependent protein kinase type II subunit gamma;Calcium/calmodulin-dependent protein kinase type II subunit alpha	CAMK2D;CAMK2B;CAMK2G;CAMK2A	>tr|E9PF82|E9PF82_HUMAN Calcium/calmodulin-dependent protein kinase type II subunit delta OS=Homo sapiens GN=CAMK2D PE=4 SV=1;>sp|Q13557-11|KCC2D_HUMAN Isoform Delta 11 of Calcium/calmodulin-dependent protein kinase type II subunit delta OS=Homo sapiens GN	43	4	4	4	3	3	4	3	3	4	4	3	3	2	3	3	3	4	0	4	3	3	4	3	3	4	4	3	3	2	3	3	3	4	0	4	3	3	4	3	3	4
Q06055-2;Q06055-3;P48201;Q06055;P05496;E7EPU7;E7EQ97;D6R9H7	Q06055-2;Q06055-3;P48201;Q06055;P05496;E7EPU7;E7EQ97;D6R9H7	1;1;1;1;1;1;1;1	1;1;1;1;1;1;1;1	1;1;1;1;1;1;1;1	ATP synthase lipid-binding protein, mitochondrial	ATP5G3;ATP5G2;ATP5G1	>sp|Q06055-2|AT5G2_HUMAN Isoform 2 of ATP synthase lipid-binding protein, mitochondrial OS=Homo sapiens GN=ATP5G2;>sp|Q06055-3|AT5G2_HUMAN Isoform 3 of ATP synthase lipid-binding protein, mitochondrial OS=Homo sapiens GN=ATP5G2;>sp|P48201|AT5G3_HUMAN ATP s	8	1	1	1	0	1	1	0	1	0	1	0	1	0	0	0	0	0	0	0	0	1	1	0	1	0	1	0	1	0	0	0	0	0	0	0	0	1	1	0	1	0
Q99729-2;D6RBZ0;Q99729-3;D6RD18;D6R9P3;Q99729;Q99729-4	Q99729-2;D6RBZ0;Q99729-3;D6RD18;D6R9P3;Q99729;Q99729-4	11;11;11;11;11;8;8	11;11;11;11;11;8;8	11;11;11;11;11;8;8	Heterogeneous nuclear ribonucleoprotein A/B	HNRNPAB	>sp|Q99729-2|ROAA_HUMAN Isoform 2 of Heterogeneous nuclear ribonucleoprotein A/B OS=Homo sapiens GN=HNRNPAB;>tr|D6RBZ0|D6RBZ0_HUMAN Heterogeneous nuclear ribonucleoprotein A/B OS=Homo sapiens GN=HNRNPAB PE=4 SV=1;>sp|Q99729-3|ROAA_HUMAN Isoform 3 of Hetero	7	11	11	11	10	10	11	11	8	10	10	10	9	8	8	9	7	9	6	9	10	10	11	11	8	10	10	10	9	8	8	9	7	9	6	9	10	10	11	11	8	10
Q8NEC7;H9KV97;D6R9W2;D6RCC9;D6RCC4	Q8NEC7;H9KV97;D6R9W2;D6RCC9;D6RCC4	1;1;1;1;1	1;1;1;1;1	1;1;1;1;1	Glutathione S-transferase C-terminal domain-containing protein	GSTCD	>sp|Q8NEC7|GSTCD_HUMAN Glutathione S-transferase C-terminal domain-containing protein OS=Homo sapiens GN=GSTCD PE=1 SV=2;>tr|H9KV97|H9KV97_HUMAN Glutathione S-transferase C-terminal domain-containing protein OS=Homo sapiens GN=GSTCD PE=4 SV=1;>tr|D6R9W2|D6	5	1	1	1	0	1	0	1	0	1	0	1	0	0	0	1	0	0	0	0	0	1	0	1	0	1	0	1	0	0	0	1	0	0	0	0	0	1	0	1	0	1
Q4G0J3;H0YA82;Q4G0J3-2;D6R9Z6	Q4G0J3;H0YA82;Q4G0J3-2;D6R9Z6	1;1;1;1	1;1;1;1	1;1;1;1	La-related protein 7	LARP7	>sp|Q4G0J3|LARP7_HUMAN La-related protein 7 OS=Homo sapiens GN=LARP7 PE=1 SV=1;>tr|H0YA82|H0YA82_HUMAN La-related protein 7 (Fragment) OS=Homo sapiens GN=LARP7 PE=4 SV=1;>sp|Q4G0J3-2|LARP7_HUMAN Isoform 2 of La-related protein 7 OS=Homo sapiens GN=LARP7;>t	4	1	1	1	0	1	0	1	0	1	0	1	0	0	0	0	0	0	0	0	0	1	0	1	0	1	0	1	0	0	0	0	0	0	0	0	0	1	0	1	0	1
Q9P0M9;H7C5U8;D6RAN8	Q9P0M9;H7C5U8;D6RAN8	2;2;2	2;2;2	2;2;2	39S ribosomal protein L27, mitochondrial	MRPL27	>sp|Q9P0M9|RM27_HUMAN 39S ribosomal protein L27, mitochondrial OS=Homo sapiens GN=MRPL27 PE=1 SV=1;>tr|H7C5U8|H7C5U8_HUMAN 39S ribosomal protein L27, mitochondrial (Fragment) OS=Homo sapiens GN=MRPL27 PE=4 SV=1;>tr|D6RAN8|D6RAN8_HUMAN 39S ribosomal protein	3	2	2	2	2	2	1	2	1	2	1	2	2	2	2	1	2	1	1	1	2	2	1	2	1	2	1	2	2	2	2	1	2	1	1	1	2	2	1	2	1	2
Q9BW91;Q9BW91-2;H7C386;D6RAW2	Q9BW91;Q9BW91-2;H7C386;D6RAW2	1;1;1;1	1;1;1;1	1;1;1;1	ADP-ribose pyrophosphatase, mitochondrial	NUDT9	>sp|Q9BW91|NUDT9_HUMAN ADP-ribose pyrophosphatase, mitochondrial OS=Homo sapiens GN=NUDT9 PE=1 SV=1;>sp|Q9BW91-2|NUDT9_HUMAN Isoform 2 of ADP-ribose pyrophosphatase, mitochondrial OS=Homo sapiens GN=NUDT9;>tr|H7C386|H7C386_HUMAN ADP-ribose pyrophosphatase,	4	1	1	1	0	1	0	0	0	0	0	1	0	0	0	0	0	0	0	0	0	1	0	0	0	0	0	1	0	0	0	0	0	0	0	0	0	1	0	0	0	0
O60645;Q6P2E8;O60645-2;H7BXW1;D6RB59	O60645;Q6P2E8;O60645-2;H7BXW1;D6RB59	1;1;1;1;1	1;1;1;1;1	1;1;1;1;1	Exocyst complex component 3	EXOC3	>sp|O60645|EXOC3_HUMAN Exocyst complex component 3 OS=Homo sapiens GN=EXOC3 PE=1 SV=2;>tr|Q6P2E8|Q6P2E8_HUMAN Epididymis secretory sperm binding protein Li 19lP OS=Homo sapiens GN=EXOC3 PE=2 SV=1;>sp|O60645-2|EXOC3_HUMAN Isoform 2 of Exocyst complex compon	5	1	1	1	0	1	0	1	1	1	1	1	1	0	1	1	1	1	0	0	0	1	0	1	1	1	1	1	1	0	1	1	1	1	0	0	0	1	0	1	1	1
Q9Y3S2;D6RBR7;D6R8Y9;D6R9C8	Q9Y3S2;D6RBR7;D6R8Y9;D6R9C8	3;3;2;2	3;3;2;2	2;2;2;2	Zinc finger protein 330	ZNF330	>sp|Q9Y3S2|ZN330_HUMAN Zinc finger protein 330 OS=Homo sapiens GN=ZNF330 PE=1 SV=1;>tr|D6RBR7|D6RBR7_HUMAN Zinc finger protein 330 (Fragment) OS=Homo sapiens GN=ZNF330 PE=4 SV=1;>tr|D6R8Y9|D6R8Y9_HUMAN Zinc finger protein 330 (Fragment) OS=Homo sapiens GN=	4	3	3	2	1	3	0	3	1	3	1	2	0	0	0	2	0	0	0	1	1	3	0	3	1	3	1	2	0	0	0	2	0	0	0	1	1	2	0	2	0	2
Q9NX24;D6RCB9;D6RC52;H0YC83	Q9NX24;D6RCB9;D6RC52	5;5;5;2	5;5;5;2	5;5;5;2	H/ACA ribonucleoprotein complex subunit 2	NHP2	>sp|Q9NX24|NHP2_HUMAN H/ACA ribonucleoprotein complex subunit 2 OS=Homo sapiens GN=NHP2 PE=1 SV=1;>tr|D6RCB9|D6RCB9_HUMAN H/ACA ribonucleoprotein complex subunit 2 (Fragment) OS=Homo sapiens GN=NHP2 PE=4 SV=1;>tr|D6RC52|D6RC52_HUMAN H/ACA ribonucleoprotein	4	5	5	5	3	5	3	4	3	4	3	5	3	3	2	3	2	4	2	2	3	5	3	4	3	4	3	5	3	3	2	3	2	4	2	2	3	5	3	4	3	4
Q9UPQ0;Q9UPQ0-4;Q9UPQ0-2;E9PHM7;D6RD46;G5EA03;Q9UPQ0-3;H0Y2S5;H0Y8P3;Q9UPQ0-5;E7EPK0;Q9UPQ0-8;F5GY62;Q6NVB9;D6RJ93;Q9UPQ0-7;D6R8Y0	Q9UPQ0;Q9UPQ0-4;Q9UPQ0-2;E9PHM7;D6RD46;G5EA03;Q9UPQ0-3;H0Y2S5;H0Y8P3;Q9UPQ0-5;E7EPK0;Q9UPQ0-8	18;18;18;18;18;14;14;14;14;14;14;14;7;1;1;1;1	18;18;18;18;18;14;14;14;14;14;14;14;7;1;1;1;1	4;4;4;4;4;0;0;0;0;0;0;0;0;0;0;0;0	LIM and calponin homology domains-containing protein 1	LIMCH1	>sp|Q9UPQ0|LIMC1_HUMAN LIM and calponin homology domains-containing protein 1 OS=Homo sapiens GN=LIMCH1 PE=1 SV=4;>sp|Q9UPQ0-4|LIMC1_HUMAN Isoform 4 of LIM and calponin homology domains-containing protein 1 OS=Homo sapiens GN=LIMCH1;>sp|Q9UPQ0-2|LIMC1_HUMA	17	18	18	4	11	13	10	16	11	12	9	14	8	10	9	11	10	9	6	10	11	13	10	16	11	12	9	14	8	10	9	11	10	9	6	10	3	4	3	4	4	3
Q9Y6B6;D6RD69;D6RDB2;Q9H029;D6R9R5	Q9Y6B6;D6RD69;D6RDB2;Q9H029;D6R9R5	4;4;3;2;2	2;2;1;2;2	2;2;1;2;2	GTP-binding protein SAR1b	SAR1B;DKFZp434B2017	>sp|Q9Y6B6|SAR1B_HUMAN GTP-binding protein SAR1b OS=Homo sapiens GN=SAR1B PE=1 SV=1;>tr|D6RD69|D6RD69_HUMAN GTP-binding protein SAR1b (Fragment) OS=Homo sapiens GN=SAR1B PE=3 SV=1;>tr|D6RDB2|D6RDB2_HUMAN GTP-binding protein SAR1b OS=Homo sapiens GN=SAR1B P	5	4	2	2	4	3	3	4	3	4	3	4	3	3	3	4	3	4	2	3	2	2	1	2	1	2	1	2	1	1	1	2	1	2	1	1	2	2	1	2	1	2
P12081;D6REN6;B4DY73;B4DDD8;B4E1C5;B3KWE1;F5GZR5;E7ETE2;C9JWK3;D6RF05	P12081;D6REN6;B4DY73;B4DDD8;B4E1C5;B3KWE1;F5GZR5;E7ETE2;C9JWK3	20;20;19;18;17;16;12;12;11;4	20;20;19;18;17;16;12;12;11;4	15;15;14;15;14;11;9;9;8;4	Histidine--tRNA ligase, cytoplasmic	HARS	>sp|P12081|SYHC_HUMAN Histidine--tRNA ligase, cytoplasmic OS=Homo sapiens GN=HARS PE=1 SV=2;>tr|D6REN6|D6REN6_HUMAN Histidine--tRNA ligase, cytoplasmic OS=Homo sapiens GN=HARS PE=4 SV=1;>tr|B4DY73|B4DY73_HUMAN Histidine--tRNA ligase, cytoplasmic OS=Homo sa	10	20	20	15	11	17	15	17	14	19	13	16	13	17	12	17	13	14	6	18	11	17	15	17	14	19	13	16	13	17	12	17	13	14	6	18	9	13	11	13	9	14
D6RER5;Q9NVA2;D6RGI3;Q9NVA2-2;D6RDU5;H0Y961;H0Y9G8;D6R9Y6;D6RDP1;Q92599;F8W8I8;F6W7K9;A6NFQ9;C9J9B6;A6NMH6;Q92599-2;Q92599-3;F8W8Q8;Q14141-3;C9JV02	D6RER5;Q9NVA2;D6RGI3;Q9NVA2-2;D6RDU5	17;17;17;16;10;7;6;5;5;2;2;2;2;2;2;2;2;2;2;1	17;17;17;16;10;7;6;5;5;2;2;2;2;2;2;2;2;2;2;1	13;13;13;12;6;6;6;4;4;0;0;0;0;0;0;0;0;0;0;0	Septin-11	SEPT11	>tr|D6RER5|D6RER5_HUMAN Septin-11 OS=Homo sapiens GN=SEPT11 PE=3 SV=1;>sp|Q9NVA2|SEP11_HUMAN Septin-11 OS=Homo sapiens GN=SEPT11 PE=1 SV=3;>tr|D6RGI3|D6RGI3_HUMAN Septin 11, isoform CRA_b OS=Homo sapiens GN=SEPT11 PE=3 SV=1;>sp|Q9NVA2-2|SEP11_HUMAN Isoform	20	17	17	13	9	10	12	10	10	11	12	10	12	10	10	10	10	11	9	11	9	10	12	10	10	11	12	10	12	10	10	10	10	11	9	11	8	7	11	9	10	9
D6REX3;O94979;O94979-2;H7C2W3;O94979-4;B7ZL00;O94979-8;O94979-3;O94979-6;H7BXG7;D6RHZ5;O94979-5;H0Y8W8;H0Y8V7;H0Y9K1;H0Y9T9;D6RCQ9;D6RE64;H0YAF5;H0Y9V3;D6RHE8;D6RBT0	D6REX3;O94979;O94979-2;H7C2W3;O94979-4;B7ZL00;O94979-8;O94979-3;O94979-6;H7BXG7;D6RHZ5;O94979-5	32;31;31;31;31;31;30;30;30;25;22;18;8;7;6;6;4;4;3;2;1;1	32;31;31;31;31;31;30;30;30;25;22;18;8;7;6;6;4;4;3;2;1;1	8;8;8;8;8;8;7;7;7;1;7;7;0;0;0;6;4;4;0;0;1;1	Protein transport protein Sec31A	SEC31A	>tr|D6REX3|D6REX3_HUMAN Protein transport protein Sec31A OS=Homo sapiens GN=SEC31A PE=4 SV=1;>sp|O94979|SC31A_HUMAN Protein transport protein Sec31A OS=Homo sapiens GN=SEC31A PE=1 SV=3;>sp|O94979-2|SC31A_HUMAN Isoform 2 of Protein transport protein Sec31A	22	32	32	8	16	22	22	23	21	26	18	27	18	21	19	21	14	16	8	18	16	22	22	23	21	26	18	27	18	21	19	21	14	16	8	18	4	7	5	5	5	6
Q96EQ0;D6RFW1	Q96EQ0;D6RFW1	1;1	1;1	1;1	Small glutamine-rich tetratricopeptide repeat-containing protein beta	SGTB	>sp|Q96EQ0|SGTB_HUMAN Small glutamine-rich tetratricopeptide repeat-containing protein beta OS=Homo sapiens GN=SGTB PE=1 SV=1;>tr|D6RFW1|D6RFW1_HUMAN Small glutamine-rich tetratricopeptide repeat-containing protein beta (Fragment) OS=Homo sapiens GN=SGTB P	2	1	1	1	1	1	1	1	1	1	1	1	1	1	1	1	1	1	0	1	1	1	1	1	1	1	1	1	1	1	1	1	1	1	0	1	1	1	1	1	1	1
D6RGG3;Q99715;Q99715-4;Q99715-2;C9JLI9;H0Y4P7;H0Y5N9;H0Y991	D6RGG3;Q99715;Q99715-4;Q99715-2;C9JLI9	31;30;29;19;19;10;4;1	31;30;29;19;19;10;4;1	31;30;29;19;19;10;4;1	Collagen alpha-1(XII) chain	COL12A1	>tr|D6RGG3|D6RGG3_HUMAN Collagen alpha-1(XII) chain OS=Homo sapiens GN=COL12A1 PE=4 SV=1;>sp|Q99715|COCA1_HUMAN Collagen alpha-1(XII) chain OS=Homo sapiens GN=COL12A1 PE=1 SV=2;>sp|Q99715-4|COCA1_HUMAN Isoform 4 of Collagen alpha-1(XII) chain OS=Homo sapie	8	31	31	31	14	24	13	23	13	22	10	20	11	9	6	6	9	12	7	9	14	24	13	23	13	22	10	20	11	9	6	6	9	12	7	9	14	24	13	23	13	22
D6RH22;Q9NRP0	D6RH22;Q9NRP0	1;1	1;1	1;1	Oligosaccharyltransferase complex subunit OSTC	OSTC	>tr|D6RH22|D6RH22_HUMAN Oligosaccharyltransferase complex subunit OSTC OS=Homo sapiens GN=OSTC PE=4 SV=2;>sp|Q9NRP0|OSTC_HUMAN Oligosaccharyltransferase complex subunit OSTC OS=Homo sapiens GN=OSTC PE=1 SV=1	2	1	1	1	1	1	1	1	1	1	1	1	1	1	1	1	1	1	1	1	1	1	1	1	1	1	1	1	1	1	1	1	1	1	1	1	1	1	1	1	1	1
Q06265-2;Q06265;D6RIY6;Q06265-4;Q06265-3;D6RA17;D6R905;H0Y9L5;D6RAP4	Q06265-2;Q06265;D6RIY6;Q06265-4;Q06265-3;D6RA17;D6R905	4;4;4;3;3;2;2;1;1	4;4;4;3;3;2;2;1;1	4;4;4;3;3;2;2;1;1	Exosome complex component RRP45	EXOSC9	>sp|Q06265-2|EXOS9_HUMAN Isoform 2 of Exosome complex component RRP45 OS=Homo sapiens GN=EXOSC9;>sp|Q06265|EXOS9_HUMAN Exosome complex component RRP45 OS=Homo sapiens GN=EXOSC9 PE=1 SV=3;>tr|D6RIY6|D6RIY6_HUMAN Exosome complex component RRP45 OS=Homo sapie	9	4	4	4	4	4	3	4	3	4	4	4	3	3	4	4	3	4	3	4	4	4	3	4	3	4	4	4	3	3	4	4	3	4	3	4	4	4	3	4	3	4
Q9H2U2-2;Q9H2U2;E2QRM6;Q9H2U2-3;F8WDN9;H0Y9D8;D6R967;B4DFH3;Q9H2U2-4;D6RGV9	Q9H2U2-2;Q9H2U2;E2QRM6;Q9H2U2-3;F8WDN9;H0Y9D8;D6R967;B4DFH3	5;5;5;5;5;4;4;3;2;1	5;5;5;5;5;4;4;3;2;1	5;5;5;5;5;4;4;3;2;1	Inorganic pyrophosphatase 2, mitochondrial	PPA2	>sp|Q9H2U2-2|IPYR2_HUMAN Isoform 2 of Inorganic pyrophosphatase 2, mitochondrial OS=Homo sapiens GN=PPA2;>sp|Q9H2U2|IPYR2_HUMAN Inorganic pyrophosphatase 2, mitochondrial OS=Homo sapiens GN=PPA2 PE=1 SV=2;>tr|E2QRM6|E2QRM6_HUMAN Inorganic pyrophosphatase 2	10	5	5	5	3	5	5	3	4	3	4	3	3	2	3	2	3	2	2	3	3	5	5	3	4	3	4	3	3	2	3	2	3	2	2	3	3	5	5	3	4	3
Q99933;Q99933-2;Q99933-3;Q99933-4;E2QRM7;C9JYK5;F1LLU6	Q99933;Q99933-2;Q99933-3;Q99933-4;E2QRM7;C9JYK5	3;3;3;3;3;2;1	3;3;3;3;3;2;1	3;3;3;3;3;2;1	BAG family molecular chaperone regulator 1	BAG1	>sp|Q99933|BAG1_HUMAN BAG family molecular chaperone regulator 1 OS=Homo sapiens GN=BAG1 PE=1 SV=4;>sp|Q99933-2|BAG1_HUMAN Isoform 2 of BAG family molecular chaperone regulator 1 OS=Homo sapiens GN=BAG1;>sp|Q99933-3|BAG1_HUMAN Isoform 3 of BAG family molec	7	3	3	3	1	3	1	2	1	1	1	2	1	1	1	1	1	0	1	1	1	3	1	2	1	1	1	2	1	1	1	1	1	0	1	1	1	3	1	2	1	1
Q9BRT9;E5RFF9;E5RH56;Q9BRT9-2	Q9BRT9;E5RFF9;E5RH56;Q9BRT9-2	2;2;1;1	2;2;1;1	2;2;1;1	DNA replication complex GINS protein SLD5	GINS4	>sp|Q9BRT9|SLD5_HUMAN DNA replication complex GINS protein SLD5 OS=Homo sapiens GN=GINS4 PE=1 SV=1;>tr|E5RFF9|E5RFF9_HUMAN DNA replication complex GINS protein SLD5 OS=Homo sapiens GN=GINS4 PE=4 SV=1;>tr|E5RH56|E5RH56_HUMAN DNA replication complex GINS pro	4	2	2	2	1	2	2	2	1	1	1	1	1	1	0	1	0	1	0	1	1	2	2	2	1	1	1	1	1	1	0	1	0	1	0	1	1	2	2	2	1	1
P24863;E5RFK5;G5E954;Q5JV82;E5RIH8;E5RHL8	P24863;E5RFK5;G5E954;Q5JV82;E5RIH8;E5RHL8	1;1;1;1;1;1	1;1;1;1;1;1	1;1;1;1;1;1	Cyclin-C	CCNC	>sp|P24863|CCNC_HUMAN Cyclin-C OS=Homo sapiens GN=CCNC PE=1 SV=2;>tr|E5RFK5|E5RFK5_HUMAN Cyclin-C OS=Homo sapiens GN=CCNC PE=3 SV=1;>tr|G5E954|G5E954_HUMAN Cyclin C, isoform CRA_c OS=Homo sapiens GN=CCNC PE=3 SV=1;>tr|Q5JV82|Q5JV82_HUMAN Cyclin C OS=Homo s	6	1	1	1	0	0	1	1	1	1	0	1	1	0	0	0	0	0	0	0	0	0	1	1	1	1	0	1	1	0	0	0	0	0	0	0	0	0	1	1	1	1
Q8WVJ2;E5RFP0	Q8WVJ2;E5RFP0	4;4	4;4	4;4	NudC domain-containing protein 2	NUDCD2	>sp|Q8WVJ2|NUDC2_HUMAN NudC domain-containing protein 2 OS=Homo sapiens GN=NUDCD2 PE=1 SV=1;>tr|E5RFP0|E5RFP0_HUMAN NudC domain-containing protein 2 OS=Homo sapiens GN=NUDCD2 PE=4 SV=1	2	4	4	4	3	4	3	4	2	4	3	4	3	2	3	3	2	3	2	3	3	4	3	4	2	4	3	4	3	2	3	3	2	3	2	3	3	4	3	4	2	4
O75608;O75608-2;E5RGR0;E5RJA0;B4DP64;E5RJ48	O75608;O75608-2;E5RGR0;E5RJA0;B4DP64	6;6;6;5;3;2	6;6;6;5;3;2	6;6;6;5;3;2	Acyl-protein thioesterase 1	LYPLA1	>sp|O75608|LYPA1_HUMAN Acyl-protein thioesterase 1 OS=Homo sapiens GN=LYPLA1 PE=1 SV=1;>sp|O75608-2|LYPA1_HUMAN Isoform 2 of Acyl-protein thioesterase 1 OS=Homo sapiens GN=LYPLA1;>tr|E5RGR0|E5RGR0_HUMAN Acyl-protein thioesterase 1 (Fragment) OS=Homo sapien	6	6	6	6	4	6	6	6	5	6	4	6	4	4	2	6	3	5	2	5	4	6	6	6	5	6	4	6	4	4	2	6	3	5	2	5	4	6	6	6	5	6
P29084;E5RH41	P29084;E5RH41	1;1	1;1	1;1	Transcription initiation factor IIE subunit beta	GTF2E2	>sp|P29084|T2EB_HUMAN Transcription initiation factor IIE subunit beta OS=Homo sapiens GN=GTF2E2 PE=1 SV=1;>tr|E5RH41|E5RH41_HUMAN Transcription initiation factor IIE subunit beta (Fragment) OS=Homo sapiens GN=GTF2E2 PE=4 SV=1	2	1	1	1	1	1	0	1	0	1	0	1	0	0	0	0	0	0	0	0	1	1	0	1	0	1	0	1	0	0	0	0	0	0	0	0	1	1	0	1	0	1
Q15369;E5RHG8;E5RGD9;E5RJ89	Q15369;E5RHG8;E5RGD9;E5RJ89	7;7;5;4	7;7;5;4	7;7;5;4	Transcription elongation factor B polypeptide 1	TCEB1	>sp|Q15369|ELOC_HUMAN Transcription elongation factor B polypeptide 1 OS=Homo sapiens GN=TCEB1 PE=1 SV=1;>tr|E5RHG8|E5RHG8_HUMAN Transcription elongation factor B polypeptide 1 (Fragment) OS=Homo sapiens GN=TCEB1 PE=4 SV=1;>tr|E5RGD9|E5RGD9_HUMAN Transcrip	4	7	7	7	6	4	6	4	6	6	6	5	6	5	5	5	5	6	1	5	6	4	6	4	6	6	6	5	6	5	5	5	5	6	1	5	6	4	6	4	6	6
O94905;E5RHW4;E5RJ09	O94905;E5RHW4	3;3;1	1;1;1	1;1;1	Erlin-2	ERLIN2	>sp|O94905|ERLN2_HUMAN Erlin-2 OS=Homo sapiens GN=ERLIN2 PE=1 SV=1;>tr|E5RHW4|E5RHW4_HUMAN Erlin-2 (Fragment) OS=Homo sapiens GN=ERLIN2 PE=4 SV=1	3	3	1	1	3	3	3	3	3	3	3	3	3	3	3	3	3	3	3	3	1	1	1	1	1	1	1	1	1	1	1	1	1	1	1	1	1	1	1	1	1	1
E5RIG2;Q96PZ7;F5GZ18;F8W9C3;Q96PZ7-2;F5H2I8;H7BXU2;Q96PZ7-3;F5GWX4;Q96PZ7-4	E5RIG2;Q96PZ7;F5GZ18;F8W9C3;Q96PZ7-2;F5H2I8;H7BXU2;Q96PZ7-3;F5GWX4;Q96PZ7-4	1;1;1;1;1;1;1;1;1;1	1;1;1;1;1;1;1;1;1;1	1;1;1;1;1;1;1;1;1;1	CUB and sushi domain-containing protein 1	CSMD1	>tr|E5RIG2|E5RIG2_HUMAN CUB and sushi domain-containing protein 1 OS=Homo sapiens GN=CSMD1 PE=4 SV=1;>sp|Q96PZ7|CSMD1_HUMAN CUB and sushi domain-containing protein 1 OS=Homo sapiens GN=CSMD1 PE=1 SV=2;>tr|F5GZ18|F5GZ18_HUMAN CUB and sushi domain-containing	10	1	1	1	1	1	1	1	1	1	1	1	1	0	1	0	1	0	0	0	1	1	1	1	1	1	1	1	1	0	1	0	1	0	0	0	1	1	1	1	1	1
E5RJD8;O75347;E5RIW3;B4DT30;E5RIX8;E5RHG6	E5RJD8;O75347;E5RIW3;B4DT30	9;9;9;7;4;3	9;9;9;7;4;3	9;9;9;7;4;3	Tubulin-specific chaperone A	TBCA	>tr|E5RJD8|E5RJD8_HUMAN Tubulin-specific chaperone A OS=Homo sapiens GN=TBCA PE=4 SV=1;>sp|O75347|TBCA_HUMAN Tubulin-specific chaperone A OS=Homo sapiens GN=TBCA PE=1 SV=3;>tr|E5RIW3|E5RIW3_HUMAN Tubulin-specific chaperone A OS=Homo sapiens GN=TBCA PE=4 SV	6	9	9	9	9	9	9	9	9	9	9	8	8	9	9	9	8	9	7	8	9	9	9	9	9	9	9	8	8	9	9	9	8	9	7	8	9	9	9	9	9	9
O00203;E5RJ68;F5GXG9;F5H093;B7ZKS0;Q13367;B7ZKR7;F5GWU4;H0YBD0	O00203;E5RJ68;F5GXG9;F5H093	13;13;12;7;4;4;4;2;1	13;13;12;7;4;4;4;2;1	13;13;12;7;4;4;4;2;1	AP-3 complex subunit beta-1	AP3B1	>sp|O00203|AP3B1_HUMAN AP-3 complex subunit beta-1 OS=Homo sapiens GN=AP3B1 PE=1 SV=3;>tr|E5RJ68|E5RJ68_HUMAN AP-3 complex subunit beta-1 OS=Homo sapiens GN=AP3B1 PE=4 SV=1;>tr|F5GXG9|F5GXG9_HUMAN AP-3 complex subunit beta-1 OS=Homo sapiens GN=AP3B1 PE=4 S	9	13	13	13	3	11	4	6	4	8	3	7	3	4	3	5	5	5	3	6	3	11	4	6	4	8	3	7	3	4	3	5	5	5	3	6	3	11	4	6	4	8
E5RJR5;P63208;P63208-2;F8W8N3;E7ERH2;E5RGM3;E5RGM4;E5RHM3	E5RJR5;P63208;P63208-2;F8W8N3;E7ERH2;E5RGM3	12;12;7;7;7;6;1;1	12;12;7;7;7;6;1;1	9;9;4;4;4;3;0;0	S-phase kinase-associated protein 1	SKP1	>tr|E5RJR5|E5RJR5_HUMAN S-phase kinase-associated protein 1 OS=Homo sapiens GN=SKP1 PE=4 SV=1;>sp|P63208|SKP1_HUMAN S-phase kinase-associated protein 1 OS=Homo sapiens GN=SKP1 PE=1 SV=2;>sp|P63208-2|SKP1_HUMAN Isoform 2 of S-phase kinase-associated protein	8	12	12	9	8	10	10	8	7	9	7	10	7	5	4	7	7	8	3	7	8	10	10	8	7	9	7	10	7	5	4	7	7	8	3	7	7	8	8	6	6	6
Q9NW64;F5GWK3;Q9NW64-2;E5RJW4;E5RHA8	Q9NW64;F5GWK3;Q9NW64-2;E5RJW4	3;3;3;3;1	3;3;3;3;1	3;3;3;3;1	Pre-mRNA-splicing factor RBM22	RBM22	>sp|Q9NW64|RBM22_HUMAN Pre-mRNA-splicing factor RBM22 OS=Homo sapiens GN=RBM22 PE=1 SV=1;>tr|F5GWK3|F5GWK3_HUMAN Pre-mRNA-splicing factor RBM22 OS=Homo sapiens GN=RBM22 PE=4 SV=1;>sp|Q9NW64-2|RBM22_HUMAN Isoform 2 of Pre-mRNA-splicing factor RBM22 OS=Homo	5	3	3	3	1	1	0	2	0	2	0	2	0	0	0	0	0	0	0	0	1	1	0	2	0	2	0	2	0	0	0	0	0	0	0	0	1	1	0	2	0	2
O14548;H0YBD2;E5RJZ1	O14548;H0YBD2;E5RJZ1	2;2;2	2;2;2	2;2;2	Cytochrome c oxidase subunit 7A-related protein, mitochondrial	COX7A2L	>sp|O14548|COX7R_HUMAN Cytochrome c oxidase subunit 7A-related protein, mitochondrial OS=Homo sapiens GN=COX7A2L PE=1 SV=2;>tr|H0YBD2|H0YBD2_HUMAN Cytochrome c oxidase subunit 7A-related protein, mitochondrial (Fragment) OS=Homo sapiens GN=COX7A2L PE=4 SV=	3	2	2	2	1	2	2	2	1	2	1	2	1	1	1	1	1	2	1	1	1	2	2	2	1	2	1	2	1	1	1	1	1	2	1	1	1	2	2	2	1	2
P51398;E7EM60;P51398-2	P51398;E7EM60;P51398-2	9;9;9	9;9;9	9;9;9	28S ribosomal protein S29, mitochondrial	DAP3	>sp|P51398|RT29_HUMAN 28S ribosomal protein S29, mitochondrial OS=Homo sapiens GN=DAP3 PE=1 SV=1;>tr|E7EM60|E7EM60_HUMAN 28S ribosomal protein S29, mitochondrial OS=Homo sapiens GN=DAP3 PE=4 SV=1;>sp|P51398-2|RT29_HUMAN Isoform 2 of 28S ribosomal protein S	3	9	9	9	4	7	8	6	6	7	7	6	7	7	7	4	6	5	6	5	4	7	8	6	6	7	7	6	7	7	7	4	6	5	6	5	4	7	8	6	6	7
Q7L5N1;E7EM64;H7C3T0	Q7L5N1;E7EM64	8;8;3	8;8;3	8;8;3	COP9 signalosome complex subunit 6	COPS6	>sp|Q7L5N1|CSN6_HUMAN COP9 signalosome complex subunit 6 OS=Homo sapiens GN=COPS6 PE=1 SV=1;>tr|E7EM64|E7EM64_HUMAN COP9 signalosome complex subunit 6 OS=Homo sapiens GN=COPS6 PE=4 SV=1	3	8	8	8	5	8	6	8	6	8	5	8	5	7	6	7	5	7	3	7	5	8	6	8	6	8	5	8	5	7	6	7	5	7	3	7	5	8	6	8	6	8
Q14108;E7EM68;D6RDG0	Q14108;E7EM68	3;3;1	3;3;1	3;3;1	Lysosome membrane protein 2	SCARB2	>sp|Q14108|SCRB2_HUMAN Lysosome membrane protein 2 OS=Homo sapiens GN=SCARB2 PE=1 SV=2;>tr|E7EM68|E7EM68_HUMAN Lysosome membrane protein 2 OS=Homo sapiens GN=SCARB2 PE=4 SV=1	3	3	3	3	0	2	0	2	0	1	0	1	0	1	0	1	0	1	0	1	0	2	0	2	0	1	0	1	0	1	0	1	0	1	0	1	0	2	0	2	0	1
Q9UH65;E7EMB1;E9PJM7;E9PJK8	Q9UH65;E7EMB1	11;11;2;2	11;11;2;2	11;11;2;2	Switch-associated protein 70	SWAP70	>sp|Q9UH65|SWP70_HUMAN Switch-associated protein 70 OS=Homo sapiens GN=SWAP70 PE=1 SV=1;>tr|E7EMB1|E7EMB1_HUMAN Switch-associated protein 70 OS=Homo sapiens GN=SWAP70 PE=4 SV=1	4	11	11	11	2	8	4	5	3	6	2	6	3	5	3	5	3	6	1	1	2	8	4	5	3	6	2	6	3	5	3	5	3	6	1	1	2	8	4	5	3	6
E7ETB3;Q9ULA0;E7EMB6;H0YGP0;E7EWP4;C9JBE1;F8WAN0;C9J1E2	E7ETB3;Q9ULA0;E7EMB6;H0YGP0;E7EWP4;C9JBE1;F8WAN0;C9J1E2	2;2;2;2;1;1;1;1	2;2;2;2;1;1;1;1	2;2;2;2;1;1;1;1	Aspartyl aminopeptidase	DNPEP	>tr|E7ETB3|E7ETB3_HUMAN Aspartyl aminopeptidase OS=Homo sapiens GN=DNPEP PE=3 SV=1;>sp|Q9ULA0|DNPEP_HUMAN Aspartyl aminopeptidase OS=Homo sapiens GN=DNPEP PE=1 SV=1;>tr|E7EMB6|E7EMB6_HUMAN Aspartyl aminopeptidase OS=Homo sapiens GN=DNPEP PE=3 SV=1;>tr|H0YG	8	2	2	2	0	2	0	2	1	2	0	2	0	0	1	1	0	0	0	1	0	2	0	2	1	2	0	2	0	0	1	1	0	0	0	1	0	2	0	2	1	2
E7EMK3;Q14254;E7EMK1	E7EMK3;Q14254;E7EMK1	5;5;4	5;5;4	5;5;4	Flotillin-2	FLOT2	>tr|E7EMK3|E7EMK3_HUMAN Flotillin-2 OS=Homo sapiens GN=FLOT2 PE=4 SV=1;>sp|Q14254|FLOT2_HUMAN Flotillin-2 OS=Homo sapiens GN=FLOT2 PE=1 SV=2;>tr|E7EMK1|E7EMK1_HUMAN Uncharacterized protein OS=Homo sapiens GN=FLOT2 PE=4 SV=1	3	5	5	5	3	3	1	5	4	4	1	4	2	2	1	1	1	1	1	1	3	3	1	5	4	4	1	4	2	2	1	1	1	1	1	1	3	3	1	5	4	4
O14617-5;O14617;G5E988;O14617-2;O14617-4;E7EMM2;O14617-3	O14617-5;O14617;G5E988;O14617-2;O14617-4;E7EMM2;O14617-3	3;3;3;3;3;3;3	3;3;3;3;3;3;3	3;3;3;3;3;3;3	AP-3 complex subunit delta-1	AP3D1	>sp|O14617-5|AP3D1_HUMAN Isoform 5 of AP-3 complex subunit delta-1 OS=Homo sapiens GN=AP3D1;>sp|O14617|AP3D1_HUMAN AP-3 complex subunit delta-1 OS=Homo sapiens GN=AP3D1 PE=1 SV=1;>tr|G5E988|G5E988_HUMAN AP-3 complex subunit delta-1 OS=Homo sapiens GN=AP3D1	7	3	3	3	2	2	2	2	1	3	2	3	1	2	1	2	1	2	1	2	2	2	2	2	1	3	2	3	1	2	1	2	1	2	1	2	2	2	2	2	1	3
P41236;Q6NXS1;E7EMN6;E7EUI7	P41236;Q6NXS1;E7EMN6;E7EUI7	2;2;2;2	2;2;2;2	2;2;2;2	Protein phosphatase inhibitor 2;Putative protein phosphatase inhibitor 2-like protein 3	PPP1R2;PPP1R2P3	>sp|P41236|IPP2_HUMAN Protein phosphatase inhibitor 2 OS=Homo sapiens GN=PPP1R2 PE=1 SV=2;>sp|Q6NXS1|IPP2M_HUMAN Putative protein phosphatase inhibitor 2-like protein 3 OS=Homo sapiens GN=PPP1R2P3 PE=5 SV=1;>tr|E7EMN6|E7EMN6_HUMAN Protein phosphatase inhib	4	2	2	2	2	2	2	2	2	2	2	2	2	1	1	2	0	0	0	1	2	2	2	2	2	2	2	2	2	1	1	2	0	0	0	1	2	2	2	2	2	2
G3V3D1;E7EMS2;G3V3E8;H0YIZ1;P61916;B4DQV7;G3V2V8	G3V3D1;E7EMS2;G3V3E8;H0YIZ1;P61916;B4DQV7;G3V2V8	3;3;3;3;3;2;2	3;3;3;3;3;2;2	3;3;3;3;3;2;2	Epididymal secretory protein E1	NPC2	>tr|G3V3D1|G3V3D1_HUMAN Epididymal secretory protein E1 (Fragment) OS=Homo sapiens GN=NPC2 PE=4 SV=1;>tr|E7EMS2|E7EMS2_HUMAN Epididymal secretory protein E1 OS=Homo sapiens GN=NPC2 PE=4 SV=1;>tr|G3V3E8|G3V3E8_HUMAN Epididymal secretory protein E1 OS=Homo s	7	3	3	3	1	2	1	2	1	2	0	1	0	2	0	0	0	2	0	2	1	2	1	2	1	2	0	1	0	2	0	0	0	2	0	2	1	2	1	2	1	2
Q92504;F5H0B5;E7EMT4;E7ESG6	Q92504;F5H0B5;E7EMT4;E7ESG6	1;1;1;1	1;1;1;1	1;1;1;1	Zinc transporter SLC39A7	SLC39A7	>sp|Q92504|S39A7_HUMAN Zinc transporter SLC39A7 OS=Homo sapiens GN=SLC39A7 PE=1 SV=2;>tr|F5H0B5|F5H0B5_HUMAN Zinc transporter SLC39A7 OS=Homo sapiens GN=SLC39A7 PE=4 SV=1;>tr|E7EMT4|E7EMT4_HUMAN Uncharacterized protein OS=Homo sapiens GN=SLC39A7 PE=4 SV=1;	4	1	1	1	0	1	1	1	1	1	1	0	0	1	0	1	1	1	1	1	0	1	1	1	1	1	1	0	0	1	0	1	1	1	1	1	0	1	1	1	1	1
O95071;E7EMW7;E7ET84	O95071;E7EMW7	3;3;1	3;3;1	3;3;1	E3 ubiquitin-protein ligase UBR5	UBR5	>sp|O95071|UBR5_HUMAN E3 ubiquitin-protein ligase UBR5 OS=Homo sapiens GN=UBR5 PE=1 SV=2;>tr|E7EMW7|E7EMW7_HUMAN E3 ubiquitin-protein ligase UBR5 OS=Homo sapiens GN=UBR5 PE=4 SV=1	3	3	3	3	0	3	0	1	1	3	1	2	1	1	1	2	1	1	1	1	0	3	0	1	1	3	1	2	1	1	1	2	1	1	1	1	0	3	0	1	1	3
Q9P0K7-2;Q9P0K7;E7EMX7;Q9P0K7-3;E9PED3	Q9P0K7-2;Q9P0K7;E7EMX7;Q9P0K7-3;E9PED3	9;9;9;9;9	9;9;9;9;9	9;9;9;9;9	Ankycorbin	RAI14	>sp|Q9P0K7-2|RAI14_HUMAN Isoform 2 of Ankycorbin OS=Homo sapiens GN=RAI14;>sp|Q9P0K7|RAI14_HUMAN Ankycorbin OS=Homo sapiens GN=RAI14 PE=1 SV=2;>tr|E7EMX7|E7EMX7_HUMAN Ankycorbin OS=Homo sapiens GN=RAI14 PE=4 SV=1;>sp|Q9P0K7-3|RAI14_HUMAN Isoform 3 of Ankyc	5	9	9	9	6	7	6	5	5	5	4	6	3	4	0	1	2	2	1	0	6	7	6	5	5	5	4	6	3	4	0	1	2	2	1	0	6	7	6	5	5	5
O00255;O00255-2;O00255-3;E7EN32	O00255;O00255-2;O00255-3;E7EN32	2;2;2;2	2;2;2;2	2;2;2;2	Menin	MEN1	>sp|O00255|MEN1_HUMAN Menin OS=Homo sapiens GN=MEN1 PE=1 SV=4;>sp|O00255-2|MEN1_HUMAN Isoform 2 of Menin OS=Homo sapiens GN=MEN1;>sp|O00255-3|MEN1_HUMAN Isoform 3 of Menin OS=Homo sapiens GN=MEN1;>tr|E7EN32|E7EN32_HUMAN Menin OS=Homo sapiens GN=MEN1 PE=4 S	4	2	2	2	1	0	1	2	1	0	1	1	1	0	1	0	1	0	1	1	1	0	1	2	1	0	1	1	1	0	1	0	1	0	1	1	1	0	1	2	1	0
E7EQB6;Q9H2P9-5;Q9H2P9;Q9H2P9-4;E7EN60;E7EPS3;Q9H2P9-2;Q9H2P9-3	E7EQB6;Q9H2P9-5;Q9H2P9;Q9H2P9-4;E7EN60;E7EPS3;Q9H2P9-2;Q9H2P9-3	1;1;1;1;1;1;1;1	1;1;1;1;1;1;1;1	1;1;1;1;1;1;1;1	Diphthine synthase	DPH5	>tr|E7EQB6|E7EQB6_HUMAN Uncharacterized protein OS=Homo sapiens GN=DPH5 PE=3 SV=1;>sp|Q9H2P9-5|DPH5_HUMAN Isoform 5 of Diphthine synthase OS=Homo sapiens GN=DPH5;>sp|Q9H2P9|DPH5_HUMAN Diphthine synthase OS=Homo sapiens GN=DPH5 PE=1 SV=2;>sp|Q9H2P9-4|DPH5_H	8	1	1	1	1	1	0	1	1	1	0	1	1	1	0	0	0	1	0	1	1	1	0	1	1	1	0	1	1	1	0	0	0	1	0	1	1	1	0	1	1	1
Q8WWY3;E7EVX8;E7ESA8;Q8WWY3-2;E7EN72;E7ESX0;E7EU94;Q8WWY3-3	Q8WWY3;E7EVX8;E7ESA8;Q8WWY3-2;E7EN72;E7ESX0;E7EU94;Q8WWY3-3	4;4;4;4;4;4;4;3	4;4;4;4;4;4;4;3	4;4;4;4;4;4;4;3	U4/U6 small nuclear ribonucleoprotein Prp31	PRPF31	>sp|Q8WWY3|PRP31_HUMAN U4/U6 small nuclear ribonucleoprotein Prp31 OS=Homo sapiens GN=PRPF31 PE=1 SV=2;>tr|E7EVX8|E7EVX8_HUMAN U4/U6 small nuclear ribonucleoprotein Prp31 OS=Homo sapiens GN=PRPF31 PE=4 SV=1;>tr|E7ESA8|E7ESA8_HUMAN U4/U6 small nuclear ribon	8	4	4	4	2	4	1	4	3	4	1	3	2	2	1	3	2	4	1	2	2	4	1	4	3	4	1	3	2	2	1	3	2	4	1	2	2	4	1	4	3	4
E7ENA1;P47895;H0Y2X5;B4E0M6;H0YNQ3;H0YLT1	E7ENA1;P47895;H0Y2X5	4;3;3;1;1;1	2;1;1;1;1;1	2;1;1;1;1;1	Aldehyde dehydrogenase family 1 member A3	ALDH1A3	>tr|E7ENA1|E7ENA1_HUMAN Uncharacterized protein OS=Homo sapiens GN=ALDH1A3 PE=3 SV=2;>sp|P47895|AL1A3_HUMAN Aldehyde dehydrogenase family 1 member A3 OS=Homo sapiens GN=ALDH1A3 PE=1 SV=2;>tr|H0Y2X5|H0Y2X5_HUMAN Aldehyde dehydrogenase 1 family, member A3, i	6	4	2	2	1	1	1	1	0	2	0	3	1	1	2	2	2	3	1	1	0	0	0	0	0	1	0	1	0	0	1	0	1	1	0	0	0	0	0	0	0	1
E7ENA8;Q9NTI5;Q9NTI5-2;B7Z5S1;Q9NTI5-3;E9PBP3;A9IYQ1;Q9NTI5-5	E7ENA8;Q9NTI5;Q9NTI5-2;B7Z5S1;Q9NTI5-3	20;20;20;19;10;3;3;1	17;17;17;16;7;3;3;1	17;17;17;16;7;3;3;1	Sister chromatid cohesion protein PDS5 homolog B	PDS5B	>tr|E7ENA8|E7ENA8_HUMAN Uncharacterized protein OS=Homo sapiens GN=PDS5B PE=4 SV=1;>sp|Q9NTI5|PDS5B_HUMAN Sister chromatid cohesion protein PDS5 homolog B OS=Homo sapiens GN=PDS5B PE=1 SV=1;>sp|Q9NTI5-2|PDS5B_HUMAN Isoform 2 of Sister chromatid cohesion pr	8	20	17	17	14	17	12	17	13	15	11	15	9	13	10	13	11	10	9	11	12	14	11	15	12	13	10	14	8	12	9	12	10	9	8	10	12	14	11	15	12	13
P28290;P28290-3;E9PHV5;P28290-2;E7END2;E7EUL7	P28290;P28290-3;E9PHV5;P28290-2;E7END2;E7EUL7	2;2;2;2;2;2	2;2;2;2;2;2	2;2;2;2;2;2	Sperm-specific antigen 2	SSFA2	>sp|P28290|SSFA2_HUMAN Sperm-specific antigen 2 OS=Homo sapiens GN=SSFA2 PE=1 SV=3;>sp|P28290-3|SSFA2_HUMAN Isoform 3 of Sperm-specific antigen 2 OS=Homo sapiens GN=SSFA2;>tr|E9PHV5|E9PHV5_HUMAN Sperm-specific antigen 2 OS=Homo sapiens GN=SSFA2 PE=4 SV=1;>	6	2	2	2	2	2	0	2	1	2	0	2	0	0	0	0	0	1	0	0	2	2	0	2	1	2	0	2	0	0	0	0	0	1	0	0	2	2	0	2	1	2
F5H7W8;Q96C57;G5EA44;E7ENF1;H0YF83	F5H7W8;Q96C57;G5EA44;E7ENF1;H0YF83	1;1;1;1;1	1;1;1;1;1	1;1;1;1;1	Uncharacterized protein C12orf43	C12orf43	>tr|F5H7W8|F5H7W8_HUMAN Uncharacterized protein C12orf43 OS=Homo sapiens GN=C12orf43 PE=4 SV=1;>sp|Q96C57|CL043_HUMAN Uncharacterized protein C12orf43 OS=Homo sapiens GN=C12orf43 PE=1 SV=2;>tr|G5EA44|G5EA44_HUMAN Chromosome 12 open reading frame 43, isofor	5	1	1	1	0	1	0	1	1	1	0	1	0	0	0	0	0	0	0	0	0	1	0	1	1	1	0	1	0	0	0	0	0	0	0	0	0	1	0	1	1	1
P28331-2;P28331;E7ENF3;P28331-4;P28331-3;B4DJ81;C9JPQ5	P28331-2;P28331;E7ENF3;P28331-4;P28331-3;B4DJ81	10;10;10;10;9;9;1	10;10;10;10;9;9;1	10;10;10;10;9;9;1	NADH-ubiquinone oxidoreductase 75 kDa subunit, mitochondrial	NDUFS1	>sp|P28331-2|NDUS1_HUMAN Isoform 2 of NADH-ubiquinone oxidoreductase 75 kDa subunit, mitochondrial OS=Homo sapiens GN=NDUFS1;>sp|P28331|NDUS1_HUMAN NADH-ubiquinone oxidoreductase 75 kDa subunit, mitochondrial OS=Homo sapiens GN=NDUFS1 PE=1 SV=3;>tr|E7ENF3|	7	10	10	10	6	9	7	7	5	6	8	8	6	7	6	6	5	8	4	4	6	9	7	7	5	6	8	8	6	7	6	6	5	8	4	4	6	9	7	7	5	6
E7ENU4;P55265-4;P55265;P55265-2;H0YCK3;P55265-3;P55265-5	E7ENU4;P55265-4;P55265;P55265-2;H0YCK3;P55265-3;P55265-5	25;25;25;25;25;25;25	25;25;25;25;25;25;25	25;25;25;25;25;25;25	Double-stranded RNA-specific adenosine deaminase	ADAR	>tr|E7ENU4|E7ENU4_HUMAN Double-stranded RNA-specific adenosine deaminase OS=Homo sapiens GN=ADAR PE=4 SV=1;>sp|P55265-4|DSRAD_HUMAN Isoform 4 of Double-stranded RNA-specific adenosine deaminase OS=Homo sapiens GN=ADAR;>sp|P55265|DSRAD_HUMAN Double-stranded	7	25	25	25	11	17	10	16	10	15	11	19	12	10	7	13	10	17	4	11	11	17	10	16	10	15	11	19	12	10	7	13	10	17	4	11	11	17	10	16	10	15
P53992;G5EA31;E7EP00;B4DZT4;F6RFB3	P53992;G5EA31;E7EP00	11;11;11;2;1	11;11;11;2;1	10;10;10;2;0	Protein transport protein Sec24C	SEC24C	>sp|P53992|SC24C_HUMAN Protein transport protein Sec24C OS=Homo sapiens GN=SEC24C PE=1 SV=3;>tr|G5EA31|G5EA31_HUMAN Protein transport protein Sec24C OS=Homo sapiens GN=SEC24C PE=4 SV=1;>tr|E7EP00|E7EP00_HUMAN Protein transport protein Sec24C OS=Homo sapien	5	11	11	10	7	8	7	9	6	9	6	8	7	7	5	8	6	6	3	5	7	8	7	9	6	9	6	8	7	7	5	8	6	6	3	5	7	8	7	8	6	8
E7EP23;Q6IA86;Q6IA86-5;Q6IA86-3;E9PCX0;Q6IA86-2;Q6IA86-4;H0YFD3	E7EP23;Q6IA86;Q6IA86-5;Q6IA86-3;E9PCX0;Q6IA86-2;Q6IA86-4	3;3;3;3;3;3;2;1	3;3;3;3;3;3;2;1	3;3;3;3;3;3;2;1	Elongator complex protein 2	ELP2	>tr|E7EP23|E7EP23_HUMAN Elongator complex protein 2 OS=Homo sapiens GN=ELP2 PE=4 SV=1;>sp|Q6IA86|ELP2_HUMAN Elongator complex protein 2 OS=Homo sapiens GN=ELP2 PE=1 SV=2;>sp|Q6IA86-5|ELP2_HUMAN Isoform 5 of Elongator complex protein 2 OS=Homo sapiens GN=EL	8	3	3	3	1	3	1	2	0	3	0	3	0	0	0	2	0	1	0	1	1	3	1	2	0	3	0	3	0	0	0	2	0	1	0	1	1	3	1	2	0	3
Q9UFG5-2;E7EP72;Q9UFG5	Q9UFG5-2;E7EP72;Q9UFG5	1;1;1	1;1;1	1;1;1	UPF0449 protein C19orf25	C19orf25	>sp|Q9UFG5-2|CS025_HUMAN Isoform 2 of UPF0449 protein C19orf25 OS=Homo sapiens GN=C19orf25;>tr|E7EP72|E7EP72_HUMAN UPF0449 protein C19orf25 OS=Homo sapiens GN=C19orf25 PE=4 SV=1;>sp|Q9UFG5|CS025_HUMAN UPF0449 protein C19orf25 OS=Homo sapiens GN=C19orf25 PE	3	1	1	1	1	1	0	1	0	1	0	1	0	0	0	0	0	0	0	0	1	1	0	1	0	1	0	1	0	0	0	0	0	0	0	0	1	1	0	1	0	1
E7EP74;Q14789;E7EU81;H0Y867;E7EWX1	E7EP74;Q14789;E7EU81	20;20;10;6;6	20;20;10;6;6	20;20;10;6;6	Golgin subfamily B member 1	GOLGB1	>tr|E7EP74|E7EP74_HUMAN Golgin subfamily B member 1 OS=Homo sapiens GN=GOLGB1 PE=4 SV=1;>sp|Q14789|GOGB1_HUMAN Golgin subfamily B member 1 OS=Homo sapiens GN=GOLGB1 PE=1 SV=2;>tr|E7EU81|E7EU81_HUMAN Golgin subfamily B member 1 (Fragment) OS=Homo sapiens GN	5	20	20	20	6	15	7	12	8	11	4	11	3	2	3	3	4	3	0	0	6	15	7	12	8	11	4	11	3	2	3	3	4	3	0	0	6	15	7	12	8	11
E7EPA7;P29401;B4E022;B3KSI4;E9PFF2;F8W888;F8WAX4	E7EPA7;P29401;B4E022;B3KSI4;E9PFF2	51;51;47;42;26;12;3	51;51;47;42;26;12;3	51;51;47;42;26;12;3	Transketolase	TKT	>tr|E7EPA7|E7EPA7_HUMAN Transketolase OS=Homo sapiens GN=TKT PE=4 SV=1;>sp|P29401|TKT_HUMAN Transketolase OS=Homo sapiens GN=TKT PE=1 SV=3;>tr|B4E022|B4E022_HUMAN Transketolase OS=Homo sapiens GN=TKT PE=2 SV=1;>tr|B3KSI4|B3KSI4_HUMAN Uncharacterized protei	7	51	51	51	43	50	46	50	45	50	45	49	46	45	43	45	45	45	39	46	43	50	46	50	45	50	45	49	46	45	43	45	45	45	39	46	43	50	46	50	45	50
P16070;P16070-5;E7EPC6;P16070-7;P16070-3;P16070-4;P16070-6;P16070-17;P16070-8;P16070-16;P16070-10;P16070-11;P16070-13;P16070-14;P16070-12;P16070-18;H0YD13;H0Y2P0;H0YE40;P16070-9;H0Y5E4;P16070-15;H0YCV9;H0YDW7;H0YDX6;E9PKC6;H0YD17;P16070-19;Q86UZ1	P16070;P16070-5;E7EPC6;P16070-7;P16070-3;P16070-4;P16070-6;P16070-17;P16070-8;P16070-16;P16070-10;P16070-11;P16070-13;P16070-14;P16070-12;P16070-18;H0YD13;H0Y2P0;H0YE40	11;11;11;11;11;11;11;11;11;11;11;11;11;11;11;11;11;10;7;4;4;4;4;4;3;3;2;2;2	11;11;11;11;11;11;11;11;11;11;11;11;11;11;11;11;11;10;7;4;4;4;4;4;3;3;2;2;2	11;11;11;11;11;11;11;11;11;11;11;11;11;11;11;11;11;10;7;4;4;4;4;4;3;3;2;2;2	CD44 antigen	CD44	>sp|P16070|CD44_HUMAN CD44 antigen OS=Homo sapiens GN=CD44 PE=1 SV=3;>sp|P16070-5|CD44_HUMAN Isoform 5 of CD44 antigen OS=Homo sapiens GN=CD44;>tr|E7EPC6|E7EPC6_HUMAN CD44 antigen OS=Homo sapiens GN=CD44 PE=4 SV=2;>sp|P16070-7|CD44_HUMAN Isoform 7 of CD44	29	11	11	11	7	9	8	9	8	8	7	10	8	10	6	9	7	10	5	8	7	9	8	9	8	8	7	10	8	10	6	9	7	10	5	8	7	9	8	9	8	8
E7EX17;P23588;E7EPC9;B4DS13;F8VX11;F8VP89;F8VSC7;F8W0K0;F8VYE9;F8VRU1	E7EX17;P23588;E7EPC9;B4DS13;F8VX11;F8VP89;F8VSC7;F8W0K0	20;20;20;16;11;10;10;10;7;5	20;20;20;16;11;10;10;10;7;5	20;20;20;16;11;10;10;10;7;5	Eukaryotic translation initiation factor 4B	EIF4B	>tr|E7EX17|E7EX17_HUMAN Uncharacterized protein OS=Homo sapiens GN=EIF4B PE=4 SV=1;>sp|P23588|IF4B_HUMAN Eukaryotic translation initiation factor 4B OS=Homo sapiens GN=EIF4B PE=1 SV=2;>tr|E7EPC9|E7EPC9_HUMAN Eukaryotic translation initiation factor 4B OS=H	10	20	20	20	15	19	14	16	14	18	14	16	14	15	14	15	14	14	10	16	15	19	14	16	14	18	14	16	14	15	14	15	14	14	10	16	15	19	14	16	14	18
E7EPZ3;O60784-2;O60784;O60784-4;E7EPD0;O60784-3;B0QY01;B3KUU1;F8WA65;B7WP09;B0QY02	E7EPZ3;O60784-2;O60784;O60784-4;E7EPD0;O60784-3;B0QY01;B3KUU1;F8WA65;B7WP09;B0QY02	2;2;2;2;2;1;1;1;1;1;1	2;2;2;2;2;1;1;1;1;1;1	1;1;1;1;1;1;0;0;1;0;0	Target of Myb protein 1	TOM1	>tr|E7EPZ3|E7EPZ3_HUMAN Target of Myb protein 1 OS=Homo sapiens GN=TOM1 PE=4 SV=2;>sp|O60784-2|TOM1_HUMAN Isoform 2 of Target of Myb protein 1 OS=Homo sapiens GN=TOM1;>sp|O60784|TOM1_HUMAN Target of Myb protein 1 OS=Homo sapiens GN=TOM1 PE=1 SV=2;>sp|O6078	11	2	2	1	2	2	2	2	2	2	2	2	1	2	0	2	2	2	1	2	2	2	2	2	2	2	2	2	1	2	0	2	2	2	1	2	1	1	1	1	1	1
E7EPE1;Q10589	E7EPE1;Q10589	3;3	3;3	3;3	Bone marrow stromal antigen 2	BST2	>tr|E7EPE1|E7EPE1_HUMAN Bone marrow stromal antigen 2 OS=Homo sapiens GN=BST2 PE=4 SV=1;>sp|Q10589|BST2_HUMAN Bone marrow stromal antigen 2 OS=Homo sapiens GN=BST2 PE=1 SV=1	2	3	3	3	2	2	2	3	2	2	2	2	2	3	2	2	2	3	2	3	2	2	2	3	2	2	2	2	2	3	2	2	2	3	2	3	2	2	2	3	2	2
Q16181;E7EPK1;E7ES33;Q16181-2;G3V1Q4;B4DNE4;H0YFF6;H0Y3Y4;F5GZE5;Q5JXL7;Q6ZU15	Q16181;E7EPK1;E7ES33;Q16181-2;G3V1Q4;B4DNE4;H0YFF6;H0Y3Y4	20;20;20;20;18;18;15;15;8;5;1	20;20;20;20;18;18;15;15;8;5;1	20;20;20;20;18;18;15;15;8;5;1	Septin-7	SEPT7	>sp|Q16181|SEPT7_HUMAN Septin-7 OS=Homo sapiens GN=SEPT7 PE=1 SV=2;>tr|E7EPK1|E7EPK1_HUMAN Septin-7 OS=Homo sapiens GN=SEPT7 PE=3 SV=1;>tr|E7ES33|E7ES33_HUMAN Septin-7 OS=Homo sapiens GN=SEPT7 PE=3 SV=2;>sp|Q16181-2|SEPT7_HUMAN Isoform 2 of Septin-7 OS=Hom	11	20	20	20	14	18	15	18	15	18	15	19	17	16	14	12	15	14	9	14	14	18	15	18	15	18	15	19	17	16	14	12	15	14	9	14	14	18	15	18	15	18
E7EPK6;P62847;P62847-3;E7ETK0;P62847-2	E7EPK6;P62847;P62847-3;E7ETK0;P62847-2	5;5;5;5;5	5;5;5;5;5	5;5;5;5;5	40S ribosomal protein S24	RPS24	>tr|E7EPK6|E7EPK6_HUMAN 40S ribosomal protein S24 OS=Homo sapiens GN=RPS24 PE=3 SV=1;>sp|P62847|RS24_HUMAN 40S ribosomal protein S24 OS=Homo sapiens GN=RPS24 PE=1 SV=1;>sp|P62847-3|RS24_HUMAN Isoform 3 of 40S ribosomal protein S24 OS=Homo sapiens GN=RPS24;	5	5	5	5	5	5	5	5	5	5	4	5	5	5	5	5	4	5	4	5	5	5	5	5	5	5	4	5	5	5	5	5	4	5	4	5	5	5	5	5	5	5
H3BND4;Q6P996;H3BNZ1;E7EPL4;E7EMH5;Q86XE2;Q6P474;Q6P996-2;H3BNL6;Q6XYB5;H3BM88;H3BPV5	H3BND4;Q6P996;H3BNZ1;E7EPL4;E7EMH5	14;14;14;14;13;4;3;3;1;1;1;1	14;14;14;14;13;4;3;3;1;1;1;1	14;14;14;14;13;4;3;3;1;1;1;1	Pyridoxal-dependent decarboxylase domain-containing protein 1	PDXDC1	>tr|H3BND4|H3BND4_HUMAN Pyridoxal-dependent decarboxylase domain-containing protein 1 OS=Homo sapiens GN=PDXDC1 PE=3 SV=1;>sp|Q6P996|PDXD1_HUMAN Pyridoxal-dependent decarboxylase domain-containing protein 1 OS=Homo sapiens GN=PDXDC1 PE=1 SV=2;>tr|H3BNZ1|H3	12	14	14	14	7	11	8	10	8	10	7	11	5	5	3	8	5	8	1	7	7	11	8	10	8	10	7	11	5	5	3	8	5	8	1	7	7	11	8	10	8	10
P37840;P37840-3;E7EPV7;P37840-2	P37840;P37840-3;E7EPV7;P37840-2	2;2;2;2	2;2;2;2	2;2;2;2	Alpha-synuclein	SNCA	>sp|P37840|SYUA_HUMAN Alpha-synuclein OS=Homo sapiens GN=SNCA PE=1 SV=1;>sp|P37840-3|SYUA_HUMAN Isoform 2-5 of Alpha-synuclein OS=Homo sapiens GN=SNCA;>tr|E7EPV7|E7EPV7_HUMAN Alpha-synuclein OS=Homo sapiens GN=SNCA PE=4 SV=1;>sp|P37840-2|SYUA_HUMAN Isoform	4	2	2	2	1	1	1	2	1	2	1	2	1	1	1	1	1	1	0	1	1	1	1	2	1	2	1	2	1	1	1	1	1	1	0	1	1	1	1	2	1	2
E7EPW1	E7EPW1	17	2	2		GAPDH	>tr|E7EPW1|E7EPW1_HUMAN Uncharacterized protein OS=Homo sapiens GN=GAPDH PE=3 SV=1	1	17	2	2	15	16	14	16	16	16	16	17	16	16	16	15	16	16	14	16	2	2	2	2	2	2	2	2	2	2	2	2	2	2	2	2	2	2	2	2	2	2
Q14643;E7EPX7;E7EVP7;Q14643-2;Q14643-6;Q14643-5;Q14643-7;Q14643-8;G5E9P1;Q14643-3;Q14643-4;H7C332;B7ZMI3	Q14643;E7EPX7;E7EVP7;Q14643-2;Q14643-6;Q14643-5;Q14643-7;Q14643-8;G5E9P1;Q14643-3;Q14643-4	43;43;43;43;43;43;43;43;43;43;43;17;12	43;43;43;43;43;43;43;43;43;43;43;17;12	37;37;37;37;37;37;37;37;37;37;37;13;10	Inositol 1,4,5-trisphosphate receptor type 1	ITPR1	>sp|Q14643|ITPR1_HUMAN Inositol 1,4,5-trisphosphate receptor type 1 OS=Homo sapiens GN=ITPR1 PE=1 SV=2;>tr|E7EPX7|E7EPX7_HUMAN Inositol 1,4,5-trisphosphate receptor type 1 OS=Homo sapiens GN=ITPR1 PE=4 SV=2;>tr|E7EVP7|E7EVP7_HUMAN Inositol 1,4,5-trisphosph	13	43	43	37	15	30	19	24	17	28	17	26	19	23	15	18	18	27	14	17	15	30	19	24	17	28	17	26	19	23	15	18	18	27	14	17	13	27	17	22	14	25
E7EQ04;Q7L576;Q7L576-2;Q7L576-3;H0YL50;H0YN93;H0YL39;H0YLJ5	E7EQ04;Q7L576;Q7L576-2;Q7L576-3	14;14;9;8;2;1;1;1	14;14;9;8;2;1;1;1	7;7;5;5;0;1;0;0	Cytoplasmic FMR1-interacting protein 1	CYFIP1	>tr|E7EQ04|E7EQ04_HUMAN Cytoplasmic FMR1-interacting protein 1 OS=Homo sapiens GN=CYFIP1 PE=4 SV=1;>sp|Q7L576|CYFP1_HUMAN Cytoplasmic FMR1-interacting protein 1 OS=Homo sapiens GN=CYFIP1 PE=1 SV=1;>sp|Q7L576-2|CYFP1_HUMAN Isoform 2 of Cytoplasmic FMR1-inte	8	14	14	7	6	6	5	10	7	9	5	8	6	6	3	6	3	6	2	4	6	6	5	10	7	9	5	8	6	6	3	6	3	6	2	4	3	3	2	5	2	5
Q5LJA9;Q5LJA5;Q9Y5K5;Q9Y5K5-3;Q9Y5K5-4;E7EQ55;E9PGR0;Q9Y5K5-2;H0Y6Y4;B7Z9U9;B4DW59;Q5LJB0;H0Y4E0;H0Y636;H0Y4K0	Q5LJA9;Q5LJA5;Q9Y5K5;Q9Y5K5-3;Q9Y5K5-4;E7EQ55;E9PGR0;Q9Y5K5-2;H0Y6Y4;B7Z9U9;B4DW59;Q5LJB0;H0Y4E0;H0Y636	10;10;10;10;10;10;10;10;7;7;7;6;6;5;4	10;10;10;10;10;10;10;10;7;7;7;6;6;5;4	10;10;10;10;10;10;10;10;7;7;7;6;6;5;4	Ubiquitin carboxyl-terminal hydrolase isozyme L5	UCHL5	>tr|Q5LJA9|Q5LJA9_HUMAN Ubiquitin carboxyl-terminal hydrolase L5 (Fragment) OS=Homo sapiens GN=UCHL5 PE=2 SV=1;>tr|Q5LJA5|Q5LJA5_HUMAN Ubiquitin carboxyl-terminal hydrolase L5 OS=Homo sapiens GN=UCHL5 PE=2 SV=1;>sp|Q9Y5K5|UCHL5_HUMAN Ubiquitin carboxyl-ter	15	10	10	10	6	9	8	10	7	9	8	9	4	5	4	6	4	8	5	7	6	9	8	10	7	9	8	9	4	5	4	6	4	8	5	7	6	9	8	10	7	9
Q9GZZ9;E7EQ61;Q9GZZ9-2;E7EWE1;C9JRV9;C9J5W5	Q9GZZ9;E7EQ61;Q9GZZ9-2;E7EWE1;C9JRV9	4;4;3;3;2;1	4;4;3;3;2;1	4;4;3;3;2;1	Ubiquitin-like modifier-activating enzyme 5	UBA5	>sp|Q9GZZ9|UBA5_HUMAN Ubiquitin-like modifier-activating enzyme 5 OS=Homo sapiens GN=UBA5 PE=1 SV=1;>tr|E7EQ61|E7EQ61_HUMAN Ubiquitin-like modifier-activating enzyme 5 OS=Homo sapiens GN=UBA5 PE=4 SV=1;>sp|Q9GZZ9-2|UBA5_HUMAN Isoform 2 of Ubiquitin-like mo	6	4	4	4	1	4	0	3	1	4	2	4	2	1	0	4	1	2	0	3	1	4	0	3	1	4	2	4	2	1	0	4	1	2	0	3	1	4	0	3	1	4
Q9GZZ1;E7EQ69;C9J5D1;F8WB80;Q9GZZ1-2;B0AZT5;C9J5J3;C9JZU6;F8WCK0	Q9GZZ1;E7EQ69;C9J5D1;F8WB80;Q9GZZ1-2;B0AZT5;C9J5J3	8;8;7;7;7;6;5;1;1	8;8;7;7;7;6;5;1;1	8;8;7;7;7;6;5;1;1	N-alpha-acetyltransferase 50	NAA50	>sp|Q9GZZ1|NAA50_HUMAN N-alpha-acetyltransferase 50 OS=Homo sapiens GN=NAA50 PE=1 SV=1;>tr|E7EQ69|E7EQ69_HUMAN N-alpha-acetyltransferase 50 OS=Homo sapiens GN=NAA50 PE=4 SV=1;>tr|C9J5D1|C9J5D1_HUMAN N-alpha-acetyltransferase 50 OS=Homo sapiens GN=NAA50 PE=	9	8	8	8	6	7	6	8	6	6	6	8	5	4	5	6	6	4	1	5	6	7	6	8	6	6	6	8	5	4	5	6	6	4	1	5	6	7	6	8	6	6
Q14691;E7EQ95	Q14691;E7EQ95	1;1	1;1	1;1	DNA replication complex GINS protein PSF1	GINS1	>sp|Q14691|PSF1_HUMAN DNA replication complex GINS protein PSF1 OS=Homo sapiens GN=GINS1 PE=1 SV=1;>tr|E7EQ95|E7EQ95_HUMAN DNA replication complex GINS protein PSF1 OS=Homo sapiens GN=GINS1 PE=4 SV=1	2	1	1	1	1	1	1	1	1	1	1	1	0	1	0	1	1	0	0	0	1	1	1	1	1	1	1	1	0	1	0	1	1	0	0	0	1	1	1	1	1	1
P62995;E7EQD1;P62995-3;H7BXF3;H7C2L4	P62995;E7EQD1;P62995-3;H7BXF3	12;12;12;6;5	12;12;12;6;5	11;11;11;5;5	Transformer-2 protein homolog beta	TRA2B	>sp|P62995|TRA2B_HUMAN Transformer-2 protein homolog beta OS=Homo sapiens GN=TRA2B PE=1 SV=1;>tr|E7EQD1|E7EQD1_HUMAN Uncharacterized protein OS=Homo sapiens GN=TRA2B PE=4 SV=1;>sp|P62995-3|TRA2B_HUMAN Isoform 3 of Transformer-2 protein homolog beta OS=Homo	5	12	12	11	10	10	9	10	11	10	10	10	10	8	9	9	8	9	6	7	10	10	9	10	11	10	10	10	10	8	9	9	8	9	6	7	10	10	9	10	11	10
Q9UGP8;E7EQH7;H0Y611	Q9UGP8;E7EQH7;H0Y611	7;7;5	7;7;5	7;7;5	Translocation protein SEC63 homolog	SEC63	>sp|Q9UGP8|SEC63_HUMAN Translocation protein SEC63 homolog OS=Homo sapiens GN=SEC63 PE=1 SV=2;>tr|E7EQH7|E7EQH7_HUMAN Translocation protein SEC63 homolog OS=Homo sapiens GN=SEC63 PE=4 SV=1;>tr|H0Y611|H0Y611_HUMAN Translocation protein SEC63 homolog OS=Homo	3	7	7	7	3	6	3	6	3	5	3	6	3	4	5	4	2	4	3	3	3	6	3	6	3	5	3	6	3	4	5	4	2	4	3	3	3	6	3	6	3	5
E7EQY1;Q96C01;C9JF51;C9J2Y4	E7EQY1;Q96C01;C9JF51	3;3;2;1	3;3;2;1	3;3;2;1	Protein FAM136A	FAM136A	>tr|E7EQY1|E7EQY1_HUMAN Protein FAM136A OS=Homo sapiens GN=FAM136A PE=4 SV=1;>sp|Q96C01|F136A_HUMAN Protein FAM136A OS=Homo sapiens GN=FAM136A PE=1 SV=1;>tr|C9JF51|C9JF51_HUMAN Protein FAM136A (Fragment) OS=Homo sapiens GN=FAM136A PE=4 SV=1	4	3	3	3	1	1	0	1	0	1	1	0	0	0	0	0	0	0	0	0	1	1	0	1	0	1	1	0	0	0	0	0	0	0	0	0	1	1	0	1	0	1
Q9BRR6;Q9BRR6-2;E7EQY8;H3BRS6;Q9BRR6-5;H7BXT5;Q9BRR6-3;Q9BRR6-4;H3BU35	Q9BRR6;Q9BRR6-2;E7EQY8;H3BRS6	3;3;3;2;1;1;1;1;1	3;3;3;2;1;1;1;1;1	3;3;3;2;1;1;1;1;1	ADP-dependent glucokinase	ADPGK	>sp|Q9BRR6|ADPGK_HUMAN ADP-dependent glucokinase OS=Homo sapiens GN=ADPGK PE=1 SV=1;>sp|Q9BRR6-2|ADPGK_HUMAN Isoform 2 of ADP-dependent glucokinase OS=Homo sapiens GN=ADPGK;>tr|E7EQY8|E7EQY8_HUMAN ADP-dependent glucokinase OS=Homo sapiens GN=ADPGK PE=4 SV=	9	3	3	3	2	2	2	2	2	3	2	3	2	3	1	1	1	3	1	2	2	2	2	2	2	3	2	3	2	3	1	1	1	3	1	2	2	2	2	2	2	3
E7EQZ4;Q16637;Q16637-3;Q16637-2;Q16637-4;B4DP61;H0YBZ9	E7EQZ4;Q16637;Q16637-3;Q16637-2;Q16637-4;B4DP61	4;4;4;4;4;2;1	4;4;4;4;4;2;1	4;4;4;4;4;2;1	Survival motor neuron protein	SMN1	>tr|E7EQZ4|E7EQZ4_HUMAN Survival motor neuron protein OS=Homo sapiens GN=SMN1 PE=4 SV=1;>sp|Q16637|SMN_HUMAN Survival motor neuron protein OS=Homo sapiens GN=SMN1 PE=1 SV=1;>sp|Q16637-3|SMN_HUMAN Isoform SMN-delta7 of Survival motor neuron protein OS=Homo	7	4	4	4	1	3	3	2	2	4	2	3	1	3	1	2	1	3	1	1	1	3	3	2	2	4	2	3	1	3	1	2	1	3	1	1	1	3	3	2	2	4
E7EQZ9;P14314;P14314-2	E7EQZ9;P14314;P14314-2	23;23;22	23;23;22	23;23;22	Glucosidase 2 subunit beta	PRKCSH	>tr|E7EQZ9|E7EQZ9_HUMAN Uncharacterized protein OS=Homo sapiens GN=PRKCSH PE=4 SV=1;>sp|P14314|GLU2B_HUMAN Glucosidase 2 subunit beta OS=Homo sapiens GN=PRKCSH PE=1 SV=2;>sp|P14314-2|GLU2B_HUMAN Isoform 2 of Glucosidase 2 subunit beta OS=Homo sapiens GN=PR	3	23	23	23	14	22	15	17	15	22	15	20	14	17	13	17	15	17	11	16	14	22	15	17	15	22	15	20	14	17	13	17	15	17	11	16	14	22	15	17	15	22
Q7Z2K6;E7ER77;Q6ZMD3	Q7Z2K6;E7ER77	3;3;1	3;3;1	3;3;1	Endoplasmic reticulum metallopeptidase 1	ERMP1	>sp|Q7Z2K6|ERMP1_HUMAN Endoplasmic reticulum metallopeptidase 1 OS=Homo sapiens GN=ERMP1 PE=1 SV=2;>tr|E7ER77|E7ER77_HUMAN Endoplasmic reticulum metallopeptidase 1 OS=Homo sapiens GN=ERMP1 PE=4 SV=1	3	3	3	3	2	1	2	2	2	2	2	1	2	1	1	0	2	1	1	1	2	1	2	2	2	2	2	1	2	1	1	0	2	1	1	1	2	1	2	2	2	2
O95340-2;E7ER89;H0Y373;O95340	O95340-2;E7ER89;H0Y373;O95340	6;6;6;6	5;5;5;5	5;5;5;5	Bifunctional 3-phosphoadenosine 5-phosphosulfate synthase 2;Sulfate adenylyltransferase;Adenylyl-sulfate kinase	PAPSS2	>sp|O95340-2|PAPS2_HUMAN Isoform B of Bifunctional 3-phosphoadenosine 5-phosphosulfate synthase 2 OS=Homo sapiens GN=PAPSS2;>tr|E7ER89|E7ER89_HUMAN Bifunctional 3-phosphoadenosine 5-phosphosulfate synthase 2 OS=Homo sapiens GN=PAPSS2 PE=3 SV=2;>tr|H0Y3	4	6	5	5	2	4	3	4	3	5	3	4	3	2	2	4	1	2	3	3	2	3	3	4	2	4	3	4	2	2	1	4	1	2	2	2	2	3	3	4	2	4
O95671;O95671-2;F5GXH4;E7ER97	O95671;O95671-2;F5GXH4;E7ER97	3;3;3;3	3;3;3;3	3;3;3;3	N-acetylserotonin O-methyltransferase-like protein	ASMTL	>sp|O95671|ASML_HUMAN N-acetylserotonin O-methyltransferase-like protein OS=Homo sapiens GN=ASMTL PE=1 SV=3;>sp|O95671-2|ASML_HUMAN Isoform 2 of N-acetylserotonin O-methyltransferase-like protein OS=Homo sapiens GN=ASMTL;>tr|F5GXH4|F5GXH4_HUMAN N-acetylser	4	3	3	3	0	2	1	2	0	2	1	1	1	0	0	1	1	0	0	0	0	2	1	2	0	2	1	1	1	0	0	1	1	0	0	0	0	2	1	2	0	2
P02751-15;P02751-7;E7ERA1;P02751;P02751-11;P02751-3;E9PE77;P02751-8;P02751-13;P02751-14;P02751-9;P02751-6;P02751-10;P02751-12;F8W7G7;P02751-5;P02751-4;H0Y7Z1;E9PG29;P02751-2;H0Y4K8	P02751-15;P02751-7;E7ERA1;P02751;P02751-11;P02751-3;E9PE77;P02751-8;P02751-13;P02751-14;P02751-9;P02751-6;P02751-10;P02751-12;F8W7G7;P02751-5;P02751-4	14;14;14;14;14;14;14;14;14;14;14;14;14;14;13;13;13;6;5;3;2	14;14;14;14;14;14;14;14;14;14;14;14;14;14;13;13;13;6;5;3;2	14;14;14;14;14;14;14;14;14;14;14;14;14;14;13;13;13;6;5;3;2	Fibronectin;Anastellin;Ugl-Y1;Ugl-Y2;Ugl-Y3	FN1	>sp|P02751-15|FINC_HUMAN Isoform 15 of Fibronectin OS=Homo sapiens GN=FN1;>sp|P02751-7|FINC_HUMAN Isoform 7 of Fibronectin OS=Homo sapiens GN=FN1;>tr|E7ERA1|E7ERA1_HUMAN Anastellin OS=Homo sapiens GN=FN1 PE=4 SV=1;>sp|P02751|FINC_HUMAN Fibronectin OS=Homo	21	14	14	14	1	4	1	3	1	4	0	4	1	9	4	6	3	12	2	7	1	4	1	3	1	4	0	4	1	9	4	6	3	12	2	7	1	4	1	3	1	4
Q68CZ2;E7ERH3;Q68CZ2-2;F5GXX8;Q59GW4;E9PCX8;C9JHU5;Q68CZ2-3;Q68CZ2-4;C9JTD0;C9JWN9	Q68CZ2;E7ERH3;Q68CZ2-2;F5GXX8;Q59GW4;E9PCX8	9;9;9;8;7;7;1;1;1;1;1	9;9;9;8;7;7;1;1;1;1;1	9;9;9;8;7;7;1;1;1;1;1	Tensin-3	TNS3	>sp|Q68CZ2|TENS3_HUMAN Tensin-3 OS=Homo sapiens GN=TNS3 PE=1 SV=2;>tr|E7ERH3|E7ERH3_HUMAN Tensin-3 OS=Homo sapiens GN=TNS3 PE=4 SV=1;>sp|Q68CZ2-2|TENS3_HUMAN Isoform 2 of Tensin-3 OS=Homo sapiens GN=TNS3;>tr|F5GXX8|F5GXX8_HUMAN Tensin-3 OS=Homo sapiens GN=	11	9	9	9	4	7	6	6	6	7	6	6	3	1	2	2	2	2	1	1	4	7	6	6	6	7	6	6	3	1	2	2	2	2	1	1	4	7	6	6	6	7
E7EW49;E7ERI8;F5H604;O75122;E3W994;E9PBA6;F5H3X0;H7C5M8;H7C4X8;H7C4M5	E7EW49;E7ERI8;F5H604;O75122;E3W994;E9PBA6;F5H3X0	5;5;5;4;4;4;3;1;1;1	5;5;5;4;4;4;3;1;1;1	5;5;5;4;4;4;3;1;1;1	CLIP-associating protein 2	CLASP2	>tr|E7EW49|E7EW49_HUMAN CLIP-associating protein 2 OS=Homo sapiens GN=CLASP2 PE=4 SV=1;>tr|E7ERI8|E7ERI8_HUMAN CLIP-associating protein 2 OS=Homo sapiens GN=CLASP2 PE=4 SV=1;>tr|F5H604|F5H604_HUMAN CLIP-associating protein 2 OS=Homo sapiens GN=CLASP2 PE=4	10	5	5	5	2	2	2	2	3	2	2	2	1	1	2	1	1	2	0	1	2	2	2	2	3	2	2	2	1	1	2	1	1	2	0	1	2	2	2	2	3	2
E7ERK9;Q9UI10;Q9UI10-2;Q9UI10-3;F5H6W1;F8W8L6;H7C2L8	E7ERK9;Q9UI10;Q9UI10-2;Q9UI10-3;F5H6W1;F8W8L6	6;6;5;5;5;3;1	6;6;5;5;5;3;1	6;6;5;5;5;3;1	Translation initiation factor eIF-2B subunit delta	EIF2B4	>tr|E7ERK9|E7ERK9_HUMAN Translation initiation factor eIF-2B subunit delta OS=Homo sapiens GN=EIF2B4 PE=3 SV=1;>sp|Q9UI10|EI2BD_HUMAN Translation initiation factor eIF-2B subunit delta OS=Homo sapiens GN=EIF2B4 PE=1 SV=2;>sp|Q9UI10-2|EI2BD_HUMAN Isoform 2	7	6	6	6	4	6	3	6	4	4	4	5	4	5	3	5	3	3	1	3	4	6	3	6	4	4	4	5	4	5	3	5	3	3	1	3	4	6	3	6	4	4
E7ERS3;Q86VM9;H7BXJ7;Q86VM9-2;F5H7R0;H3BP01;H3BPD0;H3BRH3;H3BRN6	E7ERS3;Q86VM9;H7BXJ7;Q86VM9-2	3;3;2;2;1;1;1;1;1	3;3;2;2;1;1;1;1;1	3;3;2;2;1;1;1;1;1	Zinc finger CCCH domain-containing protein 18	ZC3H18	>tr|E7ERS3|E7ERS3_HUMAN Zinc finger CCCH domain-containing protein 18 OS=Homo sapiens GN=ZC3H18 PE=4 SV=1;>sp|Q86VM9|ZCH18_HUMAN Zinc finger CCCH domain-containing protein 18 OS=Homo sapiens GN=ZC3H18 PE=1 SV=2;>tr|H7BXJ7|H7BXJ7_HUMAN Zinc finger CCCH doma	9	3	3	3	0	3	0	1	0	1	1	3	1	0	0	0	0	0	0	0	0	3	0	1	0	1	1	3	1	0	0	0	0	0	0	0	0	3	0	1	0	1
E9PEB9;E7ERU2;Q03001;F8W9J4;E9PHM6;E7ERU0;Q03001-8;Q03001-9;E7ETB9;Q5T0V7;H0YC65;F5H5R6	E9PEB9;E7ERU2;Q03001;F8W9J4;E9PHM6;E7ERU0;Q03001-8	16;16;16;16;11;11;9;5;2;2;1;1	16;16;16;16;11;11;9;5;2;2;1;1	6;6;6;6;6;6;6;0;0;0;1;1	Dystonin	DST	>tr|E9PEB9|E9PEB9_HUMAN Dystonin OS=Homo sapiens GN=DST PE=4 SV=2;>tr|E7ERU2|E7ERU2_HUMAN Dystonin OS=Homo sapiens GN=DST PE=4 SV=2;>sp|Q03001|DYST_HUMAN Dystonin OS=Homo sapiens GN=DST PE=1 SV=4;>tr|F8W9J4|F8W9J4_HUMAN Dystonin OS=Homo sapiens GN=DST PE=4	12	16	16	6	6	5	3	5	6	4	5	4	6	3	5	3	6	0	3	2	6	5	3	5	6	4	5	4	6	3	5	3	6	0	3	2	2	2	1	2	3	3
Q9Y4F5;Q9Y4F5-2;Q9Y4F5-3;E9PFC1;E7ERZ6	Q9Y4F5;Q9Y4F5-2;Q9Y4F5-3;E9PFC1;E7ERZ6	1;1;1;1;1	1;1;1;1;1	1;1;1;1;1	Protein KIAA0284	KIAA0284	>sp|Q9Y4F5|K0284_HUMAN Protein KIAA0284 OS=Homo sapiens GN=KIAA0284 PE=1 SV=4;>sp|Q9Y4F5-2|K0284_HUMAN Isoform 2 of Protein KIAA0284 OS=Homo sapiens GN=KIAA0284;>sp|Q9Y4F5-3|K0284_HUMAN Isoform 3 of Protein KIAA0284 OS=Homo sapiens GN=KIAA0284;>tr|E9PFC1|E	5	1	1	1	0	0	0	0	0	0	1	1	1	0	0	0	0	1	1	0	0	0	0	0	0	0	1	1	1	0	0	0	0	1	1	0	0	0	0	0	0	0
P98161;P98161-3;P98161-2;E7ES18;E9PBW3;H3BTE0;H3BPM4;H3BV77;H3BSE8	P98161;P98161-3;P98161-2;E7ES18;E9PBW3;H3BTE0;H3BPM4	4;4;4;4;3;3;3;1;1	4;4;4;4;3;3;3;1;1	4;4;4;4;3;3;3;1;1	Polycystin-1	PKD1	>sp|P98161|PKD1_HUMAN Polycystin-1 OS=Homo sapiens GN=PKD1 PE=1 SV=3;>sp|P98161-3|PKD1_HUMAN Isoform 3 of Polycystin-1 OS=Homo sapiens GN=PKD1;>sp|P98161-2|PKD1_HUMAN Isoform 2 of Polycystin-1 OS=Homo sapiens GN=PKD1;>tr|E7ES18|E7ES18_HUMAN Polycystin-1 OS	9	4	4	4	2	1	0	1	3	2	0	2	1	1	2	2	1	1	3	1	2	1	0	1	3	2	0	2	1	1	2	2	1	1	3	1	2	1	0	1	3	2
E7ES43;O95757;E9PDE8;D6RJ96	E7ES43;O95757;E9PDE8;D6RJ96	30;30;28;21	25;25;23;17	25;25;23;17	Heat shock 70 kDa protein 4L	HSPA4L	>tr|E7ES43|E7ES43_HUMAN Heat shock 70 kDa protein 4L OS=Homo sapiens GN=HSPA4L PE=3 SV=2;>sp|O95757|HS74L_HUMAN Heat shock 70 kDa protein 4L OS=Homo sapiens GN=HSPA4L PE=1 SV=3;>tr|E9PDE8|E9PDE8_HUMAN Heat shock 70 kDa protein 4L OS=Homo sapiens GN=HSPA4L	4	30	25	25	18	27	18	22	14	28	17	26	18	17	12	19	16	20	8	20	16	22	15	17	11	23	14	21	14	13	9	15	12	15	5	16	16	22	15	17	11	23
E7ES61	E7ES61	5	1	1		CCDC86	>tr|E7ES61|E7ES61_HUMAN Coiled-coil domain-containing protein 86 OS=Homo sapiens GN=CCDC86 PE=4 SV=1	1	5	1	1	1	2	3	4	1	1	1	3	3	2	2	4	2	4	2	1	0	0	1	1	0	0	0	0	0	0	0	0	0	0	0	0	0	0	1	1	0	0
Q6AI08;E7ESB9	Q6AI08;E7ESB9	2;2	2;2	2;2	HEAT repeat-containing protein 6	HEATR6	>sp|Q6AI08|HEAT6_HUMAN HEAT repeat-containing protein 6 OS=Homo sapiens GN=HEATR6 PE=1 SV=1;>tr|E7ESB9|E7ESB9_HUMAN HEAT repeat-containing protein 6 OS=Homo sapiens GN=HEATR6 PE=4 SV=2	2	2	2	2	0	1	0	1	0	1	0	0	0	0	0	1	0	0	0	1	0	1	0	1	0	1	0	0	0	0	0	1	0	0	0	1	0	1	0	1	0	1
Q96I15;E7ESG3;E7ESH3;H7C4A1;Q96I15-2;H7C3V9;C9JNL5;H7C1N7;H7C2M1;F8WBU3;F8WCL3	Q96I15;E7ESG3;E7ESH3;H7C4A1;Q96I15-2;H7C3V9;C9JNL5;H7C1N7;H7C2M1;F8WBU3;F8WCL3	2;2;2;2;1;1;1;1;1;1;1	2;2;2;2;1;1;1;1;1;1;1	2;2;2;2;1;1;1;1;1;1;1	Selenocysteine lyase	SCLY	>sp|Q96I15|SCLY_HUMAN Selenocysteine lyase OS=Homo sapiens GN=SCLY PE=1 SV=2;>tr|E7ESG3|E7ESG3_HUMAN Selenocysteine lyase OS=Homo sapiens GN=SCLY PE=4 SV=1;>tr|E7ESH3|E7ESH3_HUMAN Selenocysteine lyase OS=Homo sapiens GN=SCLY PE=3 SV=1;>tr|H7C4A1|H7C4A1_HUM	11	2	2	2	0	1	0	1	0	1	0	0	0	0	0	1	0	0	0	0	0	1	0	1	0	1	0	0	0	0	0	1	0	0	0	0	0	1	0	1	0	1
E7ESL0;Q9NWU5;A6NGJ8;Q9NWU5-2	E7ESL0;Q9NWU5;A6NGJ8;Q9NWU5-2	4;4;3;3	4;4;3;3	4;4;3;3	39S ribosomal protein L22, mitochondrial	MRPL22	>tr|E7ESL0|E7ESL0_HUMAN 39S ribosomal protein L22, mitochondrial OS=Homo sapiens GN=MRPL22 PE=3 SV=1;>sp|Q9NWU5|RM22_HUMAN 39S ribosomal protein L22, mitochondrial OS=Homo sapiens GN=MRPL22 PE=1 SV=1;>tr|A6NGJ8|A6NGJ8_HUMAN 39S ribosomal protein L22, mitoc	4	4	4	4	1	3	2	3	2	1	3	3	3	4	3	3	3	3	3	3	1	3	2	3	2	1	3	3	3	4	3	3	3	3	3	3	1	3	2	3	2	1
P20810-6;E7ESM9;P20810-7;G5E9D3;P20810-5;B7Z468;P20810;B7Z574;E7EVY3;G5E946;P20810-4;E7ES10;E9PDE4;P20810-2;E9PCH5;P20810-3;H0Y9H6;H0Y7F0;F8W7E0;E7EQ12;H0YD33;E7EQA0;E7EPY6;H0YA91;E9PSG1;H0Y944;E7EN75;D6RBR1;D6RGF7;D6RAA8;D6RC54;E7EQK6;D6RBZ8	P20810-6;E7ESM9;P20810-7;G5E9D3;P20810-5;B7Z468;P20810;B7Z574;E7EVY3;G5E946;P20810-4;E7ES10;E9PDE4;P20810-2;E9PCH5;P20810-3;H0Y9H6;H0Y7F0;F8W7E0;E7EQ12	22;22;21;21;20;20;17;17;17;17;16;16;16;15;15;13;13;13;12;11;9;9;9;8;6;5;4;3;3;3;2;1;1	22;22;21;21;20;20;17;17;17;17;16;16;16;15;15;13;13;13;12;11;9;9;9;8;6;5;4;3;3;3;2;1;1	22;22;21;21;20;20;17;17;17;17;16;16;16;15;15;13;13;13;12;11;9;9;9;8;6;5;4;3;3;3;2;1;1	Calpastatin	CAST	>sp|P20810-6|ICAL_HUMAN Isoform 6 of Calpastatin OS=Homo sapiens GN=CAST;>tr|E7ESM9|E7ESM9_HUMAN Calpastatin OS=Homo sapiens GN=CAST PE=4 SV=1;>sp|P20810-7|ICAL_HUMAN Isoform 7 of Calpastatin OS=Homo sapiens GN=CAST;>tr|G5E9D3|G5E9D3_HUMAN Calpastatin OS=H	33	22	22	22	13	18	15	16	14	17	16	18	18	10	12	14	14	10	8	13	13	18	15	16	14	17	16	18	18	10	12	14	14	10	8	13	13	18	15	16	14	17
Q13330;E7ESY4;Q13330-3;E7EN71;H0Y4T7;F8W9Y9;Q9BTC8;E7EV10;F8W8M8;Q13330-2;E9PCS8;E9PF88;H0YIT0	Q13330;E7ESY4;Q13330-3;E7EN71;H0Y4T7;F8W9Y9	4;4;4;3;3;3;1;1;1;1;1;1;1	4;4;4;3;3;3;1;1;1;1;1;1;1	3;3;3;3;3;3;0;0;0;0;0;0;0	Metastasis-associated protein MTA1	MTA1	>sp|Q13330|MTA1_HUMAN Metastasis-associated protein MTA1 OS=Homo sapiens GN=MTA1 PE=1 SV=2;>tr|E7ESY4|E7ESY4_HUMAN Metastasis-associated protein MTA1 OS=Homo sapiens GN=MTA1 PE=4 SV=1;>sp|Q13330-3|MTA1_HUMAN Isoform 3 of Metastasis-associated protein MTA1	13	4	4	3	1	3	1	3	3	2	1	3	1	2	0	1	0	1	0	1	1	3	1	3	3	2	1	3	1	2	0	1	0	1	0	1	1	2	1	2	2	1
Q8WVX9;E7ETC1;E9PNW8	Q8WVX9;E7ETC1;E9PNW8	1;1;1	1;1;1	1;1;1	Fatty acyl-CoA reductase 1	FAR1	>sp|Q8WVX9|FACR1_HUMAN Fatty acyl-CoA reductase 1 OS=Homo sapiens GN=FAR1 PE=1 SV=1;>tr|E7ETC1|E7ETC1_HUMAN Fatty acyl-CoA reductase 1 OS=Homo sapiens GN=FAR1 PE=4 SV=2;>tr|E9PNW8|E9PNW8_HUMAN Fatty acyl-CoA reductase 1 (Fragment) OS=Homo sapiens GN=FAR1 P	3	1	1	1	1	1	1	1	1	1	1	1	1	1	1	1	1	1	1	1	1	1	1	1	1	1	1	1	1	1	1	1	1	1	1	1	1	1	1	1	1	1
E7ETK8;P49588;H3BPK7;H3BRC8;H3BSV2	E7ETK8;P49588	44;44;14;8;6	44;44;14;8;6	44;44;14;8;6	Alanine--tRNA ligase, cytoplasmic	AARS	>tr|E7ETK8|E7ETK8_HUMAN Uncharacterized protein OS=Homo sapiens GN=AARS PE=3 SV=1;>sp|P49588|SYAC_HUMAN Alanine--tRNA ligase, cytoplasmic OS=Homo sapiens GN=AARS PE=1 SV=2	5	44	44	44	28	38	31	34	27	40	30	35	26	30	26	37	25	34	15	34	28	38	31	34	27	40	30	35	26	30	26	37	25	34	15	34	28	38	31	34	27	40
Q12959-2;Q12959-7;Q12959;Q12959-4;E7ETS7;Q12959-6;Q12959-3;Q12959-5;E7EWL7;E9PG21;E7EQD7;B4E2H8;H7C166;C9IYP1	Q12959-2;Q12959-7;Q12959;Q12959-4;E7ETS7;Q12959-6;Q12959-3;Q12959-5;E7EWL7;E9PG21;E7EQD7	4;4;4;4;4;4;4;4;4;4;3;1;1;1	4;4;4;4;4;4;4;4;4;4;3;1;1;1	3;3;3;3;3;3;3;3;3;3;3;1;1;1	Disks large homolog 1	DLG1	>sp|Q12959-2|DLG1_HUMAN Isoform 2 of Disks large homolog 1 OS=Homo sapiens GN=DLG1;>sp|Q12959-7|DLG1_HUMAN Isoform 7 of Disks large homolog 1 OS=Homo sapiens GN=DLG1;>sp|Q12959|DLG1_HUMAN Disks large homolog 1 OS=Homo sapiens GN=DLG1 PE=1 SV=2;>sp|Q12959-4	14	4	4	3	1	1	0	3	2	1	1	3	2	2	1	0	1	1	0	0	1	1	0	3	2	1	1	3	2	2	1	0	1	1	0	0	1	1	0	3	2	1
Q6R327-3;Q6R327;E7ETT0	Q6R327-3;Q6R327;E7ETT0	4;4;4	4;4;4	4;4;4	Rapamycin-insensitive companion of mTOR	RICTOR	>sp|Q6R327-3|RICTR_HUMAN Isoform 3 of Rapamycin-insensitive companion of mTOR OS=Homo sapiens GN=RICTOR;>sp|Q6R327|RICTR_HUMAN Rapamycin-insensitive companion of mTOR OS=Homo sapiens GN=RICTOR PE=1 SV=1;>tr|E7ETT0|E7ETT0_HUMAN Uncharacterized protein OS=Ho	3	4	4	4	2	1	0	2	2	2	0	3	1	2	1	1	2	2	2	2	2	1	0	2	2	2	0	3	1	2	1	1	2	2	2	2	2	1	0	2	2	2
E7ETU7;H0Y9G6;P09001;E9PF06;D6RC14;D6RBQ5	E7ETU7;H0Y9G6;P09001;E9PF06	6;6;6;4;1;1	6;6;6;4;1;1	6;6;6;4;1;1	39S ribosomal protein L3, mitochondrial	MRPL3	>tr|E7ETU7|E7ETU7_HUMAN 39S ribosomal protein L3, mitochondrial OS=Homo sapiens GN=MRPL3 PE=3 SV=1;>tr|H0Y9G6|H0Y9G6_HUMAN 39S ribosomal protein L3, mitochondrial (Fragment) OS=Homo sapiens GN=MRPL3 PE=3 SV=1;>sp|P09001|RM03_HUMAN 39S ribosomal protein L3,	6	6	6	6	2	3	2	4	2	4	2	2	3	4	3	5	2	3	3	3	2	3	2	4	2	4	2	2	3	4	3	5	2	3	3	3	2	3	2	4	2	4
O00469-2;O00469;E7ETU9;B3KWS3;C9JXZ0	O00469-2;O00469;E7ETU9	19;19;19;9;6	19;19;19;9;6	19;19;19;9;6	Procollagen-lysine,2-oxoglutarate 5-dioxygenase 2	PLOD2	>sp|O00469-2|PLOD2_HUMAN Isoform 2 of Procollagen-lysine,2-oxoglutarate 5-dioxygenase 2 OS=Homo sapiens GN=PLOD2;>sp|O00469|PLOD2_HUMAN Procollagen-lysine,2-oxoglutarate 5-dioxygenase 2 OS=Homo sapiens GN=PLOD2 PE=1 SV=2;>tr|E7ETU9|E7ETU9_HUMAN Procollagen	5	19	19	19	15	16	11	17	13	16	9	16	9	9	8	8	6	8	3	6	15	16	11	17	13	16	9	16	9	9	8	8	6	8	3	6	15	16	11	17	13	16
E7ETY2;Q13428-7;Q13428-6	E7ETY2;Q13428-7;Q13428-6	24;23;22	2;2;1	1;1;1		TCOF1	>tr|E7ETY2|E7ETY2_HUMAN Treacle protein OS=Homo sapiens GN=TCOF1 PE=4 SV=1;>sp|Q13428-7|TCOF_HUMAN Isoform 7 of Treacle protein OS=Homo sapiens GN=TCOF1;>sp|Q13428-6|TCOF_HUMAN Isoform 6 of Treacle protein OS=Homo sapiens GN=TCOF1	3	24	2	1	11	17	11	17	12	17	9	17	12	11	7	11	8	12	5	10	0	1	0	1	1	0	0	1	1	1	0	1	0	0	1	0	0	1	0	0	0	0
Q8TED1;E7ETY7	Q8TED1;E7ETY7	5;5	5;5	5;5	Probable glutathione peroxidase 8;Glutathione peroxidase	GPX8	>sp|Q8TED1|GPX8_HUMAN Probable glutathione peroxidase 8 OS=Homo sapiens GN=GPX8 PE=1 SV=2;>tr|E7ETY7|E7ETY7_HUMAN Glutathione peroxidase OS=Homo sapiens GN=GPX8 PE=3 SV=1	2	5	5	5	4	4	4	5	5	5	3	5	3	2	2	3	2	3	2	2	4	4	4	5	5	5	3	5	3	2	2	3	2	3	2	2	4	4	4	5	5	5
Q9BVC6;E7ETZ3	Q9BVC6;E7ETZ3	3;3	3;3	3;3	Transmembrane protein 109	TMEM109	>sp|Q9BVC6|TM109_HUMAN Transmembrane protein 109 OS=Homo sapiens GN=TMEM109 PE=1 SV=1;>tr|E7ETZ3|E7ETZ3_HUMAN Transmembrane protein 109 OS=Homo sapiens GN=TMEM109 PE=4 SV=1	2	3	3	3	2	1	3	1	2	2	3	2	3	3	2	3	2	3	2	2	2	1	3	1	2	2	3	2	3	3	2	3	2	3	2	2	2	1	3	1	2	2
Q9Y6E2;E7ETZ4;Q75MG1;E7EMS9;F8WDX8;C9JF98;E9PFD4;B5MCH7;B5MCE7	Q9Y6E2;E7ETZ4;Q75MG1;E7EMS9;F8WDX8;C9JF98;E9PFD4	10;10;9;7;6;6;6;4;3	9;9;9;7;6;6;6;3;2	9;9;9;7;6;6;6;3;2	Basic leucine zipper and W2 domain-containing protein 2	BZW2	>sp|Q9Y6E2|BZW2_HUMAN Basic leucine zipper and W2 domain-containing protein 2 OS=Homo sapiens GN=BZW2 PE=1 SV=1;>tr|E7ETZ4|E7ETZ4_HUMAN Basic leucine zipper and W2 domain-containing protein 2 (Fragment) OS=Homo sapiens GN=BZW2 PE=4 SV=1;>tr|Q75MG1|Q75MG1_H	9	10	9	9	6	9	6	7	5	8	6	9	6	7	4	9	6	7	2	8	5	8	5	6	4	7	5	8	5	6	3	8	5	6	1	7	5	8	5	6	4	7
E7EU18;Q9Y679-2;Q9Y679;G8JLM8;Q9Y679-3	E7EU18;Q9Y679-2;Q9Y679;G8JLM8;Q9Y679-3	7;7;6;5;5	7;7;6;5;5	7;7;6;5;5	Ancient ubiquitous protein 1	AUP1	>tr|E7EU18|E7EU18_HUMAN Uncharacterized protein OS=Homo sapiens GN=AUP1 PE=4 SV=1;>sp|Q9Y679-2|AUP1_HUMAN Isoform Short of Ancient ubiquitous protein 1 OS=Homo sapiens GN=AUP1;>sp|Q9Y679|AUP1_HUMAN Ancient ubiquitous protein 1 OS=Homo sapiens GN=AUP1 PE=1	5	7	7	7	2	4	3	4	2	4	1	6	2	1	1	1	1	1	2	1	2	4	3	4	2	4	1	6	2	1	1	1	1	1	2	1	2	4	3	4	2	4
E7EU23;P50395;P50395-2;Q5SX87;E9PFL7;Q5SX91;Q5SX86;Q5SX90	E7EU23;P50395;P50395-2	37;37;31;18;15;15;11;11	37;37;31;18;15;15;11;11	27;27;23;12;8;8;8;8	Rab GDP dissociation inhibitor beta	GDI2	>tr|E7EU23|E7EU23_HUMAN Rab GDP dissociation inhibitor beta OS=Homo sapiens GN=GDI2 PE=4 SV=1;>sp|P50395|GDIB_HUMAN Rab GDP dissociation inhibitor beta OS=Homo sapiens GN=GDI2 PE=1 SV=2;>sp|P50395-2|GDIB_HUMAN Isoform 2 of Rab GDP dissociation inhibitor be	8	37	37	27	31	33	33	37	34	33	33	36	33	34	32	34	33	34	28	35	31	33	33	37	34	33	33	36	33	34	32	34	33	34	28	35	22	23	24	27	24	23
O14964;E7EU53;O14964-2;F5H5Y5	O14964;E7EU53;O14964-2;F5H5Y5	6;6;6;6	6;6;6;6	6;6;6;6	Hepatocyte growth factor-regulated tyrosine kinase substrate	HGS	>sp|O14964|HGS_HUMAN Hepatocyte growth factor-regulated tyrosine kinase substrate OS=Homo sapiens GN=HGS PE=1 SV=1;>tr|E7EU53|E7EU53_HUMAN Hepatocyte growth factor-regulated tyrosine kinase substrate OS=Homo sapiens GN=HGS PE=4 SV=1;>sp|O14964-2|HGS_HUMAN	4	6	6	6	1	4	1	5	1	3	1	3	1	1	0	2	0	2	0	2	1	4	1	5	1	3	1	3	1	1	0	2	0	2	0	2	1	4	1	5	1	3
Q5U5J2;P68400;E7EU96;P68400-2	Q5U5J2;P68400;E7EU96;P68400-2	6;6;6;3	6;6;6;3	6;6;6;3	Casein kinase II subunit alpha	CSNK2A1	>tr|Q5U5J2|Q5U5J2_HUMAN CSNK2A1 protein OS=Homo sapiens GN=CSNK2A1 PE=1 SV=1;>sp|P68400|CSK21_HUMAN Casein kinase II subunit alpha OS=Homo sapiens GN=CSNK2A1 PE=1 SV=1;>tr|E7EU96|E7EU96_HUMAN Casein kinase II subunit alpha OS=Homo sapiens GN=CSNK2A1 PE=4 S	4	6	6	6	4	4	3	4	4	5	3	4	4	3	3	4	3	5	3	3	4	4	3	4	4	5	3	4	4	3	3	4	3	5	3	3	4	4	3	4	4	5
Q99459;E7EUB4	Q99459;E7EUB4	19;19	19;19	19;19	Cell division cycle 5-like protein	CDC5L	>sp|Q99459|CDC5L_HUMAN Cell division cycle 5-like protein OS=Homo sapiens GN=CDC5L PE=1 SV=2;>tr|E7EUB4|E7EUB4_HUMAN Uncharacterized protein OS=Homo sapiens GN=CDC5L PE=4 SV=1	2	19	19	19	11	18	12	17	13	17	9	16	10	11	10	11	10	12	6	11	11	18	12	17	13	17	9	16	10	11	10	11	10	12	6	11	11	18	12	17	13	17
E7EUE1;P28288;P28288-2;F5GYC1;P28288-3	E7EUE1;P28288;P28288-2;F5GYC1	13;12;11;10;3	13;12;11;10;3	13;12;11;10;3	ATP-binding cassette sub-family D member 3	ABCD3	>tr|E7EUE1|E7EUE1_HUMAN ATP-binding cassette sub-family D member 3 OS=Homo sapiens GN=ABCD3 PE=3 SV=1;>sp|P28288|ABCD3_HUMAN ATP-binding cassette sub-family D member 3 OS=Homo sapiens GN=ABCD3 PE=1 SV=1;>sp|P28288-2|ABCD3_HUMAN Isoform 2 of ATP-binding cas	5	13	13	13	8	12	8	12	8	11	8	12	7	7	9	10	7	13	8	10	8	12	8	12	8	11	8	12	7	7	9	10	7	13	8	10	8	12	8	12	8	11
Q96PZ0;E7EUH7;H0Y863	Q96PZ0;E7EUH7	7;7;2	7;7;2	7;7;2	Pseudouridylate synthase 7 homolog	PUS7	>sp|Q96PZ0|PUS7_HUMAN Pseudouridylate synthase 7 homolog OS=Homo sapiens GN=PUS7 PE=1 SV=2;>tr|E7EUH7|E7EUH7_HUMAN Pseudouridylate synthase 7 homolog OS=Homo sapiens GN=PUS7 PE=4 SV=1	3	7	7	7	3	6	4	6	4	5	5	5	3	4	1	4	2	3	0	2	3	6	4	6	4	5	5	5	3	4	1	4	2	3	0	2	3	6	4	6	4	5
E7EUQ8	E7EUQ8	46	1	1	Pyruvate kinase	PKM2	>tr|E7EUQ8|E7EUQ8_HUMAN Pyruvate kinase OS=Homo sapiens GN=PKM2 PE=3 SV=1	1	46	1	1	43	43	44	42	42	44	42	44	43	44	43	42	42	44	37	44	1	0	1	0	1	1	1	0	1	1	1	0	1	1	0	1	1	0	1	0	1	1
E7EUU4;E9PFM1;Q04637;Q04637-3;E9PGM1;Q04637-4;G5E9S1;Q04637-6;C9JF13;C9K073;C9J2Z7;H7C044;H7C0V6;C9JHW9;C9J987;C9JIH5;C9JWW9;C9JSU8;C9JWH9;C9J556;C9JWH7	E7EUU4;E9PFM1;Q04637;Q04637-3;E9PGM1;Q04637-4;G5E9S1;Q04637-6	37;36;36;36;35;34;34;33;16;14;13;6;3;2;2;2;1;1;1;1;1	37;36;36;36;35;34;34;33;16;14;13;6;3;2;2;2;1;1;1;1;1	2;2;2;2;0;0;0;0;0;2;2;0;0;1;2;2;0;0;1;0;0	Eukaryotic translation initiation factor 4 gamma 1	EIF4G1	>tr|E7EUU4|E7EUU4_HUMAN Eukaryotic translation initiation factor 4 gamma 1 OS=Homo sapiens GN=EIF4G1 PE=4 SV=1;>tr|E9PFM1|E9PFM1_HUMAN Eukaryotic translation initiation factor 4 gamma 1 OS=Homo sapiens GN=EIF4G1 PE=4 SV=1;>sp|Q04637|IF4G1_HUMAN Eukaryotic	21	37	37	2	23	31	25	32	25	30	24	33	25	24	16	26	21	21	14	22	23	31	25	32	25	30	24	33	25	24	16	26	21	21	14	22	1	1	1	1	1	1
O75179;O75179-2;E7EUV3;H0YM23;G5E964;E7EWI7;O75179-4;Q8IWZ2;Q8IWZ3-4;Q8IWZ3;E9PF56;E9PDP5;Q8TEF1;O75179-3;C9JRC1;B5MEE3;E7ETA2;H0YLQ3;O75179-5;H3BLS9;E7ET58;H7BXD7;H7C2F5	O75179;O75179-2;E7EUV3;H0YM23;G5E964;E7EWI7;O75179-4	4;4;4;4;4;2;2;1;1;1;1;1;1;1;1;1;1;1;1;1;1;1;1	4;4;4;4;4;2;2;1;1;1;1;1;1;1;1;1;1;1;1;1;1;1;1	4;4;4;4;4;2;2;1;1;1;1;1;1;1;1;1;1;1;1;1;1;1;1	Ankyrin repeat domain-containing protein 17	ANKRD17	>sp|O75179|ANR17_HUMAN Ankyrin repeat domain-containing protein 17 OS=Homo sapiens GN=ANKRD17 PE=1 SV=3;>sp|O75179-2|ANR17_HUMAN Isoform 2 of Ankyrin repeat domain-containing protein 17 OS=Homo sapiens GN=ANKRD17;>tr|E7EUV3|E7EUV3_HUMAN Ankyrin repeat doma	23	4	4	4	2	2	0	3	1	2	1	2	1	1	0	2	1	1	0	0	2	2	0	3	1	2	1	2	1	1	0	2	1	1	0	0	2	2	0	3	1	2
E7EVA0;P27816;P27816-6;P27816-2;C9JFC3;B9ZVR1;H7C456;P27816-7	E7EVA0;P27816;P27816-6;P27816-2;C9JFC3;B9ZVR1	47;44;42;36;26;25;8;2	47;44;42;36;26;25;8;2	16;14;14;9;14;0;0;0	Microtubule-associated protein;Microtubule-associated protein 4	MAP4	>tr|E7EVA0|E7EVA0_HUMAN Microtubule-associated protein OS=Homo sapiens GN=MAP4 PE=4 SV=1;>sp|P27816|MAP4_HUMAN Microtubule-associated protein 4 OS=Homo sapiens GN=MAP4 PE=1 SV=3;>sp|P27816-6|MAP4_HUMAN Isoform 6 of Microtubule-associated protein 4 OS=Homo	8	47	47	16	27	35	29	39	30	42	27	41	30	36	25	38	26	32	21	28	27	35	29	39	30	42	27	41	30	36	25	38	26	32	21	28	10	12	9	15	9	14
E7EVC7;Q676U5;Q676U5-2;Q676U5-3	E7EVC7;Q676U5;Q676U5-2;Q676U5-3	1;1;1;1	1;1;1;1	1;1;1;1	Autophagy-related protein 16-1	ATG16L1	>tr|E7EVC7|E7EVC7_HUMAN Autophagy-related protein 16-1 OS=Homo sapiens GN=ATG16L1 PE=4 SV=1;>sp|Q676U5|A16L1_HUMAN Autophagy-related protein 16-1 OS=Homo sapiens GN=ATG16L1 PE=1 SV=2;>sp|Q676U5-2|A16L1_HUMAN Isoform 2 of Autophagy-related protein 16-1 OS=H	4	1	1	1	0	1	0	1	0	1	0	0	0	0	0	0	0	0	0	0	0	1	0	1	0	1	0	0	0	0	0	0	0	0	0	0	0	1	0	1	0	1
O43395;E7EVD1;B4DSY9	O43395;E7EVD1;B4DSY9	6;6;3	6;6;3	6;6;3	U4/U6 small nuclear ribonucleoprotein Prp3	PRPF3	>sp|O43395|PRPF3_HUMAN U4/U6 small nuclear ribonucleoprotein Prp3 OS=Homo sapiens GN=PRPF3 PE=1 SV=2;>tr|E7EVD1|E7EVD1_HUMAN U4/U6 small nuclear ribonucleoprotein Prp3 OS=Homo sapiens GN=PRPF3 PE=4 SV=1;>tr|B4DSY9|B4DSY9_HUMAN U4/U6 small nuclear ribonucle	3	6	6	6	5	5	3	5	4	5	3	5	4	4	3	4	3	6	3	3	5	5	3	5	4	5	3	5	4	4	3	4	3	6	3	3	5	5	3	5	4	5
Q86U86;Q86U86-8;Q86U86-2;Q86U86-9;Q86U86-3;Q86U86-7;Q86U86-4;Q86U86-5;E7EVG2;H0Y5B5;Q86U86-6;C9JPI5;C9JQF1;C9J053;C9JCJ2	Q86U86;Q86U86-8;Q86U86-2;Q86U86-9;Q86U86-3;Q86U86-7;Q86U86-4;Q86U86-5;E7EVG2;H0Y5B5;Q86U86-6	4;4;4;4;4;4;4;4;4;4;3;1;1;1;1	4;4;4;4;4;4;4;4;4;4;3;1;1;1;1	4;4;4;4;4;4;4;4;4;4;3;1;1;1;1	Protein polybromo-1	PBRM1	>sp|Q86U86|PB1_HUMAN Protein polybromo-1 OS=Homo sapiens GN=PBRM1 PE=1 SV=1;>sp|Q86U86-8|PB1_HUMAN Isoform 8 of Protein polybromo-1 OS=Homo sapiens GN=PBRM1;>sp|Q86U86-2|PB1_HUMAN Isoform 2 of Protein polybromo-1 OS=Homo sapiens GN=PBRM1;>sp|Q86U86-9|PB1_H	15	4	4	4	1	3	2	2	2	1	2	3	1	2	1	1	1	1	1	1	1	3	2	2	2	1	2	3	1	2	1	1	1	1	1	1	1	3	2	2	2	1
E7EVH7;Q07866-9;Q07866-4;G3V5R9;Q07866-6;F8VTM4;Q07866-5;G3V3H3;Q07866-7;F8W6L3;Q07866;Q07866-3;Q07866-2;G3V2E7;Q07866-8;G5E9S8;E9PQ02;A8MX29;H0YG16;H0YJT3;H0YJL0;G3V2P7;H0YJU9;H0YGB8	E7EVH7;Q07866-9;Q07866-4;G3V5R9;Q07866-6;F8VTM4;Q07866-5;G3V3H3;Q07866-7;F8W6L3;Q07866;Q07866-3;Q07866-2;G3V2E7;Q07866-8;G5E9S8	15;15;15;15;15;15;15;15;15;15;15;15;15;15;15;13;4;3;3;3;3;3;3;1	15;15;15;15;15;15;15;15;15;15;15;15;15;15;15;13;4;3;3;3;3;3;3;1	8;8;8;8;8;8;8;8;8;8;8;8;8;8;8;8;0;0;2;2;2;3;2;1	Kinesin light chain 1	KLC1	>tr|E7EVH7|E7EVH7_HUMAN Kinesin light chain 1 OS=Homo sapiens GN=KLC1 PE=4 SV=1;>sp|Q07866-9|KLC1_HUMAN Isoform I of Kinesin light chain 1 OS=Homo sapiens GN=KLC1;>sp|Q07866-4|KLC1_HUMAN Isoform J of Kinesin light chain 1 OS=Homo sapiens GN=KLC1;>tr|G3V5R9	24	15	15	8	5	11	7	11	7	13	7	11	7	8	6	8	6	7	4	7	5	11	7	11	7	13	7	11	7	8	6	8	6	7	4	7	2	5	3	5	3	6
E7EVS8	E7EVS8	1	1	1		TNC	>tr|E7EVS8|E7EVS8_HUMAN Tenascin OS=Homo sapiens GN=TNC PE=4 SV=1	1	1	1	1	0	0	0	0	1	0	0	0	0	1	1	1	0	1	0	0	0	0	0	0	1	0	0	0	0	1	1	1	0	1	0	0	0	0	0	0	1	0
E7EVU8;Q7Z6Z7;Q7Z6Z7-3;E9PD66;Q7Z6Z7-2;H0Y5W0;Q5H962;H0Y659;F5H1P2;Q5H963	E7EVU8;Q7Z6Z7;Q7Z6Z7-3;E9PD66;Q7Z6Z7-2;H0Y5W0	55;55;55;55;55;40;23;13;3;2	55;55;55;55;55;40;23;13;3;2	55;55;55;55;55;40;23;13;3;2	E3 ubiquitin-protein ligase HUWE1	HUWE1	>tr|E7EVU8|E7EVU8_HUMAN Uncharacterized protein OS=Homo sapiens GN=HUWE1 PE=4 SV=1;>sp|Q7Z6Z7|HUWE1_HUMAN E3 ubiquitin-protein ligase HUWE1 OS=Homo sapiens GN=HUWE1 PE=1 SV=3;>sp|Q7Z6Z7-3|HUWE1_HUMAN Isoform 3 of E3 ubiquitin-protein ligase HUWE1 OS=Homo s	10	55	55	55	32	47	35	50	32	45	35	41	27	28	15	36	23	33	8	33	32	47	35	50	32	45	35	41	27	28	15	36	23	33	8	33	32	47	35	50	32	45
E7EVW0;P28340;H0Y3D1	E7EVW0;P28340;H0Y3D1	16;16;13	16;16;13	16;16;13	DNA polymerase;DNA polymerase delta catalytic subunit	POLD1	>tr|E7EVW0|E7EVW0_HUMAN DNA polymerase OS=Homo sapiens GN=POLD1 PE=3 SV=1;>sp|P28340|DPOD1_HUMAN DNA polymerase delta catalytic subunit OS=Homo sapiens GN=POLD1 PE=1 SV=2;>tr|H0Y3D1|H0Y3D1_HUMAN DNA polymerase OS=Homo sapiens GN=POLD1 PE=3 SV=1	3	16	16	16	5	10	4	10	5	10	5	7	3	4	3	7	1	2	1	2	5	10	4	10	5	10	5	7	3	4	3	7	1	2	1	2	5	10	4	10	5	10
Q9NVU7;E7EW05;Q9NVU7-2;D6RC74;F8W8T7	Q9NVU7;E7EW05;Q9NVU7-2;D6RC74;F8W8T7	4;4;2;2;2	4;4;2;2;2	4;4;2;2;2	Protein SDA1 homolog	SDAD1	>sp|Q9NVU7|SDA1_HUMAN Protein SDA1 homolog OS=Homo sapiens GN=SDAD1 PE=1 SV=3;>tr|E7EW05|E7EW05_HUMAN Protein SDA1 homolog OS=Homo sapiens GN=SDAD1 PE=4 SV=1;>sp|Q9NVU7-2|SDA1_HUMAN Isoform 2 of Protein SDA1 homolog OS=Homo sapiens GN=SDAD1;>tr|D6RC74|D6RC	5	4	4	4	2	4	1	4	2	4	0	4	2	1	3	3	3	3	1	2	2	4	1	4	2	4	0	4	2	1	3	3	3	3	1	2	2	4	1	4	2	4
Q96AT9;E7EW52;Q96AT9-2;B4E016;Q53TV9;C9JPQ7;C9J6A7;C9IZU8;C9J9T0;C9J8S0;E7ESZ6;C9IYE8;F8WBT4	Q96AT9;E7EW52;Q96AT9-2;B4E016;Q53TV9;C9JPQ7;C9J6A7;C9IZU8;C9J9T0	4;4;4;3;3;3;3;2;2;1;1;1;1	4;4;4;3;3;3;3;2;2;1;1;1;1	4;4;4;3;3;3;3;2;2;1;1;1;1	Ribulose-phosphate 3-epimerase	RPE	>sp|Q96AT9|RPE_HUMAN Ribulose-phosphate 3-epimerase OS=Homo sapiens GN=RPE PE=1 SV=1;>tr|E7EW52|E7EW52_HUMAN Ribulose-phosphate 3-epimerase OS=Homo sapiens GN=RPE PE=3 SV=1;>sp|Q96AT9-2|RPE_HUMAN Isoform 2 of Ribulose-phosphate 3-epimerase OS=Homo sapiens	13	4	4	4	3	4	3	3	2	4	2	4	4	3	3	4	4	4	2	3	3	4	3	3	2	4	2	4	4	3	3	4	4	4	2	3	3	4	3	3	2	4
E7EW54	E7EW54	1	1	1		IRF5	>tr|E7EW54|E7EW54_HUMAN Interferon regulatory factor 5 OS=Homo sapiens GN=IRF5 PE=4 SV=1	1	1	1	1	0	0	0	0	0	0	0	0	0	0	0	0	0	0	1	0	0	0	0	0	0	0	0	0	0	0	0	0	0	0	1	0	0	0	0	0	0	0
Q8NBT2;E7EWE9	Q8NBT2;E7EWE9	2;2	2;2	2;2	Kinetochore protein Spc24	SPC24	>sp|Q8NBT2|SPC24_HUMAN Kinetochore protein Spc24 OS=Homo sapiens GN=SPC24 PE=1 SV=2;>tr|E7EWE9|E7EWE9_HUMAN Kinetochore protein Spc24 OS=Homo sapiens GN=SPC24 PE=4 SV=1	2	2	2	2	1	0	0	0	0	1	1	1	0	0	1	0	0	1	0	1	1	0	0	0	0	1	1	1	0	0	1	0	0	1	0	1	1	0	0	0	0	1
P36578;E7EWF1;H3BM89;B4DMJ2;H3BTP7;H3BU31;B4DP82	P36578;E7EWF1;H3BM89;B4DMJ2;H3BTP7	34;34;24;21;18;12;10	34;34;24;21;18;12;10	34;34;24;21;18;12;10	60S ribosomal protein L4	RPL4	>sp|P36578|RL4_HUMAN 60S ribosomal protein L4 OS=Homo sapiens GN=RPL4 PE=1 SV=5;>tr|E7EWF1|E7EWF1_HUMAN 60S ribosomal protein L4 OS=Homo sapiens GN=RPL4 PE=4 SV=1;>tr|H3BM89|H3BM89_HUMAN 60S ribosomal protein L4 OS=Homo sapiens GN=RPL4 PE=4 SV=1;>tr|B4DMJ2	7	34	34	34	32	32	30	31	29	32	27	33	32	33	31	33	30	33	28	31	32	32	30	31	29	32	27	33	32	33	31	33	30	33	28	31	32	32	30	31	29	32
H0Y886;O43674;E7EWP0;O43674-2	H0Y886;O43674;E7EWP0;O43674-2	2;2;2;2	2;2;2;2	2;2;2;2	NADH dehydrogenase [ubiquinone] 1 beta subcomplex subunit 5, mitochondrial	NDUFB5	>tr|H0Y886|H0Y886_HUMAN NADH dehydrogenase [ubiquinone] 1 beta subcomplex subunit 5, mitochondrial (Fragment) OS=Homo sapiens GN=NDUFB5 PE=4 SV=1;>sp|O43674|NDUB5_HUMAN NADH dehydrogenase [ubiquinone] 1 beta subcomplex subunit 5, mitochondrial OS=Homo sapi	4	2	2	2	2	2	1	2	2	2	1	2	1	2	1	1	1	2	1	1	2	2	1	2	2	2	1	2	1	2	1	1	1	2	1	1	2	2	1	2	2	2
E7EWS7;P68036;B4DDG1	E7EWS7;P68036;B4DDG1	11;11;9	11;11;9	11;11;9	Ubiquitin-conjugating enzyme E2 L3	UBE2L3	>tr|E7EWS7|E7EWS7_HUMAN Ubiquitin-conjugating enzyme E2 L3 OS=Homo sapiens GN=UBE2L3 PE=3 SV=1;>sp|P68036|UB2L3_HUMAN Ubiquitin-conjugating enzyme E2 L3 OS=Homo sapiens GN=UBE2L3 PE=1 SV=1;>tr|B4DDG1|B4DDG1_HUMAN Ubiquitin-conjugating enzyme E2 L3 OS=Homo	3	11	11	11	8	10	8	11	9	10	8	9	7	9	9	11	9	10	5	9	8	10	8	11	9	10	8	9	7	9	9	11	9	10	5	9	8	10	8	11	9	10
P06756;E7EWZ6;P06756-2;B4DYQ7;H7BZG1	P06756;E7EWZ6;P06756-2;B4DYQ7	16;16;15;9;1	16;16;15;9;1	16;16;15;9;1	Integrin alpha-V;Integrin alpha-V heavy chain;Integrin alpha-V light chain	ITGAV	>sp|P06756|ITAV_HUMAN Integrin alpha-V OS=Homo sapiens GN=ITGAV PE=1 SV=2;>tr|E7EWZ6|E7EWZ6_HUMAN Integrin alpha-V light chain OS=Homo sapiens GN=ITGAV PE=3 SV=1;>sp|P06756-2|ITAV_HUMAN Isoform 2 of Integrin alpha-V OS=Homo sapiens GN=ITGAV;>tr|B4DYQ7|B4DY	5	16	16	16	7	9	6	11	5	8	5	8	4	9	2	3	2	5	2	3	7	9	6	11	5	8	5	8	4	9	2	3	2	5	2	3	7	9	6	11	5	8
E7EWZ9;G3V4P8;P60983;O60234;G3V3X4	E7EWZ9;G3V4P8;P60983	6;6;6;2;1	6;6;6;2;1	6;6;6;2;1	Glia maturation factor beta	GMFB	>tr|E7EWZ9|E7EWZ9_HUMAN Glia maturation factor beta OS=Homo sapiens GN=GMFB PE=4 SV=1;>tr|G3V4P8|G3V4P8_HUMAN Glia maturation factor beta (Fragment) OS=Homo sapiens GN=GMFB PE=4 SV=1;>sp|P60983|GMFB_HUMAN Glia maturation factor beta OS=Homo sapiens GN=GMFB	5	6	6	6	1	5	2	5	3	5	2	4	1	4	1	4	2	3	0	3	1	5	2	5	3	5	2	4	1	4	1	4	2	3	0	3	1	5	2	5	3	5
Q05682;Q05682-2;Q05682-6;Q05682-3;E7EX44	Q05682;Q05682-2;Q05682-6;Q05682-3;E7EX44	39;39;39;39;39	1;1;1;1;1	1;1;1;1;1	Caldesmon	CALD1	>sp|Q05682|CALD1_HUMAN Caldesmon OS=Homo sapiens GN=CALD1 PE=1 SV=3;>sp|Q05682-2|CALD1_HUMAN Isoform 2 of Caldesmon OS=Homo sapiens GN=CALD1;>sp|Q05682-6|CALD1_HUMAN Isoform 6 of Caldesmon OS=Homo sapiens GN=CALD1;>sp|Q05682-3|CALD1_HUMAN Isoform 3 of Cald	5	39	1	1	26	27	30	31	28	28	31	32	31	33	26	28	27	28	19	27	0	0	0	1	0	0	0	0	0	0	0	0	0	0	0	0	0	0	0	1	0	0
Q96ST2;E7EX51;Q96ST2-3;Q96ST2-2;B4DJ84;B8ZZB6	Q96ST2;E7EX51;Q96ST2-3;Q96ST2-2	5;5;4;4;1;1	5;5;4;4;1;1	5;5;4;4;1;1	Protein IWS1 homolog	IWS1	>sp|Q96ST2|IWS1_HUMAN Protein IWS1 homolog OS=Homo sapiens GN=IWS1 PE=1 SV=2;>tr|E7EX51|E7EX51_HUMAN Protein IWS1 homolog OS=Homo sapiens GN=IWS1 PE=4 SV=2;>sp|Q96ST2-3|IWS1_HUMAN Isoform 3 of Protein IWS1 homolog OS=Homo sapiens GN=IWS1;>sp|Q96ST2-2|IWS1_	6	5	5	5	1	3	2	2	2	2	1	2	2	2	2	3	1	2	0	1	1	3	2	2	2	2	1	2	2	2	2	3	1	2	0	1	1	3	2	2	2	2
P49368;E9PAQ6;P49368-2;B4DUR8;Q5SZX6;E9PRC8;Q5SZW8;E9PM09;E9PQ35;Q5SZX9	P49368;E9PAQ6;P49368-2;B4DUR8	44;44;43;40;17;17;11;10;10;7	44;44;43;40;17;17;11;10;10;7	44;44;43;40;17;17;11;10;10;7	T-complex protein 1 subunit gamma	CCT3	>sp|P49368|TCPG_HUMAN T-complex protein 1 subunit gamma OS=Homo sapiens GN=CCT3 PE=1 SV=4;>tr|E9PAQ6|E9PAQ6_HUMAN Uncharacterized protein OS=Homo sapiens GN=CCT3 PE=3 SV=1;>sp|P49368-2|TCPG_HUMAN Isoform 2 of T-complex protein 1 subunit gamma OS=Homo sapie	10	44	44	44	29	38	35	37	31	39	32	40	37	36	33	38	32	39	24	36	29	38	35	37	31	39	32	40	37	36	33	38	32	39	24	36	29	38	35	37	31	39
P18754-2;E9PAT9;P18754;C9JW69	P18754-2;E9PAT9;P18754;C9JW69	16;16;16;14	16;16;16;14	4;4;4;2	Regulator of chromosome condensation	RCC1	>sp|P18754-2|RCC1_HUMAN Isoform 2 of Regulator of chromosome condensation OS=Homo sapiens GN=RCC1;>tr|E9PAT9|E9PAT9_HUMAN Uncharacterized protein OS=Homo sapiens GN=RCC1 PE=4 SV=1;>sp|P18754|RCC1_HUMAN Regulator of chromosome condensation OS=Homo sapiens G	4	16	16	4	8	14	10	14	9	14	9	15	10	15	9	12	13	13	8	12	8	14	10	14	9	14	9	15	10	15	9	12	13	13	8	12	3	4	3	4	3	4
E9PAU2;Q8IY67-2;Q8IY67;Q8IY67-3	E9PAU2;Q8IY67-2;Q8IY67	18;16;11;1	18;16;11;1	18;16;11;1	Ribonucleoprotein PTB-binding 1	RAVER1	>tr|E9PAU2|E9PAU2_HUMAN Ribonucleoprotein PTB-binding 1 OS=Homo sapiens GN=RAVER1 PE=4 SV=1;>sp|Q8IY67-2|RAVR1_HUMAN Isoform 2 of Ribonucleoprotein PTB-binding 1 OS=Homo sapiens GN=RAVER1;>sp|Q8IY67|RAVR1_HUMAN Ribonucleoprotein PTB-binding 1 OS=Homo sapie	4	18	18	18	12	17	5	16	9	15	5	16	8	6	6	8	5	11	4	8	12	17	5	16	9	15	5	16	8	6	6	8	5	11	4	8	12	17	5	16	9	15
E9PAV3;F8VU71;Q13765;H0YHX9;F8VZJ2;F8W0W4;F8VNW4;F8W1N5;F8VZ58	E9PAV3;F8VU71;Q13765;H0YHX9;F8VZJ2;F8W0W4;F8VNW4;F8W1N5	10;10;10;10;10;8;7;7;3	10;10;10;10;10;8;7;7;3	7;7;7;7;7;5;4;4;0	Nascent polypeptide-associated complex subunit alpha	NACA	>tr|E9PAV3|E9PAV3_HUMAN Nascent polypeptide-associated complex subunit alpha OS=Homo sapiens GN=NACA PE=4 SV=1;>tr|F8VU71|F8VU71_HUMAN Nascent polypeptide-associated complex subunit alpha OS=Homo sapiens GN=NACA PE=4 SV=1;>sp|Q13765|NACA_HUMAN Nascent poly	9	10	10	7	5	8	7	9	8	9	9	9	8	7	5	9	5	9	5	8	5	8	7	9	8	9	9	9	8	7	5	9	5	9	5	8	3	6	4	7	6	7
Q96HR8;E9PAZ2	Q96HR8;E9PAZ2	1;1	1;1	1;1	H/ACA ribonucleoprotein complex non-core subunit NAF1	NAF1	>sp|Q96HR8|NAF1_HUMAN H/ACA ribonucleoprotein complex non-core subunit NAF1 OS=Homo sapiens GN=NAF1 PE=1 SV=2;>tr|E9PAZ2|E9PAZ2_HUMAN H/ACA ribonucleoprotein complex non-core subunit NAF1 OS=Homo sapiens GN=NAF1 PE=4 SV=1	2	1	1	1	0	1	0	1	0	1	1	1	0	0	0	1	0	1	0	0	0	1	0	1	0	1	1	1	0	0	0	1	0	1	0	0	0	1	0	1	0	1
O00330;E9PB14;E9PRI6;E9PLU0	O00330;E9PB14;E9PRI6;E9PLU0	1;1;1;1	1;1;1;1	1;1;1;1	Pyruvate dehydrogenase protein X component, mitochondrial	PDHX	>sp|O00330|ODPX_HUMAN Pyruvate dehydrogenase protein X component, mitochondrial OS=Homo sapiens GN=PDHX PE=1 SV=3;>tr|E9PB14|E9PB14_HUMAN Pyruvate dehydrogenase protein X component, mitochondrial OS=Homo sapiens GN=PDHX PE=3 SV=1;>tr|E9PRI6|E9PRI6_HUMAN Py	4	1	1	1	0	1	0	0	1	0	0	0	1	0	0	0	0	0	0	0	0	1	0	0	1	0	0	0	1	0	0	0	0	0	0	0	0	1	0	0	1	0
Q6Y7W6;E9PBB0;I1E4Y6;Q6Y7W6-3;E7ESB6;F5H3C2;C9JHW1;E9PC50;C9JRZ2;C9JHT0;C9J0V6;C9JXQ0;C9JPV7;F8WCD5;C9JH18	Q6Y7W6;E9PBB0;I1E4Y6;Q6Y7W6-3;E7ESB6;F5H3C2;C9JHW1	7;7;6;6;6;6;5;3;2;2;2;2;2;2;1	7;7;6;6;6;6;5;3;2;2;2;2;2;2;1	7;7;6;6;6;6;5;3;2;2;2;2;2;2;1	PERQ amino acid-rich with GYF domain-containing protein 2	GIGYF2	>sp|Q6Y7W6|PERQ2_HUMAN PERQ amino acid-rich with GYF domain-containing protein 2 OS=Homo sapiens GN=GIGYF2 PE=1 SV=1;>tr|E9PBB0|E9PBB0_HUMAN PERQ amino acid-rich with GYF domain-containing protein 2 OS=Homo sapiens GN=GIGYF2 PE=4 SV=1;>tr|I1E4Y6|I1E4Y6_HUM	15	7	7	7	1	5	3	3	3	2	4	3	4	3	3	4	2	4	1	2	1	5	3	3	3	2	4	3	4	3	3	4	2	4	1	2	1	5	3	3	3	2
E9PBB8;P30464;P30484;P18465;P30495;E7ENZ6;E7EQX5;P30481;P30487;P30488;P03989;F6V8D7;E9PLC1;P30461;P30483;P30485;H0Y5W5;E9PHB4;H0Y5E5;H0Y671;F6RI39;F6T5B9;E9PIJ3;E9PLX5	E9PBB8;P30464;P30484;P18465;P30495;E7ENZ6;E7EQX5;P30481;P30487;P30488;P03989;F6V8D7;E9PLC1;P30461;P30483;P30485;H0Y5W5;E9PHB4	13;13;12;11;10;9;9;9;9;9;9;9;9;8;8;8;8;7;6;6;5;5;5;5	5;5;4;4;2;3;3;3;3;3;2;4;4;2;2;2;3;2;1;1;2;2;2;2	0;0;0;0;0;0;0;0;0;0;0;0;0;0;0;0;0;0;0;0;0;0;0;0	HLA class I histocompatibility antigen, B-15 alpha chain;HLA class I histocompatibility antigen, B-46 alpha chain;HLA class I histocompatibility antigen, B-57 alpha chain;HLA class I histocompatibility antigen, B-56 alpha chain;HLA class I histocompatibility antigen, B-44 alpha chain;HLA class I histocompatibility antigen, B-49 alpha chain;HLA class I histocompatibility antigen, B-50 alpha chain;…	HLA-B	>tr|E9PBB8|E9PBB8_HUMAN Uncharacterized protein OS=Homo sapiens GN=HLA-B PE=3 SV=1;>sp|P30464|1B15_HUMAN HLA class I histocompatibility antigen, B-15 alpha chain OS=Homo sapiens GN=HLA-B PE=1 SV=2;>sp|P30484|1B46_HUMAN HLA class I histocompatibility antige	24	13	5	0	11	11	12	12	11	13	12	13	11	12	10	11	9	12	10	10	4	5	5	5	4	5	5	5	4	5	5	4	4	5	4	3	0	0	0	0	0	0
E9PBD4;H0Y368;Q5QPK2;O60762;E9PHH5;Q5QPJ9	E9PBD4;H0Y368;Q5QPK2;O60762;E9PHH5;Q5QPJ9	8;8;8;8;7;5	8;8;8;8;7;5	8;8;8;8;7;5	Dolichol-phosphate mannosyltransferase	DPM1	>tr|E9PBD4|E9PBD4_HUMAN Dolichol-phosphate mannosyltransferase OS=Homo sapiens GN=DPM1 PE=4 SV=1;>tr|H0Y368|H0Y368_HUMAN Dolichol-phosphate mannosyltransferase (Fragment) OS=Homo sapiens GN=DPM1 PE=4 SV=1;>tr|Q5QPK2|Q5QPK2_HUMAN Dolichol-phosphate mannosyl	6	8	8	8	4	5	3	4	5	8	3	6	3	4	5	4	4	4	4	3	4	5	3	4	5	8	3	6	3	4	5	4	4	4	4	3	4	5	3	4	5	8
E9PBQ9;E9PK06	E9PBQ9;E9PK06	12;8	1;1	1;1		EEF1D	>tr|E9PBQ9|E9PBQ9_HUMAN Elongation factor 1-delta OS=Homo sapiens GN=EEF1D PE=3 SV=1;>tr|E9PK06|E9PK06_HUMAN Elongation factor 1-delta (Fragment) OS=Homo sapiens GN=EEF1D PE=4 SV=1	2	12	1	1	10	11	10	11	10	12	9	11	10	10	8	10	8	10	8	9	0	1	1	1	1	1	0	1	1	0	0	0	0	0	0	0	0	1	1	1	1	1
E9PBS3;Q6ZS17-3;Q6ZS17;Q6ZS17-2;H0Y442	E9PBS3;Q6ZS17-3;Q6ZS17;Q6ZS17-2;H0Y442	2;2;2;2;2	2;2;2;2;2	2;2;2;2;2	Protein FAM65A	FAM65A	>tr|E9PBS3|E9PBS3_HUMAN Protein FAM65A OS=Homo sapiens GN=FAM65A PE=4 SV=1;>sp|Q6ZS17-3|FA65A_HUMAN Isoform 3 of Protein FAM65A OS=Homo sapiens GN=FAM65A;>sp|Q6ZS17|FA65A_HUMAN Protein FAM65A OS=Homo sapiens GN=FAM65A PE=1 SV=1;>sp|Q6ZS17-2|FA65A_HUMAN Iso	5	2	2	2	0	2	0	1	0	1	0	0	0	0	0	0	0	0	0	0	0	2	0	1	0	1	0	0	0	0	0	0	0	0	0	0	0	2	0	1	0	1
Q53H12;E9PC15;E9PG39	Q53H12;E9PC15;E9PG39	2;2;2	2;2;2	2;2;2	Acylglycerol kinase, mitochondrial	AGK	>sp|Q53H12|AGK_HUMAN Acylglycerol kinase, mitochondrial OS=Homo sapiens GN=AGK PE=1 SV=2;>tr|E9PC15|E9PC15_HUMAN Acylglycerol kinase, mitochondrial OS=Homo sapiens GN=AGK PE=4 SV=1;>tr|E9PG39|E9PG39_HUMAN Acylglycerol kinase, mitochondrial OS=Homo sapiens	3	2	2	2	1	1	2	1	1	0	2	1	2	1	1	1	1	1	1	1	1	1	2	1	1	0	2	1	2	1	1	1	1	1	1	1	1	1	2	1	1	0
Q13144;E9PC74;H0YGE6	Q13144;E9PC74;H0YGE6	2;2;1	2;2;1	2;2;1	Translation initiation factor eIF-2B subunit epsilon	EIF2B5	>sp|Q13144|EI2BE_HUMAN Translation initiation factor eIF-2B subunit epsilon OS=Homo sapiens GN=EIF2B5 PE=1 SV=3;>tr|E9PC74|E9PC74_HUMAN Translation initiation factor eIF-2B subunit epsilon OS=Homo sapiens GN=EIF2B5 PE=4 SV=1;>tr|H0YGE6|H0YGE6_HUMAN Transla	3	2	2	2	0	2	1	1	0	1	0	1	0	1	0	1	0	1	0	1	0	2	1	1	0	1	0	1	0	1	0	1	0	1	0	1	0	2	1	1	0	1
E9PC97;Q8IWS0;B4E0G4;Q5JRC6;Q8IWS0-2	E9PC97;Q8IWS0;B4E0G4;Q5JRC6;Q8IWS0-2	6;6;5;5;4	6;6;5;5;4	6;6;5;5;4	PHD finger protein 6	PHF6	>tr|E9PC97|E9PC97_HUMAN PHD finger protein 6 OS=Homo sapiens GN=PHF6 PE=4 SV=1;>sp|Q8IWS0|PHF6_HUMAN PHD finger protein 6 OS=Homo sapiens GN=PHF6 PE=1 SV=1;>tr|B4E0G4|B4E0G4_HUMAN PHD finger protein 6 OS=Homo sapiens GN=PHF6 PE=2 SV=1;>tr|Q5JRC6|Q5JRC6_HUM	5	6	6	6	3	5	4	6	3	5	2	5	2	3	1	3	2	3	1	2	3	5	4	6	3	5	2	5	2	3	1	3	2	3	1	2	3	5	4	6	3	5
Q9BYT8;E9PCB6;F8W713;H0YAK4;H0YAF7	Q9BYT8;E9PCB6;F8W713;H0YAK4	6;6;5;5;2	6;6;5;5;2	6;6;5;5;2	Neurolysin, mitochondrial	NLN	>sp|Q9BYT8|NEUL_HUMAN Neurolysin, mitochondrial OS=Homo sapiens GN=NLN PE=1 SV=1;>tr|E9PCB6|E9PCB6_HUMAN Neurolysin, mitochondrial OS=Homo sapiens GN=NLN PE=3 SV=1;>tr|F8W713|F8W713_HUMAN Neurolysin, mitochondrial OS=Homo sapiens GN=NLN PE=3 SV=1;>tr|H0YAK	5	6	6	6	1	4	2	5	3	6	2	5	2	4	1	5	2	4	2	5	1	4	2	5	3	6	2	5	2	4	1	5	2	4	2	5	1	4	2	5	3	6
P08243;E9PCI3;E9PCX6;F8WEJ5;C9J057;C9JT45;C9JM09;C9JLN6	P08243;E9PCI3;E9PCX6	20;20;18;9;5;3;2;2	20;20;18;9;5;3;2;2	20;20;18;9;5;3;2;2	Asparagine synthetase [glutamine-hydrolyzing];Asparagine synthetase	ASNS	>sp|P08243|ASNS_HUMAN Asparagine synthetase [glutamine-hydrolyzing] OS=Homo sapiens GN=ASNS PE=1 SV=4;>tr|E9PCI3|E9PCI3_HUMAN Asparagine synthetase OS=Homo sapiens GN=ASNS PE=4 SV=1;>tr|E9PCX6|E9PCX6_HUMAN Asparagine synthetase OS=Homo sapiens GN=ASNS PE=4	8	20	20	20	8	15	11	13	9	15	10	14	13	15	13	14	17	18	12	18	8	15	11	13	9	15	10	14	13	15	13	14	17	18	12	18	8	15	11	13	9	15
Q5JSH3;E9PCI7;Q5JSH3-2;H7BY83;Q5JSH3-3;F8W913;H7BXQ1	Q5JSH3;E9PCI7;Q5JSH3-2;H7BY83;Q5JSH3-3;F8W913;H7BXQ1	2;2;2;2;2;1;1	2;2;2;2;2;1;1	2;2;2;2;2;1;1	WD repeat-containing protein 44	WDR44	>sp|Q5JSH3|WDR44_HUMAN WD repeat-containing protein 44 OS=Homo sapiens GN=WDR44 PE=1 SV=1;>tr|E9PCI7|E9PCI7_HUMAN Uncharacterized protein OS=Homo sapiens GN=WDR44 PE=4 SV=1;>sp|Q5JSH3-2|WDR44_HUMAN Isoform 2 of WD repeat-containing protein 44 OS=Homo sapie	7	2	2	2	2	2	0	1	0	1	0	2	1	1	0	1	1	2	0	1	2	2	0	1	0	1	0	2	1	1	0	1	1	2	0	1	2	2	0	1	0	1
P14324;E9PCI9	P14324;E9PCI9	13;13	13;13	13;13	Farnesyl pyrophosphate synthase	FDPS	>sp|P14324|FPPS_HUMAN Farnesyl pyrophosphate synthase OS=Homo sapiens GN=FDPS PE=1 SV=4;>tr|E9PCI9|E9PCI9_HUMAN Farnesyl pyrophosphate synthase OS=Homo sapiens GN=FDPS PE=3 SV=1	2	13	13	13	11	12	11	13	11	12	11	13	11	9	11	11	10	12	6	10	11	12	11	13	11	12	11	13	11	9	11	11	10	12	6	10	11	12	11	13	11	12
Q5JTH9;E9PCK7;Q5JTH9-2;F5H456	Q5JTH9;E9PCK7;Q5JTH9-2;F5H456	19;19;19;17	19;19;19;17	19;19;19;17	RRP12-like protein	RRP12	>sp|Q5JTH9|RRP12_HUMAN RRP12-like protein OS=Homo sapiens GN=RRP12 PE=1 SV=2;>tr|E9PCK7|E9PCK7_HUMAN RRP12-like protein OS=Homo sapiens GN=RRP12 PE=4 SV=1;>sp|Q5JTH9-2|RRP12_HUMAN Isoform 2 of RRP12-like protein OS=Homo sapiens GN=RRP12;>tr|F5H456|F5H456_H	4	19	19	19	12	15	9	15	14	13	10	14	10	15	12	13	14	16	11	12	12	15	9	15	14	13	10	14	10	15	12	13	14	16	11	12	12	15	9	15	14	13
Q9Y4E8;E9PCQ3;Q9Y4E8-3;Q9Y4E8-2;Q13107;Q13107-2;Q9H8G9;F8W0H4;H0YI26;H7C189;H0YI31;F8VZG8;H0YH96	Q9Y4E8;E9PCQ3;Q9Y4E8-3;Q9Y4E8-2	15;15;15;15;2;2;2;2;2;1;1;1;1	15;15;15;15;2;2;2;2;2;1;1;1;1	14;14;14;14;1;1;2;2;2;1;1;1;1	Ubiquitin carboxyl-terminal hydrolase 15;Ubiquitin carboxyl-terminal hydrolase	USP15	>sp|Q9Y4E8|UBP15_HUMAN Ubiquitin carboxyl-terminal hydrolase 15 OS=Homo sapiens GN=USP15 PE=1 SV=3;>tr|E9PCQ3|E9PCQ3_HUMAN Ubiquitin carboxyl-terminal hydrolase OS=Homo sapiens GN=USP15 PE=3 SV=2;>sp|Q9Y4E8-3|UBP15_HUMAN Isoform 3 of Ubiquitin carboxyl-ter	13	15	15	14	5	11	7	12	6	14	5	12	5	8	1	9	4	11	2	6	5	11	7	12	6	14	5	12	5	8	1	9	4	11	2	6	5	10	6	11	6	13
E9PCS5;P83916;B5MD17;C9JWS9	E9PCS5;P83916;B5MD17;C9JWS9	5;5;4;3	4;4;3;3	4;4;3;3	Chromobox protein homolog 1	CBX1	>tr|E9PCS5|E9PCS5_HUMAN Uncharacterized protein OS=Homo sapiens GN=CBX1 PE=4 SV=1;>sp|P83916|CBX1_HUMAN Chromobox protein homolog 1 OS=Homo sapiens GN=CBX1 PE=1 SV=1;>tr|B5MD17|B5MD17_HUMAN Chromobox protein homolog 1 (Fragment) OS=Homo sapiens GN=CBX1 PE=	4	5	4	4	2	4	3	5	3	4	3	5	2	3	1	1	0	3	0	2	1	3	2	4	2	3	2	4	1	2	0	0	0	2	0	1	1	3	2	4	2	3
P28370;P28370-2;E9PCY3;F6TQG2	P28370;P28370-2;E9PCY3;F6TQG2	18;18;18;18	7;7;7;7	7;7;7;7	Probable global transcription activator SNF2L1	SMARCA1	>sp|P28370|SMCA1_HUMAN Probable global transcription activator SNF2L1 OS=Homo sapiens GN=SMARCA1 PE=1 SV=2;>sp|P28370-2|SMCA1_HUMAN Isoform 2 of Probable global transcription activator SNF2L1 OS=Homo sapiens GN=SMARCA1;>tr|E9PCY3|E9PCY3_HUMAN Uncharacteriz	4	18	7	7	9	13	7	13	9	13	4	12	4	10	1	9	5	9	1	5	2	4	4	4	3	3	2	4	2	1	0	1	1	1	0	1	2	4	4	4	3	3
Q9NTJ3;E9PD53;Q9NTJ3-2;F5H0U7;C9JR83;E7ET04;C9J9E4;C9J578;C9JVD8;C9JJ64;C9IYK2;C9JWF0	Q9NTJ3;E9PD53;Q9NTJ3-2;F5H0U7	28;28;26;19;9;9;4;3;3;2;2;2	28;28;26;19;9;9;4;3;3;2;2;2	28;28;26;19;9;9;4;3;3;2;2;2	Structural maintenance of chromosomes protein 4;Structural maintenance of chromosomes protein	SMC4	>sp|Q9NTJ3|SMC4_HUMAN Structural maintenance of chromosomes protein 4 OS=Homo sapiens GN=SMC4 PE=1 SV=2;>tr|E9PD53|E9PD53_HUMAN Structural maintenance of chromosomes protein OS=Homo sapiens GN=SMC4 PE=3 SV=1;>sp|Q9NTJ3-2|SMC4_HUMAN Isoform 2 of Structural	12	28	28	28	14	21	15	19	15	22	13	20	15	19	15	20	13	17	8	17	14	21	15	19	15	22	13	20	15	19	15	20	13	17	8	17	14	21	15	19	15	22
H0YL70;H0YKN8;H0YKT5;Q04726;Q04726-4;E9PD64;Q6PI57;Q04726-3;F8W964;Q04726-2;H0YNT2;F5H7D6;H0YLI3;H0YLW9;H0YKH0;F8W8S3	H0YL70;H0YKN8;H0YKT5;Q04726;Q04726-4;E9PD64;Q6PI57;Q04726-3;F8W964;Q04726-2;H0YNT2;F5H7D6;H0YLI3;H0YLW9;H0YKH0;F8W8S3	2;2;2;2;2;2;2;2;2;2;2;2;2;2;2;1	2;2;2;2;2;2;2;2;2;2;2;2;2;2;2;1	2;2;2;2;2;2;2;2;2;2;2;2;2;2;2;1	Transducin-like enhancer protein 3	TLE3	>tr|H0YL70|H0YL70_HUMAN Transducin-like enhancer protein 3 OS=Homo sapiens GN=TLE3 PE=4 SV=1;>tr|H0YKN8|H0YKN8_HUMAN Transducin-like enhancer protein 3 OS=Homo sapiens GN=TLE3 PE=4 SV=1;>tr|H0YKT5|H0YKT5_HUMAN Transducin-like enhancer protein 3 OS=Homo sap	16	2	2	2	1	2	1	1	1	1	1	2	1	1	1	1	1	0	0	1	1	2	1	1	1	1	1	2	1	1	1	1	1	0	0	1	1	2	1	1	1	1
Q9NW13;E9PDD9;C9JAA9;C9JE21;H7C5G8	Q9NW13;E9PDD9	12;12;2;2;1	12;12;2;2;1	12;12;2;2;1	RNA-binding protein 28	RBM28	>sp|Q9NW13|RBM28_HUMAN RNA-binding protein 28 OS=Homo sapiens GN=RBM28 PE=1 SV=3;>tr|E9PDD9|E9PDD9_HUMAN RNA-binding protein 28 OS=Homo sapiens GN=RBM28 PE=4 SV=1	5	12	12	12	4	7	7	10	6	8	5	10	7	7	6	6	7	9	4	3	4	7	7	10	6	8	5	10	7	7	6	6	7	9	4	3	4	7	7	10	6	8
O43795;E9PDF6;O43795-2;E9PHK2;E7EQD9;E7EPB4;C9JYW1;C9JUP5	O43795;E9PDF6;O43795-2	8;8;8;3;3;1;1;1	8;8;8;3;3;1;1;1	6;6;6;3;3;0;1;1	Unconventional myosin-Ib	MYO1B	>sp|O43795|MYO1B_HUMAN Unconventional myosin-Ib OS=Homo sapiens GN=MYO1B PE=2 SV=3;>tr|E9PDF6|E9PDF6_HUMAN Unconventional myosin-Ib OS=Homo sapiens GN=MYO1B PE=4 SV=1;>sp|O43795-2|MYO1B_HUMAN Isoform 2 of Unconventional myosin-Ib OS=Homo sapiens GN=MYO1B	8	8	8	6	4	5	6	5	6	5	5	5	7	5	3	5	3	5	3	3	4	5	6	5	6	5	5	5	7	5	3	5	3	5	3	3	3	4	5	4	5	4
F5H6K1;P11532;E9PDN5;H0YFQ3;P11532-4;F5GZT3;E7EQS7;P11532-2;E7EQS6;P11532-3;H0Y8D5;H0Y304;E7ESB2;F8VX32;E7EQS5;E7EQR9;F5GZY3;P11532-6;P11532-5;E9PDN1;B4DSV7;Q4G0X0;H0Y3E8	F5H6K1;P11532;E9PDN5;H0YFQ3;P11532-4;F5GZT3;E7EQS7;P11532-2;E7EQS6;P11532-3;H0Y8D5;H0Y304;E7ESB2;F8VX32;E7EQS5;E7EQR9;F5GZY3	5;5;5;5;5;5;4;4;4;4;3;3;3;3;3;3;3;2;2;2;2;1;1	5;5;5;5;5;5;4;4;4;4;3;3;3;3;3;3;3;2;2;2;2;1;1	5;5;5;5;5;5;4;4;4;4;3;3;3;3;3;3;3;2;2;2;2;1;1	Dystrophin	DMD	>tr|F5H6K1|F5H6K1_HUMAN Dystrophin OS=Homo sapiens GN=DMD PE=4 SV=1;>sp|P11532|DMD_HUMAN Dystrophin OS=Homo sapiens GN=DMD PE=1 SV=3;>tr|E9PDN5|E9PDN5_HUMAN Dystrophin OS=Homo sapiens GN=DMD PE=4 SV=1;>tr|H0YFQ3|H0YFQ3_HUMAN Dystrophin OS=Homo sapiens GN=D	23	5	5	5	2	3	2	3	1	3	2	5	2	1	2	2	0	2	1	1	2	3	2	3	1	3	2	5	2	1	2	2	0	2	1	1	2	3	2	3	1	3
P32929;E9PDV0;P32929-2	P32929;E9PDV0;P32929-2	1;1;1	1;1;1	1;1;1	Cystathionine gamma-lyase	CTH	>sp|P32929|CGL_HUMAN Cystathionine gamma-lyase OS=Homo sapiens GN=CTH PE=1 SV=3;>tr|E9PDV0|E9PDV0_HUMAN Cystathionine gamma-lyase OS=Homo sapiens GN=CTH PE=3 SV=1;>sp|P32929-2|CGL_HUMAN Isoform 2 of Cystathionine gamma-lyase OS=Homo sapiens GN=CTH	3	1	1	1	0	1	0	1	0	1	0	1	0	0	0	0	0	0	0	0	0	1	0	1	0	1	0	1	0	0	0	0	0	0	0	0	0	1	0	1	0	1
Q9Y2R5;E9PE17	Q9Y2R5;E9PE17	2;2	2;2	2;2	28S ribosomal protein S17, mitochondrial	MRPS17	>sp|Q9Y2R5|RT17_HUMAN 28S ribosomal protein S17, mitochondrial OS=Homo sapiens GN=MRPS17 PE=1 SV=1;>tr|E9PE17|E9PE17_HUMAN 28S ribosomal protein S17, mitochondrial (Fragment) OS=Homo sapiens GN=MRPS17 PE=4 SV=1	2	2	2	2	1	1	2	2	2	1	2	2	2	2	1	2	2	2	2	2	1	1	2	2	2	1	2	2	2	2	1	2	2	2	2	2	1	1	2	2	2	1
Q16186;E9PEC0	Q16186;E9PEC0	5;5	5;5	5;5	Proteasomal ubiquitin receptor ADRM1	ADRM1	>sp|Q16186|ADRM1_HUMAN Proteasomal ubiquitin receptor ADRM1 OS=Homo sapiens GN=ADRM1 PE=1 SV=2;>tr|E9PEC0|E9PEC0_HUMAN Proteasomal ubiquitin receptor ADRM1 OS=Homo sapiens GN=ADRM1 PE=4 SV=2	2	5	5	5	3	4	4	5	4	4	3	4	3	3	2	5	1	2	1	3	3	4	4	5	4	4	3	4	3	3	2	5	1	2	1	3	3	4	4	5	4	4
Q12972;E9PEH7;Q12972-2	Q12972;E9PEH7;Q12972-2	1;1;1	1;1;1	1;1;1	Nuclear inhibitor of protein phosphatase 1;Activator of RNA decay	PPP1R8	>sp|Q12972|PP1R8_HUMAN Nuclear inhibitor of protein phosphatase 1 OS=Homo sapiens GN=PPP1R8 PE=1 SV=2;>tr|E9PEH7|E9PEH7_HUMAN Activator of RNA decay OS=Homo sapiens GN=PPP1R8 PE=4 SV=1;>sp|Q12972-2|PP1R8_HUMAN Isoform Beta of Nuclear inhibitor of protein p	3	1	1	1	0	0	0	0	0	1	0	0	0	0	0	0	0	0	0	0	0	0	0	0	0	1	0	0	0	0	0	0	0	0	0	0	0	0	0	0	0	1
P48449;E9PEI9;G5E9Q9;C9J315;H7C3A5	P48449;E9PEI9;G5E9Q9;C9J315	4;4;3;2;1	4;4;3;2;1	4;4;3;2;1	Lanosterol synthase	LSS	>sp|P48449|ERG7_HUMAN Lanosterol synthase OS=Homo sapiens GN=LSS PE=1 SV=1;>tr|E9PEI9|E9PEI9_HUMAN Lanosterol synthase OS=Homo sapiens GN=LSS PE=4 SV=1;>tr|G5E9Q9|G5E9Q9_HUMAN Lanosterol synthase OS=Homo sapiens GN=LSS PE=4 SV=1;>tr|C9J315|C9J315_HUMAN Lan	5	4	4	4	3	2	2	1	3	2	2	2	2	2	0	2	1	1	1	1	3	2	2	1	3	2	2	2	2	2	0	2	1	1	1	1	3	2	2	1	3	2
Q8WYH8;Q8WYH8-2;E9PEN0	Q8WYH8;Q8WYH8-2;E9PEN0	1;1;1	1;1;1	1;1;1	Inhibitor of growth protein 5	ING5	>sp|Q8WYH8|ING5_HUMAN Inhibitor of growth protein 5 OS=Homo sapiens GN=ING5 PE=1 SV=1;>sp|Q8WYH8-2|ING5_HUMAN Isoform 2 of Inhibitor of growth protein 5 OS=Homo sapiens GN=ING5;>tr|E9PEN0|E9PEN0_HUMAN Inhibitor of growth protein 5 OS=Homo sapiens GN=ING5 P	3	1	1	1	0	1	0	0	0	1	0	1	0	0	0	0	0	0	0	0	0	1	0	0	0	1	0	1	0	0	0	0	0	0	0	0	0	1	0	0	0	1
E9PEN8;Q9UIA9;E7ESC6;H0YBE1;E5RIW1	E9PEN8;Q9UIA9;E7ESC6	11;11;10;5;1	11;11;10;5;1	11;11;10;5;1	Exportin-7	XPO7	>tr|E9PEN8|E9PEN8_HUMAN Exportin-7 OS=Homo sapiens GN=XPO7 PE=4 SV=1;>sp|Q9UIA9|XPO7_HUMAN Exportin-7 OS=Homo sapiens GN=XPO7 PE=1 SV=3;>tr|E7ESC6|E7ESC6_HUMAN Exportin-7 OS=Homo sapiens GN=XPO7 PE=4 SV=1	5	11	11	11	5	6	7	5	7	10	4	8	6	6	5	7	4	8	1	5	5	6	7	5	7	10	4	8	6	6	5	7	4	8	1	5	5	6	7	5	7	10
Q5TGA3;Q9UNP9;Q9UNP9-2;E9PEQ6;E9PEQ1;E9PKY5;E9PIB0	Q5TGA3;Q9UNP9;Q9UNP9-2;E9PEQ6;E9PEQ1;E9PKY5;E9PIB0	1;1;1;1;1;1;1	1;1;1;1;1;1;1	1;1;1;1;1;1;1	Peptidyl-prolyl cis-trans isomerase E;Peptidyl-prolyl cis-trans isomerase	PPIE	>tr|Q5TGA3|Q5TGA3_HUMAN Peptidyl-prolyl cis-trans isomerase E OS=Homo sapiens GN=PPIE PE=2 SV=1;>sp|Q9UNP9|PPIE_HUMAN Peptidyl-prolyl cis-trans isomerase E OS=Homo sapiens GN=PPIE PE=1 SV=1;>sp|Q9UNP9-2|PPIE_HUMAN Isoform B of Peptidyl-prolyl cis-trans iso	7	1	1	1	0	1	0	1	0	1	0	1	0	0	0	0	0	1	0	0	0	1	0	1	0	1	0	1	0	0	0	0	0	1	0	0	0	1	0	1	0	1
O75915;E9PER8;B4DWQ6;F8WF33;C9JQU6;F8WF90	O75915;E9PER8;B4DWQ6;F8WF33;C9JQU6;F8WF90	8;8;4;4;4;4	8;8;4;4;4;4	8;8;4;4;4;4	PRA1 family protein 3	ARL6IP5	>sp|O75915|PRAF3_HUMAN PRA1 family protein 3 OS=Homo sapiens GN=ARL6IP5 PE=1 SV=1;>tr|E9PER8|E9PER8_HUMAN Uncharacterized protein OS=Homo sapiens GN=ARL6IP5 PE=4 SV=1;>tr|B4DWQ6|B4DWQ6_HUMAN PRA1 family protein 3 OS=Homo sapiens GN=ARL6IP5 PE=2 SV=1;>tr|F8	6	8	8	8	4	5	4	6	4	5	3	4	3	5	2	4	4	4	2	4	4	5	4	6	4	5	3	4	3	5	2	4	4	4	2	4	4	5	4	6	4	5
E9PES1;P50897;E9PMG2;B4DWU3;P50897-2;Q5T0S4;E9PK48;E9PP28;E9PSE5	E9PES1;P50897;E9PMG2;B4DWU3	7;7;6;6;3;3;3;3;1	7;7;6;6;3;3;3;3;1	7;7;6;6;3;3;3;3;1	Palmitoyl-protein thioesterase 1	PPT1	>tr|E9PES1|E9PES1_HUMAN Uncharacterized protein OS=Homo sapiens GN=PPT1 PE=4 SV=1;>sp|P50897|PPT1_HUMAN Palmitoyl-protein thioesterase 1 OS=Homo sapiens GN=PPT1 PE=1 SV=1;>tr|E9PMG2|E9PMG2_HUMAN Palmitoyl-protein thioesterase 1 (Fragment) OS=Homo sapiens G	9	7	7	7	5	6	7	6	5	6	6	6	5	5	5	5	4	5	3	5	5	6	7	6	5	6	6	6	5	5	5	5	4	5	3	5	5	6	7	6	5	6
Q9P275-2;Q9P275;E9PEW0	Q9P275-2;Q9P275;E9PEW0	3;3;3	3;3;3	3;3;3	Ubiquitin carboxyl-terminal hydrolase 36	USP36	>sp|Q9P275-2|UBP36_HUMAN Isoform 2 of Ubiquitin carboxyl-terminal hydrolase 36 OS=Homo sapiens GN=USP36;>sp|Q9P275|UBP36_HUMAN Ubiquitin carboxyl-terminal hydrolase 36 OS=Homo sapiens GN=USP36 PE=1 SV=3;>tr|E9PEW0|E9PEW0_HUMAN Ubiquitin carboxyl-terminal h	3	3	3	3	0	3	0	2	2	3	0	3	1	0	0	0	0	0	0	0	0	3	0	2	2	3	0	3	1	0	0	0	0	0	0	0	0	3	0	2	2	3
P11171;P11171-2;H3BLV6;P11171-5;E9PEX0;P11171-3;P11171-4;P11171-6;E9PEW9;P11171-7;C9JTS2	P11171;P11171-2;H3BLV6;P11171-5;E9PEX0;P11171-3;P11171-4;P11171-6;E9PEW9;P11171-7;C9JTS2	3;3;3;3;3;3;3;3;2;2;2	3;3;3;3;3;3;3;3;2;2;2	3;3;3;3;3;3;3;3;2;2;2	Protein 4.1	EPB41	>sp|P11171|41_HUMAN Protein 4.1 OS=Homo sapiens GN=EPB41 PE=1 SV=4;>sp|P11171-2|41_HUMAN Isoform 2 of Protein 4.1 OS=Homo sapiens GN=EPB41;>tr|H3BLV6|H3BLV6_HUMAN Protein 4.1 OS=Homo sapiens GN=EPB41 PE=4 SV=1;>sp|P11171-5|41_HUMAN Isoform 5 of Protein 4.1	11	3	3	3	0	1	0	1	0	2	0	1	0	1	0	1	0	1	0	0	0	1	0	1	0	2	0	1	0	1	0	1	0	1	0	0	0	1	0	1	0	2
E9PF86;O95394;D6RF12;H0Y8I3;D6RIS6;D6RF77;D6RCQ8;D6RC77;D6RCD1	E9PF86;O95394;D6RF12	6;6;5;2;1;1;1;1;1	6;6;5;2;1;1;1;1;1	5;5;4;1;1;1;1;1;1	Phosphoacetylglucosamine mutase	PGM3	>tr|E9PF86|E9PF86_HUMAN Phosphoacetylglucosamine mutase OS=Homo sapiens GN=PGM3 PE=3 SV=1;>sp|O95394|AGM1_HUMAN Phosphoacetylglucosamine mutase OS=Homo sapiens GN=PGM3 PE=1 SV=1;>tr|D6RF12|D6RF12_HUMAN Phosphoacetylglucosamine mutase OS=Homo sapiens GN=PGM	9	6	6	5	2	3	3	2	1	4	3	3	3	2	3	2	2	2	0	3	2	3	3	2	1	4	3	3	3	2	3	2	2	2	0	3	2	2	2	2	1	4
Q9UJW2;E9PF97;Q9UJW2-2	Q9UJW2;E9PF97;Q9UJW2-2	1;1;1	1;1;1	1;1;1	Tubulointerstitial nephritis antigen	TINAG	>sp|Q9UJW2|TINAG_HUMAN Tubulointerstitial nephritis antigen OS=Homo sapiens GN=TINAG PE=2 SV=3;>tr|E9PF97|E9PF97_HUMAN Tubulointerstitial nephritis antigen OS=Homo sapiens GN=TINAG PE=3 SV=1;>sp|Q9UJW2-2|TINAG_HUMAN Isoform 2 of Tubulointerstitial nephriti	3	1	1	1	1	0	0	0	0	0	0	0	0	0	0	0	0	0	0	0	1	0	0	0	0	0	0	0	0	0	0	0	0	0	0	0	1	0	0	0	0	0
E9PFA8;H0Y5K5;H7BXI5;Q9Y282-3;Q9Y282;H0Y621;Q9Y282-2;H7BY06;H0Y6Z0;H0Y802	E9PFA8;H0Y5K5;H7BXI5;Q9Y282-3;Q9Y282;H0Y621;Q9Y282-2;H7BY06;H0Y6Z0;H0Y802	2;2;2;2;2;1;1;1;1;1	2;2;2;2;2;1;1;1;1;1	2;2;2;2;2;1;1;1;1;1	Endoplasmic reticulum-Golgi intermediate compartment protein 3	ERGIC3	>tr|E9PFA8|E9PFA8_HUMAN Endoplasmic reticulum-Golgi intermediate compartment protein 3 OS=Homo sapiens GN=ERGIC3 PE=4 SV=1;>tr|H0Y5K5|H0Y5K5_HUMAN Endoplasmic reticulum-Golgi intermediate compartment protein 3 (Fragment) OS=Homo sapiens GN=ERGIC3 PE=4 SV=1	10	2	2	2	0	2	0	2	0	2	0	2	1	0	0	0	0	0	0	0	0	2	0	2	0	2	0	2	1	0	0	0	0	0	0	0	0	2	0	2	0	2
P00533;E9PFD7;H0Y3N3;Q504U8;P00533-3;P00533-4;F8W704;P00533-2;P04626;P04626-4;B4DTR1;P04626-2;P04626-3	P00533;E9PFD7;H0Y3N3;Q504U8	11;11;11;7;5;5;5;4;1;1;1;1;1	11;11;11;7;5;5;5;4;1;1;1;1;1	10;10;10;6;5;5;5;4;0;0;0;0;0	Epidermal growth factor receptor	EGFR	>sp|P00533|EGFR_HUMAN Epidermal growth factor receptor OS=Homo sapiens GN=EGFR PE=1 SV=2;>tr|E9PFD7|E9PFD7_HUMAN Epidermal growth factor receptor OS=Homo sapiens GN=EGFR PE=3 SV=2;>tr|H0Y3N3|H0Y3N3_HUMAN Epidermal growth factor receptor OS=Homo sapiens GN=	13	11	11	10	3	9	4	8	4	8	3	6	3	3	1	2	1	2	1	1	3	9	4	8	4	8	3	6	3	3	1	2	1	2	1	1	2	8	3	7	3	7
P05455;E9PFH8;E7ERC4;E9PFL9;E9PGX9;F5H673	P05455;E9PFH8	22;22;10;8;6;5	22;22;10;8;6;5	22;22;10;8;6;5	Lupus La protein	SSB	>sp|P05455|LA_HUMAN Lupus La protein OS=Homo sapiens GN=SSB PE=1 SV=2;>tr|E9PFH8|E9PFH8_HUMAN Lupus La protein OS=Homo sapiens GN=SSB PE=4 SV=1	6	22	22	22	16	18	18	18	17	20	16	19	15	17	15	19	14	20	9	18	16	18	18	18	17	20	16	19	15	17	15	19	14	20	9	18	16	18	18	18	17	20
Q9Y6Y1;Q9Y6Y1-2;E9PFL2;H0YJK7;F5H2E8	Q9Y6Y1;Q9Y6Y1-2;E9PFL2;H0YJK7;F5H2E8	1;1;1;1;1	1;1;1;1;1	1;1;1;1;1	Calmodulin-binding transcription activator 1	CAMTA1	>sp|Q9Y6Y1|CMTA1_HUMAN Calmodulin-binding transcription activator 1 OS=Homo sapiens GN=CAMTA1 PE=1 SV=4;>sp|Q9Y6Y1-2|CMTA1_HUMAN Isoform 2 of Calmodulin-binding transcription activator 1 OS=Homo sapiens GN=CAMTA1;>tr|E9PFL2|E9PFL2_HUMAN Calmodulin-binding	5	1	1	1	0	1	0	1	0	1	0	1	0	0	0	1	0	0	0	0	0	1	0	1	0	1	0	1	0	0	0	1	0	0	0	0	0	1	0	1	0	1
Q9Y2Q3-2;Q9Y2Q3;E9PFN5;Q9Y2Q3-3;Q9Y2Q3-4;C9JNT3	Q9Y2Q3-2;Q9Y2Q3;E9PFN5;Q9Y2Q3-3;Q9Y2Q3-4;C9JNT3	4;4;4;3;3;2	4;4;4;3;3;2	4;4;4;3;3;2	Glutathione S-transferase kappa 1	GSTK1	>sp|Q9Y2Q3-2|GSTK1_HUMAN Isoform 2 of Glutathione S-transferase kappa 1 OS=Homo sapiens GN=GSTK1;>sp|Q9Y2Q3|GSTK1_HUMAN Glutathione S-transferase kappa 1 OS=Homo sapiens GN=GSTK1 PE=1 SV=3;>tr|E9PFN5|E9PFN5_HUMAN Glutathione S-transferase kappa 1 OS=Homo s	6	4	4	4	1	3	1	4	2	3	1	4	1	3	1	3	1	4	2	3	1	3	1	4	2	3	1	4	1	3	1	3	1	4	2	3	1	3	1	4	2	3
O43719;E9PFP2;Q5H918;Q5H919	O43719;E9PFP2;Q5H918;Q5H919	3;3;2;2	3;3;2;2	3;3;2;2	HIV Tat-specific factor 1	HTATSF1	>sp|O43719|HTSF1_HUMAN HIV Tat-specific factor 1 OS=Homo sapiens GN=HTATSF1 PE=1 SV=1;>tr|E9PFP2|E9PFP2_HUMAN HIV Tat-specific factor 1 OS=Homo sapiens GN=HTATSF1 PE=4 SV=2;>tr|Q5H918|Q5H918_HUMAN HIV Tat-specific factor 1 (Fragment) OS=Homo sapiens GN=HTA	4	3	3	3	0	2	1	2	0	2	1	2	0	0	0	0	0	0	0	0	0	2	1	2	0	2	1	2	0	0	0	0	0	0	0	0	0	2	1	2	0	2
Q13427;E9PG73;Q32LZ0;Q13427-2;C9JN15;C9JM79;C9J679;C9JT64	Q13427;E9PG73;Q32LZ0;Q13427-2;C9JN15;C9JM79	6;6;6;6;5;4;2;2	6;6;6;6;5;4;2;2	6;6;6;6;5;4;2;2	Peptidyl-prolyl cis-trans isomerase G;Peptidyl-prolyl cis-trans isomerase	PPIG	>sp|Q13427|PPIG_HUMAN Peptidyl-prolyl cis-trans isomerase G OS=Homo sapiens GN=PPIG PE=1 SV=2;>tr|E9PG73|E9PG73_HUMAN Peptidyl-prolyl cis-trans isomerase G OS=Homo sapiens GN=PPIG PE=4 SV=1;>tr|Q32LZ0|Q32LZ0_HUMAN PPIG protein (Fragment) OS=Homo sapiens GN	8	6	6	6	1	4	2	4	3	3	2	5	3	3	2	3	2	2	2	2	1	4	2	4	3	3	2	5	3	3	2	3	2	2	2	2	1	4	2	4	3	3
Q6P4A7;E9PGB5;Q6P4A7-2	Q6P4A7;E9PGB5;Q6P4A7-2	1;1;1	1;1;1	1;1;1	Sideroflexin-4	SFXN4	>sp|Q6P4A7|SFXN4_HUMAN Sideroflexin-4 OS=Homo sapiens GN=SFXN4 PE=1 SV=1;>tr|E9PGB5|E9PGB5_HUMAN Sideroflexin-4 OS=Homo sapiens GN=SFXN4 PE=4 SV=1;>sp|Q6P4A7-2|SFXN4_HUMAN Isoform 2 of Sideroflexin-4 OS=Homo sapiens GN=SFXN4	3	1	1	1	0	1	0	1	0	1	0	1	0	0	0	0	0	0	0	1	0	1	0	1	0	1	0	1	0	0	0	0	0	0	0	1	0	1	0	1	0	1
Q9UI12;Q9UI12-2;E9PGE6;G3V126	Q9UI12;Q9UI12-2;E9PGE6;G3V126	4;4;4;4	4;4;4;4	4;4;4;4	V-type proton ATPase subunit H	ATP6V1H	>sp|Q9UI12|VATH_HUMAN V-type proton ATPase subunit H OS=Homo sapiens GN=ATP6V1H PE=1 SV=1;>sp|Q9UI12-2|VATH_HUMAN Isoform 2 of V-type proton ATPase subunit H OS=Homo sapiens GN=ATP6V1H;>tr|E9PGE6|E9PGE6_HUMAN Uncharacterized protein OS=Homo sapiens GN=ATP6	4	4	4	4	2	3	2	2	2	2	2	3	2	2	0	2	3	3	2	2	2	3	2	2	2	2	2	3	2	2	0	2	3	3	2	2	2	3	2	2	2	2
O60502;E9PGF9;O60502-2;O60502-3;H7C3X0	O60502;E9PGF9;O60502-2;O60502-3;H7C3X0	4;4;3;2;2	4;4;3;2;2	4;4;3;2;2	Bifunctional protein NCOAT;Protein O-GlcNAcase;Histone acetyltransferase	MGEA5	>sp|O60502|NCOAT_HUMAN Bifunctional protein NCOAT OS=Homo sapiens GN=MGEA5 PE=1 SV=2;>tr|E9PGF9|E9PGF9_HUMAN Protein O-GlcNAcase OS=Homo sapiens GN=MGEA5 PE=4 SV=1;>sp|O60502-2|NCOAT_HUMAN Isoform 2 of Bifunctional protein NCOAT OS=Homo sapiens GN=MGEA5;>s	5	4	4	4	1	3	1	4	1	3	1	3	1	2	1	2	1	3	1	2	1	3	1	4	1	3	1	3	1	2	1	2	1	3	1	2	1	3	1	4	1	3
O14976;E9PGR2	O14976;E9PGR2	1;1	1;1	1;1	Cyclin-G-associated kinase	GAK	>sp|O14976|GAK_HUMAN Cyclin-G-associated kinase OS=Homo sapiens GN=GAK PE=1 SV=2;>tr|E9PGR2|E9PGR2_HUMAN Cyclin-G-associated kinase OS=Homo sapiens GN=GAK PE=4 SV=1	2	1	1	1	1	1	1	1	0	1	1	1	1	1	1	1	1	1	0	1	1	1	1	1	0	1	1	1	1	1	1	1	1	1	0	1	1	1	1	1	0	1
E9PGT1;Q15631;B7Z5D9;H7C1D4;B7Z3X8	E9PGT1;Q15631;B7Z5D9	9;8;8;4;2	9;8;8;4;2	9;8;8;4;2	Translin	TSN	>tr|E9PGT1|E9PGT1_HUMAN Translin OS=Homo sapiens GN=TSN PE=4 SV=1;>sp|Q15631|TSN_HUMAN Translin OS=Homo sapiens GN=TSN PE=1 SV=1;>tr|B7Z5D9|B7Z5D9_HUMAN Translin OS=Homo sapiens GN=TSN PE=2 SV=1	5	9	9	9	4	6	6	8	5	7	6	7	4	6	4	8	5	7	0	8	4	6	6	8	5	7	6	7	4	6	4	8	5	7	0	8	4	6	6	8	5	7
Q99627;E9PGT6;B8ZZP3;Q99627-2;H7C3S9	Q99627;E9PGT6;B8ZZP3;Q99627-2;H7C3S9	6;6;5;5;3	6;6;5;5;3	6;6;5;5;3	COP9 signalosome complex subunit 8	COPS8	>sp|Q99627|CSN8_HUMAN COP9 signalosome complex subunit 8 OS=Homo sapiens GN=COPS8 PE=1 SV=1;>tr|E9PGT6|E9PGT6_HUMAN COP9 signalosome complex subunit 8 OS=Homo sapiens GN=COPS8 PE=4 SV=1;>tr|B8ZZP3|B8ZZP3_HUMAN COP9 signalosome complex subunit 8 OS=Homo sap	5	6	6	6	5	6	6	6	5	6	6	6	5	4	3	6	3	5	4	4	5	6	6	6	5	6	6	6	5	4	3	6	3	5	4	4	5	6	6	6	5	6
Q14676;E9PGY5;Q14676-2;E7EVA7;F8VV34;Q14676-3;F8VU38;F8VZP8;F8W1C2;Q14676-4;H0Y6Z8;A1Z5I7;E7ENQ0;E7ER07;F8WCC2;A2AB05;A2AB07;A2AB06	Q14676;E9PGY5;Q14676-2;E7EVA7;F8VV34;Q14676-3;F8VU38;F8VZP8;F8W1C2;Q14676-4	14;14;14;12;12;12;11;11;11;7;3;2;2;2;2;2;2;2	14;14;14;12;12;12;11;11;11;7;3;2;2;2;2;2;2;2	14;14;14;12;12;12;11;11;11;7;3;2;2;2;2;2;2;2	Mediator of DNA damage checkpoint protein 1	MDC1	>sp|Q14676|MDC1_HUMAN Mediator of DNA damage checkpoint protein 1 OS=Homo sapiens GN=MDC1 PE=1 SV=3;>tr|E9PGY5|E9PGY5_HUMAN Mediator of DNA damage checkpoint protein 1 OS=Homo sapiens GN=MDC1 PE=4 SV=1;>sp|Q14676-2|MDC1_HUMAN Isoform 2 of Mediator of DNA d	18	14	14	14	5	9	5	8	5	9	3	10	4	3	2	2	3	2	2	1	5	9	5	8	5	9	3	10	4	3	2	2	3	2	2	1	5	9	5	8	5	9
Q7Z5K2-3;E9PH12;Q7Z5K2-2;Q7Z5K2;Q8WVX6	Q7Z5K2-3;E9PH12;Q7Z5K2-2;Q7Z5K2	4;4;4;4;1	4;4;4;4;1	4;4;4;4;1	Wings apart-like protein homolog	WAPAL	>sp|Q7Z5K2-3|WAPL_HUMAN Isoform 3 of Wings apart-like protein homolog OS=Homo sapiens GN=WAPAL;>tr|E9PH12|E9PH12_HUMAN Uncharacterized protein OS=Homo sapiens GN=WAPAL PE=4 SV=1;>sp|Q7Z5K2-2|WAPL_HUMAN Isoform 2 of Wings apart-like protein homolog OS=Homo	5	4	4	4	2	3	2	3	2	3	2	3	3	4	3	3	2	4	1	2	2	3	2	3	2	3	2	3	3	4	3	3	2	4	1	2	2	3	2	3	2	3
P30048;E9PH29	P30048;E9PH29	11;11	11;11	11;11	Thioredoxin-dependent peroxide reductase, mitochondrial	PRDX3	>sp|P30048|PRDX3_HUMAN Thioredoxin-dependent peroxide reductase, mitochondrial OS=Homo sapiens GN=PRDX3 PE=1 SV=3;>tr|E9PH29|E9PH29_HUMAN Thioredoxin-dependent peroxide reductase, mitochondrial OS=Homo sapiens GN=PRDX3 PE=4 SV=1	2	11	11	11	8	11	8	10	9	10	10	11	10	11	9	10	10	10	8	10	8	11	8	10	9	10	10	11	10	11	9	10	10	10	8	10	8	11	8	10	9	10
Q9Y6M9;E9PH64;E9PF49;E7EWZ0	Q9Y6M9;E9PH64;E9PF49;E7EWZ0	3;3;2;2	3;3;2;2	3;3;2;2	NADH dehydrogenase [ubiquinone] 1 beta subcomplex subunit 9	NDUFB9	>sp|Q9Y6M9|NDUB9_HUMAN NADH dehydrogenase [ubiquinone] 1 beta subcomplex subunit 9 OS=Homo sapiens GN=NDUFB9 PE=1 SV=3;>tr|E9PH64|E9PH64_HUMAN NADH dehydrogenase [ubiquinone] 1 beta subcomplex subunit 9 OS=Homo sapiens GN=NDUFB9 PE=4 SV=1;>tr|E9PF49|E9PF49	4	3	3	3	1	2	2	2	2	2	3	2	2	3	2	3	2	3	3	2	1	2	2	2	2	2	3	2	2	3	2	3	2	3	3	2	1	2	2	2	2	2
Q01831;E9PH69	Q01831;E9PH69	3;3	3;3	3;3	DNA repair protein complementing XP-C cells	XPC	>sp|Q01831|XPC_HUMAN DNA repair protein complementing XP-C cells OS=Homo sapiens GN=XPC PE=1 SV=4;>tr|E9PH69|E9PH69_HUMAN DNA repair protein-complementing XP-C cells OS=Homo sapiens GN=XPC PE=4 SV=1	2	3	3	3	0	0	0	1	1	1	0	1	0	1	0	1	1	1	1	1	0	0	0	1	1	1	0	1	0	1	0	1	1	1	1	1	0	0	0	1	1	1
Q8TC07;E9PH93;Q8TC07-2;A8K8E1;C9JA93;F8WCB5;F8WF35;F8WDJ1;F8VV61	Q8TC07;E9PH93;Q8TC07-2;A8K8E1;C9JA93	6;6;6;3;3;2;2;2;1	6;6;6;3;3;2;2;2;1	6;6;6;3;3;2;2;2;1	TBC1 domain family member 15	TBC1D15	>sp|Q8TC07|TBC15_HUMAN TBC1 domain family member 15 OS=Homo sapiens GN=TBC1D15 PE=1 SV=2;>tr|E9PH93|E9PH93_HUMAN Uncharacterized protein OS=Homo sapiens GN=TBC1D15 PE=4 SV=1;>sp|Q8TC07-2|TBC15_HUMAN Isoform 2 of TBC1 domain family member 15 OS=Homo sapiens	9	6	6	6	1	2	3	4	2	5	0	3	0	4	1	3	0	2	0	2	1	2	3	4	2	5	0	3	0	4	1	3	0	2	0	2	1	2	3	4	2	5
Q15003;E9PHA2;C9J470;B4E189;C9JZP1;H7C415	Q15003;E9PHA2;C9J470;B4E189	11;11;7;6;5;4	11;11;7;6;5;4	11;11;7;6;5;4	Condensin complex subunit 2	NCAPH	>sp|Q15003|CND2_HUMAN Condensin complex subunit 2 OS=Homo sapiens GN=NCAPH PE=1 SV=3;>tr|E9PHA2|E9PHA2_HUMAN Condensin complex subunit 2 OS=Homo sapiens GN=NCAPH PE=3 SV=1;>tr|C9J470|C9J470_HUMAN Condensin complex subunit 2 (Fragment) OS=Homo sapiens GN=NC	6	11	11	11	5	7	5	5	5	9	6	9	7	3	6	7	4	5	4	5	5	7	5	5	5	9	6	9	7	3	6	7	4	5	4	5	5	7	5	5	5	9
Q8TF68;Q8TF68-2;F8W6Q3;Q8TF68-3;E9PHB3;F5H8L7;F5H420;F5H105	Q8TF68;Q8TF68-2;F8W6Q3;Q8TF68-3;E9PHB3;F5H8L7;F5H420;F5H105	1;1;1;1;1;1;1;1	1;1;1;1;1;1;1;1	1;1;1;1;1;1;1;1	Zinc finger protein 384	ZNF384	>sp|Q8TF68|ZN384_HUMAN Zinc finger protein 384 OS=Homo sapiens GN=ZNF384 PE=1 SV=2;>sp|Q8TF68-2|ZN384_HUMAN Isoform 2 of Zinc finger protein 384 OS=Homo sapiens GN=ZNF384;>tr|F8W6Q3|F8W6Q3_HUMAN Zinc finger protein 384 OS=Homo sapiens GN=ZNF384 PE=4 SV=1;>	8	1	1	1	1	1	1	1	1	1	1	0	1	0	0	0	0	0	0	0	1	1	1	1	1	1	1	0	1	0	0	0	0	0	0	0	1	1	1	1	1	1
Q9P265;E9PHD6	Q9P265;E9PHD6	1;1	1;1	1;1	Disco-interacting protein 2 homolog B	DIP2B	>sp|Q9P265|DIP2B_HUMAN Disco-interacting protein 2 homolog B OS=Homo sapiens GN=DIP2B PE=1 SV=3;>tr|E9PHD6|E9PHD6_HUMAN Disco-interacting protein 2 homolog B OS=Homo sapiens GN=DIP2B PE=4 SV=1	2	1	1	1	1	1	0	1	0	1	0	0	0	0	0	0	0	0	0	0	1	1	0	1	0	1	0	0	0	0	0	0	0	0	0	0	1	1	0	1	0	1
O75400;F8W9L2;O75400-3;O75400-2;E9PHJ7;F5H578;H0YG38;H7C2N3	O75400;F8W9L2;O75400-3;O75400-2;E9PHJ7	8;8;8;8;8;3;2;1	8;8;8;8;8;3;2;1	8;8;8;8;8;3;2;1	Pre-mRNA-processing factor 40 homolog A	PRPF40A	>sp|O75400|PR40A_HUMAN Pre-mRNA-processing factor 40 homolog A OS=Homo sapiens GN=PRPF40A PE=1 SV=2;>tr|F8W9L2|F8W9L2_HUMAN Pre-mRNA-processing factor 40 homolog A OS=Homo sapiens GN=PRPF40A PE=4 SV=1;>sp|O75400-3|PR40A_HUMAN Isoform 3 of Pre-mRNA-processi	8	8	8	8	4	6	4	5	4	5	4	8	3	2	4	5	2	3	1	2	4	6	4	5	4	5	4	8	3	2	4	5	2	3	1	2	4	6	4	5	4	5
P05452;E9PHK0	P05452;E9PHK0	3;3	1;1	1;1	Tetranectin	CLEC3B	>sp|P05452|TETN_HUMAN Tetranectin OS=Homo sapiens GN=CLEC3B PE=1 SV=3;>tr|E9PHK0|E9PHK0_HUMAN Tetranectin OS=Homo sapiens GN=CLEC3B PE=4 SV=1	2	3	1	1	0	0	0	1	0	0	0	0	1	0	1	3	0	2	1	2	0	0	0	0	0	0	0	0	0	0	0	1	0	0	0	0	0	0	0	0	0	0
E9PHK9;Q13428-4;Q13428;Q13428-2;Q13428-5;H0YA99;H0YAB7;H0Y8Y7	E9PHK9;Q13428-4;Q13428;Q13428-2;Q13428-5	25;25;24;24;15;5;1;1	25;25;24;24;15;5;1;1	0;0;0;0;0;0;0;0	Treacle protein	TCOF1	>tr|E9PHK9|E9PHK9_HUMAN Treacle protein OS=Homo sapiens GN=TCOF1 PE=4 SV=1;>sp|Q13428-4|TCOF_HUMAN Isoform 4 of Treacle protein OS=Homo sapiens GN=TCOF1;>sp|Q13428|TCOF_HUMAN Treacle protein OS=Homo sapiens GN=TCOF1 PE=1 SV=3;>sp|Q13428-2|TCOF_HUMAN Isofor	8	25	25	0	13	18	13	19	12	18	11	19	13	11	7	11	9	13	5	11	13	18	13	19	12	18	11	19	13	11	7	11	9	13	5	11	0	0	0	0	0	0
Q15031;E9PHM2	Q15031;E9PHM2	7;7	7;7	7;7	Probable leucine--tRNA ligase, mitochondrial	LARS2	>sp|Q15031|SYLM_HUMAN Probable leucine--tRNA ligase, mitochondrial OS=Homo sapiens GN=LARS2 PE=1 SV=2;>tr|E9PHM2|E9PHM2_HUMAN Probable leucine--tRNA ligase, mitochondrial OS=Homo sapiens GN=LARS2 PE=4 SV=1	2	7	7	7	1	4	4	5	2	4	4	4	4	4	4	3	4	3	4	3	1	4	4	5	2	4	4	4	4	4	4	3	4	3	4	3	1	4	4	5	2	4
Q9H3S7;E9PHR4;B4DST5;C9JD91	Q9H3S7;E9PHR4;B4DST5	5;5;4;2	5;5;4;2	5;5;4;2	Tyrosine-protein phosphatase non-receptor type 23	PTPN23	>sp|Q9H3S7|PTN23_HUMAN Tyrosine-protein phosphatase non-receptor type 23 OS=Homo sapiens GN=PTPN23 PE=1 SV=1;>tr|E9PHR4|E9PHR4_HUMAN Tyrosine-protein phosphatase non-receptor type 23 OS=Homo sapiens GN=PTPN23 PE=4 SV=2;>tr|B4DST5|B4DST5_HUMAN Tyrosine-prot	4	5	5	5	0	3	0	2	0	1	1	3	1	0	1	0	0	1	2	1	0	3	0	2	0	1	1	3	1	0	1	0	0	1	2	1	0	3	0	2	0	1
Q9NVE7;E9PHT6;H0YA26;D6RJF3	Q9NVE7;E9PHT6;H0YA26;D6RJF3	2;2;1;1	2;2;1;1	2;2;1;1	Pantothenate kinase 4	PANK4	>sp|Q9NVE7|PANK4_HUMAN Pantothenate kinase 4 OS=Homo sapiens GN=PANK4 PE=1 SV=1;>tr|E9PHT6|E9PHT6_HUMAN Pantothenate kinase 4 OS=Homo sapiens GN=PANK4 PE=4 SV=1;>tr|H0YA26|H0YA26_HUMAN Pantothenate kinase 4 (Fragment) OS=Homo sapiens GN=PANK4 PE=4 SV=1;>tr	4	2	2	2	1	1	1	1	0	1	1	2	0	0	0	0	0	0	0	0	1	1	1	1	0	1	1	2	0	0	0	0	0	0	0	0	1	1	1	1	0	1
Q99805;E9PHW5	Q99805;E9PHW5	6;6	6;6	6;6	Transmembrane 9 superfamily member 2	TM9SF2	>sp|Q99805|TM9S2_HUMAN Transmembrane 9 superfamily member 2 OS=Homo sapiens GN=TM9SF2 PE=1 SV=1;>tr|E9PHW5|E9PHW5_HUMAN Uncharacterized protein OS=Homo sapiens GN=TM9SF2 PE=4 SV=1	2	6	6	6	5	4	5	4	4	4	4	3	5	4	5	4	5	4	5	4	5	4	5	4	4	4	4	3	5	4	5	4	5	4	5	4	5	4	5	4	4	4
E9PHX7;F5GYJ2;P52594;P52594-3;P52594-2;B8ZZY2;C9J2I0	E9PHX7;F5GYJ2;P52594;P52594-3;P52594-2;B8ZZY2;C9J2I0	4;4;4;4;4;3;3	4;4;4;4;4;3;3	4;4;4;4;4;3;3	Arf-GAP domain and FG repeat-containing protein 1	AGFG1	>tr|E9PHX7|E9PHX7_HUMAN Arf-GAP domain and FG repeat-containing protein 1 OS=Homo sapiens GN=AGFG1 PE=4 SV=1;>tr|F5GYJ2|F5GYJ2_HUMAN Arf-GAP domain and FG repeat-containing protein 1 OS=Homo sapiens GN=AGFG1 PE=4 SV=1;>sp|P52594|AGFG1_HUMAN Arf-GAP domain	7	4	4	4	2	4	3	4	3	3	4	4	2	3	1	3	2	3	1	3	2	4	3	4	3	3	4	4	2	3	1	3	2	3	1	3	2	4	3	4	3	3
Q9UPV0;Q9UPV0-2;E9PI34	Q9UPV0;Q9UPV0-2;E9PI34	3;3;3	3;3;3	2;2;2	Centrosomal protein of 164 kDa	CEP164	>sp|Q9UPV0|CE164_HUMAN Centrosomal protein of 164 kDa OS=Homo sapiens GN=CEP164 PE=1 SV=3;>sp|Q9UPV0-2|CE164_HUMAN Isoform 2 of Centrosomal protein of 164 kDa OS=Homo sapiens GN=CEP164;>tr|E9PI34|E9PI34_HUMAN Centrosomal protein of 164 kDa (Fragment) OS=Ho	3	3	3	2	2	2	2	2	2	3	3	3	3	2	2	2	3	3	3	3	2	2	2	2	2	3	3	3	3	2	2	2	3	3	3	3	2	2	2	2	2	2
O60547;E9PI88	O60547;E9PI88	2;2	2;2	2;2	GDP-mannose 4,6 dehydratase	GMDS	>sp|O60547|GMDS_HUMAN GDP-mannose 4,6 dehydratase OS=Homo sapiens GN=GMDS PE=1 SV=1;>tr|E9PI88|E9PI88_HUMAN GDP-mannose 4,6 dehydratase OS=Homo sapiens GN=GMDS PE=4 SV=1	2	2	2	2	1	2	1	2	1	2	1	2	1	1	1	1	0	2	1	1	1	2	1	2	1	2	1	2	1	1	1	1	0	2	1	1	1	2	1	2	1	2
E9PIE3;Q969G5	E9PIE3;Q969G5	3;3	3;3	3;3	Protein kinase C delta-binding protein	PRKCDBP	>tr|E9PIE3|E9PIE3_HUMAN Protein kinase C delta-binding protein OS=Homo sapiens GN=PRKCDBP PE=4 SV=1;>sp|Q969G5|PRDBP_HUMAN Protein kinase C delta-binding protein OS=Homo sapiens GN=PRKCDBP PE=1 SV=3	2	3	3	3	2	3	3	3	3	3	3	3	3	2	3	2	1	2	2	2	2	3	3	3	3	3	3	3	3	2	3	2	1	2	2	2	2	3	3	3	3	3
Q13206;E9PIF2;E7EUR6	Q13206;E9PIF2;E7EUR6	5;5;4	5;5;4	5;5;4	Probable ATP-dependent RNA helicase DDX10	DDX10	>sp|Q13206|DDX10_HUMAN Probable ATP-dependent RNA helicase DDX10 OS=Homo sapiens GN=DDX10 PE=1 SV=2;>tr|E9PIF2|E9PIF2_HUMAN Probable ATP-dependent RNA helicase DDX10 OS=Homo sapiens GN=DDX10 PE=3 SV=1;>tr|E7EUR6|E7EUR6_HUMAN Probable ATP-dependent RNA heli	3	5	5	5	2	2	2	3	3	2	1	3	1	1	2	0	0	1	0	0	2	2	2	3	3	2	1	3	1	1	2	0	0	1	0	0	2	2	2	3	3	2
O00165-2;O00165;O00165-3;O00165-5;E9PIQ7;E9PEY2	O00165-2;O00165;O00165-3;O00165-5;E9PIQ7	3;3;3;3;3;1	3;3;3;3;3;1	3;3;3;3;3;1	HCLS1-associated protein X-1	HAX1	>sp|O00165-2|HAX1_HUMAN Isoform 2 of HCLS1-associated protein X-1 OS=Homo sapiens GN=HAX1;>sp|O00165|HAX1_HUMAN HCLS1-associated protein X-1 OS=Homo sapiens GN=HAX1 PE=1 SV=2;>sp|O00165-3|HAX1_HUMAN Isoform 3 of HCLS1-associated protein X-1 OS=Homo sapiens	6	3	3	3	1	1	2	1	1	2	2	2	2	0	1	0	0	0	0	0	1	1	2	1	1	2	2	2	2	0	1	0	0	0	0	0	1	1	2	1	1	2
Q5BJD5;E9PJ42;Q5BJD5-2;E9PP29	Q5BJD5;E9PJ42;Q5BJD5-2;E9PP29	1;1;1;1	1;1;1;1	1;1;1;1	Transmembrane protein 41B	TMEM41B	>sp|Q5BJD5|TM41B_HUMAN Transmembrane protein 41B OS=Homo sapiens GN=TMEM41B PE=1 SV=1;>tr|E9PJ42|E9PJ42_HUMAN Transmembrane protein 41B OS=Homo sapiens GN=TMEM41B PE=4 SV=1;>sp|Q5BJD5-2|TM41B_HUMAN Isoform 2 of Transmembrane protein 41B OS=Homo sapiens GN=	4	1	1	1	1	1	1	1	1	1	1	1	1	1	1	1	1	1	1	1	1	1	1	1	1	1	1	1	1	1	1	1	1	1	1	1	1	1	1	1	1	1
E9PJ55;Q9NUJ3;E7EN41;E9PMB0;E9PP52;E9PS88	E9PJ55;Q9NUJ3;E7EN41	5;4;3;2;2;1	5;4;3;2;2;1	5;4;3;2;2;1	T-complex protein 11-like protein 1	TCP11L1	>tr|E9PJ55|E9PJ55_HUMAN T-complex protein 11-like protein 1 OS=Homo sapiens GN=TCP11L1 PE=4 SV=1;>sp|Q9NUJ3|T11L1_HUMAN T-complex protein 11-like protein 1 OS=Homo sapiens GN=TCP11L1 PE=1 SV=1;>tr|E7EN41|E7EN41_HUMAN T-complex protein 11-like protein 1 OS=	6	5	5	5	2	2	2	4	1	3	1	1	2	1	1	4	2	1	0	0	2	2	2	4	1	3	1	1	2	1	1	4	2	1	0	0	2	2	2	4	1	3
P09603;P09603-2;E9PJA2;P09603-3;E9PKP4	P09603;P09603-2;E9PJA2;P09603-3;E9PKP4	1;1;1;1;1	1;1;1;1;1	1;1;1;1;1	Macrophage colony-stimulating factor 1;Processed macrophage colony-stimulating factor 1	CSF1	>sp|P09603|CSF1_HUMAN Macrophage colony-stimulating factor 1 OS=Homo sapiens GN=CSF1 PE=1 SV=2;>sp|P09603-2|CSF1_HUMAN Isoform 2 of Macrophage colony-stimulating factor 1 OS=Homo sapiens GN=CSF1;>tr|E9PJA2|E9PJA2_HUMAN Macrophage colony-stimulating factor	5	1	1	1	0	1	0	1	1	0	0	1	0	0	0	0	0	0	0	0	0	1	0	1	1	0	0	1	0	0	0	0	0	0	0	0	0	1	0	1	1	0
P27361;P27361-3;E9PQW4;P27361-2;E9PJF0;H0YDL8;B3KR49;Q16659;E9PBK7;H0YDH9	P27361;P27361-3;E9PQW4;P27361-2;E9PJF0;H0YDL8;B3KR49	3;3;3;3;3;2;2;1;1;1	1;1;1;1;1;0;0;0;0;0	1;1;1;1;1;0;0;0;0;0	Mitogen-activated protein kinase 3	MAPK3	>sp|P27361|MK03_HUMAN Mitogen-activated protein kinase 3 OS=Homo sapiens GN=MAPK3 PE=1 SV=4;>sp|P27361-3|MK03_HUMAN Isoform 3 of Mitogen-activated protein kinase 3 OS=Homo sapiens GN=MAPK3;>tr|E9PQW4|E9PQW4_HUMAN Mitogen-activated protein kinase 3 OS=Homo	10	3	1	1	1	2	2	2	3	2	3	2	2	2	1	2	1	2	1	2	1	1	0	1	1	1	1	1	0	1	0	1	1	1	0	1	1	1	0	1	1	1
E9PRY8;P29692-2;P29692;E9PK01;E9PI39;E9PQ49;E9PL12;E9PPR1;H0YCK7;E9PIZ1;E9PMW7;E9PK72	E9PRY8;P29692-2;P29692;E9PK01;E9PI39;E9PQ49;E9PL12;E9PPR1;H0YCK7;E9PIZ1;E9PMW7	15;15;15;15;12;12;11;11;10;10;10;6	15;15;15;15;12;12;11;11;10;10;10;6	1;1;1;1;1;1;1;1;1;1;1;0	Elongation factor 1-delta	EEF1D	>tr|E9PRY8|E9PRY8_HUMAN Elongation factor 1-delta OS=Homo sapiens GN=EEF1D PE=3 SV=1;>sp|P29692-2|EF1D_HUMAN Isoform 2 of Elongation factor 1-delta OS=Homo sapiens GN=EEF1D;>sp|P29692|EF1D_HUMAN Elongation factor 1-delta OS=Homo sapiens GN=EEF1D PE=1 SV=5;	12	15	15	1	14	14	13	14	13	15	13	14	13	14	12	14	12	14	12	13	14	14	13	14	13	15	13	14	13	14	12	14	12	14	12	13	1	1	1	1	1	1
O14618;E9PK03	O14618;E9PK03	1;1	1;1	1;1	Copper chaperone for superoxide dismutase	CCS	>sp|O14618|CCS_HUMAN Copper chaperone for superoxide dismutase OS=Homo sapiens GN=CCS PE=1 SV=1;>tr|E9PK03|E9PK03_HUMAN Copper chaperone for superoxide dismutase OS=Homo sapiens GN=CCS PE=4 SV=1	2	1	1	1	0	0	0	1	0	0	0	0	0	0	0	0	0	0	0	0	0	0	0	1	0	0	0	0	0	0	0	0	0	0	0	0	0	0	0	1	0	0
Q96KG9;Q96KG9-2;Q96KG9-4;E9PK59;E9PS17;Q96KG9-3;E9PPN3;Q96KG9-6;Q96KG9-5;E7ET66;H0YDH0;H0YCI6	Q96KG9;Q96KG9-2;Q96KG9-4;E9PK59;E9PS17;Q96KG9-3;E9PPN3;Q96KG9-6;Q96KG9-5	6;6;6;6;6;6;6;5;5;2;1;1	6;6;6;6;6;6;6;5;5;2;1;1	6;6;6;6;6;6;6;5;5;2;1;1	N-terminal kinase-like protein	SCYL1	>sp|Q96KG9|NTKL_HUMAN N-terminal kinase-like protein OS=Homo sapiens GN=SCYL1 PE=1 SV=1;>sp|Q96KG9-2|NTKL_HUMAN Isoform 2 of N-terminal kinase-like protein OS=Homo sapiens GN=SCYL1;>sp|Q96KG9-4|NTKL_HUMAN Isoform 4 of N-terminal kinase-like protein OS=Homo	12	6	6	6	2	5	4	5	2	4	2	4	2	2	2	2	2	2	2	0	2	5	4	5	2	4	2	4	2	2	2	2	2	2	2	0	2	5	4	5	2	4
Q5STQ1;P28702;F8VNP5;F8VZR5;E9PK95	Q5STQ1;P28702;F8VNP5;F8VZR5;E9PK95	1;1;1;1;1	1;1;1;1;1	1;1;1;1;1	Retinoic acid receptor RXR-beta	RXRB	>tr|Q5STQ1|Q5STQ1_HUMAN Retinoic acid receptor RXR-beta OS=Homo sapiens GN=RXRB PE=2 SV=2;>sp|P28702|RXRB_HUMAN Retinoic acid receptor RXR-beta OS=Homo sapiens GN=RXRB PE=1 SV=2;>tr|F8VNP5|F8VNP5_HUMAN Retinoic acid receptor RXR-beta OS=Homo sapiens GN=RXR	5	1	1	1	0	1	0	1	0	1	0	1	0	0	0	0	0	0	0	0	0	1	0	1	0	1	0	1	0	0	0	0	0	0	0	0	0	1	0	1	0	1
H0YE88;P28347;E9PKB7;H0YEJ9;A4FUP2;H0Y3A6;Q99594;B5MCM0	H0YE88;P28347;E9PKB7;H0YEJ9;A4FUP2	3;3;3;2;2;1;1;1	3;3;3;2;2;1;1;1	3;3;3;2;2;1;1;1	Transcriptional enhancer factor TEF-1	TEAD1	>tr|H0YE88|H0YE88_HUMAN Transcriptional enhancer factor TEF-1 OS=Homo sapiens GN=TEAD1 PE=4 SV=1;>sp|P28347|TEAD1_HUMAN Transcriptional enhancer factor TEF-1 OS=Homo sapiens GN=TEAD1 PE=1 SV=2;>tr|E9PKB7|E9PKB7_HUMAN Transcriptional enhancer factor TEF-1 O	8	3	3	3	2	3	2	2	1	3	2	2	2	2	2	1	1	1	1	1	2	3	2	2	1	3	2	2	2	2	2	1	1	1	1	1	2	3	2	2	1	3
E9PKD1	E9PKD1	7	1	1		TOR1AIP1	>tr|E9PKD1|E9PKD1_HUMAN Torsin-1A-interacting protein 1 (Fragment) OS=Homo sapiens GN=TOR1AIP1 PE=4 SV=1	1	7	1	1	4	5	4	6	5	5	5	7	5	5	3	2	2	2	2	3	1	1	0	1	1	1	1	1	1	1	0	0	0	0	0	0	1	1	0	1	1	1
Q9HAB3;F5GXA8;E9PKE4	Q9HAB3;F5GXA8;E9PKE4	1;1;1	1;1;1	1;1;1	Riboflavin transporter 3	GPR172A;SLC52A2	>sp|Q9HAB3|RFT3_HUMAN Riboflavin transporter 3 OS=Homo sapiens GN=GPR172A PE=1 SV=1;>tr|F5GXA8|F5GXA8_HUMAN Protein SLC52A2 OS=Homo sapiens GN=SLC52A2 PE=4 SV=1;>tr|E9PKE4|E9PKE4_HUMAN Protein SLC52A2 (Fragment) OS=Homo sapiens GN=SLC52A2 PE=4 SV=1	3	1	1	1	0	1	1	1	1	1	0	0	0	0	0	0	0	0	0	0	0	1	1	1	1	1	0	0	0	0	0	0	0	0	0	0	0	1	1	1	1	1
G8JLI3;Q5H9R7-5;Q5H9R7;Q5H9R7-2;Q5H9R7-6;E9PKF6;H7BXH2;Q5H9R7-4;Q5H9R7-3;E9PQP7;H0YEN2;B4DP39;E9PK08;H0YDW1;H0YDK9	G8JLI3;Q5H9R7-5;Q5H9R7;Q5H9R7-2;Q5H9R7-6;E9PKF6;H7BXH2;Q5H9R7-4;Q5H9R7-3;E9PQP7;H0YEN2	7;7;7;7;7;7;7;6;4;4;4;1;1;1;1	7;7;7;7;7;7;7;6;4;4;4;1;1;1;1	7;7;7;7;7;7;7;6;4;4;4;1;1;1;1	Serine/threonine-protein phosphatase 6 regulatory subunit 3	PPP6R3	>tr|G8JLI3|G8JLI3_HUMAN Serine/threonine-protein phosphatase 6 regulatory subunit 3 OS=Homo sapiens GN=PPP6R3 PE=4 SV=1;>sp|Q5H9R7-5|PP6R3_HUMAN Isoform 5 of Serine/threonine-protein phosphatase 6 regulatory subunit 3 OS=Homo sapiens GN=PPP6R3;>sp|Q5H9R7|P	15	7	7	7	3	5	2	5	1	4	2	4	3	2	1	3	2	2	0	3	3	5	2	5	1	4	2	4	3	2	1	3	2	2	0	3	3	5	2	5	1	4
H7C2I1;Q99873;G5E9B6;Q99873-2;Q99873-3;E9PKG1;B4DJ87;E9PIX6;E9PQ98;H0YDE4;E9PNR9;E9PI83;E9PMW9;Q9NR22;Q9NR22-2	H7C2I1;Q99873;G5E9B6;Q99873-2;Q99873-3;E9PKG1;B4DJ87;E9PIX6;E9PQ98;H0YDE4;E9PNR9	16;16;16;16;16;16;11;11;10;8;8;3;3;1;1	16;16;16;16;16;16;11;11;10;8;8;3;3;1;1	16;16;16;16;16;16;11;11;10;8;8;3;3;1;1	Protein arginine N-methyltransferase 1	PRMT1	>tr|H7C2I1|H7C2I1_HUMAN Protein arginine N-methyltransferase 1 OS=Homo sapiens GN=PRMT1 PE=4 SV=1;>sp|Q99873|ANM1_HUMAN Protein arginine N-methyltransferase 1 OS=Homo sapiens GN=PRMT1 PE=1 SV=2;>tr|G5E9B6|G5E9B6_HUMAN Protein arginine N-methyltransferase 1	15	16	16	16	8	14	8	14	11	14	10	15	8	14	7	13	8	13	6	13	8	14	8	14	11	14	10	15	8	14	7	13	8	13	6	13	8	14	8	14	11	14
P17480;E9PKP7;P17480-2;E9PLT2;H0YDH7	P17480;E9PKP7;P17480-2	13;13;13;3;1	13;13;13;3;1	13;13;13;3;1	Nucleolar transcription factor 1	UBTF	>sp|P17480|UBF1_HUMAN Nucleolar transcription factor 1 OS=Homo sapiens GN=UBTF PE=1 SV=1;>tr|E9PKP7|E9PKP7_HUMAN Nucleolar transcription factor 1 OS=Homo sapiens GN=UBTF PE=4 SV=1;>sp|P17480-2|UBF1_HUMAN Isoform UBF2 of Nucleolar transcription factor 1 OS=	5	13	13	13	9	11	12	11	11	11	10	12	11	9	5	8	10	8	7	8	9	11	12	11	11	11	10	12	11	9	5	8	10	8	7	8	9	11	12	11	11	11
Q9NRX2;E9PKV2	Q9NRX2;E9PKV2	4;4	4;4	4;4	39S ribosomal protein L17, mitochondrial	MRPL17	>sp|Q9NRX2|RM17_HUMAN 39S ribosomal protein L17, mitochondrial OS=Homo sapiens GN=MRPL17 PE=1 SV=1;>tr|E9PKV2|E9PKV2_HUMAN 39S ribosomal protein L17, mitochondrial (Fragment) OS=Homo sapiens GN=MRPL17 PE=4 SV=1	2	4	4	4	4	3	1	3	3	3	1	3	1	1	1	0	1	3	0	0	4	3	1	3	3	3	1	3	1	1	1	0	1	3	0	0	4	3	1	3	3	3
Q15005;E9PL01;E9PI68;E9PRB9	Q15005;E9PL01;E9PI68;E9PRB9	7;7;6;4	7;7;6;4	7;7;6;4	Signal peptidase complex subunit 2	SPCS2	>sp|Q15005|SPCS2_HUMAN Signal peptidase complex subunit 2 OS=Homo sapiens GN=SPCS2 PE=1 SV=3;>tr|E9PL01|E9PL01_HUMAN Signal peptidase complex subunit 2 OS=Homo sapiens GN=SPCS2 PE=4 SV=1;>tr|E9PI68|E9PI68_HUMAN Signal peptidase complex subunit 2 OS=Homo sa	4	7	7	7	4	6	4	6	4	5	1	5	4	4	4	4	4	4	3	3	4	6	4	6	4	5	1	5	4	4	4	4	4	4	3	3	4	6	4	6	4	5
F5H4Z5;E9PL22;Q9Y4L1;F5H4X7;F5GWH9;E9PJ21;B7Z909;F5GXI3;E9PSI5;Q9BST8	F5H4Z5;E9PL22;Q9Y4L1;F5H4X7;F5GWH9;E9PJ21;B7Z909	36;36;35;30;23;23;21;17;5;5	36;36;35;30;23;23;21;17;5;5	35;35;34;29;23;23;21;16;5;5	Hypoxia up-regulated protein 1	HYOU1	>tr|F5H4Z5|F5H4Z5_HUMAN Hypoxia up-regulated protein 1 OS=Homo sapiens GN=HYOU1 PE=3 SV=1;>tr|E9PL22|E9PL22_HUMAN Hypoxia up-regulated protein 1 OS=Homo sapiens GN=HYOU1 PE=3 SV=1;>sp|Q9Y4L1|HYOU1_HUMAN Hypoxia up-regulated protein 1 OS=Homo sapiens GN=HYO	10	36	36	35	18	27	22	27	23	26	22	27	25	28	22	27	30	31	24	31	18	27	22	27	23	26	22	27	25	28	22	27	30	31	24	31	18	27	21	27	22	26
Q9H0U4;E9PLD0;Q92928;E7EWA5	Q9H0U4;E9PLD0;Q92928	9;9;6;3	9;9;6;3	5;5;4;1	Ras-related protein Rab-1B;Putative Ras-related protein Rab-1C	RAB1B;RAB1C	>sp|Q9H0U4|RAB1B_HUMAN Ras-related protein Rab-1B OS=Homo sapiens GN=RAB1B PE=1 SV=1;>tr|E9PLD0|E9PLD0_HUMAN Ras-related protein Rab-1B OS=Homo sapiens GN=RAB1B PE=3 SV=1;>sp|Q92928|RAB1C_HUMAN Putative Ras-related protein Rab-1C OS=Homo sapiens GN=RAB1C P	4	9	9	5	8	9	8	8	8	8	8	8	8	8	8	8	9	9	6	8	8	9	8	8	8	8	8	8	8	8	8	8	9	9	6	8	5	5	5	5	5	5
Q8N9N8;E9PRR8;E9PS76;E9PLI6;E9PS30;E9PQD0	Q8N9N8;E9PRR8;E9PS76;E9PLI6;E9PS30;E9PQD0	1;1;1;1;1;1	1;1;1;1;1;1	1;1;1;1;1;1	Probable RNA-binding protein EIF1AD	EIF1AD	>sp|Q8N9N8|EIF1A_HUMAN Probable RNA-binding protein EIF1AD OS=Homo sapiens GN=EIF1AD PE=1 SV=1;>tr|E9PRR8|E9PRR8_HUMAN Probable RNA-binding protein EIF1AD OS=Homo sapiens GN=EIF1AD PE=4 SV=1;>tr|E9PS76|E9PS76_HUMAN Probable RNA-binding protein EIF1AD (Frag	6	1	1	1	1	1	1	1	0	1	0	1	1	1	1	1	1	1	0	1	1	1	1	1	0	1	0	1	1	1	1	1	1	1	0	1	1	1	1	1	0	1
P55786;E9PLK3;B7Z463;F5H6U8;F5H0W3;A6NEC2;E7EWZ2;E5RJ24;H0YAQ6;F5GZY4;H0YDG0;A6NEC2-2;E9PP11;H0YCQ5;E9PRQ5;H0YBP6;A6NEC2-3;E9PPD4;E9PJ74;E9PJY4	P55786;E9PLK3;B7Z463;F5H6U8;F5H0W3	29;29;27;23;16;11;10;10;8;8;8;6;4;3;2;2;2;2;2;2	29;29;27;23;16;11;10;10;8;8;8;6;4;3;2;2;2;2;2;2	29;29;27;23;16;11;10;10;8;8;8;6;4;3;2;2;2;2;2;2	Puromycin-sensitive aminopeptidase	NPEPPS	>sp|P55786|PSA_HUMAN Puromycin-sensitive aminopeptidase OS=Homo sapiens GN=NPEPPS PE=1 SV=2;>tr|E9PLK3|E9PLK3_HUMAN Puromycin-sensitive aminopeptidase OS=Homo sapiens GN=NPEPPS PE=4 SV=1;>tr|B7Z463|B7Z463_HUMAN Puromycin-sensitive aminopeptidase OS=Homo sa	20	29	29	29	22	27	23	27	22	27	21	28	25	26	19	25	24	24	11	25	22	27	23	27	22	27	21	28	25	26	19	25	24	24	11	25	22	27	23	27	22	27
E9PLN8;Q9BQB6;Q9BQB6-2;F8W9H0;Q9BQB6-3	E9PLN8;Q9BQB6;Q9BQB6-2;F8W9H0;Q9BQB6-3	1;1;1;1;1	1;1;1;1;1	1;1;1;1;1	Vitamin K epoxide reductase complex subunit 1	VKORC1	>tr|E9PLN8|E9PLN8_HUMAN Uncharacterized protein (Fragment) OS=Homo sapiens PE=4 SV=1;>sp|Q9BQB6|VKOR1_HUMAN Vitamin K epoxide reductase complex subunit 1 OS=Homo sapiens GN=VKORC1 PE=1 SV=1;>sp|Q9BQB6-2|VKOR1_HUMAN Isoform 2 of Vitamin K epoxide reductase	5	1	1	1	1	1	1	1	1	1	1	1	1	1	1	1	1	1	1	1	1	1	1	1	1	1	1	1	1	1	1	1	1	1	1	1	1	1	1	1	1	1
E9PLQ8;E9PRB8	E9PLQ8;E9PRB8	6;5	1;1	1;1		PSMC3	>tr|E9PLQ8|E9PLQ8_HUMAN 26S protease regulatory subunit 6A OS=Homo sapiens GN=PSMC3 PE=4 SV=1;>tr|E9PRB8|E9PRB8_HUMAN 26S protease regulatory subunit 6A OS=Homo sapiens GN=PSMC3 PE=4 SV=1	2	6	1	1	4	6	4	6	4	5	4	6	4	5	5	5	4	4	3	5	0	1	1	1	1	1	1	1	1	1	1	1	1	1	0	1	0	1	1	1	1	1
Q96K76;E9PM46;Q96K76-2;F5H2J6;F5H2L6;E9PQC0	Q96K76;E9PM46;Q96K76-2;F5H2J6	6;6;5;3;2;1	6;6;5;3;2;1	6;6;5;3;2;1	Ubiquitin carboxyl-terminal hydrolase 47;Ubiquitin carboxyl-terminal hydrolase	USP47	>sp|Q96K76|UBP47_HUMAN Ubiquitin carboxyl-terminal hydrolase 47 OS=Homo sapiens GN=USP47 PE=1 SV=3;>tr|E9PM46|E9PM46_HUMAN Ubiquitin carboxyl-terminal hydrolase OS=Homo sapiens GN=USP47 PE=3 SV=1;>sp|Q96K76-2|UBP47_HUMAN Isoform 2 of Ubiquitin carboxyl-ter	6	6	6	6	1	4	1	3	0	2	0	4	0	1	0	0	0	2	0	0	1	4	1	3	0	2	0	4	0	1	0	0	0	2	0	0	1	4	1	3	0	2
O00193;E9PM92;E9PRZ9;E3W975;E9PQA1	O00193;E9PM92;E9PRZ9;E3W975;E9PQA1	4;4;3;2;2	4;4;3;2;2	4;4;3;2;2	Small acidic protein	SMAP;C11orf58	>sp|O00193|SMAP_HUMAN Small acidic protein OS=Homo sapiens GN=SMAP PE=1 SV=1;>tr|E9PM92|E9PM92_HUMAN Protein C11orf58 (Fragment) OS=Homo sapiens GN=C11orf58 PE=4 SV=1;>tr|E9PRZ9|E9PRZ9_HUMAN Protein C11orf58 (Fragment) OS=Homo sapiens GN=C11orf58 PE=4 SV=1	5	4	4	4	1	3	3	3	1	3	3	2	2	2	2	3	2	3	2	3	1	3	3	3	1	3	3	2	2	2	2	3	2	3	2	3	1	3	3	3	1	3
P54105;E9PMI6;E9PJF4;E9PQ83	P54105;E9PMI6;E9PJF4	3;3;2;1	3;3;2;1	3;3;2;1	Methylosome subunit pICln	CLNS1A	>sp|P54105|ICLN_HUMAN Methylosome subunit pICln OS=Homo sapiens GN=CLNS1A PE=1 SV=1;>tr|E9PMI6|E9PMI6_HUMAN Methylosome subunit pICln OS=Homo sapiens GN=CLNS1A PE=4 SV=1;>tr|E9PJF4|E9PJF4_HUMAN Methylosome subunit pICln OS=Homo sapiens GN=CLNS1A PE=4 SV=1	4	3	3	3	3	3	3	3	1	3	3	3	2	1	3	2	1	1	1	2	3	3	3	3	1	3	3	3	2	1	3	2	1	1	1	2	3	3	3	3	1	3
Q00613;Q00613-2;E9PMQ6	Q00613;Q00613-2;E9PMQ6	1;1;1	1;1;1	1;1;1	Heat shock factor protein 1	HSF1	>sp|Q00613|HSF1_HUMAN Heat shock factor protein 1 OS=Homo sapiens GN=HSF1 PE=1 SV=1;>sp|Q00613-2|HSF1_HUMAN Isoform Short of Heat shock factor protein 1 OS=Homo sapiens GN=HSF1;>tr|E9PMQ6|E9PMQ6_HUMAN Heat shock factor protein 1 OS=Homo sapiens GN=HSF1 PE=	3	1	1	1	0	1	0	1	0	0	0	1	0	0	0	0	0	0	0	0	0	1	0	1	0	0	0	1	0	0	0	0	0	0	0	0	0	1	0	1	0	0
Q8NDH3;E9PN47;G5EA34;Q8NDH3-2	Q8NDH3;E9PN47;G5EA34;Q8NDH3-2	1;1;1;1	1;1;1;1	1;1;1;1	Probable aminopeptidase NPEPL1	NPEPL1	>sp|Q8NDH3|PEPL1_HUMAN Probable aminopeptidase NPEPL1 OS=Homo sapiens GN=NPEPL1 PE=1 SV=3;>tr|E9PN47|E9PN47_HUMAN Probable aminopeptidase NPEPL1 OS=Homo sapiens GN=NPEPL1 PE=4 SV=1;>tr|G5EA34|G5EA34_HUMAN Aminopeptidase-like 1, isoform CRA_f OS=Homo sapien	4	1	1	1	0	1	0	0	0	0	0	0	0	0	0	0	1	0	0	0	0	1	0	0	0	0	0	0	0	0	0	0	1	0	0	0	0	1	0	0	0	0
E9PN81;Q8TDP1;Q8TDP1-2;H0YEF3	E9PN81;Q8TDP1;Q8TDP1-2;H0YEF3	1;1;1;1	1;1;1;1	1;1;1;1	Ribonuclease H2 subunit C	RNASEH2C	>tr|E9PN81|E9PN81_HUMAN Ribonuclease H2 subunit C OS=Homo sapiens GN=RNASEH2C PE=4 SV=1;>sp|Q8TDP1|RNH2C_HUMAN Ribonuclease H2 subunit C OS=Homo sapiens GN=RNASEH2C PE=1 SV=1;>sp|Q8TDP1-2|RNH2C_HUMAN Isoform 2 of Ribonuclease H2 subunit C OS=Homo sapiens G	4	1	1	1	0	1	0	1	1	1	0	1	0	0	0	0	0	0	0	0	0	1	0	1	1	1	0	1	0	0	0	0	0	0	0	0	0	1	0	1	1	1
H9KV92;Q16890;E9PPQ1;F6V707;E9PNK6;Q16890-2;Q16890-3;Q16890-4	H9KV92;Q16890;E9PPQ1;F6V707;E9PNK6;Q16890-2;Q16890-3;Q16890-4	1;1;1;1;1;1;1;1	1;1;1;1;1;1;1;1	1;1;1;1;1;1;1;1	Tumor protein D53	TPD52L1	>tr|H9KV92|H9KV92_HUMAN Tumor protein D53 OS=Homo sapiens GN=TPD52L1 PE=4 SV=1;>sp|Q16890|TPD53_HUMAN Tumor protein D53 OS=Homo sapiens GN=TPD52L1 PE=1 SV=1;>tr|E9PPQ1|E9PPQ1_HUMAN Tumor protein D53 OS=Homo sapiens GN=TPD52L1 PE=4 SV=1;>tr|F6V707|F6V707_HU	8	1	1	1	1	1	1	1	1	1	1	1	1	1	1	1	1	0	1	0	1	1	1	1	1	1	1	1	1	1	1	1	1	0	1	0	1	1	1	1	1	1
P46977;E9PNQ1	P46977;E9PNQ1	4;4	4;4	4;4	Dolichyl-diphosphooligosaccharide--protein glycosyltransferase subunit STT3A	STT3A	>sp|P46977|STT3A_HUMAN Dolichyl-diphosphooligosaccharide--protein glycosyltransferase subunit STT3A OS=Homo sapiens GN=STT3A PE=1 SV=2;>tr|E9PNQ1|E9PNQ1_HUMAN Dolichyl-diphosphooligosaccharide--protein glycosyltransferase subunit STT3A OS=Homo sapiens GN=S	2	4	4	4	2	2	3	3	2	2	3	1	3	2	3	3	3	3	3	2	2	2	3	3	2	2	3	1	3	2	3	3	3	3	3	2	2	2	3	3	2	2
E9PR17;P13987;E9PNW4;H0YET2	E9PR17;P13987;E9PNW4;H0YET2	6;6;6;3	6;6;6;3	6;6;6;3	CD59 glycoprotein	CD59	>tr|E9PR17|E9PR17_HUMAN CD59 glycoprotein OS=Homo sapiens GN=CD59 PE=4 SV=1;>sp|P13987|CD59_HUMAN CD59 glycoprotein OS=Homo sapiens GN=CD59 PE=1 SV=1;>tr|E9PNW4|E9PNW4_HUMAN CD59 glycoprotein OS=Homo sapiens GN=CD59 PE=4 SV=1;>tr|H0YET2|H0YET2_HUMAN CD59 g	4	6	6	6	6	6	5	5	5	5	4	5	4	5	4	5	4	5	4	4	6	6	5	5	5	5	4	5	4	5	4	5	4	5	4	4	6	6	5	5	5	5
Q8WW01;H0YCV5;E9PPN1;Q8WW01-2;F2Z3M0	Q8WW01;H0YCV5;E9PPN1;Q8WW01-2;F2Z3M0	1;1;1;1;1	1;1;1;1;1	1;1;1;1;1	tRNA-splicing endonuclease subunit Sen15	TSEN15	>sp|Q8WW01|SEN15_HUMAN tRNA-splicing endonuclease subunit Sen15 OS=Homo sapiens GN=TSEN15 PE=1 SV=1;>tr|H0YCV5|H0YCV5_HUMAN tRNA-splicing endonuclease subunit Sen15 (Fragment) OS=Homo sapiens GN=TSEN15 PE=4 SV=1;>tr|E9PPN1|E9PPN1_HUMAN tRNA-splicing endonu	5	1	1	1	0	1	1	1	0	0	1	1	0	0	0	0	0	0	0	0	0	1	1	1	0	0	1	1	0	0	0	0	0	0	0	0	0	1	1	1	0	0
E9PPU0	E9PPU0	89	3	3		EPPK1	>tr|E9PPU0|E9PPU0_HUMAN Epiplakin OS=Homo sapiens GN=EPPK1 PE=4 SV=1	1	89	3	3	55	67	56	72	60	66	55	69	58	58	46	52	48	62	39	48	3	3	2	3	3	3	1	3	3	2	1	2	2	3	3	2	3	3	2	3	3	3
O00217;E9PPW7;E9PKH6;F8W9K7;E9PN51	O00217;E9PPW7;E9PKH6;F8W9K7;E9PN51	4;4;4;3;3	4;4;4;3;3	4;4;4;3;3	NADH dehydrogenase [ubiquinone] iron-sulfur protein 8, mitochondrial	NDUFS8	>sp|O00217|NDUS8_HUMAN NADH dehydrogenase [ubiquinone] iron-sulfur protein 8, mitochondrial OS=Homo sapiens GN=NDUFS8 PE=1 SV=1;>tr|E9PPW7|E9PPW7_HUMAN NADH dehydrogenase [ubiquinone] iron-sulfur protein 8, mitochondrial (Fragment) OS=Homo sapiens GN=NDUFS	5	4	4	4	2	3	2	3	3	4	2	3	2	1	2	1	1	2	2	2	2	3	2	3	3	4	2	3	2	1	2	1	1	2	2	2	2	3	2	3	3	4
E9PQ57;P78406;E9PPG9;B0QZ36;B0QZ37	E9PQ57;P78406;E9PPG9	10;10;6;3;1	10;10;6;3;1	10;10;6;3;1	mRNA export factor	RAE1	>tr|E9PQ57|E9PQ57_HUMAN mRNA export factor OS=Homo sapiens GN=RAE1 PE=4 SV=1;>sp|P78406|RAE1L_HUMAN mRNA export factor OS=Homo sapiens GN=RAE1 PE=1 SV=1;>tr|E9PPG9|E9PPG9_HUMAN mRNA export factor OS=Homo sapiens GN=RAE1 PE=4 SV=1	5	10	10	10	6	10	5	10	5	10	4	10	5	6	3	5	4	6	2	4	6	10	5	10	5	10	4	10	5	6	3	5	4	6	2	4	6	10	5	10	5	10
Q9UK41-2;Q9UK41;E9PQR7;E9PM90;E9PI55;E9PR04;E9PLM9	Q9UK41-2;Q9UK41;E9PQR7;E9PM90	4;4;4;3;1;1;1	4;4;4;3;1;1;1	4;4;4;3;1;1;1	Vacuolar protein sorting-associated protein 28 homolog	VPS28	>sp|Q9UK41-2|VPS28_HUMAN Isoform 2 of Vacuolar protein sorting-associated protein 28 homolog OS=Homo sapiens GN=VPS28;>sp|Q9UK41|VPS28_HUMAN Vacuolar protein sorting-associated protein 28 homolog OS=Homo sapiens GN=VPS28 PE=1 SV=1;>tr|E9PQR7|E9PQR7_HUMAN V	7	4	4	4	0	3	1	1	1	2	1	2	1	1	0	1	1	1	0	1	0	3	1	1	1	2	1	2	1	1	0	1	1	1	0	1	0	3	1	1	1	2
Q9H0W9;Q9H0W9-2;E9PQS1;Q9H0W9-3;Q9H0W9-4;E9PJU8;E9PPB5;E9PIP1;E9PLB3;E9PLC5;E9PSC3;E9PR95	Q9H0W9;Q9H0W9-2;E9PQS1;Q9H0W9-3;Q9H0W9-4;E9PJU8;E9PPB5;E9PIP1	5;5;5;4;3;3;3;3;2;2;2;2	5;5;5;4;3;3;3;3;2;2;2;2	5;5;5;4;3;3;3;3;2;2;2;2	Ester hydrolase C11orf54	C11orf54	>sp|Q9H0W9|CK054_HUMAN Ester hydrolase C11orf54 OS=Homo sapiens GN=C11orf54 PE=1 SV=1;>sp|Q9H0W9-2|CK054_HUMAN Isoform 2 of Ester hydrolase C11orf54 OS=Homo sapiens GN=C11orf54;>tr|E9PQS1|E9PQS1_HUMAN Ester hydrolase C11orf54 (Fragment) OS=Homo sapiens GN=	12	5	5	5	3	5	3	5	5	5	5	4	1	2	2	3	2	3	1	3	3	5	3	5	5	5	5	4	1	2	2	3	2	3	1	3	3	5	3	5	5	5
E9PR30;P62861	E9PR30;P62861	2;2	2;2	2;2	40S ribosomal protein S30	FAU	>tr|E9PR30|E9PR30_HUMAN 40S ribosomal protein S30 OS=Homo sapiens GN=FAU PE=4 SV=1;>sp|P62861|RS30_HUMAN 40S ribosomal protein S30 OS=Homo sapiens GN=FAU PE=1 SV=1	2	2	2	2	2	2	2	2	2	2	2	2	2	2	2	2	2	2	2	2	2	2	2	2	2	2	2	2	2	2	2	2	2	2	2	2	2	2	2	2	2	2
Q15418;E9PGT3;E9PRI4;Q15418-2;Q15418-3;B7ZL90;Q9UK32;B1AXG1;Q5TI62;Q5SVM6;D6R910;Q5SVM7;E9PMM7	Q15418;E9PGT3;E9PRI4;Q15418-2;Q15418-3	8;8;8;7;7;1;1;1;1;1;1;1;1	8;8;8;7;7;1;1;1;1;1;1;1;1	5;5;5;4;4;0;0;0;0;0;0;1;0	Ribosomal protein S6 kinase alpha-1;Ribosomal protein S6 kinase	RPS6KA1	>sp|Q15418|KS6A1_HUMAN Ribosomal protein S6 kinase alpha-1 OS=Homo sapiens GN=RPS6KA1 PE=1 SV=2;>tr|E9PGT3|E9PGT3_HUMAN Ribosomal protein S6 kinase OS=Homo sapiens GN=RPS6KA1 PE=3 SV=1;>tr|E9PRI4|E9PRI4_HUMAN Ribosomal protein S6 kinase OS=Homo sapiens GN=	13	8	8	5	7	6	6	6	5	7	5	7	5	4	3	5	6	5	1	6	7	6	6	6	5	7	5	7	5	4	3	5	6	5	1	6	5	4	4	3	4	5
Q04323;E9PRQ7;Q04323-2;E9PJ81;B4E0P8;E9PS08	Q04323;E9PRQ7;Q04323-2;E9PJ81;B4E0P8	9;9;8;8;8;2	9;9;8;8;8;2	9;9;8;8;8;2	UBX domain-containing protein 1	UBXN1	>sp|Q04323|UBXN1_HUMAN UBX domain-containing protein 1 OS=Homo sapiens GN=UBXN1 PE=1 SV=2;>tr|E9PRQ7|E9PRQ7_HUMAN UBX domain-containing protein 1 OS=Homo sapiens GN=UBXN1 PE=4 SV=1;>sp|Q04323-2|UBXN1_HUMAN Isoform 2 of UBX domain-containing protein 1 OS=Ho	6	9	9	9	3	8	5	8	6	9	5	8	5	4	4	7	5	5	1	5	3	8	5	8	6	9	5	8	5	4	4	7	5	5	1	5	3	8	5	8	6	9
Q14331;E9PRR7;Q9BZ01;F5H5R5;H0YEZ2;E9PLY7	Q14331;E9PRR7;Q9BZ01;F5H5R5;H0YEZ2	3;3;2;2;2;1	3;3;2;2;2;1	3;3;2;2;2;1	Protein FRG1;Protein FRG1B	FRG1;FRG1B	>sp|Q14331|FRG1_HUMAN Protein FRG1 OS=Homo sapiens GN=FRG1 PE=1 SV=1;>tr|E9PRR7|E9PRR7_HUMAN Protein FRG1 (Fragment) OS=Homo sapiens GN=FRG1 PE=4 SV=1;>sp|Q9BZ01|FRG1B_HUMAN Protein FRG1B OS=Homo sapiens GN=FRG1B PE=2 SV=1;>tr|F5H5R5|F5H5R5_HUMAN Protein F	6	3	3	3	2	3	1	2	1	3	1	3	0	1	0	1	2	2	1	2	2	3	1	2	1	3	1	3	0	1	0	1	2	2	1	2	2	3	1	2	1	3
E9PRZ1;Q96ER3;E9PMD2;H0YEK5;E9PL53;H0YCN7	E9PRZ1;Q96ER3;E9PMD2;H0YEK5	4;4;2;2;1;1	4;4;2;2;1;1	4;4;2;2;1;1	Protein SAAL1	SAAL1	>tr|E9PRZ1|E9PRZ1_HUMAN Protein SAAL1 OS=Homo sapiens GN=SAAL1 PE=4 SV=1;>sp|Q96ER3|SAAL1_HUMAN Protein SAAL1 OS=Homo sapiens GN=SAAL1 PE=1 SV=2;>tr|E9PMD2|E9PMD2_HUMAN Protein SAAL1 OS=Homo sapiens GN=SAAL1 PE=4 SV=1;>tr|H0YEK5|H0YEK5_HUMAN Protein SAAL1	6	4	4	4	2	3	1	1	2	3	2	4	1	0	1	3	2	0	1	0	2	3	1	1	2	3	2	4	1	0	1	3	2	0	1	0	2	3	1	1	2	3
Q6RFH5;Q6RFH5-2;E9PS41;H0YGM6;H0YFP2	Q6RFH5;Q6RFH5-2;E9PS41	4;4;4;1;1	4;4;4;1;1	4;4;4;1;1	WD repeat-containing protein 74	WDR74	>sp|Q6RFH5|WDR74_HUMAN WD repeat-containing protein 74 OS=Homo sapiens GN=WDR74 PE=1 SV=1;>sp|Q6RFH5-2|WDR74_HUMAN Isoform 2 of WD repeat-containing protein 74 OS=Homo sapiens GN=WDR74;>tr|E9PS41|E9PS41_HUMAN WD repeat-containing protein 74 OS=Homo sapiens	5	4	4	4	3	3	1	3	3	3	1	2	2	1	1	1	2	2	0	1	3	3	1	3	3	3	1	2	2	1	1	1	2	2	0	1	3	3	1	3	3	3
E9PSI1;Q9BY43;E9PQ80;H0YI46;E9PQI5;O15321;E9PMQ9;O15321-2;E9PJM1;E9PL78;E9PS99;E9PQY7;E9PJC4;H0YI89	E9PSI1;Q9BY43;E9PQ80;H0YI46;E9PQI5	4;3;3;3;3;1;1;1;1;1;1;1;1;1	4;3;3;3;3;1;1;1;1;1;1;1;1;1	4;3;3;3;3;1;1;1;1;1;1;1;1;1	Charged multivesicular body protein 4a	TM9SF1;CHMP4A	>tr|E9PSI1|E9PSI1_HUMAN Transmembrane 9 superfamily member 1 OS=Homo sapiens GN=TM9SF1 PE=4 SV=1;>sp|Q9BY43|CHM4A_HUMAN Charged multivesicular body protein 4a OS=Homo sapiens GN=CHMP4A PE=1 SV=3;>tr|E9PQ80|E9PQ80_HUMAN Charged multivesicular body protein 4	14	4	4	4	4	4	2	3	2	4	3	4	2	2	2	2	2	2	1	2	4	4	2	3	2	4	3	4	2	2	2	2	2	2	1	2	4	4	2	3	2	4
F5H4L0;Q9BSJ2;F2Z2B9	F5H4L0;Q9BSJ2;F2Z2B9	2;2;2	2;2;2	2;2;2	Gamma-tubulin complex component 2	TUBGCP2	>tr|F5H4L0|F5H4L0_HUMAN Gamma-tubulin complex component 2 OS=Homo sapiens GN=TUBGCP2 PE=4 SV=1;>sp|Q9BSJ2|GCP2_HUMAN Gamma-tubulin complex component 2 OS=Homo sapiens GN=TUBGCP2 PE=1 SV=2;>tr|F2Z2B9|F2Z2B9_HUMAN Gamma-tubulin complex component 2 OS=Homo sa	3	2	2	2	0	1	1	1	0	1	1	1	0	2	0	0	0	1	0	1	0	1	1	1	0	1	1	1	0	2	0	0	0	1	0	1	0	1	1	1	0	1
Q86VI3;F2Z2E2	Q86VI3;F2Z2E2	6;6	2;2	2;2	Ras GTPase-activating-like protein IQGAP3	IQGAP3	>sp|Q86VI3|IQGA3_HUMAN Ras GTPase-activating-like protein IQGAP3 OS=Homo sapiens GN=IQGAP3 PE=1 SV=2;>tr|F2Z2E2|F2Z2E2_HUMAN Ras GTPase-activating-like protein IQGAP3 OS=Homo sapiens GN=IQGAP3 PE=4 SV=1	2	6	2	2	4	4	5	4	5	3	4	4	4	4	4	4	4	3	3	4	1	1	1	1	2	1	1	1	1	1	1	1	1	1	1	1	1	1	1	1	2	1
F2Z2J9;P18669;E7EMA8;P15259;Q8N0Y7	F2Z2J9;P18669;E7EMA8	20;20;10;7;6	20;20;10;7;6	20;20;10;7;6	Phosphoglycerate mutase;Phosphoglycerate mutase 1	PGAM1	>tr|F2Z2J9|F2Z2J9_HUMAN Phosphoglycerate mutase OS=Homo sapiens PE=3 SV=1;>sp|P18669|PGAM1_HUMAN Phosphoglycerate mutase 1 OS=Homo sapiens GN=PGAM1 PE=1 SV=2;>tr|E7EMA8|E7EMA8_HUMAN Phosphoglycerate mutase 1 OS=Homo sapiens GN=PGAM1 PE=3 SV=2	5	20	20	20	18	20	19	20	16	20	18	20	18	17	17	18	16	17	13	17	18	20	19	20	16	20	18	20	18	17	17	18	16	17	13	17	18	20	19	20	16	20
F2Z2U1	F2Z2U1	1	1	1		RBMY1A1	>tr|F2Z2U1|F2Z2U1_HUMAN RNA-binding motif protein, Y chromosome, family 1 member A1 OS=Homo sapiens GN=RBMY1A1 PE=4 SV=1	1	1	1	1	0	0	0	1	0	0	0	1	0	0	0	0	0	0	0	0	0	0	0	1	0	0	0	1	0	0	0	0	0	0	0	0	0	0	0	1	0	0
F5GWE5;Q00169;F5GWC2	F5GWE5;Q00169;F5GWC2	5;5;4	3;3;2	3;3;2	Phosphatidylinositol transfer protein alpha isoform	PITPNA	>tr|F5GWE5|F5GWE5_HUMAN Phosphatidylinositol transfer protein alpha isoform OS=Homo sapiens GN=PITPNA PE=4 SV=1;>sp|Q00169|PIPNA_HUMAN Phosphatidylinositol transfer protein alpha isoform OS=Homo sapiens GN=PITPNA PE=1 SV=2;>tr|F5GWC2|F5GWC2_HUMAN Phosphati	3	5	3	3	3	5	4	4	3	5	4	5	4	3	2	4	3	4	2	4	2	3	3	2	2	3	2	3	2	1	1	2	1	2	2	2	2	3	3	2	2	3
Q92575;F5GWP1	Q92575;F5GWP1	2;2	2;2	2;2	UBX domain-containing protein 4	UBXN4	>sp|Q92575|UBXN4_HUMAN UBX domain-containing protein 4 OS=Homo sapiens GN=UBXN4 PE=1 SV=2;>tr|F5GWP1|F5GWP1_HUMAN UBX domain-containing protein 4 OS=Homo sapiens GN=UBXN4 PE=4 SV=1	2	2	2	2	2	2	1	2	2	2	1	2	1	1	1	1	1	1	1	1	2	2	1	2	2	2	1	2	1	1	1	1	1	1	1	1	2	2	1	2	2	2
F5GWP3;H0YJ75;Q13362-4;Q13362;Q13362-3;Q13362-2;Q96B13;E9PHN5;G3V2U3;H0YN84;H0YJU0;H0YJ49;H0YJ35	F5GWP3;H0YJ75;Q13362-4;Q13362;Q13362-3;Q13362-2;Q96B13	8;8;8;8;8;7;6;3;2;2;1;1;1	5;5;5;5;5;4;3;1;2;1;0;1;0	4;4;4;4;4;3;2;0;2;1;0;1;0	Serine/threonine-protein phosphatase 2A 56 kDa regulatory subunit gamma isoform	PPP2R5C	>tr|F5GWP3|F5GWP3_HUMAN Serine/threonine-protein phosphatase 2A 56 kDa regulatory subunit gamma isoform OS=Homo sapiens GN=PPP2R5C PE=4 SV=1;>tr|H0YJ75|H0YJ75_HUMAN Serine/threonine-protein phosphatase 2A 56 kDa regulatory subunit gamma isoform (Fragment)	13	8	5	4	5	6	4	7	4	6	5	6	4	4	2	6	2	5	2	4	3	4	2	4	2	4	3	4	2	1	0	3	0	2	0	2	3	3	2	3	2	3
F5GWP8;C9JK18;C9J826;C9JTX4;C9JPI2	F5GWP8	49;7;7;7;1	7;7;7;7;1	0;0;0;0;0		JUP	>tr|F5GWP8|F5GWP8_HUMAN Junction plakoglobin OS=Homo sapiens GN=JUP PE=3 SV=1	5	49	7	0	46	48	42	47	45	47	42	47	42	42	40	46	42	44	39	40	4	6	4	6	4	5	4	6	3	3	1	5	2	4	3	2	0	0	0	0	0	0
F5GWR2	F5GWR2	28	2	2		HSPD1	>tr|F5GWR2|F5GWR2_HUMAN 60 kDa heat shock protein, mitochondrial OS=Homo sapiens GN=HSPD1 PE=3 SV=1	1	28	2	2	20	27	22	26	21	26	23	27	24	28	22	28	25	27	21	27	2	2	2	2	2	2	2	2	2	2	2	2	2	2	2	2	2	2	2	2	2	2
F5H2M7;Q9H4A3-6;Q9H4A3-5;Q9H4A3;Q9H4A3-2;F5GWT4;Q9H4A3-4;Q9BYP7;Q9BYP7-2;Q9BYP7-4;Q9BYP7-3;F6UYG0;A6PVV2;C9JGD6;Q9Y3S1-3;F5H2G9;H0YFF1	F5H2M7;Q9H4A3-6;Q9H4A3-5;Q9H4A3;Q9H4A3-2;F5GWT4;Q9H4A3-4	11;11;11;11;11;11;8;3;3;3;3;3;2;2;2;1;1	11;11;11;11;11;11;8;3;3;3;3;3;2;2;2;1;1	8;8;8;8;8;8;7;1;1;1;1;1;0;0;0;1;1	Serine/threonine-protein kinase WNK1	WNK1	>tr|F5H2M7|F5H2M7_HUMAN Serine/threonine-protein kinase WNK1 OS=Homo sapiens GN=WNK1 PE=4 SV=1;>sp|Q9H4A3-6|WNK1_HUMAN Isoform 5 of Serine/threonine-protein kinase WNK1 OS=Homo sapiens GN=WNK1;>sp|Q9H4A3-5|WNK1_HUMAN Isoform 4 of Serine/threonine-protein k	17	11	11	8	6	8	4	7	4	8	5	5	5	3	2	4	4	4	2	2	6	8	4	7	4	8	5	5	5	3	2	4	4	4	2	2	5	5	3	5	3	6
Q14839-2;Q14839;F5GWX5;F5H2G1;Q5TG85;F5H6N4;H7C0J3;H7C3H7	Q14839-2;Q14839;F5GWX5;F5H2G1	47;47;47;47;8;3;2;2	47;47;47;47;8;3;2;2	31;31;31;31;0;3;0;0	Chromodomain-helicase-DNA-binding protein 4	CHD4	>sp|Q14839-2|CHD4_HUMAN Isoform 2 of Chromodomain-helicase-DNA-binding protein 4 OS=Homo sapiens GN=CHD4;>sp|Q14839|CHD4_HUMAN Chromodomain-helicase-DNA-binding protein 4 OS=Homo sapiens GN=CHD4 PE=1 SV=2;>tr|F5GWX5|F5GWX5_HUMAN Chromodomain-helicase-DNA-b	8	47	47	31	17	35	20	35	22	32	14	35	16	21	10	22	12	26	6	15	17	35	20	35	22	32	14	35	16	21	10	22	12	26	6	15	11	23	14	24	15	23
Q969N2;Q969N2-5;Q969N2-4;F5GWY0;Q969N2-2;B7Z1N3;G8JLF5;Q969N2-3;H7C2Y2	Q969N2;Q969N2-5;Q969N2-4;F5GWY0;Q969N2-2;B7Z1N3;G8JLF5;Q969N2-3	4;4;4;4;3;3;2;2;1	4;4;4;4;3;3;2;2;1	4;4;4;4;3;3;2;2;1	GPI transamidase component PIG-T	PIGT	>sp|Q969N2|PIGT_HUMAN GPI transamidase component PIG-T OS=Homo sapiens GN=PIGT PE=1 SV=1;>sp|Q969N2-5|PIGT_HUMAN Isoform 5 of GPI transamidase component PIG-T OS=Homo sapiens GN=PIGT;>sp|Q969N2-4|PIGT_HUMAN Isoform 4 of GPI transamidase component PIG-T OS=	9	4	4	4	2	3	2	2	2	2	2	3	3	2	1	3	2	3	2	3	2	3	2	2	2	2	2	3	3	2	1	3	2	3	2	3	2	3	2	2	2	2
F5GWY5;O00592;O00592-2;F5H3W1;F5H7A2	F5GWY5;O00592;O00592-2;F5H3W1;F5H7A2	9;9;9;9;8	9;9;9;9;8	9;9;9;9;8	Podocalyxin	PODXL	>tr|F5GWY5|F5GWY5_HUMAN Podocalyxin OS=Homo sapiens GN=PODXL PE=4 SV=1;>sp|O00592|PODXL_HUMAN Podocalyxin OS=Homo sapiens GN=PODXL PE=1 SV=2;>sp|O00592-2|PODXL_HUMAN Isoform 2 of Podocalyxin OS=Homo sapiens GN=PODXL;>tr|F5H3W1|F5H3W1_HUMAN Podocalyxin OS=H	5	9	9	9	7	8	7	8	6	8	6	8	7	7	5	7	5	7	5	5	7	8	7	8	6	8	6	8	7	7	5	7	5	7	5	5	7	8	7	8	6	8
Q9Y3B8;Q9Y3B8-2;H0YG54;H0YGR4;H0YG83;F5GX07;F5GYG5;H0YH58	Q9Y3B8;Q9Y3B8-2;H0YG54;H0YGR4;H0YG83;F5GX07;F5GYG5;H0YH58	6;6;6;6;6;6;5;4	6;6;6;6;6;6;5;4	6;6;6;6;6;6;5;4	Oligoribonuclease, mitochondrial	REXO2	>sp|Q9Y3B8|ORN_HUMAN Oligoribonuclease, mitochondrial OS=Homo sapiens GN=REXO2 PE=1 SV=3;>sp|Q9Y3B8-2|ORN_HUMAN Isoform 2 of Oligoribonuclease, mitochondrial OS=Homo sapiens GN=REXO2;>tr|H0YG54|H0YG54_HUMAN Oligoribonuclease, mitochondrial (Fragment) OS=Ho	8	6	6	6	2	5	6	5	4	6	5	4	5	4	4	4	2	5	0	2	2	5	6	5	4	6	5	4	5	4	4	4	2	5	0	2	2	5	6	5	4	6
P34949;H3BPB8;F5GX71;P34949-2;H3BP57;H3BUZ9;H3BT48;H3BPP3;Q8NHZ6;H3BMZ9;B4DYB8;H3BT46;H3BNY8;H3BQX0;H3BPM5;H3BU66;H3BUG1;H3BPU7	P34949;H3BPB8;F5GX71;P34949-2;H3BP57;H3BUZ9;H3BT48;H3BPP3;Q8NHZ6;H3BMZ9;B4DYB8;H3BT46;H3BNY8;H3BQX0;H3BPM5;H3BU66;H3BUG1;H3BPU7	2;2;2;2;2;1;1;1;1;1;1;1;1;1;1;1;1;1	2;2;2;2;2;1;1;1;1;1;1;1;1;1;1;1;1;1	1;1;1;1;1;0;0;0;0;0;0;0;0;0;0;0;0;0	Mannose-6-phosphate isomerase	MPI	>sp|P34949|MPI_HUMAN Mannose-6-phosphate isomerase OS=Homo sapiens GN=MPI PE=1 SV=2;>tr|H3BPB8|H3BPB8_HUMAN Mannose-6-phosphate isomerase OS=Homo sapiens GN=MPI PE=3 SV=1;>tr|F5GX71|F5GX71_HUMAN Mannose-6-phosphate isomerase OS=Homo sapiens GN=MPI PE=3 SV=	18	2	2	1	0	0	1	0	0	1	0	0	0	0	0	0	0	0	0	0	0	0	1	0	0	1	0	0	0	0	0	0	0	0	0	0	0	0	1	0	0	0
Q9P2R7;Q9P2R7-2;F5GXC8;F5H5G8;F5H5Q7;Q5T9Q5	Q9P2R7;Q9P2R7-2;F5GXC8;F5H5G8;F5H5Q7	4;4;4;3;2;1	4;4;4;3;2;1	4;4;4;3;2;1	Succinyl-CoA ligase [ADP-forming] subunit beta, mitochondrial	SUCLA2	>sp|Q9P2R7|SUCB1_HUMAN Succinyl-CoA ligase [ADP-forming] subunit beta, mitochondrial OS=Homo sapiens GN=SUCLA2 PE=1 SV=3;>sp|Q9P2R7-2|SUCB1_HUMAN Isoform 2 of Succinyl-CoA ligase [ADP-forming] subunit beta, mitochondrial OS=Homo sapiens GN=SUCLA2;>tr|F5GXC	6	4	4	4	1	3	2	3	2	2	3	3	2	3	2	3	2	3	2	2	1	3	2	3	2	2	3	3	2	3	2	3	2	3	2	2	1	3	2	3	2	2
Q96T88;F5GXG0;B5ME40	Q96T88;F5GXG0;B5ME40	10;10;6	10;10;6	9;9;5	E3 ubiquitin-protein ligase UHRF1	UHRF1	>sp|Q96T88|UHRF1_HUMAN E3 ubiquitin-protein ligase UHRF1 OS=Homo sapiens GN=UHRF1 PE=1 SV=1;>tr|F5GXG0|F5GXG0_HUMAN E3 ubiquitin-protein ligase UHRF1 OS=Homo sapiens GN=UHRF1 PE=4 SV=1;>tr|B5ME40|B5ME40_HUMAN E3 ubiquitin-protein ligase UHRF1 OS=Homo sapie	3	10	10	9	6	9	5	6	6	7	4	5	3	4	2	2	2	3	0	3	6	9	5	6	6	7	4	5	3	4	2	2	2	3	0	3	5	8	4	5	5	6
P09110;F5GXL8;G5E935;H7C131;C9JDE9;H0Y4D4;B4DVF4;B4E072	P09110;F5GXL8;G5E935;H7C131;C9JDE9;H0Y4D4	3;3;3;3;2;2;1;1	3;3;3;3;2;2;1;1	3;3;3;3;2;2;1;1	3-ketoacyl-CoA thiolase, peroxisomal	ACAA1	>sp|P09110|THIK_HUMAN 3-ketoacyl-CoA thiolase, peroxisomal OS=Homo sapiens GN=ACAA1 PE=1 SV=2;>tr|F5GXL8|F5GXL8_HUMAN 3-ketoacyl-CoA thiolase, peroxisomal OS=Homo sapiens GN=ACAA1 PE=3 SV=1;>tr|G5E935|G5E935_HUMAN 3-ketoacyl-CoA thiolase, peroxisomal OS=Ho	8	3	3	3	1	3	1	2	1	3	1	2	1	0	1	0	0	0	0	0	1	3	1	2	1	3	1	2	1	0	1	0	0	0	0	0	1	3	1	2	1	3
O60678;F5GXU2;O60678-2	O60678;F5GXU2;O60678-2	6;6;6	6;6;6	6;6;6	Protein arginine N-methyltransferase 3	PRMT3	>sp|O60678|ANM3_HUMAN Protein arginine N-methyltransferase 3 OS=Homo sapiens GN=PRMT3 PE=1 SV=3;>tr|F5GXU2|F5GXU2_HUMAN Protein arginine N-methyltransferase 3 OS=Homo sapiens GN=PRMT3 PE=4 SV=1;>sp|O60678-2|ANM3_HUMAN Isoform 2 of Protein arginine N-methyl	3	6	6	6	1	4	1	4	1	2	1	2	1	2	1	3	2	2	1	2	1	4	1	4	1	2	1	2	1	2	1	3	2	2	1	2	1	4	1	4	1	2
P61803;F5GXX5;F5H895	P61803;F5GXX5;F5H895	2;2;2	2;2;2	2;2;2	Dolichyl-diphosphooligosaccharide--protein glycosyltransferase subunit DAD1	DAD1	>sp|P61803|DAD1_HUMAN Dolichyl-diphosphooligosaccharide--protein glycosyltransferase subunit DAD1 OS=Homo sapiens GN=DAD1 PE=1 SV=3;>tr|F5GXX5|F5GXX5_HUMAN Dolichyl-diphosphooligosaccharide--protein glycosyltransferase subunit DAD1 OS=Homo sapiens GN=DAD1	3	2	2	2	2	1	1	1	2	2	2	1	2	2	1	1	2	2	2	2	2	1	1	1	2	2	2	1	2	2	1	1	2	2	2	2	2	1	1	1	2	2
Q14914;F5GY50;Q5JVP3;Q5JVP2;Q9H1X5;F2Z3J9	Q14914;F5GY50	5;5;2;2;2;1	5;5;2;2;2;1	5;5;2;2;2;1	Prostaglandin reductase 1	PTGR1	>sp|Q14914|PTGR1_HUMAN Prostaglandin reductase 1 OS=Homo sapiens GN=PTGR1 PE=1 SV=2;>tr|F5GY50|F5GY50_HUMAN Prostaglandin reductase 1 OS=Homo sapiens GN=PTGR1 PE=4 SV=1	6	5	5	5	4	5	5	5	4	5	5	5	4	5	3	5	4	5	3	4	4	5	5	5	4	5	5	5	4	5	3	5	4	5	3	4	4	5	5	5	4	5
Q10472;F5GY99;Q8IUC8;H7C2I5;Q10472-2	Q10472;F5GY99	10;10;1;1;1	10;10;1;1;1	10;10;1;1;1	Polypeptide N-acetylgalactosaminyltransferase 1;Polypeptide N-acetylgalactosaminyltransferase 1 soluble form	GALNT1	>sp|Q10472|GALT1_HUMAN Polypeptide N-acetylgalactosaminyltransferase 1 OS=Homo sapiens GN=GALNT1 PE=1 SV=1;>tr|F5GY99|F5GY99_HUMAN Polypeptide N-acetylgalactosaminyltransferase 1 soluble form OS=Homo sapiens GN=GALNT1 PE=3 SV=1	5	10	10	10	4	8	4	6	5	7	5	7	5	4	4	3	2	3	1	0	4	8	4	6	5	7	5	7	5	4	4	3	2	3	1	0	4	8	4	6	5	7
P04062;P04062-2;F5GYD8;F5H241;P04062-3	P04062;P04062-2;F5GYD8;F5H241;P04062-3	6;6;6;6;4	6;6;6;6;4	6;6;6;6;4	Glucosylceramidase	GBA	>sp|P04062|GLCM_HUMAN Glucosylceramidase OS=Homo sapiens GN=GBA PE=1 SV=3;>sp|P04062-2|GLCM_HUMAN Isoform Short of Glucosylceramidase OS=Homo sapiens GN=GBA;>tr|F5GYD8|F5GYD8_HUMAN Glucosylceramidase OS=Homo sapiens GN=GBA PE=4 SV=1;>tr|F5H241|F5H241_HUMAN	5	6	6	6	4	5	3	4	3	4	3	5	3	3	1	3	2	3	3	3	4	5	3	4	3	4	3	5	3	3	1	3	2	3	3	3	4	5	3	4	3	4
F5GYQ1;P61421;F8WEN9	F5GYQ1;P61421;F8WEN9	3;3;3	3;3;3	3;3;3	V-type proton ATPase subunit d 1	ATP6V0D1	>tr|F5GYQ1|F5GYQ1_HUMAN V-type proton ATPase subunit d 1 OS=Homo sapiens GN=ATP6V0D1 PE=4 SV=1;>sp|P61421|VA0D1_HUMAN V-type proton ATPase subunit d 1 OS=Homo sapiens GN=ATP6V0D1 PE=1 SV=1;>tr|F8WEN9|F8WEN9_HUMAN V-type proton ATPase subunit d 1 OS=Homo sa	3	3	3	3	3	3	2	2	3	2	3	2	2	2	2	0	2	1	2	1	3	3	2	2	3	2	3	2	2	2	2	0	2	1	2	1	3	3	2	2	3	2
P00367;F5GYQ4;F8WA20;B4DGN5;P49448;B3KV55;H0YFJ0	P00367;F5GYQ4;F8WA20;B4DGN5;P49448;B3KV55	21;21;16;16;14;14;10	21;21;16;16;14;14;10	21;21;16;16;14;14;10	Glutamate dehydrogenase 1, mitochondrial;Glutamate dehydrogenase;Glutamate dehydrogenase 2, mitochondrial	GLUD1;GLUD2	>sp|P00367|DHE3_HUMAN Glutamate dehydrogenase 1, mitochondrial OS=Homo sapiens GN=GLUD1 PE=1 SV=2;>tr|F5GYQ4|F5GYQ4_HUMAN Glutamate dehydrogenase OS=Homo sapiens GN=GLUD1 PE=3 SV=1;>tr|F8WA20|F8WA20_HUMAN Glutamate dehydrogenase OS=Homo sapiens GN=GLUD1 PE	7	21	21	21	14	19	15	19	13	18	16	18	15	19	14	20	17	19	12	17	14	19	15	19	13	18	16	18	15	19	14	20	17	19	12	17	14	19	15	19	13	18
Q13200;F5GZ16;E7EW34;E9PCS3;H0Y305;H7C1H2;C9JPC0;H7C2Q3;F8WBS8	Q13200;F5GZ16;E7EW34;E9PCS3;H0Y305	34;34;28;27;17;8;7;5;2	34;34;28;27;17;8;7;5;2	34;34;28;27;17;8;7;5;2	26S proteasome non-ATPase regulatory subunit 2	PSMD2	>sp|Q13200|PSMD2_HUMAN 26S proteasome non-ATPase regulatory subunit 2 OS=Homo sapiens GN=PSMD2 PE=1 SV=3;>tr|F5GZ16|F5GZ16_HUMAN 26S proteasome non-ATPase regulatory subunit 2 OS=Homo sapiens GN=PSMD2 PE=4 SV=1;>tr|E7EW34|E7EW34_HUMAN 26S proteasome non-AT	9	34	34	34	27	32	28	29	27	30	24	29	25	23	19	28	23	24	12	23	27	32	28	29	27	30	24	29	25	23	19	28	23	24	12	23	27	32	28	29	27	30
Q8N543;H3BUQ2;Q8N543-2;F5GZ85	Q8N543;H3BUQ2;Q8N543-2;F5GZ85	2;2;2;2	2;2;2;2	2;2;2;2	2-oxoglutarate and iron-dependent oxygenase domain-containing protein 1	OGFOD1	>sp|Q8N543|OGFD1_HUMAN 2-oxoglutarate and iron-dependent oxygenase domain-containing protein 1 OS=Homo sapiens GN=OGFOD1 PE=1 SV=1;>tr|H3BUQ2|H3BUQ2_HUMAN 2-oxoglutarate and iron-dependent oxygenase domain-containing protein 1 OS=Homo sapiens GN=OGFOD1 PE=	4	2	2	2	0	2	1	2	0	2	2	2	0	0	1	1	0	1	0	2	0	2	1	2	0	2	2	2	0	0	1	1	0	1	0	2	0	2	1	2	0	2
Q9Y639;F5GZD0;Q9Y639-5;H7BXJ1;Q9Y639-4;Q9UFM8;Q9Y639-1;Q9Y639-3;F5GYM7;H3BU51;H3BQ94	Q9Y639;F5GZD0;Q9Y639-5;H7BXJ1;Q9Y639-4;Q9UFM8;Q9Y639-1;Q9Y639-3	3;3;3;3;3;3;3;3;1;1;1	3;3;3;3;3;3;3;3;1;1;1	3;3;3;3;3;3;3;3;1;1;1	Neuroplastin	NPTN;DKFZp566H1924	>sp|Q9Y639|NPTN_HUMAN Neuroplastin OS=Homo sapiens GN=NPTN PE=1 SV=2;>tr|F5GZD0|F5GZD0_HUMAN Neuroplastin OS=Homo sapiens GN=NPTN PE=4 SV=1;>sp|Q9Y639-5|NPTN_HUMAN Isoform 5 of Neuroplastin OS=Homo sapiens GN=NPTN;>tr|H7BXJ1|H7BXJ1_HUMAN Neuroplastin OS=Ho	11	3	3	3	2	2	3	3	2	2	3	2	2	3	3	3	3	3	3	3	2	2	3	3	2	2	3	2	2	3	3	3	3	3	3	3	2	2	3	3	2	2
F5GZE1;Q8N4X5-4;H0Y3K9;Q8N4X5;Q8N4X5-2	F5GZE1;Q8N4X5-4;H0Y3K9;Q8N4X5;Q8N4X5-2	1;1;1;1;1	1;1;1;1;1	1;1;1;1;1	Actin filament-associated protein 1-like 2	AFAP1L2	>tr|F5GZE1|F5GZE1_HUMAN Actin filament-associated protein 1-like 2 OS=Homo sapiens GN=AFAP1L2 PE=4 SV=1;>sp|Q8N4X5-4|AF1L2_HUMAN Isoform 4 of Actin filament-associated protein 1-like 2 OS=Homo sapiens GN=AFAP1L2;>tr|H0Y3K9|H0Y3K9_HUMAN Actin filament-assoc	5	1	1	1	0	1	0	1	0	0	0	0	0	0	0	1	0	0	0	0	0	1	0	1	0	0	0	0	0	0	0	1	0	0	0	0	0	1	0	1	0	0
F5GZI1	F5GZI1	34	34	1		SMARCA5	>tr|F5GZI1|F5GZI1_HUMAN SWI/SNF-related matrix-associated actin-dependent regulator of chromatin subfamily A member 5 OS=Homo sapiens GN=SMARCA5 PE=4 SV=1	1	34	34	1	18	28	17	28	18	28	12	26	14	27	11	23	14	25	10	19	18	28	17	28	18	28	12	26	14	27	11	23	14	25	10	19	0	1	1	0	0	0
Q9HB19;F5GZK0	Q9HB19;F5GZK0	1;1	1;1	1;1	Pleckstrin homology domain-containing family A member 2	PLEKHA2	>sp|Q9HB19|PKHA2_HUMAN Pleckstrin homology domain-containing family A member 2 OS=Homo sapiens GN=PLEKHA2 PE=1 SV=2;>tr|F5GZK0|F5GZK0_HUMAN Pleckstrin homology domain-containing family A member 2 OS=Homo sapiens GN=PLEKHA2 PE=4 SV=1	2	1	1	1	0	1	0	0	1	0	1	0	0	0	0	0	0	0	0	0	0	1	0	0	1	0	1	0	0	0	0	0	0	0	0	0	0	1	0	0	1	0
Q9H3K2;F5GZL5;Q5VT94;Q9Y6G2	Q9H3K2;F5GZL5;Q5VT94;Q9Y6G2	5;5;5;3	5;5;5;3	5;5;5;3	Growth hormone-inducible transmembrane protein	GHITM	>sp|Q9H3K2|GHITM_HUMAN Growth hormone-inducible transmembrane protein OS=Homo sapiens GN=GHITM PE=1 SV=2;>tr|F5GZL5|F5GZL5_HUMAN Growth hormone-inducible transmembrane protein OS=Homo sapiens GN=GHITM PE=4 SV=1;>tr|Q5VT94|Q5VT94_HUMAN Growth hormone induci	4	5	5	5	1	3	2	3	1	1	2	3	1	4	3	4	4	4	3	5	1	3	2	3	1	1	2	3	1	4	3	4	4	4	3	5	1	3	2	3	1	1
Q13888;Q6P1K8;F5GZM1	Q13888;Q6P1K8;F5GZM1	1;1;1	1;1;1	1;1;1	General transcription factor IIH subunit 2;General transcription factor IIH subunit 2-like protein	GTF2H2;GTF2H2C	>sp|Q13888|TF2H2_HUMAN General transcription factor IIH subunit 2 OS=Homo sapiens GN=GTF2H2 PE=1 SV=1;>sp|Q6P1K8|T2H2L_HUMAN General transcription factor IIH subunit 2-like protein OS=Homo sapiens GN=GTF2H2C PE=2 SV=1;>tr|F5GZM1|F5GZM1_HUMAN General transc	3	1	1	1	1	1	1	1	1	1	1	1	1	1	1	1	1	1	1	1	1	1	1	1	1	1	1	1	1	1	1	1	1	1	1	1	1	1	1	1	1	1
Q9H2U1;F5GZS0;Q9H2U1-2;Q9H2U1-3;E7EWK3	Q9H2U1;F5GZS0;Q9H2U1-2;Q9H2U1-3;E7EWK3	8;8;8;8;6	8;8;8;8;6	8;8;8;8;6	Probable ATP-dependent RNA helicase DHX36	DHX36	>sp|Q9H2U1|DHX36_HUMAN Probable ATP-dependent RNA helicase DHX36 OS=Homo sapiens GN=DHX36 PE=1 SV=2;>tr|F5GZS0|F5GZS0_HUMAN Probable ATP-dependent RNA helicase DHX36 OS=Homo sapiens GN=DHX36 PE=4 SV=1;>sp|Q9H2U1-2|DHX36_HUMAN Isoform 2 of Probable ATP-depe	5	8	8	8	3	6	1	5	3	6	1	2	0	1	0	1	0	1	0	0	3	6	1	5	3	6	1	2	0	1	0	1	0	1	0	0	3	6	1	5	3	6
P08195-4;F5H4J7;P08195;F5GZS6;P08195-3;H0YFS2;F5GZI0;H0YFX4;F5GZR9	P08195-4;F5H4J7;P08195;F5GZS6;P08195-3	36;36;36;36;36;12;9;4;2	36;36;36;36;36;12;9;4;2	2;2;2;2;2;0;0;0;0	4F2 cell-surface antigen heavy chain	SLC3A2	>sp|P08195-4|4F2_HUMAN Isoform 4 of 4F2 cell-surface antigen heavy chain OS=Homo sapiens GN=SLC3A2;>tr|F5H4J7|F5H4J7_HUMAN Uncharacterized protein OS=Homo sapiens GN=SLC3A2 PE=4 SV=1;>sp|P08195|4F2_HUMAN 4F2 cell-surface antigen heavy chain OS=Homo sapiens	9	36	36	2	31	34	32	33	33	34	31	33	30	32	32	32	31	29	29	28	31	34	32	33	33	34	31	33	30	32	32	32	31	29	29	28	0	1	2	1	2	1
Q15276;Q15276-2;F5H355;F5GZU7	Q15276;Q15276-2;F5H355;F5GZU7	5;5;5;5	5;5;5;5	5;5;5;5	Rab GTPase-binding effector protein 1	RABEP1	>sp|Q15276|RABE1_HUMAN Rab GTPase-binding effector protein 1 OS=Homo sapiens GN=RABEP1 PE=1 SV=2;>sp|Q15276-2|RABE1_HUMAN Isoform 2 of Rab GTPase-binding effector protein 1 OS=Homo sapiens GN=RABEP1;>tr|F5H355|F5H355_HUMAN Rab GTPase-binding effector prote	4	5	5	5	1	2	1	1	1	3	2	4	1	2	1	2	1	1	1	1	1	2	1	1	1	3	2	4	1	2	1	2	1	1	1	1	1	2	1	1	1	3
F5GZW4;Q86VU5	F5GZW4;Q86VU5	2;2	2;2	2;2	Catechol O-methyltransferase domain-containing protein 1	COMTD1	>tr|F5GZW4|F5GZW4_HUMAN Catechol O-methyltransferase domain-containing protein 1 OS=Homo sapiens GN=COMTD1 PE=4 SV=1;>sp|Q86VU5|CMTD1_HUMAN Catechol O-methyltransferase domain-containing protein 1 OS=Homo sapiens GN=COMTD1 PE=1 SV=1	2	2	2	2	1	0	2	0	2	0	2	0	2	0	2	0	0	0	0	0	1	0	2	0	2	0	2	0	2	0	2	0	0	0	0	0	1	0	2	0	2	0
F5GZX4;Q9H9Y6;Q9H9Y6-2;F5H643;H7C0D9	F5GZX4;Q9H9Y6;Q9H9Y6-2;F5H643;H7C0D9	2;2;2;2;1	2;2;2;2;1	2;2;2;2;1	DNA-directed RNA polymerase;DNA-directed RNA polymerase I subunit RPA2	POLR1B	>tr|F5GZX4|F5GZX4_HUMAN DNA-directed RNA polymerase OS=Homo sapiens GN=POLR1B PE=3 SV=1;>sp|Q9H9Y6|RPA2_HUMAN DNA-directed RNA polymerase I subunit RPA2 OS=Homo sapiens GN=POLR1B PE=1 SV=2;>sp|Q9H9Y6-2|RPA2_HUMAN Isoform 2 of DNA-directed RNA polymerase I	5	2	2	2	0	1	1	1	0	1	1	1	0	0	0	0	0	0	1	0	0	1	1	1	0	1	1	1	0	0	0	0	0	0	1	0	0	1	1	1	0	1
F5H025;P32004;F5H1H0;P32004-2;G3XAF4;H0Y5C3;E7EPI4;E7EVM4;E7EMY4;E9PHJ4;H3BLW5;F5H111	F5H025;P32004;F5H1H0;P32004-2;G3XAF4	17;17;17;17;17;2;2;2;2;2;1;1	17;17;17;17;17;2;2;2;2;2;1;1	17;17;17;17;17;2;2;2;2;2;1;1	Neural cell adhesion molecule L1	L1CAM	>tr|F5H025|F5H025_HUMAN Neural cell adhesion molecule L1 OS=Homo sapiens GN=L1CAM PE=4 SV=1;>sp|P32004|L1CAM_HUMAN Neural cell adhesion molecule L1 OS=Homo sapiens GN=L1CAM PE=1 SV=2;>tr|F5H1H0|F5H1H0_HUMAN Neural cell adhesion molecule L1 OS=Homo sapiens	12	17	17	17	8	15	8	14	9	13	9	16	7	10	5	8	6	9	5	6	8	15	8	14	9	13	9	16	7	10	5	8	6	9	5	6	8	15	8	14	9	13
F5H039;Q9NQX3-2;Q9NQX3;F8W7D6;G3V582;H0YJ30	F5H039;Q9NQX3-2;Q9NQX3;F8W7D6;G3V582;H0YJ30	6;6;6;6;6;6	6;6;6;6;6;6	6;6;6;6;6;6	Gephyrin;Molybdopterin adenylyltransferase;Molybdopterin molybdenumtransferase	GPHN	>tr|F5H039|F5H039_HUMAN Molybdopterin adenylyltransferase OS=Homo sapiens GN=GPHN PE=4 SV=1;>sp|Q9NQX3-2|GEPH_HUMAN Isoform 2 of Gephyrin OS=Homo sapiens GN=GPHN;>sp|Q9NQX3|GEPH_HUMAN Gephyrin OS=Homo sapiens GN=GPHN PE=1 SV=1;>tr|F8W7D6|F8W7D6_HUMAN Molyb	6	6	6	6	0	3	0	5	0	5	0	3	0	2	0	3	0	4	0	2	0	3	0	5	0	5	0	3	0	2	0	3	0	4	0	2	0	3	0	5	0	5
[truncated: 2,569 more rows]
[truncated: 113 more columns]
