# Supplementary material for: Differential dynamics of the mammalian mRNA and protein expression response to misfolding stress
Source: Mol Syst Biol. 2016 Jan 20;12(1):855. doi: 10.15252/msb.20156423 (PMC4731011; doi:10.15252/msb.20156423)
Supplement: Supplementary file 4 — Dataset EV3 [file MSB-12-855-s004.zip › MS_txt/README.txt]

Dataset EV3: MaxQuant output files with parameter settings and peptide and protein based information. 
