# Supplementary material for: Differential dynamics of the mammalian mRNA and protein expression response to misfolding stress
Source: Mol Syst Biol. 2016 Jan 20;12(1):855. doi: 10.15252/msb.20156423 (PMC4731011; doi:10.15252/msb.20156423)
Supplement: Supplementary file 4 — Dataset EV3 [file MSB-12-855-s004.zip › MS_txt/summary.txt]

Raw file	Instrument	Tune file	Protease	Protease first search	Use protease first search	Fixed modifications	Variable modifications	Variable modifications first search	Use variable modifications first search	Multiplicity	Max. missed cleavages	Labels0	LC-MS run type	Time-dependent recalibration	MS	MS/MS	MS/MS Submitted	MS/MS Submitted (SIL)	MS/MS Submitted (ISO)	MS/MS Submitted (PEAK)	MS/MS on Polymers	MS/MS Identified	MS/MS Identified (SIL)	MS/MS Identified (ISO)	MS/MS Identified (PEAK)	MS/MS Identified [%]	MS/MS Identified (SIL) [%]	MS/MS Identified (ISO) [%]	MS/MS Identified (PEAK) [%]	Peptide Sequences Identified	Peaks	Peaks Sequenced	Peaks Sequenced [%]	Peaks Repeatedly Sequenced	Peaks Repeatedly Sequenced [%]	Isotope Patterns	Isotope Patterns Sequenced	Isotope Patterns Sequenced (z>1)	Isotope Patterns Sequenced [%]	Isotope Patterns Sequenced (z>1) [%]	Isotope Patterns Repeatedly Sequenced	Isotope Patterns Repeatedly Sequenced [%]	Recalibrated	Av. Absolute Mass Deviation	Mass Standard Deviation	Label free norm param
1_0h_RS1_CYT_120420		current_nano_tune	Trypsin/P		False		Oxidation (M);Acetyl (Protein N-term)	Oxidation (M);Acetyl (Protein N-term)	False	1	2		Standard		11510	47083	56150	38014	0	18136	0	17781	17135	0	646	31.67	45.08	NaN	3.56	6361	875202	32416	3.7	8907	27.48	84487	17008	16581	20.13	22.76	9837	57.84	+	0.2961	0.44957
1_0h_RS1_CYT_120422		current_nano_tune	Trypsin/P		False		Oxidation (M);Acetyl (Protein N-term)	Oxidation (M);Acetyl (Protein N-term)	False	1	2		Standard		14666	30770	39286	22220	0	17066	0	4701	4468	0	233	11.97	20.11	NaN	1.37	1763	507053	21404	4.22	5363	25.06	41885	9418	8458	22.49	28.16	5390	57.23	+	0.44351	0.60366
1_0h_RS1_CYT_120425		current_nano_tune	Trypsin/P		False		Oxidation (M);Acetyl (Protein N-term)	Oxidation (M);Acetyl (Protein N-term)	False	1	2		Standard		12403	45735	53628	37836	0	15792	0	14419	13969	0	450	26.89	36.92	NaN	2.85	5502	1053714	31592	3	8700	27.54	100043	17362	16826	17.35	19.73	9925	57.17	+	0.28129	0.41946
1_0h_RS1_CYT_120427		current_nano_tune	Trypsin/P		False		Oxidation (M);Acetyl (Protein N-term)	Oxidation (M);Acetyl (Protein N-term)	False	1	2		Standard		12589	45238	53090	37378	0	15712	0	14356	13831	0	525	27.04	37	NaN	3.34	5275	1089570	31031	2.85	8611	27.75	103942	17094	16537	16.45	18.8	9651	56.46	+	0.28432	0.41993
1_0h_RS1_NF_120430		current_nano_tune	Trypsin/P		False		Oxidation (M);Acetyl (Protein N-term)	Oxidation (M);Acetyl (Protein N-term)	False	1	2		Standard		12223	61186	74120	48244	0	25876	0	19297	18700	0	597	26.03	38.76	NaN	2.31	6808	1054750	44299	4.2	10996	24.82	99187	21734	21170	21.91	24.07	12682	58.35	+	0.29465	0.45037
1_0h_RS1_NF_120526		current_nano_tune	Trypsin/P		False		Oxidation (M);Acetyl (Protein N-term)	Oxidation (M);Acetyl (Protein N-term)	False	1	2		Standard		11434	62289	75132	49441	5	25686	0	16495	15986	0	509	21.95	32.33	0	1.98	5699	1256633	43991	3.5	11424	25.97	113252	22478	21437	19.85	22.65	12814	57.01	+	0.34197	0.50481
1_0h_RS1_NF_120528		current_nano_tune	Trypsin/P		False		Oxidation (M);Acetyl (Protein N-term)	Oxidation (M);Acetyl (Protein N-term)	False	1	2		Standard		10954	61249	74444	48054	0	26390	0	14364	13911	0	453	19.3	28.95	NaN	1.72	4953	1203167	42959	3.57	11267	26.23	106299	21555	20494	20.28	23.5	12334	57.22	+	0.3521	0.51469
1_0h_RS1_NF_120529		current_nano_tune	Trypsin/P		False		Oxidation (M);Acetyl (Protein N-term)	Oxidation (M);Acetyl (Protein N-term)	False	1	2		Standard		11853	65626	79757	51494	1	28262	0	17052	16478	0	574	21.38	32	0	2.03	5859	1343450	46108	3.43	12018	26.06	120314	23009	22123	19.12	21.67	13117	57.01	+	0.3141	0.46726
1_0h_RS3_CYT_111125		current_nano_tune	Trypsin/P		False		Oxidation (M);Acetyl (Protein N-term)	Oxidation (M);Acetyl (Protein N-term)	False	1	2		Standard		7269	47326	49906	44746	0	5160	0	22313	22107	0	206	44.71	49.41	NaN	3.99	10557	637237	33229	5.21	9727	29.27	88501	23314	23085	26.34	28.7	12428	53.31	+	0.34192	0.48842
1_0h_RS3_CYT_111201		current_nano_tune	Trypsin/P		False		Oxidation (M);Acetyl (Protein N-term)	Oxidation (M);Acetyl (Protein N-term)	False	1	2		Standard		8708	52029	56900	47155	3	9742	0	22743	22289	0	454	39.97	47.27	0	4.66	9746	715586	35919	5.02	10190	28.37	87788	23519	23155	26.79	30.39	12588	53.52	+	0.36152	0.51141
1_0h_RS3_CYT_120116a		current_nano_tune	Trypsin/P		False		Oxidation (M);Acetyl (Protein N-term)	Oxidation (M);Acetyl (Protein N-term)	False	1	2		Standard		7637	51726	57833	45617	2	12214	0	20261	19846	0	415	35.03	43.51	0	3.4	8929	736797	38322	5.2	8984	23.44	88014	24336	23834	27.65	31.08	12094	49.7	+	0.37341	0.52751
1_0h_RS3_CYT_120116b		current_nano_tune	Trypsin/P		False		Oxidation (M);Acetyl (Protein N-term)	Oxidation (M);Acetyl (Protein N-term)	False	1	2		Standard		6222	49688	55185	44188	3	10994	0	20488	20097	0	391	37.13	45.48	0	3.56	9257	640466	36463	5.69	8591	23.56	83240	23879	23446	28.69	31.59	11549	48.36	+	0.36887	0.53465
1_0h_RS3_NF_120327		current_nano_tune	Trypsin/P		False		Oxidation (M);Acetyl (Protein N-term)	Oxidation (M);Acetyl (Protein N-term)	False	1	2		Standard		7852	64163	75985	52239	2	23744	0	23545	22789	0	756	30.99	43.62	0	3.18	8409	901658	44422	4.93	11721	26.39	96614	23654	23116	24.48	26.83	13571	57.37	+	0.44959	0.61744
1_0h_RS3_NF_120330		current_nano_tune	Trypsin/P		False		Oxidation (M);Acetyl (Protein N-term)	Oxidation (M);Acetyl (Protein N-term)	False	1	2		Standard		7793	65262	76661	53818	1	22842	0	26021	25197	0	824	33.94	46.82	0	3.61	9261	917500	44866	4.89	12106	26.98	99581	24163	23564	24.26	26.25	13650	56.49	+	0.40215	0.56138
1_0h_RS3_NF_120402		current_nano_tune	Trypsin/P		False		Oxidation (M);Acetyl (Protein N-term)	Oxidation (M);Acetyl (Protein N-term)	False	1	2		Standard		9342	60577	71424	49500	2	21922	0	24166	23548	0	618	33.83	47.57	0	2.82	8655	893201	43218	4.84	10858	25.12	100137	24084	23527	24.05	26.35	13351	55.44	+	0.43002	0.60484
1_0h_RS3_NF_120405		current_nano_tune	Trypsin/P		False		Oxidation (M);Acetyl (Protein N-term)	Oxidation (M);Acetyl (Protein N-term)	False	1	2		Standard		9950	58059	68652	47464	2	21186	0	23506	22638	2	866	34.24	47.7	100	4.09	8614	930972	41881	4.5	10460	24.98	101138	22843	22300	22.59	24.69	12525	54.83	+	0.3971	0.54568
2_05h_RS1_CYT_120420		current_nano_tune	Trypsin/P		False		Oxidation (M);Acetyl (Protein N-term)	Oxidation (M);Acetyl (Protein N-term)	False	1	2		Standard		10567	51696	60754	42630	4	18120	0	21993	21369	0	624	36.2	50.13	0	3.44	8425	922982	35831	3.88	9834	27.45	94804	19404	18958	20.47	23.11	11082	57.11	+	0.29944	0.45623
2_05h_RS1_CYT_120422		current_nano_tune	Trypsin/P		False		Oxidation (M);Acetyl (Protein N-term)	Oxidation (M);Acetyl (Protein N-term)	False	1	2		Standard		11698	45370	53202	37526	2	15674	0	13356	13021	0	335	25.1	34.7	0	2.14	5129	1044784	30470	2.92	8939	29.34	99986	16928	15805	16.93	20.23	9763	57.67	+	0.36892	0.52412
2_05h_RS1_CYT_120425		current_nano_tune	Trypsin/P		False		Oxidation (M);Acetyl (Protein N-term)	Oxidation (M);Acetyl (Protein N-term)	False	1	2		Standard		11620	49716	57566	41863	1	15702	0	18188	17667	0	521	31.6	42.2	0	3.32	7190	1075836	34744	3.23	9421	27.12	107386	19546	19035	18.2	20.53	11096	56.77	+	0.30035	0.44167
2_05h_RS1_CYT_120427		current_nano_tune	Trypsin/P		False		Oxidation (M);Acetyl (Protein N-term)	Oxidation (M);Acetyl (Protein N-term)	False	1	2		Standard		11326	49710	57779	41636	3	16140	0	18227	17754	0	473	31.55	42.64	0	2.93	7038	1076180	34533	3.21	9384	27.17	107664	19256	18675	17.89	20.41	10942	56.82	+	0.3058	0.46407
2_05h_RS1_NF_120430		current_nano_tune	Trypsin/P		False		Oxidation (M);Acetyl (Protein N-term)	Oxidation (M);Acetyl (Protein N-term)	False	1	2		Standard		12588	53549	64231	42863	0	21368	0	16530	15803	0	727	25.74	36.87	NaN	3.4	6333	1013048	38297	3.78	9683	25.28	94080	19760	19227	21	23.48	11203	56.7	+	0.31119	0.48775
2_05h_RS1_NF_120526		current_nano_tune	Trypsin/P		False		Oxidation (M);Acetyl (Protein N-term)	Oxidation (M);Acetyl (Protein N-term)	False	1	2		Standard		11969	54976	66144	43805	3	22336	0	14257	13793	0	464	21.55	31.49	0	2.08	5382	1136028	38371	3.38	10190	26.56	100986	19946	18982	19.75	23.23	11410	57.2	+	0.32701	0.47618
2_05h_RS1_NF_120528		current_nano_tune	Trypsin/P		False		Oxidation (M);Acetyl (Protein N-term)	Oxidation (M);Acetyl (Protein N-term)	False	1	2		Standard		11771	53031	64421	41638	3	22780	0	11689	11238	1	450	18.14	26.99	33.33	1.98	4417	1056716	37067	3.51	9903	26.72	90763	18904	17759	20.83	24.64	10811	57.19	+	0.33835	0.4871
2_05h_RS1_NF_120529		current_nano_tune	Trypsin/P		False		Oxidation (M);Acetyl (Protein N-term)	Oxidation (M);Acetyl (Protein N-term)	False	1	2		Standard		12373	54851	66752	42950	0	23802	0	13281	12928	0	353	19.9	30.1	NaN	1.48	5007	1073966	38837	3.62	10116	26.05	92179	19451	18516	21.1	24.54	11122	57.18	+	0.31057	0.45297
2_05h_RS3_CYT_111125		current_nano_tune	Trypsin/P		False		Oxidation (M);Acetyl (Protein N-term)	Oxidation (M);Acetyl (Protein N-term)	False	1	2		Standard		7280	44570	46965	42175	0	4790	0	22469	22247	0	222	47.84	52.75	NaN	4.63	11173	622782	31394	5.04	9126	29.07	88113	22552	22334	25.59	28.32	11554	51.23	+	0.35215	0.50824
2_05h_RS3_CYT_111201		current_nano_tune	Trypsin/P		False		Oxidation (M);Acetyl (Protein N-term)	Oxidation (M);Acetyl (Protein N-term)	False	1	2		Standard		9892	35599	40283	30914	1	9368	0	15312	14957	0	355	38.01	48.38	0	3.79	6160	566737	23848	4.21	6990	29.31	57930	14420	14179	24.89	30.99	8172	56.67	+	0.28216	0.446
2_05h_RS3_CYT_111221		current_nano_tune	Trypsin/P		False		Oxidation (M);Acetyl (Protein N-term)	Oxidation (M);Acetyl (Protein N-term)	False	1	2		Standard		11396	36961	42873	31045	4	11824	0	18856	18296	1	559	43.98	58.93	25	4.73	7394	424001	25471	6.01	6692	26.27	42510	14232	14064	33.48	39.33	8431	59.24	+	0.28874	0.44786
2_05h_RS3_CYT_120116		current_nano_tune	Trypsin/P		False		Oxidation (M);Acetyl (Protein N-term)	Oxidation (M);Acetyl (Protein N-term)	False	1	2		Standard		6727	48816	54255	43375	2	10878	0	20152	19768	1	383	37.14	45.57	50	3.52	9221	665759	35879	5.39	8460	23.58	84106	23485	23054	27.92	31.21	11394	48.52	+	0.37891	0.53738
2_05h_RS3_NF_120327		current_nano_tune	Trypsin/P		False		Oxidation (M);Acetyl (Protein N-term)	Oxidation (M);Acetyl (Protein N-term)	False	1	2		Standard		8356	61676	72161	51103	0	21058	0	22317	21690	0	627	30.93	42.44	NaN	2.98	7763	951386	42567	4.47	11287	26.52	102466	23400	22891	22.84	25.04	13178	56.32	+	0.35144	0.51363
2_05h_RS3_NF_120330		current_nano_tune	Trypsin/P		False		Oxidation (M);Acetyl (Protein N-term)	Oxidation (M);Acetyl (Protein N-term)	False	1	2		Standard		8636	63994	75832	52144	4	23684	0	25765	25069	0	696	33.98	48.08	0	2.94	9267	913192	44932	4.92	11748	26.15	99466	23886	23357	24.01	26.15	13625	57.04	+	0.40315	0.56402
2_05h_RS3_NF_120402		current_nano_tune	Trypsin/P		False		Oxidation (M);Acetyl (Protein N-term)	Oxidation (M);Acetyl (Protein N-term)	False	1	2		Standard		8657	59353	68691	49683	2	19006	0	23724	23003	0	721	34.54	46.3	0	3.79	9190	926612	41718	4.5	10732	25.73	104166	24025	23438	23.06	25.21	13123	54.62	+	0.40499	0.57436
2_05h_RS3_NF_120405		current_nano_tune	Trypsin/P		False		Oxidation (M);Acetyl (Protein N-term)	Oxidation (M);Acetyl (Protein N-term)	False	1	2		Standard		10553	55906	65914	45898	0	20016	0	22363	21530	0	833	33.93	46.91	NaN	4.16	8526	971214	40284	4.15	10005	24.84	104403	22186	21700	21.25	23.36	12175	54.88	+	0.40522	0.55711
3_1h_RS1_CYT_120420		current_nano_tune	Trypsin/P		False		Oxidation (M);Acetyl (Protein N-term)	Oxidation (M);Acetyl (Protein N-term)	False	1	2		Standard		11135	48200	57354	39041	1	18312	0	18856	18278	0	578	32.88	46.82	0	3.16	7239	835619	33264	3.98	9075	27.28	81893	17524	17142	21.4	24.03	10194	58.17	+	0.30577	0.45741
3_1h_RS1_CYT_120422		current_nano_tune	Trypsin/P		False		Oxidation (M);Acetyl (Protein N-term)	Oxidation (M);Acetyl (Protein N-term)	False	1	2		Standard		11593	47788	56526	39040	0	17486	0	12691	12407	0	284	22.45	31.78	NaN	1.62	4600	1023936	32545	3.18	9135	28.07	93535	17543	16668	18.76	22.13	10192	58.1	+	0.33307	0.4901
3_1h_RS1_CYT_120425		current_nano_tune	Trypsin/P		False		Oxidation (M);Acetyl (Protein N-term)	Oxidation (M);Acetyl (Protein N-term)	False	1	2		Standard		11876	49729	58035	41393	8	16634	0	17134	16575	0	559	29.52	40.04	0	3.36	6611	1049735	35122	3.35	9335	26.58	103189	19417	18890	18.82	21.16	10983	56.56	+	0.29604	0.44082
3_1h_RS1_CYT_120427		current_nano_tune	Trypsin/P		False		Oxidation (M);Acetyl (Protein N-term)	Oxidation (M);Acetyl (Protein N-term)	False	1	2		Standard		11871	48923	57170	40662	2	16506	0	17085	16522	0	563	29.88	40.63	0	3.41	6613	1068839	34150	3.2	9123	26.71	107532	19054	18442	17.72	20.06	10625	55.76	+	0.29887	0.44553
3_1h_RS1_NF_120525		current_nano_tune	Trypsin/P		False		Oxidation (M);Acetyl (Protein N-term)	Oxidation (M);Acetyl (Protein N-term)	False	1	2		Standard		11853	60898	73845	47949	2	25894	0	16371	15738	0	633	22.17	32.82	0	2.44	5990	1177659	42857	3.64	10989	25.64	110236	21818	21029	19.79	22.37	12250	56.15	+	0.31059	0.48028
3_1h_RS1_NF_120526		current_nano_tune	Trypsin/P		False		Oxidation (M);Acetyl (Protein N-term)	Oxidation (M);Acetyl (Protein N-term)	False	1	2		Standard		11443	58398	69745	47051	0	22694	0	14962	14444	0	518	21.45	30.7	NaN	2.28	5331	1241524	40465	3.26	10965	27.1	113398	21408	20439	18.88	21.74	12193	56.96	+	0.32691	0.47495
3_1h_RS1_NF_120528		current_nano_tune	Trypsin/P		False		Oxidation (M);Acetyl (Protein N-term)	Oxidation (M);Acetyl (Protein N-term)	False	1	2		Standard		12667	56816	70589	43041	2	27546	0	12879	12365	0	514	18.25	28.73	0	1.87	4466	1134459	40719	3.59	9945	24.42	92819	19473	18448	20.98	24.81	10937	56.16	+	0.31648	0.46166
3_1h_RS1_NF_120529		current_nano_tune	Trypsin/P		False		Oxidation (M);Acetyl (Protein N-term)	Oxidation (M);Acetyl (Protein N-term)	False	1	2		Standard		11919	58079	70298	45859	1	24438	0	14858	14315	0	543	21.14	31.22	0	2.22	5240	1144733	40777	3.56	10832	26.56	101206	20675	19733	20.43	23.38	11794	57.04	+	0.31941	0.47079
3_1h_RS3_CYT_111125		current_nano_tune	Trypsin/P		False		Oxidation (M);Acetyl (Protein N-term)	Oxidation (M);Acetyl (Protein N-term)	False	1	2		Standard		7556	44765	47250	42279	1	4970	0	20827	20600	0	227	44.08	48.72	0	4.57	10147	653244	31827	4.87	9087	28.55	90314	22663	22432	25.09	27.74	11672	51.5	+	0.34067	0.48745
3_1h_RS3_CYT_111201		current_nano_tune	Trypsin/P		False		Oxidation (M);Acetyl (Protein N-term)	Oxidation (M);Acetyl (Protein N-term)	False	1	2		Standard		8882	50957	55740	46174	0	9566	0	23003	22436	0	567	41.27	48.59	NaN	5.93	9943	708258	35283	4.98	10004	28.35	86440	23183	22810	26.82	30.63	12322	53.15	+	0.36663	0.52771
3_1h_RS3_CYT_111221		current_nano_tune	Trypsin/P		False		Oxidation (M);Acetyl (Protein N-term)	Oxidation (M);Acetyl (Protein N-term)	False	1	2		Standard		10489	55495	61703	49287	0	12416	0	21801	21288	0	513	35.33	43.19	NaN	4.13	8774	750756	39391	5.25	10724	27.22	83170	23952	23564	28.8	32.96	13712	57.25	+	0.34943	0.49096
3_1h_RS3_CYT_120116		current_nano_tune	Trypsin/P		False		Oxidation (M);Acetyl (Protein N-term)	Oxidation (M);Acetyl (Protein N-term)	False	1	2		Standard		6479	46074	51369	40776	3	10590	0	18130	17707	0	423	35.29	43.43	0	3.99	8376	628305	34443	5.48	7825	22.72	78127	22445	22009	28.73	31.94	10685	47.61	+	0.37497	0.53309
3_1h_RS3_NF_120327		current_nano_tune	Trypsin/P		False		Oxidation (M);Acetyl (Protein N-term)	Oxidation (M);Acetyl (Protein N-term)	False	1	2		Standard		8012	67738	79816	55631	3	24182	0	27031	26294	0	737	33.87	47.27	0	3.05	9524	967441	46782	4.84	12475	26.67	103164	24690	24126	23.93	26.01	14318	57.99	+	0.39469	0.55613
3_1h_RS3_NF_120330_120402151042		current_nano_tune	Trypsin/P		False		Oxidation (M);Acetyl (Protein N-term)	Oxidation (M);Acetyl (Protein N-term)	False	1	2		Standard		9707	62199	73044	51353	1	21690	0	23245	22696	0	549	31.82	44.2	0	2.53	8688	1066298	44152	4.14	11156	25.27	109586	24048	23458	21.94	24.35	13496	56.12	+	0.40248	0.55412
3_1h_RS3_NF_120402		current_nano_tune	Trypsin/P		False		Oxidation (M);Acetyl (Protein N-term)	Oxidation (M);Acetyl (Protein N-term)	False	1	2		Standard		8119	59058	68096	49826	0	18270	0	23890	23339	0	551	35.08	46.84	NaN	3.02	8835	832022	42273	5.08	10862	25.69	96776	24387	23836	25.2	27.5	13398	54.94	+	0.41435	0.59762
3_1h_RS3_NF_120405		current_nano_tune	Trypsin/P		False		Oxidation (M);Acetyl (Protein N-term)	Oxidation (M);Acetyl (Protein N-term)	False	1	2		Standard		10719	57901	67967	47833	0	20134	0	22662	21858	0	804	33.34	45.7	NaN	3.99	8530	1036928	42011	4.05	10395	24.74	109636	23062	22556	21.04	23.15	12681	54.99	+	0.39563	0.55164
4_2h_RS1_CYT_120420		current_nano_tune	Trypsin/P		False		Oxidation (M);Acetyl (Protein N-term)	Oxidation (M);Acetyl (Protein N-term)	False	1	2		Standard		10767	50412	59259	41554	7	17698	0	21161	20539	0	622	35.71	49.43	0	3.51	7923	880573	34639	3.93	9638	27.82	87758	18575	18162	21.17	23.64	10764	57.95	+	0.31053	0.47331
4_2h_RS1_CYT_120422		current_nano_tune	Trypsin/P		False		Oxidation (M);Acetyl (Protein N-term)	Oxidation (M);Acetyl (Protein N-term)	False	1	2		Standard		11397	48631	57274	39974	4	17296	0	14186	13829	0	357	24.77	34.59	0	2.06	5138	1061301	33161	3.12	9383	28.3	99549	18210	17229	18.29	21.6	10572	58.06	+	0.34562	0.49976
4_2h_RS1_CYT_120425		current_nano_tune	Trypsin/P		False		Oxidation (M);Acetyl (Protein N-term)	Oxidation (M);Acetyl (Protein N-term)	False	1	2		Standard		11703	50554	58912	42121	1	16790	0	18086	17657	0	429	30.7	41.92	0	2.56	6907	1082871	35211	3.25	9598	27.26	107239	19497	18739	18.18	21.02	11181	57.35	+	0.30141	0.44616
4_2h_RS1_CYT_120427		current_nano_tune	Trypsin/P		False		Oxidation (M);Acetyl (Protein N-term)	Oxidation (M);Acetyl (Protein N-term)	False	1	2		Standard		11520	49016	57173	40853	0	16320	0	17230	16796	0	434	30.14	41.11	NaN	2.66	6605	1090290	34167	3.13	9255	27.09	112222	19207	18584	17.12	19.5	10664	55.52	+	0.29556	0.44457
4_2h_RS1_NF_120430		current_nano_tune	Trypsin/P		False		Oxidation (M);Acetyl (Protein N-term)	Oxidation (M);Acetyl (Protein N-term)	False	1	2		Standard		13180	51848	62119	41570	1	20548	0	15005	14492	1	512	24.16	34.86	100	2.49	5732	1007637	37256	3.7	9298	24.96	91756	19046	18577	20.76	23.21	10891	57.18	+	0.29164	0.44535
4_2h_RS1_NF_120526		current_nano_tune	Trypsin/P		False		Oxidation (M);Acetyl (Protein N-term)	Oxidation (M);Acetyl (Protein N-term)	False	1	2		Standard		12141	53271	64156	42385	1	21770	0	12960	12536	0	424	20.2	29.58	0	1.95	5001	1119420	37215	3.32	9917	26.65	97173	19379	18368	19.94	23.55	10996	56.74	+	0.32405	0.48933
4_2h_RS1_NF_120528		current_nano_tune	Trypsin/P		False		Oxidation (M);Acetyl (Protein N-term)	Oxidation (M);Acetyl (Protein N-term)	False	1	2		Standard		12523	51581	63420	39742	0	23678	0	11476	11015	0	461	18.1	27.72	NaN	1.95	4133	1075567	36571	3.4	9296	25.42	88170	18136	17183	20.57	24.42	10310	56.85	+	0.32779	0.48018
4_2h_RS1_NF_120529		current_nano_tune	Trypsin/P		False		Oxidation (M);Acetyl (Protein N-term)	Oxidation (M);Acetyl (Protein N-term)	False	1	2		Standard		12282	54360	65198	43522	0	21676	0	13937	13292	0	645	21.38	30.54	NaN	2.98	5097	1142358	38097	3.33	10106	26.53	101619	19878	19104	19.56	22.55	11267	56.68	+	0.30397	0.44702
4_2h_RS3_CYT_111125		current_nano_tune	Trypsin/P		False		Oxidation (M);Acetyl (Protein N-term)	Oxidation (M);Acetyl (Protein N-term)	False	1	2		Standard		7516	42923	45272	40574	0	4698	0	22091	21863	0	228	48.8	53.88	NaN	4.85	10826	586657	30261	5.16	8840	29.21	80944	21380	21203	26.41	28.98	11243	52.59	+	0.33419	0.4924
4_2h_RS3_CYT_111201		current_nano_tune	Trypsin/P		False		Oxidation (M);Acetyl (Protein N-term)	Oxidation (M);Acetyl (Protein N-term)	False	1	2		Standard		8364	44498	48551	40445	0	8106	0	19490	19112	0	378	40.14	47.25	NaN	4.66	8357	605681	30085	4.97	8876	29.5	72847	19893	19572	27.31	31.11	10801	54.3	+	0.37232	0.52006
4_2h_RS3_CYT_111221		current_nano_tune	Trypsin/P		False		Oxidation (M);Acetyl (Protein N-term)	Oxidation (M);Acetyl (Protein N-term)	False	1	2		Standard		10926	59557	66287	52822	5	13460	0	23622	23107	0	515	35.64	43.75	0	3.83	9623	782077	42863	5.48	11279	26.31	88300	25924	25495	29.36	33.09	14688	56.66	+	0.33619	0.48034
4_2h_RS3_CYT_120116		current_nano_tune	Trypsin/P		False		Oxidation (M);Acetyl (Protein N-term)	Oxidation (M);Acetyl (Protein N-term)	False	1	2		Standard		6701	43721	48320	39119	1	9200	0	18220	17889	0	331	37.71	45.73	0	3.6	8663	659553	32332	4.9	7589	23.47	79027	21507	21106	27.21	30.67	10333	48.04	+	0.31131	0.48439
4_2h_RS3_NF_120327		current_nano_tune	Trypsin/P		False		Oxidation (M);Acetyl (Protein N-term)	Oxidation (M);Acetyl (Protein N-term)	False	1	2		Standard		7897	64150	75164	53041	1	22122	0	24963	24322	0	641	33.21	45.86	0	2.9	8976	949615	44334	4.67	11728	26.45	101501	23922	23390	23.57	25.86	13700	57.27	+	0.39579	0.56561
4_2h_RS3_NF_120330		current_nano_tune	Trypsin/P		False		Oxidation (M);Acetyl (Protein N-term)	Oxidation (M);Acetyl (Protein N-term)	False	1	2		Standard		7970	63141	73703	52522	1	21180	0	23450	22734	0	716	31.82	43.28	0	3.38	8629	912828	43520	4.77	11782	27.07	98424	23659	23146	24.04	26.17	13640	57.65	+	0.41291	0.57186
4_2h_RS3_NF_120402		current_nano_tune	Trypsin/P		False		Oxidation (M);Acetyl (Protein N-term)	Oxidation (M);Acetyl (Protein N-term)	False	1	2		Standard		10270	56174	65763	46555	2	19206	0	20015	19465	0	550	30.44	41.81	0	2.86	7455	979094	41140	4.2	10131	24.63	108216	24042	23415	22.22	24.67	12550	52.2	+	0.50287	0.69788
4_2h_RS3_NF_120405		current_nano_tune	Trypsin/P		False		Oxidation (M);Acetyl (Protein N-term)	Oxidation (M);Acetyl (Protein N-term)	False	1	2		Standard		10693	55485	65265	45696	3	19566	0	21791	21044	0	747	33.39	46.05	0	3.82	8195	1025193	39980	3.9	10058	25.16	108367	22031	21555	20.33	22.47	12122	55.02	+	0.33722	0.50367
5_8h_RS1_CYT_120420		current_nano_tune	Trypsin/P		False		Oxidation (M);Acetyl (Protein N-term)	Oxidation (M);Acetyl (Protein N-term)	False	1	2		Standard		11801	45222	54261	36180	3	18078	0	17371	16750	1	620	32.01	46.3	33.33	3.43	6315	805222	30669	3.81	8616	28.09	73784	15559	15192	21.09	23.86	9306	59.81	+	0.29673	0.44431
5_8h_RS1_CYT_120422		current_nano_tune	Trypsin/P		False		Oxidation (M);Acetyl (Protein N-term)	Oxidation (M);Acetyl (Protein N-term)	False	1	2		Standard		14221	34671	43868	25438	0	18430	0	6892	6553	0	339	15.71	25.76	NaN	1.84	2666	694908	24170	3.48	6350	26.27	53396	11117	9978	20.82	26.26	6285	56.54	+	0.38168	0.53624
5_8h_RS1_CYT_120425		current_nano_tune	Trypsin/P		False		Oxidation (M);Acetyl (Protein N-term)	Oxidation (M);Acetyl (Protein N-term)	False	1	2		Standard		13418	39742	48934	30534	0	18400	0	12179	11619	0	560	24.89	38.05	NaN	3.04	3902	1060278	25659	2.42	7635	29.76	91264	12369	11901	13.55	15.79	7220	58.37	+	0.26797	0.39276
5_8h_RS1_CYT_120427		current_nano_tune	Trypsin/P		False		Oxidation (M);Acetyl (Protein N-term)	Oxidation (M);Acetyl (Protein N-term)	False	1	2		Standard		12140	48496	57046	39918	0	17128	0	17230	16718	0	512	30.2	41.88	NaN	2.99	6572	1068747	33514	3.14	9051	27.01	103877	18509	18036	17.82	20.04	10454	56.48	+	0.28065	0.41523
5_8h_RS1_NF_120430		current_nano_tune	Trypsin/P		False		Oxidation (M);Acetyl (Protein N-term)	Oxidation (M);Acetyl (Protein N-term)	False	1	2		Standard		12170	53310	63667	42948	1	20718	0	16797	16161	0	636	26.38	37.63	0	3.07	6405	952464	38318	4.02	9685	25.28	89875	19763	19294	21.99	24.28	11343	57.4	+	0.28675	0.44354
5_8h_RS1_NF_120526		current_nano_tune	Trypsin/P		False		Oxidation (M);Acetyl (Protein N-term)	Oxidation (M);Acetyl (Protein N-term)	False	1	2		Standard		11816	56217	67294	45140	0	22154	0	14543	14083	0	460	21.61	31.2	NaN	2.08	5438	1193851	39212	3.28	10480	26.73	108033	20900	19936	19.35	22.43	11652	55.75	+	0.33246	0.48855
5_8h_RS1_NF_120528		current_nano_tune	Trypsin/P		False		Oxidation (M);Acetyl (Protein N-term)	Oxidation (M);Acetyl (Protein N-term)	False	1	2		Standard		11988	54288	65847	42729	0	23118	0	12752	12338	0	414	19.37	28.88	NaN	1.79	4685	1089005	38242	3.51	9967	26.06	92042	19329	18316	21	24.76	11040	57.12	+	0.32517	0.48323
5_8h_RS1_NF_120529		current_nano_tune	Trypsin/P		False		Oxidation (M);Acetyl (Protein N-term)	Oxidation (M);Acetyl (Protein N-term)	False	1	2		Standard		12086	56796	68404	45185	3	23216	0	14984	14377	0	607	21.91	31.82	0	2.61	5346	1148745	39757	3.46	10497	26.4	102744	20477	19629	19.93	22.88	11713	57.2	+	0.31506	0.47278
5_8h_RS3_CYT_111125		current_nano_tune	Trypsin/P		False		Oxidation (M);Acetyl (Protein N-term)	Oxidation (M);Acetyl (Protein N-term)	False	1	2		Standard		8530	34911	37507	32312	3	5192	0	15969	15757	0	212	42.58	48.77	0	4.08	7972	569399	25136	4.41	6907	27.48	69931	17493	17299	25.01	29.41	8882	50.77	+	0.2754	0.43369
5_8h_RS3_CYT_111201		current_nano_tune	Trypsin/P		False		Oxidation (M);Acetyl (Protein N-term)	Oxidation (M);Acetyl (Protein N-term)	False	1	2		Standard		8737	42339	47317	37360	1	9956	0	16819	16407	0	412	35.55	43.92	0	4.14	6750	547190	28300	5.17	8231	29.08	63675	17672	17368	27.75	31.52	9706	54.92	+	0.28428	0.43255
5_8h_RS3_CYT_111221		current_nano_tune	Trypsin/P		False		Oxidation (M);Acetyl (Protein N-term)	Oxidation (M);Acetyl (Protein N-term)	False	1	2		Standard		10425	38172	43684	32660	0	11024	0	16601	16250	0	351	38	49.76	NaN	3.18	6741	518221	26238	5.06	7410	28.24	52352	15216	14959	29.06	36.01	8899	58.48	+	0.26533	0.42014
5_8h_RS3_CYT_120116		current_nano_tune	Trypsin/P		False		Oxidation (M);Acetyl (Protein N-term)	Oxidation (M);Acetyl (Protein N-term)	False	1	2		Standard		10042	28764	34025	23501	0	10524	0	10788	10527	0	261	31.71	44.79	NaN	2.48	4624	611209	19885	3.25	4971	25	48057	11786	11555	24.53	29.69	6328	53.69	+	0.28549	0.44921
5_8h_RS3_NF_120327		current_nano_tune	Trypsin/P		False		Oxidation (M);Acetyl (Protein N-term)	Oxidation (M);Acetyl (Protein N-term)	False	1	2		Standard		10132	52467	63763	41083	0	22680	0	18547	18008	0	539	29.09	43.83	NaN	2.38	7181	924384	36202	3.92	9256	25.57	88684	18837	18334	21.24	24.72	10736	56.99	+	0.32323	0.48821
5_8h_RS3_NF_120330		current_nano_tune	Trypsin/P		False		Oxidation (M);Acetyl (Protein N-term)	Oxidation (M);Acetyl (Protein N-term)	False	1	2		Standard		11807	46565	57691	35261	0	22430	0	16103	15672	0	431	27.91	44.45	NaN	1.92	6460	831488	31958	3.84	8005	25.05	71118	16372	15900	23.02	26.56	9450	57.72	+	0.29579	0.45128
5_8h_RS3_NF_120402		current_nano_tune	Trypsin/P		False		Oxidation (M);Acetyl (Protein N-term)	Oxidation (M);Acetyl (Protein N-term)	False	1	2		Standard		12157	44734	55168	34176	0	20992	0	14994	14468	0	526	27.18	42.33	NaN	2.51	6108	751881	32135	4.27	7572	23.56	71446	17116	16634	23.96	27.15	9257	54.08	+	0.33564	0.51773
5_8h_RS3_NF_120405		current_nano_tune	Trypsin/P		False		Oxidation (M);Acetyl (Protein N-term)	Oxidation (M);Acetyl (Protein N-term)	False	1	2		Standard		12368	43833	51759	35899	2	15858	0	15308	14814	0	494	29.58	41.27	0	3.12	6011	998539	31074	3.11	8086	26.02	93760	17062	16515	18.2	20.9	9589	56.2	+	0.30967	0.46888
6_16h_RS1_CYT_120420		current_nano_tune	Trypsin/P		False		Oxidation (M);Acetyl (Protein N-term)	Oxidation (M);Acetyl (Protein N-term)	False	1	2		Standard		13472	46829	58194	35461	1	22732	0	16346	15642	0	704	28.09	44.11	0	3.1	5267	920740	32370	3.52	8188	25.3	83055	15957	15488	19.21	22.12	8919	55.89	+	0.25621	0.39924
6_16h_RS1_CYT_120422		current_nano_tune	Trypsin/P		False		Oxidation (M);Acetyl (Protein N-term)	Oxidation (M);Acetyl (Protein N-term)	False	1	2		Standard		12628	43970	53451	34471	0	18980	0	8866	8514	0	352	16.59	24.7	NaN	1.85	2800	989204	29645	3	7991	26.96	82269	14875	14114	18.08	21.52	8581	57.69	+	0.31907	0.43826
6_16h_RS1_CYT_120425		current_nano_tune	Trypsin/P		False		Oxidation (M);Acetyl (Protein N-term)	Oxidation (M);Acetyl (Protein N-term)	False	1	2		Standard		13508	40842	50279	31405	0	18874	0	11375	10718	0	657	22.62	34.13	NaN	3.48	3533	959520	27375	2.85	7491	27.36	80929	13366	12908	16.52	18.77	7653	57.26	+	0.24655	0.36733
6_16h_RS1_CYT_120427		current_nano_tune	Trypsin/P		False		Oxidation (M);Acetyl (Protein N-term)	Oxidation (M);Acetyl (Protein N-term)	False	1	2		Standard		13126	42833	51799	33845	0	17954	0	12633	12121	0	512	24.39	35.81	NaN	2.85	4100	996642	29479	2.96	7696	26.11	93003	15220	14695	16.37	18.66	8384	55.09	+	0.27263	0.40626
6_16h_RS1_NF_120430		current_nano_tune	Trypsin/P		False		Oxidation (M);Acetyl (Protein N-term)	Oxidation (M);Acetyl (Protein N-term)	False	1	2		Standard		13162	51653	61341	41955	2	19384	0	14947	14443	0	504	24.37	34.42	0	2.6	5938	1101698	37147	3.37	9449	25.44	99111	19177	18623	19.35	22.08	11185	58.33	+	0.28794	0.44534
6_16h_RS1_NF_120526		current_nano_tune	Trypsin/P		False		Oxidation (M);Acetyl (Protein N-term)	Oxidation (M);Acetyl (Protein N-term)	False	1	2		Standard		12126	50934	61280	40587	1	20692	0	12634	12236	0	398	20.62	30.15	0	1.92	4953	1109175	35896	3.24	9439	26.3	92918	18648	17613	20.07	24.27	10808	57.96	+	0.3239	0.48073
6_16h_RS1_NF_120528		current_nano_tune	Trypsin/P		False		Oxidation (M);Acetyl (Protein N-term)	Oxidation (M);Acetyl (Protein N-term)	False	1	2		Standard		11746	49221	59784	38655	3	21126	0	9424	9166	0	258	15.76	23.71	0	1.22	3849	1107003	34339	3.1	9235	26.89	93142	17873	16743	19.19	23.2	10066	56.32	+	0.33983	0.49495
6_16h_RS1_NF_120529		current_nano_tune	Trypsin/P		False		Oxidation (M);Acetyl (Protein N-term)	Oxidation (M);Acetyl (Protein N-term)	False	1	2		Standard		12636	51154	62034	40274	0	21760	0	12179	11799	0	380	19.63	29.3	NaN	1.75	4709	1059337	36556	3.45	9395	25.7	88907	18463	17482	20.77	24.56	10486	56.79	+	0.30795	0.46675
6_16h_RS3_CYT_111125		current_nano_tune	Trypsin/P		False		Oxidation (M);Acetyl (Protein N-term)	Oxidation (M);Acetyl (Protein N-term)	False	1	2		Standard		8141	34955	37892	32016	2	5874	0	14524	14282	0	242	38.33	44.61	0	4.12	6820	525550	24192	4.6	6888	28.47	65555	16394	16173	25.01	29.51	8477	51.71	+	0.27347	0.43014
6_16h_RS3_CYT_111201		current_nano_tune	Trypsin/P		False		Oxidation (M);Acetyl (Protein N-term)	Oxidation (M);Acetyl (Protein N-term)	False	1	2		Standard		9020	52633	57499	47767	0	9732	0	23263	22747	0	516	40.46	47.62	NaN	5.3	9987	741981	36401	4.91	10378	28.51	90539	23868	23507	26.36	30.22	12697	53.2	+	0.35592	0.50307
6_16h_RS3_CYT_111221		current_nano_tune	Trypsin/P		False		Oxidation (M);Acetyl (Protein N-term)	Oxidation (M);Acetyl (Protein N-term)	False	1	2		Standard		10526	39232	45930	32534	0	13396	0	15981	15349	0	632	34.79	47.18	NaN	4.72	6046	515777	26619	5.16	7262	27.28	50317	14824	14520	29.46	35.31	8675	58.52	+	0.25947	0.40524
6_16h_RS3_CYT_120116		current_nano_tune	Trypsin/P		False		Oxidation (M);Acetyl (Protein N-term)	Oxidation (M);Acetyl (Protein N-term)	False	1	2		Standard		9152	33953	39134	28770	0	10364	0	12877	12507	0	370	32.9	43.47	NaN	3.57	5265	590004	24446	4.14	5844	23.91	56234	14805	14494	26.33	30.63	7506	50.7	+	0.27455	0.41788
6_16h_RS3_NF_120327		current_nano_tune	Trypsin/P		False		Oxidation (M);Acetyl (Protein N-term)	Oxidation (M);Acetyl (Protein N-term)	False	1	2		Standard		10468	51193	62431	39872	1	22558	0	17898	17338	0	560	28.67	43.48	0	2.48	7100	921969	35240	3.82	8914	25.3	87098	18311	17867	21.02	24.22	10471	57.18	+	0.32591	0.49465
6_16h_RS3_NF_120330		current_nano_tune	Trypsin/P		False		Oxidation (M);Acetyl (Protein N-term)	Oxidation (M);Acetyl (Protein N-term)	False	1	2		Standard		11754	46494	60382	32446	0	27936	0	2015	1891	0	124	3.34	5.83	NaN	0.44	505	748593	32545	4.35	7959	24.46	62877	15532	15072	24.7	28.47	8773	56.48	+	0.31406	0.4427
6_16h_RS3_NF_120402		current_nano_tune	Trypsin/P		False		Oxidation (M);Acetyl (Protein N-term)	Oxidation (M);Acetyl (Protein N-term)	False	1	2		Standard		12700	43678	53407	33947	0	19460	0	13640	13127	0	513	25.54	38.67	NaN	2.64	5480	949998	31320	3.3	7641	24.4	88634	16693	16229	18.83	21.89	9204	55.14	+	0.35395	0.53803
6_16h_RS3_NF_120405		current_nano_tune	Trypsin/P		False		Oxidation (M);Acetyl (Protein N-term)	Oxidation (M);Acetyl (Protein N-term)	False	1	2		Standard		12528	42603	50438	34761	1	15676	0	14368	13949	0	419	28.49	40.13	0	2.67	5827	1014770	30033	2.96	7883	26.25	94022	16330	15770	17.37	20.35	9212	56.41	+	0.31246	0.47753
7_24h_RS1_CYT_120420		current_nano_tune	Trypsin/P		False		Oxidation (M);Acetyl (Protein N-term)	Oxidation (M);Acetyl (Protein N-term)	False	1	2		Standard		12232	45004	53942	36066	0	17876	0	17014	16392	0	622	31.54	45.45	NaN	3.48	6288	926852	30707	3.31	8510	27.71	87837	16140	15750	18.37	21.3	9312	57.7	+	0.27145	0.40868
7_24h_RS1_CYT_120422		current_nano_tune	Trypsin/P		False		Oxidation (M);Acetyl (Protein N-term)	Oxidation (M);Acetyl (Protein N-term)	False	1	2		Standard		13087	39043	46751	31316	1	15434	0	9476	9244	0	232	20.27	29.52	0	1.5	3546	883602	26658	3.02	7487	28.09	74174	13776	12969	18.57	22.12	8062	58.52	+	0.33269	0.48805
7_24h_RS1_CYT_120425		current_nano_tune	Trypsin/P		False		Oxidation (M);Acetyl (Protein N-term)	Oxidation (M);Acetyl (Protein N-term)	False	1	2		Standard		15672	32509	42249	22742	1	19506	0	9608	9077	1	530	22.74	39.91	100	2.72	3247	771315	22226	2.88	5678	25.55	58730	9710	9365	16.53	19.62	5388	55.49	+	0.25416	0.40801
7_24h_RS1_CYT_120427		current_nano_tune	Trypsin/P		False		Oxidation (M);Acetyl (Protein N-term)	Oxidation (M);Acetyl (Protein N-term)	False	1	2		Standard		13185	42425	50205	34634	3	15568	0	13663	13131	0	532	27.21	37.91	0	3.42	5219	1079663	29486	2.73	8079	27.4	104016	16123	15533	15.5	17.99	8868	55	+	0.28201	0.42411
7_24h_RS1_NF_120430		current_nano_tune	Trypsin/P		False		Oxidation (M);Acetyl (Protein N-term)	Oxidation (M);Acetyl (Protein N-term)	False	1	2		Standard		13235	43307	51795	34809	2	16984	0	13873	13372	0	501	26.78	38.42	0	2.95	5548	1004948	30633	3.05	8148	26.6	89143	15798	15393	17.72	20.21	9303	58.89	+	0.27611	0.4241
7_24h_RS1_NF_120526		current_nano_tune	Trypsin/P		False		Oxidation (M);Acetyl (Protein N-term)	Oxidation (M);Acetyl (Protein N-term)	False	1	2		Standard		12624	45730	54837	36623	0	18214	0	12333	11927	0	406	22.49	32.57	NaN	2.23	4798	1088881	31899	2.93	8633	27.06	91844	17062	16204	18.58	22.29	9692	56.8	+	0.31589	0.46368
7_24h_RS1_NF_120528		current_nano_tune	Trypsin/P		False		Oxidation (M);Acetyl (Protein N-term)	Oxidation (M);Acetyl (Protein N-term)	False	1	2		Standard		12904	43361	53079	33642	1	19436	0	10220	9794	0	426	19.25	29.11	0	2.19	3997	1032185	30242	2.93	8083	26.73	79166	15183	14212	19.18	23.71	8829	58.15	+	0.32122	0.4714
7_24h_RS1_NF_120529		current_nano_tune	Trypsin/P		False		Oxidation (M);Acetyl (Protein N-term)	Oxidation (M);Acetyl (Protein N-term)	False	1	2		Standard		12867	44476	53997	34953	2	19042	0	11520	11110	1	409	21.33	31.79	50	2.15	4478	1024854	30946	3.02	8379	27.08	81963	15805	14907	19.28	23.49	9212	58.29	+	0.31776	0.47576
7_24h_RS3_CYT_111125		current_nano_tune	Trypsin/P		False		Oxidation (M);Acetyl (Protein N-term)	Oxidation (M);Acetyl (Protein N-term)	False	1	2		Standard		7501	39846	42521	37171	0	5350	0	17499	17262	0	237	41.15	46.44	NaN	4.43	8511	549334	27914	5.08	8105	29.04	74242	19407	19201	26.14	29.29	10120	52.15	+	0.27729	0.43349
7_24h_RS3_CYT_111201		current_nano_tune	Trypsin/P		False		Oxidation (M);Acetyl (Protein N-term)	Oxidation (M);Acetyl (Protein N-term)	False	1	2		Standard		9900	37719	43394	32044	0	11350	0	14651	14147	0	504	33.76	44.15	NaN	4.44	5534	566320	24908	4.4	7247	29.1	58666	14797	14487	25.22	30.74	8139	55	+	0.2715	0.4161
7_24h_RS3_CYT_111221		current_nano_tune	Trypsin/P		False		Oxidation (M);Acetyl (Protein N-term)	Oxidation (M);Acetyl (Protein N-term)	False	1	2		Standard		13284	26239	31972	20506	0	11466	0	12049	11603	0	446	37.69	56.58	NaN	3.89	4231	356084	17696	4.97	4608	26.04	29928	9379	9244	31.34	39.34	5492	58.56	+	0.28089	0.43907
7_24h_RS3_CYT_120116		current_nano_tune	Trypsin/P		False		Oxidation (M);Acetyl (Protein N-term)	Oxidation (M);Acetyl (Protein N-term)	False	1	2		Standard		8546	35607	40536	30678	0	9858	0	13599	13202	0	397	33.55	43.03	NaN	4.03	5937	636740	25662	4.03	6032	23.51	63552	16405	16071	25.81	29.66	8012	48.84	+	0.27831	0.43301
7_24h_RS3_NF_120327		current_nano_tune	Trypsin/P		False		Oxidation (M);Acetyl (Protein N-term)	Oxidation (M);Acetyl (Protein N-term)	False	1	2		Standard		9911	54389	64630	44129	1	20500	0	20323	19892	0	431	31.45	45.08	0	2.1	8710	1003389	37235	3.71	9680	26	100025	20911	20386	20.91	24.13	11764	56.26	+	0.31981	0.49031
7_24h_RS3_NF_120330		current_nano_tune	Trypsin/P		False		Oxidation (M);Acetyl (Protein N-term)	Oxidation (M);Acetyl (Protein N-term)	False	1	2		Standard		10383	51485	62117	40787	0	21330	0	18053	17493	0	560	29.06	42.89	NaN	2.63	7065	875958	35776	4.08	9234	25.81	84291	18708	18251	22.19	24.93	10679	57.08	+	0.31552	0.47781
7_24h_RS3_NF_120402		current_nano_tune	Trypsin/P		False		Oxidation (M);Acetyl (Protein N-term)	Oxidation (M);Acetyl (Protein N-term)	False	1	2		Standard		12563	43515	55192	31630	0	23562	0	14367	13842	0	525	26.03	43.76	NaN	2.23	5721	592703	32374	5.46	6965	21.51	51044	15228	14891	29.83	33.15	8575	56.31	+	0.31269	0.48062
7_24h_RS3_NF_120405		current_nano_tune	Trypsin/P		False		Oxidation (M);Acetyl (Protein N-term)	Oxidation (M);Acetyl (Protein N-term)	False	1	2		Standard		12829	42339	49168	35507	1	13660	0	14789	14370	0	419	30.08	40.47	0	3.07	6357	1076000	30212	2.81	7859	26.01	100422	17038	16564	16.97	19.77	9609	56.4	+	0.28723	0.42731
8_30h_RS1_CYT_120420		current_nano_tune	Trypsin/P		False		Oxidation (M);Acetyl (Protein N-term)	Oxidation (M);Acetyl (Protein N-term)	False	1	2		Standard		13678	38807	49738	27866	0	21872	0	11640	10909	0	731	23.4	39.15	NaN	3.34	3184	693484	26771	3.86	6585	24.6	58114	12199	11837	20.99	23.84	6714	55.04	+	0.23691	0.37933
8_30h_RS1_CYT_120422		current_nano_tune	Trypsin/P		False		Oxidation (M);Acetyl (Protein N-term)	Oxidation (M);Acetyl (Protein N-term)	False	1	2		Standard		13982	36930	46742	27094	0	19648	0	4549	4412	0	137	9.73	16.28	NaN	0.7	1344	788553	24647	3.13	6356	25.79	62569	11458	10845	18.31	21.12	6441	56.21	+	0.34455	0.46398
8_30h_RS1_CYT_120425		current_nano_tune	Trypsin/P		False		Oxidation (M);Acetyl (Protein N-term)	Oxidation (M);Acetyl (Protein N-term)	False	1	2		Standard		16442	27314	37791	16821	0	20970	0	6111	5507	0	604	16.17	32.74	NaN	2.88	1364	615163	19051	3.1	3850	20.21	43738	7655	7401	17.5	20.2	3460	45.2	+	0.20531	0.31594
8_30h_RS1_CYT_120427		current_nano_tune	Trypsin/P		False		Oxidation (M);Acetyl (Protein N-term)	Oxidation (M);Acetyl (Protein N-term)	False	1	2		Standard		14348	37186	45977	28388	1	17588	0	9254	8738	0	516	20.13	30.78	0	2.93	2818	887734	25194	2.84	6647	26.38	74645	12392	11861	16.6	19.03	6745	54.43	+	0.2618	0.39359
8_30h_RS1_NF_120430		current_nano_tune	Trypsin/P		False		Oxidation (M);Acetyl (Protein N-term)	Oxidation (M);Acetyl (Protein N-term)	False	1	2		Standard		14260	39847	48029	31665	0	16364	0	11427	11077	0	350	23.79	34.98	NaN	2.14	4487	1063543	28190	2.65	7396	26.24	89568	14171	13803	15.82	18.46	8425	59.45	+	0.26509	0.40976
8_30h_RS1_NF_120526		current_nano_tune	Trypsin/P		False		Oxidation (M);Acetyl (Protein N-term)	Oxidation (M);Acetyl (Protein N-term)	False	1	2		Standard		13357	42198	51488	32907	1	18580	0	9976	9668	0	308	19.38	29.38	0	1.66	4102	1058721	29596	2.8	7859	26.55	83477	15202	14388	18.21	22.18	8825	58.05	+	0.31445	0.48467
8_30h_RS1_NF_120528		current_nano_tune	Trypsin/P		False		Oxidation (M);Acetyl (Protein N-term)	Oxidation (M);Acetyl (Protein N-term)	False	1	2		Standard		13611	38832	48020	29643	1	18376	0	7821	7599	0	222	16.29	25.64	0	1.21	3151	984965	27276	2.77	7256	26.6	70766	13451	12535	19.01	23.42	7718	57.38	+	0.33526	0.49809
8_30h_RS1_NF_120529		current_nano_tune	Trypsin/P		False		Oxidation (M);Acetyl (Protein N-term)	Oxidation (M);Acetyl (Protein N-term)	False	1	2		Standard		13573	43588	52594	34581	1	18012	0	10842	10440	0	402	20.61	30.19	0	2.23	4282	1138522	30486	2.68	8206	26.92	93115	15788	15137	16.96	20.32	9209	58.33	+	0.29151	0.44163
8_30h_RS3_CYT_111125		current_nano_tune	Trypsin/P		False		Oxidation (M);Acetyl (Protein N-term)	Oxidation (M);Acetyl (Protein N-term)	False	1	2		Standard		7520	36958	39888	34028	0	5860	0	16262	16039	0	223	40.77	47.13	NaN	3.81	7665	485313	25602	5.28	7409	28.94	64148	17389	17209	27.11	30.52	9154	52.64	+	0.27624	0.43561
8_30h_RS3_CYT_111201		current_nano_tune	Trypsin/P		False		Oxidation (M);Acetyl (Protein N-term)	Oxidation (M);Acetyl (Protein N-term)	False	1	2		Standard		8801	41217	46291	36143	0	10148	0	17368	16810	0	558	37.52	46.51	NaN	5.5	6862	538492	27548	5.12	8068	29.29	61228	17087	16821	27.91	32.05	9388	54.94	+	0.27574	0.42171
8_30h_RS3_CYT_111221		current_nano_tune	Trypsin/P		False		Oxidation (M);Acetyl (Protein N-term)	Oxidation (M);Acetyl (Protein N-term)	False	1	2		Standard		10283	45612	52475	38749	0	13726	0	18228	17689	0	539	34.74	45.65	NaN	3.93	7218	566524	31449	5.55	8518	27.09	59110	18038	17728	30.52	35.29	10363	57.45	+	0.2649	0.40321
8_30h_RS3_CYT_120116		current_nano_tune	Trypsin/P		False		Oxidation (M);Acetyl (Protein N-term)	Oxidation (M);Acetyl (Protein N-term)	False	1	2		Standard		8048	39206	44782	33622	0	11160	0	14103	13706	0	397	31.49	40.76	NaN	3.56	6276	598009	28818	4.82	6486	22.51	63462	17879	17542	28.17	32.42	8741	48.89	+	0.28449	0.43198
8_30h_RS3_NF_120327		current_nano_tune	Trypsin/P		False		Oxidation (M);Acetyl (Protein N-term)	Oxidation (M);Acetyl (Protein N-term)	False	1	2		Standard		10733	50491	63954	36910	0	27044	0	27	16	0	11	0.04	0.04	NaN	0.04	20	810287	34605	4.27	8757	25.31	71472	16770	16308	23.46	26.39	9753	58.16	+	0.63976	0.81681
8_30h_RS3_NF_120330		current_nano_tune	Trypsin/P		False		Oxidation (M);Acetyl (Protein N-term)	Oxidation (M);Acetyl (Protein N-term)	False	1	2		Standard		11469	47775	59114	36314	0	22800	0	6464	6246	0	218	10.93	17.2	NaN	0.96	2874	869700	32850	3.78	8278	25.2	78747	17057	16593	21.66	24.63	9598	56.27	+	0.30005	0.44174
8_30h_RS3_NF_120402		current_nano_tune	Trypsin/P		False		Oxidation (M);Acetyl (Protein N-term)	Oxidation (M);Acetyl (Protein N-term)	False	1	2		Standard		12808	43418	55808	30892	2	24914	0	14007	13427	0	580	25.1	43.46	0	2.33	5372	608081	32660	5.37	6776	20.75	50827	14908	14524	29.33	33.16	8331	55.88	+	0.27835	0.42249
8_30h_RS3_NF_120405		current_nano_tune	Trypsin/P		False		Oxidation (M);Acetyl (Protein N-term)	Oxidation (M);Acetyl (Protein N-term)	False	1	2		Standard		12778	43501	50162	36840	0	13322	0	15453	15105	0	348	30.81	41	NaN	2.61	6654	1076153	31302	2.91	8051	25.72	102949	18041	17555	17.52	20.38	10008	55.47	+	0.28875	0.43124
1_0h_RS1																														13687
1_0h_RS3																														22993
2_05h_RS1																														15499
2_05h_RS3																														22402
3_1h_RS1																														14486
3_1h_RS3																														22299
4_2h_RS1																														14689
4_2h_RS3																														22608
5_8h_RS1																														14043
5_8h_RS3																														16353
6_16h_RS1																														11250
6_16h_RS3																														17012
7_24h_RS1																														11919
7_24h_RS3																														17190
8_30h_RS1																														8374
8_30h_RS3																														15000
Total															1414929	6162698	7285107	5037136	143	2247828	0	2050511	1989253	9	61249	28.15	39.49	6.29	2.72	35324	113748214					11009189	2371327	2299696	21.54	24.68	1320647	55.69		0.32885	0.48726
