# Supplementary material for: Differential dynamics of the mammalian mRNA and protein expression response to misfolding stress
Source: Mol Syst Biol. 2016 Jan 20;12(1):855. doi: 10.15252/msb.20156423 (PMC4731011; doi:10.15252/msb.20156423)
Supplement: Supplementary file 5 — Dataset EV4 [file MSB-12-855-s005.zip]

Archive with 3 entries (2 files):
- Dataset_EV4/
- Dataset_EV4/Cheng_Dataset_EV4_norm_filtered_lowess_data_geneplot.pdf
- Dataset_EV4/README.txt
