# Supplementary material for: Differential dynamics of the mammalian mRNA and protein expression response to misfolding stress
Source: Mol Syst Biol. 2016 Jan 20;12(1):855. doi: 10.15252/msb.20156423 (PMC4731011; doi:10.15252/msb.20156423)
Supplement: Supplementary file 5 — Dataset EV4 [file MSB-12-855-s005.zip › Dataset_EV4/README.txt]

Dataset EV4: PDF of the gene expression profiles, before and after normalization/filtering/smoothing. Dotted lines indicate the original values

The RNA and protein expression values were normalized, filtered and smoothed following the data processing steps in method part. The log2 transformed expression values for each gene before and after Lowess smoothing are plotted and listed in Dataset EV4.
